# Supplementary material for: Identification of starch candidate genes using SLAF-seq and BSA strategies and development of related SNP-CAPS markers in tetraploid potato
Source: PLoS One. 2021 Dec 21;16(12):e0261403. doi: 10.1371/journal.pone.0261403 (PMC8691606; doi:10.1371/journal.pone.0261403)
Supplement: S1 File — (ZIP) [file pone.0261403.s011.zip]

Archive with 316 entries (296 files):
- ED/
- ED/Anno/
- ED/Anno/anno.stat.xls
- ED/Anno/GeneAnno/
- ED/Anno/GeneAnno/anno.gene.fa
- ED/Anno/GeneAnno/anno.gene.loci
- ED/Anno/GeneAnno/Cog_Anno/
- ED/Anno/GeneAnno/Cog_Anno/Solanum_tuberosum_v4.03.Cog.classfy.png.pdf
- ED/Anno/GeneAnno/Cog_Anno/Solanum_tuberosum_v4.03.Cog_class.txt
- ED/Anno/GeneAnno/Cog_Anno/Solanum_tuberosum_v4.03.Cog_class.txt.stat
- ED/Anno/GeneAnno/GO_Anno/
- ED/Anno/GeneAnno/GO_Anno/go_enrichment/
- ED/Anno/GeneAnno/GO_Anno/go_enrichment/Solanum_tuberosum_v4.03.GO.Biological.stat
- ED/Anno/GeneAnno/GO_Anno/go_enrichment/Solanum_tuberosum_v4.03.GO.Biological.xls
- ED/Anno/GeneAnno/GO_Anno/go_enrichment/Solanum_tuberosum_v4.03.GO.Cellular.stat
- ED/Anno/GeneAnno/GO_Anno/go_enrichment/Solanum_tuberosum_v4.03.GO.Cellular.xls
- ED/Anno/GeneAnno/GO_Anno/go_enrichment/Solanum_tuberosum_v4.03.GO.list.txt
- ED/Anno/GeneAnno/GO_Anno/go_enrichment/Solanum_tuberosum_v4.03.GO.Molecular.stat
- ED/Anno/GeneAnno/GO_Anno/go_enrichment/Solanum_tuberosum_v4.03.GO.Molecular.xls
- ED/Anno/GeneAnno/GO_Anno/go_enrichment/Solanum_tuberosum_v4.03.GO.pdf
- ED/Anno/GeneAnno/GO_Anno/go_enrichment/Solanum_tuberosum_v4.03.GO_enrichment.stat.xls
- ED/Anno/GeneAnno/GO_Anno/topGO/
- ED/Anno/GeneAnno/GO_Anno/topGO/Solanum_tuberosum_v4.03.topGO_BP.pdf
- ED/Anno/GeneAnno/GO_Anno/topGO/Solanum_tuberosum_v4.03.topGO_BP.xls
- ED/Anno/GeneAnno/GO_Anno/topGO/Solanum_tuberosum_v4.03.topGO_CC.pdf
- ED/Anno/GeneAnno/GO_Anno/topGO/Solanum_tuberosum_v4.03.topGO_CC.xls
- ED/Anno/GeneAnno/GO_Anno/topGO/Solanum_tuberosum_v4.03.topGO_MF.pdf
- ED/Anno/GeneAnno/GO_Anno/topGO/Solanum_tuberosum_v4.03.topGO_MF.xls
- ED/Anno/GeneAnno/GO_Anno/topGO/topGO.list
- ED/Anno/GeneAnno/GO_Anno/topGO/topGO.map
- ED/Anno/GeneAnno/pathway/
- ED/Anno/GeneAnno/pathway/kegg_enrichment/
- ED/Anno/GeneAnno/pathway/kegg_enrichment/Solanum_tuberosum_v4.03.Kegg.ko
- ED/Anno/GeneAnno/pathway/kegg_enrichment/Solanum_tuberosum_v4.03.KEGG.list
- ED/Anno/GeneAnno/pathway/kegg_enrichment/Solanum_tuberosum_v4.03.KEGG.stat
- ED/Anno/GeneAnno/pathway/kegg_enrichment/Solanum_tuberosum_v4.03.KEGG.svg
- ED/Anno/GeneAnno/pathway/kegg_enrichment/Solanum_tuberosum_v4.03.KEGG.tree.stat
- ED/Anno/GeneAnno/pathway/kegg_enrichment/Solanum_tuberosum_v4.03.KEGG.xls
- ED/Anno/GeneAnno/pathway/kegg_enrichment/Solanum_tuberosum_v4.03.png
- ED/Anno/GeneAnno/pathway/kegg_enrichment/Solanum_tuberosum_v4.03.svg
- ED/Anno/GeneAnno/pathway/kegg_enrichment/Solanum_tuberosum_v4.03.tree.stat
- ED/Anno/GeneAnno/pathway/kegg_map/
- ED/Anno/GeneAnno/pathway/kegg_map/ko00010.html
- ED/Anno/GeneAnno/pathway/kegg_map/ko00010.png
- ED/Anno/GeneAnno/pathway/kegg_map/ko00040.html
- ED/Anno/GeneAnno/pathway/kegg_map/ko00040.png
- ED/Anno/GeneAnno/pathway/kegg_map/ko00051.html
- ED/Anno/GeneAnno/pathway/kegg_map/ko00051.png
- ED/Anno/GeneAnno/pathway/kegg_map/ko00052.html
- ED/Anno/GeneAnno/pathway/kegg_map/ko00052.png
- ED/Anno/GeneAnno/pathway/kegg_map/ko00053.html
- ED/Anno/GeneAnno/pathway/kegg_map/ko00053.png
- ED/Anno/GeneAnno/pathway/kegg_map/ko00061.html
- ED/Anno/GeneAnno/pathway/kegg_map/ko00061.png
- ED/Anno/GeneAnno/pathway/kegg_map/ko00071.html
- ED/Anno/GeneAnno/pathway/kegg_map/ko00071.png
- ED/Anno/GeneAnno/pathway/kegg_map/ko00073.html
- ED/Anno/GeneAnno/pathway/kegg_map/ko00073.png
- ED/Anno/GeneAnno/pathway/kegg_map/ko00190.html
- ED/Anno/GeneAnno/pathway/kegg_map/ko00190.png
- ED/Anno/GeneAnno/pathway/kegg_map/ko00195.html
- ED/Anno/GeneAnno/pathway/kegg_map/ko00195.png
- ED/Anno/GeneAnno/pathway/kegg_map/ko00230.html
- ED/Anno/GeneAnno/pathway/kegg_map/ko00230.png
- ED/Anno/GeneAnno/pathway/kegg_map/ko00240.html
- ED/Anno/GeneAnno/pathway/kegg_map/ko00240.png
- ED/Anno/GeneAnno/pathway/kegg_map/ko00260.html
- ED/Anno/GeneAnno/pathway/kegg_map/ko00260.png
- ED/Anno/GeneAnno/pathway/kegg_map/ko00270.html
- ED/Anno/GeneAnno/pathway/kegg_map/ko00270.png
- ED/Anno/GeneAnno/pathway/kegg_map/ko00280.html
- ED/Anno/GeneAnno/pathway/kegg_map/ko00280.png
- ED/Anno/GeneAnno/pathway/kegg_map/ko00300.html
- ED/Anno/GeneAnno/pathway/kegg_map/ko00300.png
- ED/Anno/GeneAnno/pathway/kegg_map/ko00310.html
- ED/Anno/GeneAnno/pathway/kegg_map/ko00310.png
- ED/Anno/GeneAnno/pathway/kegg_map/ko00330.html
- ED/Anno/GeneAnno/pathway/kegg_map/ko00330.png
- ED/Anno/GeneAnno/pathway/kegg_map/ko00340.html
- ED/Anno/GeneAnno/pathway/kegg_map/ko00340.png
- ED/Anno/GeneAnno/pathway/kegg_map/ko00380.html
- ED/Anno/GeneAnno/pathway/kegg_map/ko00380.png
- ED/Anno/GeneAnno/pathway/kegg_map/ko00410.html
- ED/Anno/GeneAnno/pathway/kegg_map/ko00410.png
- ED/Anno/GeneAnno/pathway/kegg_map/ko00460.html
- ED/Anno/GeneAnno/pathway/kegg_map/ko00460.png
- ED/Anno/GeneAnno/pathway/kegg_map/ko00500.html
- ED/Anno/GeneAnno/pathway/kegg_map/ko00500.png
- ED/Anno/GeneAnno/pathway/kegg_map/ko00510.html
- ED/Anno/GeneAnno/pathway/kegg_map/ko00510.png
- ED/Anno/GeneAnno/pathway/kegg_map/ko00514.html
- ED/Anno/GeneAnno/pathway/kegg_map/ko00514.png
- ED/Anno/GeneAnno/pathway/kegg_map/ko00520.html
- ED/Anno/GeneAnno/pathway/kegg_map/ko00520.png
- ED/Anno/GeneAnno/pathway/kegg_map/ko00561.html
- ED/Anno/GeneAnno/pathway/kegg_map/ko00561.png
- ED/Anno/GeneAnno/pathway/kegg_map/ko00562.html
- ED/Anno/GeneAnno/pathway/kegg_map/ko00562.png
- ED/Anno/GeneAnno/pathway/kegg_map/ko00564.html
- ED/Anno/GeneAnno/pathway/kegg_map/ko00564.png
- ED/Anno/GeneAnno/pathway/kegg_map/ko00565.html
- ED/Anno/GeneAnno/pathway/kegg_map/ko00565.png
- ED/Anno/GeneAnno/pathway/kegg_map/ko00591.html
- ED/Anno/GeneAnno/pathway/kegg_map/ko00591.png
- ED/Anno/GeneAnno/pathway/kegg_map/ko00592.html
- ED/Anno/GeneAnno/pathway/kegg_map/ko00592.png
- ED/Anno/GeneAnno/pathway/kegg_map/ko00620.html
- ED/Anno/GeneAnno/pathway/kegg_map/ko00620.png
- ED/Anno/GeneAnno/pathway/kegg_map/ko00630.html
- ED/Anno/GeneAnno/pathway/kegg_map/ko00630.png
- ED/Anno/GeneAnno/pathway/kegg_map/ko00650.html
- ED/Anno/GeneAnno/pathway/kegg_map/ko00650.png
- ED/Anno/GeneAnno/pathway/kegg_map/ko00710.html
- ED/Anno/GeneAnno/pathway/kegg_map/ko00710.png
- ED/Anno/GeneAnno/pathway/kegg_map/ko00750.html
- ED/Anno/GeneAnno/pathway/kegg_map/ko00750.png
- ED/Anno/GeneAnno/pathway/kegg_map/ko00760.html
- ED/Anno/GeneAnno/pathway/kegg_map/ko00760.png
- ED/Anno/GeneAnno/pathway/kegg_map/ko00780.html
- ED/Anno/GeneAnno/pathway/kegg_map/ko00780.png
- ED/Anno/GeneAnno/pathway/kegg_map/ko00904.html
- ED/Anno/GeneAnno/pathway/kegg_map/ko00904.png
- ED/Anno/GeneAnno/pathway/kegg_map/ko00905.html
- ED/Anno/GeneAnno/pathway/kegg_map/ko00905.png
- ED/Anno/GeneAnno/pathway/kegg_map/ko00906.html
- ED/Anno/GeneAnno/pathway/kegg_map/ko00906.png
- ED/Anno/GeneAnno/pathway/kegg_map/ko00908.html
- ED/Anno/GeneAnno/pathway/kegg_map/ko00908.png
- ED/Anno/GeneAnno/pathway/kegg_map/ko00940.html
- ED/Anno/GeneAnno/pathway/kegg_map/ko00940.png
- ED/Anno/GeneAnno/pathway/kegg_map/ko01200.html
- ED/Anno/GeneAnno/pathway/kegg_map/ko01200.png
- ED/Anno/GeneAnno/pathway/kegg_map/ko01212.html
- ED/Anno/GeneAnno/pathway/kegg_map/ko01212.png
- ED/Anno/GeneAnno/pathway/kegg_map/ko01230.html
- ED/Anno/GeneAnno/pathway/kegg_map/ko01230.png
- ED/Anno/GeneAnno/pathway/kegg_map/ko02010.html
- ED/Anno/GeneAnno/pathway/kegg_map/ko02010.png
- ED/Anno/GeneAnno/pathway/kegg_map/ko03008.html
- ED/Anno/GeneAnno/pathway/kegg_map/ko03008.png
- ED/Anno/GeneAnno/pathway/kegg_map/ko03010.html
- ED/Anno/GeneAnno/pathway/kegg_map/ko03010.png
- ED/Anno/GeneAnno/pathway/kegg_map/ko03013.html
- ED/Anno/GeneAnno/pathway/kegg_map/ko03013.png
- ED/Anno/GeneAnno/pathway/kegg_map/ko03015.html
- ED/Anno/GeneAnno/pathway/kegg_map/ko03015.png
- ED/Anno/GeneAnno/pathway/kegg_map/ko03018.html
- ED/Anno/GeneAnno/pathway/kegg_map/ko03018.png
- ED/Anno/GeneAnno/pathway/kegg_map/ko03022.html
- ED/Anno/GeneAnno/pathway/kegg_map/ko03022.png
- ED/Anno/GeneAnno/pathway/kegg_map/ko03040.html
- ED/Anno/GeneAnno/pathway/kegg_map/ko03040.png
- ED/Anno/GeneAnno/pathway/kegg_map/ko03050.html
- ED/Anno/GeneAnno/pathway/kegg_map/ko03050.png
- ED/Anno/GeneAnno/pathway/kegg_map/ko04070.html
- ED/Anno/GeneAnno/pathway/kegg_map/ko04070.png
- ED/Anno/GeneAnno/pathway/kegg_map/ko04075.html
- ED/Anno/GeneAnno/pathway/kegg_map/ko04075.png
- ED/Anno/GeneAnno/pathway/kegg_map/ko04120.html
- ED/Anno/GeneAnno/pathway/kegg_map/ko04120.png
- ED/Anno/GeneAnno/pathway/kegg_map/ko04141.html
- ED/Anno/GeneAnno/pathway/kegg_map/ko04141.png
- ED/Anno/GeneAnno/pathway/kegg_map/ko04144.html
- ED/Anno/GeneAnno/pathway/kegg_map/ko04144.png
- ED/Anno/GeneAnno/pathway/kegg_map/ko04145.html
- ED/Anno/GeneAnno/pathway/kegg_map/ko04145.png
- ED/Anno/GeneAnno/pathway/kegg_map/ko04146.html
- ED/Anno/GeneAnno/pathway/kegg_map/ko04146.png
- ED/Anno/GeneAnno/pathway/kegg_map/ko04626.html
- ED/Anno/GeneAnno/pathway/kegg_map/ko04626.png
- ED/Anno/GeneAnno/region.stat
- ED/Anno/GeneAnno/Solanum_tuberosum_v4.03.anno.stat.xls
- ED/Anno/GeneAnno/Solanum_tuberosum_v4.03.annotation.xls
- ED/Anno/GeneAnno/Solanum_tuberosum_v4.03.nr.anno.txt
- ED/Anno/GeneAnno/Solanum_tuberosum_v4.03.Pfam.anno.txt
- ED/Anno/GeneAnno/Solanum_tuberosum_v4.03.Swissprot.anno.txt
- ED/Anno/SNPAnno/
- ED/Anno/SNPAnno/chi.region.anno.stat
- ED/Anno/SNPAnno/Cog_Anno/
- ED/Anno/SNPAnno/Cog_Anno/Solanum_tuberosum_v4.03.Cog.classfy.plot.log
- ED/Anno/SNPAnno/Cog_Anno/Solanum_tuberosum_v4.03.Cog.classfy.png.pdf
- ED/Anno/SNPAnno/Cog_Anno/Solanum_tuberosum_v4.03.Cog_class.txt
- ED/Anno/SNPAnno/Cog_Anno/Solanum_tuberosum_v4.03.Cog_class.txt.stat
- ED/Anno/SNPAnno/GO_Anno/
- ED/Anno/SNPAnno/GO_Anno/go_enrichment/
- ED/Anno/SNPAnno/GO_Anno/go_enrichment/Solanum_tuberosum_v4.03.GO.Biological.stat
- ED/Anno/SNPAnno/GO_Anno/go_enrichment/Solanum_tuberosum_v4.03.GO.Biological.xls
- ED/Anno/SNPAnno/GO_Anno/go_enrichment/Solanum_tuberosum_v4.03.GO.Cellular.stat
- ED/Anno/SNPAnno/GO_Anno/go_enrichment/Solanum_tuberosum_v4.03.GO.Cellular.xls
- ED/Anno/SNPAnno/GO_Anno/go_enrichment/Solanum_tuberosum_v4.03.GO.list.txt
- ED/Anno/SNPAnno/GO_Anno/go_enrichment/Solanum_tuberosum_v4.03.GO.Molecular.stat
- ED/Anno/SNPAnno/GO_Anno/go_enrichment/Solanum_tuberosum_v4.03.GO.Molecular.xls
- ED/Anno/SNPAnno/GO_Anno/go_enrichment/Solanum_tuberosum_v4.03.GO.pdf
- ED/Anno/SNPAnno/GO_Anno/go_enrichment/Solanum_tuberosum_v4.03.GO_enrichment.stat.xls
- ED/Anno/SNPAnno/GO_Anno/topGO/
- ED/Anno/SNPAnno/GO_Anno/topGO/Solanum_tuberosum_v4.03.topGO_BP.pdf
- ED/Anno/SNPAnno/GO_Anno/topGO/Solanum_tuberosum_v4.03.topGO_BP.xls
- ED/Anno/SNPAnno/GO_Anno/topGO/Solanum_tuberosum_v4.03.topGO_CC.pdf
- ED/Anno/SNPAnno/GO_Anno/topGO/Solanum_tuberosum_v4.03.topGO_CC.xls
- ED/Anno/SNPAnno/GO_Anno/topGO/Solanum_tuberosum_v4.03.topGO_MF.pdf
- ED/Anno/SNPAnno/GO_Anno/topGO/Solanum_tuberosum_v4.03.topGO_MF.xls
- ED/Anno/SNPAnno/GO_Anno/topGO/topGO.list
- ED/Anno/SNPAnno/GO_Anno/topGO/topGO.map
- ED/Anno/SNPAnno/par.region.anno.stat
- ED/Anno/SNPAnno/pathway/
- ED/Anno/SNPAnno/pathway/kegg_enrichment/
- ED/Anno/SNPAnno/pathway/kegg_enrichment/Solanum_tuberosum_v4.03.Kegg.ko
- ED/Anno/SNPAnno/pathway/kegg_enrichment/Solanum_tuberosum_v4.03.KEGG.list
- ED/Anno/SNPAnno/pathway/kegg_enrichment/Solanum_tuberosum_v4.03.KEGG.png
- ED/Anno/SNPAnno/pathway/kegg_enrichment/Solanum_tuberosum_v4.03.KEGG.stat
- ED/Anno/SNPAnno/pathway/kegg_enrichment/Solanum_tuberosum_v4.03.KEGG.svg
- ED/Anno/SNPAnno/pathway/kegg_enrichment/Solanum_tuberosum_v4.03.KEGG.tree.stat
- ED/Anno/SNPAnno/pathway/kegg_enrichment/Solanum_tuberosum_v4.03.KEGG.xls
- ED/Anno/SNPAnno/pathway/kegg_enrichment/Solanum_tuberosum_v4.03.svg
- ED/Anno/SNPAnno/pathway/kegg_enrichment/Solanum_tuberosum_v4.03.tree.stat
- ED/Anno/SNPAnno/pathway/kegg_map/
- ED/Anno/SNPAnno/pathway/kegg_map/ko00040.html
- ED/Anno/SNPAnno/pathway/kegg_map/ko00040.png
- ED/Anno/SNPAnno/pathway/kegg_map/ko00052.html
- ED/Anno/SNPAnno/pathway/kegg_map/ko00052.png
- ED/Anno/SNPAnno/pathway/kegg_map/ko00073.html
- ED/Anno/SNPAnno/pathway/kegg_map/ko00073.png
- ED/Anno/SNPAnno/pathway/kegg_map/ko00190.html
- ED/Anno/SNPAnno/pathway/kegg_map/ko00190.png
- ED/Anno/SNPAnno/pathway/kegg_map/ko00230.html
- ED/Anno/SNPAnno/pathway/kegg_map/ko00230.png
- ED/Anno/SNPAnno/pathway/kegg_map/ko00240.html
- ED/Anno/SNPAnno/pathway/kegg_map/ko00240.png
- ED/Anno/SNPAnno/pathway/kegg_map/ko00270.html
- ED/Anno/SNPAnno/pathway/kegg_map/ko00270.png
- ED/Anno/SNPAnno/pathway/kegg_map/ko00500.html
- ED/Anno/SNPAnno/pathway/kegg_map/ko00500.png
- ED/Anno/SNPAnno/pathway/kegg_map/ko00562.html
- ED/Anno/SNPAnno/pathway/kegg_map/ko00562.png
- ED/Anno/SNPAnno/pathway/kegg_map/ko00564.html
- ED/Anno/SNPAnno/pathway/kegg_map/ko00564.png
- ED/Anno/SNPAnno/pathway/kegg_map/ko00565.html
- ED/Anno/SNPAnno/pathway/kegg_map/ko00565.png
- ED/Anno/SNPAnno/pathway/kegg_map/ko00591.html
- ED/Anno/SNPAnno/pathway/kegg_map/ko00591.png
- ED/Anno/SNPAnno/pathway/kegg_map/ko00592.html
- ED/Anno/SNPAnno/pathway/kegg_map/ko00592.png
- ED/Anno/SNPAnno/pathway/kegg_map/ko00630.html
- ED/Anno/SNPAnno/pathway/kegg_map/ko00630.png
- ED/Anno/SNPAnno/pathway/kegg_map/ko00650.html
- ED/Anno/SNPAnno/pathway/kegg_map/ko00650.png
- ED/Anno/SNPAnno/pathway/kegg_map/ko00710.html
- ED/Anno/SNPAnno/pathway/kegg_map/ko00710.png
- ED/Anno/SNPAnno/pathway/kegg_map/ko00750.html
- ED/Anno/SNPAnno/pathway/kegg_map/ko00750.png
- ED/Anno/SNPAnno/pathway/kegg_map/ko00760.html
- ED/Anno/SNPAnno/pathway/kegg_map/ko00760.png
- ED/Anno/SNPAnno/pathway/kegg_map/ko00904.html
- ED/Anno/SNPAnno/pathway/kegg_map/ko00904.png
- ED/Anno/SNPAnno/pathway/kegg_map/ko00905.html
- ED/Anno/SNPAnno/pathway/kegg_map/ko00905.png
- ED/Anno/SNPAnno/pathway/kegg_map/ko00908.html
- ED/Anno/SNPAnno/pathway/kegg_map/ko00908.png
- ED/Anno/SNPAnno/pathway/kegg_map/ko00940.html
- ED/Anno/SNPAnno/pathway/kegg_map/ko00940.png
- ED/Anno/SNPAnno/pathway/kegg_map/ko01200.html
- ED/Anno/SNPAnno/pathway/kegg_map/ko01200.png
- ED/Anno/SNPAnno/pathway/kegg_map/ko02010.html
- ED/Anno/SNPAnno/pathway/kegg_map/ko02010.png
- ED/Anno/SNPAnno/pathway/kegg_map/ko03008.html
- ED/Anno/SNPAnno/pathway/kegg_map/ko03008.png
- ED/Anno/SNPAnno/pathway/kegg_map/ko03013.html
- ED/Anno/SNPAnno/pathway/kegg_map/ko03013.png
- ED/Anno/SNPAnno/pathway/kegg_map/ko03018.html
- ED/Anno/SNPAnno/pathway/kegg_map/ko03018.png
- ED/Anno/SNPAnno/pathway/kegg_map/ko03022.html
- ED/Anno/SNPAnno/pathway/kegg_map/ko03022.png
- ED/Anno/SNPAnno/pathway/kegg_map/ko03040.html
- ED/Anno/SNPAnno/pathway/kegg_map/ko03040.png
- ED/Anno/SNPAnno/pathway/kegg_map/ko04070.html
- ED/Anno/SNPAnno/pathway/kegg_map/ko04070.png
- ED/Anno/SNPAnno/pathway/kegg_map/ko04075.html
- ED/Anno/SNPAnno/pathway/kegg_map/ko04075.png
- ED/Anno/SNPAnno/pathway/kegg_map/ko04120.html
- ED/Anno/SNPAnno/pathway/kegg_map/ko04120.png
- ED/Anno/SNPAnno/pathway/kegg_map/ko04141.html
- ED/Anno/SNPAnno/pathway/kegg_map/ko04141.png
- ED/Anno/SNPAnno/pathway/kegg_map/ko04144.html
- ED/Anno/SNPAnno/pathway/kegg_map/ko04144.png
- ED/Anno/SNPAnno/pathway/kegg_map/ko04145.html
- ED/Anno/SNPAnno/pathway/kegg_map/ko04145.png
- ED/Anno/SNPAnno/pathway/kegg_map/ko04146.html
- ED/Anno/SNPAnno/pathway/kegg_map/ko04146.png
- ED/Anno/SNPAnno/R01vsR02.region.vcf
- ED/Anno/SNPAnno/R03vsR04.region.vcf
- ED/Anno/SNPAnno/region.gene.list
- ED/Anno/SNPAnno/Solanum_tuberosum_v4.03.anno.stat.xls
- ED/Anno/SNPAnno/Solanum_tuberosum_v4.03.annotation.xls
- ED/Anno/SNPAnno/Solanum_tuberosum_v4.03.nr.anno.txt
- ED/Anno/SNPAnno/Solanum_tuberosum_v4.03.Pfam.anno.txt
- ED/Anno/SNPAnno/Solanum_tuberosum_v4.03.Swissprot.anno.txt
- ED/Anno/SNPAnno/stat
- ED/png/
- ED/png/Result.ST4.03ch01.plot.png.pdf
- ED/png/Result.ST4.03ch02.plot.png.pdf
[truncated: 16 more entries]
