# Supplementary material for: Identification of starch candidate genes using SLAF-seq and BSA strategies and development of related SNP-CAPS markers in tetraploid potato
Source: PLoS One. 2021 Dec 21;16(12):e0261403. doi: 10.1371/journal.pone.0261403 (PMC8691606; doi:10.1371/journal.pone.0261403)
Supplement: S1 File — (ZIP) [file pone.0261403.s011.zip › ED/Anno/anno.stat.xls]

Annotated databases	Gene Num	Non_Syn Gene Num
NR	433	174
NT	433	174
trEMBL	433	174
SwissProt	245	104
GO	106	44
KEGG	147	57
COG	115	55
Total	433	174
