# Supplementary material for: Identification of starch candidate genes using SLAF-seq and BSA strategies and development of related SNP-CAPS markers in tetraploid potato
Source: PLoS One. 2021 Dec 21;16(12):e0261403. doi: 10.1371/journal.pone.0261403 (PMC8691606; doi:10.1371/journal.pone.0261403)
Supplement: S1 File — (ZIP) [file pone.0261403.s011.zip › ED/Anno/GeneAnno/anno.gene.loci]

@ST4.03ch02	0	5620000	5.62	123
PGSC0003DMG400002196	5088313	5089909
PGSC0003DMG400002198	5117853	5118565
PGSC0003DMG400003377	204288	205604
PGSC0003DMG400005098	559269	559577
PGSC0003DMG400005100	1328480	1329001
PGSC0003DMG400006635	4478946	4483486
PGSC0003DMG400006636	4446887	4457680
PGSC0003DMG400006637	4449619	4450648
PGSC0003DMG400014096	2724420	2728276
PGSC0003DMG400017026	2991829	2993349
PGSC0003DMG400017027	2830005	2832135
PGSC0003DMG400017793	5509248	5512550
PGSC0003DMG400017794	5408285	5408950
PGSC0003DMG400023224	1746062	1746790
PGSC0003DMG400023225	1775242	1775583
PGSC0003DMG400023226	1775910	1776601
PGSC0003DMG400023311	2621743	2623993
PGSC0003DMG400023312	2607238	2608004
PGSC0003DMG400029978	3745277	3750686
PGSC0003DMG400029979	4058403	4058906
PGSC0003DMG400029981	3694348	3697101
PGSC0003DMG400029983	3870001	3874652
PGSC0003DMG400029984	4170973	4175088
PGSC0003DMG400031332	3493655	3495648
PGSC0003DMG400031333	3616220	3619654
PGSC0003DMG400034431	970281	974140
PGSC0003DMG400034537	2094179	2097827
PGSC0003DMG400034890	1494496	1495008
PGSC0003DMG400035069	2754904	2760430
PGSC0003DMG400035244	3488533	3488889
PGSC0003DMG400035245	3089503	3095580
PGSC0003DMG400035425	38078	38446
PGSC0003DMG400035436	2478540	2479920
PGSC0003DMG400035625	5277818	5278153
PGSC0003DMG400035638	2938849	2940012
PGSC0003DMG400035864	1117191	1117739
PGSC0003DMG400035999	5207402	5209923
PGSC0003DMG400036429	1268375	1269246
PGSC0003DMG400036615	863391	866456
PGSC0003DMG400036637	4107392	4111235
PGSC0003DMG400036713	5344748	5346841
PGSC0003DMG400036757	1868801	1869259
PGSC0003DMG400036840	887445	887954
PGSC0003DMG400037314	133628	134194
PGSC0003DMG400037470	1044233	1049524
PGSC0003DMG400037718	72609	74584
PGSC0003DMG400038094	4426337	4426937
PGSC0003DMG400038141	1095497	1101406
PGSC0003DMG400038325	3533045	3533776
PGSC0003DMG400038450	4299805	4300173
PGSC0003DMG400038477	1050038	1052038
PGSC0003DMG400038745	1528202	1530695
PGSC0003DMG400039116	3266271	3273394
PGSC0003DMG400039181	1284522	1285127
PGSC0003DMG400039209	80548	85573
PGSC0003DMG400039243	3891921	3892463
PGSC0003DMG400039278	4440454	4444184
PGSC0003DMG400039387	1514577	1514909
PGSC0003DMG400039454	3210992	3211426
PGSC0003DMG400039859	3067724	3071689
PGSC0003DMG400040062	128389	130700
PGSC0003DMG400040152	41632	44956
PGSC0003DMG400040320	3332171	3335412
PGSC0003DMG400040452	292648	301084
PGSC0003DMG400040881	1469412	1471344
PGSC0003DMG400041123	2491121	2491681
PGSC0003DMG400041190	5320049	5320863
PGSC0003DMG400041257	3184751	3185155
PGSC0003DMG400041263	4258300	4262173
PGSC0003DMG400041264	1737985	1739354
PGSC0003DMG400041271	3596028	3597155
PGSC0003DMG400041317	4944945	4946677
PGSC0003DMG400041338	902808	903800
PGSC0003DMG400041481	2102584	2104967
PGSC0003DMG400041569	2001033	2005998
PGSC0003DMG400041663	5516893	5522574
PGSC0003DMG400041697	5465284	5473615
PGSC0003DMG400041706	4709541	4709978
PGSC0003DMG400041737	1398997	1407061
PGSC0003DMG400041838	3936923	3937469
PGSC0003DMG400041858	481372	481893
PGSC0003DMG400042235	3228291	3228605
PGSC0003DMG400042244	932172	941431
PGSC0003DMG400042313	2123088	2124550
PGSC0003DMG400042478	5291885	5294292
PGSC0003DMG400042511	3443231	3443776
PGSC0003DMG400042512	2091995	2092477
PGSC0003DMG400042552	1137485	1142022
PGSC0003DMG400042664	2106266	2107360
PGSC0003DMG400043226	4926840	4927154
PGSC0003DMG400043252	4359099	4359644
PGSC0003DMG400043389	211740	212648
PGSC0003DMG400043577	1231026	1231373
PGSC0003DMG400043607	3134680	3135009
PGSC0003DMG400043769	2695704	2696156
PGSC0003DMG400043777	3146885	3151435
PGSC0003DMG400043869	1106071	1106505
PGSC0003DMG400043872	1767488	1767850
PGSC0003DMG400043988	5039823	5040248
PGSC0003DMG400043991	429406	434055
PGSC0003DMG400044029	4401848	4402234
PGSC0003DMG400044102	5581909	5584169
PGSC0003DMG400044202	5042610	5043466
PGSC0003DMG400044209	1522939	1523790
PGSC0003DMG400044268	2227616	2229343
PGSC0003DMG400044547	3095744	3097253
PGSC0003DMG400045011	1208403	1210414
PGSC0003DMG400045079	602391	604841
PGSC0003DMG400045271	1901144	1905142
PGSC0003DMG400045657	5245857	5246192
PGSC0003DMG400045668	886598	886991
PGSC0003DMG400045736	263308	264872
PGSC0003DMG400045955	767013	767462
PGSC0003DMG400046039	4968176	4969510
PGSC0003DMG400046213	2300176	2300559
PGSC0003DMG400046296	108005	109086
PGSC0003DMG400046316	5351649	5351969
PGSC0003DMG400046694	1420505	1421269
PGSC0003DMG400046700	4960372	4961303
PGSC0003DMG400046871	1062057	1064332
PGSC0003DMG400046977	1966372	1966680
PGSC0003DMG400047112	3899507	3899902
PGSC0003DMG400047142	2211871	2212203
@ST4.03ch03	59020000	62280000	3.26	355
PGSC0003DMG400002481	61315496	61322833
PGSC0003DMG400002482	61306553	61314821
PGSC0003DMG400002483	61266984	61273927
PGSC0003DMG400002484	61246163	61251721
PGSC0003DMG400002485	61241094	61245589
PGSC0003DMG400002486	61232924	61235073
PGSC0003DMG400002487	61229371	61229984
PGSC0003DMG400002488	61200425	61201619
PGSC0003DMG400002489	61171439	61178268
PGSC0003DMG400002490	61140704	61141809
PGSC0003DMG400002491	61126778	61129326
PGSC0003DMG400002492	61121938	61124716
PGSC0003DMG400002493	61082219	61088477
PGSC0003DMG400002494	61069835	61074818
PGSC0003DMG400002495	61060343	61063300
PGSC0003DMG400002497	60997338	61003121
PGSC0003DMG400002498	60957172	60967163
PGSC0003DMG400002499	60949955	60953773
PGSC0003DMG400002500	60901512	60905419
PGSC0003DMG400002502	60872552	60880197
PGSC0003DMG400002503	60862126	60865800
PGSC0003DMG400002504	60847610	60848550
PGSC0003DMG400002505	60840794	60846707
PGSC0003DMG400002506	60777792	60783958
PGSC0003DMG400002507	60766505	60768866
PGSC0003DMG400002508	60747109	60747748
PGSC0003DMG400002509	60723352	60727419
PGSC0003DMG400002512	60672011	60675519
PGSC0003DMG400002513	60658038	60664522
PGSC0003DMG400002515	60632437	60634392
PGSC0003DMG400002517	60611416	60612059
PGSC0003DMG400002518	60608311	60608934
PGSC0003DMG400002519	60597040	60599222
PGSC0003DMG400002520	60570391	60572686
PGSC0003DMG400002521	60548228	60557388
PGSC0003DMG400002522	60544381	60548145
PGSC0003DMG400002523	60541175	60542408
PGSC0003DMG400002524	60532637	60533276
PGSC0003DMG400002525	60521578	60527057
PGSC0003DMG400002526	60495321	60502303
PGSC0003DMG400002527	60467308	60469270
PGSC0003DMG400002528	60391668	60394769
PGSC0003DMG400002529	60383551	60388533
PGSC0003DMG400002530	60356016	60356791
PGSC0003DMG400002531	60301638	60304753
PGSC0003DMG400002533	60284765	60286289
PGSC0003DMG400002534	60280365	60284172
PGSC0003DMG400002535	60278016	60279851
PGSC0003DMG400002536	60276186	60277050
PGSC0003DMG400002537	60269898	60275348
PGSC0003DMG400002539	60233079	60239228
PGSC0003DMG400002541	60226237	60227630
PGSC0003DMG400002544	60175283	60183061
PGSC0003DMG400002545	60145020	60146735
PGSC0003DMG400002546	60129342	60132419
PGSC0003DMG400002547	60125488	60126219
PGSC0003DMG400002549	60025988	60027040
PGSC0003DMG400002550	60013389	60017196
PGSC0003DMG400002552	59991573	59993134
PGSC0003DMG400002554	59975196	59975871
PGSC0003DMG400002555	59970551	59973617
PGSC0003DMG400002556	59967382	59970320
PGSC0003DMG400002558	59945221	59950204
PGSC0003DMG400002559	59940363	59944581
PGSC0003DMG400002560	59866137	59873092
PGSC0003DMG400002561	59861482	59863077
PGSC0003DMG400002562	59850380	59851653
PGSC0003DMG400002563	59804813	59826330
PGSC0003DMG400002564	59768759	59774189
PGSC0003DMG400002565	59764214	59768161
PGSC0003DMG400002566	59745800	59748436
PGSC0003DMG400002567	61353842	61355374
PGSC0003DMG400002568	61337398	61346986
PGSC0003DMG400002570	61289201	61290852
PGSC0003DMG400002572	61219831	61222048
PGSC0003DMG400002573	61211414	61217579
PGSC0003DMG400002574	61202451	61206439
PGSC0003DMG400002575	61181335	61191207
PGSC0003DMG400002576	61167869	61171221
PGSC0003DMG400002577	61154987	61161363
PGSC0003DMG400002578	61148154	61153183
PGSC0003DMG400002579	61143932	61146614
PGSC0003DMG400002580	61104840	61109618
PGSC0003DMG400002581	61095902	61101399
PGSC0003DMG400002582	61090840	61095358
PGSC0003DMG400002583	61076904	61079810
PGSC0003DMG400002584	61044550	61054212
PGSC0003DMG400002585	61035887	61043401
PGSC0003DMG400002586	61009618	61010762
PGSC0003DMG400002587	60990172	60996227
PGSC0003DMG400002589	60943610	60949438
PGSC0003DMG400002590	60932523	60938528
PGSC0003DMG400002591	60906466	60914515
PGSC0003DMG400002592	60860032	60862552
PGSC0003DMG400002593	60836532	60844444
PGSC0003DMG400002595	60728519	60729085
PGSC0003DMG400002596	60720221	60721376
PGSC0003DMG400002597	60699527	60701611
PGSC0003DMG400002598	60691776	60698659
PGSC0003DMG400002600	60678609	60681539
PGSC0003DMG400002601	60667243	60671717
PGSC0003DMG400002602	60621274	60626772
PGSC0003DMG400002603	60618589	60620196
PGSC0003DMG400002605	60578764	60581703
PGSC0003DMG400002607	60529251	60533704
PGSC0003DMG400002608	60518339	60521290
PGSC0003DMG400002609	60491754	60495208
PGSC0003DMG400002611	60453585	60457319
PGSC0003DMG400002612	60422962	60428351
PGSC0003DMG400002613	60412190	60421561
PGSC0003DMG400002614	60389551	60391406
PGSC0003DMG400002615	60364859	60365995
PGSC0003DMG400002616	60348018	60355671
PGSC0003DMG400002618	60322613	60327391
PGSC0003DMG400002619	60311944	60317917
PGSC0003DMG400002620	60259840	60260853
PGSC0003DMG400002621	60223414	60224091
PGSC0003DMG400002622	60171083	60178542
PGSC0003DMG400002624	60153956	60163628
PGSC0003DMG400002626	60127461	60129129
PGSC0003DMG400002627	60116828	60123799
PGSC0003DMG400002629	60047449	60049846
PGSC0003DMG400002630	60038850	60043179
PGSC0003DMG400002631	60027870	60034943
PGSC0003DMG400002632	60010184	60017206
PGSC0003DMG400002633	59937632	59940083
PGSC0003DMG400002634	59933055	59937106
PGSC0003DMG400002636	59908682	59910560
PGSC0003DMG400002637	59900016	59902579
PGSC0003DMG400002638	59895662	59899181
PGSC0003DMG400002639	59876320	59894802
PGSC0003DMG400002641	59828739	59831797
PGSC0003DMG400002643	59760055	59765126
PGSC0003DMG400002644	59728434	59730489
PGSC0003DMG400002645	61162466	61163237
PGSC0003DMG400002646	60871763	60872364
PGSC0003DMG400002648	60493326	60493849
PGSC0003DMG400002650	60267307	60268100
PGSC0003DMG400002651	60067099	60067673
PGSC0003DMG400002652	59832985	59833384
PGSC0003DMG400005604	59613086	59613622
PGSC0003DMG400005605	59612077	59613020
PGSC0003DMG400005608	59531244	59531747
PGSC0003DMG400005609	59508634	59513375
PGSC0003DMG400005610	59501192	59507868
PGSC0003DMG400005611	59478861	59482068
PGSC0003DMG400005612	59468042	59471816
PGSC0003DMG400005613	59458880	59461028
PGSC0003DMG400005614	59454661	59458101
PGSC0003DMG400005615	59439415	59443067
PGSC0003DMG400005616	59386957	59390478
PGSC0003DMG400005617	59378974	59384994
PGSC0003DMG400005618	59365482	59366748
PGSC0003DMG400005619	59358202	59361733
PGSC0003DMG400005620	59356805	59357701
PGSC0003DMG400005621	59318893	59320305
PGSC0003DMG400005622	59288094	59296071
PGSC0003DMG400005625	59237628	59243810
PGSC0003DMG400005626	59233229	59234708
PGSC0003DMG400005627	59162863	59167892
PGSC0003DMG400005628	59155555	59157429
PGSC0003DMG400005629	59141190	59143435
PGSC0003DMG400005630	59098652	59100015
PGSC0003DMG400005631	59045294	59046919
PGSC0003DMG400005632	59034081	59036005
PGSC0003DMG400005633	59029268	59030917
PGSC0003DMG400005681	59666929	59667305
PGSC0003DMG400005682	59639927	59641275
PGSC0003DMG400005683	59622215	59624424
PGSC0003DMG400005684	59615948	59616552
PGSC0003DMG400005685	59608801	59611724
PGSC0003DMG400005687	59592308	59598488
PGSC0003DMG400005688	59588932	59592202
PGSC0003DMG400005689	59578146	59582111
PGSC0003DMG400005690	59574428	59576884
PGSC0003DMG400005691	59566011	59572049
PGSC0003DMG400005692	59558937	59563393
PGSC0003DMG400005693	59554539	59558085
PGSC0003DMG400005694	59537028	59540674
PGSC0003DMG400005695	59525905	59530777
PGSC0003DMG400005696	59496246	59502631
PGSC0003DMG400005697	59450705	59454519
PGSC0003DMG400005698	59435795	59437223
PGSC0003DMG400005700	59393966	59394549
PGSC0003DMG400005701	59377888	59379804
PGSC0003DMG400005702	59353362	59354133
PGSC0003DMG400005703	59324083	59324726
PGSC0003DMG400005704	59309788	59318483
PGSC0003DMG400005705	59270851	59273468
PGSC0003DMG400005706	59222818	59232173
PGSC0003DMG400005709	59183836	59190707
PGSC0003DMG400005713	59105382	59109730
PGSC0003DMG400005716	59094593	59096132
PGSC0003DMG400005717	59074288	59075059
PGSC0003DMG400005718	59039078	59044770
PGSC0003DMG400005719	59021448	59022603
PGSC0003DMG400005760	59444961	59446957
PGSC0003DMG400005761	59248658	59249801
PGSC0003DMG400005762	59068401	59068984
PGSC0003DMG400009139	61649726	61651211
PGSC0003DMG400009140	61652912	61657742
PGSC0003DMG400009141	61661385	61664291
PGSC0003DMG400009142	61680450	61683591
PGSC0003DMG400009143	61691152	61691931
PGSC0003DMG400009144	61696475	61704072
PGSC0003DMG400009145	61713144	61719571
PGSC0003DMG400009146	61732823	61735529
PGSC0003DMG400009147	61748791	61758112
PGSC0003DMG400009148	61763116	61767043
PGSC0003DMG400009149	61807049	61815616
PGSC0003DMG400009150	61817769	61825092
PGSC0003DMG400009151	61826274	61827338
PGSC0003DMG400009152	61832767	61839036
PGSC0003DMG400009153	61839431	61843592
PGSC0003DMG400009154	61844156	61850203
PGSC0003DMG400009155	61867691	61870980
PGSC0003DMG400009156	61871634	61880000
PGSC0003DMG400009157	61882829	61884224
PGSC0003DMG400009158	61925997	61927842
PGSC0003DMG400009159	61935016	61938224
PGSC0003DMG400009160	61939334	61945215
PGSC0003DMG400009162	61992215	61995845
PGSC0003DMG400009163	61998180	62000358
PGSC0003DMG400009164	62111645	62117178
PGSC0003DMG400009165	62124416	62128762
PGSC0003DMG400009166	62129463	62136428
PGSC0003DMG400009168	62189942	62190469
PGSC0003DMG400009169	62246621	62250350
PGSC0003DMG400009170	62262823	62263542
PGSC0003DMG400009172	61629908	61639477
PGSC0003DMG400009173	61718867	61719420
PGSC0003DMG400009174	61720912	61721545
PGSC0003DMG400009175	61759570	61760110
PGSC0003DMG400009177	61788423	61791567
PGSC0003DMG400009178	61793584	61797545
PGSC0003DMG400009179	61838553	61838878
PGSC0003DMG400009180	61850838	61858221
PGSC0003DMG400009181	61885798	61889599
PGSC0003DMG400009182	61891077	61899839
PGSC0003DMG400009183	61906820	61908546
PGSC0003DMG400009184	61909487	61915365
PGSC0003DMG400009185	61952930	61957825
PGSC0003DMG400009186	61959575	61963694
PGSC0003DMG400009191	62080887	62095560
PGSC0003DMG400009192	62140924	62145910
PGSC0003DMG400009194	62222431	62229774
PGSC0003DMG400009195	62235355	62236367
PGSC0003DMG400009196	62239490	62242076
PGSC0003DMG400009197	62256322	62258929
PGSC0003DMG400009198	61642849	61645348
PGSC0003DMG400014027	61605299	61606223
PGSC0003DMG400014028	61595226	61595798
PGSC0003DMG400014029	61598488	61600867
PGSC0003DMG400014030	61590880	61594874
PGSC0003DMG400022883	61568980	61578051
PGSC0003DMG400022885	61505990	61512715
PGSC0003DMG400022887	61459905	61464216
PGSC0003DMG400022888	61433826	61436162
PGSC0003DMG400022889	61427284	61432067
PGSC0003DMG400022890	61413405	61416296
PGSC0003DMG400022891	61397819	61403745
PGSC0003DMG400022892	61565864	61568433
PGSC0003DMG400022893	61560740	61563276
PGSC0003DMG400022894	61547721	61552116
PGSC0003DMG400022897	61503444	61505401
PGSC0003DMG400022898	61489479	61495249
PGSC0003DMG400022899	61455785	61459078
PGSC0003DMG400022900	61450060	61453453
PGSC0003DMG400022902	61394725	61396307
PGSC0003DMG400022903	61392365	61392959
PGSC0003DMG400022904	61373445	61376502
PGSC0003DMG400022905	61365905	61372730
PGSC0003DMG400022906	61358722	61364741
PGSC0003DMG400022907	61533876	61534543
PGSC0003DMG400035900	60762293	60763105
PGSC0003DMG400036451	62097292	62099166
PGSC0003DMG400037038	61112748	61114172
PGSC0003DMG400037269	60567539	60568494
PGSC0003DMG400037583	61514680	61516983
PGSC0003DMG400037972	61349033	61350154
PGSC0003DMG400039158	60229343	60230032
PGSC0003DMG400039263	61601169	61602797
PGSC0003DMG400039740	60651536	60653112
PGSC0003DMG400039868	61080181	61080840
PGSC0003DMG400040414	60190505	60191017
PGSC0003DMG400041662	61597030	61597446
PGSC0003DMG400042951	59190428	59190781
PGSC0003DMG400043813	60565795	60566572
PGSC0003DMG400043926	61614954	61615619
PGSC0003DMG400044012	60438199	60438549
PGSC0003DMG400046804	61238412	61239443
PGSC0003DMG400047336	61827999	61828784
PGSC0003DMG401002501	60891793	60893252
PGSC0003DMG401002511	60683470	60688439
PGSC0003DMG401002514	60641239	60648508
PGSC0003DMG401002516	60612865	60617954
PGSC0003DMG401002532	60295324	60296972
PGSC0003DMG401002538	60248117	60251563
PGSC0003DMG401002540	60230456	60232244
PGSC0003DMG401002542	60198538	60205967
PGSC0003DMG401002548	60102152	60106402
PGSC0003DMG401002551	59999539	60009027
PGSC0003DMG401002553	59982429	59989933
PGSC0003DMG401002606	60562996	60565833
PGSC0003DMG401002623	60168341	60169093
PGSC0003DMG401002635	59922999	59923814
PGSC0003DMG401002640	59845149	59850231
PGSC0003DMG401005606	59576166	59577282
PGSC0003DMG401005624	59257118	59258318
PGSC0003DMG401005699	59401679	59410863
PGSC0003DMG401005707	59197926	59201231
PGSC0003DMG401005708	59194032	59197346
PGSC0003DMG401005711	59144778	59149746
PGSC0003DMG401005714	59101377	59101846
PGSC0003DMG401009161	61948559	61952432
PGSC0003DMG401009171	61623155	61626150
PGSC0003DMG401009187	61964815	61973475
PGSC0003DMG401009189	62028287	62030650
PGSC0003DMG401009190	62054692	62059363
PGSC0003DMG401022886	61471982	61480442
PGSC0003DMG401022901	61408261	61413090
PGSC0003DMG402002501	60890840	60891615
PGSC0003DMG402002511	60682763	60685706
PGSC0003DMG402002514	60647396	60648508
PGSC0003DMG402002516	60610001	60610547
PGSC0003DMG402002532	60295324	60296972
PGSC0003DMG402002538	60243468	60246777
PGSC0003DMG402002540	60229001	60231553
PGSC0003DMG402002542	60192854	60197567
PGSC0003DMG402002548	60091516	60094656
PGSC0003DMG402002551	59999545	60001344
PGSC0003DMG402002553	59982540	59982863
PGSC0003DMG402002599	60681929	60685706
PGSC0003DMG402002606	60559065	60562712
PGSC0003DMG402002623	60166238	60169093
PGSC0003DMG402002635	59919277	59920939
PGSC0003DMG402002640	59836862	59843778
PGSC0003DMG402005606	59574428	59576884
PGSC0003DMG402005624	59246242	59248578
PGSC0003DMG402005699	59407864	59410863
PGSC0003DMG402005707	59197926	59199051
PGSC0003DMG402005708	59194300	59197346
PGSC0003DMG402005711	59148910	59149746
PGSC0003DMG402005714	59100697	59101846
PGSC0003DMG402009161	61952930	61957825
PGSC0003DMG402009171	61626463	61627637
PGSC0003DMG402009187	61974440	61977334
PGSC0003DMG402009189	62032466	62039652
PGSC0003DMG402009190	62059548	62068507
PGSC0003DMG402022886	61465131	61471164
PGSC0003DMG402022901	61416806	61421122
PGSC0003DMG403002548	60087657	60090169
PGSC0003DMG403005624	59244637	59245331
PGSC0003DMG403022886	61465018	61467654
PGSC0003DMG403022901	61421549	61426879
@ST4.03ch07	48360000	48380000	0.02	7
PGSC0003DMG400018375	48366312	48367057
PGSC0003DMG400018376	48360389	48361056
PGSC0003DMG400018395	48376751	48377132
PGSC0003DMG400018396	48373832	48374465
PGSC0003DMG400018397	48370387	48371055
PGSC0003DMG400018398	48368091	48368633
PGSC0003DMG400018399	48364031	48364553
