# Supplementary material for: Identification of starch candidate genes using SLAF-seq and BSA strategies and development of related SNP-CAPS markers in tetraploid potato
Source: PLoS One. 2021 Dec 21;16(12):e0261403. doi: 10.1371/journal.pone.0261403 (PMC8691606; doi:10.1371/journal.pone.0261403)
Supplement: S1 File — (ZIP) [file pone.0261403.s011.zip › ED/Anno/GeneAnno/GO_Anno/go_enrichment/Solanum_tuberosum_v4.03.GO.Biological.stat]

#Gene_Ontology_term	Cluter_frequency	Genome_frequency	P-value	Corrected_P-value
Biological Process: auxin-activated signaling pathway (GO:0009734);	4 out of 87 4.59770114942529%	60 out of 6285 0.954653937947494%	0.00926691763110843	0.231672940777711
Biological Process: pectin catabolic process (GO:0045490);	2 out of 87 2.29885057471264%	18 out of 6285 0.286396181384248%	0.0251016153318019	0.627540383295047
Biological Process: photosynthesis, light reaction (GO:0019684);	2 out of 87 2.29885057471264%	23 out of 6285 0.365950676213206%	0.0397034016810783	0.992585042026958
Biological Process: photomorphogenesis (GO:0009640);	2 out of 87 2.29885057471264%	25 out of 6285 0.397772474144789%	0.0462526682747166	1
Biological Process: oxylipin biosynthetic process (GO:0031408);	2 out of 87 2.29885057471264%	25 out of 6285 0.397772474144789%	0.0462526682747166	1
Biological Process: cell wall modification (GO:0042545);	2 out of 87 2.29885057471264%	26 out of 6285 0.413683373110581%	0.0496660295274405	1
Biological Process: transport (GO:0006810);	4 out of 87 4.59770114942529%	102 out of 6285 1.62291169451074%	0.0523328705900891	1
Biological Process: vegetative to reproductive phase transition of meristem (GO:0010228);	2 out of 87 2.29885057471264%	33 out of 6285 0.525059665871122%	0.0758671408331795	1
Biological Process: RNA-dependent DNA biosynthetic process (GO:0006278);	6 out of 87 6.89655172413793%	219 out of 6285 3.48448687350835%	0.0821052470797352	1
Biological Process: DNA integration (GO:0015074);	6 out of 87 6.89655172413793%	222 out of 6285 3.53221957040573%	0.0863547435577878	1
Biological Process: carotenoid biosynthetic process (GO:0016117);	2 out of 87 2.29885057471264%	36 out of 6285 0.572792362768496%	0.0881775721452935	1
Biological Process: isopentenyl diphosphate biosynthetic process, methylerythritol 4-phosphate pathway (GO:0019288);	2 out of 87 2.29885057471264%	50 out of 6285 0.795544948289578%	0.151868027898344	1
Biological Process: phosphorylation (GO:0016310);	3 out of 87 3.44827586206897%	104 out of 6285 1.65473349244232%	0.173996038120707	1
Biological Process: protein transport (GO:0015031);	2 out of 87 2.29885057471264%	56 out of 6285 0.891010342084328%	0.181358812958839	1
Biological Process: embryo development ending in seed dormancy (GO:0009793);	2 out of 87 2.29885057471264%	58 out of 6285 0.922832140015911%	0.19137694393493	1
Biological Process: oxidation-reduction process (GO:0055114);	14 out of 87 16.0919540229885%	785 out of 6285 12.4900556881464%	0.191746958655276	1
Biological Process: regulation of transcription, DNA-templated (GO:0006355);	8 out of 87 9.19540229885057%	412 out of 6285 6.55529037390613%	0.209149820648724	1
Biological Process: negative regulation of catalytic activity (GO:0043086);	2 out of 87 2.29885057471264%	62 out of 6285 0.986475735879077%	0.211621960561269	1
Biological Process: protein folding (GO:0006457);	2 out of 87 2.29885057471264%	83 out of 6285 1.3206046141607%	0.319539944854379	1
Biological Process: protein phosphorylation (GO:0006468);	5 out of 87 5.74712643678161%	286 out of 6285 4.55051710421639%	0.362795247904951	1
Biological Process: transmembrane transport (GO:0055085);	2 out of 87 2.29885057471264%	127 out of 6285 2.02068416865553%	0.528470169187138	1
Biological Process: DNA metabolic process (GO:0006259);	2 out of 87 2.29885057471264%	148 out of 6285 2.35481304693715%	0.612220149532448	1
Biological Process: translation (GO:0006412);	3 out of 87 3.44827586206897%	236 out of 6285 3.75497215592681%	0.640576059035539	1
Biological Process: carbohydrate metabolic process (GO:0005975);	2 out of 87 2.29885057471264%	159 out of 6285 2.52983293556086%	0.651427730301995	1
Biological Process: metabolic process (GO:0008152);	3 out of 87 3.44827586206897%	298 out of 6285 4.74144789180589%	0.788722947576703	1
