# Supplementary material for: Identification of starch candidate genes using SLAF-seq and BSA strategies and development of related SNP-CAPS markers in tetraploid potato
Source: PLoS One. 2021 Dec 21;16(12):e0261403. doi: 10.1371/journal.pone.0261403 (PMC8691606; doi:10.1371/journal.pone.0261403)
Supplement: S1 File — (ZIP) [file pone.0261403.s011.zip › ED/Anno/GeneAnno/GO_Anno/go_enrichment/Solanum_tuberosum_v4.03.GO.Biological.xls]

#GO_n	87	#GO_N	6285
#Go_Term	GO_ID	Variant_gene	gene	Variant_gene_all	gene_all
Biological Process: response to hydrogen peroxide (GO:0042542);	1	14	87	6285	PGSC0003DMG400005611
Biological Process: nuclear division (GO:0000280);	1	4	87	6285	PGSC0003DMG400002560
Biological Process: intra-Golgi vesicle-mediated transport (GO:0006891);	1	9	87	6285	PGSC0003DMG400002631
Biological Process: jasmonic acid biosynthetic process (GO:0009695);	1	12	87	6285	PGSC0003DMG400022891
Biological Process: protein import into peroxisome matrix (GO:0016558);	1	16	87	6285	PGSC0003DMG400002631
Biological Process: nucleosome assembly (GO:0006334);	1	66	87	6285	PGSC0003DMG400002493
Biological Process: vitamin metabolic process (GO:0006766);	1	6	87	6285	PGSC0003DMG400022891
Biological Process: DNA endoreduplication (GO:0042023);	1	9	87	6285	PGSC0003DMG400002560
Biological Process: L-serine biosynthetic process (GO:0006564);	1	2	87	6285	PGSC0003DMG400009159
Biological Process: protein ubiquitination (GO:0016567);	1	67	87	6285	PGSC0003DMG400022883
Biological Process: carotene biosynthetic process (GO:0016120);	1	3	87	6285	PGSC0003DMG400009156
Biological Process: secondary metabolic process (GO:0019748);	1	4	87	6285	PGSC0003DMG400022891
Biological Process: auxin-activated signaling pathway (GO:0009734);	4	60	87	6285	PGSC0003DMG400002550;PGSC0003DMG400002608;PGSC0003DMG400002636;PGSC0003DMG402002635
Biological Process: coenzyme biosynthetic process (GO:0009108);	1	6	87	6285	PGSC0003DMG400022891
Biological Process: growth (GO:0040007);	1	2	87	6285	PGSC0003DMG400005614
Biological Process: nucleobase-containing compound metabolic process (GO:0006139);	1	3	87	6285	PGSC0003DMG401002514
Biological Process: response to zinc ion (GO:0010043);	1	2	87	6285	PGSC0003DMG400005611
Biological Process: protein import into nucleus (GO:0006606);	1	23	87	6285	PGSC0003DMG400022883
Biological Process: regulation of plant-type hypersensitive response (GO:0010363);	1	27	87	6285	PGSC0003DMG400009159
Biological Process: DNA-templated transcription, initiation (GO:0006352);	1	6	87	6285	PGSC0003DMG400002568
Biological Process: response to herbicide (GO:0009635);	1	8	87	6285	PGSC0003DMG400009156
Biological Process: chlorophyll biosynthetic process (GO:0015995);	1	30	87	6285	PGSC0003DMG400022891
Biological Process: DNA integration (GO:0015074);	6	222	87	6285	PGSC0003DMG400045079;PGSC0003DMG400003377;PGSC0003DMG400023312;PGSC0003DMG400038450;PGSC0003DMG400005100;PGSC0003DMG400045955
Biological Process: lipid transport (GO:0006869);	1	25	87	6285	PGSC0003DMG400002631
Biological Process: embryo sac development (GO:0009553);	1	5	87	6285	PGSC0003DMG400009145
Biological Process: glycolytic process (GO:0006096);	1	64	87	6285	PGSC0003DMG400002525
Biological Process: transcription, DNA-templated (GO:0006351);	1	69	87	6285	PGSC0003DMG400002620
Biological Process: lipid storage (GO:0019915);	1	10	87	6285	PGSC0003DMG400022883
Biological Process: regulation of proton transport (GO:0010155);	1	18	87	6285	PGSC0003DMG400009156
Biological Process: pentose-phosphate shunt (GO:0006098);	1	42	87	6285	PGSC0003DMG400002581
Biological Process: malate metabolic process (GO:0006108);	1	14	87	6285	PGSC0003DMG400002612
Biological Process: cell wall macromolecule catabolic process (GO:0016998);	1	19	87	6285	PGSC0003DMG400002526
Biological Process: oxidoreduction coenzyme metabolic process (GO:0006733);	1	3	87	6285	PGSC0003DMG400022891
Biological Process: lipid metabolic process (GO:0006629);	1	58	87	6285	PGSC0003DMG400002520
Biological Process: isopentenyl diphosphate biosynthetic process, methylerythritol 4-phosphate pathway (GO:0019288);	2	50	87	6285	PGSC0003DMG400005701;PGSC0003DMG400022891
Biological Process: protein transport (GO:0015031);	2	56	87	6285	PGSC0003DMG400002596;PGSC0003DMG402002542
Biological Process: glucose metabolic process (GO:0006006);	1	10	87	6285	PGSC0003DMG400036713
Biological Process: regulation of G2/M transition of mitotic cell cycle (GO:0010389);	1	8	87	6285	PGSC0003DMG400002560
Biological Process: DNA methylation (GO:0006306);	1	18	87	6285	PGSC0003DMG400002560
Biological Process: vegetative to reproductive phase transition of meristem (GO:0010228);	2	33	87	6285	PGSC0003DMG400022883;PGSC0003DMG402022886
Biological Process: oxylipin biosynthetic process (GO:0031408);	2	25	87	6285	PGSC0003DMG400022891;PGSC0003DMG400022894
Biological Process: cellular amino acid biosynthetic process (GO:0008652);	1	12	87	6285	PGSC0003DMG400022891
Biological Process: regulation of transcription, DNA-templated (GO:0006355);	8	412	87	6285	PGSC0003DMG400009142;PGSC0003DMG400002636;PGSC0003DMG400002616;PGSC0003DMG400002550;PGSC0003DMG400002484;PGSC0003DMG400039263;PGSC0003DMG400002608;PGSC0003DMG402002635
Biological Process: ER to Golgi vesicle-mediated transport (GO:0006888);	1	18	87	6285	PGSC0003DMG400002631
Biological Process: metabolic process (GO:0008152);	3	298	87	6285	PGSC0003DMG400005696;PGSC0003DMG400002601;PGSC0003DMG400002583
Biological Process: small GTPase mediated signal transduction (GO:0007264);	1	62	87	6285	PGSC0003DMG402002542
Biological Process: photomorphogenesis (GO:0009640);	2	25	87	6285	PGSC0003DMG400002631;PGSC0003DMG400022883
Biological Process: regulation of DNA replication (GO:0006275);	1	16	87	6285	PGSC0003DMG400002560
Biological Process: seed dormancy process (GO:0010162);	1	18	87	6285	PGSC0003DMG400022883
Biological Process: mitochondrial transport (GO:0006839);	1	9	87	6285	PGSC0003DMG400009192
Biological Process: DNA metabolic process (GO:0006259);	2	148	87	6285	PGSC0003DMG400041858;PGSC0003DMG400023311
Biological Process: microtubule-based process (GO:0007017);	1	17	87	6285	PGSC0003DMG400002545
Biological Process: regulation of cell division (GO:0051302);	1	5	87	6285	PGSC0003DMG400002563
Biological Process: microtubule-based movement (GO:0007018);	1	23	87	6285	PGSC0003DMG400002539
Biological Process: cell wall modification (GO:0042545);	2	26	87	6285	PGSC0003DMG400009178;PGSC0003DMG400009177
Biological Process: oxidation-reduction process (GO:0055114);	14	785	87	6285	PGSC0003DMG401002501;PGSC0003DMG400002612;PGSC0003DMG400005698;PGSC0003DMG400022892;PGSC0003DMG400005693;PGSC0003DMG400009181;PGSC0003DMG400036713;PGSC0003DMG400009159;PGSC0003DMG400009156;PGSC0003DMG401005707;PGSC0003DMG400022893;PGSC0003DMG402002501;PGSC0003DMG400002651;PGSC0003DMG400022894
Biological Process: response to freezing (GO:0050826);	1	12	87	6285	PGSC0003DMG400022883
Biological Process: transmembrane transport (GO:0055085);	2	127	87	6285	PGSC0003DMG400009192;PGSC0003DMG400046804
Biological Process: carbohydrate metabolic process (GO:0005975);	2	159	87	6285	PGSC0003DMG400002619;PGSC0003DMG400002590
Biological Process: meristem initiation (GO:0010014);	1	12	87	6285	PGSC0003DMG400022883
Biological Process: defense response to bacterium (GO:0042742);	1	35	87	6285	PGSC0003DMG400009159
Biological Process: protein refolding (GO:0042026);	1	3	87	6285	PGSC0003DMG400002537
Biological Process: pectin catabolic process (GO:0045490);	2	18	87	6285	PGSC0003DMG400009178;PGSC0003DMG400009177
Biological Process: RNA processing (GO:0006396);	1	25	87	6285	PGSC0003DMG400002513
Biological Process: aromatic amino acid family metabolic process (GO:0009072);	1	7	87	6285	PGSC0003DMG400022891
Biological Process: cell proliferation (GO:0008283);	1	31	87	6285	PGSC0003DMG400002560
Biological Process: L-methionine salvage from methylthioadenosine (GO:0019509);	1	7	87	6285	PGSC0003DMG401005707
Biological Process: seed germination (GO:0009845);	1	21	87	6285	PGSC0003DMG400022883
Biological Process: photosynthesis (GO:0015979);	1	45	87	6285	PGSC0003DMG400002626
Biological Process: defense response (GO:0006952);	1	335	87	6285	PGSC0003DMG400041662
Biological Process: translation (GO:0006412);	3	236	87	6285	PGSC0003DMG400002597;PGSC0003DMG400002547;PGSC0003DMG400002541
Biological Process: cellular macromolecule catabolic process (GO:0044265);	1	3	87	6285	PGSC0003DMG400002631
Biological Process: protein dephosphorylation (GO:0006470);	1	18	87	6285	PGSC0003DMG400002573
Biological Process: phosphorylation (GO:0016310);	3	104	87	6285	PGSC0003DMG400009196;PGSC0003DMG400002546;PGSC0003DMG400002525
Biological Process: pyrimidine ribonucleotide biosynthetic process (GO:0009220);	1	12	87	6285	PGSC0003DMG401005708
Biological Process: histone phosphorylation (GO:0016572);	1	5	87	6285	PGSC0003DMG400002560
Biological Process: regulation of lipid metabolic process (GO:0019216);	1	7	87	6285	PGSC0003DMG400022891
Biological Process: regulation of transcription from RNA polymerase II promoter (GO:0006357);	1	6	87	6285	PGSC0003DMG401002516
Biological Process: sulfur compound biosynthetic process (GO:0044272);	1	5	87	6285	PGSC0003DMG400022891
Biological Process: tRNA export from nucleus (GO:0006409);	1	1	87	6285	PGSC0003DMG400022883
Biological Process: indoleacetic acid biosynthetic process (GO:0009684);	1	12	87	6285	PGSC0003DMG400009159
Biological Process: ATP synthesis coupled proton transport (GO:0015986);	1	32	87	6285	PGSC0003DMG402009187
Biological Process: response to heat (GO:0009408);	1	29	87	6285	PGSC0003DMG400009173
Biological Process: threonine biosynthetic process (GO:0009088);	1	3	87	6285	PGSC0003DMG400002486
Biological Process: glucose 6-phosphate metabolic process (GO:0051156);	1	2	87	6285	PGSC0003DMG400002525
Biological Process: negative regulation of catalytic activity (GO:0043086);	2	62	87	6285	PGSC0003DMG400009177;PGSC0003DMG400009178
Biological Process: nucleotide metabolic process (GO:0009117);	1	4	87	6285	PGSC0003DMG400022891
Biological Process: protein autophosphorylation (GO:0046777);	1	20	87	6285	PGSC0003DMG400009156
Biological Process: response to light stimulus (GO:0009416);	1	20	87	6285	PGSC0003DMG400022891
Biological Process: microtubule nucleation (GO:0007020);	1	11	87	6285	PGSC0003DMG400002526
Biological Process: embryo development ending in seed dormancy (GO:0009793);	2	58	87	6285	PGSC0003DMG400022891;PGSC0003DMG400022883
Biological Process: response to wounding (GO:0009611);	1	26	87	6285	PGSC0003DMG400002601
Biological Process: cold acclimation (GO:0009631);	1	4	87	6285	PGSC0003DMG400022891
Biological Process: mRNA export from nucleus (GO:0006406);	1	11	87	6285	PGSC0003DMG400022883
Biological Process: unsaturated fatty acid biosynthetic process (GO:0006636);	1	12	87	6285	PGSC0003DMG400022891
Biological Process: mRNA modification (GO:0016556);	1	15	87	6285	PGSC0003DMG400005701
Biological Process: lipoate metabolic process (GO:0009106);	1	6	87	6285	PGSC0003DMG400022891
Biological Process: RNA-dependent DNA biosynthetic process (GO:0006278);	6	219	87	6285	PGSC0003DMG400005100;PGSC0003DMG400045955;PGSC0003DMG400023312;PGSC0003DMG400045079;PGSC0003DMG400003377;PGSC0003DMG400038450
Biological Process: protein folding (GO:0006457);	2	83	87	6285	PGSC0003DMG400009173;PGSC0003DMG400005701
Biological Process: sugar mediated signaling pathway (GO:0010182);	1	16	87	6285	PGSC0003DMG400022883
Biological Process: guanosine tetraphosphate metabolic process (GO:0015969);	1	3	87	6285	PGSC0003DMG400014030
Biological Process: regulation of systemic acquired resistance (GO:0010112);	1	1	87	6285	PGSC0003DMG400002601
Biological Process: positive regulation of flavonoid biosynthetic process (GO:0009963);	1	2	87	6285	PGSC0003DMG400009159
Biological Process: lithium ion transport (GO:0010351);	1	4	87	6285	PGSC0003DMG400002631
Biological Process: cuticle development (GO:0042335);	1	7	87	6285	PGSC0003DMG400022891
Biological Process: regulation of flower development (GO:0009909);	1	34	87	6285	PGSC0003DMG400022883
Biological Process: protein catabolic process (GO:0030163);	1	15	87	6285	PGSC0003DMG400005627
Biological Process: valine metabolic process (GO:0006573);	1	5	87	6285	PGSC0003DMG400002581
Biological Process: cell differentiation (GO:0030154);	1	22	87	6285	PGSC0003DMG400002563
Biological Process: protein phosphorylation (GO:0006468);	5	286	87	6285	PGSC0003DMG401009161;PGSC0003DMG400009180;PGSC0003DMG400009181;PGSC0003DMG400009183;PGSC0003DMG400002526
Biological Process: protein targeting to membrane (GO:0006612);	1	27	87	6285	PGSC0003DMG400009159
Biological Process: post-embryonic development (GO:0009791);	1	11	87	6285	PGSC0003DMG400009162
Biological Process: chromatin silencing (GO:0006342);	1	10	87	6285	PGSC0003DMG400002560
Biological Process: histone H3-K9 methylation (GO:0051567);	1	15	87	6285	PGSC0003DMG400002560
Biological Process: RNA modification (GO:0009451);	1	4	87	6285	PGSC0003DMG400005614
Biological Process: sulfur amino acid metabolic process (GO:0000096);	1	7	87	6285	PGSC0003DMG400022891
Biological Process: ubiquitin-dependent protein catabolic process (GO:0006511);	1	58	87	6285	PGSC0003DMG400009150
Biological Process: spindle assembly (GO:0051225);	1	7	87	6285	PGSC0003DMG400002560
Biological Process: photosynthesis, light reaction (GO:0019684);	2	23	87	6285	PGSC0003DMG400002651;PGSC0003DMG400022891
Biological Process: photosynthetic electron transport chain (GO:0009767);	1	7	87	6285	PGSC0003DMG400009162
Biological Process: tryptophan catabolic process (GO:0006569);	1	10	87	6285	PGSC0003DMG400009159
Biological Process: RNA methylation (GO:0001510);	1	24	87	6285	PGSC0003DMG400002513
Biological Process: cell cycle (GO:0007049);	1	9	87	6285	PGSC0003DMG400002558
Biological Process: chloroplast organization (GO:0009658);	1	22	87	6285	PGSC0003DMG400005614
Biological Process: N-terminal protein myristoylation (GO:0006499);	1	15	87	6285	PGSC0003DMG400022883
Biological Process: RNA metabolic process (GO:0016070);	1	7	87	6285	PGSC0003DMG402022886
Biological Process: very long-chain fatty acid metabolic process (GO:0000038);	1	7	87	6285	PGSC0003DMG400022891
Biological Process: cellulose metabolic process (GO:0030243);	1	3	87	6285	PGSC0003DMG400022891
Biological Process: transport (GO:0006810);	4	102	87	6285	PGSC0003DMG400005612;PGSC0003DMG400002579;PGSC0003DMG400002651;PGSC0003DMG400002552
Biological Process: plant-type cell wall biogenesis (GO:0009832);	1	11	87	6285	PGSC0003DMG400022891
Biological Process: protein peptidyl-prolyl isomerization (GO:0000413);	1	20	87	6285	PGSC0003DMG400005701
Biological Process: glycine catabolic process (GO:0006546);	1	9	87	6285	PGSC0003DMG400022891
Biological Process: cell growth (GO:0016049);	1	14	87	6285	PGSC0003DMG400022891
Biological Process: reductive pentose-phosphate cycle (GO:0019253);	1	12	87	6285	PGSC0003DMG400036713
Biological Process: carotenoid biosynthetic process (GO:0016117);	2	36	87	6285	PGSC0003DMG400009156;PGSC0003DMG400022891
Biological Process: positive regulation of heme biosynthetic process (GO:0070455);	1	1	87	6285	PGSC0003DMG400009162
Biological Process: response to cadmium ion (GO:0046686);	1	32	87	6285	PGSC0003DMG400005611
Biological Process: cytokinesis by cell plate formation (GO:0000911);	1	12	87	6285	PGSC0003DMG400002560
Biological Process: fatty acid beta-oxidation (GO:0006635);	1	27	87	6285	PGSC0003DMG400002631
