# Supplementary material for: Identification of starch candidate genes using SLAF-seq and BSA strategies and development of related SNP-CAPS markers in tetraploid potato
Source: PLoS One. 2021 Dec 21;16(12):e0261403. doi: 10.1371/journal.pone.0261403 (PMC8691606; doi:10.1371/journal.pone.0261403)
Supplement: S1 File — (ZIP) [file pone.0261403.s011.zip › ED/Anno/GeneAnno/GO_Anno/go_enrichment/Solanum_tuberosum_v4.03.GO.Cellular.stat]

#Gene_Ontology_term	Cluter_frequency	Genome_frequency	P-value	Corrected_P-value
Cellular Component: chloroplast thylakoid (GO:0009534);	3 out of 56 5.35714285714286%	27 out of 3509 0.769449985750926%	0.00858635312180023	0.103036237461603
Cellular Component: chloroplast stroma (GO:0009570);	5 out of 56 8.92857142857143%	141 out of 3509 4.01823881447706%	0.0723931615420291	0.86871793850435
Cellular Component: nucleus (GO:0005634);	11 out of 56 19.6428571428571%	502 out of 3509 14.3060701054431%	0.167649146419659	1
Cellular Component: cytosol (GO:0005829);	4 out of 56 7.14285714285714%	172 out of 3509 4.9016813907096%	0.293789877323023	1
Cellular Component: extracellular region (GO:0005576);	3 out of 56 5.35714285714286%	134 out of 3509 3.81875178113423%	0.361673100129505	1
Cellular Component: cell wall (GO:0005618);	2 out of 56 3.57142857142857%	96 out of 3509 2.73582217155885%	0.456653513644923	1
Cellular Component: plasma membrane (GO:0005886);	4 out of 56 7.14285714285714%	239 out of 3509 6.81105728127672%	0.536554773120925	1
Cellular Component: ribosome (GO:0005840);	3 out of 56 5.35714285714286%	182 out of 3509 5.18666286691365%	0.562287617860194	1
Cellular Component: membrane (GO:0016020);	3 out of 56 5.35714285714286%	278 out of 3509 7.9224850384725%	0.832937077736122	1
Cellular Component: chloroplast (GO:0009507);	3 out of 56 5.35714285714286%	286 out of 3509 8.15047021943574%	0.847328657792129	1
Cellular Component: integral component of membrane (GO:0016021);	7 out of 56 12.5%	632 out of 3509 18.0108292960958%	0.900593835086502	1
Cellular Component: cytoplasm (GO:0005737);	2 out of 56 3.57142857142857%	278 out of 3509 7.9224850384725%	0.944152886688629	1
