# Supplementary material for: Identification of starch candidate genes using SLAF-seq and BSA strategies and development of related SNP-CAPS markers in tetraploid potato
Source: PLoS One. 2021 Dec 21;16(12):e0261403. doi: 10.1371/journal.pone.0261403 (PMC8691606; doi:10.1371/journal.pone.0261403)
Supplement: S1 File — (ZIP) [file pone.0261403.s011.zip › ED/Anno/GeneAnno/GO_Anno/go_enrichment/Solanum_tuberosum_v4.03.GO.Cellular.xls]

#GO_n	56	#GO_N	3509
#Go_Term	GO_ID	Variant_gene	gene	Variant_gene_all	gene_all
Cellular Component: photosystem I reaction center (GO:0009538);	1	8	56	3509	PGSC0003DMG400002626
Cellular Component: ribosome (GO:0005840);	3	182	56	3509	PGSC0003DMG400002541;PGSC0003DMG400002547;PGSC0003DMG400002597
Cellular Component: plasma membrane (GO:0005886);	4	239	56	3509	PGSC0003DMG400002601;PGSC0003DMG401009187;PGSC0003DMG400005611;PGSC0003DMG401009161
Cellular Component: P-body (GO:0000932);	1	5	56	3509	PGSC0003DMG402022886
Cellular Component: microtubule (GO:0005874);	1	30	56	3509	PGSC0003DMG400002539
Cellular Component: chloroplast (GO:0009507);	3	286	56	3509	PGSC0003DMG400036713;PGSC0003DMG400009195;PGSC0003DMG400002486
Cellular Component: plasmodesma (GO:0009506);	1	72	56	3509	PGSC0003DMG400002631
Cellular Component: transcription factor TFIID complex (GO:0005669);	1	5	56	3509	PGSC0003DMG400002568
Cellular Component: peroxisome (GO:0005777);	1	38	56	3509	PGSC0003DMG400002631
Cellular Component: cell wall (GO:0005618);	2	96	56	3509	PGSC0003DMG400009177;PGSC0003DMG400009178
Cellular Component: intracellular ribonucleoprotein complex (GO:0030529);	1	11	56	3509	PGSC0003DMG400035638
Cellular Component: endosome (GO:0005768);	1	18	56	3509	PGSC0003DMG400005615
Cellular Component: endoplasmic reticulum (GO:0005783);	1	54	56	3509	PGSC0003DMG400002601
Cellular Component: anaphase-promoting complex (GO:0005680);	1	3	56	3509	PGSC0003DMG400002563
Cellular Component: intracellular organelle (GO:0043229);	1	5	56	3509	PGSC0003DMG400035638
Cellular Component: nuclear matrix (GO:0016363);	1	4	56	3509	PGSC0003DMG400002564
Cellular Component: chloroplast stroma (GO:0009570);	5	141	56	3509	PGSC0003DMG400009162;PGSC0003DMG400022894;PGSC0003DMG400022891;PGSC0003DMG400009159;PGSC0003DMG400002581
Cellular Component: cytoplasm (GO:0005737);	2	278	56	3509	PGSC0003DMG400002537;PGSC0003DMG401005707
Cellular Component: chloroplast thylakoid membrane (GO:0009535);	1	113	56	3509	PGSC0003DMG400002651
Cellular Component: chloroplast thylakoid lumen (GO:0009543);	1	21	56	3509	PGSC0003DMG400005701
Cellular Component: chloroplast outer membrane (GO:0009707);	1	8	56	3509	PGSC0003DMG400002525
Cellular Component: mitochondrial inner membrane (GO:0005743);	1	46	56	3509	PGSC0003DMG400009192
Cellular Component: integral component of membrane (GO:0016021);	7	632	56	3509	PGSC0003DMG400002552;PGSC0003DMG400046804;PGSC0003DMG400002525;PGSC0003DMG400005612;PGSC0003DMG400009181;PGSC0003DMG400009180;PGSC0003DMG400009192
Cellular Component: microtubule associated complex (GO:0005875);	1	5	56	3509	PGSC0003DMG400002545
Cellular Component: nucleus (GO:0005634);	11	502	56	3509	PGSC0003DMG400009159;PGSC0003DMG402002635;PGSC0003DMG400002608;PGSC0003DMG400002550;PGSC0003DMG400022883;PGSC0003DMG400002616;PGSC0003DMG401005707;PGSC0003DMG400009142;PGSC0003DMG400002493;PGSC0003DMG400002636;PGSC0003DMG400002498
Cellular Component: small nucleolar ribonucleoprotein complex (GO:0005732);	1	9	56	3509	PGSC0003DMG402022886
Cellular Component: cytosol (GO:0005829);	4	172	56	3509	PGSC0003DMG400002631;PGSC0003DMG401009187;PGSC0003DMG400022883;PGSC0003DMG400009159
Cellular Component: mitochondrion (GO:0005739);	1	155	56	3509	PGSC0003DMG400017026
Cellular Component: Golgi apparatus (GO:0005794);	1	61	56	3509	PGSC0003DMG400005615
Cellular Component: cytoplasmic vesicle (GO:0016023);	1	11	56	3509	PGSC0003DMG400002482
Cellular Component: mitochondrial proton-transporting ATP synthase complex, catalytic core F(1) (GO:0000275);	1	4	56	3509	PGSC0003DMG402009187
Cellular Component: kinesin complex (GO:0005871);	1	21	56	3509	PGSC0003DMG400002539
Cellular Component: extracellular region (GO:0005576);	3	134	56	3509	PGSC0003DMG400009178;PGSC0003DMG401009161;PGSC0003DMG400014027
Cellular Component: chromosome, centromeric region (GO:0000775);	1	4	56	3509	PGSC0003DMG400002560
Cellular Component: mediator complex (GO:0016592);	1	6	56	3509	PGSC0003DMG401002516
Cellular Component: chloroplast thylakoid (GO:0009534);	3	27	56	3509	PGSC0003DMG400009156;PGSC0003DMG400022894;PGSC0003DMG400009162
Cellular Component: chloroplast membrane (GO:0031969);	1	12	56	3509	PGSC0003DMG400005612
Cellular Component: membrane (GO:0016020);	3	278	56	3509	PGSC0003DMG400002535;PGSC0003DMG400005615;PGSC0003DMG400009196
Cellular Component: trans-Golgi network (GO:0005802);	1	17	56	3509	PGSC0003DMG400005615
Cellular Component: chromoplast (GO:0009509);	1	8	56	3509	PGSC0003DMG400009156
Cellular Component: chloroplast envelope (GO:0009941);	1	92	56	3509	PGSC0003DMG400009156
