# Supplementary material for: Identification of starch candidate genes using SLAF-seq and BSA strategies and development of related SNP-CAPS markers in tetraploid potato
Source: PLoS One. 2021 Dec 21;16(12):e0261403. doi: 10.1371/journal.pone.0261403 (PMC8691606; doi:10.1371/journal.pone.0261403)
Supplement: S1 File — (ZIP) [file pone.0261403.s011.zip › ED/Anno/GeneAnno/GO_Anno/go_enrichment/Solanum_tuberosum_v4.03.GO.list.txt]

PGSC0003DMG400002482	GO:0005525	GO:0016023	GO:0019003	
PGSC0003DMG400002484	GO:0003700	GO:0006355	
PGSC0003DMG400002485	GO:0042393	GO:0046872	
PGSC0003DMG400002486	GO:0004795	GO:0009088	GO:0009507	GO:0030170	
PGSC0003DMG400002493	GO:0005634	GO:0006334	
PGSC0003DMG400002498	GO:0005634	
PGSC0003DMG400002513	GO:0001510	GO:0003723	GO:0006396	GO:0008173	
PGSC0003DMG400002520	GO:0006629	GO:0016788	
PGSC0003DMG400002525	GO:0004340	GO:0005524	GO:0006096	GO:0009707	GO:0016021	GO:0016310	GO:0051156	
PGSC0003DMG400002526	GO:0004674	GO:0004713	GO:0005524	GO:0006468	GO:0007020	GO:0016998	
PGSC0003DMG400002535	GO:0016020	
PGSC0003DMG400002536	GO:0005507	GO:0009055	
PGSC0003DMG400002537	GO:0005524	GO:0005737	GO:0042026	
PGSC0003DMG400002539	GO:0003777	GO:0005524	GO:0005871	GO:0005874	GO:0007018	GO:0008017	
PGSC0003DMG400002541	GO:0003735	GO:0005840	GO:0006412	GO:0019843	GO:0046872	
PGSC0003DMG400002545	GO:0005875	GO:0007017	
PGSC0003DMG400002546	GO:0005089	GO:0016301	GO:0016310	
PGSC0003DMG400002547	GO:0003735	GO:0005840	GO:0006412	
PGSC0003DMG400002550	GO:0005634	GO:0006355	GO:0009734	GO:0046983	
PGSC0003DMG400002552	GO:0005215	GO:0006810	GO:0016021	
PGSC0003DMG400002558	GO:0007049	
PGSC0003DMG400002560	GO:0000280	GO:0000775	GO:0000911	GO:0006275	GO:0006306	GO:0006342	GO:0008283	GO:0010389	GO:0016572	GO:0042023	GO:0051225	GO:0051567	
PGSC0003DMG400002563	GO:0005680	GO:0030154	GO:0051302	
PGSC0003DMG400002564	GO:0003677	GO:0005515	GO:0016363	
PGSC0003DMG400002568	GO:0005669	GO:0006352	GO:0046982	
PGSC0003DMG400002573	GO:0004722	GO:0006470	GO:0046872	
PGSC0003DMG400002579	GO:0006810	
PGSC0003DMG400002581	GO:0000166	GO:0004616	GO:0006098	GO:0006573	GO:0008442	GO:0009570	GO:0030267	GO:0050662	
PGSC0003DMG400002583	GO:0008152	GO:0016798	
PGSC0003DMG400002590	GO:0004565	GO:0005975	GO:0030246	
PGSC0003DMG400002595	GO:0008233	
PGSC0003DMG400002596	GO:0015031	
PGSC0003DMG400002597	GO:0003735	GO:0005840	GO:0006412	
PGSC0003DMG400002601	GO:0005783	GO:0005886	GO:0008152	GO:0009611	GO:0010112	GO:0010179	
PGSC0003DMG400002608	GO:0005634	GO:0006355	GO:0009734	GO:0046983	
PGSC0003DMG400002612	GO:0006108	GO:0016619	GO:0046872	GO:0051287	GO:0055114	
PGSC0003DMG400002616	GO:0003700	GO:0005634	GO:0006355	GO:0043565	
PGSC0003DMG400002619	GO:0005975	GO:0008810	
PGSC0003DMG400002620	GO:0006351	
PGSC0003DMG400002626	GO:0009538	GO:0015979	
PGSC0003DMG400002631	GO:0005777	GO:0005829	GO:0006635	GO:0006869	GO:0006888	GO:0006891	GO:0008270	GO:0009506	GO:0009640	GO:0010351	GO:0016558	GO:0044265	
PGSC0003DMG400002636	GO:0005634	GO:0006355	GO:0009734	GO:0046983	
PGSC0003DMG400002651	GO:0006810	GO:0008137	GO:0009535	GO:0019684	GO:0048038	GO:0055114	
PGSC0003DMG400003377	GO:0003723	GO:0003964	GO:0006278	GO:0008270	GO:0015074	
PGSC0003DMG400005100	GO:0003723	GO:0003964	GO:0006278	GO:0008270	GO:0015074	
PGSC0003DMG400005611	GO:0004622	GO:0005886	GO:0010043	GO:0042542	GO:0046686	
PGSC0003DMG400005612	GO:0005471	GO:0005524	GO:0006810	GO:0016021	GO:0031969	
PGSC0003DMG400005614	GO:0009451	GO:0009658	GO:0040007	
PGSC0003DMG400005615	GO:0005768	GO:0005794	GO:0005802	GO:0016020	
PGSC0003DMG400005627	GO:0030163	
PGSC0003DMG400005693	GO:0004497	GO:0005506	GO:0009055	GO:0016705	GO:0020037	GO:0055114	
PGSC0003DMG400005696	GO:0003824	GO:0008152	
PGSC0003DMG400005698	GO:0016706	GO:0055114	
PGSC0003DMG400005701	GO:0000413	GO:0003755	GO:0006457	GO:0009543	GO:0016556	GO:0019288	
PGSC0003DMG400009142	GO:0003677	GO:0003700	GO:0005634	GO:0006355	
PGSC0003DMG400009145	GO:0009553	
PGSC0003DMG400009150	GO:0004842	GO:0006511	
PGSC0003DMG400009156	GO:0009509	GO:0009534	GO:0009635	GO:0009941	GO:0010155	GO:0016117	GO:0016120	GO:0016166	GO:0016705	GO:0046777	GO:0055114	
PGSC0003DMG400009159	GO:0004617	GO:0005634	GO:0005829	GO:0006564	GO:0006569	GO:0006612	GO:0009570	GO:0009684	GO:0009963	GO:0010363	GO:0016597	GO:0042742	GO:0051287	GO:0055114	
PGSC0003DMG400009160	GO:0000166	GO:0003723	
PGSC0003DMG400009162	GO:0009534	GO:0009570	GO:0009767	GO:0009791	GO:0010181	GO:0016491	GO:0043495	GO:0070455	
PGSC0003DMG400009173	GO:0006457	GO:0009408	
PGSC0003DMG400009177	GO:0004857	GO:0005618	GO:0030599	GO:0042545	GO:0043086	GO:0045330	GO:0045490	
PGSC0003DMG400009178	GO:0004857	GO:0005576	GO:0005618	GO:0030599	GO:0042545	GO:0043086	GO:0045330	GO:0045490	
PGSC0003DMG400009180	GO:0004672	GO:0005524	GO:0006468	GO:0016021	
PGSC0003DMG400009181	GO:0004674	GO:0005524	GO:0006468	GO:0016021	GO:0032440	GO:0055114	
PGSC0003DMG400009183	GO:0004674	GO:0005524	GO:0006468	
PGSC0003DMG400009192	GO:0005215	GO:0005743	GO:0006839	GO:0016021	GO:0055085	
PGSC0003DMG400009195	GO:0009507	
PGSC0003DMG400009196	GO:0016020	GO:0016301	GO:0016310	
PGSC0003DMG400014027	GO:0005576	GO:0030145	GO:0045735	
PGSC0003DMG400014030	GO:0003824	GO:0015969	
PGSC0003DMG400017026	GO:0005739	
PGSC0003DMG400022883	GO:0000049	GO:0005634	GO:0005829	GO:0006406	GO:0006409	GO:0006499	GO:0006606	GO:0009640	GO:0009793	GO:0009845	GO:0009909	GO:0010014	GO:0010162	GO:0010182	GO:0010228	GO:0015932	GO:0016567	GO:0019915	GO:0050826	
PGSC0003DMG400022889	GO:0000166	GO:0003676	
PGSC0003DMG400022891	GO:0000038	GO:0000096	GO:0004315	GO:0006546	GO:0006636	GO:0006733	GO:0006766	GO:0008652	GO:0009072	GO:0009106	GO:0009108	GO:0009117	GO:0009416	GO:0009570	GO:0009631	GO:0009695	GO:0009793	GO:0009832	GO:0015995	GO:0016049	GO:0016117	GO:0019216	GO:0019288	GO:0019684	GO:0019748	GO:0030243	GO:0031408	GO:0042335	GO:0044272	
PGSC0003DMG400022892	GO:0004497	GO:0005506	GO:0009055	GO:0016705	GO:0020037	GO:0055114	
PGSC0003DMG400022893	GO:0004497	GO:0005506	GO:0009055	GO:0016705	GO:0020037	GO:0055114	
PGSC0003DMG400022894	GO:0005506	GO:0009534	GO:0009570	GO:0016165	GO:0031408	GO:0055114	
PGSC0003DMG400023311	GO:0003676	GO:0006259	
PGSC0003DMG400023312	GO:0003723	GO:0003964	GO:0006278	GO:0008270	GO:0015074	
PGSC0003DMG400035638	GO:0030529	GO:0043229	
PGSC0003DMG400035900	GO:0046872	
PGSC0003DMG400036713	GO:0006006	GO:0009507	GO:0019253	GO:0047100	GO:0050661	GO:0051287	GO:0055114	
PGSC0003DMG400038450	GO:0003723	GO:0003964	GO:0006278	GO:0015074	
PGSC0003DMG400039263	GO:0006355	
PGSC0003DMG400041271	GO:0005488	
PGSC0003DMG400041662	GO:0006952	GO:0043531	
PGSC0003DMG400041858	GO:0003676	GO:0006259	GO:0046872	
PGSC0003DMG400045079	GO:0003723	GO:0003964	GO:0006278	GO:0008270	GO:0015074	
PGSC0003DMG400045955	GO:0003723	GO:0003964	GO:0006278	GO:0008270	GO:0015074	
PGSC0003DMG400046804	GO:0016021	GO:0055085	
PGSC0003DMG400047336	GO:0008270	
PGSC0003DMG401002501	GO:0004497	GO:0005506	GO:0009055	GO:0016705	GO:0020037	GO:0055114	
PGSC0003DMG401002514	GO:0003723	GO:0006139	GO:0008408	
PGSC0003DMG401002516	GO:0001104	GO:0006357	GO:0016592	
PGSC0003DMG401005707	GO:0005506	GO:0005634	GO:0005737	GO:0010309	GO:0019509	GO:0055114	
PGSC0003DMG401005708	GO:0009220	
PGSC0003DMG401009161	GO:0005524	GO:0005576	GO:0005886	GO:0006468	GO:0019199	
PGSC0003DMG401009187	GO:0005829	GO:0005886	
PGSC0003DMG402002501	GO:0004497	GO:0005506	GO:0009055	GO:0016705	GO:0020037	GO:0055114	
PGSC0003DMG402002542	GO:0005525	GO:0007264	GO:0015031	
PGSC0003DMG402002635	GO:0003700	GO:0005634	GO:0006355	GO:0009734	GO:0046983	
PGSC0003DMG402005624	GO:0016740	
PGSC0003DMG402009187	GO:0000275	GO:0015986	GO:0046933	GO:0046961	
PGSC0003DMG402022886	GO:0000932	GO:0005732	GO:0010228	GO:0016070	
