# Supplementary material for: Identification of starch candidate genes using SLAF-seq and BSA strategies and development of related SNP-CAPS markers in tetraploid potato
Source: PLoS One. 2021 Dec 21;16(12):e0261403. doi: 10.1371/journal.pone.0261403 (PMC8691606; doi:10.1371/journal.pone.0261403)
Supplement: S1 File — (ZIP) [file pone.0261403.s011.zip › ED/Anno/GeneAnno/GO_Anno/go_enrichment/Solanum_tuberosum_v4.03.GO.Molecular.stat]

#Gene_Ontology_term	Cluter_frequency	Genome_frequency	P-value	Corrected_P-value
Molecular Function: oxidoreductase activity, acting on paired donors, with incorporation or reduction of molecular oxygen (GO:0016705);	6 out of 82 7.31707317073171%	138 out of 6755 2.04293116210215%	0.00640318366525627	0.160079591631407
Molecular Function: RNA binding (GO:0003723);	9 out of 82 10.9756097560976%	308 out of 6755 4.55958549222798%	0.0118845153520756	0.297112883801889
Molecular Function: aspartyl esterase activity (GO:0045330);	2 out of 82 2.4390243902439%	16 out of 6755 0.236861584011843%	0.0156446117368367	0.391115293420918
Molecular Function: NAD binding (GO:0051287);	3 out of 82 3.65853658536585%	48 out of 6755 0.710584752035529%	0.0201500876660963	0.503752191652407
Molecular Function: monooxygenase activity (GO:0004497);	5 out of 82 6.09756097560976%	135 out of 6755 1.99851961509993%	0.0236890375952739	0.592225939881846
Molecular Function: enzyme inhibitor activity (GO:0004857);	2 out of 82 2.4390243902439%	23 out of 6755 0.340488527017024%	0.0312298496619904	0.78074624154976
Molecular Function: iron ion binding (GO:0005506);	7 out of 82 8.53658536585366%	260 out of 6755 3.84900074019245%	0.0377956609095141	0.944891522737853
Molecular Function: pectinesterase activity (GO:0030599);	2 out of 82 2.4390243902439%	27 out of 6755 0.399703923019985%	0.0420014527198267	1
Molecular Function: RNA-directed DNA polymerase activity (GO:0003964);	6 out of 82 7.31707317073171%	221 out of 6755 3.27165062916358%	0.0512109015782923	1
Molecular Function: electron carrier activity (GO:0009055);	6 out of 82 7.31707317073171%	233 out of 6755 3.44929681717246%	0.063046091879182	1
Molecular Function: protein dimerization activity (GO:0046983);	4 out of 82 4.8780487804878%	132 out of 6755 1.95410806809771%	0.0760416126646888	1
Molecular Function: heme binding (GO:0020037);	5 out of 82 6.09756097560976%	228 out of 6755 3.37527757216876%	0.142854646569532	1
Molecular Function: kinase activity (GO:0016301);	2 out of 82 2.4390243902439%	57 out of 6755 0.843819393042191%	0.151870406229407	1
Molecular Function: transporter activity (GO:0005215);	2 out of 82 2.4390243902439%	76 out of 6755 1.12509252405625%	0.235417546929358	1
Molecular Function: catalytic activity (GO:0003824);	2 out of 82 2.4390243902439%	87 out of 6755 1.2879348630644%	0.285093856358477	1
Molecular Function: zinc ion binding (GO:0008270);	7 out of 82 8.53658536585366%	451 out of 6755 6.67653589933383%	0.306454140030185	1
Molecular Function: nucleotide binding (GO:0000166);	3 out of 82 3.65853658536585%	172 out of 6755 2.54626202812731%	0.34750561565878	1
Molecular Function: transcription factor activity, sequence-specific DNA binding (GO:0003700);	4 out of 82 4.8780487804878%	269 out of 6755 3.98223538119911%	0.413503016878517	1
Molecular Function: GTP binding (GO:0005525);	2 out of 82 2.4390243902439%	125 out of 6755 1.85048112509252%	0.450610612362344	1
Molecular Function: metal ion binding (GO:0046872);	6 out of 82 7.31707317073171%	453 out of 6755 6.70614359733531%	0.474339599139556	1
Molecular Function: protein serine/threonine kinase activity (GO:0004674);	3 out of 82 3.65853658536585%	234 out of 6755 3.46410066617321%	0.544833964683372	1
Molecular Function: structural constituent of ribosome (GO:0003735);	3 out of 82 3.65853658536585%	243 out of 6755 3.59733530717987%	0.570735060653633	1
Molecular Function: ATP binding (GO:0005524);	9 out of 82 10.9756097560976%	783 out of 6755 11.5914137675796%	0.621421833555435	1
Molecular Function: nucleic acid binding (GO:0003676);	3 out of 82 3.65853658536585%	369 out of 6755 5.46262028127313%	0.833621056375938	1
Molecular Function: DNA binding (GO:0003677);	2 out of 82 2.4390243902439%	422 out of 6755 6.24722427831236%	0.968114812305213	1
