# Supplementary material for: Identification of starch candidate genes using SLAF-seq and BSA strategies and development of related SNP-CAPS markers in tetraploid potato
Source: PLoS One. 2021 Dec 21;16(12):e0261403. doi: 10.1371/journal.pone.0261403 (PMC8691606; doi:10.1371/journal.pone.0261403)
Supplement: S1 File — (ZIP) [file pone.0261403.s011.zip › ED/Anno/GeneAnno/GO_Anno/go_enrichment/Solanum_tuberosum_v4.03.GO.Molecular.xls]

#GO_n	82	#GO_N	6755
#Go_Term	GO_ID	Variant_gene	gene	Variant_gene_all	gene_all
Molecular Function: NADP binding (GO:0050661);	1	43	82	6755	PGSC0003DMG400036713
Molecular Function: zinc ion binding (GO:0008270);	7	451	82	6755	PGSC0003DMG400047336;PGSC0003DMG400023312;PGSC0003DMG400045079;PGSC0003DMG400005100;PGSC0003DMG400045955;PGSC0003DMG400003377;PGSC0003DMG400002631
Molecular Function: protein dimerization activity (GO:0046983);	4	132	82	6755	PGSC0003DMG400002550;PGSC0003DMG400002636;PGSC0003DMG400002608;PGSC0003DMG402002635
Molecular Function: heme binding (GO:0020037);	5	228	82	6755	PGSC0003DMG400022893;PGSC0003DMG401002501;PGSC0003DMG400022892;PGSC0003DMG402002501;PGSC0003DMG400005693
Molecular Function: transcription factor activity, sequence-specific DNA binding (GO:0003700);	4	269	82	6755	PGSC0003DMG400002616;PGSC0003DMG400009142;PGSC0003DMG402002635;PGSC0003DMG400002484
Molecular Function: transporter activity (GO:0005215);	2	76	82	6755	PGSC0003DMG400009192;PGSC0003DMG400002552
Molecular Function: carbohydrate binding (GO:0030246);	1	37	82	6755	PGSC0003DMG400002590
Molecular Function: glyceraldehyde-3-phosphate dehydrogenase (NADP+) (phosphorylating) activity (GO:0047100);	1	2	82	6755	PGSC0003DMG400036713
Molecular Function: RNA binding (GO:0003723);	9	308	82	6755	PGSC0003DMG400009160;PGSC0003DMG400045079;PGSC0003DMG400023312;PGSC0003DMG400045955;PGSC0003DMG401002514;PGSC0003DMG400002513;PGSC0003DMG400005100;PGSC0003DMG400038450;PGSC0003DMG400003377
Molecular Function: nucleotide binding (GO:0000166);	3	172	82	6755	PGSC0003DMG400002581;PGSC0003DMG400009160;PGSC0003DMG400022889
Molecular Function: DNA binding (GO:0003677);	2	422	82	6755	PGSC0003DMG400009142;PGSC0003DMG400002564
Molecular Function: oxidoreductase activity (GO:0016491);	1	177	82	6755	PGSC0003DMG400009162
Molecular Function: monooxygenase activity (GO:0004497);	5	135	82	6755	PGSC0003DMG400005693;PGSC0003DMG400022892;PGSC0003DMG402002501;PGSC0003DMG400022893;PGSC0003DMG401002501
Molecular Function: RNA polymerase II transcription cofactor activity (GO:0001104);	1	5	82	6755	PGSC0003DMG401002516
Molecular Function: glucokinase activity (GO:0004340);	1	2	82	6755	PGSC0003DMG400002525
Molecular Function: oxidoreductase activity, acting on paired donors, with incorporation or reduction of molecular oxygen, 2-oxoglutarate as one donor, and incorporation of one atom each of oxygen into both donors (GO:0016706);	1	72	82	6755	PGSC0003DMG400005698
Molecular Function: NADH dehydrogenase (ubiquinone) activity (GO:0008137);	1	24	82	6755	PGSC0003DMG400002651
Molecular Function: protein binding (GO:0005515);	1	36	82	6755	PGSC0003DMG400002564
Molecular Function: threonine synthase activity (GO:0004795);	1	2	82	6755	PGSC0003DMG400002486
Molecular Function: nucleic acid binding (GO:0003676);	3	369	82	6755	PGSC0003DMG400023311;PGSC0003DMG400022889;PGSC0003DMG400041858
Molecular Function: ATP binding (GO:0005524);	9	783	82	6755	PGSC0003DMG400009183;PGSC0003DMG400002526;PGSC0003DMG400002525;PGSC0003DMG400005612;PGSC0003DMG400002539;PGSC0003DMG401009161;PGSC0003DMG400002537;PGSC0003DMG400009181;PGSC0003DMG400009180
Molecular Function: cellulase activity (GO:0008810);	1	11	82	6755	PGSC0003DMG400002619
Molecular Function: ATP:ADP antiporter activity (GO:0005471);	1	2	82	6755	PGSC0003DMG400005612
Molecular Function: manganese ion binding (GO:0030145);	1	18	82	6755	PGSC0003DMG400014027
Molecular Function: microtubule binding (GO:0008017);	1	30	82	6755	PGSC0003DMG400002539
Molecular Function: phytoene dehydrogenase activity (GO:0016166);	1	1	82	6755	PGSC0003DMG400009156
Molecular Function: 3'-5' exonuclease activity (GO:0008408);	1	3	82	6755	PGSC0003DMG401002514
Molecular Function: kinase activity (GO:0016301);	2	57	82	6755	PGSC0003DMG400009196;PGSC0003DMG400002546
Molecular Function: RNA methyltransferase activity (GO:0008173);	1	4	82	6755	PGSC0003DMG400002513
Molecular Function: protein anchor (GO:0043495);	1	1	82	6755	PGSC0003DMG400009162
Molecular Function: protein heterodimerization activity (GO:0046982);	1	77	82	6755	PGSC0003DMG400002568
Molecular Function: malate dehydrogenase (decarboxylating) (NAD+) activity (GO:0016619);	1	6	82	6755	PGSC0003DMG400002612
Molecular Function: transmembrane receptor protein kinase activity (GO:0019199);	1	3	82	6755	PGSC0003DMG401009161
Molecular Function: IAA-Ala conjugate hydrolase activity (GO:0010179);	1	1	82	6755	PGSC0003DMG400002601
Molecular Function: NAD binding (GO:0051287);	3	48	82	6755	PGSC0003DMG400002612;PGSC0003DMG400036713;PGSC0003DMG400009159
Molecular Function: copper ion binding (GO:0005507);	1	70	82	6755	PGSC0003DMG400002536
Molecular Function: electron carrier activity (GO:0009055);	6	233	82	6755	PGSC0003DMG400002536;PGSC0003DMG400005693;PGSC0003DMG400022892;PGSC0003DMG402002501;PGSC0003DMG400022893;PGSC0003DMG401002501
Molecular Function: phosphogluconate dehydrogenase (decarboxylating) activity (GO:0004616);	1	4	82	6755	PGSC0003DMG400002581
Molecular Function: lysophospholipase activity (GO:0004622);	1	1	82	6755	PGSC0003DMG400005611
Molecular Function: hydrolase activity, acting on ester bonds (GO:0016788);	1	18	82	6755	PGSC0003DMG400002520
Molecular Function: coenzyme binding (GO:0050662);	1	40	82	6755	PGSC0003DMG400002581
Molecular Function: structural constituent of ribosome (GO:0003735);	3	243	82	6755	PGSC0003DMG400002547;PGSC0003DMG400002597;PGSC0003DMG400002541
Molecular Function: oxidoreductase activity, acting on paired donors, with incorporation or reduction of molecular oxygen (GO:0016705);	6	138	82	6755	PGSC0003DMG400005693;PGSC0003DMG402002501;PGSC0003DMG400022892;PGSC0003DMG400009156;PGSC0003DMG400022893;PGSC0003DMG401002501
Molecular Function: nucleobase-containing compound transmembrane transporter activity (GO:0015932);	1	1	82	6755	PGSC0003DMG400022883
Molecular Function: glyoxylate reductase (NADP) activity (GO:0030267);	1	3	82	6755	PGSC0003DMG400002581
Molecular Function: aspartyl esterase activity (GO:0045330);	2	16	82	6755	PGSC0003DMG400009178;PGSC0003DMG400009177
Molecular Function: tRNA binding (GO:0000049);	1	1	82	6755	PGSC0003DMG400022883
Molecular Function: pyridoxal phosphate binding (GO:0030170);	1	96	82	6755	PGSC0003DMG400002486
Molecular Function: histone binding (GO:0042393);	1	7	82	6755	PGSC0003DMG400002485
Molecular Function: phosphoglycerate dehydrogenase activity (GO:0004617);	1	1	82	6755	PGSC0003DMG400009159
Molecular Function: pectinesterase activity (GO:0030599);	2	27	82	6755	PGSC0003DMG400009177;PGSC0003DMG400009178
Molecular Function: GTP binding (GO:0005525);	2	125	82	6755	PGSC0003DMG402002542;PGSC0003DMG400002482
Molecular Function: protein tyrosine kinase activity (GO:0004713);	1	19	82	6755	PGSC0003DMG400002526
Molecular Function: ubiquitin-protein transferase activity (GO:0004842);	1	54	82	6755	PGSC0003DMG400009150
Molecular Function: 2-alkenal reductase [NAD(P)] activity (GO:0032440);	1	39	82	6755	PGSC0003DMG400009181
Molecular Function: iron ion binding (GO:0005506);	7	260	82	6755	PGSC0003DMG400005693;PGSC0003DMG400022892;PGSC0003DMG401002501;PGSC0003DMG400022894;PGSC0003DMG402002501;PGSC0003DMG401005707;PGSC0003DMG400022893
Molecular Function: metal ion binding (GO:0046872);	6	453	82	6755	PGSC0003DMG400002541;PGSC0003DMG400035900;PGSC0003DMG400002573;PGSC0003DMG400002612;PGSC0003DMG400002485;PGSC0003DMG400041858
Molecular Function: beta-galactosidase activity (GO:0004565);	1	14	82	6755	PGSC0003DMG400002590
Molecular Function: nutrient reservoir activity (GO:0045735);	1	22	82	6755	PGSC0003DMG400014027
Molecular Function: rRNA binding (GO:0019843);	1	37	82	6755	PGSC0003DMG400002541
Molecular Function: amino acid binding (GO:0016597);	1	10	82	6755	PGSC0003DMG400009159
Molecular Function: sequence-specific DNA binding (GO:0043565);	1	125	82	6755	PGSC0003DMG400002616
Molecular Function: acireductone dioxygenase [iron(II)-requiring] activity (GO:0010309);	1	5	82	6755	PGSC0003DMG401005707
Molecular Function: 3-hydroxyisobutyrate dehydrogenase activity (GO:0008442);	1	4	82	6755	PGSC0003DMG400002581
Molecular Function: binding (GO:0005488);	1	146	82	6755	PGSC0003DMG400041271
Molecular Function: quinone binding (GO:0048038);	1	27	82	6755	PGSC0003DMG400002651
Molecular Function: proton-transporting ATP synthase activity, rotational mechanism (GO:0046933);	1	18	82	6755	PGSC0003DMG402009187
Molecular Function: 3-oxoacyl-[acyl-carrier-protein] synthase activity (GO:0004315);	1	5	82	6755	PGSC0003DMG400022891
Molecular Function: proton-transporting ATPase activity, rotational mechanism (GO:0046961);	1	18	82	6755	PGSC0003DMG402009187
Molecular Function: GDP binding (GO:0019003);	1	2	82	6755	PGSC0003DMG400002482
Molecular Function: catalytic activity (GO:0003824);	2	87	82	6755	PGSC0003DMG400005696;PGSC0003DMG400014030
Molecular Function: transferase activity (GO:0016740);	1	79	82	6755	PGSC0003DMG402005624
Molecular Function: protein serine/threonine phosphatase activity (GO:0004722);	1	19	82	6755	PGSC0003DMG400002573
Molecular Function: Rho guanyl-nucleotide exchange factor activity (GO:0005089);	1	3	82	6755	PGSC0003DMG400002546
Molecular Function: peptidase activity (GO:0008233);	1	42	82	6755	PGSC0003DMG400002595
Molecular Function: hydrolase activity, acting on glycosyl bonds (GO:0016798);	1	4	82	6755	PGSC0003DMG400002583
Molecular Function: RNA-directed DNA polymerase activity (GO:0003964);	6	221	82	6755	PGSC0003DMG400003377;PGSC0003DMG400045079;PGSC0003DMG400023312;PGSC0003DMG400038450;PGSC0003DMG400005100;PGSC0003DMG400045955
Molecular Function: peptidyl-prolyl cis-trans isomerase activity (GO:0003755);	1	20	82	6755	PGSC0003DMG400005701
Molecular Function: protein kinase activity (GO:0004672);	1	64	82	6755	PGSC0003DMG400009180
Molecular Function: linoleate 13S-lipoxygenase activity (GO:0016165);	1	16	82	6755	PGSC0003DMG400022894
Molecular Function: FMN binding (GO:0010181);	1	19	82	6755	PGSC0003DMG400009162
Molecular Function: microtubule motor activity (GO:0003777);	1	23	82	6755	PGSC0003DMG400002539
Molecular Function: enzyme inhibitor activity (GO:0004857);	2	23	82	6755	PGSC0003DMG400009178;PGSC0003DMG400009177
Molecular Function: ADP binding (GO:0043531);	1	258	82	6755	PGSC0003DMG400041662
Molecular Function: protein serine/threonine kinase activity (GO:0004674);	3	234	82	6755	PGSC0003DMG400009181;PGSC0003DMG400002526;PGSC0003DMG400009183
