# Supplementary material for: Identification of starch candidate genes using SLAF-seq and BSA strategies and development of related SNP-CAPS markers in tetraploid potato
Source: PLoS One. 2021 Dec 21;16(12):e0261403. doi: 10.1371/journal.pone.0261403 (PMC8691606; doi:10.1371/journal.pone.0261403)
Supplement: S1 File — (ZIP) [file pone.0261403.s011.zip › ED/Anno/GeneAnno/GO_Anno/go_enrichment/Solanum_tuberosum_v4.03.GO_enrichment.stat.xls]

#GO_classify1	GO_classify2	Var gene
#Total_gene		106
cellular component	extracellular region	3
cellular component	cell	49
cellular component	membrane	17
cellular component	cell junction	1
cellular component	membrane-enclosed lumen	2
cellular component	macromolecular complex	12
cellular component	organelle	42
cellular component	organelle part	20
cellular component	membrane part	9
cellular component	cell part	49
molecular function	protein binding transcription factor activity	1
molecular function	nucleic acid binding transcription factor activity	4
molecular function	catalytic activity	49
molecular function	receptor activity	1
molecular function	guanyl-nucleotide exchange factor activity	1
molecular function	structural molecule activity	3
molecular function	transporter activity	5
molecular function	binding	57
molecular function	electron carrier activity	6
molecular function	enzyme regulator activity	2
molecular function	nutrient reservoir activity	1
molecular function	molecular transducer activity	1
biological process	reproduction	1
biological process	metabolic process	68
biological process	cellular process	64
biological process	reproductive process	3
biological process	signaling	7
biological process	multicellular organismal process	5
biological process	developmental process	7
biological process	growth	2
biological process	single-organism process	42
biological process	response to stimulus	15
biological process	localization	12
biological process	multi-organism process	1
biological process	biological regulation	22
biological process	cellular component organization or biogenesis	9
