# Supplementary material for: Identification of starch candidate genes using SLAF-seq and BSA strategies and development of related SNP-CAPS markers in tetraploid potato
Source: PLoS One. 2021 Dec 21;16(12):e0261403. doi: 10.1371/journal.pone.0261403 (PMC8691606; doi:10.1371/journal.pone.0261403)
Supplement: S1 File — (ZIP) [file pone.0261403.s011.zip › ED/Anno/GeneAnno/GO_Anno/topGO/Solanum_tuberosum_v4.03.topGO_BP.xls]

GO.ID	Term	Annotated	Significant	Expected	KS
GO:0044699	single-organism process	3190	41	44.16	0.00012
GO:0044763	single-organism cellular process	2269	29	31.41	0.00013
GO:0006006	glucose metabolic process	91	2	1.26	0.00018
GO:0006635	fatty acid beta-oxidation	28	1	0.39	0.00043
GO:0006810	transport	855	13	11.84	0.00044
GO:0006511	ubiquitin-dependent protein catabolic pr...	75	1	1.04	0.00062
GO:0006457	protein folding	86	3	1.19	0.00082
GO:0046148	pigment biosynthetic process	85	3	1.18	0.00253
GO:0044281	small molecule metabolic process	935	13	12.94	0.00255
GO:1901575	organic substance catabolic process	525	9	7.27	0.00284
GO:0015979	photosynthesis	163	5	2.26	0.00289
GO:0071669	plant-type cell wall organization or bio...	63	1	0.87	0.00382
GO:0010467	gene expression	1091	17	15.1	0.00415
GO:0006096	glycolytic process	64	1	0.89	0.00449
GO:0022900	electron transport chain	90	1	1.25	0.00484
GO:0071840	cellular component organization or bioge...	656	9	9.08	0.00558
GO:0009832	plant-type cell wall biogenesis	20	1	0.28	0.00575
GO:0006606	protein import into nucleus	28	1	0.39	0.00626
GO:0030001	metal ion transport	125	1	1.73	0.00802
GO:0055085	transmembrane transport	296	4	4.1	0.00867
GO:0006468	protein phosphorylation	352	7	4.87	0.00903
GO:0034220	ion transmembrane transport	103	1	1.43	0.00964
GO:0042221	response to chemical	447	7	6.19	0.00982
GO:0044272	sulfur compound biosynthetic process	107	2	1.48	0.01103
GO:0016070	RNA metabolic process	795	16	11.01	0.01128
GO:0045229	external encapsulating structure organiz...	99	2	1.37	0.01159
GO:0032259	methylation	139	2	1.92	0.01212
GO:0044270	cellular nitrogen compound catabolic pro...	166	1	2.3	0.01265
GO:0043086	negative regulation of catalytic activit...	100	2	1.38	0.01308
GO:0055114	oxidation-reduction process	979	17	13.55	0.01315
GO:0044712	single-organism catabolic process	388	5	5.37	0.01376
GO:0050789	regulation of biological process	1219	20	16.88	0.01381
GO:0071365	cellular response to auxin stimulus	71	4	0.98	0.01539
GO:0009734	auxin-activated signaling pathway	71	4	0.98	0.01539
GO:0046700	heterocycle catabolic process	166	1	2.3	0.01559
GO:0042440	pigment metabolic process	109	3	1.51	0.01583
GO:0071555	cell wall organization	93	2	1.29	0.01641
GO:0043414	macromolecule methylation	67	2	0.93	0.01672
GO:0044724	single-organism carbohydrate catabolic p...	116	2	1.61	0.01741
GO:0016043	cellular component organization	602	8	8.33	0.01783
GO:0044092	negative regulation of molecular functio...	102	2	1.41	0.01806
GO:0006396	RNA processing	179	1	2.48	0.01844
GO:0016116	carotenoid metabolic process	43	2	0.6	0.01932
GO:0016108	tetraterpenoid metabolic process	43	2	0.6	0.01932
GO:0019318	hexose metabolic process	107	2	1.48	0.01986
GO:0050794	regulation of cellular process	1022	15	14.15	0.02078
GO:1901566	organonitrogen compound biosynthetic pro...	365	7	5.05	0.02165
GO:0040007	growth	92	2	1.27	0.02243
GO:0019320	hexose catabolic process	54	1	0.75	0.02269
GO:0046365	monosaccharide catabolic process	54	1	0.75	0.02269
GO:0006007	glucose catabolic process	54	1	0.75	0.02269
GO:0016052	carbohydrate catabolic process	159	4	2.2	0.02348
GO:0019684	photosynthesis, light reaction	107	3	1.48	0.02410
GO:0098660	inorganic ion transmembrane transport	86	1	1.19	0.02460
GO:0098662	inorganic cation transmembrane transport	86	1	1.19	0.02460
GO:0098655	cation transmembrane transport	86	1	1.19	0.02460
GO:0006733	oxidoreduction coenzyme metabolic proces...	51	2	0.71	0.02472
GO:0009733	response to auxin	94	4	1.3	0.02533
GO:0006508	proteolysis	297	1	4.11	0.02679
GO:0044710	single-organism metabolic process	2170	26	30.04	0.02719
GO:0009106	lipoate metabolic process	8	1	0.11	0.02839
GO:0016117	carotenoid biosynthetic process	40	2	0.55	0.02870
GO:0016109	tetraterpenoid biosynthetic process	40	2	0.55	0.02870
GO:1902600	hydrogen ion transmembrane transport	46	1	0.64	0.02921
GO:0006790	sulfur compound metabolic process	146	2	2.02	0.03068
GO:0009607	response to biotic stimulus	196	2	2.71	0.03155
GO:0016558	protein import into peroxisome matrix	16	1	0.22	0.03282
GO:0080090	regulation of primary metabolic process	653	12	9.04	0.03288
GO:0009767	photosynthetic electron transport chain	26	1	0.36	0.03361
GO:0006753	nucleoside phosphate metabolic process	320	5	4.43	0.03369
GO:0051707	response to other organism	148	2	2.05	0.03420
GO:0043207	response to external biotic stimulus	148	2	2.05	0.03420
GO:0007017	microtubule-based process	67	4	0.93	0.03500
GO:0016049	cell growth	64	1	0.89	0.03609
GO:0098542	defense response to other organism	121	2	1.68	0.03621
GO:0015074	DNA integration	222	6	3.07	0.03767
GO:0018208	peptidyl-proline modification	20	1	0.28	0.03810
GO:0000413	protein peptidyl-prolyl isomerization	20	1	0.28	0.03810
GO:0009408	response to heat	39	1	0.54	0.03907
GO:0006278	RNA-dependent DNA replication	219	6	3.03	0.03982
GO:0015031	protein transport	246	5	3.41	0.04060
GO:0045184	establishment of protein localization	246	5	3.41	0.04060
GO:0019439	aromatic compound catabolic process	186	1	2.58	0.04116
GO:1901361	organic cyclic compound catabolic proces...	186	1	2.58	0.04116
GO:0006576	cellular biogenic amine metabolic proces...	39	1	0.54	0.04126
GO:0055086	nucleobase-containing small molecule met...	337	5	4.67	0.04263
GO:0006563	L-serine metabolic process	17	1	0.24	0.04270
GO:0065007	biological regulation	1296	20	17.94	0.04302
GO:0060255	regulation of macromolecule metabolic pr...	648	10	8.97	0.04303
GO:0044265	cellular macromolecule catabolic process	109	2	1.51	0.04334
GO:0044248	cellular catabolic process	397	5	5.5	0.04344
GO:0009635	response to herbicide	8	1	0.11	0.04363
GO:0044271	cellular nitrogen compound biosynthetic ...	826	17	11.44	0.04376
GO:0044106	cellular amine metabolic process	44	1	0.61	0.04390
GO:0051704	multi-organism process	206	2	2.85	0.04438
GO:0044085	cellular component biogenesis	316	4	4.37	0.04479
GO:1901565	organonitrogen compound catabolic proces...	209	2	2.89	0.04564
GO:0009451	RNA modification	59	3	0.82	0.04845
GO:0009117	nucleotide metabolic process	317	5	4.39	0.04873
GO:0042168	heme metabolic process	13	1	0.18	0.04908
GO:0009605	response to external stimulus	206	2	2.85	0.04993
GO:0006766	vitamin metabolic process	26	1	0.36	0.05077
GO:0006098	pentose-phosphate shunt	43	1	0.6	0.05142
GO:0006740	NADPH regeneration	43	1	0.6	0.05142
GO:0043574	peroxisomal transport	17	1	0.24	0.05330
GO:0006625	protein targeting to peroxisome	17	1	0.24	0.05330
GO:0072662	protein localization to peroxisome	17	1	0.24	0.05330
GO:0072663	establishment of protein localization to...	17	1	0.24	0.05330
GO:0009144	purine nucleoside triphosphate metabolic...	180	1	2.49	0.05384
GO:0009205	purine ribonucleoside triphosphate metab...	180	1	2.49	0.05384
GO:0000272	polysaccharide catabolic process	47	2	0.65	0.05452
GO:0001510	RNA methylation	31	1	0.43	0.05668
GO:0034654	nucleobase-containing compound biosynthe...	726	14	10.05	0.05710
GO:0008104	protein localization	257	5	3.56	0.05988
GO:0006869	lipid transport	29	1	0.4	0.06118
GO:0010468	regulation of gene expression	560	10	7.75	0.06255
GO:0006955	immune response	97	2	1.34	0.06272
GO:0045087	innate immune response	97	2	1.34	0.06272
GO:0009069	serine family amino acid metabolic proce...	56	2	0.78	0.06303
GO:0000097	sulfur amino acid biosynthetic process	58	1	0.8	0.06487
GO:0009813	flavonoid biosynthetic process	26	1	0.36	0.06511
GO:0005976	polysaccharide metabolic process	186	3	2.58	0.06526
GO:0009890	negative regulation of biosynthetic proc...	43	1	0.6	0.06586
GO:0009199	ribonucleoside triphosphate metabolic pr...	181	1	2.51	0.06631
GO:0042742	defense response to bacterium	40	1	0.55	0.06719
GO:0009141	nucleoside triphosphate metabolic proces...	183	1	2.53	0.06765
GO:0009070	serine family amino acid biosynthetic pr...	38	1	0.53	0.06818
GO:0044257	cellular protein catabolic process	96	1	1.33	0.06906
GO:0009308	amine metabolic process	62	1	0.86	0.06924
GO:0019752	carboxylic acid metabolic process	567	10	7.85	0.06945
GO:0006811	ion transport	306	3	4.24	0.06964
GO:0071702	organic substance transport	342	5	4.73	0.07036
GO:0010556	regulation of macromolecule biosynthetic...	540	10	7.48	0.07172
GO:2000112	regulation of cellular macromolecule bio...	540	10	7.48	0.07172
GO:0043412	macromolecule modification	685	12	9.48	0.07184
GO:0018130	heterocycle biosynthetic process	832	17	11.52	0.07221
GO:0006082	organic acid metabolic process	570	10	7.89	0.07276
GO:0006721	terpenoid metabolic process	102	2	1.41	0.07592
GO:0043436	oxoacid metabolic process	569	10	7.88	0.07702
GO:0006778	porphyrin-containing compound metabolic ...	63	2	0.87	0.07734
GO:0000038	very long-chain fatty acid metabolic pro...	7	1	0.1	0.07850
GO:0009791	post-embryonic development	251	5	3.48	0.07892
GO:0051252	regulation of RNA metabolic process	515	10	7.13	0.07959
GO:0016114	terpenoid biosynthetic process	97	2	1.34	0.08000
GO:0006739	NADP metabolic process	44	1	0.61	0.08019
GO:0009889	regulation of biosynthetic process	552	12	7.64	0.08132
GO:0065003	macromolecular complex assembly	191	3	2.64	0.08159
GO:0002376	immune system process	106	2	1.47	0.08253
GO:0048523	negative regulation of cellular process	97	1	1.34	0.08273
GO:0010014	meristem initiation	14	1	0.19	0.08300
GO:0022414	reproductive process	271	3	3.75	0.08489
GO:0006259	DNA metabolic process	556	10	7.7	0.08595
GO:0010558	negative regulation of macromolecule bio...	40	1	0.55	0.08656
GO:2000113	negative regulation of cellular macromol...	40	1	0.55	0.08656
GO:0033036	macromolecule localization	297	5	4.11	0.08679
GO:0070647	protein modification by small protein co...	78	1	1.08	0.08801
GO:0048507	meristem development	70	1	0.97	0.08907
GO:0019222	regulation of metabolic process	771	15	10.67	0.09069
GO:0003006	developmental process involved in reprod...	250	3	3.46	0.09084
GO:0031327	negative regulation of cellular biosynth...	42	1	0.58	0.09094
GO:2001141	regulation of RNA biosynthetic process	511	10	7.07	0.09116
GO:0006355	regulation of transcription, DNA-templat...	511	10	7.07	0.09116
GO:0010033	response to organic substance	301	5	4.17	0.09156
GO:0005996	monosaccharide metabolic process	120	2	1.66	0.09183
GO:0009145	purine nucleoside triphosphate biosynthe...	48	1	0.66	0.09206
GO:0009206	purine ribonucleoside triphosphate biosy...	48	1	0.66	0.09206
GO:0009057	macromolecule catabolic process	180	5	2.49	0.09312
GO:0019362	pyridine nucleotide metabolic process	46	1	0.64	0.09366
GO:0046496	nicotinamide nucleotide metabolic proces...	46	1	0.64	0.09366
GO:0031326	regulation of cellular biosynthetic proc...	548	11	7.59	0.09513
GO:0007031	peroxisome organization	22	1	0.3	0.09684
GO:0009056	catabolic process	570	10	7.89	0.09764
GO:0006818	hydrogen transport	80	2	1.11	0.09792
GO:0015992	proton transport	80	2	1.11	0.09792
GO:0000226	microtubule cytoskeleton organization	28	2	0.39	0.10051
GO:0044267	cellular protein metabolic process	1097	16	15.19	0.10201
GO:0009636	response to toxic substance	10	1	0.14	0.10212
GO:0031324	negative regulation of cellular metaboli...	48	1	0.66	0.10235
GO:0051172	negative regulation of nitrogen compound...	41	1	0.57	0.10252
GO:0051603	proteolysis involved in cellular protein...	91	1	1.26	0.10380
GO:0043933	macromolecular complex subunit organizat...	211	3	2.92	0.10437
GO:0015977	carbon fixation	16	1	0.22	0.10453
GO:0071554	cell wall organization or biogenesis	141	4	1.95	0.10495
GO:0006979	response to oxidative stress	111	1	1.54	0.10509
GO:0009142	nucleoside triphosphate biosynthetic pro...	49	1	0.68	0.10629
GO:0009201	ribonucleoside triphosphate biosynthetic...	49	1	0.68	0.10629
GO:0019219	regulation of nucleobase-containing comp...	535	10	7.41	0.10666
GO:0006304	DNA modification	21	1	0.29	0.10718
GO:0006305	DNA alkylation	21	1	0.29	0.10718
GO:0006306	DNA methylation	21	1	0.29	0.10718
GO:0044728	DNA methylation or demethylation	21	1	0.29	0.10718
GO:0045934	negative regulation of nucleobase-contai...	39	1	0.54	0.10914
GO:0072527	pyrimidine-containing compound metabolic...	28	1	0.39	0.10926
GO:0072528	pyrimidine-containing compound biosynthe...	28	1	0.39	0.10926
GO:0044042	glucan metabolic process	119	1	1.65	0.11040
GO:0006073	cellular glucan metabolic process	119	1	1.65	0.11040
GO:0009168	purine ribonucleoside monophosphate bios...	61	1	0.84	0.11051
GO:0009127	purine nucleoside monophosphate biosynth...	61	1	0.84	0.11051
GO:0051171	regulation of nitrogen compound metaboli...	539	11	7.46	0.11081
GO:1901564	organonitrogen compound metabolic proces...	706	9	9.77	0.11406
GO:0015994	chlorophyll metabolic process	52	1	0.72	0.11602
GO:0031323	regulation of cellular metabolic process	620	11	8.58	0.11741
GO:0019538	protein metabolic process	1317	17	18.23	0.11847
GO:0016571	histone methylation	29	1	0.4	0.11993
GO:0008213	protein alkylation	29	1	0.4	0.11993
GO:0006479	protein methylation	29	1	0.4	0.11993
GO:0006573	valine metabolic process	8	1	0.11	0.12215
GO:0015985	energy coupled proton transport, down el...	34	1	0.47	0.12219
GO:0015986	ATP synthesis coupled proton transport	34	1	0.47	0.12219
GO:0051567	histone H3-K9 methylation	15	1	0.21	0.12229
GO:0006754	ATP biosynthetic process	42	1	0.58	0.12859
GO:0006928	cellular component movement	25	1	0.35	0.13019
GO:0005975	carbohydrate metabolic process	579	8	8.02	0.13026
GO:0000096	sulfur amino acid metabolic process	70	2	0.97	0.13088
GO:0046390	ribose phosphate biosynthetic process	88	2	1.22	0.13206
GO:0009260	ribonucleotide biosynthetic process	88	2	1.22	0.13206
GO:0043623	cellular protein complex assembly	103	1	1.43	0.13219
GO:0022607	cellular component assembly	235	3	3.25	0.13269
GO:0043094	cellular metabolic compound salvage	49	1	0.68	0.13513
GO:0033013	tetrapyrrole metabolic process	66	2	0.91	0.13583
GO:0044770	cell cycle phase transition	11	1	0.15	0.13628
GO:0044772	mitotic cell cycle phase transition	11	1	0.15	0.13628
GO:1901068	guanosine-containing compound metabolic ...	69	1	0.96	0.13638
GO:0042545	cell wall modification	46	2	0.64	0.13816
GO:0006406	mRNA export from nucleus	11	1	0.15	0.13863
GO:0051028	mRNA transport	11	1	0.15	0.13863
GO:0006164	purine nucleotide biosynthetic process	74	1	1.02	0.13896
GO:0051716	cellular response to stimulus	563	7	7.79	0.14128
GO:0018193	peptidyl-amino acid modification	38	1	0.53	0.14132
GO:0050896	response to stimulus	1388	14	19.22	0.14132
GO:0051726	regulation of cell cycle	50	1	0.69	0.14216
GO:0051258	protein polymerization	47	1	0.65	0.14340
GO:0006351	transcription, DNA-templated	606	12	8.39	0.14521
GO:0070925	organelle assembly	14	1	0.19	0.14651
GO:0032446	protein modification by small protein co...	72	1	1	0.14691
GO:0019637	organophosphate metabolic process	432	7	5.98	0.14733
GO:0065008	regulation of biological quality	205	2	2.84	0.14957
GO:0019438	aromatic compound biosynthetic process	860	17	11.91	0.15213
GO:0006783	heme biosynthetic process	11	1	0.15	0.15416
GO:0044765	single-organism transport	635	7	8.79	0.15580
GO:1901135	carbohydrate derivative metabolic proces...	411	6	5.69	0.15580
GO:0045892	negative regulation of transcription, DN...	38	1	0.53	0.15610
GO:1902679	negative regulation of RNA biosynthetic ...	38	1	0.53	0.15610
GO:0051253	negative regulation of RNA metabolic pro...	38	1	0.53	0.15610
GO:0034622	cellular macromolecular complex assembly	181	2	2.51	0.15684
GO:0044264	cellular polysaccharide metabolic proces...	137	1	1.9	0.15686
GO:0016071	mRNA metabolic process	73	1	1.01	0.15757
GO:0009725	response to hormone	199	4	2.76	0.15831
GO:0031109	microtubule polymerization or depolymeri...	11	1	0.15	0.15841
GO:0007020	microtubule nucleation	11	1	0.15	0.15841
GO:0046785	microtubule polymerization	11	1	0.15	0.15841
GO:0009628	response to abiotic stimulus	299	4	4.14	0.15974
GO:0032774	RNA biosynthetic process	608	12	8.42	0.16023
GO:0042446	hormone biosynthetic process	37	1	0.51	0.16104
GO:0009067	aspartate family amino acid biosynthetic...	28	2	0.39	0.16109
GO:0050790	regulation of catalytic activity	181	2	2.51	0.16139
GO:0016569	covalent chromatin modification	50	1	0.69	0.16232
GO:0034968	histone lysine methylation	21	1	0.29	0.16301
GO:0046034	ATP metabolic process	115	1	1.59	0.16311
GO:0009152	purine ribonucleotide biosynthetic proce...	71	1	0.98	0.16434
GO:0016572	histone phosphorylation	6	1	0.08	0.16512
GO:0008652	cellular amino acid biosynthetic process	183	4	2.53	0.16546
GO:0009416	response to light stimulus	132	3	1.83	0.16860
GO:0009719	response to endogenous stimulus	209	4	2.89	0.16894
GO:0006497	protein lipidation	17	1	0.24	0.16948
GO:0042157	lipoprotein metabolic process	17	1	0.24	0.16948
GO:0042158	lipoprotein biosynthetic process	17	1	0.24	0.16948
GO:0061458	reproductive system development	232	3	3.21	0.17015
GO:0048608	reproductive structure development	232	3	3.21	0.17015
GO:1901362	organic cyclic compound biosynthetic pro...	918	17	12.71	0.17057
GO:0009156	ribonucleoside monophosphate biosyntheti...	66	1	0.91	0.17088
GO:0009066	aspartate family amino acid metabolic pr...	29	2	0.4	0.17101
GO:0010389	regulation of G2/M transition of mitotic...	8	1	0.11	0.17214
GO:0000086	G2/M transition of mitotic cell cycle	8	1	0.11	0.17214
GO:1902749	regulation of cell cycle G2/M phase tran...	8	1	0.11	0.17214
GO:0044839	cell cycle G2/M phase transition	8	1	0.11	0.17214
GO:0006793	phosphorus metabolic process	948	17	13.12	0.17235
GO:0065009	regulation of molecular function	182	2	2.52	0.17257
GO:0016567	protein ubiquitination	71	1	0.98	0.17671
GO:0006220	pyrimidine nucleotide metabolic process	25	1	0.35	0.17762
GO:0006221	pyrimidine nucleotide biosynthetic proce...	25	1	0.35	0.17762
GO:0006950	response to stress	896	8	12.4	0.17780
GO:0019693	ribose phosphate metabolic process	238	3	3.3	0.17937
GO:0009259	ribonucleotide metabolic process	238	3	3.3	0.17937
GO:0007346	regulation of mitotic cell cycle	10	1	0.14	0.18201
GO:1901990	regulation of mitotic cell cycle phase t...	10	1	0.14	0.18201
GO:1901987	regulation of cell cycle phase transitio...	10	1	0.14	0.18201
GO:0044283	small molecule biosynthetic process	358	5	4.96	0.18346
GO:0009812	flavonoid metabolic process	30	1	0.42	0.18542
GO:0043648	dicarboxylic acid metabolic process	45	1	0.62	0.18549
GO:0032506	cytokinetic process	18	1	0.25	0.18555
GO:0009123	nucleoside monophosphate metabolic proce...	141	1	1.95	0.18748
GO:0006461	protein complex assembly	178	3	2.46	0.18820
GO:0070271	protein complex biogenesis	178	3	2.46	0.18820
GO:0006139	nucleobase-containing compound metabolic...	1627	31	22.53	0.19016
GO:0006091	generation of precursor metabolites and ...	263	4	3.64	0.19678
GO:0051188	cofactor biosynthetic process	76	2	1.05	0.19750
GO:0015672	monovalent inorganic cation transport	127	3	1.76	0.19757
GO:0009108	coenzyme biosynthetic process	39	1	0.54	0.19831
GO:0006812	cation transport	226	3	3.13	0.19841
GO:0009124	nucleoside monophosphate biosynthetic pr...	68	1	0.94	0.19879
GO:0030243	cellulose metabolic process	29	1	0.4	0.19981
GO:0070887	cellular response to chemical stimulus	214	5	2.96	0.20175
GO:0007010	cytoskeleton organization	76	2	1.05	0.20192
GO:1902580	single-organism cellular localization	58	2	0.8	0.20234
GO:1902578	single-organism localization	58	2	0.8	0.20234
GO:0009627	systemic acquired resistance	48	1	0.66	0.20256
GO:0009167	purine ribonucleoside monophosphate meta...	134	1	1.86	0.20332
GO:0009126	purine nucleoside monophosphate metaboli...	134	1	1.86	0.20332
GO:0045490	pectin catabolic process	18	2	0.25	0.20391
GO:0045488	pectin metabolic process	24	2	0.33	0.20746
GO:0010393	galacturonan metabolic process	24	2	0.33	0.20746
GO:0034754	cellular hormone metabolic process	21	1	0.29	0.20821
GO:0032787	monocarboxylic acid metabolic process	310	6	4.29	0.20860
GO:0044036	cell wall macromolecule metabolic proces...	48	1	0.66	0.21191
GO:0050657	nucleic acid transport	12	1	0.17	0.21202
GO:0050658	RNA transport	12	1	0.17	0.21202
GO:0006403	RNA localization	12	1	0.17	0.21202
GO:0006405	RNA export from nucleus	12	1	0.17	0.21202
GO:0051236	establishment of RNA localization	12	1	0.17	0.21202
GO:0017038	protein import	62	2	0.86	0.21431
GO:0009310	amine catabolic process	11	1	0.15	0.21480
GO:0042402	cellular biogenic amine catabolic proces...	11	1	0.15	0.21480
GO:0009165	nucleotide biosynthetic process	109	2	1.51	0.21644
GO:0006796	phosphate-containing compound metabolic ...	927	17	12.83	0.21717
GO:0090304	nucleic acid metabolic process	1329	25	18.4	0.21726
GO:0065002	intracellular protein transmembrane tran...	34	1	0.47	0.21757
GO:0071806	protein transmembrane transport	34	1	0.47	0.21757
GO:0046394	carboxylic acid biosynthetic process	313	5	4.33	0.21764
GO:0016053	organic acid biosynthetic process	313	5	4.33	0.21764
GO:0009814	defense response, incompatible interacti...	60	1	0.83	0.21990
GO:0008219	cell death	60	1	0.83	0.21990
GO:0016265	death	60	1	0.83	0.21990
GO:0006412	translation	344	3	4.76	0.21997
GO:0030154	cell differentiation	124	1	1.72	0.22010
GO:0006629	lipid metabolic process	458	6	6.34	0.22074
GO:0051168	nuclear export	13	1	0.18	0.22161
GO:0009161	ribonucleoside monophosphate metabolic p...	139	1	1.92	0.22248
GO:0009163	nucleoside biosynthetic process	71	1	0.98	0.22337
GO:0042455	ribonucleoside biosynthetic process	71	1	0.98	0.22337
GO:0009081	branched-chain amino acid metabolic proc...	29	1	0.4	0.22384
GO:0046483	heterocycle metabolic process	1752	33	24.26	0.22393
GO:0071822	protein complex subunit organization	198	3	2.74	0.22471
GO:0006163	purine nucleotide metabolic process	225	2	3.12	0.22490
GO:0090567	reproductive shoot system development	118	1	1.63	0.22783
GO:0016570	histone modification	45	1	0.62	0.22837
GO:0012501	programmed cell death	53	1	0.73	0.22875
GO:0033554	cellular response to stress	159	1	2.2	0.22963
GO:0071705	nitrogen compound transport	72	1	1	0.23080
GO:0061640	cytoskeleton-dependent cytokinesis	37	2	0.51	0.23457
GO:0072522	purine-containing compound biosynthetic ...	85	1	1.18	0.23564
GO:1902410	mitotic cytokinetic process	17	1	0.24	0.23566
GO:0000281	mitotic cytokinesis	17	1	0.24	0.23566
GO:0000911	cytokinesis by cell plate formation	17	1	0.24	0.23566
GO:0007018	microtubule-based movement	23	1	0.32	0.23576
GO:0019685	photosynthesis, dark reaction	12	1	0.17	0.23757
GO:0019253	reductive pentose-phosphate cycle	12	1	0.17	0.23757
GO:0016568	chromatin modification	59	1	0.82	0.23937
GO:0042278	purine nucleoside metabolic process	218	2	3.02	0.24018
GO:0046128	purine ribonucleoside metabolic process	218	2	3.02	0.24018
GO:0030163	protein catabolic process	114	2	1.58	0.24268
GO:0009220	pyrimidine ribonucleotide biosynthetic p...	23	1	0.32	0.24278
GO:0009218	pyrimidine ribonucleotide metabolic proc...	23	1	0.32	0.24278
GO:0034641	cellular nitrogen compound metabolic pro...	1754	33	24.28	0.24291
GO:0046907	intracellular transport	228	4	3.16	0.24332
GO:0006779	porphyrin-containing compound biosynthet...	38	2	0.53	0.24361
GO:0010876	lipid localization	39	2	0.54	0.24400
GO:0071310	cellular response to organic substance	184	5	2.55	0.24477
GO:0008654	phospholipid biosynthetic process	82	2	1.14	0.24490
GO:1901293	nucleoside phosphate biosynthetic proces...	111	2	1.54	0.24614
GO:0000302	response to reactive oxygen species	47	1	0.65	0.24853
GO:0009150	purine ribonucleotide metabolic process	221	2	3.06	0.24944
GO:0009626	plant-type hypersensitive response	45	1	0.62	0.25420
GO:0034050	host programmed cell death induced by sy...	45	1	0.62	0.25420
GO:0009116	nucleoside metabolic process	229	2	3.17	0.25507
GO:1901607	alpha-amino acid biosynthetic process	142	3	1.97	0.25620
GO:0072524	pyridine-containing compound metabolic p...	49	1	0.68	0.25718
GO:0009790	embryo development	83	2	1.15	0.25885
GO:0090407	organophosphate biosynthetic process	213	4	2.95	0.26091
GO:0006555	methionine metabolic process	22	1	0.3	0.26230
GO:0009086	methionine biosynthetic process	22	1	0.3	0.26230
GO:0033014	tetrapyrrole biosynthetic process	43	2	0.6	0.26255
GO:0009933	meristem structural organization	28	1	0.39	0.26291
GO:0044743	intracellular protein transmembrane impo...	33	1	0.46	0.26568
GO:0000910	cytokinesis	45	2	0.62	0.26665
GO:0051186	cofactor metabolic process	171	3	2.37	0.26777
GO:0006498	N-terminal protein lipidation	15	1	0.21	0.27031
GO:0006499	N-terminal protein myristoylation	15	1	0.21	0.27031
GO:0018377	protein myristoylation	15	1	0.21	0.27031
GO:0019509	L-methionine biosynthetic process from m...	7	1	0.1	0.27078
GO:0071267	L-methionine salvage	7	1	0.1	0.27078
GO:0043102	amino acid salvage	7	1	0.1	0.27078
GO:0006891	intra-Golgi vesicle-mediated transport	9	1	0.12	0.27081
GO:0071495	cellular response to endogenous stimulus	142	4	1.97	0.27320
GO:0009908	flower development	115	1	1.59	0.27424
GO:0051273	beta-glucan metabolic process	31	1	0.43	0.27763
GO:0042451	purine nucleoside biosynthetic process	66	1	0.91	0.27850
GO:0046129	purine ribonucleoside biosynthetic proce...	66	1	0.91	0.27850
GO:0032870	cellular response to hormone stimulus	141	4	1.95	0.28651
GO:0009755	hormone-mediated signaling pathway	141	4	1.95	0.28651
GO:0006090	pyruvate metabolic process	112	3	1.55	0.28677
GO:0051049	regulation of transport	39	1	0.54	0.28702
GO:0006544	glycine metabolic process	15	1	0.21	0.28758
GO:0009793	embryo development ending in seed dorman...	73	2	1.01	0.28945
GO:0072521	purine-containing compound metabolic pro...	241	2	3.34	0.29207
GO:0043170	macromolecule metabolic process	2670	44	36.97	0.29231
GO:1901657	glycosyl compound metabolic process	257	2	3.56	0.29410
GO:0051641	cellular localization	266	4	3.68	0.29538
GO:0009119	ribonucleoside metabolic process	223	2	3.09	0.29584
GO:0009314	response to radiation	135	3	1.87	0.29667
GO:0006886	intracellular protein transport	189	3	2.62	0.29676
GO:0048532	anatomical structure arrangement	29	1	0.4	0.29742
GO:0006631	fatty acid metabolic process	129	3	1.79	0.29894
GO:0044702	single organism reproductive process	220	2	3.05	0.30073
GO:0016998	cell wall macromolecule catabolic proces...	19	1	0.26	0.30263
GO:0006366	transcription from RNA polymerase II pro...	22	1	0.3	0.30275
GO:0051649	establishment of localization in cell	253	4	3.5	0.30378
GO:0006807	nitrogen compound metabolic process	1994	35	27.61	0.30410
GO:0009987	cellular process	4336	67	60.03	0.30435
GO:0010035	response to inorganic substance	142	1	1.97	0.30505
GO:0036211	protein modification process	625	10	8.65	0.30509
GO:0006464	cellular protein modification process	625	10	8.65	0.30509
GO:0006569	tryptophan catabolic process	10	1	0.14	0.30774
GO:0042436	indole-containing compound catabolic pro...	10	1	0.14	0.30774
GO:0046218	indolalkylamine catabolic process	10	1	0.14	0.30774
GO:0072594	establishment of protein localization to...	109	2	1.51	0.31184
GO:0009909	regulation of flower development	48	1	0.66	0.31494
GO:0070727	cellular macromolecule localization	199	3	2.76	0.31541
GO:0006275	regulation of DNA replication	19	1	0.26	0.31590
GO:0009640	photomorphogenesis	29	2	0.4	0.31722
GO:0008299	isoprenoid biosynthetic process	174	3	2.41	0.32213
GO:0015995	chlorophyll biosynthetic process	30	1	0.42	0.32274
GO:0007264	small GTPase mediated signal transductio...	72	1	1	0.32277
GO:0031365	N-terminal protein amino acid modificati...	16	1	0.22	0.32279
GO:0008610	lipid biosynthetic process	318	4	4.4	0.32321
GO:0009266	response to temperature stimulus	105	3	1.45	0.32483
GO:0009683	indoleacetic acid metabolic process	12	1	0.17	0.33126
GO:0009684	indoleacetic acid biosynthetic process	12	1	0.17	0.33126
GO:0032502	developmental process	494	7	6.84	0.33130
GO:0019682	glyceraldehyde-3-phosphate metabolic pro...	51	2	0.71	0.33409
GO:0046490	isopentenyl diphosphate metabolic proces...	51	2	0.71	0.33409
GO:0019288	isopentenyl diphosphate biosynthetic pro...	51	2	0.71	0.33409
GO:0009240	isopentenyl diphosphate biosynthetic pro...	51	2	0.71	0.33409
GO:0006636	unsaturated fatty acid biosynthetic proc...	12	1	0.17	0.33453
GO:0033559	unsaturated fatty acid metabolic process	12	1	0.17	0.33453
GO:0006520	cellular amino acid metabolic process	302	5	4.18	0.33583
GO:0042335	cuticle development	8	1	0.11	0.33739
GO:0050793	regulation of developmental process	102	1	1.41	0.34028
GO:0048869	cellular developmental process	158	1	2.19	0.34072
GO:0006996	organelle organization	391	5	5.41	0.34221
GO:0034613	cellular protein localization	197	3	2.73	0.34226
GO:0006260	DNA replication	263	7	3.64	0.34578
GO:0009892	negative regulation of metabolic process	74	1	1.02	0.35166
GO:1901700	response to oxygen-containing compound	243	2	3.36	0.35713
GO:0009617	response to bacterium	52	1	0.72	0.36139
GO:0009639	response to red or far red light	56	2	0.78	0.36441
GO:0009888	tissue development	157	1	2.17	0.36473
GO:0010182	sugar mediated signaling pathway	19	1	0.26	0.36629
GO:0071322	cellular response to carbohydrate stimul...	19	1	0.26	0.36629
GO:0009756	carbohydrate mediated signaling	19	1	0.26	0.36629
GO:0044767	single-organism developmental process	476	7	6.59	0.36786
GO:0006325	chromatin organization	134	2	1.86	0.36935
GO:0006720	isoprenoid metabolic process	177	3	2.45	0.37094
GO:1901659	glycosyl compound biosynthetic process	96	1	1.33	0.37622
GO:0044260	cellular macromolecule metabolic process	2411	41	33.38	0.37662
GO:0009657	plastid organization	80	1	1.11	0.37683
GO:0007051	spindle organization	7	1	0.1	0.37757
GO:0051225	spindle assembly	7	1	0.1	0.37757
GO:0044707	single-multicellular organism process	453	6	6.27	0.37982
GO:0006732	coenzyme metabolic process	120	2	1.66	0.38156
GO:0010817	regulation of hormone levels	62	1	0.86	0.38523
GO:0035556	intracellular signal transduction	188	1	2.6	0.38644
GO:0023052	signaling	427	6	5.91	0.38810
GO:0044700	single organism signaling	427	6	5.91	0.38810
GO:0007154	cell communication	460	6	6.37	0.39308
GO:0048519	negative regulation of biological proces...	143	1	1.98	0.39460
GO:1902582	single-organism intracellular transport	182	4	2.52	0.39638
GO:1901701	cellular response to oxygen-containing c...	113	1	1.56	0.39683
GO:0048856	anatomical structure development	451	4	6.24	0.40090
GO:0016051	carbohydrate biosynthetic process	165	1	2.28	0.40298
GO:0032501	multicellular organismal process	461	6	6.38	0.40379
GO:0010605	negative regulation of macromolecule met...	69	1	0.96	0.40803
GO:0007275	multicellular organismal development	440	6	6.09	0.40868
GO:0033365	protein localization to organelle	115	2	1.59	0.41020
GO:0006081	cellular aldehyde metabolic process	65	2	0.9	0.41347
GO:0019216	regulation of lipid metabolic process	13	1	0.18	0.41768
GO:0044711	single-organism biosynthetic process	836	12	11.57	0.41874
GO:0006612	protein targeting to membrane	35	1	0.48	0.42198
GO:0009743	response to carbohydrate	53	1	0.73	0.42203
GO:0006839	mitochondrial transport	38	1	0.53	0.42999
GO:0072329	monocarboxylic acid catabolic process	33	1	0.46	0.43148
GO:0006725	cellular aromatic compound metabolic pro...	1799	33	24.91	0.43231
GO:0006605	protein targeting	140	3	1.94	0.43242
GO:0043269	regulation of ion transport	34	1	0.47	0.43546
GO:0007165	signal transduction	422	6	5.84	0.44087
GO:0042542	response to hydrogen peroxide	36	1	0.5	0.44191
GO:0000278	mitotic cell cycle	43	1	0.6	0.45366
GO:0010564	regulation of cell cycle process	18	1	0.25	0.45616
GO:0046777	protein autophosphorylation	20	1	0.28	0.45736
GO:1901360	organic cyclic compound metabolic proces...	1848	33	25.58	0.45760
GO:0031407	oxylipin metabolic process	25	2	0.35	0.45843
GO:0031408	oxylipin biosynthetic process	25	2	0.35	0.45843
GO:0016192	vesicle-mediated transport	110	1	1.52	0.45902
GO:0072330	monocarboxylic acid biosynthetic process	153	3	2.12	0.46117
GO:0042445	hormone metabolic process	47	1	0.65	0.46198
GO:0034728	nucleosome organization	66	1	0.91	0.46410
GO:0006334	nucleosome assembly	66	1	0.91	0.46410
GO:0065004	protein-DNA complex assembly	66	1	0.91	0.46410
GO:0071824	protein-DNA complex subunit organization	66	1	0.91	0.46410
GO:0009553	embryo sac development	24	1	0.33	0.46515
GO:0006342	chromatin silencing	23	1	0.32	0.47099
GO:0045814	negative regulation of gene expression, ...	23	1	0.32	0.47099
GO:0071103	DNA conformation change	79	1	1.09	0.47125
GO:0009658	chloroplast organization	46	1	0.64	0.47214
GO:1901137	carbohydrate derivative biosynthetic pro...	184	2	2.55	0.47569
GO:0051234	establishment of localization	866	13	11.99	0.47786
GO:0071265	L-methionine biosynthetic process	10	1	0.14	0.48144
GO:0031497	chromatin assembly	68	1	0.94	0.48745
GO:1901605	alpha-amino acid metabolic process	209	5	2.89	0.49856
GO:0010629	negative regulation of gene expression	64	1	0.89	0.49913
GO:0090150	establishment of protein localization to...	40	1	0.55	0.49948
GO:0072657	protein localization to membrane	40	1	0.55	0.49948
GO:0048229	gametophyte development	48	1	0.66	0.50229
GO:0048831	regulation of shoot system development	51	1	0.71	0.50847
GO:0006323	DNA packaging	70	1	0.97	0.51031
GO:0006633	fatty acid biosynthetic process	84	2	1.16	0.52199
GO:0006108	malate metabolic process	14	1	0.19	0.53125
GO:0043543	protein acylation	20	1	0.28	0.53292
GO:1903047	mitotic cell cycle process	30	1	0.42	0.53341
GO:0016556	mRNA modification	15	1	0.21	0.53758
GO:0048316	seed development	93	2	1.29	0.54066
GO:0007049	cell cycle	132	3	1.83	0.54368
GO:0019915	lipid storage	10	1	0.14	0.54624
GO:0046246	terpene biosynthetic process	21	1	0.29	0.54682
GO:0010228	vegetative to reproductive phase transit...	46	2	0.64	0.54696
GO:1902589	single-organism organelle organization	174	3	2.41	0.54703
GO:0015931	nucleobase-containing compound transport	20	1	0.28	0.54762
GO:0044255	cellular lipid metabolic process	362	5	5.01	0.55273
GO:0044262	cellular carbohydrate metabolic process	191	1	2.64	0.55396
GO:0006546	glycine catabolic process	12	1	0.17	0.55566
GO:0006352	DNA-templated transcription, initiation	11	1	0.15	0.55658
GO:0009071	serine family amino acid catabolic proce...	13	1	0.18	0.56057
GO:0071704	organic substance metabolic process	3940	60	54.55	0.56158
GO:0009611	response to wounding	26	1	0.36	0.56350
GO:0006333	chromatin assembly or disassembly	76	1	1.05	0.57566
GO:0010363	regulation of plant-type hypersensitive ...	27	1	0.37	0.57700
GO:0080135	regulation of cellular response to stres...	27	1	0.37	0.57700
GO:0010941	regulation of cell death	33	1	0.46	0.58010
GO:0080134	regulation of response to stress	51	2	0.71	0.58396
GO:0031347	regulation of defense response	51	2	0.71	0.58396
GO:0048513	organ development	244	1	3.38	0.58907
GO:0019748	secondary metabolic process	91	1	1.26	0.59004
GO:0051052	regulation of DNA metabolic process	22	1	0.3	0.59019
GO:0044237	cellular metabolic process	3656	58	50.62	0.59527
GO:0051239	regulation of multicellular organismal p...	88	1	1.22	0.59873
GO:0009062	fatty acid catabolic process	31	1	0.43	0.60402
GO:0006888	ER to Golgi vesicle-mediated transport	18	1	0.25	0.60978
GO:0045088	regulation of innate immune response	38	2	0.53	0.61130
GO:0006470	protein dephosphorylation	50	1	0.69	0.61291
GO:0043067	regulation of programmed cell death	32	1	0.44	0.61585
GO:0048731	system development	372	3	5.15	0.61668
GO:0006568	tryptophan metabolic process	17	1	0.24	0.61695
GO:0006586	indolalkylamine metabolic process	17	1	0.24	0.61695
GO:0044282	small molecule catabolic process	85	3	1.18	0.62144
GO:0048583	regulation of response to stimulus	98	2	1.36	0.62183
GO:0050826	response to freezing	12	1	0.17	0.62247
GO:0044238	primary metabolic process	3745	58	51.85	0.62850
GO:0044802	single-organism membrane organization	83	1	1.15	0.63239
GO:2000241	regulation of reproductive process	52	1	0.72	0.63316
GO:1901606	alpha-amino acid catabolic process	47	2	0.65	0.64021
GO:0061024	membrane organization	85	1	1.18	0.64764
GO:0051235	maintenance of location	18	1	0.25	0.64926
GO:0048285	organelle fission	38	1	0.53	0.65492
GO:0048367	shoot system development	188	1	2.6	0.65542
GO:2000026	regulation of multicellular organismal d...	87	1	1.2	0.65672
GO:0050776	regulation of immune response	39	2	0.54	0.66205
GO:0016482	cytoplasmic transport	131	2	1.81	0.66545
GO:0010038	response to metal ion	40	1	0.55	0.66842
GO:0009063	cellular amino acid catabolic process	49	2	0.68	0.67224
GO:0010155	regulation of proton transport	18	1	0.25	0.67787
GO:0046395	carboxylic acid catabolic process	79	3	1.09	0.67878
GO:0016054	organic acid catabolic process	79	3	1.09	0.67878
GO:0009851	auxin biosynthetic process	19	1	0.26	0.68074
GO:0042435	indole-containing compound biosynthetic ...	19	1	0.26	0.68074
GO:0016042	lipid catabolic process	55	1	0.76	0.68169
GO:0002682	regulation of immune system process	41	2	0.57	0.68667
GO:0046686	response to cadmium ion	32	1	0.44	0.68680
GO:0042214	terpene metabolic process	22	1	0.3	0.69071
GO:0044242	cellular lipid catabolic process	39	1	0.54	0.69363
GO:0048193	Golgi vesicle transport	48	1	0.66	0.69867
GO:0033865	nucleoside bisphosphate metabolic proces...	20	1	0.28	0.69953
GO:0033875	ribonucleoside bisphosphate metabolic pr...	20	1	0.28	0.69953
GO:0034032	purine nucleoside bisphosphate metabolic...	20	1	0.28	0.69953
GO:0009850	auxin metabolic process	20	1	0.28	0.70912
GO:0009891	positive regulation of biosynthetic proc...	80	2	1.11	0.71434
GO:0009694	jasmonic acid metabolic process	14	1	0.19	0.71465
GO:0051301	cell division	111	3	1.54	0.72702
GO:0009845	seed germination	22	1	0.3	0.73744
GO:0048580	regulation of post-embryonic development	56	1	0.78	0.74959
GO:0009409	response to cold	58	2	0.8	0.75735
GO:0042430	indole-containing compound metabolic pro...	22	1	0.3	0.75958
GO:0009074	aromatic amino acid family catabolic pro...	22	1	0.3	0.75958
GO:0043900	regulation of multi-organism process	20	1	0.28	0.77770
GO:0090351	seedling development	24	1	0.33	0.78064
GO:0006644	phospholipid metabolic process	105	2	1.45	0.78488
GO:0009893	positive regulation of metabolic process	92	2	1.27	0.78739
GO:0032101	regulation of response to external stimu...	8	1	0.11	0.79183
GO:0002831	regulation of response to biotic stimulu...	8	1	0.11	0.79183
GO:0032879	regulation of localization	44	1	0.61	0.80119
GO:0016310	phosphorylation	523	10	7.24	0.80712
GO:0006357	regulation of transcription from RNA pol...	8	1	0.11	0.81669
GO:0048609	multicellular organismal reproductive pr...	39	1	0.54	0.81752
GO:0000280	nuclear division	32	1	0.44	0.82513
GO:0031328	positive regulation of cellular biosynth...	78	1	1.08	0.82713
GO:0008283	cell proliferation	39	1	0.54	0.82725
GO:0022611	dormancy process	22	1	0.3	0.83147
GO:0010162	seed dormancy process	22	1	0.3	0.83147
GO:0016311	dephosphorylation	63	1	0.87	0.83187
GO:1901576	organic substance biosynthetic process	2030	33	28.1	0.83465
GO:0051179	localization	886	13	12.27	0.83816
GO:0044249	cellular biosynthetic process	1979	32	27.4	0.83835
GO:0048518	positive regulation of biological proces...	142	2	1.97	0.83931
GO:0009695	jasmonic acid biosynthetic process	12	1	0.17	0.84477
GO:0044786	cell cycle DNA replication	12	1	0.17	0.85529
GO:0042023	DNA endoreduplication	12	1	0.17	0.85529
GO:0051302	regulation of cell division	12	1	0.17	0.85581
GO:0051276	chromosome organization	150	2	2.08	0.86061
GO:0032504	multicellular organism reproduction	45	1	0.62	0.86241
GO:0010431	seed maturation	25	1	0.35	0.86503
GO:0008152	metabolic process	5021	73	69.51	0.87036
GO:0051173	positive regulation of nitrogen compound...	66	1	0.91	0.87847
GO:0031325	positive regulation of cellular metaboli...	90	1	1.25	0.88289
GO:0009058	biosynthetic process	2110	33	29.21	0.89124
GO:0040029	regulation of gene expression, epigeneti...	57	1	0.79	0.89992
GO:0048522	positive regulation of cellular process	122	1	1.69	0.90759
GO:0009653	anatomical structure morphogenesis	212	1	2.94	0.91195
GO:0016458	gene silencing	49	1	0.68	0.91262
GO:0034440	lipid oxidation	29	1	0.4	0.91541
GO:0022402	cell cycle process	88	2	1.22	0.91826
GO:0034645	cellular macromolecule biosynthetic proc...	1312	22	18.16	0.92144
GO:0044723	single-organism carbohydrate metabolic p...	331	3	4.58	0.92272
GO:0010154	fruit development	127	2	1.76	0.92515
GO:0009059	macromolecule biosynthetic process	1323	22	18.32	0.92554
GO:0000003	reproduction	69	1	0.96	0.93567
GO:0009072	aromatic amino acid family metabolic pro...	69	2	0.96	0.95108
GO:0051169	nuclear transport	36	1	0.5	0.95298
GO:0006913	nucleocytoplasmic transport	36	1	0.5	0.95298
GO:0042546	cell wall biogenesis	32	1	0.44	0.97673
GO:0043632	modification-dependent macromolecule cat...	76	1	1.05	0.97684
GO:0019941	modification-dependent protein catabolic...	76	1	1.05	0.97684
GO:0030258	lipid modification	45	1	0.62	0.99062
GO:0006952	defense response	490	3	6.78	0.99196
GO:0019395	fatty acid oxidation	28	1	0.39	1.00000
GO:0008150	biological_process	6284	87	87	1.00000
GO:1902593	single-organism nuclear import	28	1	0.39	1.00000
GO:0051170	nuclear import	28	1	0.39	1.00000
GO:0044744	protein targeting to nucleus	28	1	0.39	1.00000
