# Supplementary material for: Identification of starch candidate genes using SLAF-seq and BSA strategies and development of related SNP-CAPS markers in tetraploid potato
Source: PLoS One. 2021 Dec 21;16(12):e0261403. doi: 10.1371/journal.pone.0261403 (PMC8691606; doi:10.1371/journal.pone.0261403)
Supplement: S1 File — (ZIP) [file pone.0261403.s011.zip › ED/Anno/GeneAnno/GO_Anno/topGO/Solanum_tuberosum_v4.03.topGO_CC.xls]

GO.ID	Term	Annotated	Significant	Expected	KS
GO:0009522	photosystem I	43	1	0.69	0.0010
GO:0009535	chloroplast thylakoid membrane	118	1	1.88	0.0031
GO:0031969	chloroplast membrane	33	2	0.53	0.0049
GO:0016021	integral component of membrane	663	7	10.58	0.0091
GO:0005768	endosome	21	1	0.34	0.0100
GO:0005802	trans-Golgi network	18	1	0.29	0.0101
GO:0035770	ribonucleoprotein granule	7	1	0.11	0.0154
GO:0036464	cytoplasmic ribonucleoprotein granule	7	1	0.11	0.0154
GO:1902494	catalytic complex	138	2	2.2	0.0175
GO:0005874	microtubule	33	1	0.53	0.0193
GO:0044436	thylakoid part	156	3	2.49	0.0204
GO:0000151	ubiquitin ligase complex	55	1	0.88	0.0221
GO:0031461	cullin-RING ubiquitin ligase complex	31	1	0.49	0.0241
GO:0016591	DNA-directed RNA polymerase II, holoenzy...	15	1	0.24	0.0267
GO:0044798	nuclear transcription factor complex	11	1	0.18	0.0290
GO:0090575	RNA polymerase II transcription factor c...	11	1	0.18	0.0290
GO:0044422	organelle part	920	20	14.69	0.0411
GO:0044446	intracellular organelle part	920	20	14.69	0.0411
GO:0005732	small nucleolar ribonucleoprotein comple...	9	1	0.14	0.0458
GO:0044430	cytoskeletal part	65	2	1.04	0.0473
GO:1990234	transferase complex	87	2	1.39	0.0487
GO:0000428	DNA-directed RNA polymerase complex	16	1	0.26	0.0501
GO:0055029	nuclear DNA-directed RNA polymerase comp...	16	1	0.26	0.0501
GO:0030880	RNA polymerase complex	16	1	0.26	0.0501
GO:0034357	photosynthetic membrane	142	2	2.27	0.0590
GO:0015630	microtubule cytoskeleton	53	2	0.85	0.0602
GO:0009527	plastid outer membrane	12	1	0.19	0.0605
GO:0043233	organelle lumen	144	3	2.3	0.0692
GO:0070013	intracellular organelle lumen	144	3	2.3	0.0692
GO:0016469	proton-transporting two-sector ATPase co...	48	1	0.77	0.0784
GO:0005875	microtubule associated complex	27	2	0.43	0.0851
GO:0005576	extracellular region	236	3	3.77	0.0901
GO:0009707	chloroplast outer membrane	11	1	0.18	0.0956
GO:0044428	nuclear part	154	4	2.46	0.1039
GO:0031981	nuclear lumen	119	3	1.9	0.1107
GO:0031968	organelle outer membrane	27	1	0.43	0.1128
GO:0019867	outer membrane	27	1	0.43	0.1128
GO:0005667	transcription factor complex	13	1	0.21	0.1136
GO:0031967	organelle envelope	260	5	4.15	0.1145
GO:0031974	membrane-enclosed lumen	152	3	2.43	0.1189
GO:0031975	envelope	262	5	4.18	0.1208
GO:0043231	intracellular membrane-bounded organelle	1796	34	28.67	0.1229
GO:0043229	intracellular organelle	2085	42	33.28	0.1235
GO:0043227	membrane-bounded organelle	1797	34	28.69	0.1255
GO:0043226	organelle	2086	42	33.3	0.1260
GO:0009526	plastid envelope	135	3	2.16	0.1266
GO:0005753	mitochondrial proton-transporting ATP sy...	17	1	0.27	0.1394
GO:0005634	nucleus	657	15	10.49	0.1420
GO:0005871	kinesin complex	21	1	0.34	0.1622
GO:0044434	chloroplast part	348	10	5.56	0.1726
GO:0009579	thylakoid	215	6	3.43	0.1728
GO:0045259	proton-transporting ATP synthase complex	33	1	0.53	0.1751
GO:0044431	Golgi apparatus part	38	1	0.61	0.1776
GO:0031976	plastid thylakoid	159	5	2.54	0.1901
GO:0009534	chloroplast thylakoid	159	5	2.54	0.1901
GO:0009509	chromoplast	14	1	0.22	0.2019
GO:0005777	peroxisome	46	1	0.73	0.2258
GO:0042579	microbody	46	1	0.73	0.2258
GO:0009521	photosystem	71	1	1.13	0.2445
GO:0005856	cytoskeleton	96	2	1.53	0.2452
GO:0044435	plastid part	354	10	5.65	0.2521
GO:0009941	chloroplast envelope	125	3	2	0.2580
GO:0031984	organelle subcompartment	164	5	2.62	0.2597
GO:0071944	cell periphery	381	6	6.08	0.2704
GO:0019866	organelle inner membrane	103	2	1.64	0.2720
GO:0009570	chloroplast stroma	162	5	2.59	0.2893
GO:0016020	membrane	1370	17	21.87	0.2936
GO:0005794	Golgi apparatus	87	1	1.39	0.2953
GO:0044425	membrane part	819	9	13.07	0.3050
GO:0009538	photosystem I reaction center	8	1	0.13	0.3232
GO:0030054	cell junction	72	1	1.15	0.3263
GO:0009506	plasmodesma	72	1	1.15	0.3263
GO:0005911	cell-cell junction	72	1	1.15	0.3263
GO:0055044	symplast	72	1	1.15	0.3263
GO:0030529	ribonucleoprotein complex	327	5	5.22	0.3369
GO:0031410	cytoplasmic vesicle	21	1	0.34	0.3576
GO:0016023	cytoplasmic membrane-bounded vesicle	21	1	0.34	0.3576
GO:0005654	nucleoplasm	34	2	0.54	0.3624
GO:0044451	nucleoplasm part	34	2	0.54	0.3624
GO:0033178	proton-transporting two-sector ATPase co...	22	1	0.35	0.3863
GO:0042170	plastid membrane	37	2	0.59	0.3871
GO:0031988	membrane-bounded vesicle	22	1	0.35	0.3933
GO:0044464	cell part	2783	49	44.43	0.4004
GO:0005623	cell	2783	49	44.43	0.4004
GO:0044444	cytoplasmic part	1615	26	25.78	0.4052
GO:0005618	cell wall	118	2	1.88	0.4192
GO:0031977	thylakoid lumen	25	1	0.4	0.4205
GO:0031982	vesicle	23	1	0.37	0.4285
GO:0009532	plastid stroma	165	5	2.63	0.4491
GO:0030312	external encapsulating structure	120	2	1.92	0.4498
GO:0031224	intrinsic component of membrane	674	7	10.76	0.4707
GO:0032991	macromolecular complex	852	13	13.6	0.4797
GO:0044429	mitochondrial part	132	2	2.11	0.5022
GO:0044455	mitochondrial membrane part	51	1	0.81	0.5292
GO:0005743	mitochondrial inner membrane	92	2	1.47	0.5317
GO:0005886	plasma membrane	275	4	4.39	0.5391
GO:0043228	non-membrane-bounded organelle	507	7	8.09	0.5406
GO:0043232	intracellular non-membrane-bounded organ...	507	7	8.09	0.5406
GO:0005740	mitochondrial envelope	117	2	1.87	0.5522
GO:0045261	proton-transporting ATP synthase complex...	17	1	0.27	0.5556
GO:0043234	protein complex	524	7	8.36	0.5623
GO:0005840	ribosome	277	3	4.42	0.5630
GO:0031966	mitochondrial membrane	109	2	1.74	0.5662
GO:0005622	intracellular	2576	45	41.12	0.5805
GO:0031978	plastid thylakoid lumen	21	1	0.34	0.5986
GO:0009543	chloroplast thylakoid lumen	21	1	0.34	0.5986
GO:0044424	intracellular part	2511	45	40.08	0.6246
GO:0032993	protein-DNA complex	66	1	1.05	0.6484
GO:0005829	cytosol	241	4	3.85	0.6867
GO:0005783	endoplasmic reticulum	113	1	1.8	0.6978
GO:0031090	organelle membrane	257	4	4.1	0.7071
GO:0005694	chromosome	87	1	1.39	0.7230
GO:0042651	thylakoid membrane	125	1	2	0.7273
GO:0044427	chromosomal part	76	1	1.21	0.7524
GO:0005739	mitochondrion	287	3	4.58	0.7551
GO:0016592	mediator complex	6	1	0.1	0.7564
GO:0009507	chloroplast	634	13	10.12	0.8018
GO:0012505	endomembrane system	209	2	3.34	0.8167
GO:0005737	cytoplasm	1893	28	30.22	0.8480
GO:0009536	plastid	684	13	10.92	0.8770
GO:0098588	bounding membrane of organelle	142	1	2.27	0.8873
GO:0005575	cellular_component	3508	56	56	1.0000
GO:0055035	plastid thylakoid membrane	118	1	1.88	1.0000
