# Supplementary material for: Identification of starch candidate genes using SLAF-seq and BSA strategies and development of related SNP-CAPS markers in tetraploid potato
Source: PLoS One. 2021 Dec 21;16(12):e0261403. doi: 10.1371/journal.pone.0261403 (PMC8691606; doi:10.1371/journal.pone.0261403)
Supplement: S1 File — (ZIP) [file pone.0261403.s011.zip › ED/Anno/GeneAnno/GO_Anno/topGO/Solanum_tuberosum_v4.03.topGO_MF.xls]

GO.ID	Term	Annotated	Significant	Expected	KS
GO:0005515	protein binding	567	9	6.89	0.00020
GO:0005524	ATP binding	783	9	9.51	0.00021
GO:0022857	transmembrane transporter activity	308	3	3.74	0.00110
GO:0004497	monooxygenase activity	166	5	2.02	0.00174
GO:0005215	transporter activity	408	5	4.96	0.00250
GO:0016853	isomerase activity	104	1	1.26	0.00300
GO:0016787	hydrolase activity	1127	13	13.69	0.00396
GO:0003735	structural constituent of ribosome	243	3	2.95	0.00413
GO:0009055	electron carrier activity	248	6	3.01	0.00463
GO:0017111	nucleoside-triphosphatase activity	290	2	3.52	0.00565
GO:0016773	phosphotransferase activity, alcohol gro...	421	6	5.11	0.00653
GO:0003677	DNA binding	572	3	6.95	0.00687
GO:0004857	enzyme inhibitor activity	73	2	0.89	0.00722
GO:0003676	nucleic acid binding	1363	17	16.56	0.00807
GO:0022892	substrate-specific transporter activity	269	3	3.27	0.00870
GO:0048037	cofactor binding	322	7	3.91	0.00882
GO:0020037	heme binding	228	5	2.77	0.00940
GO:0016705	oxidoreductase activity, acting on paire...	262	7	3.18	0.01086
GO:0004553	hydrolase activity, hydrolyzing O-glycos...	200	2	2.43	0.01102
GO:0022891	substrate-specific transmembrane transpo...	249	3	3.02	0.01292
GO:0042623	ATPase activity, coupled	96	1	1.17	0.01436
GO:0022890	inorganic cation transmembrane transport...	129	1	1.57	0.01462
GO:0016628	oxidoreductase activity, acting on the C...	61	1	0.74	0.01517
GO:0016887	ATPase activity	130	1	1.58	0.01639
GO:0043492	ATPase activity, coupled to movement of ...	52	1	0.63	0.01739
GO:0042626	ATPase activity, coupled to transmembran...	52	1	0.63	0.01739
GO:0016798	hydrolase activity, acting on glycosyl b...	205	3	2.49	0.01796
GO:0016627	oxidoreductase activity, acting on the C...	81	2	0.98	0.01801
GO:0016301	kinase activity	494	8	6	0.01971
GO:0008168	methyltransferase activity	96	1	1.17	0.02095
GO:0004672	protein kinase activity	367	5	4.46	0.02126
GO:0003774	motor activity	27	1	0.33	0.02176
GO:0008810	cellulase activity	11	1	0.13	0.02178
GO:0008233	peptidase activity	243	1	2.95	0.02186
GO:0004565	beta-galactosidase activity	14	1	0.17	0.02376
GO:0008173	RNA methyltransferase activity	10	1	0.12	0.02581
GO:0022804	active transmembrane transporter activit...	135	2	1.64	0.02585
GO:0052689	carboxylic ester hydrolase activity	55	3	0.67	0.02633
GO:0050662	coenzyme binding	198	5	2.4	0.02737
GO:0032440	2-alkenal reductase [NAD(P)] activity	39	1	0.47	0.02764
GO:0015405	P-P-bond-hydrolysis-driven transmembrane...	68	1	0.83	0.02915
GO:0015399	primary active transmembrane transporter...	68	1	0.83	0.02915
GO:0004674	protein serine/threonine kinase activity	275	3	3.34	0.02933
GO:0016491	oxidoreductase activity	992	15	12.05	0.03066
GO:0046983	protein dimerization activity	233	5	2.83	0.03231
GO:0003755	peptidyl-prolyl cis-trans isomerase acti...	20	1	0.24	0.03260
GO:0016746	transferase activity, transferring acyl ...	151	1	1.83	0.03493
GO:0016741	transferase activity, transferring one-c...	103	1	1.25	0.03667
GO:0035639	purine ribonucleoside triphosphate bindi...	908	11	11.03	0.03741
GO:0004842	ubiquitin-protein transferase activity	56	1	0.68	0.03761
GO:0008324	cation transmembrane transporter activit...	153	1	1.86	0.04124
GO:0016820	hydrolase activity, acting on acid anhyd...	58	1	0.7	0.04164
GO:0004721	phosphoprotein phosphatase activity	54	1	0.66	0.04178
GO:0030246	carbohydrate binding	61	1	0.74	0.04203
GO:0015075	ion transmembrane transporter activity	218	2	2.65	0.04335
GO:0016818	hydrolase activity, acting on acid anhyd...	302	2	3.67	0.04614
GO:0030599	pectinesterase activity	27	2	0.33	0.04715
GO:0005525	GTP binding	125	2	1.52	0.04738
GO:0032561	guanyl ribonucleotide binding	125	2	1.52	0.04738
GO:0019001	guanyl nucleotide binding	125	2	1.52	0.04738
GO:0015925	galactosidase activity	16	1	0.19	0.04998
GO:0016859	cis-trans isomerase activity	21	1	0.26	0.05083
GO:0003964	RNA-directed DNA polymerase activity	221	6	2.68	0.05264
GO:0016298	lipase activity	36	1	0.44	0.05799
GO:0016788	hydrolase activity, acting on ester bond...	237	6	2.88	0.05925
GO:0015077	monovalent inorganic cation transmembran...	96	1	1.17	0.05995
GO:0004722	protein serine/threonine phosphatase act...	21	1	0.26	0.06871
GO:0016616	oxidoreductase activity, acting on the C...	120	2	1.46	0.06921
GO:0034061	DNA polymerase activity	222	6	2.7	0.07149
GO:0004620	phospholipase activity	14	1	0.17	0.07248
GO:0008509	anion transmembrane transporter activity	55	1	0.67	0.07425
GO:0016747	transferase activity, transferring acyl ...	121	1	1.47	0.07527
GO:0003777	microtubule motor activity	23	1	0.28	0.08073
GO:0003723	RNA binding	436	11	5.3	0.08488
GO:0004518	nuclease activity	42	1	0.51	0.08967
GO:0019200	carbohydrate kinase activity	16	1	0.19	0.09537
GO:0015078	hydrogen ion transmembrane transporter a...	69	1	0.84	0.09910
GO:0036442	hydrogen-exporting ATPase activity	21	1	0.26	0.10130
GO:0003700	sequence-specific DNA binding transcript...	269	4	3.27	0.10188
GO:0001071	nucleic acid binding transcription facto...	269	4	3.27	0.10188
GO:0003954	NADH dehydrogenase activity	25	1	0.3	0.10431
GO:0016462	pyrophosphatase activity	301	2	3.66	0.10501
GO:0043168	anion binding	1335	15	16.22	0.10905
GO:0044769	ATPase activity, coupled to transmembran...	23	1	0.28	0.10954
GO:0005506	iron ion binding	266	7	3.23	0.11260
GO:0042625	ATPase activity, coupled to transmembran...	37	1	0.45	0.11309
GO:0016614	oxidoreductase activity, acting on CH-OH...	131	2	1.59	0.11708
GO:0016651	oxidoreductase activity, acting on NAD(P...	52	1	0.63	0.12193
GO:0046961	proton-transporting ATPase activity, rot...	18	1	0.22	0.12276
GO:0030170	pyridoxal phosphate binding	96	1	1.17	0.12436
GO:0043565	sequence-specific DNA binding	135	1	1.64	0.13773
GO:0008137	NADH dehydrogenase (ubiquinone) activity	24	1	0.29	0.13945
GO:0050136	NADH dehydrogenase (quinone) activity	24	1	0.29	0.13945
GO:0004396	hexokinase activity	8	1	0.1	0.14284
GO:1901677	phosphate transmembrane transporter acti...	15	1	0.18	0.14759
GO:0019829	cation-transporting ATPase activity	35	1	0.43	0.15000
GO:0030145	manganese ion binding	18	1	0.22	0.15640
GO:0008514	organic anion transmembrane transporter ...	19	1	0.23	0.15939
GO:0016817	hydrolase activity, acting on acid anhyd...	311	2	3.78	0.16756
GO:0032403	protein complex binding	38	1	0.46	0.17186
GO:0016829	lyase activity	271	1	3.29	0.17277
GO:0051287	NAD binding	49	3	0.6	0.18055
GO:0015291	secondary active transmembrane transport...	67	1	0.81	0.18510
GO:0042578	phosphoric ester hydrolase activity	111	1	1.35	0.22170
GO:0046872	metal ion binding	1499	22	18.21	0.22348
GO:0008270	zinc ion binding	451	7	5.48	0.24183
GO:0004312	fatty acid synthase activity	14	1	0.17	0.24644
GO:0060089	molecular transducer activity	102	1	1.24	0.24855
GO:0004871	signal transducer activity	102	1	1.24	0.24855
GO:0030234	enzyme regulator activity	108	2	1.31	0.26362
GO:0008092	cytoskeletal protein binding	59	1	0.72	0.27676
GO:0015631	tubulin binding	34	1	0.41	0.27771
GO:0043169	cation binding	1526	22	18.54	0.29242
GO:0016597	amino acid binding	12	1	0.15	0.29491
GO:0015297	antiporter activity	32	1	0.39	0.30407
GO:0016779	nucleotidyltransferase activity	280	6	3.4	0.32115
GO:0008017	microtubule binding	32	1	0.39	0.32946
GO:0016702	oxidoreductase activity, acting on singl...	46	2	0.56	0.34750
GO:0045330	aspartyl esterase activity	16	2	0.19	0.35583
GO:0038023	signaling receptor activity	48	1	0.58	0.36439
GO:0015605	organophosphate ester transmembrane tran...	6	1	0.07	0.36674
GO:0004888	transmembrane signaling receptor activit...	29	1	0.35	0.36848
GO:0015932	nucleobase-containing compound transmemb...	8	2	0.1	0.37964
GO:0005085	guanyl-nucleotide exchange factor activi...	6	1	0.07	0.38031
GO:0016655	oxidoreductase activity, acting on NAD(P...	33	1	0.4	0.39158
GO:0046933	proton-transporting ATP synthase activit...	18	1	0.22	0.39272
GO:0005507	copper ion binding	72	1	0.87	0.39902
GO:0050661	NADP binding	45	1	0.55	0.41120
GO:0016706	oxidoreductase activity, acting on paire...	78	1	0.95	0.41234
GO:0004872	receptor activity	51	1	0.62	0.41600
GO:0016791	phosphatase activity	93	1	1.13	0.41769
GO:1901505	carbohydrate derivative transporter acti...	7	1	0.09	0.42855
GO:0016835	carbon-oxygen lyase activity	115	1	1.4	0.42933
GO:0005198	structural molecule activity	278	3	3.38	0.46342
GO:0019843	rRNA binding	42	1	0.51	0.48839
GO:0043177	organic acid binding	29	1	0.35	0.49979
GO:0031406	carboxylic acid binding	29	1	0.35	0.49979
GO:0042393	histone binding	8	1	0.1	0.51303
GO:0051213	dioxygenase activity	117	3	1.42	0.52343
GO:0004713	protein tyrosine kinase activity	26	1	0.32	0.56558
GO:0016701	oxidoreductase activity, acting on singl...	52	2	0.63	0.58341
GO:0046914	transition metal ion binding	820	16	9.96	0.60230
GO:0016810	hydrolase activity, acting on carbon-nit...	32	1	0.39	0.62602
GO:0010181	FMN binding	19	1	0.23	0.63033
GO:0046982	protein heterodimerization activity	77	1	0.94	0.63126
GO:0048038	quinone binding	27	1	0.33	0.67311
GO:0016740	transferase activity	1567	18	19.03	0.67319
GO:0036094	small molecule binding	1486	19	18.05	0.72666
GO:0016165	linoleate 13S-lipoxygenase activity	16	1	0.19	0.74947
GO:0004527	exonuclease activity	11	1	0.13	0.78017
GO:0045735	nutrient reservoir activity	22	1	0.27	0.81442
GO:0000166	nucleotide binding	1447	19	17.58	0.81614
GO:1901265	nucleoside phosphate binding	1447	19	17.58	0.81614
GO:0019199	transmembrane receptor protein kinase ac...	9	1	0.11	0.83596
GO:0000989	transcription factor binding transcripti...	12	1	0.15	0.87179
GO:0003712	transcription cofactor activity	12	1	0.15	0.87179
GO:0016838	carbon-oxygen lyase activity, acting on ...	74	1	0.9	0.87742
GO:0016903	oxidoreductase activity, acting on the a...	51	1	0.62	0.88199
GO:0097367	carbohydrate derivative binding	1143	13	13.88	0.88653
GO:0016620	oxidoreductase activity, acting on the a...	40	1	0.49	0.89014
GO:0000988	protein binding transcription factor act...	15	1	0.18	0.91137
GO:0016772	transferase activity, transferring phosp...	809	14	9.83	0.91771
GO:0032553	ribonucleotide binding	1123	13	13.64	0.93786
GO:0043167	ion binding	2717	37	33	0.94110
GO:1901363	heterocyclic compound binding	3022	40	36.71	0.98310
GO:0097159	organic cyclic compound binding	3023	40	36.72	0.98572
GO:0017076	purine nucleotide binding	1124	12	13.65	0.98808
GO:0032550	purine ribonucleoside binding	1105	12	13.42	0.99414
GO:0001883	purine nucleoside binding	1105	12	13.42	0.99414
GO:0032555	purine ribonucleotide binding	1106	12	13.43	0.99416
GO:0032549	ribonucleoside binding	1112	12	13.51	0.99427
GO:0001882	nucleoside binding	1112	12	13.51	0.99427
GO:0003824	catalytic activity	4042	49	49.1	0.99436
GO:0005488	binding	4389	57	53.31	0.99911
GO:0043531	ADP binding	258	1	3.13	1.00000
GO:0003674	molecular_function	6751	82	82	1.00000
GO:0030554	adenyl nucleotide binding	999	10	12.13	1.00000
GO:0032559	adenyl ribonucleotide binding	981	10	11.92	1.00000
GO:0046906	tetrapyrrole binding	265	5	3.22	1.00000
