# Supplementary material for: Identification of starch candidate genes using SLAF-seq and BSA strategies and development of related SNP-CAPS markers in tetraploid potato
Source: PLoS One. 2021 Dec 21;16(12):e0261403. doi: 10.1371/journal.pone.0261403 (PMC8691606; doi:10.1371/journal.pone.0261403)
Supplement: S1 File — (ZIP) [file pone.0261403.s011.zip › ED/Anno/GeneAnno/GO_Anno/topGO/topGO.map]

PGSC0003DMG400000005	GO:0006631,GO:0043231,GO:0044444,
PGSC0003DMG400000008	GO:0003677,GO:0003700,GO:0005634,GO:0006355,GO:0046983,
PGSC0003DMG400000009	GO:0003677,GO:0003700,GO:0005634,GO:0006355,GO:0046983,
PGSC0003DMG400000010	GO:0005768,GO:0005802,GO:0010075,GO:0010289,GO:0047262,
PGSC0003DMG400000011	GO:0005506,GO:0016706,GO:0055114,
PGSC0003DMG400000022	GO:0006952,GO:0047501,GO:0055114,
PGSC0003DMG400000045	GO:0005215,GO:0006810,GO:0016021,
PGSC0003DMG400000046	GO:0008152,GO:0016746,
PGSC0003DMG400000047	GO:0005315,GO:0006098,GO:0008514,GO:0009706,GO:0015711,GO:0016021,GO:0055085,
PGSC0003DMG400000048	GO:0004124,GO:0005739,GO:0006535,GO:0016740,GO:0050017,
PGSC0003DMG400000059	GO:0016757,
PGSC0003DMG400000066	GO:0009269,
PGSC0003DMG400000067	GO:0009269,
PGSC0003DMG400000069	GO:0005886,
PGSC0003DMG400000073	GO:0004553,GO:0005975,
PGSC0003DMG400000078	GO:0001666,GO:0005768,GO:0005794,GO:0005802,GO:0016757,GO:0019375,
PGSC0003DMG400000086	GO:0003743,GO:0006413,
PGSC0003DMG400000088	GO:0003700,GO:0005634,GO:0006355,GO:0043565,
PGSC0003DMG400000093	GO:0004712,GO:0004713,GO:0005524,GO:0006468,
PGSC0003DMG400000123	GO:0005388,GO:0005524,GO:0006754,GO:0006816,GO:0030176,GO:0046872,
PGSC0003DMG400000124	GO:0005525,GO:0007264,GO:0015031,
PGSC0003DMG400000128	GO:0003735,GO:0005730,GO:0006412,GO:0022625,
PGSC0003DMG400000131	GO:0009560,
PGSC0003DMG400000132	GO:0005737,GO:0034227,
PGSC0003DMG400000133	GO:0004630,GO:0005509,GO:0016020,GO:0016042,GO:0046470,GO:0070290,
PGSC0003DMG400000136	GO:0003677,GO:0003700,GO:0005634,GO:0006355,GO:0046983,
PGSC0003DMG400000145	GO:0004497,GO:0005506,GO:0009055,GO:0016705,GO:0020037,GO:0055114,
PGSC0003DMG400000146	GO:0004497,GO:0005506,GO:0009055,GO:0016705,GO:0020037,GO:0055114,
PGSC0003DMG400000147	GO:0004497,GO:0005506,GO:0009055,GO:0016705,GO:0020037,GO:0055114,
PGSC0003DMG400000155	GO:0008270,
PGSC0003DMG400000157	GO:0005773,GO:0005886,
PGSC0003DMG400000166	GO:0006637,GO:0047617,
PGSC0003DMG400000168	GO:0003735,GO:0005886,GO:0006412,GO:0022625,
PGSC0003DMG400000170	GO:0016706,GO:0055114,
PGSC0003DMG400000177	GO:0016881,
PGSC0003DMG400000180	GO:0008270,
PGSC0003DMG400000184	GO:0016021,GO:0016491,GO:0055114,
PGSC0003DMG400000190	GO:0016616,GO:0048037,GO:0055114,
PGSC0003DMG400000193	GO:0009693,GO:0009835,GO:0016847,GO:0030170,GO:0042218,
PGSC0003DMG400000194	GO:0046872,
PGSC0003DMG400000210	GO:0016021,GO:0055085,
PGSC0003DMG400000211	GO:0003700,GO:0006355,GO:0043565,
PGSC0003DMG400000212	GO:0003677,GO:0003682,GO:0009651,GO:0009737,GO:0009751,GO:0009753,GO:0010026,GO:0010063,GO:0010228,GO:0048765,
PGSC0003DMG400000213	GO:0000786,GO:0003677,GO:0005634,GO:0006334,GO:0046982,
PGSC0003DMG400000217	GO:0005216,GO:0006811,GO:0016021,GO:0055085,
PGSC0003DMG400000227	GO:0003924,GO:0005525,GO:0006184,
PGSC0003DMG400000231	GO:0004190,GO:0006508,
PGSC0003DMG400000236	GO:0016021,
PGSC0003DMG400000243	GO:0005524,GO:0006200,GO:0009693,GO:0016887,
PGSC0003DMG400000248	GO:0000976,GO:0003700,GO:0005634,GO:0006355,
PGSC0003DMG400000259	GO:0003676,GO:0046983,
PGSC0003DMG400000261	GO:0009058,GO:0016740,
PGSC0003DMG400000270	GO:0008171,GO:0032259,GO:0046983,
PGSC0003DMG400000273	GO:0000023,GO:0000187,GO:0002237,GO:0002679,GO:0004674,GO:0004708,GO:0004713,GO:0005524,GO:0006355,GO:0006612,GO:0006944,GO:0006995,GO:0009409,GO:0009414,GO:0009595,GO:0009625,GO:0009697,GO:0009862,GO:0009867,GO:0010200,GO:0010310,GO:0010363,GO:0019252,GO:0019684,GO:0019761,GO:0031348,GO:0035304,GO:0042542,GO:0042742,GO:0043069,GO:0043900,GO:0045727,GO:0050832,
PGSC0003DMG400000274	GO:0004144,GO:0005789,GO:0016021,GO:0019432,
PGSC0003DMG400000276	GO:0005634,GO:0006334,
PGSC0003DMG400000277	GO:0008762,GO:0009690,GO:0019139,GO:0050660,GO:0055114,
PGSC0003DMG400000282	GO:0005737,GO:0006535,GO:0009001,
PGSC0003DMG400000284	GO:0016847,GO:0030170,GO:0042218,
PGSC0003DMG400000285	GO:0000276,GO:0015078,GO:0015986,
PGSC0003DMG400000286	GO:0003735,GO:0005730,GO:0005739,GO:0006412,GO:0022627,
PGSC0003DMG400000289	GO:0004222,GO:0005743,GO:0006508,GO:0008121,GO:0022900,GO:0046872,GO:0070469,
PGSC0003DMG400000291	GO:0003779,GO:0005737,GO:0005856,GO:0030036,
PGSC0003DMG400000295	GO:0004396,GO:0005524,GO:0006096,GO:0016310,
PGSC0003DMG400000328	GO:0015031,
PGSC0003DMG400000333	GO:0009507,GO:0009765,GO:0010103,GO:0016120,GO:0016123,GO:0016705,GO:0045435,
PGSC0003DMG400000335	GO:0008762,GO:0009690,GO:0019139,GO:0050660,GO:0055114,
PGSC0003DMG400000337	GO:0006543,GO:0070409,
PGSC0003DMG400000339	GO:0004565,GO:0005975,
PGSC0003DMG400000345	GO:0003735,GO:0005840,GO:0006412,
PGSC0003DMG400000351	GO:0004725,GO:0008138,GO:0035335,GO:0043407,
PGSC0003DMG400000352	GO:0005524,GO:0009535,GO:0015986,GO:0045261,GO:0046933,GO:0046961,
PGSC0003DMG400000354	GO:0004553,GO:0005975,
PGSC0003DMG400000360	GO:0006108,GO:0016619,GO:0046872,GO:0051287,GO:0055114,
PGSC0003DMG400000365	GO:0003677,GO:0003700,GO:0005634,GO:0006355,
PGSC0003DMG400000372	GO:0004674,GO:0005524,GO:0006468,
PGSC0003DMG400000375	GO:0003700,GO:0005634,GO:0006355,GO:0006417,GO:0007389,GO:0009734,GO:0046983,GO:0048438,GO:0048439,
PGSC0003DMG400000379	GO:0004674,GO:0005524,GO:0006468,
PGSC0003DMG400000384	GO:0006635,GO:0016558,
PGSC0003DMG400000385	GO:0030001,GO:0046872,
PGSC0003DMG400000387	GO:0005739,
PGSC0003DMG400000394	GO:0000478,GO:0001510,GO:0005730,GO:0005732,GO:0015030,GO:0016363,
PGSC0003DMG400000398	GO:0005524,GO:0006950,
PGSC0003DMG400000401	GO:0006364,GO:0009535,GO:0009902,GO:0010027,GO:0010207,GO:0015450,GO:0016021,GO:0035304,GO:0042744,GO:0042793,GO:0045038,GO:0045893,GO:0051205,GO:0090342,
PGSC0003DMG400000402	GO:0000911,GO:0005576,GO:0009505,GO:0009506,GO:0009664,GO:0042545,GO:0051707,
PGSC0003DMG400000404	GO:0044237,GO:0048040,GO:0050662,
PGSC0003DMG400000405	GO:0000786,GO:0003677,GO:0005730,GO:0005773,GO:0006334,GO:0009579,GO:0046982,
PGSC0003DMG400000408	GO:0004553,GO:0005618,GO:0006073,GO:0016762,GO:0048046,
PGSC0003DMG400000409	GO:0005829,GO:0006626,GO:0009640,GO:0009845,GO:0009909,GO:0009933,GO:0010162,GO:0010182,GO:0010228,GO:0010564,GO:0016567,GO:0019915,GO:0048825,GO:0050826,GO:0051301,
PGSC0003DMG400000417	GO:0004601,GO:0004784,GO:0006801,GO:0006979,GO:0009407,GO:0009570,GO:0009579,GO:0046872,GO:0048046,GO:0055114,
PGSC0003DMG400000420	GO:0000786,GO:0003677,GO:0005634,GO:0006334,GO:0046982,
PGSC0003DMG400000422	GO:0004185,GO:0006508,GO:0009627,GO:0034976,
PGSC0003DMG400000425	GO:0005506,GO:0005783,GO:0009055,GO:0009718,GO:0020037,GO:0033772,GO:0055114,
PGSC0003DMG400000433	GO:0003824,GO:0044237,GO:0050662,
PGSC0003DMG400000439	GO:0005200,GO:0005524,GO:0005739,GO:0005856,GO:0005886,GO:0006094,GO:0009506,GO:0009570,GO:0009941,GO:0010498,GO:0030036,
PGSC0003DMG400000440	GO:0008270,
PGSC0003DMG400000444	GO:0005524,GO:0006950,
PGSC0003DMG400000448	GO:0004185,GO:0006508,
PGSC0003DMG400000449	GO:0015031,
PGSC0003DMG400000456	GO:0003735,GO:0005840,GO:0006412,
PGSC0003DMG400000457	GO:0008219,GO:0009534,GO:0009706,GO:0009793,GO:0009816,GO:0009965,GO:0010027,GO:0010228,GO:0010277,GO:0015996,GO:0016226,GO:0030154,GO:0032441,GO:0045893,GO:0046872,GO:0048481,GO:0051537,GO:0055114,
PGSC0003DMG400000462	GO:0000166,GO:0003676,
PGSC0003DMG400000481	GO:0000287,GO:0004450,GO:0006099,GO:0006102,GO:0009534,GO:0009570,GO:0051287,
PGSC0003DMG400000482	GO:0005773,GO:0005794,GO:0005829,GO:0005886,GO:0008794,GO:0009055,GO:0015035,GO:0022900,GO:0045454,GO:0048046,
PGSC0003DMG400000483	GO:0016429,GO:0030488,GO:0031515,
PGSC0003DMG400000485	GO:0003677,GO:0003682,
PGSC0003DMG400000487	GO:0003735,GO:0005840,GO:0006412,GO:0009507,
PGSC0003DMG400000488	GO:0003735,GO:0005840,GO:0006412,GO:0009507,
PGSC0003DMG400000493	GO:0004089,GO:0008270,GO:0009570,GO:0015976,
PGSC0003DMG400000494	GO:0004252,GO:0005634,GO:0006098,GO:0006508,GO:0009535,GO:0009543,GO:0010206,GO:0010304,GO:0015996,GO:0019761,
PGSC0003DMG400000496	GO:0005739,GO:0008863,GO:0009507,GO:0009579,GO:0009611,GO:0016616,GO:0051287,GO:0055114,
PGSC0003DMG400000498	GO:0000976,GO:0003700,GO:0005634,GO:0009965,GO:0010167,GO:0015706,GO:0015996,GO:0042803,GO:0045893,
PGSC0003DMG400000500	GO:0016772,
PGSC0003DMG400000501	GO:0015079,GO:0016020,GO:0071805,
PGSC0003DMG400000505	GO:0004601,GO:0006979,GO:0016702,GO:0020037,GO:0055114,
PGSC0003DMG400000509	GO:0005789,GO:0006506,GO:0008484,GO:0016740,
PGSC0003DMG400000512	GO:0006612,GO:0008270,GO:0009407,GO:0009414,GO:0009611,GO:0009723,GO:0009733,GO:0009738,GO:0009863,GO:0009867,GO:0010286,GO:0010363,GO:0010583,GO:0042538,
PGSC0003DMG400000518	GO:0005506,GO:0006412,GO:0009507,GO:0010027,GO:0019288,GO:0042586,
PGSC0003DMG400000519	GO:0004553,GO:0006952,GO:0008152,GO:0044421,
PGSC0003DMG400000525	GO:0004310,GO:0004660,GO:0005965,GO:0006635,GO:0009414,GO:0009788,GO:0009934,GO:0016558,GO:0018343,GO:0042127,GO:0051996,
PGSC0003DMG400000536	GO:0005525,GO:0005622,GO:0007264,
PGSC0003DMG400000538	GO:0004683,GO:0005524,GO:0006468,
PGSC0003DMG400000540	GO:0051301,
PGSC0003DMG400000555	GO:0003677,GO:0006355,
PGSC0003DMG400000560	GO:0009809,GO:0016206,GO:0032259,GO:0046983,GO:0047763,
PGSC0003DMG400000572	GO:0016021,
PGSC0003DMG400000579	GO:0005829,
PGSC0003DMG400000582	GO:0016706,GO:0055114,
PGSC0003DMG400000584	GO:0044699,GO:0050794,GO:0050896,
PGSC0003DMG400000599	GO:0003677,
PGSC0003DMG400000608	GO:0004650,GO:0005576,GO:0005975,
PGSC0003DMG400000613	GO:0010287,
PGSC0003DMG400000614	GO:0004630,GO:0005509,GO:0016020,GO:0016042,GO:0046470,GO:0070290,
PGSC0003DMG400000625	GO:0003924,GO:0005525,GO:0005786,GO:0006184,GO:0006614,GO:0008312,
PGSC0003DMG400000627	GO:0005634,GO:0005815,GO:0005876,GO:0008017,GO:0009524,GO:0009574,GO:0009652,GO:0009958,GO:0010005,
PGSC0003DMG400000631	GO:0016829,
PGSC0003DMG400000635	GO:0006810,
PGSC0003DMG400000636	GO:0006351,
PGSC0003DMG400000638	GO:0000160,GO:0004871,GO:0009736,GO:0010089,GO:0016772,
PGSC0003DMG400000642	GO:0004674,GO:0005524,GO:0006468,
PGSC0003DMG400000673	GO:0003677,GO:0008270,
PGSC0003DMG400000678	GO:0004180,
PGSC0003DMG400000681	GO:0006351,
PGSC0003DMG400000682	GO:0016787,
PGSC0003DMG400000684	GO:0005507,GO:0046274,GO:0048046,GO:0052716,GO:0055114,
PGSC0003DMG400000691	GO:0009506,GO:0016020,GO:0022857,GO:0055085,
PGSC0003DMG400000693	GO:0004601,GO:0006979,GO:0020037,GO:0046872,GO:0055114,
PGSC0003DMG400000694	GO:0004601,GO:0006979,GO:0020037,GO:0046872,GO:0055114,
PGSC0003DMG400000695	GO:0000159,GO:0007165,GO:0008601,
PGSC0003DMG400000708	GO:0000166,GO:0003676,
PGSC0003DMG400000709	GO:0003677,GO:0003682,GO:0005634,GO:0009630,GO:0009793,GO:0010114,
PGSC0003DMG400000712	GO:0005618,GO:0030599,GO:0042545,GO:0045330,
PGSC0003DMG400000720	GO:0005525,GO:0005634,GO:0005794,GO:0005886,GO:0006457,GO:0007030,GO:0007033,GO:0007264,GO:0009408,GO:0009644,GO:0009651,GO:0015031,GO:0016192,GO:0034976,GO:0042542,GO:0048767,
PGSC0003DMG400000721	GO:0016556,
PGSC0003DMG400000726	GO:0005743,GO:0008137,GO:0009055,GO:0022900,GO:0046872,GO:0051539,GO:0070469,
PGSC0003DMG400000733	GO:0005484,GO:0006886,GO:0016020,GO:0016192,
PGSC0003DMG400000735	GO:0005524,GO:0005978,GO:0008878,GO:0009501,GO:0009507,GO:0019252,
PGSC0003DMG400000737	GO:0008836,GO:0009089,
PGSC0003DMG400000754	GO:0004674,GO:0005509,GO:0005524,GO:0006468,
PGSC0003DMG400000755	GO:0008152,GO:0009862,GO:0016298,GO:0080031,
PGSC0003DMG400000756	GO:0008152,GO:0009862,GO:0016298,GO:0080031,
PGSC0003DMG400000757	GO:0008152,GO:0009862,GO:0016298,GO:0080031,
PGSC0003DMG400000763	GO:0006508,GO:0008234,
PGSC0003DMG400000765	GO:0006629,GO:0016787,
PGSC0003DMG400000791	GO:0000151,GO:0004842,GO:0016567,
PGSC0003DMG400000792	GO:0046872,
PGSC0003DMG400000797	GO:0004842,GO:0006511,GO:0006869,GO:0016567,GO:0048767,
PGSC0003DMG400000799	GO:0003700,GO:0006355,GO:0043565,
PGSC0003DMG400000808	GO:0008270,
PGSC0003DMG400000811	GO:0003677,GO:0003700,GO:0005634,GO:0006355,
PGSC0003DMG400000819	GO:0008152,GO:0016491,
PGSC0003DMG400000821	GO:0016491,GO:0055114,
PGSC0003DMG400000843	GO:0008152,GO:0016787,
PGSC0003DMG400000861	GO:0030554,
PGSC0003DMG400000864	GO:0005741,GO:0008308,GO:0015288,GO:0044070,GO:0046930,GO:0055085,
PGSC0003DMG400000872	GO:0004674,GO:0005524,GO:0006468,
PGSC0003DMG400000875	GO:0000413,GO:0003755,GO:0005768,GO:0005794,GO:0005802,GO:0006457,
PGSC0003DMG400000878	GO:0003735,GO:0006412,GO:0009507,GO:0015934,
PGSC0003DMG400000879	GO:0005524,GO:0005886,GO:0006200,GO:0009737,GO:0042626,GO:0080168,
PGSC0003DMG400000882	GO:0000166,GO:0009908,GO:0010584,GO:0016491,GO:0055114,
PGSC0003DMG400000885	GO:0006635,GO:0006891,GO:0009954,GO:0010227,GO:0016558,GO:0031463,GO:0048439,
PGSC0003DMG400000889	GO:0005524,GO:0006952,GO:0007165,GO:0017111,GO:0043531,
PGSC0003DMG400000890	GO:0004674,GO:0005509,GO:0005524,GO:0006468,
PGSC0003DMG400000891	GO:0004252,GO:0042802,GO:0043086,
PGSC0003DMG400000893	GO:0003735,GO:0005840,GO:0006412,GO:0008097,
PGSC0003DMG400000894	GO:0006979,GO:0009507,GO:0016688,GO:0020037,GO:0055114,
PGSC0003DMG400000897	GO:0016998,GO:0046658,
PGSC0003DMG400000909	GO:0004046,GO:0005737,GO:0006520,
PGSC0003DMG400000912	GO:0006810,GO:0016021,
PGSC0003DMG400000918	GO:0010207,
PGSC0003DMG400000926	GO:0005509,GO:0009535,GO:0009654,GO:0015979,GO:0019898,
PGSC0003DMG400000928	GO:0005743,GO:0008137,GO:0016021,GO:0042773,
PGSC0003DMG400000933	GO:0004650,GO:0005576,GO:0005618,GO:0005975,
PGSC0003DMG400000935	GO:0004619,GO:0005737,GO:0006096,GO:0030145,
PGSC0003DMG400000936	GO:0020037,
PGSC0003DMG400000939	GO:0005739,
PGSC0003DMG400000944	GO:0009501,GO:0009509,GO:0009513,GO:0009537,GO:0009658,GO:0009965,GO:0010239,GO:0016117,
PGSC0003DMG400000954	GO:0000023,GO:0004556,GO:0010021,GO:0019156,GO:0019252,GO:0019761,GO:0043085,GO:0043169,
PGSC0003DMG400000957	GO:0005524,GO:0008033,GO:0016740,
PGSC0003DMG400000965	GO:0003723,GO:0003735,GO:0006412,GO:0015935,
PGSC0003DMG400000978	GO:0006633,GO:0009507,GO:0045300,GO:0046914,GO:0055114,
PGSC0003DMG400000980	GO:0004070,GO:0005829,GO:0006164,GO:0006207,GO:0006520,GO:0009220,GO:0009570,GO:0016597,
PGSC0003DMG400000984	GO:0009507,GO:0016020,GO:0016627,
PGSC0003DMG400000991	GO:0005759,
PGSC0003DMG400000994	GO:0004674,GO:0005509,GO:0005524,GO:0006468,
PGSC0003DMG400000995	GO:0004638,GO:0005524,GO:0006189,GO:0034023,GO:0046872,
PGSC0003DMG400000996	GO:0008152,GO:0016301,
PGSC0003DMG400000997	GO:0004091,GO:0006629,
PGSC0003DMG400001002	GO:0003676,GO:0006259,GO:0046872,
PGSC0003DMG400001003	GO:0005506,GO:0005758,GO:0009055,GO:0020037,GO:0022900,GO:0070469,
PGSC0003DMG400001014	GO:0005524,GO:0015986,GO:0015991,GO:0045261,GO:0046933,GO:0046961,
PGSC0003DMG400001015	GO:0016311,GO:0016791,
PGSC0003DMG400001047	GO:0045454,
PGSC0003DMG400001057	GO:0009535,GO:0009941,GO:0016117,
PGSC0003DMG400001058	GO:0006633,GO:0016020,GO:0016747,
PGSC0003DMG400001060	GO:0005506,GO:0008395,GO:0009055,GO:0009416,GO:0009733,GO:0016131,GO:0016705,GO:0019825,GO:0020037,GO:0055114,
PGSC0003DMG400001065	GO:0000786,GO:0003677,GO:0005634,GO:0006334,GO:0046982,
PGSC0003DMG400001066	GO:0005242,GO:0005886,GO:0006826,GO:0007155,GO:0009414,GO:0009651,GO:0010014,GO:0010090,GO:0010106,GO:0010107,GO:0010167,GO:0015706,GO:0016021,GO:0030551,GO:0042802,GO:0045010,GO:0045595,GO:0048767,GO:0071555,GO:0090333,
PGSC0003DMG400001069	GO:0000159,GO:0007165,GO:0008601,
PGSC0003DMG400001070	GO:0006633,GO:0016790,
PGSC0003DMG400001075	GO:0016747,
PGSC0003DMG400001076	GO:0016747,
PGSC0003DMG400001077	GO:0006996,GO:0007049,
PGSC0003DMG400001078	GO:0004497,GO:0005506,GO:0006569,GO:0006631,GO:0009055,GO:0009684,GO:0009941,GO:0016705,GO:0016829,GO:0020037,GO:0055114,
PGSC0003DMG400001082	GO:0005773,GO:0015078,GO:0015991,GO:0033179,
PGSC0003DMG400001083	GO:0003677,GO:0003917,GO:0003918,GO:0005694,GO:0006265,
PGSC0003DMG400001092	GO:0016740,
PGSC0003DMG400001099	GO:0006979,GO:0009535,GO:0031977,
PGSC0003DMG400001104	GO:0003676,GO:0005524,GO:0008026,
PGSC0003DMG400001108	GO:0044464,
PGSC0003DMG400001117	GO:0004729,GO:0006782,GO:0009534,GO:0009941,GO:0015995,GO:0055114,
PGSC0003DMG400001119	GO:0000786,GO:0003677,GO:0005634,GO:0006334,GO:0008283,GO:0009536,GO:0046982,
PGSC0003DMG400001123	GO:0005524,GO:0006605,GO:0016020,GO:0017038,
PGSC0003DMG400001127	GO:0000786,GO:0003677,GO:0005634,GO:0006334,
PGSC0003DMG400001128	GO:0003723,GO:0003735,GO:0006412,GO:0015935,
PGSC0003DMG400001130	GO:0004605,GO:0016021,GO:0016024,
PGSC0003DMG400001135	GO:0016772,
PGSC0003DMG400001136	GO:0006886,GO:0016192,GO:0030131,
PGSC0003DMG400001145	GO:0016021,GO:0055085,
PGSC0003DMG400001149	GO:0004497,GO:0005506,GO:0009055,GO:0016705,GO:0020037,GO:0047987,GO:0055114,
PGSC0003DMG400001161	GO:0046983,
PGSC0003DMG400001162	GO:0000724,GO:0003690,GO:0003697,GO:0005634,GO:0050897,
PGSC0003DMG400001165	GO:0003676,
PGSC0003DMG400001182	GO:0008270,
PGSC0003DMG400001185	GO:0004672,GO:0005524,GO:0006468,
PGSC0003DMG400001190	GO:0001510,GO:0003723,GO:0005730,GO:0006406,GO:0006606,
PGSC0003DMG400001191	GO:0000166,GO:0003676,
PGSC0003DMG400001195	GO:0031359,
PGSC0003DMG400001206	GO:0003824,GO:0005777,GO:0006635,
PGSC0003DMG400001207	GO:0004091,GO:0006629,
PGSC0003DMG400001214	GO:0005743,GO:0006120,GO:0008137,GO:0016021,GO:0070469,
PGSC0003DMG400001215	GO:0009507,
PGSC0003DMG400001228	GO:0005789,GO:0016021,GO:0020037,GO:0022900,GO:0046872,
PGSC0003DMG400001229	GO:0004553,GO:0005618,GO:0006073,GO:0016762,GO:0048046,
PGSC0003DMG400001233	GO:0003723,GO:0006098,GO:0006364,GO:0009570,GO:0009579,GO:0009773,GO:0009902,GO:0010027,GO:0015995,GO:0016020,GO:0019288,
PGSC0003DMG400001237	GO:0005525,GO:0005829,GO:0005886,GO:0007264,GO:0015031,
PGSC0003DMG400001246	GO:0009039,GO:0016151,GO:0043419,
PGSC0003DMG400001247	GO:0004017,GO:0005507,GO:0005524,GO:0005739,GO:0005886,GO:0006163,GO:0046686,GO:0046939,
PGSC0003DMG400001249	GO:0016491,
PGSC0003DMG400001251	GO:0004497,GO:0005506,GO:0009055,GO:0016705,GO:0020037,GO:0055114,
PGSC0003DMG400001253	GO:0003677,GO:0008270,
PGSC0003DMG400001256	GO:0000023,GO:0006849,GO:0008508,GO:0009534,GO:0009941,GO:0016021,GO:0019252,GO:0019761,GO:0035725,GO:0043085,GO:0050833,
PGSC0003DMG400001271	GO:0004674,GO:0005524,GO:0006468,
PGSC0003DMG400001272	GO:0005525,GO:0005622,GO:0006499,GO:0007264,GO:0016004,GO:0016787,
PGSC0003DMG400001278	GO:0005488,
PGSC0003DMG400001287	GO:0004351,GO:0006536,GO:0016491,GO:0030170,GO:0055114,
PGSC0003DMG400001292	GO:0000902,GO:0005747,GO:0006120,GO:0006499,GO:0006511,GO:0008137,GO:0009853,GO:0010181,GO:0016049,GO:0048193,GO:0051287,GO:0051539,GO:0051788,GO:0080129,
PGSC0003DMG400001298	GO:0000023,GO:0015996,GO:0019252,
PGSC0003DMG400001313	GO:0047800,GO:0055114,
PGSC0003DMG400001314	GO:0016881,
PGSC0003DMG400001317	GO:0004034,GO:0019318,GO:0030246,
PGSC0003DMG400001318	GO:0004034,GO:0019318,GO:0030246,
PGSC0003DMG400001320	GO:0003924,GO:0005200,GO:0005525,GO:0005737,GO:0005874,GO:0006184,GO:0007017,GO:0051258,
PGSC0003DMG400001321	GO:0006511,GO:0031461,GO:0031625,
PGSC0003DMG400001327	GO:0005622,
PGSC0003DMG400001328	GO:0001666,GO:0009011,GO:0009501,GO:0009507,GO:0010021,GO:0010264,GO:0019252,GO:0019375,
PGSC0003DMG400001337	GO:0005886,GO:0016021,
PGSC0003DMG400001338	GO:0003677,GO:0006355,
PGSC0003DMG400001339	GO:0003677,GO:0003682,
PGSC0003DMG400001340	GO:0044699,
PGSC0003DMG400001350	GO:0001510,GO:0003723,GO:0006396,GO:0009020,
PGSC0003DMG400001351	GO:0004842,GO:0008270,GO:0016567,
PGSC0003DMG400001355	GO:0004222,GO:0005618,GO:0005730,GO:0005741,GO:0005750,GO:0005758,GO:0005759,GO:0005774,GO:0006098,GO:0006511,GO:0008270,GO:0009507,GO:0009651,GO:0009853,GO:0046686,GO:0051788,GO:0080129,
PGSC0003DMG400001361	GO:0004674,GO:0005524,GO:0006468,
PGSC0003DMG400001365	GO:0001731,GO:0003743,GO:0005852,GO:0006446,GO:0016282,GO:0033290,
PGSC0003DMG400001374	GO:0004497,GO:0005506,GO:0009055,GO:0016021,GO:0016132,GO:0016705,GO:0020037,GO:0055114,
PGSC0003DMG400001377	GO:0003677,GO:0003700,GO:0005634,GO:0006355,GO:0046983,
PGSC0003DMG400001378	GO:0003677,GO:0003700,GO:0005634,GO:0006355,GO:0046983,
PGSC0003DMG400001387	GO:0003700,GO:0006355,GO:0043565,
PGSC0003DMG400001392	GO:0005773,GO:0006661,GO:0010181,GO:0016491,GO:0055114,
PGSC0003DMG400001396	GO:0016757,
PGSC0003DMG400001403	GO:0016491,
PGSC0003DMG400001405	GO:0004697,GO:0005524,GO:0006468,
PGSC0003DMG400001410	GO:0006662,GO:0009055,GO:0015035,GO:0045454,
PGSC0003DMG400001412	GO:0005783,GO:0009555,GO:0009672,GO:0009926,GO:0010252,GO:0010315,GO:0015992,GO:0016021,GO:0055085,
PGSC0003DMG400001416	GO:0004674,GO:0005524,GO:0005886,GO:0006468,
PGSC0003DMG400001418	GO:0046983,
PGSC0003DMG400001419	GO:0000271,GO:0005524,GO:0005886,GO:0006200,GO:0007389,GO:0008361,GO:0009637,GO:0009640,GO:0009825,GO:0009932,GO:0009958,GO:0010048,GO:0010218,GO:0010315,GO:0010329,GO:0010540,GO:0010541,GO:0016021,GO:0042626,GO:0043481,GO:0048440,GO:0048443,GO:0048527,GO:0048767,GO:0055085,GO:0071555,
PGSC0003DMG400001421	GO:0003735,GO:0005730,GO:0005886,GO:0006412,GO:0009507,GO:0022625,
PGSC0003DMG400001425	GO:0005488,GO:0016787,
PGSC0003DMG400001426	GO:0005576,GO:0009826,GO:0009828,GO:0009831,GO:0016020,
PGSC0003DMG400001427	GO:0000166,GO:0000381,GO:0000932,GO:0003723,GO:0009845,GO:0009846,
PGSC0003DMG400001432	GO:0005086,GO:0032012,
PGSC0003DMG400001434	GO:0003700,GO:0006355,GO:0043565,
PGSC0003DMG400001438	GO:0004106,GO:0009073,GO:0046417,
PGSC0003DMG400001440	GO:0000151,GO:0005829,GO:0006511,GO:0010413,GO:0016567,GO:0034450,GO:0045492,
PGSC0003DMG400001442	GO:0005524,GO:0006200,GO:0009408,GO:0009570,GO:0009658,GO:0016485,GO:0016887,
PGSC0003DMG400001448	GO:0003979,GO:0051287,GO:0055114,
PGSC0003DMG400001452	GO:0000166,GO:0000478,GO:0001510,GO:0005730,GO:0005834,GO:0006606,GO:0006626,GO:0009506,GO:0051604,GO:0080008,
PGSC0003DMG400001453	GO:0000166,GO:0003676,
PGSC0003DMG400001463	GO:0003735,GO:0005840,GO:0006412,
PGSC0003DMG400001469	GO:0006626,GO:0019843,GO:0022627,
PGSC0003DMG400001470	GO:0000186,GO:0004709,GO:0005524,
PGSC0003DMG400001492	GO:0000919,GO:0003777,GO:0005524,GO:0005634,GO:0005871,GO:0005874,GO:0007018,GO:0008017,GO:0009524,
PGSC0003DMG400001498	GO:0005634,GO:0006355,GO:0009734,GO:0046983,
PGSC0003DMG400001508	GO:0008519,GO:0016021,GO:0072488,
PGSC0003DMG400001523	GO:0000079,GO:0005634,GO:0019901,GO:0051301,
PGSC0003DMG400001524	GO:0004648,GO:0006564,GO:0030170,
PGSC0003DMG400001525	GO:0000287,GO:0004449,GO:0006099,GO:0006102,GO:0008270,GO:0051287,
PGSC0003DMG400001528	GO:0000272,GO:0004568,GO:0005615,GO:0006032,GO:0006952,GO:0009607,GO:0016998,
PGSC0003DMG400001529	GO:0000272,GO:0004568,GO:0005615,GO:0006032,GO:0006952,GO:0009607,GO:0016998,
PGSC0003DMG400001545	GO:0003723,GO:0004521,GO:0009507,GO:0009902,GO:0010027,GO:0010239,GO:0016556,GO:0042793,GO:1901259,GO:2001070,
PGSC0003DMG400001549	GO:0005634,GO:0005829,GO:0005983,GO:0016161,GO:0043169,
PGSC0003DMG400001550	GO:0006952,GO:0009607,
PGSC0003DMG400001567	GO:0003677,
PGSC0003DMG400001570	GO:0003333,GO:0004096,GO:0005777,GO:0015171,GO:0016021,GO:0020037,GO:0042744,GO:0046872,GO:0055114,
PGSC0003DMG400001589	GO:0016021,
PGSC0003DMG400001590	GO:0003677,GO:0003723,GO:0006355,GO:0008270,
PGSC0003DMG400001591	GO:0003677,GO:0003723,GO:0006355,GO:0008270,
PGSC0003DMG400001597	GO:0006621,GO:0016021,GO:0046923,
PGSC0003DMG400001598	GO:0000271,GO:0005576,GO:0006569,GO:0006952,GO:0009505,GO:0009684,GO:0009737,GO:0009739,GO:0009741,GO:0009825,GO:0009932,GO:0043481,GO:0048767,GO:0071555,
PGSC0003DMG400001616	GO:0006364,
PGSC0003DMG400001618	GO:0004044,GO:0006189,GO:0009113,GO:0009116,GO:0046872,GO:0051536,
PGSC0003DMG400001625	GO:0016884,
PGSC0003DMG400001626	GO:0016884,
PGSC0003DMG400001629	GO:0015095,GO:0015693,GO:0016020,
PGSC0003DMG400001630	GO:0000413,GO:0003755,GO:0005737,GO:0006457,GO:0042277,
PGSC0003DMG400001635	GO:0009058,GO:0010584,GO:0016210,
PGSC0003DMG400001638	GO:0005509,
PGSC0003DMG400001639	GO:0000166,GO:0000478,GO:0001510,GO:0005730,GO:0005834,GO:0006606,GO:0006626,GO:0009506,GO:0051604,GO:0080008,
PGSC0003DMG400001640	GO:0005215,GO:0006810,GO:0016021,
PGSC0003DMG400001656	GO:0000276,GO:0015078,GO:0015986,
PGSC0003DMG400001661	GO:0047641,GO:0055114,
PGSC0003DMG400001662	GO:0006527,GO:0008295,GO:0008792,
PGSC0003DMG400001674	GO:0000166,GO:0001731,GO:0003743,GO:0005852,GO:0006446,GO:0016282,GO:0031369,GO:0033290,
PGSC0003DMG400001677	GO:0008270,
PGSC0003DMG400001690	GO:0003735,GO:0006412,GO:0022625,
PGSC0003DMG400001699	GO:0003677,GO:0008270,
PGSC0003DMG400001706	GO:0046872,
PGSC0003DMG400001716	GO:0005525,GO:0007264,GO:0015031,
PGSC0003DMG400001717	GO:0004857,GO:0030599,GO:0043086,
PGSC0003DMG400001718	GO:0005737,GO:0006457,
PGSC0003DMG400001728	GO:0004857,GO:0030599,GO:0043086,
PGSC0003DMG400001735	GO:0000023,GO:0003729,GO:0006397,GO:0009570,GO:0019252,
PGSC0003DMG400001746	GO:0005506,GO:0009523,GO:0009535,GO:0009772,GO:0016021,GO:0016491,GO:0045156,
PGSC0003DMG400001752	GO:0005788,GO:0005886,GO:0006457,GO:0009408,GO:0009644,GO:0031072,GO:0034976,GO:0042542,
PGSC0003DMG400001759	GO:0003735,GO:0005730,GO:0006412,GO:0022627,
PGSC0003DMG400001760	GO:0051219,
PGSC0003DMG400001769	GO:0015018,GO:0016020,
PGSC0003DMG400001770	GO:0003697,
PGSC0003DMG400001772	GO:0003677,GO:0005634,GO:0006355,
PGSC0003DMG400001775	GO:0046872,
PGSC0003DMG400001780	GO:0005876,GO:0009524,GO:0051011,
PGSC0003DMG400001783	GO:0004674,GO:0005524,GO:0006468,
PGSC0003DMG400001801	GO:0016740,
PGSC0003DMG400001802	GO:0004639,GO:0005524,GO:0006189,
PGSC0003DMG400001809	GO:0004553,GO:0005618,GO:0006073,GO:0016762,GO:0048046,
PGSC0003DMG400001848	GO:0005576,
PGSC0003DMG400001853	GO:0004674,GO:0005524,GO:0006468,
PGSC0003DMG400001855	GO:0000272,GO:0016161,
PGSC0003DMG400001856	GO:0016788,
PGSC0003DMG400001863	GO:0000184,GO:0000932,GO:0003677,GO:0003724,GO:0005524,GO:0005829,GO:0005886,GO:0008270,GO:0009506,GO:0009744,GO:0009755,GO:0010182,GO:0016246,GO:0042742,GO:0048825,
PGSC0003DMG400001864	GO:0003723,GO:0003964,GO:0005739,GO:0006278,GO:0006397,GO:0008380,
PGSC0003DMG400001878	GO:0006508,GO:0008234,
PGSC0003DMG400001879	GO:0005509,GO:0005544,
PGSC0003DMG400001882	GO:0004674,GO:0005524,GO:0006468,
PGSC0003DMG400001884	GO:0004121,GO:0030170,GO:0071266,
PGSC0003DMG400001896	GO:0016021,GO:0055085,
PGSC0003DMG400001902	GO:0005488,
PGSC0003DMG400001904	GO:0006869,GO:0006952,GO:0008289,GO:0009607,
PGSC0003DMG400001905	GO:0005576,GO:0009664,GO:0016020,
PGSC0003DMG400001914	GO:0016829,GO:0046872,
PGSC0003DMG400001923	GO:0004222,GO:0006508,GO:0008270,GO:0031012,
PGSC0003DMG400001924	GO:0004222,GO:0006508,GO:0008270,GO:0031012,
PGSC0003DMG400001927	GO:0004739,GO:0005759,GO:0006096,GO:0055114,
PGSC0003DMG400001929	GO:0004721,
PGSC0003DMG400001934	GO:0003677,GO:0003886,GO:0090116,
PGSC0003DMG400001939	GO:0005576,GO:0005618,GO:0005794,GO:0009506,GO:0016757,GO:0016866,GO:0030244,
PGSC0003DMG400001948	GO:0010333,GO:0016836,GO:0046872,GO:1902243,GO:1902247,
PGSC0003DMG400001949	GO:0003676,GO:0006259,GO:0046872,
PGSC0003DMG400001956	GO:0005829,GO:0006891,GO:0006944,GO:0017119,
PGSC0003DMG400001960	GO:0004497,GO:0005506,GO:0009055,GO:0016705,GO:0020037,GO:0055114,
PGSC0003DMG400001969	GO:0016702,
PGSC0003DMG400001972	GO:0005506,GO:0009523,GO:0009535,GO:0009635,GO:0009772,GO:0016021,GO:0016491,GO:0045156,
PGSC0003DMG400001977	GO:0005509,
PGSC0003DMG400001985	GO:0005524,GO:0006457,GO:0009408,GO:0031072,GO:0046872,GO:0051082,
PGSC0003DMG400002008	GO:0005524,GO:0009570,GO:0017111,
PGSC0003DMG400002011	GO:0003864,GO:0005739,GO:0008168,GO:0008270,GO:0015940,GO:0032259,GO:0050897,
PGSC0003DMG400002017	GO:0016772,
PGSC0003DMG400002027	GO:0005576,GO:0031640,GO:0050832,
PGSC0003DMG400002028	GO:0005576,GO:0031640,GO:0050832,
PGSC0003DMG400002029	GO:0005576,GO:0031640,GO:0050832,
PGSC0003DMG400002030	GO:0008233,
PGSC0003DMG400002037	GO:0008483,GO:0009058,GO:0044237,GO:0044281,GO:0071704,
PGSC0003DMG400002038	GO:0004674,GO:0005524,GO:0006468,GO:0030247,
PGSC0003DMG400002041	GO:0004612,GO:0005524,GO:0006094,
PGSC0003DMG400002046	GO:0004190,GO:0006508,GO:0009505,GO:0048046,
PGSC0003DMG400002049	GO:0009058,GO:0019752,GO:0044238,
PGSC0003DMG400002052	GO:0000394,GO:0005672,GO:0006355,GO:0006367,
PGSC0003DMG400002061	GO:0016020,
PGSC0003DMG400002066	GO:0005741,GO:0008308,GO:0015288,GO:0044070,GO:0046930,GO:0055085,
PGSC0003DMG400002068	GO:0016706,GO:0055114,
PGSC0003DMG400002073	GO:0005622,GO:0006810,
PGSC0003DMG400002078	GO:0004497,GO:0005506,GO:0005886,GO:0009055,GO:0016705,GO:0019825,GO:0020037,GO:0055114,
PGSC0003DMG400002113	GO:0008152,GO:0016758,
PGSC0003DMG400002118	GO:0000822,GO:0009734,
PGSC0003DMG400002120	GO:0003735,GO:0005840,GO:0006412,
PGSC0003DMG400002123	GO:0006855,GO:0015238,GO:0015297,GO:0016020,
PGSC0003DMG400002124	GO:0006855,GO:0015238,GO:0015297,GO:0016020,
PGSC0003DMG400002126	GO:0004427,GO:0009678,GO:0015992,GO:0016020,GO:0016023,
PGSC0003DMG400002132	GO:0016020,
PGSC0003DMG400002144	GO:0005488,
PGSC0003DMG400002146	GO:0009295,GO:0016020,GO:0044434,
PGSC0003DMG400002151	GO:0016020,GO:0030001,GO:0032440,GO:0046873,GO:0055085,GO:0055114,
PGSC0003DMG400002156	GO:0005506,GO:0006633,GO:0016021,GO:0016491,GO:0055114,
PGSC0003DMG400002165	GO:0004364,GO:0006952,GO:0009607,
PGSC0003DMG400002166	GO:0016740,
PGSC0003DMG400002167	GO:0004364,GO:0006952,GO:0009607,
PGSC0003DMG400002168	GO:0016740,
PGSC0003DMG400002169	GO:0016740,
PGSC0003DMG400002171	GO:0016740,
PGSC0003DMG400002172	GO:0016740,
PGSC0003DMG400002176	GO:0016740,
PGSC0003DMG400002179	GO:0004364,GO:0009734,
PGSC0003DMG400002180	GO:0004364,GO:0009734,
PGSC0003DMG400002182	GO:0004638,GO:0005524,GO:0006189,GO:0034023,GO:0046872,
PGSC0003DMG400002184	GO:0046872,
PGSC0003DMG400002188	GO:0004553,GO:0005618,GO:0006073,GO:0016762,GO:0048046,
PGSC0003DMG400002190	GO:0003677,GO:0003678,GO:0005524,GO:0005634,GO:0006270,GO:0032508,GO:0042555,
PGSC0003DMG400002201	GO:0004325,GO:0006783,GO:0009536,
PGSC0003DMG400002202	GO:0005524,GO:0008289,GO:0015078,GO:0015986,GO:0015991,GO:0016021,GO:0016023,GO:0031966,GO:0045263,
PGSC0003DMG400002205	GO:0016787,
PGSC0003DMG400002206	GO:0004197,GO:0006508,
PGSC0003DMG400002209	GO:0000276,GO:0015078,GO:0015986,
PGSC0003DMG400002217	GO:0006952,GO:0043531,
PGSC0003DMG400002219	GO:0004650,GO:0005576,GO:0005975,
PGSC0003DMG400002248	GO:0000166,GO:0003676,
PGSC0003DMG400002249	GO:0000278,GO:0005829,GO:0005886,GO:0006897,GO:0007155,GO:0008060,GO:0008270,GO:0009733,GO:0009855,GO:0009944,GO:0009965,GO:0010014,GO:0010051,GO:0010089,GO:0010090,GO:0016049,GO:0030140,GO:0032312,GO:0033044,GO:0035091,GO:0045010,GO:0045595,GO:0048439,GO:0048449,GO:0048519,GO:0048589,GO:0048765,GO:0071555,
PGSC0003DMG400002250	GO:0004672,GO:0005524,GO:0006406,GO:0006468,GO:0007155,GO:0009855,GO:0009909,GO:0009944,GO:0009965,GO:0010014,GO:0010074,GO:0010082,GO:0010090,GO:0016570,GO:0019900,GO:0033612,GO:0045010,GO:0048449,GO:0048481,GO:0048765,GO:0071555,
PGSC0003DMG400002274	GO:0003735,GO:0005730,GO:0005794,GO:0006412,GO:0022625,GO:0042254,
PGSC0003DMG400002303	GO:0004553,GO:0005975,GO:0031225,GO:0043169,
PGSC0003DMG400002309	GO:0004553,GO:0005618,GO:0006073,GO:0016762,GO:0048046,
PGSC0003DMG400002312	GO:0009416,GO:0034357,
PGSC0003DMG400002314	GO:0008270,
PGSC0003DMG400002321	GO:0009693,GO:0009815,GO:0010089,GO:0016706,GO:0044036,GO:0055114,
PGSC0003DMG400002327	GO:0004674,GO:0005524,GO:0006468,
PGSC0003DMG400002328	GO:0009058,GO:0016844,
PGSC0003DMG400002332	GO:0003676,GO:0005634,GO:0008270,
PGSC0003DMG400002334	GO:0030554,
PGSC0003DMG400002342	GO:0005578,GO:0005615,GO:0005975,GO:0009607,GO:0009626,GO:0042973,
PGSC0003DMG400002347	GO:0005615,GO:0005975,GO:0006952,GO:0042973,
PGSC0003DMG400002352	GO:0004326,GO:0005524,GO:0046901,
PGSC0003DMG400002355	GO:0016021,GO:0022857,GO:0055085,
PGSC0003DMG400002356	GO:0005315,GO:0006817,GO:0016021,GO:0055085,
PGSC0003DMG400002366	GO:0005198,GO:0006886,GO:0016192,GO:0030126,
PGSC0003DMG400002370	GO:0016021,GO:0016192,
PGSC0003DMG400002383	GO:0046872,
PGSC0003DMG400002386	GO:0009658,
PGSC0003DMG400002389	GO:0005524,GO:0005737,GO:0006457,
PGSC0003DMG400002392	GO:0003677,GO:0005634,GO:0006355,GO:0009734,GO:0046983,
PGSC0003DMG400002394	GO:0003700,GO:0005634,GO:0006355,GO:0043565,
PGSC0003DMG400002398	GO:0010189,GO:0032259,GO:0050342,
PGSC0003DMG400002401	GO:0016491,
PGSC0003DMG400002405	GO:0003735,GO:0005840,GO:0006412,
PGSC0003DMG400002408	GO:0000502,GO:0005524,GO:0005634,GO:0005737,GO:0017111,GO:0030163,
PGSC0003DMG400002414	GO:0006952,GO:0009607,
PGSC0003DMG400002436	GO:0003677,GO:0003899,GO:0005634,GO:0006351,
PGSC0003DMG400002452	GO:0000165,GO:0004707,GO:0005524,GO:0006468,
PGSC0003DMG400002471	GO:0006869,GO:0008289,
PGSC0003DMG400002472	GO:0003677,GO:0003899,GO:0006351,GO:0009507,GO:0046983,
PGSC0003DMG400002473	GO:0004351,GO:0006536,GO:0030170,
PGSC0003DMG400002478	GO:0005524,GO:0006952,GO:0043531,
PGSC0003DMG400002479	GO:0005975,GO:0008184,GO:0009501,GO:0009507,GO:0030170,GO:0042802,
PGSC0003DMG400002482	GO:0005525,GO:0016023,GO:0019003,
PGSC0003DMG400002484	GO:0003700,GO:0006355,
PGSC0003DMG400002485	GO:0042393,GO:0046872,
PGSC0003DMG400002486	GO:0004795,GO:0009088,GO:0009507,GO:0030170,
PGSC0003DMG400002493	GO:0005634,GO:0006334,
PGSC0003DMG400002498	GO:0005634,
PGSC0003DMG400002513	GO:0001510,GO:0003723,GO:0006396,GO:0008173,
PGSC0003DMG400002520	GO:0006629,GO:0016788,
PGSC0003DMG400002525	GO:0004340,GO:0005524,GO:0006096,GO:0009707,GO:0016021,GO:0016310,GO:0051156,
PGSC0003DMG400002526	GO:0004674,GO:0004713,GO:0005524,GO:0006468,GO:0007020,GO:0016998,
PGSC0003DMG400002535	GO:0016020,
PGSC0003DMG400002536	GO:0005507,GO:0009055,
PGSC0003DMG400002537	GO:0005524,GO:0005737,GO:0042026,
PGSC0003DMG400002539	GO:0003777,GO:0005524,GO:0005871,GO:0005874,GO:0007018,GO:0008017,
PGSC0003DMG400002541	GO:0003735,GO:0005840,GO:0006412,GO:0019843,GO:0046872,
PGSC0003DMG400002545	GO:0005875,GO:0007017,
PGSC0003DMG400002546	GO:0005089,GO:0016301,GO:0016310,
PGSC0003DMG400002547	GO:0003735,GO:0005840,GO:0006412,
PGSC0003DMG400002550	GO:0005634,GO:0006355,GO:0009734,GO:0046983,
PGSC0003DMG400002552	GO:0005215,GO:0006810,GO:0016021,
PGSC0003DMG400002558	GO:0007049,
PGSC0003DMG400002560	GO:0000280,GO:0000775,GO:0000911,GO:0006275,GO:0006306,GO:0006342,GO:0008283,GO:0010389,GO:0016572,GO:0042023,GO:0051225,GO:0051567,
PGSC0003DMG400002563	GO:0005680,GO:0030154,GO:0051302,
PGSC0003DMG400002564	GO:0003677,GO:0005515,GO:0016363,
PGSC0003DMG400002568	GO:0005669,GO:0006352,GO:0046982,
PGSC0003DMG400002573	GO:0004722,GO:0006470,GO:0046872,
PGSC0003DMG400002579	GO:0006810,
PGSC0003DMG400002581	GO:0000166,GO:0004616,GO:0006098,GO:0006573,GO:0008442,GO:0009570,GO:0030267,GO:0050662,
PGSC0003DMG400002583	GO:0008152,GO:0016798,
PGSC0003DMG400002590	GO:0004565,GO:0005975,GO:0030246,
PGSC0003DMG400002595	GO:0008233,
PGSC0003DMG400002596	GO:0015031,
PGSC0003DMG400002597	GO:0003735,GO:0005840,GO:0006412,
PGSC0003DMG400002601	GO:0005783,GO:0005886,GO:0008152,GO:0009611,GO:0010112,GO:0010179,
PGSC0003DMG400002608	GO:0005634,GO:0006355,GO:0009734,GO:0046983,
PGSC0003DMG400002612	GO:0006108,GO:0016619,GO:0046872,GO:0051287,GO:0055114,
PGSC0003DMG400002616	GO:0003700,GO:0005634,GO:0006355,GO:0043565,
PGSC0003DMG400002619	GO:0005975,GO:0008810,
PGSC0003DMG400002620	GO:0006351,
PGSC0003DMG400002626	GO:0009538,GO:0015979,
PGSC0003DMG400002631	GO:0005777,GO:0005829,GO:0006635,GO:0006869,GO:0006888,GO:0006891,GO:0008270,GO:0009506,GO:0009640,GO:0010351,GO:0016558,GO:0044265,
PGSC0003DMG400002636	GO:0005634,GO:0006355,GO:0009734,GO:0046983,
PGSC0003DMG400002651	GO:0006810,GO:0008137,GO:0009535,GO:0019684,GO:0048038,GO:0055114,
PGSC0003DMG400002671	GO:0005634,GO:0005829,
PGSC0003DMG400002674	GO:0003676,GO:0006259,
PGSC0003DMG400002675	GO:0004332,GO:0006096,
PGSC0003DMG400002682	GO:0005576,GO:0008083,GO:0008283,
PGSC0003DMG400002684	GO:0005730,GO:0006355,GO:0016568,GO:0016787,GO:0046872,
PGSC0003DMG400002687	GO:0008299,GO:0016740,
PGSC0003DMG400002688	GO:0004497,GO:0005506,GO:0009055,GO:0016705,GO:0020037,GO:0055114,
PGSC0003DMG400002692	GO:0043565,
PGSC0003DMG400002694	GO:0005732,
PGSC0003DMG400002697	GO:0003677,GO:0008270,
PGSC0003DMG400002703	GO:0005737,GO:0016656,GO:0045454,GO:0050660,GO:0055114,
PGSC0003DMG400002713	GO:0016787,
PGSC0003DMG400002716	GO:0000922,GO:0000930,GO:0005635,GO:0007020,GO:0009898,GO:0015631,
PGSC0003DMG400002719	GO:0004519,GO:0006284,GO:0051539,
PGSC0003DMG400002720	GO:0006084,GO:0009793,GO:0016020,GO:0016126,GO:0016132,GO:0019745,GO:0050613,GO:0055114,
PGSC0003DMG400002726	GO:0004497,GO:0005506,GO:0009055,GO:0016705,GO:0020037,GO:0055114,
PGSC0003DMG400002727	GO:0005488,GO:0006139,GO:0016740,GO:0044249,GO:0044281,GO:1901566,
PGSC0003DMG400002729	GO:0005840,
PGSC0003DMG400002741	GO:0004497,GO:0005506,GO:0009055,GO:0016705,GO:0020037,GO:0055114,
PGSC0003DMG400002745	GO:0005774,GO:0005886,
PGSC0003DMG400002747	GO:0004674,GO:0005524,GO:0006468,
PGSC0003DMG400002759	GO:0005634,GO:0005829,GO:0006007,GO:0006499,GO:0006606,GO:0006612,GO:0006862,GO:0006888,GO:0006944,GO:0008565,GO:0010363,GO:0015696,GO:0015802,GO:0030581,GO:0043069,GO:0043090,GO:0043269,GO:0080034,
PGSC0003DMG400002764	GO:0005768,GO:0005794,GO:0005802,GO:0020037,
PGSC0003DMG400002768	GO:0000023,GO:0004252,GO:0006508,GO:0009534,GO:0009840,GO:0009941,GO:0019252,
PGSC0003DMG400002769	GO:0003700,GO:0005634,GO:0006355,GO:0043565,
PGSC0003DMG400002773	GO:0000179,GO:0001708,GO:0005730,GO:0031167,GO:0051301,
PGSC0003DMG400002776	GO:0005509,GO:0005788,GO:0006457,GO:0051082,
PGSC0003DMG400002777	GO:0016668,GO:0045454,GO:0050660,GO:0055114,
PGSC0003DMG400002778	GO:0005525,GO:0005783,GO:0005794,GO:0006886,GO:0016192,
PGSC0003DMG400002779	GO:0003756,GO:0005774,GO:0005783,GO:0006094,GO:0006096,GO:0006457,GO:0006662,GO:0009055,GO:0009505,GO:0009553,GO:0009567,GO:0009627,GO:0009651,GO:0009793,GO:0015035,GO:0045454,GO:0048868,
PGSC0003DMG400002782	GO:0005509,GO:0009535,GO:0009654,GO:0019898,GO:0042549,
PGSC0003DMG400002787	GO:0006629,GO:0016788,
PGSC0003DMG400002789	GO:0005215,GO:0005524,GO:0006007,GO:0006200,GO:0006810,GO:0009744,GO:0009813,GO:0010224,GO:0016887,
PGSC0003DMG400002792	GO:0004177,GO:0009987,GO:0030145,
PGSC0003DMG400002800	GO:0030410,GO:0030418,
PGSC0003DMG400002804	GO:0006950,
PGSC0003DMG400002817	GO:0046872,
PGSC0003DMG400002819	GO:0003743,GO:0003746,GO:0006413,GO:0006452,GO:0008612,GO:0043022,GO:0045901,GO:0045905,
PGSC0003DMG400002824	GO:0003677,GO:0006355,
PGSC0003DMG400002825	GO:0004519,GO:0010150,GO:0060866,
PGSC0003DMG400002828	GO:0005488,
PGSC0003DMG400002837	GO:0005524,GO:0017111,
PGSC0003DMG400002845	GO:0003993,GO:0046872,
PGSC0003DMG400002855	GO:0005886,GO:0016021,
PGSC0003DMG400002859	GO:0046983,
PGSC0003DMG400002860	GO:0003735,GO:0006412,GO:0015935,GO:0019843,
PGSC0003DMG400002861	GO:0050896,
PGSC0003DMG400002862	GO:0050896,
PGSC0003DMG400002867	GO:0006457,GO:0051082,
PGSC0003DMG400002874	GO:0050896,
PGSC0003DMG400002883	GO:0006355,GO:0006996,GO:0032502,
PGSC0003DMG400002884	GO:0004674,GO:0005524,GO:0006468,GO:0007165,GO:0009651,GO:0009705,GO:0042802,
PGSC0003DMG400002890	GO:0006817,GO:0019375,GO:0045892,
PGSC0003DMG400002891	GO:0004392,GO:0006788,GO:0010024,
PGSC0003DMG400002895	GO:0005985,GO:0009058,GO:0016157,
PGSC0003DMG400002900	GO:0000166,GO:0003676,
PGSC0003DMG400002904	GO:0004298,GO:0005634,GO:0005737,GO:0006511,GO:0019773,
PGSC0003DMG400002905	GO:0005506,GO:0009055,GO:0009535,GO:0015979,GO:0020037,GO:0022900,GO:0031361,
PGSC0003DMG400002912	GO:0016043,GO:0044763,
PGSC0003DMG400002914	GO:0009723,GO:0009733,GO:0010260,
PGSC0003DMG400002918	GO:0005794,GO:0005886,
PGSC0003DMG400002921	GO:0004739,GO:0006096,GO:0043231,GO:0055114,
PGSC0003DMG400002922	GO:0003735,GO:0005840,GO:0006412,
PGSC0003DMG400002923	GO:0004674,GO:0005524,GO:0006468,
PGSC0003DMG400002927	GO:0000038,GO:0000096,GO:0004315,GO:0006546,GO:0006636,GO:0006733,GO:0006766,GO:0008652,GO:0009072,GO:0009106,GO:0009108,GO:0009117,GO:0009416,GO:0009570,GO:0009631,GO:0009695,GO:0009793,GO:0009832,GO:0015995,GO:0016049,GO:0016117,GO:0019216,GO:0019288,GO:0019684,GO:0019748,GO:0030243,GO:0031408,GO:0042335,GO:0044272,
PGSC0003DMG400002928	GO:0006950,
PGSC0003DMG400002943	GO:0006629,GO:0016717,GO:0055114,
PGSC0003DMG400002944	GO:0016020,
PGSC0003DMG400002945	GO:0007165,
PGSC0003DMG400002952	GO:0003824,
PGSC0003DMG400002959	GO:0005783,GO:0005886,GO:0009505,GO:0009506,GO:0009821,GO:0016844,
PGSC0003DMG400002965	GO:0000786,GO:0003677,GO:0005730,GO:0005773,GO:0006334,GO:0009579,GO:0046982,
PGSC0003DMG400002966	GO:0008233,
PGSC0003DMG400002971	GO:0004129,GO:0005506,GO:0005507,GO:0005743,GO:0005886,GO:0006119,GO:0006810,GO:0009055,GO:0009060,GO:0016021,GO:0020037,GO:0022900,GO:0070469,
PGSC0003DMG400002980	GO:0006952,GO:0016301,GO:0016310,GO:0043531,
PGSC0003DMG400002982	GO:0006952,GO:0043531,
PGSC0003DMG400002983	GO:0005739,GO:0016972,GO:0042802,GO:0050660,GO:0055114,
PGSC0003DMG400002987	GO:0005524,GO:0006457,GO:0009408,GO:0031072,GO:0046872,GO:0051082,
PGSC0003DMG400002993	GO:0005509,
PGSC0003DMG400002994	GO:0005509,
PGSC0003DMG400002996	GO:0004674,GO:0005524,GO:0006468,GO:0009507,GO:0042802,
PGSC0003DMG400003013	GO:0004553,GO:0005975,
PGSC0003DMG400003020	GO:0006952,GO:0016301,GO:0016310,GO:0043531,
PGSC0003DMG400003022	GO:0000287,GO:0008152,GO:0010333,
PGSC0003DMG400003036	GO:0005516,
PGSC0003DMG400003039	GO:0003676,GO:0005524,GO:0008026,
PGSC0003DMG400003040	GO:0031640,GO:0050832,
PGSC0003DMG400003041	GO:0005737,GO:0031640,GO:0050832,
PGSC0003DMG400003042	GO:0005773,GO:0006952,GO:0009607,
PGSC0003DMG400003043	GO:0005773,GO:0031640,GO:0050832,
PGSC0003DMG400003044	GO:0005773,GO:0031640,GO:0050832,
PGSC0003DMG400003053	GO:0003677,GO:0006355,GO:0006950,GO:0009628,
PGSC0003DMG400003054	GO:0003978,GO:0006012,GO:0044237,GO:0050662,
PGSC0003DMG400003055	GO:0003677,GO:0003682,
PGSC0003DMG400003056	GO:0004867,GO:0005576,GO:0009611,GO:0010466,
PGSC0003DMG400003057	GO:0006952,GO:0009607,
PGSC0003DMG400003058	GO:0006952,GO:0009607,
PGSC0003DMG400003061	GO:0007568,GO:0016021,
PGSC0003DMG400003063	GO:0005773,GO:0005886,
PGSC0003DMG400003069	GO:0006508,GO:0008236,
PGSC0003DMG400003072	GO:0000155,GO:0000160,GO:0005524,GO:0006346,GO:0008020,GO:0009584,GO:0009585,GO:0010155,GO:0016020,GO:0016246,GO:0017006,GO:0018106,GO:0018298,GO:0023014,GO:0042803,GO:0046777,
PGSC0003DMG400003086	GO:0000166,GO:0003676,
PGSC0003DMG400003102	GO:0016633,GO:0055114,
PGSC0003DMG400003105	GO:0006782,GO:0008883,GO:0050661,GO:0055114,
PGSC0003DMG400003109	GO:0005622,GO:0008270,
PGSC0003DMG400003115	GO:0033743,GO:0055114,
PGSC0003DMG400003122	GO:0005524,GO:0005739,GO:0006457,GO:0006950,GO:0051082,
PGSC0003DMG400003123	GO:0004332,GO:0006096,
PGSC0003DMG400003126	GO:0003700,GO:0005634,GO:0008270,GO:0043565,GO:0045893,
PGSC0003DMG400003135	GO:0000911,GO:0005524,GO:0006270,GO:0006275,GO:0006298,GO:0006306,GO:0007067,GO:0007129,GO:0008283,GO:0009909,GO:0010389,GO:0016458,GO:0030983,GO:0051567,
PGSC0003DMG400003138	GO:0003723,GO:0006412,GO:0008299,GO:0009657,GO:0044434,
PGSC0003DMG400003147	GO:0004672,GO:0005524,GO:0006468,GO:0009507,
PGSC0003DMG400003152	GO:0016616,GO:0044710,
PGSC0003DMG400003155	GO:0008152,GO:0016874,
PGSC0003DMG400003159	GO:0000166,GO:0003676,GO:0016192,
PGSC0003DMG400003168	GO:0004871,GO:0007165,GO:0009416,
PGSC0003DMG400003177	GO:0005488,
PGSC0003DMG400003181	GO:0004553,GO:0005975,
PGSC0003DMG400003187	GO:0005215,GO:0006810,
PGSC0003DMG400003191	GO:0004568,GO:0004674,GO:0005524,GO:0005975,GO:0006032,GO:0006468,
PGSC0003DMG400003192	GO:0004568,GO:0004674,GO:0005524,GO:0005975,GO:0006032,GO:0006468,
PGSC0003DMG400003194	GO:0016021,GO:0016192,
PGSC0003DMG400003213	GO:0004674,GO:0005509,GO:0005524,GO:0006468,
PGSC0003DMG400003214	GO:0006508,GO:0008234,
PGSC0003DMG400003218	GO:0000166,GO:0003676,
PGSC0003DMG400003219	GO:0006457,GO:0009507,GO:0010286,
PGSC0003DMG400003236	GO:0003677,GO:0004803,GO:0006313,GO:0008270,
PGSC0003DMG400003238	GO:0006108,GO:0016619,GO:0046872,GO:0051287,GO:0055114,
PGSC0003DMG400003241	GO:0004185,GO:0006508,GO:0016746,
PGSC0003DMG400003246	GO:0005524,GO:0006950,GO:0032440,GO:0055114,
PGSC0003DMG400003262	GO:0003723,GO:0003964,GO:0006278,GO:0008270,GO:0015074,
PGSC0003DMG400003263	GO:0003723,GO:0003964,GO:0006278,GO:0008270,GO:0015074,
PGSC0003DMG400003264	GO:0005488,
PGSC0003DMG400003280	GO:0004672,GO:0005524,GO:0006468,
PGSC0003DMG400003288	GO:0009535,GO:0009902,GO:0009965,GO:0010027,GO:0016117,GO:0030154,GO:0034660,GO:0042793,
PGSC0003DMG400003289	GO:0004497,GO:0005506,GO:0009055,GO:0016705,GO:0020037,GO:0055114,
PGSC0003DMG400003290	GO:0006091,GO:0043231,GO:0044444,
PGSC0003DMG400003291	GO:0003723,GO:0003735,GO:0006412,GO:0015935,
PGSC0003DMG400003295	GO:0003677,GO:0003682,GO:0005634,
PGSC0003DMG400003304	GO:0004497,GO:0005506,GO:0009055,GO:0016705,GO:0020037,GO:0055114,
PGSC0003DMG400003305	GO:0004497,GO:0005506,GO:0009055,GO:0016705,GO:0020037,GO:0055114,
PGSC0003DMG400003306	GO:0016491,GO:0046872,
PGSC0003DMG400003308	GO:0004497,GO:0005506,GO:0009055,GO:0016705,GO:0020037,GO:0055114,
PGSC0003DMG400003309	GO:0005515,GO:0005635,GO:0005794,GO:0016363,
PGSC0003DMG400003316	GO:0003677,GO:0003682,
PGSC0003DMG400003319	GO:0005525,GO:0005622,GO:0007264,
PGSC0003DMG400003324	GO:0004506,GO:0016021,GO:0050660,GO:0055114,
PGSC0003DMG400003325	GO:0016847,GO:0030170,GO:0042218,
PGSC0003DMG400003331	GO:0016847,GO:0030170,GO:0042218,
PGSC0003DMG400003335	GO:0003677,GO:0003899,GO:0006351,GO:0009507,GO:0046983,
PGSC0003DMG400003352	GO:0016021,
PGSC0003DMG400003356	GO:0005524,GO:0006952,GO:0007165,GO:0017111,GO:0043531,
PGSC0003DMG400003357	GO:0003700,GO:0006355,GO:0016602,GO:0043565,GO:0046982,
PGSC0003DMG400003368	GO:0003735,GO:0005840,GO:0006412,
PGSC0003DMG400003375	GO:0005739,GO:0016491,GO:0022900,GO:0044425,
PGSC0003DMG400003377	GO:0003723,GO:0003964,GO:0006278,GO:0008270,GO:0015074,
PGSC0003DMG400003380	GO:0005524,GO:0005737,GO:0009626,GO:0016020,GO:0030001,GO:0043531,GO:0046872,
PGSC0003DMG400003383	GO:0005506,GO:0006633,GO:0016021,GO:0016491,GO:0055114,
PGSC0003DMG400003384	GO:0003677,GO:0005664,GO:0006261,
PGSC0003DMG400003385	GO:0006626,
PGSC0003DMG400003397	GO:0016020,
PGSC0003DMG400003398	GO:0046983,
PGSC0003DMG400003399	GO:0050896,
PGSC0003DMG400003408	GO:0004310,GO:0008610,GO:0016021,
PGSC0003DMG400003416	GO:0000159,GO:0007165,GO:0008601,
PGSC0003DMG400003429	GO:0004672,GO:0005524,GO:0006468,GO:0016021,
PGSC0003DMG400003431	GO:0003677,GO:0003700,GO:0005634,GO:0006355,
PGSC0003DMG400003432	GO:0004553,GO:0005618,GO:0006073,GO:0016762,GO:0048046,
PGSC0003DMG400003434	GO:0004553,GO:0005618,GO:0006073,GO:0016762,GO:0048046,
PGSC0003DMG400003439	GO:0005524,GO:0006952,GO:0043531,
PGSC0003DMG400003440	GO:0005524,GO:0006952,GO:0043531,
PGSC0003DMG400003449	GO:0006662,GO:0009055,GO:0015035,GO:0016671,GO:0045454,
PGSC0003DMG400003450	GO:0004857,GO:0005618,GO:0030599,GO:0042545,GO:0043086,GO:0045330,GO:0045490,
PGSC0003DMG400003459	GO:0003676,GO:0046872,
PGSC0003DMG400003461	GO:0004420,GO:0005789,GO:0008299,GO:0015936,GO:0016021,GO:0050661,GO:0055114,
PGSC0003DMG400003467	GO:0005840,GO:0042254,
PGSC0003DMG400003468	GO:0003779,GO:0005634,GO:0005739,GO:0005886,GO:0006979,GO:0009507,GO:0009870,GO:0015629,GO:0030042,GO:0042742,GO:0046686,
PGSC0003DMG400003470	GO:0005525,GO:0007264,GO:0015031,
PGSC0003DMG400003490	GO:0004650,GO:0005576,GO:0005975,
PGSC0003DMG400003495	GO:0005975,GO:0008184,GO:0009501,GO:0009507,GO:0030170,GO:0042802,
PGSC0003DMG400003499	GO:0003735,GO:0005739,GO:0006412,GO:0009507,GO:0015934,GO:0015935,GO:0019843,
PGSC0003DMG400003504	GO:0003735,GO:0006354,GO:0006412,GO:0015934,GO:0019843,
PGSC0003DMG400003513	GO:0004034,GO:0006012,GO:0009570,GO:0030246,GO:0048046,
PGSC0003DMG400003515	GO:0004089,GO:0005747,GO:0009853,GO:0016740,GO:0019252,
PGSC0003DMG400003521	GO:0004553,GO:0005975,
PGSC0003DMG400003522	GO:0005737,GO:0006012,GO:0009409,GO:0009414,GO:0016760,GO:0046872,GO:0047216,
PGSC0003DMG400003524	GO:0004298,GO:0005634,GO:0005737,GO:0005839,GO:0051603,
PGSC0003DMG400003525	GO:0000166,
PGSC0003DMG400003528	GO:0000165,GO:0004707,GO:0005524,GO:0006468,
PGSC0003DMG400003529	GO:0003700,GO:0006355,GO:0043565,
PGSC0003DMG400003531	GO:0006950,GO:0009415,
PGSC0003DMG400003535	GO:0009451,GO:0016740,GO:0051539,
PGSC0003DMG400003537	GO:0004565,GO:0005975,GO:0006598,GO:0009664,GO:0009698,GO:0009832,GO:0010075,GO:0030246,GO:0042398,GO:0043169,
PGSC0003DMG400003538	GO:0005524,
PGSC0003DMG400003541	GO:0003677,GO:0003700,GO:0005634,GO:0006355,GO:0046983,
PGSC0003DMG400003546	GO:0004497,GO:0005506,GO:0009055,GO:0016705,GO:0020037,GO:0055114,
PGSC0003DMG400003548	GO:0004332,GO:0006096,
PGSC0003DMG400003551	GO:0004674,GO:0005524,GO:0006468,GO:0016021,
PGSC0003DMG400003561	GO:0003700,GO:0005634,GO:0006355,GO:0009827,GO:0009860,GO:0010093,GO:0010492,GO:0043565,GO:0048440,GO:0080166,
PGSC0003DMG400003563	GO:0009718,GO:0009744,GO:0010224,GO:0045486,GO:0055114,
PGSC0003DMG400003564	GO:0004674,GO:0005509,GO:0005524,GO:0006468,
PGSC0003DMG400003582	GO:0003856,GO:0005768,GO:0005794,GO:0005802,GO:0006744,GO:0009073,GO:0009570,GO:0030266,GO:0055114,
PGSC0003DMG400003583	GO:0005525,GO:0005737,GO:0007264,GO:0016020,
PGSC0003DMG400003588	GO:0005634,
PGSC0003DMG400003590	GO:0000394,GO:0003677,GO:0003899,GO:0005665,GO:0005773,GO:0006306,GO:0006366,GO:0009506,GO:0009507,GO:0010228,GO:0016926,GO:0031047,GO:0050665,
PGSC0003DMG400003601	GO:0003677,GO:0003682,GO:0005634,
PGSC0003DMG400003605	GO:0000166,GO:0009718,GO:0009744,GO:0010224,GO:0042406,GO:0044237,GO:0045552,GO:0050662,GO:0055114,
PGSC0003DMG400003613	GO:0016881,
PGSC0003DMG400003614	GO:0000179,GO:0005739,GO:0031167,GO:0046085,
PGSC0003DMG400003615	GO:0005737,GO:0006662,GO:0009055,GO:0015035,GO:0022900,GO:0045454,
PGSC0003DMG400003619	GO:0004028,GO:0004029,GO:0004030,GO:0005783,GO:0006081,GO:0009612,GO:0016020,GO:0019722,GO:0042631,GO:0055114,
PGSC0003DMG400003625	GO:0005622,GO:0008270,
PGSC0003DMG400003629	GO:0000220,GO:0005886,GO:0009507,GO:0015078,GO:0015991,GO:0016021,GO:0016887,
PGSC0003DMG400003632	GO:0000786,GO:0005634,GO:0006334,GO:0006950,GO:0031492,
PGSC0003DMG400003633	GO:0005622,GO:0008446,GO:0019673,GO:0050662,
PGSC0003DMG400003634	GO:0006464,GO:0008113,GO:0055114,
PGSC0003DMG400003661	GO:0008270,
PGSC0003DMG400003666	GO:0005515,
PGSC0003DMG400003679	GO:0008168,GO:0032259,
PGSC0003DMG400003687	GO:0016787,
PGSC0003DMG400003689	GO:0000079,GO:0006355,GO:0006396,GO:0019901,
PGSC0003DMG400003695	GO:0004553,GO:0005975,
PGSC0003DMG400003696	GO:0003735,GO:0005840,GO:0006412,
PGSC0003DMG400003700	GO:0000165,GO:0004707,GO:0005524,GO:0006468,
PGSC0003DMG400003703	GO:0004565,GO:0005975,GO:0006084,GO:0016126,GO:0016132,GO:0030246,GO:0043169,
PGSC0003DMG400003707	GO:0005773,GO:0006508,GO:0008234,GO:0042744,
PGSC0003DMG400003709	GO:0003677,GO:0003700,GO:0005634,GO:0006355,GO:0009827,GO:0009860,GO:0009909,GO:0010093,GO:0046983,GO:0048441,GO:0048443,GO:0048481,GO:0048507,
PGSC0003DMG400003710	GO:0016301,GO:0016310,GO:0032440,GO:0055114,
PGSC0003DMG400003719	GO:0003677,GO:0003700,GO:0005730,GO:0006355,GO:0009723,GO:0042803,
PGSC0003DMG400003726	GO:0016787,GO:0016829,
PGSC0003DMG400003731	GO:0009535,
PGSC0003DMG400003732	GO:0008762,GO:0050660,GO:0055114,
PGSC0003DMG400003740	GO:0004298,GO:0005634,GO:0005737,GO:0006511,GO:0019773,
PGSC0003DMG400003742	GO:0004497,GO:0005506,GO:0009055,GO:0016705,GO:0019825,GO:0020037,GO:0055114,
PGSC0003DMG400003747	GO:0050638,
PGSC0003DMG400003748	GO:0004601,GO:0006979,GO:0020037,GO:0046872,GO:0055114,
PGSC0003DMG400003750	GO:0003700,GO:0005634,GO:0006355,GO:0043565,
PGSC0003DMG400003754	GO:0008762,GO:0009694,GO:0009753,GO:0009823,GO:0019139,GO:0050660,GO:0055114,
PGSC0003DMG400003755	GO:0005737,GO:0006662,GO:0009055,GO:0015035,GO:0022900,GO:0045454,
PGSC0003DMG400003756	GO:0006508,GO:0008234,
PGSC0003DMG400003757	GO:0003993,GO:0009505,GO:0016036,GO:0046872,
PGSC0003DMG400003758	GO:0005779,GO:0005829,GO:0006635,GO:0008270,GO:0009793,GO:0009853,GO:0010381,GO:0016558,
PGSC0003DMG400003765	GO:0006457,GO:0010020,GO:0010207,GO:0031357,GO:0043621,
PGSC0003DMG400003766	GO:0000220,GO:0005886,GO:0009507,GO:0015078,GO:0015991,GO:0016021,GO:0016887,
PGSC0003DMG400003769	GO:0000786,GO:0003677,GO:0005634,GO:0006007,GO:0006334,GO:0006605,GO:0046982,
PGSC0003DMG400003771	GO:0003700,GO:0005634,GO:0006346,GO:0007155,GO:0009734,GO:0009741,GO:0009855,GO:0009909,GO:0009942,GO:0009944,GO:0009965,GO:0010014,GO:0010073,GO:0010090,GO:0010305,GO:0016020,GO:0016246,GO:0031048,GO:0042802,GO:0044212,GO:0045010,GO:0046983,GO:0048439,GO:0048481,GO:0048527,GO:0048765,GO:0051567,GO:0071555,
PGSC0003DMG400003772	GO:0005488,
PGSC0003DMG400003773	GO:0009733,
PGSC0003DMG400003775	GO:0004164,GO:0009220,GO:0017183,GO:0032259,
PGSC0003DMG400003776	GO:0031072,GO:0051082,
PGSC0003DMG400003820	GO:0005215,GO:0006810,GO:0016020,
PGSC0003DMG400003826	GO:0003735,GO:0005730,GO:0005739,GO:0006412,GO:0022625,
PGSC0003DMG400003836	GO:0005732,GO:0005829,GO:0006397,
PGSC0003DMG400003838	GO:0003746,GO:0003924,GO:0005525,GO:0005622,GO:0006184,GO:0006414,GO:0016779,
PGSC0003DMG400003848	GO:0005351,GO:0005774,GO:0009507,GO:0016021,GO:0034219,
PGSC0003DMG400003849	GO:0008152,GO:0016787,
PGSC0003DMG400003861	GO:0019288,
PGSC0003DMG400003866	GO:0004553,GO:0005618,GO:0006073,GO:0016762,GO:0048046,
PGSC0003DMG400003874	GO:0003676,GO:0005634,GO:0008270,
PGSC0003DMG400003883	GO:0005488,
PGSC0003DMG400003889	GO:0005516,GO:0005524,GO:0006200,GO:0007155,GO:0008361,GO:0009506,GO:0009637,GO:0009640,GO:0009793,GO:0009926,GO:0009958,GO:0010048,GO:0010090,GO:0010228,GO:0010315,GO:0010329,GO:0016021,GO:0042626,GO:0043481,GO:0045010,GO:0048440,GO:0048443,GO:0048765,GO:0055085,GO:0071555,
PGSC0003DMG400003897	GO:0008270,
PGSC0003DMG400003901	GO:0016757,
PGSC0003DMG400003912	GO:0004252,GO:0006508,GO:0042802,GO:0043086,
PGSC0003DMG400003913	GO:0004252,GO:0006508,GO:0042802,GO:0043086,
PGSC0003DMG400003914	GO:0006801,GO:0006878,GO:0009570,GO:0016532,GO:0030001,GO:0055114,
PGSC0003DMG400003924	GO:0008152,GO:0016597,
PGSC0003DMG400003930	GO:0008643,GO:0016021,GO:0022857,GO:0032440,GO:0055085,GO:0055114,
PGSC0003DMG400003938	GO:0004252,GO:0006508,GO:0042802,GO:0043086,
PGSC0003DMG400003939	GO:0004252,GO:0006508,GO:0042802,GO:0043086,
PGSC0003DMG400003940	GO:0006508,GO:0008234,
PGSC0003DMG400003941	GO:0009570,GO:0080041,GO:0080042,
PGSC0003DMG400003942	GO:0009987,
PGSC0003DMG400003948	GO:0003677,GO:0008270,
PGSC0003DMG400003953	GO:0000439,GO:0006289,GO:0006355,
PGSC0003DMG400003958	GO:0016020,GO:0016301,GO:0016310,GO:0016491,
PGSC0003DMG400003965	GO:0005886,
PGSC0003DMG400003976	GO:0008270,GO:0016021,GO:0016760,GO:0030244,
PGSC0003DMG400003985	GO:0005524,GO:0005737,GO:0005856,
PGSC0003DMG400004005	GO:0003677,GO:0003700,GO:0005634,GO:0006355,
PGSC0003DMG400004006	GO:0003677,GO:0003700,GO:0005634,GO:0006355,
PGSC0003DMG400004020	GO:0006970,GO:0009408,GO:0009414,GO:0009535,GO:0009540,GO:0009688,GO:0010182,GO:0010264,GO:0016123,GO:0031969,GO:0052662,GO:0052663,GO:0055114,
PGSC0003DMG400004038	GO:0007154,GO:0044700,
PGSC0003DMG400004047	GO:0005753,GO:0005773,GO:0008553,GO:0015986,GO:0015991,GO:0033178,GO:0046961,
PGSC0003DMG400004056	GO:0003824,
PGSC0003DMG400004057	GO:0005739,
PGSC0003DMG400004071	GO:0000724,GO:0003684,GO:0005524,GO:0005886,GO:0006270,GO:0006275,GO:0006290,GO:0006298,GO:0006306,GO:0006346,GO:0008283,GO:0009909,GO:0016246,GO:0030983,GO:0031048,GO:0031507,GO:0032301,GO:0032302,GO:0045128,GO:0045787,GO:0048451,GO:0048453,GO:0051567,
PGSC0003DMG400004081	GO:0003677,GO:0003700,GO:0005634,GO:0006355,GO:0046983,
PGSC0003DMG400004095	GO:0004324,GO:0009507,GO:0015979,GO:0022900,GO:0042651,GO:0050660,GO:0050661,
PGSC0003DMG400004100	GO:0003987,GO:0016208,GO:0019427,
PGSC0003DMG400004101	GO:0005524,GO:0005886,GO:0006200,GO:0006754,GO:0008553,GO:0015992,GO:0016021,GO:0046872,
PGSC0003DMG400004111	GO:0004766,GO:0008295,
PGSC0003DMG400004122	GO:0003723,GO:0003735,GO:0005763,GO:0006354,GO:0006412,
PGSC0003DMG400004123	GO:0000186,GO:0004709,GO:0005524,
PGSC0003DMG400004130	GO:0006006,GO:0016620,GO:0050661,GO:0051287,GO:0055114,
PGSC0003DMG400004141	GO:0000276,GO:0015078,GO:0015986,
PGSC0003DMG400004151	GO:0000023,GO:0006098,GO:0009228,GO:0009570,GO:0016045,GO:0019252,GO:0019288,GO:0019760,GO:0043085,GO:0051536,GO:0080041,
PGSC0003DMG400004168	GO:0003959,GO:0005743,GO:0005759,GO:0005777,GO:0050660,GO:0055114,
PGSC0003DMG400004180	GO:0005739,
PGSC0003DMG400004187	GO:0016021,GO:0031969,
PGSC0003DMG400004190	GO:0002237,GO:0007165,GO:0010103,GO:0016301,GO:0016310,GO:0032440,GO:0048443,GO:0055114,
PGSC0003DMG400004204	GO:0003735,GO:0005840,GO:0006412,
PGSC0003DMG400004211	GO:0005506,GO:0009523,GO:0009535,GO:0009635,GO:0009772,GO:0016021,GO:0016491,GO:0045156,
PGSC0003DMG400004235	GO:0004540,GO:0030677,GO:0034470,
PGSC0003DMG400004253	GO:0004421,GO:0008299,
PGSC0003DMG400004259	GO:0005576,GO:0005773,GO:0006952,GO:0009607,
PGSC0003DMG400004263	GO:0006952,GO:0009607,GO:0051704,
PGSC0003DMG400004271	GO:0005507,GO:0005615,GO:0016491,GO:0055114,
PGSC0003DMG400004272	GO:0003924,GO:0005200,GO:0005525,GO:0005737,GO:0005874,GO:0006184,GO:0007017,GO:0051258,
PGSC0003DMG400004273	GO:0000166,GO:0003676,
PGSC0003DMG400004275	GO:0016706,GO:0055114,
PGSC0003DMG400004277	GO:0003676,GO:0005524,GO:0008026,
PGSC0003DMG400004280	GO:0004198,GO:0005622,GO:0006508,
PGSC0003DMG400004283	GO:0016747,
PGSC0003DMG400004286	GO:0009966,
PGSC0003DMG400004297	GO:0006810,GO:0016021,
PGSC0003DMG400004299	GO:0005634,GO:0006355,GO:0043565,GO:0046982,
PGSC0003DMG400004301	GO:0009522,GO:0009523,GO:0009535,GO:0009765,GO:0016021,GO:0016168,GO:0018298,GO:0046872,
PGSC0003DMG400004303	GO:0006952,GO:0043531,
PGSC0003DMG400004304	GO:0003756,GO:0005789,GO:0006457,GO:0016671,GO:0050660,GO:0055114,
PGSC0003DMG400004305	GO:0008762,GO:0050660,GO:0055114,
PGSC0003DMG400004306	GO:0042221,
PGSC0003DMG400004308	GO:0003723,GO:0006364,GO:0008033,GO:0008168,GO:0032259,
PGSC0003DMG400004326	GO:0009507,GO:0009521,GO:0009767,GO:0016021,GO:0016168,GO:0018298,
PGSC0003DMG400004330	GO:0008233,
PGSC0003DMG400004355	GO:0004356,GO:0005524,GO:0005739,GO:0006096,GO:0006098,GO:0006542,GO:0006833,GO:0006972,GO:0007030,GO:0007568,GO:0009409,GO:0009535,GO:0009570,GO:0009637,GO:0009644,GO:0009744,GO:0009749,GO:0009750,GO:0009941,GO:0010114,GO:0010155,GO:0010218,GO:0019344,GO:0019676,GO:0022626,GO:0048046,
PGSC0003DMG400004357	GO:0000165,GO:0004707,GO:0005524,GO:0005773,GO:0005886,GO:0006468,GO:0010075,
PGSC0003DMG400004363	GO:0004674,GO:0005524,GO:0006468,
PGSC0003DMG400004364	GO:0004550,GO:0005524,GO:0006165,GO:0006183,GO:0006228,GO:0006241,
PGSC0003DMG400004380	GO:0008233,
PGSC0003DMG400004381	GO:0006351,
PGSC0003DMG400004388	GO:0009507,
PGSC0003DMG400004391	GO:0004568,GO:0005975,
PGSC0003DMG400004404	GO:0005576,GO:0009664,GO:0016020,
PGSC0003DMG400004409	GO:0002213,GO:0004674,GO:0005524,GO:0005730,GO:0005737,GO:0005886,GO:0046777,GO:0050832,
PGSC0003DMG400004413	GO:0005524,GO:0006952,GO:0017111,GO:0043531,
PGSC0003DMG400004414	GO:0004364,GO:0009734,
PGSC0003DMG400004415	GO:0004672,GO:0005488,
PGSC0003DMG400004419	GO:0008643,GO:0016021,GO:0022891,GO:0032440,GO:0055085,GO:0055114,
PGSC0003DMG400004422	GO:0005774,GO:0005886,GO:0006007,GO:0006200,GO:0006816,GO:0007030,GO:0009507,GO:0009651,GO:0015991,GO:0016021,GO:0033179,GO:0046961,GO:0048767,
PGSC0003DMG400004438	GO:0005215,GO:0006810,GO:0016021,
PGSC0003DMG400004439	GO:0015095,GO:0015693,GO:0016020,
PGSC0003DMG400004440	GO:0000413,GO:0003755,GO:0005737,GO:0006457,GO:0042277,
PGSC0003DMG400004449	GO:0008430,GO:0045454,
PGSC0003DMG400004450	GO:0003676,GO:0006259,GO:0046872,
PGSC0003DMG400004454	GO:0006812,GO:0009055,GO:0009570,GO:0015035,GO:0045454,GO:0048653,
PGSC0003DMG400004458	GO:0006364,GO:0009535,GO:0009768,GO:0009782,GO:0010027,GO:0010207,GO:0030076,GO:0031409,GO:0046872,
PGSC0003DMG400004474	GO:0006855,GO:0015238,GO:0015297,GO:0016020,
PGSC0003DMG400004483	GO:0010200,GO:0016787,
PGSC0003DMG400004498	GO:0004177,GO:0009987,GO:0046872,
PGSC0003DMG400004501	GO:0005773,
PGSC0003DMG400004511	GO:0005634,
PGSC0003DMG400004515	GO:0003677,GO:0003700,GO:0005634,GO:0006355,
PGSC0003DMG400004520	GO:0003676,GO:0008270,GO:0015074,
PGSC0003DMG400004532	GO:0009055,GO:0009507,GO:0022900,GO:0046872,GO:0051537,
PGSC0003DMG400004546	GO:0009507,GO:0016126,
PGSC0003DMG400004547	GO:0004867,GO:0010466,
PGSC0003DMG400004548	GO:0004867,GO:0010466,
PGSC0003DMG400004549	GO:0004867,GO:0010466,
PGSC0003DMG400004554	GO:0005509,
PGSC0003DMG400004572	GO:0004013,GO:0006730,
PGSC0003DMG400004573	GO:0008152,GO:0016758,
PGSC0003DMG400004574	GO:0008152,GO:0016758,
PGSC0003DMG400004579	GO:0006952,GO:0043531,
PGSC0003DMG400004585	GO:0003676,GO:0005524,GO:0008026,
PGSC0003DMG400004605	GO:0003735,GO:0005840,GO:0006412,
PGSC0003DMG400004608	GO:0004148,GO:0045454,GO:0050660,GO:0055114,
PGSC0003DMG400004612	GO:0003677,GO:0003682,
PGSC0003DMG400004616	GO:0004857,GO:0030599,GO:0043086,
PGSC0003DMG400004617	GO:0004857,GO:0030599,GO:0043086,GO:0046872,
PGSC0003DMG400004618	GO:0004857,GO:0030599,GO:0043086,GO:0046872,
PGSC0003DMG400004620	GO:0005829,
PGSC0003DMG400004626	GO:0006952,GO:0009607,
PGSC0003DMG400004630	GO:0003857,GO:0006631,GO:0050662,GO:0055114,
PGSC0003DMG400004632	GO:0005768,GO:0005774,GO:0005794,GO:0005802,GO:0005829,GO:0005886,GO:0009225,GO:0042732,GO:0048040,
PGSC0003DMG400004639	GO:0006950,GO:0009507,GO:0034357,
PGSC0003DMG400004642	GO:0009107,GO:0009249,GO:0009507,GO:0016992,GO:0046872,GO:0051539,
PGSC0003DMG400004647	GO:0004497,GO:0005506,GO:0008168,GO:0009055,GO:0016705,GO:0020037,GO:0032259,GO:0055114,
PGSC0003DMG400004652	GO:0004760,GO:0005777,GO:0005886,GO:0006833,GO:0008453,GO:0009570,GO:0009651,GO:0009750,GO:0009853,GO:0030003,GO:0030170,GO:0048046,GO:0050281,GO:0070838,
PGSC0003DMG400004654	GO:0044434,
PGSC0003DMG400004655	GO:0004679,GO:0009744,GO:0009750,GO:0016310,
PGSC0003DMG400004660	GO:0004372,GO:0006544,GO:0006563,GO:0008168,GO:0030170,GO:0032259,GO:0035999,
PGSC0003DMG400004662	GO:0003677,
PGSC0003DMG400004670	GO:0004553,GO:0005618,GO:0006073,GO:0016762,GO:0048046,
PGSC0003DMG400004674	GO:0000910,GO:0005783,GO:0006084,GO:0006907,GO:0007020,GO:0009958,GO:0016126,GO:0016132,GO:0047793,
PGSC0003DMG400004680	GO:0003677,GO:0004386,GO:0005524,GO:0005634,GO:0016568,
PGSC0003DMG400004682	GO:0003735,GO:0005840,GO:0006412,GO:0007389,GO:0008361,GO:0009570,GO:0009664,GO:0009832,GO:0009926,GO:0009941,GO:0010015,GO:0010075,GO:0019843,GO:0042254,GO:0048653,
PGSC0003DMG400004684	GO:0005509,GO:0008728,GO:0009507,GO:0015969,
PGSC0003DMG400004686	GO:0003735,GO:0006412,GO:0022627,
PGSC0003DMG400004687	GO:0004674,GO:0005524,GO:0006468,GO:0009626,
PGSC0003DMG400004688	GO:0004478,GO:0005524,GO:0005737,GO:0006556,GO:0006730,GO:0046872,
PGSC0003DMG400004691	GO:0005525,GO:0005794,GO:0006499,GO:0007264,GO:0015031,GO:0016004,GO:0016192,
PGSC0003DMG400004696	GO:0003878,GO:0004775,GO:0016829,GO:0044262,
PGSC0003DMG400004698	GO:0000394,GO:0004028,GO:0005783,GO:0009086,GO:0055114,
PGSC0003DMG400004699	GO:0004842,GO:0006301,GO:0006635,GO:0009407,GO:0016036,GO:0016567,GO:0019375,GO:0042631,GO:0043161,GO:0045892,GO:0051788,GO:0080129,
PGSC0003DMG400004701	GO:0003677,GO:0005634,
PGSC0003DMG400004717	GO:0005786,GO:0006614,GO:0008312,GO:0045900,
PGSC0003DMG400004739	GO:0004197,GO:0006508,
PGSC0003DMG400004750	GO:0005747,GO:0006511,GO:0009853,GO:0051788,GO:0080129,
PGSC0003DMG400004752	GO:0006355,
PGSC0003DMG400004780	GO:0003677,GO:0003682,GO:0005634,GO:0006355,
PGSC0003DMG400004790	GO:0004575,GO:0005975,
PGSC0003DMG400004791	GO:0004801,GO:0005975,GO:0006084,GO:0008270,GO:0009570,GO:0009941,GO:0016126,GO:0016132,GO:0019344,
PGSC0003DMG400004795	GO:0005215,GO:0006857,GO:0016021,
PGSC0003DMG400004799	GO:0044237,
PGSC0003DMG400004800	GO:0004459,GO:0005737,GO:0006096,GO:0044262,GO:0055114,
PGSC0003DMG400004802	GO:0006914,GO:0032258,
PGSC0003DMG400004808	GO:0006950,
PGSC0003DMG400004811	GO:0006457,GO:0009536,GO:0010228,GO:0031072,GO:0055122,
PGSC0003DMG400004814	GO:0006606,GO:0009560,
PGSC0003DMG400004818	GO:0004222,GO:0006508,GO:0008270,GO:0031012,
PGSC0003DMG400004824	GO:0004497,GO:0005506,GO:0009055,GO:0016705,GO:0020037,GO:0055114,
PGSC0003DMG400004827	GO:0003995,GO:0003997,GO:0005777,GO:0006635,GO:0050660,
PGSC0003DMG400004828	GO:0003995,GO:0003997,GO:0005777,GO:0006635,GO:0050660,
PGSC0003DMG400004838	GO:0003735,GO:0005840,GO:0006412,
PGSC0003DMG400004839	GO:0000578,GO:0005515,GO:0015031,GO:0016192,GO:0032509,GO:0040007,
PGSC0003DMG400004842	GO:0004565,GO:0005975,GO:0030246,
PGSC0003DMG400004860	GO:0004674,GO:0005524,GO:0006468,
PGSC0003DMG400004861	GO:0008270,
PGSC0003DMG400004863	GO:0000932,GO:0005732,GO:0010228,GO:0016070,
PGSC0003DMG400004865	GO:0000166,GO:0003676,
PGSC0003DMG400004882	GO:0003676,GO:0046872,
PGSC0003DMG400004884	GO:0003743,GO:0005524,GO:0006413,GO:0008026,
PGSC0003DMG400004886	GO:0004795,GO:0009088,GO:0009507,GO:0030170,
PGSC0003DMG400004889	GO:0006629,GO:0008374,
PGSC0003DMG400004895	GO:0008270,GO:0016491,GO:0055114,
PGSC0003DMG400004898	GO:0003677,GO:0003700,GO:0005634,GO:0006355,
PGSC0003DMG400004899	GO:0008483,GO:0009058,GO:0030170,
PGSC0003DMG400004910	GO:0004970,GO:0005234,GO:0006811,GO:0016021,GO:0035235,
PGSC0003DMG400004911	GO:0000151,GO:0004842,GO:0016567,
PGSC0003DMG400004917	GO:0000280,GO:0000911,GO:0003777,GO:0005524,GO:0005871,GO:0005874,GO:0006270,GO:0006275,GO:0006306,GO:0006346,GO:0007018,GO:0008017,GO:0008283,GO:0009909,GO:0010389,GO:0016572,GO:0031048,GO:0042023,GO:0048449,GO:0051225,GO:0051567,
PGSC0003DMG400004921	GO:0003677,GO:0003700,GO:0005634,GO:0006355,
PGSC0003DMG400004923	GO:0004506,GO:0016021,GO:0050660,GO:0055114,
PGSC0003DMG400004925	GO:0016847,GO:0030170,GO:0042218,
PGSC0003DMG400004936	GO:0009507,
PGSC0003DMG400004942	GO:0005524,GO:0005634,GO:0006355,GO:0016818,
PGSC0003DMG400004949	GO:0009081,GO:0052654,GO:0052655,GO:0052656,
PGSC0003DMG400004951	GO:0009081,GO:0052654,GO:0052655,GO:0052656,
PGSC0003DMG400004952	GO:0009081,GO:0052654,GO:0052655,GO:0052656,
PGSC0003DMG400004953	GO:0001708,GO:0003700,GO:0005634,GO:0006355,GO:0009855,GO:0009887,GO:0009944,GO:0010014,GO:0010051,GO:0043565,GO:0048438,GO:0048439,GO:0048519,
PGSC0003DMG400004954	GO:0004553,GO:0045493,
PGSC0003DMG400004955	GO:0004553,GO:0045493,
PGSC0003DMG400004956	GO:0016021,GO:0016126,GO:0019745,
PGSC0003DMG400004961	GO:0016021,
PGSC0003DMG400004962	GO:0000226,GO:0000902,GO:0003924,GO:0005200,GO:0005515,GO:0005525,GO:0005618,GO:0005730,GO:0005773,GO:0005829,GO:0005874,GO:0005886,GO:0006094,GO:0006184,GO:0009506,GO:0009651,GO:0010498,GO:0016049,GO:0045298,GO:0048193,GO:0051258,GO:0071258,
PGSC0003DMG400004975	GO:0004633,GO:0008152,
PGSC0003DMG400004980	GO:0005215,GO:0006810,GO:0016021,
PGSC0003DMG400004982	GO:0016491,GO:0055114,
PGSC0003DMG400004986	GO:0005634,GO:0005737,GO:0005886,GO:0006511,GO:0016881,
PGSC0003DMG400004987	GO:0005739,GO:0006661,
PGSC0003DMG400004992	GO:0005975,GO:0008810,GO:0030246,
PGSC0003DMG400004999	GO:0000287,GO:0004427,GO:0005737,GO:0006796,
PGSC0003DMG400005000	GO:0030001,GO:0046872,
PGSC0003DMG400005001	GO:0000166,GO:0005829,GO:0006635,GO:0008270,GO:0009627,GO:0016616,GO:0034976,GO:0046482,GO:0048037,
PGSC0003DMG400005008	GO:0016847,GO:0030170,GO:0042218,
PGSC0003DMG400005010	GO:0042318,
PGSC0003DMG400005019	GO:0005783,GO:0006457,GO:0016021,
PGSC0003DMG400005023	GO:0004497,GO:0005506,GO:0009055,GO:0016705,GO:0020037,GO:0055114,
PGSC0003DMG400005039	GO:0008643,GO:0015144,GO:0016021,GO:0055085,
PGSC0003DMG400005050	GO:0004497,GO:0005506,GO:0009055,GO:0016021,GO:0016705,GO:0020037,GO:0055114,
PGSC0003DMG400005051	GO:0005509,
PGSC0003DMG400005052	GO:0000166,
PGSC0003DMG400005062	GO:0005488,GO:0016491,
PGSC0003DMG400005063	GO:0005509,
PGSC0003DMG400005065	GO:0000166,GO:0009964,GO:0033729,GO:0044237,GO:0050662,GO:0055114,
PGSC0003DMG400005080	GO:0016226,
PGSC0003DMG400005085	GO:0003676,GO:0004523,
PGSC0003DMG400005097	GO:0004601,GO:0006979,GO:0020037,GO:0046872,GO:0055114,
PGSC0003DMG400005100	GO:0003723,GO:0003964,GO:0006278,GO:0008270,GO:0015074,
PGSC0003DMG400005109	GO:0005576,GO:0006952,GO:0009607,
PGSC0003DMG400005110	GO:0005576,
PGSC0003DMG400005111	GO:0005576,
PGSC0003DMG400005112	GO:0005576,GO:0006952,GO:0009607,
PGSC0003DMG400005113	GO:0005576,
PGSC0003DMG400005114	GO:0005576,
PGSC0003DMG400005115	GO:0005576,
PGSC0003DMG400005116	GO:0005576,
PGSC0003DMG400005117	GO:0005576,
PGSC0003DMG400005120	GO:0005777,GO:0006099,GO:0006108,GO:0009507,GO:0030060,GO:0031998,GO:0044262,GO:0080093,
PGSC0003DMG400005124	GO:0030554,
PGSC0003DMG400005127	GO:0004553,GO:0005618,GO:0006073,GO:0016762,GO:0048046,
PGSC0003DMG400005138	GO:0004553,GO:0005975,
PGSC0003DMG400005148	GO:0004497,GO:0005506,GO:0009055,GO:0016705,GO:0020037,GO:0055114,
PGSC0003DMG400005155	GO:0005215,GO:0005622,GO:0006810,
PGSC0003DMG400005176	GO:0003677,GO:0003700,GO:0005634,GO:0006355,GO:0009827,GO:0009860,GO:0009886,GO:0009909,GO:0046983,GO:0048316,GO:0048441,GO:0048443,GO:0048481,GO:0048507,GO:0080155,
PGSC0003DMG400005177	GO:0005525,
PGSC0003DMG400005184	GO:0008233,
PGSC0003DMG400005186	GO:0000166,GO:0005634,GO:0008380,GO:0080008,
PGSC0003DMG400005187	GO:0005673,GO:0006367,
PGSC0003DMG400005192	GO:0003735,GO:0005840,GO:0006412,
PGSC0003DMG400005197	GO:0044237,GO:0045552,GO:0050662,GO:0055114,
PGSC0003DMG400005198	GO:0006914,GO:0008017,GO:0032258,GO:0046482,
PGSC0003DMG400005199	GO:0003735,GO:0005634,GO:0005840,GO:0006412,GO:0046872,
PGSC0003DMG400005206	GO:0005618,GO:0030599,GO:0042545,GO:0045330,
PGSC0003DMG400005207	GO:0016746,
PGSC0003DMG400005211	GO:0008033,GO:0008168,GO:0032259,
PGSC0003DMG400005215	GO:0006629,GO:0016788,
PGSC0003DMG400005216	GO:0006012,GO:0009409,GO:0016051,GO:0047216,
PGSC0003DMG400005228	GO:0008081,GO:0044238,GO:0044710,GO:0071704,
PGSC0003DMG400005229	GO:0006351,
PGSC0003DMG400005248	GO:0008152,GO:0016746,
PGSC0003DMG400005252	GO:0005737,GO:0006887,GO:0048278,
PGSC0003DMG400005256	GO:0005743,GO:0015986,GO:0045261,GO:0046933,GO:0046961,
PGSC0003DMG400005258	GO:0005525,GO:0006886,GO:0009707,GO:0015450,
PGSC0003DMG400005267	GO:0004930,GO:0004970,GO:0005234,GO:0006811,GO:0007186,GO:0016021,GO:0035235,
PGSC0003DMG400005269	GO:0005215,GO:0006810,GO:0016021,
PGSC0003DMG400005272	GO:0004601,GO:0006979,GO:0020037,GO:0046872,GO:0055114,
PGSC0003DMG400005276	GO:0005506,GO:0016226,GO:0051536,
PGSC0003DMG400005284	GO:0003855,GO:0004764,GO:0055114,
PGSC0003DMG400005301	GO:0004721,
PGSC0003DMG400005310	GO:0005506,GO:0006354,GO:0009055,GO:0009535,GO:0009539,GO:0009654,GO:0009767,GO:0009769,GO:0016021,GO:0020037,GO:0030096,GO:0042170,
PGSC0003DMG400005312	GO:0003676,GO:0008270,
PGSC0003DMG400005319	GO:0003723,GO:0003964,GO:0006278,GO:0008270,GO:0015074,
PGSC0003DMG400005327	GO:0005634,GO:0006355,GO:0009734,GO:0046983,
PGSC0003DMG400005332	GO:0006511,GO:0031461,GO:0031625,
PGSC0003DMG400005333	GO:0046872,
PGSC0003DMG400005335	GO:0009055,GO:0015035,GO:0045454,
PGSC0003DMG400005338	GO:0005634,GO:0006355,GO:0009734,GO:0046983,
PGSC0003DMG400005351	GO:0005516,GO:0006952,GO:0009607,GO:0016021,
PGSC0003DMG400005353	GO:0005975,GO:0030246,GO:0032450,
PGSC0003DMG400005358	GO:0016021,
PGSC0003DMG400005359	GO:0008270,GO:0016491,GO:0055114,
PGSC0003DMG400005372	GO:0009507,GO:0009522,GO:0015979,GO:0016021,GO:0046872,
PGSC0003DMG400005374	GO:0009220,
PGSC0003DMG400005385	GO:0003735,GO:0005840,GO:0006412,
PGSC0003DMG400005402	GO:0004143,GO:0007205,
PGSC0003DMG400005404	GO:0003955,GO:0055114,
PGSC0003DMG400005405	GO:0006888,GO:0030244,
PGSC0003DMG400005406	GO:0000413,GO:0003755,GO:0005773,GO:0005886,GO:0006457,
PGSC0003DMG400005407	GO:0006364,GO:0006399,GO:0006662,GO:0009055,GO:0009295,GO:0009579,GO:0009658,GO:0015035,GO:0042793,GO:0045036,GO:0045454,GO:0045893,GO:0047134,
PGSC0003DMG400005409	GO:0016787,
PGSC0003DMG400005410	GO:0003955,GO:0055114,
PGSC0003DMG400005427	GO:0003676,GO:0004523,
PGSC0003DMG400005428	GO:0003676,GO:0004523,
PGSC0003DMG400005438	GO:0003735,GO:0005739,GO:0006412,GO:0015935,
PGSC0003DMG400005443	GO:0004058,GO:0006520,GO:0030170,
PGSC0003DMG400005444	GO:0004058,GO:0006520,GO:0030170,
PGSC0003DMG400005455	GO:0003333,GO:0015203,GO:0015326,GO:0015996,GO:0016021,GO:1902047,
PGSC0003DMG400005459	GO:0003854,GO:0044237,GO:0047787,GO:0050662,GO:0055114,
PGSC0003DMG400005460	GO:0003676,GO:0008270,
PGSC0003DMG400005466	GO:0003735,GO:0005730,GO:0006412,GO:0022625,
PGSC0003DMG400005472	GO:0003677,
PGSC0003DMG400005479	GO:0016847,GO:0030170,GO:0042218,
PGSC0003DMG400005483	GO:0005524,GO:0006200,GO:0016021,GO:0042626,GO:0055085,
PGSC0003DMG400005490	GO:0008152,GO:0016758,
PGSC0003DMG400005492	GO:0005737,GO:0006559,GO:0009800,GO:0045548,
PGSC0003DMG400005498	GO:0003857,GO:0006631,GO:0050662,GO:0055114,
PGSC0003DMG400005507	GO:0006629,GO:0016717,GO:0055114,
PGSC0003DMG400005515	GO:0005507,GO:0005576,GO:0008447,GO:0055114,
PGSC0003DMG400005522	GO:0030570,GO:0045490,GO:0046872,
PGSC0003DMG400005523	GO:0030570,GO:0045490,GO:0046872,
PGSC0003DMG400005540	GO:0005509,GO:0005773,GO:0005886,GO:0009846,GO:0010099,GO:0019722,
PGSC0003DMG400005545	GO:0004679,GO:0009744,GO:0009750,GO:0016310,
PGSC0003DMG400005555	GO:0004970,GO:0005234,GO:0006811,GO:0016021,GO:0035235,
PGSC0003DMG400005556	GO:0004970,GO:0005234,GO:0006811,GO:0016021,GO:0035235,
PGSC0003DMG400005558	GO:0008270,
PGSC0003DMG400005565	GO:0009507,GO:0016556,GO:0031425,
PGSC0003DMG400005573	GO:0005524,GO:0005737,GO:0006457,GO:0006950,GO:0051082,
PGSC0003DMG400005587	GO:0000287,GO:0005737,GO:0010333,GO:0016114,GO:0051762,
PGSC0003DMG400005593	GO:0044238,GO:0044249,GO:1901576,
PGSC0003DMG400005594	GO:0019789,
PGSC0003DMG400005595	GO:0000287,GO:0005737,GO:0006952,GO:0010333,GO:0016114,
PGSC0003DMG400005599	GO:0005884,GO:0045010,
PGSC0003DMG400005600	GO:0005524,GO:0006952,GO:0043531,
PGSC0003DMG400005611	GO:0004622,GO:0005886,GO:0010043,GO:0042542,GO:0046686,
PGSC0003DMG400005612	GO:0005471,GO:0005524,GO:0006810,GO:0016021,GO:0031969,
PGSC0003DMG400005614	GO:0009451,GO:0009658,GO:0040007,
PGSC0003DMG400005615	GO:0005768,GO:0005794,GO:0005802,GO:0016020,
PGSC0003DMG400005627	GO:0030163,
PGSC0003DMG400005636	GO:0003676,GO:0046872,
PGSC0003DMG400005641	GO:0003677,GO:0003682,
PGSC0003DMG400005642	GO:0003735,GO:0005840,GO:0006412,
PGSC0003DMG400005650	GO:0000919,GO:0003777,GO:0005524,GO:0005634,GO:0005871,GO:0005874,GO:0007018,GO:0008017,GO:0009524,
PGSC0003DMG400005654	GO:0005634,GO:0008429,GO:0009737,GO:0010030,GO:0046685,
PGSC0003DMG400005655	GO:0000166,GO:0005829,GO:0006816,GO:0006833,GO:0007030,GO:0007033,GO:0009651,GO:0009750,GO:0009832,GO:0030243,GO:0048767,GO:0080008,
PGSC0003DMG400005656	GO:0004553,GO:0005975,
PGSC0003DMG400005661	GO:0006855,GO:0015238,GO:0015297,GO:0016020,
PGSC0003DMG400005665	GO:0005524,GO:0005737,GO:0006457,GO:0051082,
PGSC0003DMG400005667	GO:0009693,GO:0019277,GO:0030246,GO:0030259,GO:0050511,
PGSC0003DMG400005670	GO:0003677,
PGSC0003DMG400005671	GO:0003924,GO:0005200,GO:0005525,GO:0005737,GO:0005874,GO:0006184,GO:0007017,GO:0051258,
PGSC0003DMG400005678	GO:0005886,GO:0006869,GO:0008289,GO:0031225,
PGSC0003DMG400005693	GO:0004497,GO:0005506,GO:0009055,GO:0016705,GO:0020037,GO:0055114,
PGSC0003DMG400005696	GO:0003824,GO:0008152,
PGSC0003DMG400005698	GO:0016706,GO:0055114,
PGSC0003DMG400005701	GO:0000413,GO:0003755,GO:0006457,GO:0009543,GO:0016556,GO:0019288,
PGSC0003DMG400005732	GO:0008152,GO:0009507,GO:0018849,
PGSC0003DMG400005734	GO:0000413,GO:0003755,GO:0006457,
PGSC0003DMG400005735	GO:0043229,
PGSC0003DMG400005738	GO:0001676,GO:0004601,GO:0006979,GO:0016702,GO:0020037,GO:0051707,GO:0055114,
PGSC0003DMG400005739	GO:0004386,
PGSC0003DMG400005741	GO:0004722,GO:0008152,
PGSC0003DMG400005744	GO:0005525,GO:0005886,GO:0007264,GO:0015031,
PGSC0003DMG400005746	GO:0000166,GO:0003676,
PGSC0003DMG400005749	GO:0000234,GO:0006656,GO:0032259,
PGSC0003DMG400005750	GO:0016021,GO:0055085,
PGSC0003DMG400005752	GO:0009165,GO:0016884,GO:0031359,
PGSC0003DMG400005754	GO:0004034,GO:0019318,GO:0030246,
PGSC0003DMG400005775	GO:0008270,
PGSC0003DMG400005780	GO:0005215,GO:0006810,GO:0016021,
PGSC0003DMG400005781	GO:0016491,GO:0055114,
PGSC0003DMG400005784	GO:0016881,
PGSC0003DMG400005792	GO:0004550,GO:0005524,GO:0006165,GO:0006183,GO:0006228,GO:0006241,
PGSC0003DMG400005795	GO:0016021,GO:0016760,GO:0030244,
PGSC0003DMG400005802	GO:0008168,GO:0032259,
PGSC0003DMG400005803	GO:0006826,GO:0010106,GO:0010167,GO:0015105,GO:0015250,GO:0015700,GO:0015706,GO:0016021,GO:0016328,GO:0035445,GO:0046685,GO:0080138,
PGSC0003DMG400005805	GO:0005516,GO:0009522,GO:0009535,GO:0015979,
PGSC0003DMG400005806	GO:0004615,GO:0005737,GO:0009298,GO:0009651,GO:0019307,GO:0019853,
PGSC0003DMG400005817	GO:0004497,GO:0005506,GO:0006826,GO:0009055,GO:0010106,GO:0010167,GO:0015706,GO:0016705,GO:0019825,GO:0020037,GO:0055114,
PGSC0003DMG400005820	GO:0003941,GO:0006563,GO:0008721,GO:0030170,GO:0030378,GO:0070178,
PGSC0003DMG400005822	GO:0051260,
PGSC0003DMG400005825	GO:0016847,GO:0030170,GO:0042218,
PGSC0003DMG400005829	GO:0004674,GO:0005509,GO:0005524,GO:0006468,
PGSC0003DMG400005833	GO:0015991,GO:0033178,GO:0046961,
PGSC0003DMG400005835	GO:0003700,GO:0006355,GO:0043565,
PGSC0003DMG400005840	GO:0005509,
PGSC0003DMG400005851	GO:0003824,GO:0043231,GO:0044444,
PGSC0003DMG400005854	GO:0004842,GO:0005634,GO:0006511,
PGSC0003DMG400005862	GO:0003735,GO:0005730,GO:0006412,GO:0022625,
PGSC0003DMG400005875	GO:0008152,GO:0016758,
PGSC0003DMG400005886	GO:0009507,GO:0009509,GO:0009688,GO:0016123,GO:0016705,GO:0034020,GO:0052727,GO:0052728,GO:0055114,
PGSC0003DMG400005887	GO:0005886,GO:0016021,
PGSC0003DMG400005889	GO:0000278,GO:0000932,GO:0006396,GO:0031087,GO:0042803,
PGSC0003DMG400005895	GO:0004407,GO:0016575,
PGSC0003DMG400005899	GO:0003676,GO:0005634,
PGSC0003DMG400005907	GO:0000166,GO:0000394,GO:0003899,GO:0005665,GO:0006366,
PGSC0003DMG400005909	GO:0005509,
PGSC0003DMG400005914	GO:0003700,GO:0005634,GO:0006355,
PGSC0003DMG400005915	GO:0003700,GO:0005634,GO:0006355,
PGSC0003DMG400005918	GO:0003677,GO:0003682,
PGSC0003DMG400005919	GO:0006777,
PGSC0003DMG400005921	GO:0004869,GO:0010466,
PGSC0003DMG400005928	GO:0000151,GO:0004842,GO:0016567,
PGSC0003DMG400005930	GO:0003700,GO:0005634,GO:0006355,GO:0043565,
PGSC0003DMG400005947	GO:0004674,GO:0005524,GO:0006468,
PGSC0003DMG400005948	GO:0000079,GO:0005634,GO:0019901,GO:0051301,
PGSC0003DMG400005950	GO:0004869,GO:0006508,GO:0008233,GO:0010466,
PGSC0003DMG400005955	GO:0000165,GO:0004707,GO:0005524,GO:0006468,
PGSC0003DMG400005956	GO:0016021,GO:0055085,
PGSC0003DMG400005969	GO:0046872,
PGSC0003DMG400005974	GO:0009710,GO:0050356,GO:0050358,GO:0055114,
PGSC0003DMG400005981	GO:0009507,GO:0016787,
PGSC0003DMG400005985	GO:0006952,GO:0009607,
PGSC0003DMG400005994	GO:0000275,GO:0005524,GO:0006200,GO:0015986,GO:0015991,GO:0046933,
PGSC0003DMG400006003	GO:0050896,
PGSC0003DMG400006006	GO:0046872,
PGSC0003DMG400006008	GO:0005524,GO:0008033,GO:0016740,
PGSC0003DMG400006020	GO:0000079,GO:0005634,GO:0019901,GO:0051301,
PGSC0003DMG400006021	GO:0016021,
PGSC0003DMG400006049	GO:0005783,GO:0006084,GO:0016126,GO:0016132,
PGSC0003DMG400006070	GO:0003676,
PGSC0003DMG400006075	GO:0004497,GO:0005506,GO:0009055,GO:0016705,GO:0020037,GO:0055114,
PGSC0003DMG400006085	GO:0044763,
PGSC0003DMG400006089	GO:0046983,
PGSC0003DMG400006093	GO:0005634,GO:0006355,GO:0009734,GO:0046983,
PGSC0003DMG400006097	GO:0044237,GO:0047918,GO:0050662,
PGSC0003DMG400006105	GO:0009507,
PGSC0003DMG400006108	GO:0003700,GO:0005634,GO:0006355,GO:0010154,GO:0010930,GO:0046983,GO:0060777,
PGSC0003DMG400006110	GO:0016192,GO:0033036,GO:0044765,GO:0046907,GO:0071702,
PGSC0003DMG400006113	GO:0004497,GO:0005506,GO:0009055,GO:0016705,GO:0020037,GO:0055114,
PGSC0003DMG400006122	GO:0003713,GO:0005730,GO:0006364,GO:0006606,GO:0051604,
PGSC0003DMG400006132	GO:0006355,
PGSC0003DMG400006135	GO:0004871,GO:0007165,GO:0009416,
PGSC0003DMG400006137	GO:0016021,
PGSC0003DMG400006141	GO:0005622,GO:0006511,GO:0008270,
PGSC0003DMG400006146	GO:0008270,
PGSC0003DMG400006149	GO:0009522,GO:0009523,GO:0009535,GO:0009765,GO:0016021,GO:0016168,GO:0018298,GO:0046872,
PGSC0003DMG400006160	GO:0006084,GO:0009664,GO:0009832,GO:0010075,GO:0016126,GO:0016132,GO:0046658,
PGSC0003DMG400006161	GO:0005886,
PGSC0003DMG400006162	GO:0004180,
PGSC0003DMG400006169	GO:0006824,GO:0015087,GO:0015099,GO:0016021,GO:0035444,GO:0046872,
PGSC0003DMG400006170	GO:0005515,GO:0005634,GO:0005886,GO:0009506,GO:0010286,GO:0030001,GO:0046872,
PGSC0003DMG400006173	GO:0004565,GO:0005975,GO:0030246,
PGSC0003DMG400006175	GO:0005739,GO:0005774,GO:0005778,GO:0006979,GO:0009506,GO:0009941,GO:0016688,GO:0020037,GO:0055114,
PGSC0003DMG400006176	GO:0003677,GO:0003682,
PGSC0003DMG400006181	GO:0005622,GO:0006888,
PGSC0003DMG400006183	GO:0005215,GO:0006810,GO:0016021,
PGSC0003DMG400006184	GO:0006511,
PGSC0003DMG400006185	GO:0006511,
PGSC0003DMG400006186	GO:0005777,GO:0006364,GO:0008266,GO:0008465,GO:0009507,GO:0009637,GO:0009657,GO:0009773,GO:0009854,GO:0010114,GO:0010207,GO:0010218,GO:0010304,GO:0016618,GO:0019344,GO:0035304,GO:0048046,GO:0051287,
PGSC0003DMG400006189	GO:0000226,GO:0005525,GO:0005730,GO:0005819,GO:0005886,GO:0007264,GO:0009416,GO:0009524,GO:0009734,GO:0009860,GO:0010119,GO:0017157,GO:0030427,GO:0030833,GO:0030834,GO:0032794,GO:0045177,GO:0051650,
PGSC0003DMG400006191	GO:0004565,GO:0005975,GO:0030246,
PGSC0003DMG400006193	GO:0004298,GO:0005634,GO:0005737,GO:0006511,GO:0019773,
PGSC0003DMG400006202	GO:0051707,
PGSC0003DMG400006207	GO:0005840,GO:0042254,
PGSC0003DMG400006208	GO:0009512,
PGSC0003DMG400006214	GO:0009809,GO:0032259,GO:0042409,GO:0046872,
PGSC0003DMG400006239	GO:0005524,GO:0005618,GO:0005634,GO:0005829,GO:0006094,GO:0006200,GO:0006635,GO:0006888,GO:0007010,GO:0008540,GO:0009407,GO:0009506,GO:0009735,GO:0009853,GO:0016020,GO:0016887,GO:0043090,GO:0043161,GO:0048767,GO:0051788,GO:0080129,
PGSC0003DMG400006242	GO:0004721,GO:0008152,
PGSC0003DMG400006244	GO:0005886,GO:0009506,GO:0010181,GO:0016491,GO:0045892,GO:0055114,
PGSC0003DMG400006245	GO:0005886,GO:0009506,GO:0010181,GO:0016491,GO:0045892,GO:0055114,
PGSC0003DMG400006254	GO:0016787,
PGSC0003DMG400006259	GO:0000059,GO:0005643,GO:0005737,GO:0008565,
PGSC0003DMG400006261	GO:0003677,GO:0008270,
PGSC0003DMG400006285	GO:0005351,GO:0016021,GO:0034219,
PGSC0003DMG400006291	GO:0009535,GO:0009772,GO:0010287,GO:0045156,
PGSC0003DMG400006309	GO:0047134,GO:0055114,
PGSC0003DMG400006310	GO:0008270,
PGSC0003DMG400006311	GO:0003700,GO:0005634,GO:0006355,GO:0043565,
PGSC0003DMG400006319	GO:0004553,GO:0005975,
PGSC0003DMG400006324	GO:0047134,GO:0055114,
PGSC0003DMG400006326	GO:0047134,GO:0055114,
PGSC0003DMG400006345	GO:0003700,GO:0005634,GO:0006355,GO:0043565,
PGSC0003DMG400006351	GO:0000413,GO:0003755,GO:0006457,GO:0009543,
PGSC0003DMG400006353	GO:0000166,GO:0016787,GO:0044424,
PGSC0003DMG400006378	GO:0006855,GO:0015238,GO:0015297,GO:0016020,
PGSC0003DMG400006379	GO:0005794,GO:0006486,GO:0009834,GO:0010417,GO:0010584,GO:0015018,GO:0016020,GO:0042285,
PGSC0003DMG400006381	GO:0006782,GO:0008883,GO:0009507,GO:0015995,GO:0050661,GO:0055114,
PGSC0003DMG400006385	GO:0006857,GO:0055085,GO:0080167,
PGSC0003DMG400006386	GO:0004601,GO:0006979,GO:0020037,GO:0046872,GO:0055114,
PGSC0003DMG400006387	GO:0005622,GO:0008270,
PGSC0003DMG400006388	GO:0006626,GO:0009706,GO:0010207,GO:0045037,
PGSC0003DMG400006389	GO:0003676,GO:0006139,GO:0008408,
PGSC0003DMG400006391	GO:0004612,GO:0005524,GO:0006094,GO:0016301,GO:0016310,
PGSC0003DMG400006393	GO:0003700,GO:0005634,GO:0006355,GO:0010154,GO:0010930,GO:0046983,GO:0060777,
PGSC0003DMG400006396	GO:0004372,GO:0006544,GO:0006563,GO:0030170,GO:0035999,
PGSC0003DMG400006405	GO:0016021,GO:0055085,
PGSC0003DMG400006415	GO:0019904,
PGSC0003DMG400006429	GO:0004725,GO:0035335,
PGSC0003DMG400006441	GO:0000786,GO:0003677,GO:0005634,GO:0006334,GO:0046982,
PGSC0003DMG400006448	GO:0008171,GO:0032259,
PGSC0003DMG400006449	GO:0005506,GO:0005634,GO:0005829,GO:0010309,GO:0019509,GO:0055114,
PGSC0003DMG400006452	GO:0015996,GO:0047746,
PGSC0003DMG400006460	GO:0009269,
PGSC0003DMG400006466	GO:0003723,GO:0003964,GO:0006278,GO:0008270,GO:0015074,
PGSC0003DMG400006467	GO:0003676,
PGSC0003DMG400006472	GO:0044237,
PGSC0003DMG400006478	GO:0003924,GO:0005525,GO:0005634,GO:0005794,GO:0006184,GO:0006406,GO:0006606,GO:0007264,GO:0009506,
PGSC0003DMG400006481	GO:0019789,
PGSC0003DMG400006482	GO:0003677,GO:0003700,GO:0005634,GO:0006355,
PGSC0003DMG400006485	GO:0016747,
PGSC0003DMG400006491	GO:0003735,GO:0005840,GO:0006412,
PGSC0003DMG400006499	GO:0005488,
PGSC0003DMG400006506	GO:0004124,GO:0005739,GO:0006535,GO:0016740,GO:0019499,GO:0050017,
PGSC0003DMG400006515	GO:0003676,GO:0004523,
PGSC0003DMG400006516	GO:0005507,GO:0005615,GO:0016491,GO:0055114,
PGSC0003DMG400006531	GO:0006952,GO:0043531,
PGSC0003DMG400006533	GO:0006952,GO:0043531,
PGSC0003DMG400006539	GO:0000774,GO:0005507,GO:0005759,GO:0006457,GO:0009570,GO:0009793,GO:0010027,GO:0010228,GO:0016226,GO:0042803,GO:0048481,GO:0051087,
PGSC0003DMG400006550	GO:0000271,GO:0003333,GO:0006084,GO:0009733,GO:0009825,GO:0009926,GO:0009932,GO:0010311,GO:0010328,GO:0010583,GO:0015171,GO:0016021,GO:0016126,GO:0016132,GO:0043481,GO:0048767,GO:0048829,GO:0060919,GO:0071555,
PGSC0003DMG400006553	GO:0003677,GO:0003723,GO:0003964,GO:0006278,GO:0008168,GO:0032259,
PGSC0003DMG400006556	GO:0005506,GO:0006633,GO:0016021,GO:0016491,GO:0055114,
PGSC0003DMG400006557	GO:0005576,GO:0009664,GO:0016020,
PGSC0003DMG400006570	GO:0006952,GO:0043531,
PGSC0003DMG400006573	GO:0006952,GO:0043531,
PGSC0003DMG400006576	GO:0006952,GO:0043531,
PGSC0003DMG400006577	GO:0006952,GO:0043531,
PGSC0003DMG400006581	GO:0006952,GO:0043531,
PGSC0003DMG400006590	GO:0000287,GO:0004743,GO:0005739,GO:0006096,GO:0006633,GO:0009570,GO:0010431,GO:0016310,GO:0030955,
PGSC0003DMG400006591	GO:0004568,GO:0005975,
PGSC0003DMG400006597	GO:0005488,
PGSC0003DMG400006604	GO:0003677,GO:0003700,GO:0005634,GO:0006355,
PGSC0003DMG400006605	GO:0003963,GO:0005730,GO:0006396,GO:0042254,
PGSC0003DMG400006609	GO:0003700,GO:0005634,GO:0006355,GO:0043565,
PGSC0003DMG400006610	GO:0004674,GO:0005524,GO:0006468,
PGSC0003DMG400006613	GO:0004674,GO:0005524,GO:0006468,GO:0015996,GO:0042548,
PGSC0003DMG400006621	GO:0004435,GO:0004871,GO:0005509,GO:0006629,GO:0035556,
PGSC0003DMG400006622	GO:0004435,GO:0004871,GO:0005509,GO:0006629,GO:0035556,
PGSC0003DMG400006623	GO:0016853,GO:0043231,GO:0044267,GO:0044444,
PGSC0003DMG400006624	GO:0000413,GO:0003755,GO:0005768,GO:0005794,GO:0005802,GO:0005886,GO:0006457,
PGSC0003DMG400006648	GO:0009737,GO:0048700,
PGSC0003DMG400006660	GO:0008270,GO:0016021,GO:0016760,GO:0030244,
PGSC0003DMG400006661	GO:0006950,
PGSC0003DMG400006662	GO:0005634,GO:0005829,GO:0006950,
PGSC0003DMG400006663	GO:0006950,
PGSC0003DMG400006667	GO:0004674,GO:0005524,GO:0006468,
PGSC0003DMG400006672	GO:0005985,GO:0009058,GO:0016157,
PGSC0003DMG400006678	GO:0004069,GO:0006520,GO:0009058,GO:0030170,GO:0080130,
PGSC0003DMG400006694	GO:0000287,GO:0005737,GO:0010333,GO:0016114,GO:0051762,
PGSC0003DMG400006696	GO:0016206,GO:0032259,GO:0046983,
PGSC0003DMG400006713	GO:0000287,GO:0008152,GO:0010333,
PGSC0003DMG400006722	GO:0004861,GO:0005634,GO:0007050,
PGSC0003DMG400006731	GO:0016831,GO:0019752,GO:0030170,
PGSC0003DMG400006733	GO:0000902,GO:0003824,GO:0005681,GO:0006623,GO:0006944,GO:0007030,GO:0007033,GO:0007067,GO:0008152,GO:0009536,GO:0016049,GO:0016197,GO:0048193,
PGSC0003DMG400006737	GO:0008152,GO:0016758,
PGSC0003DMG400006739	GO:0004721,GO:0046872,
PGSC0003DMG400006743	GO:0016021,GO:0055085,
PGSC0003DMG400006744	GO:0016021,GO:0055085,
PGSC0003DMG400006748	GO:0002098,GO:0009055,GO:0016491,GO:0042744,GO:0050660,GO:0055114,
PGSC0003DMG400006751	GO:0000166,GO:0080008,
PGSC0003DMG400006758	GO:0004177,GO:0006508,GO:0006950,GO:0008235,GO:0009507,GO:0030145,
PGSC0003DMG400006764	GO:0008762,GO:0009690,GO:0019139,GO:0050660,GO:0055114,
PGSC0003DMG400006765	GO:0004367,GO:0005975,GO:0009331,GO:0009627,GO:0046168,GO:0051287,GO:0055114,
PGSC0003DMG400006766	GO:0016616,GO:0044238,GO:0044710,GO:0071704,
PGSC0003DMG400006769	GO:0004672,GO:0032550,GO:0032559,GO:0043168,
PGSC0003DMG400006780	GO:0004252,GO:0006508,GO:0042802,GO:0043086,
PGSC0003DMG400006781	GO:0006508,GO:0008236,
PGSC0003DMG400006784	GO:0000166,GO:0000398,GO:0006364,GO:0006606,GO:0009220,GO:0032040,GO:0080008,
PGSC0003DMG400006793	GO:0003677,GO:0003918,GO:0005524,GO:0006265,
PGSC0003DMG400006797	GO:0005215,GO:0006814,GO:0016020,GO:0055085,
PGSC0003DMG400006799	GO:0005768,GO:0005794,GO:0005802,GO:0006096,GO:0006816,GO:0006833,GO:0006952,GO:0006972,GO:0007030,GO:0007389,GO:0008270,GO:0008361,GO:0009266,GO:0009506,GO:0009651,GO:0009750,GO:0009809,GO:0009825,GO:0009833,GO:0009834,GO:0009926,GO:0009932,GO:0016021,GO:0016126,GO:0016760,GO:0030244,GO:0043255,GO:0043481,GO:0046686,GO:0048767,GO:0071555,
PGSC0003DMG400006806	GO:0005215,GO:0005743,GO:0016021,GO:0055085,
PGSC0003DMG400006808	GO:0003676,GO:0046872,
PGSC0003DMG400006813	GO:0003677,GO:0008270,
PGSC0003DMG400006814	GO:0003677,GO:0008270,
PGSC0003DMG400006822	GO:0015979,GO:0015995,GO:0016628,GO:0045550,GO:0055114,
PGSC0003DMG400006838	GO:0004252,GO:0006508,GO:0042802,GO:0043086,
PGSC0003DMG400006839	GO:0004252,GO:0006508,GO:0042802,GO:0043086,
PGSC0003DMG400006840	GO:0004252,GO:0006508,GO:0042802,GO:0043086,
PGSC0003DMG400006841	GO:0004252,GO:0006508,GO:0042802,GO:0043086,
PGSC0003DMG400006842	GO:0004252,GO:0006508,GO:0042802,GO:0043086,
PGSC0003DMG400006843	GO:0004252,GO:0006508,GO:0042802,GO:0043086,
PGSC0003DMG400006844	GO:0004252,GO:0006508,
PGSC0003DMG400006845	GO:0004252,GO:0006508,GO:0042802,GO:0043086,
PGSC0003DMG400006846	GO:0003723,GO:0003735,GO:0005634,GO:0006098,GO:0006354,GO:0006412,GO:0009073,GO:0009535,GO:0009570,GO:0009902,GO:0009941,GO:0010027,GO:0015934,GO:0015979,GO:0016226,GO:0019288,GO:0034660,GO:0042793,GO:0045036,
PGSC0003DMG400006851	GO:0009506,GO:0017119,
PGSC0003DMG400006854	GO:0046592,GO:0055114,
PGSC0003DMG400006855	GO:0003838,GO:0006694,GO:0032259,
PGSC0003DMG400006857	GO:0016020,GO:0030001,GO:0046873,GO:0055085,
PGSC0003DMG400006858	GO:0009107,GO:0015979,GO:0016992,GO:0051539,
PGSC0003DMG400006865	GO:0006855,GO:0015238,GO:0015297,GO:0016020,
PGSC0003DMG400006866	GO:0006855,GO:0015238,GO:0015297,GO:0016020,
PGSC0003DMG400006869	GO:0005743,GO:0015986,GO:0046933,
PGSC0003DMG400006878	GO:0097159,GO:1901363,
PGSC0003DMG400006881	GO:0001510,GO:0003677,GO:0003700,GO:0003723,GO:0006355,GO:0006396,GO:0008173,GO:0016114,GO:0046983,
PGSC0003DMG400006893	GO:0046983,
PGSC0003DMG400006896	GO:0005741,GO:0008308,GO:0015288,GO:0044070,GO:0046930,GO:0055085,
PGSC0003DMG400006898	GO:0008233,
PGSC0003DMG400006899	GO:0005506,GO:0016706,GO:0031418,GO:0055114,
PGSC0003DMG400006900	GO:0006399,GO:0008168,GO:0009658,GO:0009793,GO:0010267,GO:0016226,GO:0031167,GO:0035196,GO:0042793,GO:0045893,GO:0051607,
PGSC0003DMG400006908	GO:0016757,
PGSC0003DMG400006911	GO:0003824,GO:0006950,GO:0044260,GO:0090304,
PGSC0003DMG400006916	GO:0004674,GO:0005524,GO:0006468,
PGSC0003DMG400006930	GO:0003677,GO:0003682,
PGSC0003DMG400006936	GO:0047800,GO:0055114,
PGSC0003DMG400006937	GO:0030570,GO:0045490,GO:0046872,
PGSC0003DMG400006938	GO:0030570,GO:0045490,GO:0046872,
PGSC0003DMG400006939	GO:0016020,
PGSC0003DMG400006944	GO:0004650,GO:0005576,GO:0005975,
PGSC0003DMG400006956	GO:0004089,GO:0008270,GO:0015976,
PGSC0003DMG400006957	GO:0004089,GO:0008270,GO:0015976,
PGSC0003DMG400006961	GO:0016872,
PGSC0003DMG400006965	GO:0004367,GO:0005975,GO:0009331,GO:0009507,GO:0042803,GO:0046167,GO:0046168,GO:0051287,GO:0055114,
PGSC0003DMG400006974	GO:0009570,
PGSC0003DMG400006975	GO:0005247,GO:0006821,GO:0016021,GO:0030554,GO:0055085,
PGSC0003DMG400006976	GO:0003735,GO:0005840,GO:0006412,GO:0009534,GO:0009570,GO:0042254,
PGSC0003DMG400006986	GO:0005506,GO:0006810,GO:0008137,GO:0009535,GO:0019684,GO:0048038,GO:0051539,GO:0055114,
PGSC0003DMG400006987	GO:0005829,GO:0009507,
PGSC0003DMG400006989	GO:0004674,GO:0005524,GO:0006468,
PGSC0003DMG400006991	GO:0003735,GO:0005840,GO:0006412,
PGSC0003DMG400007001	GO:0005956,GO:0016301,GO:0019887,GO:0045859,
PGSC0003DMG400007007	GO:0006810,
PGSC0003DMG400007012	GO:0004842,GO:0005634,GO:0006511,GO:0007275,GO:0008270,GO:0016567,
PGSC0003DMG400007018	GO:0003866,GO:0009073,GO:0009423,GO:0009507,GO:0009635,
PGSC0003DMG400007019	GO:0004802,GO:0009535,GO:0019253,GO:0046872,
PGSC0003DMG400007023	GO:0046872,
PGSC0003DMG400007036	GO:0050896,
PGSC0003DMG400007051	GO:0003735,GO:0005840,GO:0006412,GO:0009507,GO:0019843,
PGSC0003DMG400007057	GO:0004747,GO:0006014,GO:0009570,GO:0016310,
PGSC0003DMG400007058	GO:0004672,GO:0005524,GO:0006468,
PGSC0003DMG400007063	GO:0005794,GO:0042732,GO:0044237,GO:0048040,GO:0050662,
PGSC0003DMG400007066	GO:0006541,GO:0034722,
PGSC0003DMG400007069	GO:0003700,GO:0005829,GO:0005886,GO:0006355,GO:0008081,GO:0009536,GO:0009555,GO:0009620,
PGSC0003DMG400007071	GO:0043087,
PGSC0003DMG400007076	GO:0004497,GO:0005506,GO:0009055,GO:0016705,GO:0020037,GO:0055114,
PGSC0003DMG400007078	GO:0000287,GO:0003984,GO:0009097,GO:0009099,GO:0009507,GO:0009635,GO:0016829,GO:0030976,GO:0050660,
PGSC0003DMG400007081	GO:0008299,GO:0015979,GO:0016765,
PGSC0003DMG400007084	GO:0008113,GO:0009570,GO:0033743,GO:0055114,
PGSC0003DMG400007089	GO:0003825,GO:0005737,GO:0005992,GO:0009664,GO:0009793,GO:0009832,GO:0010182,GO:0051301,
PGSC0003DMG400007091	GO:0009706,GO:0016021,GO:0048767,
PGSC0003DMG400007099	GO:0043565,
PGSC0003DMG400007111	GO:0000041,GO:0005634,GO:0005737,GO:0008429,GO:0009910,GO:0010228,
PGSC0003DMG400007112	GO:0046872,
PGSC0003DMG400007118	GO:0004497,GO:0005506,GO:0009055,GO:0016705,GO:0020037,GO:0055114,
PGSC0003DMG400007119	GO:0003735,GO:0005840,GO:0006414,
PGSC0003DMG400007122	GO:0004664,GO:0009094,GO:0047769,
PGSC0003DMG400007128	GO:0000166,GO:0003676,
PGSC0003DMG400007129	GO:0048437,GO:0048438,GO:0048827,
PGSC0003DMG400007130	GO:0003677,GO:0006355,
PGSC0003DMG400007132	GO:0000151,GO:0005829,GO:0006511,GO:0010413,GO:0016567,GO:0034450,GO:0045492,
PGSC0003DMG400007134	GO:0005215,GO:0006810,GO:0016021,
PGSC0003DMG400007136	GO:0015031,
PGSC0003DMG400007137	GO:0004185,GO:0006508,
PGSC0003DMG400007147	GO:0004129,GO:0005746,GO:0009055,
PGSC0003DMG400007149	GO:0003824,GO:0008152,
PGSC0003DMG400007152	GO:0003824,GO:0044237,GO:0050662,
PGSC0003DMG400007154	GO:0004674,GO:0005524,GO:0006468,
PGSC0003DMG400007158	GO:0000786,GO:0003677,GO:0005634,GO:0006334,GO:0046982,
PGSC0003DMG400007159	GO:0000786,GO:0003677,GO:0005634,GO:0006334,GO:0046982,
PGSC0003DMG400007161	GO:0005524,GO:0005737,GO:0006457,GO:0051082,
PGSC0003DMG400007172	GO:0000079,GO:0005634,GO:0019901,GO:0051301,
PGSC0003DMG400007176	GO:0016020,
PGSC0003DMG400007178	GO:0004497,GO:0005506,GO:0009055,GO:0016705,GO:0020037,GO:0055114,
PGSC0003DMG400007182	GO:0003677,GO:0006306,GO:0008168,
PGSC0003DMG400007183	GO:0016772,
PGSC0003DMG400007185	GO:0005634,GO:0005694,GO:0008270,GO:0018024,GO:0034968,GO:0042393,
PGSC0003DMG400007188	GO:0003677,GO:0006364,GO:0006636,GO:0009416,GO:0009535,GO:0009706,GO:0010027,GO:0010207,GO:0015995,GO:0019216,GO:0019288,GO:0019344,GO:0031408,GO:0046914,GO:0048529,GO:0055114,
PGSC0003DMG400007201	GO:0006364,GO:0009533,GO:0009657,GO:0010207,GO:0016021,GO:0019344,GO:0030095,GO:0030145,GO:0035304,
PGSC0003DMG400007202	GO:0003700,GO:0005730,GO:0006355,GO:0008097,GO:0008270,GO:0009410,GO:0048522,GO:0080084,
PGSC0003DMG400007205	GO:0005509,
PGSC0003DMG400007223	GO:0005525,GO:0005739,GO:0007264,GO:0015031,
PGSC0003DMG400007243	GO:0004674,GO:0005524,GO:0006468,
PGSC0003DMG400007244	GO:0006629,GO:0016788,
PGSC0003DMG400007257	GO:0005747,
PGSC0003DMG400007268	GO:0004452,GO:0008299,GO:0016787,
PGSC0003DMG400007276	GO:0050896,
PGSC0003DMG400007277	GO:0001666,GO:0005506,GO:0005618,GO:0005829,GO:0005886,GO:0006355,GO:0006808,GO:0009506,GO:0009862,GO:0010310,GO:0015671,GO:0019825,GO:0020037,GO:0030234,GO:0050790,
PGSC0003DMG400007288	GO:0005525,GO:0005783,GO:0005794,GO:0006886,GO:0016192,
PGSC0003DMG400007289	GO:0005634,GO:0005737,GO:0006606,GO:0008565,
PGSC0003DMG400007291	GO:0003777,GO:0005524,GO:0005871,GO:0005874,GO:0007018,GO:0008017,
PGSC0003DMG400007292	GO:0006810,
PGSC0003DMG400007294	GO:0005524,GO:0006200,GO:0008559,GO:0015415,GO:0016021,GO:0055085,
PGSC0003DMG400007295	GO:0005524,GO:0006200,GO:0016021,GO:0042626,GO:0055085,
PGSC0003DMG400007299	GO:0004674,GO:0005524,GO:0006468,
PGSC0003DMG400007301	GO:0003700,GO:0006355,GO:0043565,
PGSC0003DMG400007308	GO:0004298,GO:0005634,GO:0005737,GO:0006511,GO:0019773,
PGSC0003DMG400007310	GO:0016747,
PGSC0003DMG400007312	GO:0016747,
PGSC0003DMG400007313	GO:0016746,
PGSC0003DMG400007317	GO:0003333,GO:0005313,GO:0005886,GO:0015181,GO:0015189,GO:0015326,GO:0015819,GO:0016021,GO:0043091,GO:0051938,
PGSC0003DMG400007319	GO:0031425,
PGSC0003DMG400007325	GO:0003677,GO:0003682,
PGSC0003DMG400007327	GO:0008152,GO:0008967,
PGSC0003DMG400007328	GO:0008152,GO:0008967,
PGSC0003DMG400007329	GO:0009793,
PGSC0003DMG400007330	GO:0003824,GO:0008152,GO:0030151,GO:0030170,
PGSC0003DMG400007335	GO:0005524,GO:0016021,GO:0016787,
PGSC0003DMG400007336	GO:0003723,GO:0003735,GO:0006412,GO:0015935,
PGSC0003DMG400007342	GO:0006508,GO:0008234,
PGSC0003DMG400007343	GO:0004497,GO:0005506,GO:0009055,GO:0016705,GO:0020037,GO:0055114,
PGSC0003DMG400007344	GO:0006952,GO:0043531,
PGSC0003DMG400007352	GO:0005524,GO:0006200,GO:0016021,GO:0042626,GO:0055085,
PGSC0003DMG400007354	GO:0000166,GO:0003723,
PGSC0003DMG400007360	GO:0009834,GO:0034645,GO:0044238,GO:0050794,
PGSC0003DMG400007375	GO:0015979,
PGSC0003DMG400007377	GO:0008270,
PGSC0003DMG400007385	GO:0006952,GO:0043531,
PGSC0003DMG400007387	GO:0003700,GO:0006355,GO:0043565,
PGSC0003DMG400007389	GO:0004674,GO:0005524,GO:0006468,GO:0007165,GO:0050832,
PGSC0003DMG400007390	GO:0006633,GO:0016020,GO:0016747,
PGSC0003DMG400007400	GO:0016747,
PGSC0003DMG400007410	GO:0003735,GO:0005840,GO:0006414,
PGSC0003DMG400007413	GO:0016747,
PGSC0003DMG400007422	GO:0006511,
PGSC0003DMG400007429	GO:0003735,GO:0005840,GO:0006412,GO:0008270,
PGSC0003DMG400007430	GO:0016787,GO:0097159,GO:1901363,
PGSC0003DMG400007434	GO:0009451,GO:0016866,
PGSC0003DMG400007435	GO:0000151,GO:0004842,GO:0005871,GO:0016567,GO:0019894,GO:0046777,GO:0070696,
PGSC0003DMG400007437	GO:0003924,GO:0005525,GO:0005769,GO:0006184,GO:0006623,GO:0006944,GO:0007264,GO:0010009,GO:0045022,
PGSC0003DMG400007438	GO:0005739,
PGSC0003DMG400007456	GO:0005509,GO:0032440,GO:0055114,
PGSC0003DMG400007458	GO:0003677,GO:0003700,GO:0005634,GO:0006355,
PGSC0003DMG400007459	GO:0006952,GO:0009607,
PGSC0003DMG400007460	GO:0006952,GO:0009607,
PGSC0003DMG400007465	GO:0005524,GO:0006200,GO:0016020,GO:0042626,
PGSC0003DMG400007482	GO:0005509,GO:0005544,
PGSC0003DMG400007488	GO:0003824,GO:0008152,
PGSC0003DMG400007489	GO:0016831,GO:0019752,GO:0030170,
PGSC0003DMG400007491	GO:0003723,GO:0003964,GO:0006278,GO:0008270,GO:0015074,
PGSC0003DMG400007493	GO:0003723,GO:0003964,GO:0006278,GO:0008270,GO:0015074,
PGSC0003DMG400007504	GO:0003824,GO:0005524,GO:0006807,GO:0046872,
PGSC0003DMG400007508	GO:0006810,GO:0016020,
PGSC0003DMG400007518	GO:0004014,GO:0006557,GO:0006597,GO:0008295,
PGSC0003DMG400007537	GO:0004362,GO:0004872,GO:0005507,GO:0005524,GO:0005739,GO:0006626,GO:0006749,GO:0009055,GO:0009407,GO:0009570,GO:0009658,GO:0009836,GO:0045454,GO:0048481,GO:0050660,GO:0050661,GO:0055114,
PGSC0003DMG400007545	GO:0004806,GO:0006629,
PGSC0003DMG400007555	GO:0006897,GO:0016021,GO:0044090,GO:0070536,GO:0071108,GO:0090316,
PGSC0003DMG400007557	GO:0004672,GO:0005524,GO:0006468,GO:0048445,
PGSC0003DMG400007562	GO:0004252,GO:0006508,GO:0008356,GO:0042802,GO:0043086,GO:0048046,
PGSC0003DMG400007563	GO:0008270,
PGSC0003DMG400007564	GO:0015078,GO:0015991,GO:0016021,GO:0033179,
PGSC0003DMG400007571	GO:0009538,GO:0015979,
PGSC0003DMG400007574	GO:0035091,GO:0035556,
PGSC0003DMG400007577	GO:0003777,GO:0005875,GO:0007017,
PGSC0003DMG400007588	GO:0006635,GO:0016021,GO:0016126,GO:0016558,GO:0046520,
PGSC0003DMG400007594	GO:0000166,GO:0000398,GO:0003723,GO:0030529,
PGSC0003DMG400007595	GO:0000038,GO:0005506,GO:0006633,GO:0043069,GO:0055114,GO:0080132,
PGSC0003DMG400007599	GO:0003735,GO:0005840,GO:0006412,
PGSC0003DMG400007603	GO:0005488,
PGSC0003DMG400007608	GO:0005524,GO:0006952,GO:0043531,
PGSC0003DMG400007613	GO:0007585,GO:0009723,GO:0009738,GO:0009916,GO:0016021,GO:0022900,GO:0035556,GO:0046872,GO:0070469,
PGSC0003DMG400007614	GO:0005743,GO:0009916,GO:0016021,GO:0022900,GO:0046872,GO:0070469,
PGSC0003DMG400007617	GO:0006810,GO:0016021,
PGSC0003DMG400007634	GO:0000165,GO:0000166,GO:0004674,GO:0006468,GO:0016020,GO:0016491,
PGSC0003DMG400007646	GO:0003743,GO:0005524,GO:0006413,GO:0008026,
PGSC0003DMG400007647	GO:0004674,GO:0005524,GO:0006468,
PGSC0003DMG400007650	GO:0008233,
PGSC0003DMG400007653	GO:0016866,GO:0030244,
PGSC0003DMG400007654	GO:0008152,GO:0009862,GO:0016298,GO:0080031,
PGSC0003DMG400007656	GO:0016787,
PGSC0003DMG400007658	GO:0006413,GO:0009941,
PGSC0003DMG400007667	GO:0006952,GO:0043531,
PGSC0003DMG400007677	GO:0004673,GO:0005524,GO:0005739,GO:0005983,GO:0007623,GO:0009570,GO:0009631,GO:0009941,GO:0016310,GO:0019252,GO:0046872,GO:0050521,
PGSC0003DMG400007683	GO:0008271,GO:0008272,GO:0016021,GO:0055085,
PGSC0003DMG400007685	GO:0003735,GO:0006412,GO:0022627,
PGSC0003DMG400007692	GO:0016740,
PGSC0003DMG400007705	GO:0003743,GO:0006354,GO:0006413,GO:0009507,GO:0010027,
PGSC0003DMG400007707	GO:0003735,GO:0006412,GO:0015934,
PGSC0003DMG400007708	GO:0004861,GO:0005634,GO:0007050,
PGSC0003DMG400007709	GO:0004674,GO:0005524,GO:0006468,GO:0016021,
PGSC0003DMG400007717	GO:0000166,GO:0004022,GO:0005777,GO:0005829,GO:0006069,GO:0006569,GO:0008219,GO:0008270,GO:0009684,GO:0010286,GO:0019288,GO:0046292,GO:0048316,GO:0051049,GO:0051903,GO:0080007,
PGSC0003DMG400007719	GO:0051879,
PGSC0003DMG400007731	GO:0005730,GO:0005886,GO:0009507,GO:0022627,
PGSC0003DMG400007733	GO:0003700,GO:0005634,GO:0006355,GO:0043565,GO:0050692,
PGSC0003DMG400007750	GO:0009507,GO:0016787,
PGSC0003DMG400007766	GO:0050896,
PGSC0003DMG400007767	GO:0050896,
PGSC0003DMG400007769	GO:0015031,
PGSC0003DMG400007782	GO:0005975,GO:0008184,GO:0009501,GO:0009507,GO:0030170,GO:0042802,
PGSC0003DMG400007784	GO:0003333,GO:0015171,GO:0016021,
PGSC0003DMG400007786	GO:0016740,
PGSC0003DMG400007787	GO:0009522,GO:0009523,GO:0009535,GO:0009765,GO:0016021,GO:0016168,GO:0018298,GO:0046872,
PGSC0003DMG400007791	GO:0005525,GO:0007264,GO:0015031,
PGSC0003DMG400007793	GO:0005506,GO:0009534,GO:0009570,GO:0016165,GO:0031408,GO:0055114,
PGSC0003DMG400007794	GO:0004553,GO:0005618,GO:0006073,GO:0016762,GO:0048046,
PGSC0003DMG400007800	GO:0016740,
PGSC0003DMG400007801	GO:0016740,
PGSC0003DMG400007802	GO:0008270,GO:0016491,GO:0055114,
PGSC0003DMG400007803	GO:0008270,GO:0016491,GO:0055114,
PGSC0003DMG400007807	GO:0019904,
PGSC0003DMG400007816	GO:0005975,GO:0044237,GO:0050379,GO:0050662,
PGSC0003DMG400007817	GO:0005543,
PGSC0003DMG400007819	GO:0003677,GO:0004722,GO:0006470,GO:0046872,
PGSC0003DMG400007825	GO:0003743,GO:0005730,GO:0005829,GO:0006413,GO:0009793,GO:0042256,GO:0042273,GO:0043022,GO:0043023,
PGSC0003DMG400007830	GO:0003743,GO:0003746,GO:0006413,GO:0006452,GO:0008612,GO:0043022,GO:0045901,GO:0045905,
PGSC0003DMG400007831	GO:0004177,GO:0006508,GO:0008235,GO:0009507,GO:0030145,
PGSC0003DMG400007834	GO:0009507,GO:0009523,GO:0009772,GO:0016021,GO:0045156,GO:0046872,
PGSC0003DMG400007843	GO:0000155,GO:0000156,GO:0005515,GO:0005524,GO:0005789,GO:0006355,GO:0009873,GO:0016021,GO:0023014,GO:0035556,GO:0046872,
PGSC0003DMG400007844	GO:0004364,GO:0004601,GO:0009734,
PGSC0003DMG400007854	GO:0004553,GO:0005618,GO:0006073,GO:0016762,GO:0048046,
PGSC0003DMG400007855	GO:0003735,GO:0005840,GO:0006412,
PGSC0003DMG400007859	GO:0004455,GO:0009082,GO:0016853,GO:0046872,GO:0050662,GO:0055114,
PGSC0003DMG400007862	GO:0004672,GO:0005524,GO:0006468,GO:0016021,
PGSC0003DMG400007863	GO:0008171,
PGSC0003DMG400007865	GO:0005351,GO:0016021,GO:0034219,
PGSC0003DMG400007867	GO:0006952,GO:0043531,
PGSC0003DMG400007869	GO:0006952,GO:0043531,
PGSC0003DMG400007873	GO:0004842,GO:0005515,GO:0005789,GO:0006970,GO:0009409,GO:0009414,GO:0009611,GO:0009723,GO:0016567,GO:0043161,
PGSC0003DMG400007876	GO:0045493,
PGSC0003DMG400007877	GO:0000394,GO:0000956,GO:0003677,GO:0003899,GO:0005665,GO:0005829,GO:0006366,GO:0009506,GO:0009793,GO:0032549,GO:0046872,
PGSC0003DMG400007878	GO:0004144,GO:0045017,
PGSC0003DMG400007883	GO:0046872,
PGSC0003DMG400007886	GO:0005351,GO:0008643,GO:0015706,GO:0016021,GO:0055085,
PGSC0003DMG400007889	GO:0005524,GO:0006200,GO:0006754,GO:0006812,GO:0016021,GO:0019829,GO:0046872,
PGSC0003DMG400007890	GO:0000398,GO:0005689,
PGSC0003DMG400007892	GO:0005215,GO:0006810,
PGSC0003DMG400007893	GO:0005215,GO:0006810,
PGSC0003DMG400007898	GO:0016020,
PGSC0003DMG400007899	GO:0004674,GO:0005524,GO:0006468,GO:0007165,
PGSC0003DMG400007913	GO:0004427,GO:0009678,GO:0015992,GO:0016020,
PGSC0003DMG400007928	GO:0004842,GO:0005515,GO:0005789,GO:0006970,GO:0009409,GO:0009414,GO:0009611,GO:0009723,GO:0016567,GO:0043161,
PGSC0003DMG400007929	GO:0004842,GO:0005515,GO:0005789,GO:0006970,GO:0009409,GO:0009414,GO:0009611,GO:0009723,GO:0016567,GO:0043161,
PGSC0003DMG400007945	GO:0016021,
PGSC0003DMG400007947	GO:0002679,GO:0003700,GO:0005516,GO:0006355,GO:0009693,GO:0035556,GO:0043565,
PGSC0003DMG400007951	GO:0003677,GO:0003700,GO:0005634,GO:0006355,
PGSC0003DMG400007961	GO:0008270,GO:0009755,GO:0048573,
PGSC0003DMG400007962	GO:0003677,GO:0009987,
PGSC0003DMG400007968	GO:0004970,GO:0005234,GO:0006811,GO:0016021,GO:0035235,
PGSC0003DMG400007969	GO:0004970,GO:0005234,GO:0006811,GO:0016021,GO:0035235,
PGSC0003DMG400007972	GO:0004497,GO:0005506,GO:0009055,GO:0016705,GO:0020037,GO:0055114,
PGSC0003DMG400007973	GO:0005777,GO:0007031,GO:0009686,GO:0009740,GO:0009845,GO:0016491,GO:0032365,GO:0032934,GO:0046487,GO:0048608,GO:0055114,
PGSC0003DMG400007974	GO:0004556,GO:0005509,GO:0005975,
PGSC0003DMG400007976	GO:0000085,GO:0005634,GO:0005829,GO:0005886,GO:0006275,GO:0006306,GO:0006342,GO:0008283,GO:0009640,GO:0009909,GO:0010388,GO:0010389,GO:0016567,GO:0016572,GO:0016579,GO:0031047,GO:0045893,GO:0051567,
PGSC0003DMG400007989	GO:0004392,GO:0006788,GO:0010024,GO:0019288,
PGSC0003DMG400007990	GO:0000166,GO:0003676,
PGSC0003DMG400007994	GO:0003677,GO:0003682,
PGSC0003DMG400007997	GO:0003735,GO:0005739,GO:0005840,GO:0006412,GO:0009507,GO:0019843,
PGSC0003DMG400007999	GO:0006952,GO:0043531,
PGSC0003DMG400008000	GO:0016787,
PGSC0003DMG400008001	GO:0005634,
PGSC0003DMG400008002	GO:0005507,GO:0009308,GO:0042631,GO:0048038,
PGSC0003DMG400008004	GO:0006508,GO:0008234,
PGSC0003DMG400008007	GO:0003999,GO:0005794,GO:0005829,GO:0005886,GO:0006094,GO:0006096,GO:0006168,GO:0009116,GO:0009505,GO:0009570,GO:0009651,
PGSC0003DMG400008009	GO:0003700,GO:0005634,GO:0006355,GO:0010067,GO:0043565,
PGSC0003DMG400008011	GO:0003700,GO:0006355,GO:0009414,GO:0009651,GO:0009738,GO:0043565,
PGSC0003DMG400008012	GO:0005507,GO:0009308,GO:0009507,GO:0048038,
PGSC0003DMG400008013	GO:0006662,GO:0009055,GO:0009570,GO:0010264,GO:0015035,GO:0045454,
PGSC0003DMG400008050	GO:0000096,GO:0000165,GO:0005506,GO:0006098,GO:0006417,GO:0006546,GO:0006612,GO:0006636,GO:0006655,GO:0006766,GO:0008652,GO:0009072,GO:0009106,GO:0009108,GO:0009409,GO:0009570,GO:0009595,GO:0009637,GO:0009644,GO:0009657,GO:0009695,GO:0009697,GO:0009744,GO:0009862,GO:0009867,GO:0009941,GO:0010114,GO:0010155,GO:0010200,GO:0010218,GO:0010304,GO:0010310,GO:0010363,GO:0015995,GO:0016117,GO:0019216,GO:…
PGSC0003DMG400008051	GO:0009536,
PGSC0003DMG400008053	GO:0003723,GO:0005622,GO:0035194,GO:0070918,
PGSC0003DMG400008065	GO:0003677,GO:0003700,GO:0005634,GO:0006355,GO:0009734,GO:0010050,GO:0010158,GO:0046983,
PGSC0003DMG400008067	GO:0004298,GO:0005634,GO:0005839,GO:0006094,GO:0006096,GO:0006635,GO:0009407,GO:0022626,GO:0043161,GO:0051788,GO:0080129,
PGSC0003DMG400008074	GO:0004462,GO:0005516,GO:0005829,GO:0006094,GO:0006096,GO:0009651,GO:0046872,
PGSC0003DMG400008078	GO:0005215,GO:0006810,GO:0016021,
PGSC0003DMG400008079	GO:0003735,GO:0005840,GO:0006412,
PGSC0003DMG400008081	GO:0003677,GO:0005634,GO:0006355,GO:0009734,GO:0046983,
PGSC0003DMG400008082	GO:0005488,
PGSC0003DMG400008083	GO:0008146,GO:0043170,GO:0043231,GO:0044444,GO:0044707,GO:0044723,GO:0044763,GO:0044767,GO:0048856,GO:0050793,GO:0050794,
PGSC0003DMG400008085	GO:0016021,
PGSC0003DMG400008091	GO:0008270,
PGSC0003DMG400008095	GO:0000394,GO:0000418,GO:0000419,GO:0003677,GO:0003899,GO:0005665,GO:0006366,GO:0006511,GO:0009086,GO:0009616,GO:0009853,GO:0010050,GO:0046983,GO:0051788,GO:0080129,
PGSC0003DMG400008109	GO:0004565,GO:0005618,GO:0005975,GO:0030246,GO:0043169,
PGSC0003DMG400008112	GO:0005516,GO:0006952,GO:0009607,GO:0016021,
PGSC0003DMG400008113	GO:0005739,GO:0006552,GO:0008470,GO:0050660,GO:0055114,GO:1902196,GO:1902198,
PGSC0003DMG400008117	GO:0003746,GO:0003924,GO:0005525,GO:0005737,GO:0006184,GO:0006414,
PGSC0003DMG400008123	GO:0003677,GO:0003682,
PGSC0003DMG400008132	GO:0003885,GO:0008762,GO:0009536,GO:0009853,GO:0016020,GO:0016633,GO:0019853,GO:0050660,GO:0055114,GO:0080049,
PGSC0003DMG400008141	GO:0005388,GO:0005516,GO:0005524,GO:0016021,GO:0046872,GO:0070588,
PGSC0003DMG400008143	GO:0000002,GO:0003697,GO:0005524,GO:0006281,GO:0006310,GO:0008094,GO:0009408,GO:0009432,
PGSC0003DMG400008144	GO:0006810,GO:0016021,
PGSC0003DMG400008145	GO:0000166,GO:0003723,GO:0046872,
PGSC0003DMG400008149	GO:0004674,GO:0005509,GO:0005524,GO:0006468,
PGSC0003DMG400008152	GO:0003677,GO:0008270,
PGSC0003DMG400008159	GO:0009507,GO:0009509,GO:0016117,GO:0016705,GO:0016853,
PGSC0003DMG400008162	GO:0000741,GO:0006364,GO:0009560,GO:0032040,
PGSC0003DMG400008165	GO:0003824,GO:0008152,
PGSC0003DMG400008170	GO:0004089,GO:0006730,GO:0008270,
PGSC0003DMG400008171	GO:0016020,
PGSC0003DMG400008172	GO:0005516,
PGSC0003DMG400008174	GO:0009743,GO:0016043,GO:0043231,GO:0044238,GO:0044444,GO:0044763,GO:1901576,
PGSC0003DMG400008181	GO:0016757,
PGSC0003DMG400008184	GO:0009058,GO:0016765,
PGSC0003DMG400008187	GO:0005737,GO:0006950,
PGSC0003DMG400008188	GO:0003700,GO:0006355,GO:0043565,
PGSC0003DMG400008193	GO:0046907,
PGSC0003DMG400008196	GO:0003743,GO:0005524,GO:0006413,GO:0008026,
PGSC0003DMG400008200	GO:0005215,GO:0005743,GO:0006839,GO:0016021,GO:0055085,
PGSC0003DMG400008202	GO:0006829,GO:0044763,
PGSC0003DMG400008222	GO:0004497,GO:0005506,GO:0009055,GO:0016705,GO:0020037,GO:0055114,
PGSC0003DMG400008223	GO:0003700,GO:0005634,GO:0006355,GO:0009408,GO:0043565,
PGSC0003DMG400008224	GO:0009055,GO:0015035,GO:0045454,
PGSC0003DMG400008227	GO:0003677,GO:0004803,GO:0006313,GO:0008270,
PGSC0003DMG400008248	GO:0006351,
PGSC0003DMG400008262	GO:0020037,GO:0048307,GO:0051536,GO:0055114,
PGSC0003DMG400008264	GO:0006351,
PGSC0003DMG400008267	GO:0004497,GO:0005506,GO:0009055,GO:0016705,GO:0020037,GO:0055114,
PGSC0003DMG400008285	GO:0003735,GO:0005840,GO:0006412,
PGSC0003DMG400008287	GO:0003924,GO:0005524,GO:0005737,GO:0006184,GO:0016020,GO:0016151,GO:0016530,GO:0042803,GO:0048554,
PGSC0003DMG400008297	GO:0009522,GO:0009523,GO:0009535,GO:0009765,GO:0016021,GO:0016168,GO:0018298,GO:0046872,
PGSC0003DMG400008298	GO:0009522,GO:0009523,GO:0009535,GO:0009765,GO:0016021,GO:0016168,GO:0018298,GO:0046872,
PGSC0003DMG400008299	GO:0009522,GO:0009523,GO:0009535,GO:0009765,GO:0016021,GO:0016168,GO:0018298,GO:0046872,
PGSC0003DMG400008300	GO:0009522,GO:0009523,GO:0009535,GO:0009765,GO:0016021,GO:0016168,GO:0018298,GO:0046872,
PGSC0003DMG400008301	GO:0009522,GO:0009523,GO:0009535,GO:0009765,GO:0016021,GO:0016168,GO:0018298,GO:0046872,
PGSC0003DMG400008309	GO:0009522,GO:0009523,GO:0009535,GO:0009765,GO:0016021,GO:0016168,GO:0018298,GO:0046872,
PGSC0003DMG400008310	GO:0003899,GO:0006351,
PGSC0003DMG400008311	GO:0004315,GO:0006633,
PGSC0003DMG400008317	GO:0006508,GO:0006627,GO:0008236,GO:0016021,GO:0042720,
PGSC0003DMG400008322	GO:0000272,GO:0001666,GO:0009011,GO:0009664,GO:0019252,GO:0019375,
PGSC0003DMG400008333	GO:0005739,
PGSC0003DMG400008344	GO:0004353,GO:0006520,GO:0055114,
PGSC0003DMG400008351	GO:0003723,GO:0003735,GO:0006412,GO:0015935,
PGSC0003DMG400008356	GO:0004353,GO:0005759,GO:0009448,GO:0055114,
PGSC0003DMG400008358	GO:0005215,GO:0006810,GO:0016021,
PGSC0003DMG400008360	GO:0006865,GO:0044763,
PGSC0003DMG400008367	GO:0008270,GO:0035064,
PGSC0003DMG400008374	GO:0008652,GO:0016829,
PGSC0003DMG400008379	GO:0016021,GO:0055085,
PGSC0003DMG400008384	GO:0004674,GO:0005524,GO:0006468,
PGSC0003DMG400008389	GO:0047044,GO:0055114,
PGSC0003DMG400008398	GO:0046872,
PGSC0003DMG400008413	GO:0005975,GO:0008810,
PGSC0003DMG400008416	GO:0008483,GO:0009058,
PGSC0003DMG400008417	GO:0006281,GO:0016569,GO:0031047,GO:0040029,GO:0043412,GO:0044464,GO:0045934,GO:0048449,GO:0051726,GO:0097159,GO:1901363,GO:2000112,
PGSC0003DMG400008418	GO:0006281,GO:0009908,GO:0016458,GO:0016568,GO:0019219,GO:0034645,GO:0040029,
PGSC0003DMG400008422	GO:0003735,GO:0005840,GO:0006412,
PGSC0003DMG400008434	GO:0005783,GO:0005886,GO:0006457,GO:0009408,GO:0009627,GO:0009644,GO:0034976,GO:0042542,
PGSC0003DMG400008440	GO:0016301,GO:0016310,
PGSC0003DMG400008442	GO:0006355,
PGSC0003DMG400008443	GO:0016020,
PGSC0003DMG400008455	GO:0005886,GO:0016021,
PGSC0003DMG400008456	GO:0005634,GO:0007275,GO:0008270,GO:0019048,GO:0046740,
PGSC0003DMG400008461	GO:0005094,GO:0005737,
PGSC0003DMG400008472	GO:0006629,GO:0016717,GO:0055114,
PGSC0003DMG400008476	GO:0005524,GO:0009507,GO:0015991,GO:0016820,GO:0033178,
PGSC0003DMG400008477	GO:0001887,GO:0003962,GO:0006730,GO:0009086,GO:0009570,GO:0016829,GO:0030170,
PGSC0003DMG400008481	GO:0015995,GO:0016021,GO:0046408,
PGSC0003DMG400008488	GO:0009507,GO:0009765,GO:0016020,GO:0046872,
PGSC0003DMG400008498	GO:0003885,GO:0008762,GO:0016020,GO:0050660,GO:0055114,
PGSC0003DMG400008502	GO:0005886,GO:0009504,GO:0009941,
PGSC0003DMG400008504	GO:0016021,
PGSC0003DMG400008514	GO:0005741,GO:0005743,GO:0006406,GO:0006606,GO:0006626,GO:0009536,GO:0051604,
PGSC0003DMG400008535	GO:0006886,GO:0016192,GO:0044765,
PGSC0003DMG400008537	GO:0008271,GO:0008272,GO:0016021,GO:0055085,
PGSC0003DMG400008545	GO:0003913,GO:0004672,GO:0005524,GO:0005634,GO:0005737,GO:0006281,GO:0009414,GO:0009583,GO:0009640,GO:0009785,GO:0009882,GO:0010075,GO:0010118,GO:0010343,GO:0010617,GO:0042803,GO:0046283,GO:0046777,GO:0051510,GO:0055114,
PGSC0003DMG400008553	GO:0004553,GO:0005975,GO:0030674,GO:0051015,
PGSC0003DMG400008556	GO:0005215,GO:0006810,GO:0016021,
PGSC0003DMG400008557	GO:0008152,GO:0016758,
PGSC0003DMG400008564	GO:0009522,GO:0009523,GO:0009535,GO:0009765,GO:0016021,GO:0016168,GO:0018298,GO:0046872,
PGSC0003DMG400008572	GO:0000786,GO:0003677,GO:0005634,GO:0006334,GO:0046982,
PGSC0003DMG400008575	GO:0004058,GO:0006520,GO:0030170,
PGSC0003DMG400008581	GO:0000165,GO:0004707,GO:0005524,GO:0006468,GO:0016021,GO:0032440,GO:0055114,
PGSC0003DMG400008586	GO:0005634,GO:0006355,GO:0009734,GO:0046983,
PGSC0003DMG400008588	GO:0005524,GO:0006952,GO:0043531,
PGSC0003DMG400008600	GO:0006865,GO:0008152,GO:0008194,GO:0016758,
PGSC0003DMG400008610	GO:0000786,GO:0003677,GO:0005634,GO:0006334,GO:0008283,GO:0009536,GO:0046982,
PGSC0003DMG400008618	GO:0005524,GO:0005737,GO:0005856,
PGSC0003DMG400008619	GO:0005524,GO:0005737,GO:0005856,
PGSC0003DMG400008622	GO:0005739,GO:0006508,GO:0006655,GO:0008236,GO:0009543,GO:0035556,
PGSC0003DMG400008628	GO:0003676,GO:0004523,
PGSC0003DMG400008632	GO:0009813,GO:0016210,
PGSC0003DMG400008634	GO:0009058,GO:0016747,
PGSC0003DMG400008635	GO:0009813,GO:0016210,
PGSC0003DMG400008642	GO:0004659,GO:0016021,
PGSC0003DMG400008643	GO:0000398,
PGSC0003DMG400008649	GO:0010089,GO:0044036,
PGSC0003DMG400008650	GO:0016706,GO:0055114,
PGSC0003DMG400008659	GO:0003924,GO:0005525,GO:0005622,GO:0005886,GO:0006184,GO:0007015,GO:0007264,GO:0015031,
PGSC0003DMG400008673	GO:0000272,GO:0004568,GO:0005615,GO:0006032,GO:0006952,GO:0016998,
PGSC0003DMG400008680	GO:0000166,GO:0003676,GO:0030529,
PGSC0003DMG400008684	GO:0000398,GO:0005681,
PGSC0003DMG400008687	GO:0003677,GO:0003682,GO:0009987,GO:0044767,GO:0048513,
PGSC0003DMG400008690	GO:0004161,GO:0008299,
PGSC0003DMG400008692	GO:0005509,
PGSC0003DMG400008696	GO:0000786,GO:0003677,GO:0005730,GO:0005773,GO:0006334,GO:0009579,GO:0046982,
PGSC0003DMG400008698	GO:0005524,GO:0006950,
PGSC0003DMG400008708	GO:0003871,GO:0008270,GO:0009086,
PGSC0003DMG400008710	GO:0005506,GO:0009055,GO:0016614,GO:0050660,GO:0051537,GO:0055114,
PGSC0003DMG400008712	GO:0003700,GO:0005634,GO:0006355,
PGSC0003DMG400008719	GO:0005053,GO:0005777,GO:0006635,GO:0016558,GO:0080008,
PGSC0003DMG400008723	GO:0000413,GO:0003755,GO:0006457,
PGSC0003DMG400008739	GO:0006855,GO:0015238,GO:0015297,GO:0016020,
PGSC0003DMG400008740	GO:0008152,GO:0051539,
PGSC0003DMG400008744	GO:0005739,GO:0008863,GO:0009507,GO:0009579,GO:0009611,GO:0016616,GO:0051287,GO:0055114,
PGSC0003DMG400008749	GO:0005773,GO:0006952,GO:0016042,GO:0016787,GO:0045735,
PGSC0003DMG400008750	GO:0004497,GO:0016705,GO:0046872,
PGSC0003DMG400008751	GO:0004871,GO:0005770,GO:0007165,GO:0009416,GO:0009911,GO:0010229,GO:0010540,GO:0045176,GO:0048825,
PGSC0003DMG400008752	GO:0003924,GO:0005200,GO:0005525,GO:0005737,GO:0005874,GO:0006184,GO:0007017,GO:0051258,
PGSC0003DMG400008754	GO:0003735,GO:0005840,GO:0006412,
PGSC0003DMG400008786	GO:0003677,GO:0003682,GO:0003700,GO:0006355,GO:0006499,GO:0006635,GO:0006891,GO:0016558,
PGSC0003DMG400008787	GO:0004322,GO:0006826,GO:0006879,GO:0008199,GO:0009507,GO:0055114,
PGSC0003DMG400008793	GO:0003735,GO:0005739,GO:0006412,GO:0015934,
PGSC0003DMG400008796	GO:0000272,GO:0004568,GO:0005576,GO:0005618,GO:0005773,GO:0006032,GO:0008061,GO:0009607,GO:0009626,GO:0016998,
PGSC0003DMG400008797	GO:0000272,GO:0004568,GO:0005576,GO:0005618,GO:0005773,GO:0006032,GO:0008061,GO:0009607,GO:0009626,GO:0016998,
PGSC0003DMG400008804	GO:0009522,GO:0009523,GO:0009535,GO:0009765,GO:0016021,GO:0016168,GO:0018298,GO:0046872,
PGSC0003DMG400008806	GO:0016301,
PGSC0003DMG400008818	GO:0046983,
PGSC0003DMG400008823	GO:0000166,GO:0004386,
PGSC0003DMG400008826	GO:0005507,GO:0046274,GO:0048046,GO:0052716,GO:0055114,
PGSC0003DMG400008833	GO:0005576,GO:0009664,GO:0016020,
PGSC0003DMG400008834	GO:0000793,GO:0003677,GO:0003682,GO:0003700,GO:0005730,GO:0008356,GO:0009615,GO:0009944,GO:0010338,GO:0042742,GO:0042803,GO:0045088,GO:0045892,GO:0050832,
PGSC0003DMG400008836	GO:0003677,GO:0003777,GO:0005524,GO:0005871,GO:0005874,GO:0006281,GO:0007018,GO:0008017,
PGSC0003DMG400008845	GO:0046872,
PGSC0003DMG400008847	GO:0005829,GO:0006751,GO:0009506,GO:0017168,
PGSC0003DMG400008849	GO:0006810,
PGSC0003DMG400008853	GO:0005525,GO:0007264,GO:0015031,
PGSC0003DMG400008859	GO:0005886,GO:0016021,
PGSC0003DMG400008860	GO:0000413,GO:0003755,GO:0005829,GO:0006457,
PGSC0003DMG400008865	GO:0003735,GO:0005840,GO:0006412,
PGSC0003DMG400008866	GO:0006511,GO:0031461,GO:0031625,
PGSC0003DMG400008867	GO:0003735,GO:0006354,GO:0006412,GO:0015934,
PGSC0003DMG400008888	GO:0004845,GO:0005525,GO:0006223,GO:0044206,
PGSC0003DMG400008898	GO:0005507,GO:0046274,GO:0048046,GO:0052716,GO:0055114,
PGSC0003DMG400008901	GO:0009535,GO:0009644,
PGSC0003DMG400008907	GO:0004674,GO:0005524,GO:0006468,
PGSC0003DMG400008912	GO:0005524,GO:0005737,GO:0005856,
PGSC0003DMG400008913	GO:0008270,
PGSC0003DMG400008917	GO:0005524,GO:0006950,
PGSC0003DMG400008921	GO:0008060,GO:0008270,GO:0032312,
PGSC0003DMG400008922	GO:0000418,GO:0003677,GO:0003899,GO:0005665,GO:0006351,
PGSC0003DMG400008926	GO:0001731,GO:0003743,GO:0005852,GO:0006446,GO:0016282,GO:0033290,
PGSC0003DMG400008928	GO:0003779,GO:0015629,GO:0030042,
PGSC0003DMG400008930	GO:0000786,GO:0003677,GO:0005634,GO:0006334,GO:0046982,
PGSC0003DMG400008932	GO:0000287,GO:0004427,GO:0005829,GO:0006796,GO:0016020,
PGSC0003DMG400008934	GO:0000166,GO:0003676,
PGSC0003DMG400008938	GO:0005975,GO:0008810,GO:0009830,
PGSC0003DMG400008939	GO:0000278,GO:0000956,GO:0005634,GO:0005829,GO:0006346,GO:0006396,GO:0006486,GO:0009736,GO:0009938,GO:0016246,GO:0016262,GO:0043687,GO:0045893,GO:2000377,
PGSC0003DMG400008942	GO:0004575,GO:0005975,
PGSC0003DMG400008943	GO:0004575,GO:0005975,
PGSC0003DMG400008945	GO:0003777,GO:0005524,GO:0005737,GO:0005871,GO:0005874,GO:0007018,GO:0008017,
PGSC0003DMG400008947	GO:0016706,GO:0055114,
PGSC0003DMG400008948	GO:0006511,GO:0031461,GO:0031625,
PGSC0003DMG400008949	GO:0006511,GO:0031461,GO:0031625,
PGSC0003DMG400008953	GO:0044260,GO:0044763,GO:0090304,
PGSC0003DMG400008956	GO:0008080,
PGSC0003DMG400008957	GO:0016787,
PGSC0003DMG400008958	GO:0016881,
PGSC0003DMG400008961	GO:0006629,GO:0016788,
PGSC0003DMG400008963	GO:0005488,GO:0006351,
PGSC0003DMG400008971	GO:0006826,GO:0010106,GO:0010167,GO:0015105,GO:0015250,GO:0015700,GO:0015706,GO:0016021,GO:0016328,GO:0035445,GO:0046685,GO:0080138,
PGSC0003DMG400008974	GO:0004575,GO:0005975,
PGSC0003DMG400008978	GO:0004190,GO:0006508,
PGSC0003DMG400008982	GO:0004190,GO:0006508,
PGSC0003DMG400008984	GO:0004190,GO:0006508,
PGSC0003DMG400008985	GO:0004190,GO:0006508,
PGSC0003DMG400008989	GO:0003700,GO:0006355,GO:0016602,GO:0043565,GO:0046982,
PGSC0003DMG400008994	GO:0004601,GO:0051920,GO:0055114,
PGSC0003DMG400008995	GO:0003676,GO:0005524,GO:0008026,
PGSC0003DMG400008997	GO:0000186,GO:0000919,GO:0004709,GO:0005515,GO:0005524,GO:0005634,GO:0005856,GO:0006260,GO:0006952,GO:0009524,GO:0016570,GO:0043414,
PGSC0003DMG400008998	GO:0004722,GO:0006470,GO:0016301,GO:0016310,GO:0046872,
PGSC0003DMG400009000	GO:0005053,GO:0005777,GO:0006635,GO:0016558,GO:0080008,
PGSC0003DMG400009004	GO:0006457,GO:0051082,
PGSC0003DMG400009014	GO:0003700,GO:0006355,GO:0043565,
PGSC0003DMG400009015	GO:0003676,GO:0005524,GO:0008026,
PGSC0003DMG400009019	GO:0003676,GO:0005524,GO:0008026,
PGSC0003DMG400009020	GO:0005198,GO:0005506,GO:0009658,GO:0016226,GO:0051536,
PGSC0003DMG400009021	GO:0005506,GO:0010286,GO:0045487,GO:0052634,GO:0055114,
PGSC0003DMG400009024	GO:0005524,GO:0046496,GO:0047453,GO:0048573,
PGSC0003DMG400009026	GO:0005524,GO:0005978,GO:0006098,GO:0006364,GO:0008878,GO:0009501,GO:0009570,GO:0009637,GO:0009902,GO:0009941,GO:0010027,GO:0010114,GO:0010218,GO:0019252,GO:0019684,
PGSC0003DMG400009033	GO:0003677,GO:0003682,
PGSC0003DMG400009036	GO:0005975,GO:0008422,GO:0009505,GO:0046685,
PGSC0003DMG400009038	GO:0005525,GO:0005783,GO:0005794,GO:0006886,GO:0016192,
PGSC0003DMG400009040	GO:0003677,GO:0003678,GO:0005524,GO:0005634,GO:0006270,GO:0032508,GO:0042555,
PGSC0003DMG400009044	GO:0000956,GO:0003677,GO:0003682,GO:0003700,GO:0003727,GO:0006306,GO:0006342,GO:0006349,GO:0007267,GO:0009506,GO:0009616,GO:0009960,GO:0010048,GO:0010050,GO:0010267,GO:0016571,GO:0031519,GO:0035196,GO:0043687,GO:0045893,
PGSC0003DMG400009047	GO:0004674,GO:0005524,GO:0006468,
PGSC0003DMG400009049	GO:0005768,GO:0005794,GO:0005802,GO:0020037,
PGSC0003DMG400009051	GO:0003700,GO:0006355,GO:0043565,
PGSC0003DMG400009052	GO:0001676,GO:0004467,GO:0005783,GO:0006633,GO:0009627,GO:0010025,GO:0010103,GO:0010143,GO:0031957,GO:0034976,
PGSC0003DMG400009061	GO:0004042,GO:0005737,GO:0006526,
PGSC0003DMG400009069	GO:0016881,
PGSC0003DMG400009071	GO:0006810,GO:0016021,
PGSC0003DMG400009076	GO:0005216,GO:0006811,GO:0016021,GO:0055085,
PGSC0003DMG400009077	GO:0004766,GO:0005737,GO:0006596,GO:0016768,GO:0042742,
PGSC0003DMG400009082	GO:0003676,GO:0046872,
PGSC0003DMG400009083	GO:0001104,GO:0006357,GO:0016592,
PGSC0003DMG400009092	GO:0005525,GO:0005622,GO:0007264,
PGSC0003DMG400009093	GO:0005741,GO:0055085,
PGSC0003DMG400009115	GO:0030247,
PGSC0003DMG400009116	GO:0030247,
PGSC0003DMG400009125	GO:0005777,GO:0016773,
PGSC0003DMG400009126	GO:0005829,GO:0006508,GO:0008236,GO:0016020,
PGSC0003DMG400009130	GO:0005524,GO:0006457,GO:0006508,GO:0008233,GO:0017111,GO:0051082,
PGSC0003DMG400009142	GO:0003677,GO:0003700,GO:0005634,GO:0006355,
PGSC0003DMG400009145	GO:0009553,
PGSC0003DMG400009150	GO:0004842,GO:0006511,
PGSC0003DMG400009156	GO:0009509,GO:0009534,GO:0009635,GO:0009941,GO:0010155,GO:0016117,GO:0016120,GO:0016166,GO:0016705,GO:0046777,GO:0055114,
PGSC0003DMG400009159	GO:0004617,GO:0005634,GO:0005829,GO:0006564,GO:0006569,GO:0006612,GO:0009570,GO:0009684,GO:0009963,GO:0010363,GO:0016597,GO:0042742,GO:0051287,GO:0055114,
PGSC0003DMG400009160	GO:0000166,GO:0003723,
PGSC0003DMG400009162	GO:0009534,GO:0009570,GO:0009767,GO:0009791,GO:0010181,GO:0016491,GO:0043495,GO:0070455,
PGSC0003DMG400009173	GO:0006457,GO:0009408,
PGSC0003DMG400009177	GO:0004857,GO:0005618,GO:0030599,GO:0042545,GO:0043086,GO:0045330,GO:0045490,
PGSC0003DMG400009178	GO:0004857,GO:0005576,GO:0005618,GO:0030599,GO:0042545,GO:0043086,GO:0045330,GO:0045490,
PGSC0003DMG400009180	GO:0004672,GO:0005524,GO:0006468,GO:0016021,
PGSC0003DMG400009181	GO:0004674,GO:0005524,GO:0006468,GO:0016021,GO:0032440,GO:0055114,
PGSC0003DMG400009183	GO:0004674,GO:0005524,GO:0006468,
PGSC0003DMG400009192	GO:0005215,GO:0005743,GO:0006839,GO:0016021,GO:0055085,
PGSC0003DMG400009195	GO:0009507,
PGSC0003DMG400009196	GO:0016020,GO:0016301,GO:0016310,
PGSC0003DMG400009210	GO:0000166,GO:0003723,GO:0005634,GO:0005737,GO:0006396,
PGSC0003DMG400009213	GO:0005887,GO:0008515,GO:0015770,GO:0055085,
PGSC0003DMG400009219	GO:0004742,GO:0005886,GO:0006084,GO:0009793,GO:0009941,GO:0016126,GO:0016132,GO:0022626,
PGSC0003DMG400009234	GO:0046872,GO:0050896,
PGSC0003DMG400009235	GO:0008652,GO:0008654,GO:0009507,GO:0019684,GO:0043623,
PGSC0003DMG400009236	GO:0003677,GO:0008152,GO:0008409,
PGSC0003DMG400009237	GO:0004106,GO:0005829,GO:0009073,GO:0046417,
PGSC0003DMG400009238	GO:0008152,GO:0016020,GO:0016772,
PGSC0003DMG400009244	GO:0009739,
PGSC0003DMG400009245	GO:0003677,GO:0006355,
PGSC0003DMG400009247	GO:0005215,GO:0006810,GO:0016020,
PGSC0003DMG400009248	GO:0044763,
PGSC0003DMG400009255	GO:0005788,GO:0006457,GO:0009408,GO:0009644,GO:0042542,
PGSC0003DMG400009264	GO:0003735,GO:0006412,GO:0022627,
PGSC0003DMG400009268	GO:0004867,
PGSC0003DMG400009273	GO:0016747,
PGSC0003DMG400009276	GO:0003700,GO:0006355,
PGSC0003DMG400009278	GO:0005524,GO:0009157,GO:0016310,GO:0016773,GO:0019136,
PGSC0003DMG400009292	GO:0000398,GO:0003677,GO:0003700,GO:0009410,GO:0009688,GO:0030422,GO:0035196,GO:0043687,GO:0045893,
PGSC0003DMG400009295	GO:0001510,GO:0003676,GO:0005524,GO:0005829,GO:0008026,
PGSC0003DMG400009304	GO:0003677,GO:0003682,GO:0016301,GO:0016310,
PGSC0003DMG400009307	GO:0005524,GO:0006952,GO:0043531,
PGSC0003DMG400009308	GO:0005524,GO:0006952,GO:0043531,
PGSC0003DMG400009309	GO:0005524,GO:0006952,GO:0043531,
PGSC0003DMG400009310	GO:0004497,GO:0005506,GO:0009055,GO:0016705,GO:0020037,GO:0055114,
PGSC0003DMG400009311	GO:0016491,GO:0046872,
PGSC0003DMG400009313	GO:0016491,GO:0046872,
PGSC0003DMG400009314	GO:0004497,GO:0005506,GO:0009055,GO:0016705,GO:0020037,GO:0055114,
PGSC0003DMG400009315	GO:0016491,GO:0046872,
PGSC0003DMG400009316	GO:0016491,GO:0046872,
PGSC0003DMG400009317	GO:0005524,GO:0005975,GO:0008974,GO:0016310,
PGSC0003DMG400009320	GO:0003924,GO:0004871,GO:0005525,GO:0006184,GO:0007186,GO:0031683,
PGSC0003DMG400009324	GO:0005524,GO:0006952,GO:0043531,
PGSC0003DMG400009327	GO:0005524,GO:0006952,GO:0043531,
PGSC0003DMG400009337	GO:0004672,
PGSC0003DMG400009340	GO:0003958,GO:0005506,GO:0005789,GO:0010181,GO:0055114,
PGSC0003DMG400009350	GO:0005634,GO:0016036,GO:0019375,GO:0045892,
PGSC0003DMG400009351	GO:0005669,GO:0006367,
PGSC0003DMG400009356	GO:0003725,GO:0009733,GO:0009735,GO:0009737,GO:0010267,GO:0010305,GO:0010445,GO:0010589,GO:0031054,GO:0035198,GO:0035279,GO:0051607,
PGSC0003DMG400009363	GO:0000060,GO:0003700,GO:0005634,GO:0005737,GO:0006355,GO:0010076,GO:0010077,GO:0010582,GO:0042803,GO:0043565,GO:0046982,GO:0048481,GO:0048510,
PGSC0003DMG400009365	GO:0003677,
PGSC0003DMG400009378	GO:0003677,GO:0003682,
PGSC0003DMG400009379	GO:0006457,GO:0051082,
PGSC0003DMG400009401	GO:0003924,GO:0005525,GO:0005622,GO:0006184,GO:0006886,GO:0006913,GO:0007264,GO:0016020,GO:0016192,
PGSC0003DMG400009403	GO:0006508,GO:0008234,GO:0048046,
PGSC0003DMG400009407	GO:0003676,GO:0005524,GO:0008026,
PGSC0003DMG400009414	GO:0004252,GO:0006508,GO:0042802,GO:0043086,
PGSC0003DMG400009423	GO:0016747,
PGSC0003DMG400009428	GO:0003777,GO:0005516,GO:0005524,GO:0005871,GO:0005886,GO:0006200,GO:0007018,GO:0008017,GO:0009846,GO:0010091,GO:0016491,GO:0016887,GO:0055114,
PGSC0003DMG400009430	GO:0005783,GO:0006508,GO:0008237,GO:0010136,GO:0015996,GO:0047652,
PGSC0003DMG400009431	GO:0006406,GO:0006606,
PGSC0003DMG400009432	GO:0003824,GO:0009058,
PGSC0003DMG400009433	GO:0000166,GO:0003676,
PGSC0003DMG400009435	GO:0004221,GO:0006511,GO:0008270,
PGSC0003DMG400009449	GO:0003700,GO:0005515,GO:0006355,GO:0043565,
PGSC0003DMG400009451	GO:0004674,GO:0005509,GO:0005524,GO:0006468,
PGSC0003DMG400009455	GO:0006952,GO:0043531,
PGSC0003DMG400009468	GO:0008271,GO:0008272,GO:0016021,GO:0055085,
PGSC0003DMG400009472	GO:0004619,GO:0006096,
PGSC0003DMG400009475	GO:0003677,GO:0003700,GO:0005634,GO:0006355,
PGSC0003DMG400009477	GO:0003824,GO:0005992,
PGSC0003DMG400009481	GO:0008270,GO:0016021,GO:0016760,GO:0030244,
PGSC0003DMG400009484	GO:0004553,GO:0005975,
PGSC0003DMG400009497	GO:0044237,
PGSC0003DMG400009500	GO:0005886,GO:0009723,GO:0016603,GO:0017186,GO:0031348,
PGSC0003DMG400009501	GO:0005506,GO:0006633,GO:0016021,GO:0016117,GO:0016491,GO:0016787,GO:0031969,GO:0055114,
PGSC0003DMG400009505	GO:0009793,
PGSC0003DMG400009507	GO:0030001,GO:0046872,
PGSC0003DMG400009509	GO:0005524,GO:0005737,GO:0006457,GO:0006950,GO:0051082,
PGSC0003DMG400009511	GO:0004867,GO:0005773,GO:0006508,GO:0006950,GO:0008233,GO:0010951,GO:0019828,
PGSC0003DMG400009512	GO:0004867,GO:0005773,GO:0006508,GO:0008233,GO:0010951,
PGSC0003DMG400009513	GO:0004867,GO:0005773,GO:0006508,GO:0006950,GO:0008233,GO:0010951,GO:0019828,
PGSC0003DMG400009523	GO:0003676,GO:0006259,GO:0046872,
PGSC0003DMG400009524	GO:0003723,GO:0003964,GO:0006278,GO:0008270,GO:0015074,
PGSC0003DMG400009525	GO:0008152,GO:0016758,
PGSC0003DMG400009526	GO:0008152,GO:0016758,
PGSC0003DMG400009527	GO:0008152,GO:0016758,
PGSC0003DMG400009528	GO:0008152,GO:0016758,
PGSC0003DMG400009529	GO:0008152,GO:0016758,
PGSC0003DMG400009530	GO:0002679,GO:0003700,GO:0005516,GO:0005634,GO:0006355,GO:0010200,GO:0035556,GO:0042742,GO:0043565,
PGSC0003DMG400009533	GO:0005198,GO:0009534,GO:0009941,GO:0019344,GO:0019684,GO:0019761,GO:0030003,GO:0035304,GO:0070838,
PGSC0003DMG400009534	GO:0008152,GO:0016758,
PGSC0003DMG400009561	GO:0004672,GO:0005524,GO:0006468,
PGSC0003DMG400009581	GO:0006511,
PGSC0003DMG400009587	GO:0046872,
PGSC0003DMG400009588	GO:0003735,GO:0005840,GO:0006412,
PGSC0003DMG400009589	GO:0005488,
PGSC0003DMG400009598	GO:0004630,GO:0005509,GO:0016020,GO:0016042,GO:0046470,GO:0070290,
PGSC0003DMG400009599	GO:0004630,GO:0005509,GO:0016020,GO:0016042,GO:0046470,GO:0070290,
PGSC0003DMG400009604	GO:0005215,GO:0006810,GO:0016021,
PGSC0003DMG400009606	GO:0004674,GO:0005524,GO:0006468,
PGSC0003DMG400009616	GO:0005488,
PGSC0003DMG400009620	GO:0004497,GO:0005506,GO:0009055,GO:0016021,GO:0016705,GO:0020037,GO:0055114,
PGSC0003DMG400009621	GO:0004497,GO:0005506,GO:0009055,GO:0016021,GO:0016705,GO:0020037,GO:0055114,
PGSC0003DMG400009623	GO:0004497,GO:0005506,GO:0009055,GO:0016021,GO:0016705,GO:0020037,GO:0055114,
PGSC0003DMG400009625	GO:0003676,GO:0008270,GO:0015074,
PGSC0003DMG400009626	GO:0003723,GO:0003964,GO:0006278,GO:0008270,GO:0015074,
PGSC0003DMG400009631	GO:0006952,GO:0007165,GO:0043531,
PGSC0003DMG400009632	GO:0046872,
PGSC0003DMG400009634	GO:0006952,GO:0007165,GO:0043531,
PGSC0003DMG400009635	GO:0005524,GO:0006952,GO:0007165,GO:0017111,GO:0043531,
PGSC0003DMG400009637	GO:0008270,GO:0016491,GO:0055114,
PGSC0003DMG400009638	GO:0008270,GO:0016491,GO:0055114,
PGSC0003DMG400009642	GO:0003723,GO:0003964,GO:0006278,GO:0008270,GO:0015074,
PGSC0003DMG400009661	GO:0004674,GO:0005524,GO:0006468,
PGSC0003DMG400009665	GO:0032502,GO:0044699,GO:0050794,
PGSC0003DMG400009672	GO:0003333,GO:0005773,GO:0009707,GO:0015171,GO:0015450,GO:0016021,GO:0042742,GO:0045037,
PGSC0003DMG400009680	GO:0003676,GO:0006259,GO:0046872,
PGSC0003DMG400009681	GO:0003723,GO:0003964,GO:0006278,GO:0008270,GO:0015074,
PGSC0003DMG400009686	GO:0006952,GO:0007165,GO:0043531,
PGSC0003DMG400009698	GO:0006537,GO:0015930,GO:0055114,
PGSC0003DMG400009701	GO:0005739,GO:0006397,
PGSC0003DMG400009702	GO:0005267,GO:0016021,GO:0071805,
PGSC0003DMG400009714	GO:0006457,GO:0009220,GO:0009408,GO:0009644,GO:0034976,GO:0042542,
PGSC0003DMG400009721	GO:0005488,
PGSC0003DMG400009743	GO:0004674,GO:0005524,GO:0006468,
PGSC0003DMG400009752	GO:0005247,GO:0006821,GO:0016021,GO:0030554,GO:0055085,
PGSC0003DMG400009762	GO:0004497,GO:0005506,GO:0009055,GO:0016705,GO:0020037,GO:0055114,
PGSC0003DMG400009772	GO:0004298,GO:0005634,GO:0005737,GO:0005839,GO:0051603,
PGSC0003DMG400009773	GO:0003677,GO:0005634,GO:0006355,GO:0009734,GO:0046983,
PGSC0003DMG400009775	GO:0003677,GO:0003700,GO:0003746,GO:0005634,GO:0005853,GO:0006355,GO:0006414,
PGSC0003DMG400009777	GO:0006541,GO:0008153,GO:0009793,GO:0016833,GO:0046417,GO:0046656,GO:0046820,
PGSC0003DMG400009790	GO:0004497,GO:0005506,GO:0009055,GO:0016021,GO:0016705,GO:0020037,GO:0055114,
PGSC0003DMG400009794	GO:0005886,
PGSC0003DMG400009802	GO:0003676,GO:0008270,GO:0015074,
PGSC0003DMG400009810	GO:0004497,GO:0005506,GO:0009055,GO:0016021,GO:0016705,GO:0020037,GO:0055114,
PGSC0003DMG400009814	GO:0004497,GO:0005506,GO:0009055,GO:0016021,GO:0016705,GO:0020037,GO:0055114,
PGSC0003DMG400009832	GO:0000287,GO:0005737,GO:0010333,GO:0016114,GO:0051762,
PGSC0003DMG400009843	GO:0016772,
PGSC0003DMG400009844	GO:0019789,
PGSC0003DMG400009850	GO:0003854,GO:0044237,GO:0047787,GO:0050662,GO:0055114,
PGSC0003DMG400009854	GO:0000287,GO:0005737,GO:0010333,GO:0016114,GO:0051762,
PGSC0003DMG400009861	GO:0004340,GO:0005524,GO:0006096,GO:0008865,GO:0009570,GO:0016310,GO:0051156,
PGSC0003DMG400009862	GO:0008565,GO:0015031,GO:0030122,
PGSC0003DMG400009878	GO:0006623,GO:0006944,GO:0007165,GO:0016192,GO:0016197,GO:0035091,GO:0046872,
PGSC0003DMG400009881	GO:0004842,GO:0008270,GO:0016567,
PGSC0003DMG400009882	GO:0035556,GO:0046872,
PGSC0003DMG400009883	GO:0004683,GO:0005509,GO:0005524,GO:0006468,
PGSC0003DMG400009891	GO:0004556,GO:0005509,GO:0005975,
PGSC0003DMG400009895	GO:0008270,GO:0016491,GO:0055114,
PGSC0003DMG400009899	GO:0044237,
PGSC0003DMG400009900	GO:0004222,GO:0005524,GO:0006508,GO:0007049,GO:0016021,GO:0017111,GO:0030163,GO:0031969,GO:0046872,GO:0051301,
PGSC0003DMG400009906	GO:0004096,GO:0005777,GO:0020037,GO:0042744,GO:0046872,GO:0055114,
PGSC0003DMG400009907	GO:0043153,GO:0048573,
PGSC0003DMG400009912	GO:0000151,GO:0004842,GO:0016567,
PGSC0003DMG400009914	GO:0004965,GO:0004970,GO:0005217,GO:0005234,GO:0005262,GO:0006874,GO:0007186,GO:0009416,GO:0009630,GO:0016021,GO:0030288,GO:0035235,GO:0070588,GO:0071230,
PGSC0003DMG400009917	GO:0000394,GO:0004579,GO:0005783,GO:0006486,GO:0006499,GO:0009086,GO:0016021,GO:0030244,
PGSC0003DMG400009918	GO:0005739,GO:0009941,
PGSC0003DMG400009919	GO:0008270,GO:0016874,
PGSC0003DMG400009920	GO:0003677,GO:0003700,GO:0006355,GO:0009855,GO:0009965,GO:0010014,GO:0010073,GO:0010199,
PGSC0003DMG400009924	GO:0004420,GO:0005789,GO:0008299,GO:0015936,GO:0016021,GO:0031966,GO:0042170,GO:0050661,GO:0055114,
PGSC0003DMG400009925	GO:0005739,
PGSC0003DMG400009936	GO:0008152,GO:0033926,
PGSC0003DMG400009938	GO:0003924,GO:0005200,GO:0005525,GO:0005737,GO:0005874,GO:0006184,GO:0007017,GO:0051258,
PGSC0003DMG400009940	GO:0005524,GO:0006457,GO:0006950,GO:0051082,
PGSC0003DMG400009949	GO:0005960,GO:0006546,
PGSC0003DMG400009951	GO:0005576,GO:0005618,GO:0009826,GO:0009828,GO:0009831,GO:0016020,
PGSC0003DMG400009956	GO:0006662,GO:0006979,GO:0009055,GO:0009414,GO:0009570,GO:0009941,GO:0015035,GO:0045454,
[truncated: 5,841 more rows]
