# Supplementary material for: Identification of starch candidate genes using SLAF-seq and BSA strategies and development of related SNP-CAPS markers in tetraploid potato
Source: PLoS One. 2021 Dec 21;16(12):e0261403. doi: 10.1371/journal.pone.0261403 (PMC8691606; doi:10.1371/journal.pone.0261403)
Supplement: S1 File — (ZIP) [file pone.0261403.s011.zip › ED/Anno/GeneAnno/pathway/kegg_enrichment/Solanum_tuberosum_v4.03.Kegg.ko]

#Gene_id	KO|e_value|Database_Genes|Anno
PGSC0003DMG400006636	K08145|0|sot:102603484|K08145 MFS transporter, SP family, solute carrier family 2 (facilitated glucose transporter), member 8 | (RefSeq) sugar transporter ERD6-like 5
PGSC0003DMG400009142	K09286|0|sot:102591860|K09286 EREBP-like factor | (RefSeq) ethylene-responsive transcription factor RAP2-12-like
PGSC0003DMG400009145	K14832|0|sot:102578279|K14832 ribosome biogenesis protein MAK21 | (RefSeq) uncharacterized protein C4F10.09c
PGSC0003DMG400009147	K00921|0|sot:102589738|K00921 1-phosphatidylinositol-3-phosphate 5-kinase [EC:2.7.1.150] | (RefSeq) 1-phosphatidylinositol-3-phosphate 5-kinase FAB1B-like
PGSC0003DMG400009149	K14790|0|sot:102587021|K14790 nucleolar protein 9 | (RefSeq) pumilio homolog 23
PGSC0003DMG400009150	K04554|8.30045e-71|sot:102586223|K04554 ubiquitin-conjugating enzyme E2 J2 [EC:2.3.2.23] | (RefSeq) ubiquitin-conjugating enzyme E2 34-like
PGSC0003DMG400009153	K03691|0|sot:102584575|K03691 peptide-O-fucosyltransferase [EC:2.4.1.221] | (RefSeq) fut13; uncharacterized LOC102584575
PGSC0003DMG400009154	K03061|0|sot:102584898|K03061 26S proteasome regulatory subunit T1 | (RefSeq) 26S protease regulatory subunit 7 homolog A
PGSC0003DMG400009156	K02293|0|sot:102577582|K02293 15-cis-phytoene desaturase [EC:1.3.5.5] | (RefSeq) PDS; phytoene dehydrogenase, chloroplastic/chromoplastic
PGSC0003DMG400009158	K08248|0|sot:102580581|K08248 (R)-mandelonitrile lyase [EC:4.1.2.10] | (RefSeq) (R)-mandelonitrile lyase-like
PGSC0003DMG400009159	K00058|0|sot:102580248|K00058 D-3-phosphoglycerate dehydrogenase [EC:1.1.1.95] | (RefSeq) D-3-phosphoglycerate dehydrogenase 3, chloroplastic-like
PGSC0003DMG400009166	K17943|0|sot:102602234|K17943 pumilio RNA-binding family | (RefSeq) pumilio homolog 5
PGSC0003DMG400009168	K14488|1.21258e-115|sot:102605261|K14488 SAUR family protein | (RefSeq) auxin-responsive protein SAUR72-like
PGSC0003DMG400009173	K13993|5.33862e-78|sot:102591190|K13993 HSP20 family protein | (RefSeq) 17.4 kDa class III heat shock protein
PGSC0003DMG400009174	K14488|2.16261e-63|sly:101247997|K14488 SAUR family protein | (RefSeq) auxin-responsive protein SAUR71-like
PGSC0003DMG400009177	K01051|0|sot:102588428|K01051 pectinesterase [EC:3.1.1.11] | (RefSeq) pectinesterase 3
PGSC0003DMG400009178	K01051|0|sot:102577480|K01051 pectinesterase [EC:3.1.1.11] | (RefSeq) PEST2; pectin methyl esterase
PGSC0003DMG400009182	K07300|0|sot:102581932|K07300 Ca2+:H+ antiporter | (RefSeq) vacuolar cation/proton exchanger 3-like
PGSC0003DMG400009183	K13413|0|sot:102577890|K13413 mitogen-activated protein kinase kinase 4/5 [EC:2.7.12.2] | (RefSeq) STMEK2; mitogen-activated protein kinase kinase
PGSC0003DMG400009185	K05387|0|sot:102605930|K05387 glutamate receptor, ionotropic, plant | (RefSeq) glutamate receptor 2.8-like
PGSC0003DMG400009186	K05387|0|sot:102579176|K05387 glutamate receptor, ionotropic, plant | (RefSeq) glutamate receptor 2.8-like
PGSC0003DMG400009192	K14684|0|sot:102601678|K14684 solute carrier family 25 (mitochondrial phosphate transporter), member 23/24/25/41 | (RefSeq) probable mitochondrial adenine nucleotide transporter BTL1
PGSC0003DMG400009194	K15032|0|sot:102600438|K15032 mTERF domain-containing protein, mitochondrial | (RefSeq) uncharacterized LOC102600438
PGSC0003DMG400009195	K12828|0|sot:107059794|K12828 splicing factor 3B subunit 1 | (RefSeq) splicing factor 3B subunit 1-like
PGSC0003DMG400017027	K02520|4.56872e-40|sot:102579742|K02520 translation initiation factor IF-3 | (RefSeq) translation initiation factor IF-3-like
PGSC0003DMG400022883	K14288|0|sot:102596289|K14288 exportin-T | (RefSeq) exportin-T
PGSC0003DMG400022885	K14085|0|sot:102598345|K14085 aldehyde dehydrogenase family 7 member A1 [EC:1.2.1.31 1.2.1.8 1.2.1.3] | (RefSeq) aldehyde dehydrogenase family 7 member B4
PGSC0003DMG400022888	K13464|0|sot:102601108|K13464 jasmonate ZIM domain-containing protein | (RefSeq) protein TIFY 10B-like
PGSC0003DMG400022889	K13201|0|sot:102601450|K13201 nucleolysin TIA-1/TIAR | (RefSeq) oligouridylate-binding protein 1B-like
PGSC0003DMG400022890	K11517|0|sot:102579596|K11517 (S)-2-hydroxy-acid oxidase [EC:1.1.3.15] | (RefSeq) peroxisomal (S)-2-hydroxy-acid oxidase GLO4-like
PGSC0003DMG400022891	K09458|0|sot:102602451|K09458 3-oxoacyl-[acyl-carrier-protein] synthase II [EC:2.3.1.179] | (RefSeq) 3-oxoacyl-[acyl-carrier-protein] synthase II, chloroplastic-like
PGSC0003DMG400022894	K00454|0|sot:102597498|K00454 lipoxygenase [EC:1.13.11.12] | (RefSeq) LOX-H3, LOX3.1; linoleate 13S-lipoxygenase 3-1, chloroplastic-like
PGSC0003DMG400022899	K07195|0|sot:102600316|K07195 exocyst complex component 7 | (RefSeq) exocyst complex component EXO70A1-like
PGSC0003DMG400022900	K04733|0|sot:102578944|K04733 interleukin-1 receptor-associated kinase 4 [EC:2.7.11.1] | (RefSeq) pollen receptor-like kinase 3
PGSC0003DMG400022902	K13100|0|sot:102602792|K13100 pre-mRNA-splicing factor CWC22 | (RefSeq) pre-mRNA-splicing factor CWC22 homolog
PGSC0003DMG400022905	K05658|0|spen:107013956|K05658 ATP-binding cassette, subfamily B (MDR/TAP), member 1 [EC:3.6.3.44] | (RefSeq) ABC transporter B family member 19-like
PGSC0003DMG400002482	K06944|0|sot:102605365|K06944 uncharacterized protein | (RefSeq) developmentally-regulated G-protein 1-like
PGSC0003DMG400002483	K00679|0|sot:102606040|K00679 phospholipid:diacylglycerol acyltransferase [EC:2.3.1.158] | (RefSeq) phospholipid:diacylglycerol acyltransferase 1-like
PGSC0003DMG400002484	K08064|0|sot:102578385|K08064 nuclear transcription factor Y, alpha | (RefSeq) nuclear transcription factor Y subunit A-3-like
PGSC0003DMG400002486	K01733|0|sot:102577745|K01733 threonine synthase [EC:4.2.3.1] | (RefSeq) TS; threonine synthase
PGSC0003DMG400002488	K17794|7.14891e-121|sot:102581029|K17794 mitochondrial import inner membrane translocase subunit TIM23 | (RefSeq) mitochondrial import inner membrane translocase subunit TIM23-1-like
PGSC0003DMG400002489	K09422|0|sot:102581700|K09422 myb proto-oncogene protein, plant | (RefSeq) single myb histone 4-like
PGSC0003DMG400002493	K11279|4.41116e-123|sot:102581934|K11279 nucleosome assembly protein 1-like 1 | (RefSeq) nucleosome assembly protein 1;4
PGSC0003DMG400002498	K10752|0|sot:102588976|K10752 histone-binding protein RBBP4 | (RefSeq) WD-40 repeat-containing protein MSI4-like
PGSC0003DMG400002499	K17086|0|sot:102589292|K17086 transmembrane 9 superfamily member 2/4 | (RefSeq) transmembrane 9 superfamily member 7
PGSC0003DMG400002504	K20359|5.59597e-104|sot:102592193|K20359 PRA1 family protein 1 | (RefSeq) PRA1 family protein F3-like
PGSC0003DMG400002506	K04354|0|sot:102582933|K04354 serine/threonine-protein phosphatase 2A regulatory subunit B | (RefSeq) serine/threonine protein phosphatase 2A 55 kDa regulatory subunit B beta isoform
PGSC0003DMG400002509	K02957|1.10293e-90|sot:102596507|K02957 small subunit ribosomal protein S15Ae | (RefSeq) 40S ribosomal protein S15a-5-like
PGSC0003DMG400002521	K04485|0|sot:102603127|K04485 DNA repair protein RadA/Sms | (RefSeq) DNA repair protein RadA homolog
PGSC0003DMG400002525	K00844|0|spen:107014676|K00844 hexokinase [EC:2.7.1.1] | (RefSeq) hexokinase-1
PGSC0003DMG400035244	K18195|1.1659e-38|spen:107029989|K18195 rhamnogalacturonan endolyase [EC:4.2.2.23] | (RefSeq) rhamnogalacturonate lyase-like
PGSC0003DMG400035638	K02951|1.08135e-22|cic:CICLE_v10026727mg|K02951 small subunit ribosomal protein S12e | (RefSeq) hypothetical protein
PGSC0003DMG400036713	K05298|3.3495e-130|sly:101253541|K05298 glyceraldehyde-3-phosphate dehydrogenase (NADP+) (phosphorylating) [EC:1.2.1.13] | (RefSeq) glyceraldehyde-3-phosphate dehydrogenase A, chloroplastic-like
PGSC0003DMG400037038	K09422|9.1441e-177|sly:101255286|K09422 myb proto-oncogene protein, plant | (RefSeq) transcription factor MYB26-like
PGSC0003DMG400002531	K14004|0|sly:101257847|K14004 protein transport protein SEC13 | (RefSeq) protein transport protein SEC13 homolog B-like
PGSC0003DMG400002534	K14313|0|sot:102582355|K14313 nuclear pore complex protein Nup53 | (RefSeq) nuclear pore complex protein NUP35
PGSC0003DMG400002537	K04077|0|sot:102577751|K04077 chaperonin GroEL | (RefSeq) ruBisCO large subunit-binding protein subunit beta, chloroplastic
PGSC0003DMG400002539	K10393|0|sot:102584807|K10393 kinesin family member 2/24 | (RefSeq) kinesin-13A
PGSC0003DMG400002541	K02922|9.70038e-62|spen:107012407|K02922 large subunit ribosomal protein L37e | (RefSeq) 60S ribosomal protein L37-3
PGSC0003DMG400002545	K10418|2.27241e-64|sot:102589624|K10418 dynein light chain LC8-type | (RefSeq) dynein light chain 1, cytoplasmic-like
PGSC0003DMG400002547	K02961|2.573e-77|sot:102591306|K02961 small subunit ribosomal protein S17 | (RefSeq) 30S ribosomal protein S17, chloroplastic
PGSC0003DMG400002550	K14484|0|sot:102595402|K14484 auxin-responsive protein IAA | (RefSeq) auxin-responsive protein IAA27-like
PGSC0003DMG400002552	K09873|4.04039e-172|sot:102596615|K09873 aquaporin TIP | (RefSeq) aquaporin TIP2-1-like
PGSC0003DMG400002558	K06627|0|sot:102586893|K06627 cyclin A | (RefSeq) cyclin-A2-4-like
PGSC0003DMG400002559	K15918|0|sot:102598451|K15918 D-glycerate 3-kinase [EC:2.7.1.31] | (RefSeq) D-glycerate 3-kinase, chloroplastic
PGSC0003DMG400002563	K03350|0|sot:102602679|K03350 anaphase-promoting complex subunit 3 | (RefSeq) cell division cycle protein 27 homolog B
PGSC0003DMG400002565	K20318|2.94084e-124|sot:102603350|K20318 protein SYS1 | (RefSeq) protein SYS1 homolog
PGSC0003DMG400002566	K17302|2.28119e-140|sot:102604255|K17302 coatomer subunit beta' | (RefSeq) coatomer subunit beta'-1-like
PGSC0003DMG400002568	K03126|0|sot:102604481|K03126 transcription initiation factor TFIID subunit 12 | (RefSeq) PPS7; transcription initiation factor TFIID subunit 12b-like
PGSC0003DMG400002573	K14497|0|sot:102579707|K14497 protein phosphatase 2C [EC:3.1.3.16] | (RefSeq) protein phosphatase 2C 16-like
PGSC0003DMG400002574	K00599|0|sot:102580690|K00599 methyltransferase-like protein 6 [EC:2.1.1.-] | (RefSeq) uncharacterized methyltransferase C3H7.11-like
PGSC0003DMG400002576	K00671|0|sot:102582029|K00671 glycylpeptide N-tetradecanoyltransferase [EC:2.3.1.97] | (RefSeq) glycylpeptide N-tetradecanoyltransferase 1-like
PGSC0003DMG400002577	K02218|0|sot:102582353|K02218 casein kinase 1 [EC:2.7.11.1] | (RefSeq) casein kinase I isoform delta-like
PGSC0003DMG400002578	K01530|0|sot:102582700|K01530 phospholipid-translocating ATPase [EC:3.6.3.1] | (RefSeq) probable phospholipid-transporting ATPase 4
PGSC0003DMG400002579	K20472|5.29766e-120|sot:102583032|K20472 coatomer subunit zeta | (RefSeq) coatomer subunit zeta-1-like
PGSC0003DMG400002580	K03787|0|sot:102583687|K03787 5'-nucleotidase [EC:3.1.3.5] | (RefSeq) 5'-nucleotidase SurE-like
PGSC0003DMG400002581	K18121|0|sot:102584035|K18121 glyoxylate/succinic semialdehyde reductase [EC:1.1.1.79 1.1.1.-] | (RefSeq) glyoxylate/succinic semialdehyde reductase 2, chloroplastic
PGSC0003DMG400002582	K12741|6.94987e-150|sot:102581600|K12741 heterogeneous nuclear ribonucleoprotein A1/A3 | (RefSeq) heterogeneous nuclear ribonucleoprotein 1
PGSC0003DMG400002583	K01193|0|sot:102584355|K01193 beta-fructofuranosidase [EC:3.2.1.26] | (RefSeq) beta-fructofuranosidase, insoluble isoenzyme CWINV1-like
PGSC0003DMG400002585	K04077|0|sot:102586554|K04077 chaperonin GroEL | (RefSeq) chaperonin CPN60-like 2, mitochondrial
PGSC0003DMG400002587	K15403|0|sot:102588108|K15403 fatty acid omega-hydroxy dehydrogenase [EC:1.1.-.-] | (RefSeq) protein HOTHEAD-like
PGSC0003DMG400002591	K11145|2.61656e-123|sot:102590276|K11145 ribonuclease III family protein [EC:3.1.26.-] | (RefSeq) mini-ribonuclease 3-like
PGSC0003DMG400002592	K01115|0|sot:102591861|K01115 phospholipase D1/2 [EC:3.1.4.4] | (RefSeq) phospholipase D alpha 4
PGSC0003DMG400002596	K12197|2.91238e-132|spen:107012062|K12197 charged multivesicular body protein 1 | (RefSeq) ESCRT-related protein CHMP1A
PGSC0003DMG400002597	K02903|6.05709e-98|sot:102577710|K02903 large subunit ribosomal protein L28e | (RefSeq) uncharacterized LOC102577710
PGSC0003DMG400002601	K14664|0|sot:102599664|K14664 IAA-amino acid hydrolase [EC:3.5.1.-] | (RefSeq) IAA-amino acid hydrolase ILR1-like 4
PGSC0003DMG400002605	K10760|3.38167e-41|spen:107003681|K10760 adenylate dimethylallyltransferase (cytokinin synthase) [EC:2.5.1.27 2.5.1.112] | (RefSeq) adenylate isopentenyltransferase 3, chloroplastic-like
PGSC0003DMG400002608	K14484|0|sot:102585218|K14484 auxin-responsive protein IAA | (RefSeq) auxin-responsive protein IAA26
PGSC0003DMG400002612	K00029|0|sot:102578500|K00029 malate dehydrogenase (oxaloacetate-decarboxylating)(NADP+) [EC:1.1.1.40] | (RefSeq) NADP-dependent malic enzyme, chloroplastic
PGSC0003DMG400002616	K09338|0|sot:102580476|K09338 homeobox-leucine zipper protein | (RefSeq) homeobox-leucine zipper protein ATHB-15
PGSC0003DMG400002619	K01179|5.83087e-30|sot:102583923|K01179 endoglucanase [EC:3.2.1.4] | (RefSeq) endoglucanase 3-like
PGSC0003DMG400002620	K09286|3.7042e-125|sot:102583689|K09286 EREBP-like factor | (RefSeq) ethylene-responsive transcription factor TINY
PGSC0003DMG400002621	K17925|4.16124e-09|sot:102586355|K17925 sorting nexin-13 | (RefSeq) uncharacterized LOC102586355
PGSC0003DMG400002622	K09580|0|sot:102588649|K09580 protein disulfide-isomerase A1 [EC:5.3.4.1] | (RefSeq) protein disulfide isomerase-like 1-6
PGSC0003DMG400002624	K20288|0|sot:102589293|K20288 conserved oligomeric Golgi complex subunit 1 | (RefSeq) conserved oligomeric Golgi complex subunit 1
PGSC0003DMG400002626	K02695|2.69507e-73|sot:102590963|K02695 photosystem I subunit VI | (RefSeq) photosystem I reaction center subunit VI, chloroplastic-like
PGSC0003DMG400002627	K09338|0|sot:102591633|K09338 homeobox-leucine zipper protein | (RefSeq) homeobox-leucine zipper protein GLABRA 2
PGSC0003DMG400002631	K06664|1.85382e-38|adu:107459885|K06664 peroxin-2 | (RefSeq) peroxisome biogenesis protein 2
PGSC0003DMG400002636	K14484|5.3231e-129|sot:102599665|K14484 auxin-responsive protein IAA | (RefSeq) auxin-induced protein IAA6-like
PGSC0003DMG400002639	K20792|0|sot:102599994|K20792 N-alpha-acetyltransferase 15/16, NatA auxiliary subunit | (RefSeq) N-alpha-acetyltransferase 15, NatA auxiliary subunit-like
PGSC0003DMG400002641	K15304|0|sot:102602342|K15304 Ran-binding protein 3 | (RefSeq) nuclear pore complex protein NUP50A
PGSC0003DMG400002643	K17471|0|sot:102603916|K17471 sulfate transporter 3 | (RefSeq) probable sulfate transporter 3.4
PGSC0003DMG400002651	K05581|2.23063e-60|sot:4099977|K05581 NAD(P)H-quinone oxidoreductase subunit J [EC:1.6.5.3] | (RefSeq) ndhJ, SotuCp024; NADH dehydrogenase 30 kDa subunit
PGSC0003DMG400046316	K11855|1.48926e-23|spen:107017022|K11855 ubiquitin carboxyl-terminal hydrolase 36/42 [EC:3.4.19.12] | (RefSeq) ubiquitin carboxyl-terminal hydrolase 16
PGSC0003DMG400046804	K15121|0|sot:102579058|K15121 solute carrier family 25, member 44 | (RefSeq) solute carrier family 25 member 44
PGSC0003DMG401002501	K12638|5.4383e-137|sot:102582597|K12638 3-epi-6-deoxocathasterone 23-monooxygenase [EC:1.14.13.112] | (RefSeq) cytochrome P450 90D2
PGSC0003DMG401002514	K18740|0|sot:102600317|K18740 exonuclease 3'-5' domain-containing protein 1 | (RefSeq) ribonuclease D-like
PGSC0003DMG401002516	K15128|1.79604e-151|sot:102601226|K15128 mediator of RNA polymerase II transcription subunit 6 | (RefSeq) mediator of RNA polymerase II transcription subunit 6
PGSC0003DMG401002540	K00430|0|sot:102585345|K00430 peroxidase [EC:1.11.1.7] | (RefSeq) putative Peroxidase 48
PGSC0003DMG401002548	K02200|5.36155e-105|sot:102593427|K02200 cytochrome c-type biogenesis protein CcmH | (RefSeq) cytochrome c-type biogenesis CcmH-like mitochondrial protein
PGSC0003DMG401002551	K18666|0|sot:102596069|K18666 activating signal cointegrator complex subunit 1 | (RefSeq) activating signal cointegrator 1 complex subunit 1
PGSC0003DMG401002553	K00784|0|sot:102596953|K00784 ribonuclease Z [EC:3.1.26.11] | (RefSeq) zinc phosphodiesterase ELAC protein 2-like
PGSC0003DMG401005606	K15109|0|spen:107012143|K15109 solute carrier family 25 (mitochondrial carnitine/acylcarnitine transporter), member 20/29 | (RefSeq) mitochondrial arginine transporter BAC2-like
PGSC0003DMG401005707	K08967|1.23192e-27|sot:107061612|K08967 1,2-dihydroxy-3-keto-5-methylthiopentene dioxygenase [EC:1.13.11.53 1.13.11.54] | (RefSeq) 1,2-dihydroxy-3-keto-5-methylthiopentene dioxygenase 2-like
PGSC0003DMG401009171	K09285|1.16624e-112|sot:102594405|K09285 AP2-like factor, ANT lineage | (RefSeq) AP2-like ethylene-responsive transcription factor AIL1
PGSC0003DMG401009187	K19986|0|sot:102578846|K19986 exocyst complex component 8 | (RefSeq) exocyst complex component EXO84B-like
PGSC0003DMG401022901	K11517|0|sot:102601782|K11517 (S)-2-hydroxy-acid oxidase [EC:1.1.3.15] | (RefSeq) peroxisomal (S)-2-hydroxy-acid oxidase GLO4-like
PGSC0003DMG402002501	K12638|6.68967e-85|sot:102582597|K12638 3-epi-6-deoxocathasterone 23-monooxygenase [EC:1.14.13.112] | (RefSeq) cytochrome P450 90D2
PGSC0003DMG402002538	K18183|1.7478e-56|spen:107012867|K18183 cytochrome c oxidase assembly protein subunit 19 | (RefSeq) cytochrome c oxidase assembly protein COX19-like
PGSC0003DMG402002542	K07897|2.33359e-151|spen:107012404|K07897 Ras-related protein Rab-7A | (RefSeq) ras-related protein Rab7
PGSC0003DMG402002553	K00784|2.38554e-65|sot:102596953|K00784 ribonuclease Z [EC:3.1.26.11] | (RefSeq) zinc phosphodiesterase ELAC protein 2-like
PGSC0003DMG402002606	K14566|1.30637e-144|sot:102602793|K14566 U3 small nucleolar RNA-associated protein 24 | (RefSeq) rRNA-processing protein FCF1 homolog
PGSC0003DMG402002635	K14484|4.80716e-152|sot:102599338|K14484 auxin-responsive protein IAA | (RefSeq) auxin-responsive protein IAA17-like
PGSC0003DMG402005606	K06215|0|sot:102588309|K06215 pyridoxal 5'-phosphate synthase pdxS subunit [EC:4.3.3.6] | (RefSeq) pyridoxal 5'-phosphate synthase-like subunit PDX1.2
PGSC0003DMG402009161	K05387|0|sot:102605930|K05387 glutamate receptor, ionotropic, plant | (RefSeq) glutamate receptor 2.8-like
PGSC0003DMG402009171	K09285|0|sot:102594405|K09285 AP2-like factor, ANT lineage | (RefSeq) AP2-like ethylene-responsive transcription factor AIL1
PGSC0003DMG402009187	K02135|4.26982e-46|sot:102578499|K02135 F-type H+-transporting ATPase subunit epsilon | (RefSeq) ATP synthase subunit epsilon, mitochondrial-like
PGSC0003DMG402009189	K01230|0|sot:102605487|K01230 mannosyl-oligosaccharide alpha-1,2-mannosidase [EC:3.2.1.113] | (RefSeq) mannosyl-oligosaccharide 1,2-alpha-mannosidase MNS1-like
PGSC0003DMG402022886	K12620|4.79295e-73|spen:107012410|K12620 U6 snRNA-associated Sm-like protein LSm1 | (RefSeq) sm-like protein LSM1B
PGSC0003DMG402022901	K11517|0|sot:102579270|K11517 (S)-2-hydroxy-acid oxidase [EC:1.1.3.15] | (RefSeq) peroxisomal (S)-2-hydroxy-acid oxidase GLO3-like
PGSC0003DMG403002548	K14638|0|sot:102592755|K14638 solute carrier family 15 (peptide/histidine transporter), member 3/4 | (RefSeq) protein NRT1/ PTR FAMILY 1.2-like
PGSC0003DMG403022886	K12620|2.51352e-08|spen:107012410|K12620 U6 snRNA-associated Sm-like protein LSm1 | (RefSeq) sm-like protein LSM1B
PGSC0003DMG403022901	K11517|0|sot:102602115|K11517 (S)-2-hydroxy-acid oxidase [EC:1.1.3.15] | (RefSeq) peroxisomal (S)-2-hydroxy-acid oxidase GLO4-like
PGSC0003DMG400005609	K13137|0|sot:102586216|K13137 serine-threonine kinase receptor-associated protein | (RefSeq) serine-threonine kinase receptor-associated protein-like
PGSC0003DMG400005610	K10632|0|sot:102585885|K10632 BRCA1-associated protein [EC:2.3.2.27] | (RefSeq) BRCA1-associated protein
PGSC0003DMG400005611	K18368|0|sot:102585209|K18368 caffeoylshikimate esterase [EC:3.1.1.-] | (RefSeq) caffeoylshikimate esterase
PGSC0003DMG400005612	K03301|0|sot:102584892|K03301 ATP:ADP antiporter, AAA family | (RefSeq) plastidic ATP/ADP-transporter
PGSC0003DMG400005622	K03128|0|sot:102578835|K03128 transcription initiation factor TFIID subunit 2 | (RefSeq) transcription initiation factor TFIID subunit 2
PGSC0003DMG400005627	K06891|5.95128e-116|sot:102601216|K06891 ATP-dependent Clp protease adaptor protein ClpS | (RefSeq) ATP-dependent Clp protease adapter protein CLPS1, chloroplastic
PGSC0003DMG400005688	K19476|0|sot:102602559|K19476 vacuolar protein sorting-associated protein IST1 | (RefSeq) uncharacterized LOC102602559
PGSC0003DMG400005690	K06215|0|sot:102588309|K06215 pyridoxal 5'-phosphate synthase pdxS subunit [EC:4.3.3.6] | (RefSeq) pyridoxal 5'-phosphate synthase-like subunit PDX1.2
PGSC0003DMG400005691	K14558|0|sot:102587545|K14558 periodic tryptophan protein 2 | (RefSeq) periodic tryptophan protein 2 homolog
PGSC0003DMG400005693	K15639|0|sot:102586881|K15639 PHYB activation tagged suppressor 1 [EC:1.14.-.-] | (RefSeq) cytochrome P450 734A1-like
PGSC0003DMG400005698	K04124|0|sot:102582924|K04124 gibberellin 3-beta-dioxygenase [EC:1.14.11.15] | (RefSeq) GA3ox2; gibberellin 3-beta-dioxygenase 1-like
PGSC0003DMG400005701	K03768|0|sot:102581487|K03768 peptidyl-prolyl cis-trans isomerase B (cyclophilin B) [EC:5.2.1.8] | (RefSeq) peptidyl-prolyl cis-trans isomerase CYP26-2, chloroplastic
PGSC0003DMG400005704	K03136|0|sot:102579587|K03136 transcription initiation factor TFIIE subunit alpha | (RefSeq) transcription initiation factor IIE subunit alpha-like
PGSC0003DMG400005706	K11407|0|sot:102603454|K11407 histone deacetylase 6 [EC:3.5.1.98] | (RefSeq) histone deacetylase 15
