# Supplementary material for: Identification of starch candidate genes using SLAF-seq and BSA strategies and development of related SNP-CAPS markers in tetraploid potato
Source: PLoS One. 2021 Dec 21;16(12):e0261403. doi: 10.1371/journal.pone.0261403 (PMC8691606; doi:10.1371/journal.pone.0261403)
Supplement: S1 File — (ZIP) [file pone.0261403.s011.zip › ED/Anno/GeneAnno/pathway/kegg_enrichment/Solanum_tuberosum_v4.03.KEGG.list]

#Pathway	KO	Enrichment_Factor	Q-value
Vitamin B6 metabolism	ko00750	14.96	0.0248285964802264
Brassinosteroid biosynthesis	ko00905	13.09	0.0374161351283127
Glyoxylate and dicarboxylate metabolism	ko00630	4.76	0.0411907359560082
Carbon metabolism	ko01200	2.35	0.253284832893081
Peroxisome	ko04146	3.36	0.438105388476601
Basal transcription factors	ko03022	5.37	0.482260201672768
Glycine, serine and threonine metabolism	ko00260	3.49	0.733450475377545
RNA transport	ko03013	2.39	1
RNA degradation	ko03018	2.43	1
Glycerolipid metabolism	ko00561	2.49	1
Plant hormone signal transduction	ko04075	1.47	1
Galactose metabolism	ko00052	2.45	1
Protein processing in endoplasmic reticulum	ko04141	1.36	1
Carbon fixation in photosynthetic organisms	ko00710	1.72	1
Starch and sucrose metabolism	ko00500	1.30	1
Endocytosis	ko04144	1.34	1
Phagosome	ko04145	1.55	1
Ribosome biogenesis in eukaryotes	ko03008	1.41	1
Pyruvate metabolism	ko00620	1.36	1
Glycolysis / Gluconeogenesis	ko00010	1.03	1
Ribosome	ko03010	0.98	1
Pentose and glucuronate interconversions	ko00040	0.96	1
Biosynthesis of amino acids	ko01230	0.86	1
Oxidative phosphorylation	ko00190	0.85	1
Ubiquitin mediated proteolysis	ko04120	0.78	1
Spliceosome	ko03040	0.67	1
Phenylpropanoid biosynthesis	ko00940	0.58	1
