# Supplementary material for: Identification of starch candidate genes using SLAF-seq and BSA strategies and development of related SNP-CAPS markers in tetraploid potato
Source: PLoS One. 2021 Dec 21;16(12):e0261403. doi: 10.1371/journal.pone.0261403 (PMC8691606; doi:10.1371/journal.pone.0261403)
Supplement: S1 File — (ZIP) [file pone.0261403.s011.zip › ED/Anno/GeneAnno/pathway/kegg_enrichment/Solanum_tuberosum_v4.03.KEGG.stat]

#Kegg_pathway	ko_id	Cluter_frequency	Genome_frequency	P-value	Corrected_P-value
Vitamin B6 metabolism	ko00750	3 out of 82 3.65853658536585%	14 out of 5726 0.244498777506112%	0.000919577647415792	0.0248285964802264
Brassinosteroid biosynthesis	ko00905	3 out of 82 3.65853658536585%	16 out of 5726 0.2794271742927%	0.0013857827825301	0.0374161351283127
Glyoxylate and dicarboxylate metabolism	ko00630	6 out of 82 7.31707317073171%	88 out of 5726 1.53684945860985%	0.00152558281318549	0.0411907359560082
Carbon metabolism	ko01200	10 out of 82 12.1951219512195%	297 out of 5726 5.18686692280824%	0.00938091973678079	0.253284832893081
Peroxisome	ko04146	5 out of 82 6.09756097560976%	104 out of 5726 1.81627663290255%	0.0162261254991334	0.438105388476601
Basal transcription factors	ko03022	3 out of 82 3.65853658536585%	39 out of 5726 0.681103737338456%	0.0178614889508433	0.482260201672768
Glycine, serine and threonine metabolism	ko00260	4 out of 82 4.8780487804878%	80 out of 5726 1.3971358714635%	0.0271648324213906	0.733450475377545
RNA transport	ko03013	6 out of 82 7.31707317073171%	175 out of 5726 3.05623471882641%	0.0386704332596153	1
RNA degradation	ko03018	4 out of 82 4.8780487804878%	115 out of 5726 2.00838281522878%	0.0820153012014385	1
Glycerolipid metabolism	ko00561	3 out of 82 3.65853658536585%	84 out of 5726 1.46699266503667%	0.118581061222847	1
Plant hormone signal transduction	ko04075	8 out of 82 9.75609756097561%	379 out of 5726 6.61893119105833%	0.173567170175913	1
Galactose metabolism	ko00052	2 out of 82 2.4390243902439%	57 out of 5726 0.995459308417744%	0.196218755664776	1
Protein processing in endoplasmic reticulum	ko04141	5 out of 82 6.09756097560976%	256 out of 5726 4.4708347886832%	0.304176884595331	1
Carbon fixation in photosynthetic organisms	ko00710	2 out of 82 2.4390243902439%	81 out of 5726 1.41460006985679%	0.323651628218428	1
Starch and sucrose metabolism	ko00500	5 out of 82 6.09756097560976%	269 out of 5726 4.69786936779602%	0.341300667221255	1
Endocytosis	ko04144	4 out of 82 4.8780487804878%	208 out of 5726 3.6325532658051%	0.347780978114278	1
Phagosome	ko04145	2 out of 82 2.4390243902439%	90 out of 5726 1.57177785539644%	0.370737674416875	1
Ribosome biogenesis in eukaryotes	ko03008	2 out of 82 2.4390243902439%	99 out of 5726 1.72895564093608%	0.41652752940075	1
Pyruvate metabolism	ko00620	2 out of 82 2.4390243902439%	103 out of 5726 1.79881243450926%	0.436358224324427	1
Glycolysis / Gluconeogenesis	ko00010	2 out of 82 2.4390243902439%	135 out of 5726 2.35766678309466%	0.580608071380782	1
Ribosome	ko03010	5 out of 82 6.09756097560976%	358 out of 5726 6.25218302479916%	0.589056654756392	1
Pentose and glucuronate interconversions	ko00040	2 out of 82 2.4390243902439%	145 out of 5726 2.53230876702759%	0.619893982070629	1
Biosynthesis of amino acids	ko01230	3 out of 82 3.65853658536585%	244 out of 5726 4.26126440796367%	0.686089740767741	1
Oxidative phosphorylation	ko00190	2 out of 82 2.4390243902439%	165 out of 5726 2.88159273489347%	0.689985246237411	1
Ubiquitin mediated proteolysis	ko04120	2 out of 82 2.4390243902439%	180 out of 5726 3.14355571079287%	0.735404588728642	1
Spliceosome	ko03040	2 out of 82 2.4390243902439%	209 out of 5726 3.65001746419839%	0.807456804824819	1
Phenylpropanoid biosynthesis	ko00940	2 out of 82 2.4390243902439%	240 out of 5726 4.1914076143905%	0.86489958547003	1
