# Supplementary material for: Identification of starch candidate genes using SLAF-seq and BSA strategies and development of related SNP-CAPS markers in tetraploid potato
Source: PLoS One. 2021 Dec 21;16(12):e0261403. doi: 10.1371/journal.pone.0261403 (PMC8691606; doi:10.1371/journal.pone.0261403)
Supplement: S1 File — (ZIP) [file pone.0261403.s011.zip › ED/Anno/GeneAnno/pathway/kegg_enrichment/Solanum_tuberosum_v4.03.KEGG.tree.stat]

#KEGG Category	Unigene Count(K Number Count)
Cellular Processes	10 (7)
	Transport and catabolism	10 (7)
		Endocytosis	4 (4)
		Peroxisome	5 (2)
		Phagosome	2 (2)
Environmental Information Processing	10 (6)
	Membrane transport	1 (1)
		ABC transporters	1 (1)
	Signal transduction	9 (5)
		Phosphatidylinositol signaling system	1 (1)
		Plant hormone signal transduction	8 (4)
Genetic Information Processing	29 (26)
	Folding, sorting and degradation	11 (9)
		Proteasome	1 (1)
		Protein processing in endoplasmic reticulum	5 (5)
		RNA degradation	4 (2)
		Ubiquitin mediated proteolysis	2 (2)
	Transcription	5 (5)
		Basal transcription factors	3 (3)
		Spliceosome	2 (2)
	Translation	14 (13)
		RNA transport	6 (5)
		Ribosome	5 (5)
		Ribosome biogenesis in eukaryotes	2 (2)
		mRNA surveillance pathway	1 (1)
Metabolism	40 (34)
	Amino acid metabolism	5 (5)
		Arginine and proline metabolism	1 (1)
		Cysteine and methionine metabolism	1 (1)
		Glycine, serine and threonine metabolism	4 (4)
		Histidine metabolism	1 (1)
		Lysine biosynthesis	1 (1)
		Lysine degradation	1 (1)
		Tryptophan metabolism	1 (1)
		Valine, leucine and isoleucine degradation	1 (1)
	Biosynthesis of other secondary metabolites	2 (2)
		Phenylpropanoid biosynthesis	2 (2)
	Carbohydrate metabolism	14 (10)
		Amino sugar and nucleotide sugar metabolism	1 (1)
		Ascorbate and aldarate metabolism	1 (1)
		Butanoate metabolism	1 (1)
		Fructose and mannose metabolism	1 (1)
		Galactose metabolism	2 (2)
		Glycolysis / Gluconeogenesis	2 (2)
		Glyoxylate and dicarboxylate metabolism	6 (3)
		Inositol phosphate metabolism	1 (1)
		Pentose and glucuronate interconversions	2 (1)
		Pyruvate metabolism	2 (2)
		Starch and sucrose metabolism	5 (4)
	Energy metabolism	5 (5)
		Carbon fixation in photosynthetic organisms	2 (2)
		Oxidative phosphorylation	2 (2)
		Photosynthesis	1 (1)
	Global and overview maps	13 (10)
		Biosynthesis of amino acids	3 (3)
		Carbon metabolism	10 (7)
		Fatty acid metabolism	1 (1)
	Glycan biosynthesis and metabolism	2 (2)
		N-Glycan biosynthesis	1 (1)
		Other types of O-glycan biosynthesis	1 (1)
	Lipid metabolism	7 (7)
		Cutin, suberine and wax biosynthesis	1 (1)
		Ether lipid metabolism	1 (1)
		Fatty acid biosynthesis	1 (1)
		Fatty acid degradation	1 (1)
		Glycerolipid metabolism	3 (3)
		Glycerophospholipid metabolism	1 (1)
		Linoleic acid metabolism	1 (1)
		alpha-Linolenic acid metabolism	1 (1)
	Metabolism of cofactors and vitamins	5 (4)
		Biotin metabolism	1 (1)
		Nicotinate and nicotinamide metabolism	1 (1)
		Vitamin B6 metabolism	3 (2)
	Metabolism of other amino acids	2 (2)
		Cyanoamino acid metabolism	1 (1)
		beta-Alanine metabolism	1 (1)
	Metabolism of terpenoids and polyketides	6 (5)
		Brassinosteroid biosynthesis	3 (2)
		Carotenoid biosynthesis	1 (1)
		Diterpenoid biosynthesis	1 (1)
		Zeatin biosynthesis	1 (1)
	Nucleotide metabolism	1 (1)
		Purine metabolism	1 (1)
		Pyrimidine metabolism	1 (1)
Organismal Systems	1 (1)
	Environmental adaptation	1 (1)
		Plant-pathogen interaction	1 (1)
