# Supplementary material for: Identification of starch candidate genes using SLAF-seq and BSA strategies and development of related SNP-CAPS markers in tetraploid potato
Source: PLoS One. 2021 Dec 21;16(12):e0261403. doi: 10.1371/journal.pone.0261403 (PMC8691606; doi:10.1371/journal.pone.0261403)
Supplement: S1 File — (ZIP) [file pone.0261403.s011.zip › ED/Anno/GeneAnno/pathway/kegg_enrichment/Solanum_tuberosum_v4.03.KEGG.xls]

#KEGG_n	82	KEGG_N	5726
#Pathway	ko_ID	Variant_gene	gene	Variant_gene_all	gene_all
Linoleic acid metabolism	ko00591	1	23	82	5726	PGSC0003DMG400022894	K00454
Carbon metabolism	ko01200	10	297	82	5726	PGSC0003DMG400002525;PGSC0003DMG400002559;PGSC0003DMG400002581;PGSC0003DMG400002612;PGSC0003DMG400009159;PGSC0003DMG400022890;PGSC0003DMG400036713;PGSC0003DMG401022901;PGSC0003DMG402022901;PGSC0003DMG403022901	K00844+K15918+K18121+K00029+K00058+K11517+K05298+K11517+K11517+K11517
Spliceosome	ko03040	2	209	82	5726	PGSC0003DMG400002582;PGSC0003DMG400009195	K12741+K12828
Biotin metabolism	ko00780	1	18	82	5726	PGSC0003DMG400022891	K09458
Photosynthesis	ko00195	1	80	82	5726	PGSC0003DMG400002626	K02695
Phosphatidylinositol signaling system	ko04070	1	82	82	5726	PGSC0003DMG400009147	K00921
Oxidative phosphorylation	ko00190	2	165	82	5726	PGSC0003DMG400002651;PGSC0003DMG402009187	K05581+K02135
Basal transcription factors	ko03022	3	39	82	5726	PGSC0003DMG400002568;PGSC0003DMG400005622;PGSC0003DMG400005704	K03126+K03128+K03136
ABC transporters	ko02010	1	28	82	5726	PGSC0003DMG400022905	K05658
alpha-Linolenic acid metabolism	ko00592	1	56	82	5726	PGSC0003DMG400022894	K00454
Fatty acid metabolism	ko01212	1	106	82	5726	PGSC0003DMG400022891	K09458
Galactose metabolism	ko00052	2	57	82	5726	PGSC0003DMG400002525;PGSC0003DMG400002583	K00844+K01193
N-Glycan biosynthesis	ko00510	1	42	82	5726	PGSC0003DMG402009189	K01230
Lysine biosynthesis	ko00300	1	11	82	5726	PGSC0003DMG400022885	K14085
Protein processing in endoplasmic reticulum	ko04141	5	256	82	5726	PGSC0003DMG400002531;PGSC0003DMG400002622;PGSC0003DMG400009150;PGSC0003DMG400009173;PGSC0003DMG402009189	K14004+K09580+K04554+K13993+K01230
Lysine degradation	ko00310	1	53	82	5726	PGSC0003DMG400022885	K14085
Cyanoamino acid metabolism	ko00460	1	62	82	5726	PGSC0003DMG400009158	K08248
Glycolysis / Gluconeogenesis	ko00010	2	135	82	5726	PGSC0003DMG400002525;PGSC0003DMG400022885	K00844+K14085
Histidine metabolism	ko00340	1	40	82	5726	PGSC0003DMG400022885	K14085
Phagosome	ko04145	2	90	82	5726	PGSC0003DMG400009147;PGSC0003DMG402002542	K00921+K07897
Arginine and proline metabolism	ko00330	1	68	82	5726	PGSC0003DMG400022885	K14085
Brassinosteroid biosynthesis	ko00905	3	16	82	5726	PGSC0003DMG400005693;PGSC0003DMG401002501;PGSC0003DMG402002501	K15639+K12638+K12638
Cysteine and methionine metabolism	ko00270	1	119	82	5726	PGSC0003DMG401005707	K08967
Peroxisome	ko04146	5	104	82	5726	PGSC0003DMG400002631;PGSC0003DMG400022890;PGSC0003DMG401022901;PGSC0003DMG402022901;PGSC0003DMG403022901	K06664+K11517+K11517+K11517+K11517
Phenylpropanoid biosynthesis	ko00940	2	240	82	5726	PGSC0003DMG400005611;PGSC0003DMG401002540	K18368+K00430
Cutin, suberine and wax biosynthesis	ko00073	1	40	82	5726	PGSC0003DMG400002587	K15403
Diterpenoid biosynthesis	ko00904	1	58	82	5726	PGSC0003DMG400005698	K04124
Carotenoid biosynthesis	ko00906	1	46	82	5726	PGSC0003DMG400009156	K02293
Tryptophan metabolism	ko00380	1	69	82	5726	PGSC0003DMG400022885	K14085
Starch and sucrose metabolism	ko00500	5	269	82	5726	PGSC0003DMG400002525;PGSC0003DMG400002583;PGSC0003DMG400002619;PGSC0003DMG400009177;PGSC0003DMG400009178	K00844+K01193+K01179+K01051+K01051
Nicotinate and nicotinamide metabolism	ko00760	1	22	82	5726	PGSC0003DMG400002580	K03787
Ether lipid metabolism	ko00565	1	28	82	5726	PGSC0003DMG400002592	K01115
RNA degradation	ko03018	4	115	82	5726	PGSC0003DMG400002537;PGSC0003DMG400002585;PGSC0003DMG402022886;PGSC0003DMG403022886	K04077+K04077+K12620+K12620
Zeatin biosynthesis	ko00908	1	147	82	5726	PGSC0003DMG400002605	K10760
Proteasome	ko03050	1	67	82	5726	PGSC0003DMG400009154	K03061
Glycerolipid metabolism	ko00561	3	84	82	5726	PGSC0003DMG400002483;PGSC0003DMG400002559;PGSC0003DMG400022885	K00679+K15918+K14085
Fatty acid degradation	ko00071	1	53	82	5726	PGSC0003DMG400022885	K14085
Amino sugar and nucleotide sugar metabolism	ko00520	1	152	82	5726	PGSC0003DMG400002525	K00844
Glycine, serine and threonine metabolism	ko00260	4	80	82	5726	PGSC0003DMG400002486;PGSC0003DMG400002559;PGSC0003DMG400009159;PGSC0003DMG400022885	K01733+K15918+K00058+K14085
Ribosome	ko03010	5	358	82	5726	PGSC0003DMG400002509;PGSC0003DMG400002541;PGSC0003DMG400002547;PGSC0003DMG400002597;PGSC0003DMG400035638	K02957+K02922+K02961+K02903+K02951
Endocytosis	ko04144	4	208	82	5726	PGSC0003DMG400002592;PGSC0003DMG400002596;PGSC0003DMG400005688;PGSC0003DMG402002542	K01115+K12197+K19476+K07897
Valine, leucine and isoleucine degradation	ko00280	1	76	82	5726	PGSC0003DMG400022885	K14085
Ubiquitin mediated proteolysis	ko04120	2	180	82	5726	PGSC0003DMG400002563;PGSC0003DMG400009150	K03350+K04554
beta-Alanine metabolism	ko00410	1	71	82	5726	PGSC0003DMG400022885	K14085
Plant hormone signal transduction	ko04075	8	379	82	5726	PGSC0003DMG400002550;PGSC0003DMG400002573;PGSC0003DMG400002608;PGSC0003DMG400002636;PGSC0003DMG400009168;PGSC0003DMG400009174;PGSC0003DMG400022888;PGSC0003DMG402002635	K14484+K14497+K14484+K14484+K14488+K14488+K13464+K14484
Biosynthesis of amino acids	ko01230	3	244	82	5726	PGSC0003DMG400002486;PGSC0003DMG400009159;PGSC0003DMG400022885	K01733+K00058+K14085
Glycerophospholipid metabolism	ko00564	1	101	82	5726	PGSC0003DMG400002592	K01115
Glyoxylate and dicarboxylate metabolism	ko00630	6	88	82	5726	PGSC0003DMG400002559;PGSC0003DMG400002581;PGSC0003DMG400022890;PGSC0003DMG401022901;PGSC0003DMG402022901;PGSC0003DMG403022901	K15918+K18121+K11517+K11517+K11517+K11517
Inositol phosphate metabolism	ko00562	1	66	82	5726	PGSC0003DMG400009147	K00921
Fructose and mannose metabolism	ko00051	1	75	82	5726	PGSC0003DMG400002525	K00844
Ascorbate and aldarate metabolism	ko00053	1	55	82	5726	PGSC0003DMG400022885	K14085
Carbon fixation in photosynthetic organisms	ko00710	2	81	82	5726	PGSC0003DMG400002612;PGSC0003DMG400036713	K00029+K05298
Plant-pathogen interaction	ko04626	1	226	82	5726	PGSC0003DMG400009183	K13413
Pyruvate metabolism	ko00620	2	103	82	5726	PGSC0003DMG400002612;PGSC0003DMG400022885	K00029+K14085
Butanoate metabolism	ko00650	1	29	82	5726	PGSC0003DMG400002581	K18121
Ribosome biogenesis in eukaryotes	ko03008	2	99	82	5726	PGSC0003DMG400005691;PGSC0003DMG402002606	K14558+K14566
Purine metabolism	ko00230	1	162	82	5726	PGSC0003DMG400002580	K03787
Fatty acid biosynthesis	ko00061	1	49	82	5726	PGSC0003DMG400022891	K09458
Pentose and glucuronate interconversions	ko00040	2	145	82	5726	PGSC0003DMG400009177;PGSC0003DMG400009178	K01051+K01051
mRNA surveillance pathway	ko03015	1	115	82	5726	PGSC0003DMG400002506	K04354
Other types of O-glycan biosynthesis	ko00514	1	3	82	5726	PGSC0003DMG400009153	K03691
Pyrimidine metabolism	ko00240	1	130	82	5726	PGSC0003DMG400002580	K03787
RNA transport	ko03013	6	175	82	5726	PGSC0003DMG400002531;PGSC0003DMG400002534;PGSC0003DMG400005609;PGSC0003DMG400022883;PGSC0003DMG401002553;PGSC0003DMG402002553	K14004+K14313+K13137+K14288+K00784+K00784
Vitamin B6 metabolism	ko00750	3	14	82	5726	PGSC0003DMG400002486;PGSC0003DMG400005690;PGSC0003DMG402005606	K01733+K06215+K06215
