# Supplementary material for: Identification of starch candidate genes using SLAF-seq and BSA strategies and development of related SNP-CAPS markers in tetraploid potato
Source: PLoS One. 2021 Dec 21;16(12):e0261403. doi: 10.1371/journal.pone.0261403 (PMC8691606; doi:10.1371/journal.pone.0261403)
Supplement: S1 File — (ZIP) [file pone.0261403.s011.zip › ED/Anno/GeneAnno/region.stat]

Chromosome_ID	Start	End	Size(Mb)	Gene_Number
ST4.03ch02	0	5620000	5.62	123
ST4.03ch03	59020000	62280000	3.26	355
ST4.03ch07	48360000	48380000	0.02	7
Total	-	-	-	485
