# Supplementary material for: Identification of starch candidate genes using SLAF-seq and BSA strategies and development of related SNP-CAPS markers in tetraploid potato
Source: PLoS One. 2021 Dec 21;16(12):e0261403. doi: 10.1371/journal.pone.0261403 (PMC8691606; doi:10.1371/journal.pone.0261403)
Supplement: S1 File — (ZIP) [file pone.0261403.s011.zip › ED/Anno/GeneAnno/Solanum_tuberosum_v4.03.annotation.xls]

#Gene_ID	COG_class	COG_class_annotation	GO_annotation	KEGG_annotation	KOG_class	KOG_class_annotation	Pfam_annotation	Swissprot_annotation	eggNOG_class	eggNOG_class_annotation	nr_annotation
PGSC0003DMG400009141	[O]	Posttranslational modification, protein turnover, chaperones	--	--	--	--	Subtilase family;; Peptidase inhibitor I9;; PA domain	Subtilisin-like protease SBT1.5 OS=Arabidopsis thaliana OX=3702 GN=SBT1.5 PE=2 SV=1	--	--	PREDICTED: subtilisin-like protease SBT1.6 [Solanum tuberosum]
PGSC0003DMG400005614	--	--	Biological Process: RNA modification (GO:0009451);; Biological Process: chloroplast organization (GO:0009658);; Biological Process: growth (GO:0040007);;	--	[R]	General function prediction only	PPR repeat family;; PPR repeat;; PPR repeat;; DYW family of nucleic acid deaminases;; Pentatricopeptide repeat domain;; Pentacotripeptide-repeat region of PRORP;; Tetratricopeptide repeat	Pentatricopeptide repeat-containing protein At1g15510, chloroplastic OS=Arabidopsis thaliana OX=3702 GN=PCMP-H73 PE=1 SV=1	--	--	PREDICTED: pentatricopeptide repeat-containing protein At1g15510, chloroplastic [Solanum tuberosum]
PGSC0003DMG400031332	--	--	--	--	--	--	Plant mobile domain	--	--	--	PREDICTED: uncharacterized protein LOC109219803 [Nicotiana attenuata]
PGSC0003DMG402009190	--	--	--	--	--	--	--	Uncharacterized membrane protein At1g16860 OS=Arabidopsis thaliana OX=3702 GN=At1g16860 PE=1 SV=1	--	--	PREDICTED: uncharacterized membrane protein At1g16860-like [Solanum tuberosum]
PGSC0003DMG400045271	--	--	--	--	--	--	--	--	--	--	PREDICTED: uncharacterized protein LOC107059645 [Solanum tuberosum]
PGSC0003DMG400047112	--	--	--	--	--	--	--	--	--	--	hypothetical protein SDM1_41t00022 [Solanum demissum]
PGSC0003DMG400041662	--	--	Biological Process: defense response (GO:0006952);; Molecular Function: ADP binding (GO:0043531);;	--	--	--	--	--	--	--	Putative plant disease resistant protein, identical [Solanum demissum]
PGSC0003DMG400009147	[O]	Posttranslational modification, protein turnover, chaperones	--	K00921|0|sot:102589738|K00921 1-phosphatidylinositol-3-phosphate 5-kinase [EC:2.7.1.150] | (RefSeq) 1-phosphatidylinositol-3-phosphate 5-kinase FAB1B-like	[T]	Signal transduction mechanisms	TCP-1/cpn60 chaperonin family;; FYVE zinc finger;; Phosphatidylinositol-4-phosphate 5-Kinase	1-phosphatidylinositol-3-phosphate 5-kinase FAB1B OS=Arabidopsis thaliana OX=3702 GN=FAB1B PE=2 SV=1	--	--	PREDICTED: 1-phosphatidylinositol-3-phosphate 5-kinase FAB1B-like isoform X2 [Solanum tuberosum]
PGSC0003DMG400002596	--	--	Biological Process: protein transport (GO:0015031);;	K12197|2.91238e-132|spen:107012062|K12197 charged multivesicular body protein 1 | (RefSeq) ESCRT-related protein CHMP1A	[U]	Intracellular trafficking, secretion, and vesicular transport	Snf7	ESCRT-related protein CHMP1A OS=Arabidopsis thaliana OX=3702 GN=CHMP1A PE=1 SV=1	--	--	PREDICTED: ESCRT-related protein CHMP1A [Solanum lycopersicum]
PGSC0003DMG400005705	--	--	--	--	--	--	TCP family transcription factor	Transcription factor TCP12 OS=Arabidopsis thaliana OX=3702 GN=TCP12 PE=2 SV=1	--	--	PREDICTED: transcription factor BRC1a isoform X1 [Solanum tuberosum]
PGSC0003DMG400005718	--	--	--	--	[K]	Transcription	Endonuclease/Exonuclease/phosphatase family	Carbon catabolite repressor protein 4 homolog 5 OS=Arabidopsis thaliana OX=3702 GN=CCR4-5 PE=2 SV=2	--	--	PREDICTED: carbon catabolite repressor protein 4 homolog 5 isoform X2 [Solanum tuberosum]
PGSC0003DMG400005702	--	--	--	--	--	--	--	--	--	--	PREDICTED: uncharacterized protein LOC107059577 [Solanum tuberosum]
PGSC0003DMG400005706	[BQ]	--	--	K11407|0|sot:102603454|K11407 histone deacetylase 6 [EC:3.5.1.98] | (RefSeq) histone deacetylase 15	[B]	Chromatin structure and dynamics	Histone deacetylase domain	Histone deacetylase 15 OS=Arabidopsis thaliana OX=3702 GN=HDA15 PE=2 SV=2	--	--	PREDICTED: histone deacetylase 15 isoform X1 [Solanum tuberosum]
PGSC0003DMG400045079	--	--	Molecular Function: RNA binding (GO:0003723);; Molecular Function: RNA-directed DNA polymerase activity (GO:0003964);; Biological Process: RNA-dependent DNA biosynthetic process (GO:0006278);; Molecular Function: zinc ion binding (GO:0008270);; Biological Process: DNA integration (GO:0015074);;	--	--	--	--	--	--	--	PREDICTED: uncharacterized protein LOC107013275 [Solanum pennellii]
PGSC0003DMG400039263	--	--	Biological Process: regulation of transcription, DNA-templated (GO:0006355);;	--	--	--	GRAS domain family	Nodulation-signaling pathway 1 protein OS=Medicago truncatula OX=3880 GN=NSP1 PE=1 SV=1	--	--	PREDICTED: nodulation-signaling pathway 1 protein-like [Solanum tuberosum]
PGSC0003DMG400009164	--	--	--	--	--	--	--	Mediator of RNA polymerase II transcription subunit 8 OS=Arabidopsis thaliana OX=3702 GN=MED8 PE=1 SV=1	--	--	PREDICTED: mediator of RNA polymerase II transcription subunit 8 isoform X2 [Solanum tuberosum]
PGSC0003DMG400009144	--	--	--	--	[I]	Lipid transport and metabolism	SacI homology domain	Phosphoinositide phosphatase SAC2 OS=Arabidopsis thaliana OX=3702 GN=SAC2 PE=2 SV=1	--	--	PREDICTED: phosphoinositide phosphatase SAC2-like [Solanum tuberosum]
PGSC0003DMG400005681	--	--	--	--	--	--	--	--	--	--	PREDICTED: uncharacterized protein LOC107014233 [Solanum pennellii]
PGSC0003DMG400005627	[O]	Posttranslational modification, protein turnover, chaperones	Biological Process: protein catabolic process (GO:0030163);;	K06891|5.95128e-116|sot:102601216|K06891 ATP-dependent Clp protease adaptor protein ClpS | (RefSeq) ATP-dependent Clp protease adapter protein CLPS1, chloroplastic	--	--	ATP-dependent Clp protease adaptor protein ClpS	ATP-dependent Clp protease adapter protein CLPS1, chloroplastic OS=Arabidopsis thaliana OX=3702 GN=CPLS1 PE=1 SV=1	--	--	PREDICTED: ATP-dependent Clp protease adapter protein CLPS1, chloroplastic [Solanum tuberosum]
PGSC0003DMG402022901	[CIR]	--	--	K11517|0|sot:102579270|K11517 (S)-2-hydroxy-acid oxidase [EC:1.1.3.15] | (RefSeq) peroxisomal (S)-2-hydroxy-acid oxidase GLO3-like	[C]	Energy production and conversion	FMN-dependent dehydrogenase;; IMP dehydrogenase / GMP reductase domain;; Thiazole biosynthesis protein ThiG;; Dihydroorotate dehydrogenase	Peroxisomal (S)-2-hydroxy-acid oxidase GLO3 OS=Arabidopsis thaliana OX=3702 GN=GLO3 PE=2 SV=1	--	--	PREDICTED: peroxisomal (S)-2-hydroxy-acid oxidase GLO3-like [Solanum tuberosum]
PGSC0003DMG401002501	[QV]	--	Molecular Function: monooxygenase activity (GO:0004497);; Molecular Function: iron ion binding (GO:0005506);; Molecular Function: electron carrier activity (GO:0009055);; Molecular Function: oxidoreductase activity, acting on paired donors, with incorporation or reduction of molecular oxygen (GO:0016705);; Molecular Function: heme binding (GO:0020037);; Biological Process: oxidation-reduction pro…	K12638|5.4383e-137|sot:102582597|K12638 3-epi-6-deoxocathasterone 23-monooxygenase [EC:1.14.13.112] | (RefSeq) cytochrome P450 90D2	[QI]	--	Cytochrome P450	Cytochrome P450 90D2 OS=Oryza sativa subsp. japonica OX=39947 GN=CYP90D2 PE=1 SV=1	--	--	PREDICTED: cytochrome P450 90D2 [Solanum tuberosum]
PGSC0003DMG400014028	--	--	--	--	--	--	--	--	--	--	hypothetical protein CQW23_11471 [Capsicum baccatum]
PGSC0003DMG400002587	[IR]	--	--	K15403|0|sot:102588108|K15403 fatty acid omega-hydroxy dehydrogenase [EC:1.1.-.-] | (RefSeq) protein HOTHEAD-like	[R]	General function prediction only	GMC oxidoreductase;; GMC oxidoreductase	Protein HOTHEAD OS=Arabidopsis thaliana OX=3702 GN=HTH PE=1 SV=1	--	--	PREDICTED: protein HOTHEAD-like isoform X1 [Solanum tuberosum]
PGSC0003DMG402005699	--	--	--	--	--	--	F-box-like;; F-box domain	Putative F-box/LRR-repeat protein At3g18150 OS=Arabidopsis thaliana OX=3702 GN=At3g18150 PE=4 SV=2	--	--	PREDICTED: uncharacterized protein LOC102582585 [Solanum tuberosum]
PGSC0003DMG400002506	--	--	--	K04354|0|sot:102582933|K04354 serine/threonine-protein phosphatase 2A regulatory subunit B | (RefSeq) serine/threonine protein phosphatase 2A 55 kDa regulatory subunit B beta isoform	[T]	Signal transduction mechanisms	WD domain, G-beta repeat	Serine/threonine protein phosphatase 2A 55 kDa regulatory subunit B beta isoform OS=Arabidopsis thaliana OX=3702 GN=PP2AB2 PE=1 SV=1	--	--	PREDICTED: serine/threonine protein phosphatase 2A 55 kDa regulatory subunit B beta isoform isoform X2 [Solanum tuberosum]
PGSC0003DMG400017793	--	--	--	--	[R]	General function prediction only	PPR repeat family;; PPR repeat;; PPR repeat;; Pentatricopeptide repeat domain;; Pentacotripeptide-repeat region of PRORP;; Tetratricopeptide repeat;; Tetratricopeptide repeat;; Vacuolar sorting protein 39 domain 1	Pentatricopeptide repeat-containing protein At5g27110 OS=Arabidopsis thaliana OX=3702 GN=PCMP-E14 PE=2 SV=2	--	--	PREDICTED: pentatricopeptide repeat-containing protein At5g27110 [Solanum tuberosum]
PGSC0003DMG400037470	[L]	Replication, recombination and repair	--	--	[R]	General function prediction only	Reverse transcriptase (RNA-dependent DNA polymerase);; Reverse transcriptase-like	Putative ribonuclease H protein At1g65750 OS=Arabidopsis thaliana OX=3702 GN=At1g65750 PE=3 SV=1	--	--	PREDICTED: uncharacterized protein LOC107061108 [Solanum tuberosum]
PGSC0003DMG400002578	[P]	Inorganic ion transport and metabolism	--	K01530|0|sot:102582700|K01530 phospholipid-translocating ATPase [EC:3.6.3.1] | (RefSeq) probable phospholipid-transporting ATPase 4	[R]	General function prediction only	Phospholipid-translocating P-type ATPase C-terminal;; Phospholipid-translocating ATPase N-terminal;; Cation transport ATPase (P-type);; haloacid dehalogenase-like hydrolase	Probable phospholipid-transporting ATPase 4 OS=Arabidopsis thaliana OX=3702 GN=ALA4 PE=3 SV=2	--	--	PREDICTED: probable phospholipid-transporting ATPase 4 [Solanum tuberosum]
PGSC0003DMG400022897	--	--	--	--	--	--	Protein of unknown function (DUF1677)	--	--	--	PREDICTED: uncharacterized protein LOC102598690 [Solanum tuberosum]
PGSC0003DMG401009171	--	--	--	K09285|1.16624e-112|sot:102594405|K09285 AP2-like factor, ANT lineage | (RefSeq) AP2-like ethylene-responsive transcription factor AIL1	--	--	AP2 domain	AP2-like ethylene-responsive transcription factor AIL1 OS=Arabidopsis thaliana OX=3702 GN=AIL1 PE=2 SV=1	--	--	PREDICTED: AP2-like ethylene-responsive transcription factor AIL1 [Solanum tuberosum]
PGSC0003DMG400005619	--	--	--	--	[L]	Replication, recombination and repair	hAT family C-terminal dimerisation region;; Domain of unknown function (DUF4413);; BED zinc finger	Putative AC transposase OS=Zea mays OX=4577 PE=2 SV=2	--	--	PREDICTED: zinc finger BED domain-containing protein RICESLEEPER 2 [Solanum tuberosum]
PGSC0003DMG400046871	--	--	--	--	--	--	--	--	--	--	DNA-directed RNA polymerase II subunit 1 [Capsicum chinense]
PGSC0003DMG402009189	--	--	--	K01230|0|sot:102605487|K01230 mannosyl-oligosaccharide alpha-1,2-mannosidase [EC:3.2.1.113] | (RefSeq) mannosyl-oligosaccharide 1,2-alpha-mannosidase MNS1-like	[G]	Carbohydrate transport and metabolism	Glycosyl hydrolase family 47	Mannosyl-oligosaccharide 1,2-alpha-mannosidase MNS1 OS=Arabidopsis thaliana OX=3702 GN=MNS1 PE=1 SV=1	--	--	PREDICTED: mannosyl-oligosaccharide 1,2-alpha-mannosidase MNS1-like [Solanum tuberosum]
PGSC0003DMG400002525	[G]	Carbohydrate transport and metabolism	Molecular Function: glucokinase activity (GO:0004340);; Molecular Function: ATP binding (GO:0005524);; Biological Process: glycolytic process (GO:0006096);; Cellular Component: chloroplast outer membrane (GO:0009707);; Cellular Component: integral component of membrane (GO:0016021);; Biological Process: phosphorylation (GO:0016310);; Biological Process: glucose 6-phosphate metabolic process (GO:0…	K00844|0|spen:107014676|K00844 hexokinase [EC:2.7.1.1] | (RefSeq) hexokinase-1	[G]	Carbohydrate transport and metabolism	Hexokinase;; Hexokinase	Hexokinase-1 OS=Nicotiana tabacum OX=4097 GN=HXK1 PE=2 SV=1	--	--	hexokinase 7 [Nicotiana tabacum]
PGSC0003DMG400002601	[R]	General function prediction only	Cellular Component: endoplasmic reticulum (GO:0005783);; Cellular Component: plasma membrane (GO:0005886);; Biological Process: metabolic process (GO:0008152);; Biological Process: response to wounding (GO:0009611);; Biological Process: regulation of systemic acquired resistance (GO:0010112);; Molecular Function: IAA-Ala conjugate hydrolase activity (GO:0010179);;	K14664|0|sot:102599664|K14664 IAA-amino acid hydrolase [EC:3.5.1.-] | (RefSeq) IAA-amino acid hydrolase ILR1-like 4	--	--	Peptidase family M20/M25/M40;; Peptidase dimerisation domain	IAA-amino acid hydrolase ILR1-like 4 OS=Arabidopsis thaliana OX=3702 GN=ILL4 PE=1 SV=2	--	--	PREDICTED: IAA-amino acid hydrolase ILR1-like 4 [Solanum tuberosum]
PGSC0003DMG400002491	--	--	--	--	--	--	--	IQ domain-containing protein IQM5 OS=Arabidopsis thaliana OX=3702 GN=IQM5 PE=2 SV=1	--	--	PREDICTED: IQ domain-containing protein IQM6-like [Solanum lycopersicum]
PGSC0003DMG400046316	--	--	--	K11855|1.48926e-23|spen:107017022|K11855 ubiquitin carboxyl-terminal hydrolase 36/42 [EC:3.4.19.12] | (RefSeq) ubiquitin carboxyl-terminal hydrolase 16	--	--	--	--	--	--	PREDICTED: LOW QUALITY PROTEIN: ubiquitin carboxyl-terminal hydrolase 16 [Solanum pennellii]
PGSC0003DMG402005711	--	--	--	--	--	--	--	--	--	--	PREDICTED: MADS-box transcription factor 23-like [Solanum pennellii]
PGSC0003DMG400002487	--	--	--	--	--	--	Probable lipid transfer;; Protease inhibitor/seed storage/LTP family	Putative lipid-transfer protein DIR1 OS=Arabidopsis thaliana OX=3702 GN=DIR1 PE=1 SV=1	--	--	PREDICTED: putative lipid-transfer protein DIR1 [Solanum pennellii]
PGSC0003DMG400002641	--	--	--	K15304|0|sot:102602342|K15304 Ran-binding protein 3 | (RefSeq) nuclear pore complex protein NUP50A	[U]	Intracellular trafficking, secretion, and vesicular transport	RanBP1 domain;; NUP50 (Nucleoporin 50 kDa)	Nuclear pore complex protein NUP50A OS=Arabidopsis thaliana OX=3702 GN=NUP50A PE=1 SV=1	--	--	PREDICTED: nuclear pore complex protein NUP50A [Solanum tuberosum]
PGSC0003DMG400002546	--	--	Molecular Function: Rho guanyl-nucleotide exchange factor activity (GO:0005089);; Molecular Function: kinase activity (GO:0016301);; Biological Process: phosphorylation (GO:0016310);;	--	--	--	PRONE (Plant-specific Rop nucleotide exchanger)	Rop guanine nucleotide exchange factor 12 OS=Arabidopsis thaliana OX=3702 GN=ROPGEF12 PE=1 SV=1	--	--	PREDICTED: rop guanine nucleotide exchange factor 12-like [Solanum tuberosum]
PGSC0003DMG400005698	[Q]	Secondary metabolites biosynthesis, transport and catabolism	Molecular Function: oxidoreductase activity, acting on paired donors, with incorporation or reduction of molecular oxygen, 2-oxoglutarate as one donor, and incorporation of one atom each of oxygen into both donors (GO:0016706);; Biological Process: oxidation-reduction process (GO:0055114);;	K04124|0|sot:102582924|K04124 gibberellin 3-beta-dioxygenase [EC:1.14.11.15] | (RefSeq) GA3ox2; gibberellin 3-beta-dioxygenase 1-like	[QR]	--	2OG-Fe(II) oxygenase superfamily;; non-haem dioxygenase in morphine synthesis N-terminal	Gibberellin 3-beta-dioxygenase 1 OS=Pisum sativum OX=3888 GN=LE PE=1 SV=1	--	--	PREDICTED: gibberellin 3-beta-dioxygenase 1-like [Solanum tuberosum]
PGSC0003DMG400029981	--	--	--	--	--	--	--	--	--	--	PREDICTED: uncharacterized protein LOC107059112 [Solanum tuberosum]
PGSC0003DMG400043813	--	--	--	--	--	--	--	--	--	--	PREDICTED: uncharacterized protein LOC104646634 [Solanum lycopersicum]
PGSC0003DMG400022902	--	--	--	K13100|0|sot:102602792|K13100 pre-mRNA-splicing factor CWC22 | (RefSeq) pre-mRNA-splicing factor CWC22 homolog	[R]	General function prediction only	MA3 domain;; MIF4G domain	--	--	--	PREDICTED: pre-mRNA-splicing factor CWC22 homolog isoform X1 [Solanum tuberosum]
PGSC0003DMG400002612	[C]	Energy production and conversion	Biological Process: malate metabolic process (GO:0006108);; Molecular Function: malate dehydrogenase (decarboxylating) (NAD+) activity (GO:0016619);; Molecular Function: metal ion binding (GO:0046872);; Molecular Function: NAD binding (GO:0051287);; Biological Process: oxidation-reduction process (GO:0055114);;	K00029|0|sot:102578500|K00029 malate dehydrogenase (oxaloacetate-decarboxylating)(NADP+) [EC:1.1.1.40] | (RefSeq) NADP-dependent malic enzyme, chloroplastic	[C]	Energy production and conversion	Malic enzyme, NAD binding domain;; Malic enzyme, N-terminal domain	NADP-dependent malic enzyme, chloroplastic OS=Flaveria pringlei OX=4226 GN=MODA PE=2 SV=1	--	--	PREDICTED: NADP-dependent malic enzyme, chloroplastic [Solanum tuberosum]
PGSC0003DMG400005633	--	--	--	--	[K]	Transcription	CCT motif;; B-box zinc finger	Zinc finger protein CONSTANS-LIKE 6 OS=Arabidopsis thaliana OX=3702 GN=COL6 PE=2 SV=2	--	--	B-box zinc finger protein 14 [Solanum tuberosum]
PGSC0003DMG400009139	--	--	--	--	--	--	zinc-finger of the FCS-type, C2-C2	Protein MARD1 OS=Arabidopsis thaliana OX=3702 GN=MARD1 PE=2 SV=2	--	--	PREDICTED: uncharacterized protein LOC102593752 [Solanum tuberosum]
PGSC0003DMG400009191	--	--	--	--	[A]	RNA processing and modification	RING-variant domain	--	--	--	PREDICTED: E3 ubiquitin-protein ligase MARCH8 isoform X1 [Solanum tuberosum]
PGSC0003DMG400018397	--	--	--	--	--	--	Wound-induced protein	--	--	--	PREDICTED: uncharacterized protein LOC102585854 [Solanum tuberosum]
PGSC0003DMG400041317	--	--	--	--	--	--	--	--	--	--	PREDICTED: uncharacterized protein LOC107063143 [Solanum tuberosum]
PGSC0003DMG400002609	[Q]	Secondary metabolites biosynthesis, transport and catabolism	--	--	--	--	Taurine catabolism dioxygenase TauD, TfdA family	Clavaminate synthase-like protein At3g21360 OS=Arabidopsis thaliana OX=3702 GN=At3g21360 PE=1 SV=1	--	--	PREDICTED: clavaminate synthase-like protein At3g21360 [Solanum tuberosum]
PGSC0003DMG400002522	--	--	--	--	[R]	General function prediction only	PPR repeat family;; PPR repeat;; PPR repeat;; Pentatricopeptide repeat domain;; Pentacotripeptide-repeat region of PRORP;; Evolutionarily conserved signalling intermediate in Toll pathway;; Mitochondrial 28S ribosomal protein S27;; Tetratricopeptide repeat;; Tetratricopeptide repeat	Pentatricopeptide repeat-containing protein At1g51965, mitochondrial OS=Arabidopsis thaliana OX=3702 GN=At1g51965 PE=2 SV=1	--	--	PREDICTED: pentatricopeptide repeat-containing protein At1g51965, mitochondrial [Solanum tuberosum]
PGSC0003DMG400002639	[R]	General function prediction only	--	K20792|0|sot:102599994|K20792 N-alpha-acetyltransferase 15/16, NatA auxiliary subunit | (RefSeq) N-alpha-acetyltransferase 15, NatA auxiliary subunit-like	[B]	Chromatin structure and dynamics	NMDA receptor-regulated protein 1;; Tetratricopeptide repeat;; Tetratricopeptide repeat;; Tetratricopeptide repeat;; Tetratricopeptide repeat;; TPR repeat;; Tetratricopeptide repeat;; Tetratricopeptide repeat;; Fis1 C-terminal tetratricopeptide repeat	N-terminal acetyltransferase A complex auxiliary subunit NAA15 OS=Arabidopsis thaliana OX=3702 GN=NAA15 PE=1 SV=1	--	--	PREDICTED: N-alpha-acetyltransferase 15, NatA auxiliary subunit-like [Solanum tuberosum]
PGSC0003DMG400002485	--	--	Molecular Function: histone binding (GO:0042393);; Molecular Function: metal ion binding (GO:0046872);;	--	[R]	General function prediction only	Alfin;; PHD-finger	PHD finger protein ALFIN-LIKE 5 OS=Arabidopsis thaliana OX=3702 GN=AL5 PE=2 SV=1	--	--	PREDICTED: PHD finger protein ALFIN-LIKE 4-like [Solanum tuberosum]
PGSC0003DMG400002520	[IR]	--	Biological Process: lipid metabolic process (GO:0006629);; Molecular Function: hydrolase activity, acting on ester bonds (GO:0016788);;	--	--	--	GDSL-like Lipase/Acylhydrolase	GDSL esterase/lipase APG OS=Arabidopsis thaliana OX=3702 GN=APG PE=2 SV=1	--	--	PREDICTED: GDSL esterase/lipase APG-like [Solanum tuberosum]
PGSC0003DMG400002636	--	--	Cellular Component: nucleus (GO:0005634);; Biological Process: regulation of transcription, DNA-templated (GO:0006355);; Biological Process: auxin-activated signaling pathway (GO:0009734);; Molecular Function: protein dimerization activity (GO:0046983);;	K14484|5.3231e-129|sot:102599665|K14484 auxin-responsive protein IAA | (RefSeq) auxin-induced protein IAA6-like	--	--	AUX/IAA family	Auxin-induced protein AUX22 OS=Glycine max OX=3847 GN=AUX22 PE=2 SV=1	--	--	PREDICTED: auxin-induced protein IAA6-like [Solanum tuberosum]
PGSC0003DMG400002481	--	--	--	--	--	--	Myb-like DNA-binding domain;; Myb-like DNA-binding domain	Telomere repeat-binding protein 6 OS=Arabidopsis thaliana OX=3702 GN=TRP6 PE=1 SV=1	--	--	PREDICTED: uncharacterized protein LOC102604816 isoform X1 [Solanum tuberosum]
PGSC0003DMG400002504	--	--	--	K20359|5.59597e-104|sot:102592193|K20359 PRA1 family protein 1 | (RefSeq) PRA1 family protein F3-like	[U]	Intracellular trafficking, secretion, and vesicular transport	PRA1 family protein	PRA1 family protein F2 OS=Arabidopsis thaliana OX=3702 GN=PRA1F2 PE=1 SV=1	--	--	PREDICTED: PRA1 family protein F3-like [Solanum tuberosum]
PGSC0003DMG400005697	--	--	--	--	--	--	--	--	--	--	PREDICTED: uncharacterized protein LOC102583913 [Solanum tuberosum]
PGSC0003DMG400002558	--	--	Biological Process: cell cycle (GO:0007049);;	K06627|0|sot:102586893|K06627 cyclin A | (RefSeq) cyclin-A2-4-like	[D]	Cell cycle control, cell division, chromosome partitioning	Cyclin, N-terminal domain;; Cyclin, C-terminal domain	Cyclin-A2-1 OS=Oryza sativa subsp. japonica OX=39947 GN=CYCA2-1 PE=2 SV=1	--	--	PREDICTED: cyclin-A2-4-like [Solanum tuberosum]
PGSC0003DMG400002544	--	--	--	--	--	--	Sulfite exporter TauE/SafE	Sulfite exporter TauE/SafE family protein 3 OS=Arabidopsis thaliana OX=3702 GN=At2g25737 PE=2 SV=1	--	--	PREDICTED: uncharacterized protein LOC102587876 [Solanum tuberosum]
PGSC0003DMG400022904	--	--	--	--	--	--	Plant protein of unknown function (DUF936)	--	--	--	PREDICTED: uncharacterized protein LOC102603463 [Solanum tuberosum]
PGSC0003DMG400002541	[J]	Translation, ribosomal structure and biogenesis	Molecular Function: structural constituent of ribosome (GO:0003735);; Cellular Component: ribosome (GO:0005840);; Biological Process: translation (GO:0006412);; Molecular Function: rRNA binding (GO:0019843);; Molecular Function: metal ion binding (GO:0046872);;	K02922|9.70038e-62|spen:107012407|K02922 large subunit ribosomal protein L37e | (RefSeq) 60S ribosomal protein L37-3	[J]	Translation, ribosomal structure and biogenesis	Ribosomal protein L37e	60S ribosomal protein L37-3 OS=Arabidopsis thaliana OX=3702 GN=RPL37C PE=3 SV=1	--	--	PREDICTED: 60S ribosomal protein L37-3 [Solanum lycopersicum]
PGSC0003DMG400022905	[V]	Defense mechanisms	--	K05658|0|spen:107013956|K05658 ATP-binding cassette, subfamily B (MDR/TAP), member 1 [EC:3.6.3.44] | (RefSeq) ABC transporter B family member 19-like	[Q]	Secondary metabolites biosynthesis, transport and catabolism	ABC transporter transmembrane region;; ABC transporter;; RecF/RecN/SMC N terminal domain;; Predicted ATPase of the ABC class	ABC transporter B family member 19 OS=Arabidopsis thaliana OX=3702 GN=ABCB19 PE=1 SV=1	--	--	PREDICTED: ABC transporter B family member 19-like [Solanum pennellii]
PGSC0003DMG400009185	[ET]	--	--	K05387|0|sot:102605930|K05387 glutamate receptor, ionotropic, plant | (RefSeq) glutamate receptor 2.8-like	[PET]	--	Receptor family ligand binding region;; Ligand-gated ion channel;; Bacterial extracellular solute-binding proteins, family 3;; Periplasmic binding protein;; Ligated ion channel L-glutamate- and glycine-binding site	Glutamate receptor 2.8 OS=Arabidopsis thaliana OX=3702 GN=GLR2.8 PE=2 SV=2	--	--	PREDICTED: glutamate receptor 2.8-like [Solanum tuberosum]
PGSC0003DMG400005713	--	--	--	--	[R]	General function prediction only	Aluminium activated malate transporter;; Fusaric acid resistance protein-like;; Fusaric acid resistance protein family	Aluminum-activated malate transporter 9 OS=Arabidopsis thaliana OX=3702 GN=ALMT9 PE=2 SV=1	--	--	PREDICTED: aluminum-activated malate transporter 9 [Solanum tuberosum]
PGSC0003DMG400005626	--	--	--	--	[O]	Posttranslational modification, protein turnover, chaperones	Myb-like DNA-binding domain;; Myb-like DNA-binding domain	Transcription factor SRM1 OS=Arabidopsis thaliana OX=3702 GN=SRM1 PE=1 SV=1	--	--	PREDICTED: transcription factor DIVARICATA [Solanum tuberosum]
PGSC0003DMG400005098	--	--	--	--	--	--	--	--	--	--	PREDICTED: MATH domain-containing protein At5g43560-like [Solanum lycopersicum]
PGSC0003DMG400005704	--	--	--	K03136|0|sot:102579587|K03136 transcription initiation factor TFIIE subunit alpha | (RefSeq) transcription initiation factor IIE subunit alpha-like	[K]	Transcription	TFIIE alpha subunit	--	--	--	PREDICTED: transcription initiation factor IIE subunit alpha-like isoform X2 [Solanum tuberosum]
PGSC0003DMG400005609	[T]	Signal transduction mechanisms	--	K13137|0|sot:102586216|K13137 serine-threonine kinase receptor-associated protein | (RefSeq) serine-threonine kinase receptor-associated protein-like	[I]	Lipid transport and metabolism	WD domain, G-beta repeat;; Anaphase-promoting complex subunit 4 WD40 domain	Eukaryotic translation initiation factor 3 subunit I OS=Arabidopsis thaliana OX=3702 GN=TIF3I1 PE=2 SV=2	--	--	PREDICTED: serine-threonine kinase receptor-associated protein-like [Solanum tuberosum]
PGSC0003DMG400046213	--	--	--	--	--	--	--	--	--	--	PREDICTED: uncharacterized protein LOC107019517 [Solanum pennellii]
PGSC0003DMG400005693	[QV]	--	Molecular Function: monooxygenase activity (GO:0004497);; Molecular Function: iron ion binding (GO:0005506);; Molecular Function: electron carrier activity (GO:0009055);; Molecular Function: oxidoreductase activity, acting on paired donors, with incorporation or reduction of molecular oxygen (GO:0016705);; Molecular Function: heme binding (GO:0020037);; Biological Process: oxidation-reduction pro…	K15639|0|sot:102586881|K15639 PHYB activation tagged suppressor 1 [EC:1.14.-.-] | (RefSeq) cytochrome P450 734A1-like	[QI]	--	Cytochrome P450	Cytochrome P450 734A1 OS=Arabidopsis thaliana OX=3702 GN=CYP734A1 PE=2 SV=1	--	--	PREDICTED: cytochrome P450 734A1-like [Solanum tuberosum]
PGSC0003DMG400035069	--	--	--	--	--	--	--	--	--	--	PREDICTED: uncharacterized protein LOC107062462 [Solanum tuberosum]
PGSC0003DMG400041838	--	--	--	--	--	--	--	--	--	--	PREDICTED: benzoate carboxyl methyltransferase-like [Solanum tuberosum]
PGSC0003DMG400009178	[GI]	--	Molecular Function: enzyme inhibitor activity (GO:0004857);; Cellular Component: extracellular region (GO:0005576);; Cellular Component: cell wall (GO:0005618);; Molecular Function: pectinesterase activity (GO:0030599);; Biological Process: cell wall modification (GO:0042545);; Biological Process: negative regulation of catalytic activity (GO:0043086);; Molecular Function: aspartyl esterase activ…	K01051|0|sot:102577480|K01051 pectinesterase [EC:3.1.1.11] | (RefSeq) PEST2; pectin methyl esterase	--	--	Pectinesterase;; Plant invertase/pectin methylesterase inhibitor	Pectinesterase/pectinesterase inhibitor U1 OS=Solanum lycopersicum OX=4081 GN=PMEU1 PE=2 SV=1	--	--	pectin methyl esterase [Solanum tuberosum]
PGSC0003DMG400002651	[C]	Energy production and conversion	Biological Process: transport (GO:0006810);; Molecular Function: NADH dehydrogenase (ubiquinone) activity (GO:0008137);; Cellular Component: chloroplast thylakoid membrane (GO:0009535);; Biological Process: photosynthesis, light reaction (GO:0019684);; Molecular Function: quinone binding (GO:0048038);; Biological Process: oxidation-reduction process (GO:0055114);;	K05581|2.23063e-60|sot:4099977|K05581 NAD(P)H-quinone oxidoreductase subunit J [EC:1.6.5.3] | (RefSeq) ndhJ, SotuCp024; NADH dehydrogenase 30 kDa subunit	[C]	Energy production and conversion	--	NAD(P)H-quinone oxidoreductase subunit J, chloroplastic OS=Solanum tuberosum OX=4113 GN=ndhJ PE=3 SV=1	--	--	NADH dehydrogenase subunit J [Solanum tuberosum]
PGSC0003DMG400005682	--	--	--	--	--	--	Transcriptional repressor, ovate	Transcription repressor OFP14 OS=Arabidopsis thaliana OX=3702 GN=OFP14 PE=1 SV=1	--	--	PREDICTED: transcription repressor OFP14 [Solanum pennellii]
PGSC0003DMG400002490	--	--	--	--	--	--	Epidermal patterning factor proteins	EPIDERMAL PATTERNING FACTOR-like protein 3 OS=Arabidopsis thaliana OX=3702 GN=EPFL3 PE=1 SV=1	--	--	PREDICTED: EPIDERMAL PATTERNING FACTOR-like protein 6 [Nicotiana sylvestris]
PGSC0003DMG400002565	--	--	--	K20318|2.94084e-124|sot:102603350|K20318 protein SYS1 | (RefSeq) protein SYS1 homolog	[U]	Intracellular trafficking, secretion, and vesicular transport	Integral membrane protein S linking to the trans Golgi network	--	--	--	PREDICTED: protein SYS1 homolog isoform X1 [Solanum tuberosum]
PGSC0003DMG401002542	[M]	Cell wall/membrane/envelope biogenesis	--	--	[T]	Signal transduction mechanisms	Protein tyrosine kinase;; Protein kinase domain	Proline-rich receptor-like protein kinase PERK15 OS=Arabidopsis thaliana OX=3702 GN=PERK15 PE=2 SV=1	--	--	PREDICTED: proline-rich receptor-like protein kinase PERK15 isoform X1 [Solanum tuberosum]
PGSC0003DMG401009161	[K]	Transcription	Molecular Function: ATP binding (GO:0005524);; Cellular Component: extracellular region (GO:0005576);; Cellular Component: plasma membrane (GO:0005886);; Biological Process: protein phosphorylation (GO:0006468);; Molecular Function: transmembrane receptor protein kinase activity (GO:0019199);;	--	--	--	Protein kinase domain;; Leucine rich repeat;; Protein tyrosine kinase;; Leucine Rich repeats (2 copies);; Leucine Rich Repeat;; Leucine rich repeat N-terminal domain	Receptor-like protein kinase OS=Ipomoea nil OX=35883 GN=INRPK1 PE=2 SV=2	--	--	PREDICTED: receptor-like protein kinase [Solanum tuberosum]
PGSC0003DMG400005691	[R]	General function prediction only	--	K14558|0|sot:102587545|K14558 periodic tryptophan protein 2 | (RefSeq) periodic tryptophan protein 2 homolog	[A]	RNA processing and modification	WD domain, G-beta repeat;; Dip2/Utp12 Family;; Anaphase-promoting complex subunit 4 WD40 domain;; Nucleoporin Nup120/160	Periodic tryptophan protein 2 OS=Arabidopsis thaliana OX=3702 GN=PWP2 PE=1 SV=1	--	--	PREDICTED: periodic tryptophan protein 2 homolog [Solanum tuberosum]
PGSC0003DMG400002550	--	--	Cellular Component: nucleus (GO:0005634);; Biological Process: regulation of transcription, DNA-templated (GO:0006355);; Biological Process: auxin-activated signaling pathway (GO:0009734);; Molecular Function: protein dimerization activity (GO:0046983);;	K14484|0|sot:102595402|K14484 auxin-responsive protein IAA | (RefSeq) auxin-responsive protein IAA27-like	--	--	AUX/IAA family	Auxin-responsive protein IAA27 OS=Arabidopsis thaliana OX=3702 GN=IAA27 PE=1 SV=1	--	--	PREDICTED: auxin-responsive protein IAA27-like [Solanum tuberosum]
PGSC0003DMG400022889	[J]	Translation, ribosomal structure and biogenesis	Molecular Function: nucleotide binding (GO:0000166);; Molecular Function: nucleic acid binding (GO:0003676);;	K13201|0|sot:102601450|K13201 nucleolysin TIA-1/TIAR | (RefSeq) oligouridylate-binding protein 1B-like	[R]	General function prediction only	RNA recognition motif. (a.k.a. RRM, RBD, or RNP domain)	Oligouridylate-binding protein 1B OS=Arabidopsis thaliana OX=3702 GN=UBP1B PE=1 SV=1	--	--	PREDICTED: oligouridylate-binding protein 1B-like [Solanum tuberosum]
PGSC0003DMG400002483	--	--	--	K00679|0|sot:102606040|K00679 phospholipid:diacylglycerol acyltransferase [EC:2.3.1.158] | (RefSeq) phospholipid:diacylglycerol acyltransferase 1-like	[I]	Lipid transport and metabolism	Lecithin:cholesterol acyltransferase	Phospholipid:diacylglycerol acyltransferase 1 OS=Arabidopsis thaliana OX=3702 GN=PDAT1 PE=2 SV=1	--	--	PREDICTED: phospholipid:diacylglycerol acyltransferase 1-like [Solanum tuberosum]
PGSC0003DMG400046694	--	--	--	--	--	--	--	--	--	--	hypothetical protein T459_11355 [Capsicum annuum]
PGSC0003DMG400002576	--	--	--	K00671|0|sot:102582029|K00671 glycylpeptide N-tetradecanoyltransferase [EC:2.3.1.97] | (RefSeq) glycylpeptide N-tetradecanoyltransferase 1-like	[I]	Lipid transport and metabolism	Myristoyl-CoA:protein N-myristoyltransferase, C-terminal domain;; Myristoyl-CoA:protein N-myristoyltransferase, N-terminal domain	Glycylpeptide N-tetradecanoyltransferase 1 OS=Arabidopsis thaliana OX=3702 GN=NMT1 PE=1 SV=2	--	--	PREDICTED: glycylpeptide N-tetradecanoyltransferase 1-like [Solanum tuberosum]
PGSC0003DMG400002505	--	--	--	--	[R]	General function prediction only	RNA recognition motif. (a.k.a. RRM, RBD, or RNP domain)	--	--	--	PREDICTED: uncharacterized protein LOC102592531 [Solanum tuberosum]
PGSC0003DMG401005606	--	--	--	K15109|0|spen:107012143|K15109 solute carrier family 25 (mitochondrial carnitine/acylcarnitine transporter), member 20/29 | (RefSeq) mitochondrial arginine transporter BAC2-like	[C]	Energy production and conversion	Mitochondrial carrier protein	Mitochondrial arginine transporter BAC2 OS=Arabidopsis thaliana OX=3702 GN=BAC2 PE=1 SV=1	--	--	PREDICTED: mitochondrial arginine transporter BAC2-like [Solanum pennellii]
PGSC0003DMG400002634	[M]	Cell wall/membrane/envelope biogenesis	--	--	--	--	--	Protein CDI OS=Arabidopsis thaliana OX=3702 GN=CDI PE=2 SV=1	--	--	PREDICTED: protein CDI-like [Solanum tuberosum]
PGSC0003DMG400039158	--	--	--	--	--	--	--	--	--	--	PREDICTED: uncharacterized protein LOC102585680 [Solanum tuberosum]
PGSC0003DMG400002618	--	--	--	--	[S]	Function unknown	Eukaryotic protein of unknown function (DUF829)	--	--	--	PREDICTED: transmembrane protein 53-like [Solanum tuberosum]
PGSC0003DMG400005610	--	--	--	K10632|0|sot:102585885|K10632 BRCA1-associated protein [EC:2.3.2.27] | (RefSeq) BRCA1-associated protein	[R]	General function prediction only	BRCA1-associated protein 2;; Zn-finger in ubiquitin-hydrolases and other protein;; Ring finger domain	RING-H2 finger protein ATL54 OS=Arabidopsis thaliana OX=3702 GN=ATL54 PE=2 SV=2	--	--	PREDICTED: BRCA1-associated protein [Solanum tuberosum]
PGSC0003DMG400002592	[I]	Lipid transport and metabolism	--	K01115|0|sot:102591861|K01115 phospholipase D1/2 [EC:3.1.4.4] | (RefSeq) phospholipase D alpha 4	[I]	Lipid transport and metabolism	Phospholipase D C terminal;; Phospholipase D Active site motif;; PLD-like domain	Phospholipase D alpha 4 OS=Arabidopsis thaliana OX=3702 GN=PLDALPHA4 PE=2 SV=1	--	--	PREDICTED: phospholipase D alpha 4 [Solanum tuberosum]
PGSC0003DMG400038745	--	--	--	--	--	--	--	--	--	--	hypothetical protein CQW23_09444 [Capsicum baccatum]
PGSC0003DMG400002196	--	--	--	--	[O]	Posttranslational modification, protein turnover, chaperones	Xylanase inhibitor N-terminal;; Xylanase inhibitor C-terminal;; Eukaryotic aspartyl protease	Protein ASPARTIC PROTEASE IN GUARD CELL 2 OS=Arabidopsis thaliana OX=3702 GN=ASPG2 PE=2 SV=1	--	--	PREDICTED: protein ASPARTIC PROTEASE IN GUARD CELL 2-like [Solanum tuberosum]
PGSC0003DMG401002540	--	--	--	K00430|0|sot:102585345|K00430 peroxidase [EC:1.11.1.7] | (RefSeq) putative Peroxidase 48	--	--	Peroxidase	Putative Peroxidase 48 OS=Arabidopsis thaliana OX=3702 GN=PER48 PE=3 SV=3	--	--	PREDICTED: putative Peroxidase 48 [Solanum tuberosum]
PGSC0003DMG400022888	--	--	--	K13464|0|sot:102601108|K13464 jasmonate ZIM domain-containing protein | (RefSeq) protein TIFY 10B-like	--	--	tify domain;; Divergent CCT motif	Protein TIFY 10b OS=Oryza sativa subsp. indica OX=39946 GN=TIFY10B PE=3 SV=1	--	--	PREDICTED: protein TIFY 10B-like [Solanum tuberosum]
PGSC0003DMG400002614	--	--	--	--	--	--	--	--	--	--	PREDICTED: uncharacterized protein LOC102585896 [Solanum tuberosum]
PGSC0003DMG400009186	[ET]	--	--	K05387|0|sot:102579176|K05387 glutamate receptor, ionotropic, plant | (RefSeq) glutamate receptor 2.8-like	[PET]	--	Receptor family ligand binding region;; Ligand-gated ion channel;; Periplasmic binding protein;; Bacterial extracellular solute-binding proteins, family 3;; Ligated ion channel L-glutamate- and glycine-binding site	Glutamate receptor 2.7 OS=Arabidopsis thaliana OX=3702 GN=GLR2.7 PE=2 SV=3	--	--	PREDICTED: glutamate receptor 2.8-like [Solanum tuberosum]
PGSC0003DMG400009179	--	--	--	--	--	--	--	--	--	--	hypothetical protein CQW23_11312 [Capsicum baccatum]
PGSC0003DMG400038141	--	--	--	--	[R]	General function prediction only	--	--	--	--	hypothetical protein T459_07371 [Capsicum annuum]
PGSC0003DMG400005719	--	--	--	--	--	--	Lateral organ boundaries (LOB) domain	LOB domain-containing protein 41 OS=Arabidopsis thaliana OX=3702 GN=LBD41 PE=2 SV=1	--	--	LOB domain-containing protein 41-like [Solanum tuberosum]
PGSC0003DMG400009143	--	--	--	--	--	--	--	GDSL esterase/lipase 5 OS=Arabidopsis thaliana OX=3702 GN=GLIP5 PE=2 SV=2	--	--	PREDICTED: GDSL esterase/lipase 5 [Solanum tuberosum]
PGSC0003DMG400002513	[J]	Translation, ribosomal structure and biogenesis	Biological Process: RNA methylation (GO:0001510);; Molecular Function: RNA binding (GO:0003723);; Biological Process: RNA processing (GO:0006396);; Molecular Function: RNA methyltransferase activity (GO:0008173);;	--	[J]	Translation, ribosomal structure and biogenesis	tRNA (Uracil-5-)-methyltransferase;; Methyltransferase domain;; Methyltransferase domain;; Methyltransferase small domain;; RNA cap guanine-N2 methyltransferase	Zinc finger CCCH domain-containing protein 24 OS=Arabidopsis thaliana OX=3702 GN=At2g28450 PE=1 SV=1	--	--	PREDICTED: uncharacterized RNA methyltransferase PG_1095 [Solanum tuberosum]
PGSC0003DMG400002584	--	--	--	--	--	--	Protein of unknown function (DUF724);; Agenet domain	DUF724 domain-containing protein 7 OS=Arabidopsis thaliana OX=3702 GN=DUF7 PE=1 SV=1	--	--	PREDICTED: uncharacterized protein LOC102586224 isoform X1 [Solanum tuberosum]
PGSC0003DMG400002637	--	--	--	--	--	--	Arabidopsis phospholipase-like protein (PEARLI 4)	--	--	--	PREDICTED: uncharacterized protein LOC104646544 [Solanum lycopersicum]
PGSC0003DMG400034890	--	--	--	--	[R]	General function prediction only	Zinc knuckle	--	--	--	PREDICTED: uncharacterized protein LOC107025010 [Solanum pennellii]
PGSC0003DMG400005622	--	--	--	K03128|0|sot:102578835|K03128 transcription initiation factor TFIID subunit 2 | (RefSeq) transcription initiation factor TFIID subunit 2	[K]	Transcription	--	Transcription initiation factor TFIID subunit 2 OS=Arabidopsis thaliana OX=3702 GN=TAF2 PE=2 SV=1	--	--	PREDICTED: transcription initiation factor TFIID subunit 2 isoform X3 [Solanum tuberosum]
PGSC0003DMG400009166	--	--	--	K17943|0|sot:102602234|K17943 pumilio RNA-binding family | (RefSeq) pumilio homolog 5	[J]	Translation, ribosomal structure and biogenesis	Pumilio-family RNA binding repeat	Pumilio homolog 5 OS=Arabidopsis thaliana OX=3702 GN=APUM5 PE=1 SV=2	--	--	PREDICTED: pumilio homolog 5 isoform X2 [Solanum tuberosum]
PGSC0003DMG400005760	[P]	Inorganic ion transport and metabolism	--	--	--	--	Molybdate transporter of MFS superfamily	Molybdate transporter 2 OS=Arabidopsis thaliana OX=3702 GN=MOT2 PE=1 SV=2	--	--	PREDICTED: molybdate transporter 2 [Solanum tuberosum]
PGSC0003DMG400009153	--	--	--	K03691|0|sot:102584575|K03691 peptide-O-fucosyltransferase [EC:2.4.1.221] | (RefSeq) fut13; uncharacterized LOC102584575	--	--	GDP-fucose protein O-fucosyltransferase	O-fucosyltransferase 36 OS=Arabidopsis thaliana OX=3702 GN=OFUT36 PE=2 SV=1	--	--	PREDICTED: uncharacterized protein LOC102584575 [Solanum tuberosum]
PGSC0003DMG400009183	[T]	Signal transduction mechanisms	Molecular Function: protein serine/threonine kinase activity (GO:0004674);; Molecular Function: ATP binding (GO:0005524);; Biological Process: protein phosphorylation (GO:0006468);;	K13413|0|sot:102577890|K13413 mitogen-activated protein kinase kinase 4/5 [EC:2.7.12.2] | (RefSeq) STMEK2; mitogen-activated protein kinase kinase	[T]	Signal transduction mechanisms	Protein kinase domain;; Protein tyrosine kinase	Mitogen-activated protein kinase kinase 5 OS=Arabidopsis thaliana OX=3702 GN=MKK5 PE=1 SV=2	--	--	mitogen-activated protein kinase kinase [Solanum tuberosum]
PGSC0003DMG400018396	--	--	--	--	--	--	Wound-induced protein	--	--	--	PREDICTED: uncharacterized protein LOC102585518 [Solanum tuberosum]
PGSC0003DMG400009168	--	--	--	K14488|1.21258e-115|sot:102605261|K14488 SAUR family protein | (RefSeq) auxin-responsive protein SAUR72-like	--	--	Auxin responsive protein	Auxin-responsive protein SAUR32 OS=Arabidopsis thaliana OX=3702 GN=SAUR32 PE=2 SV=1	--	--	PREDICTED: auxin-responsive protein SAUR72-like [Solanum tuberosum]
PGSC0003DMG400038477	--	--	--	--	--	--	Domain of unknown function (DUF4283)	--	--	--	PREDICTED: uncharacterized protein LOC109120127 [Solanum lycopersicum]
PGSC0003DMG400002613	[V]	Defense mechanisms	--	--	[Q]	Secondary metabolites biosynthesis, transport and catabolism	ABC-2 type transporter;; ABC transporter;; Plant PDR ABC transporter associated;; ABC-transporter extracellular N-terminal;; AAA domain, putative AbiEii toxin, Type IV TA system;; P-loop containing region of AAA domain;; ATPase family associated with various cellular activities (AAA)	ABC transporter G family member 36 OS=Arabidopsis thaliana OX=3702 GN=ABCG36 PE=1 SV=1	--	--	PREDICTED: ABC transporter G family member 35-like [Solanum tuberosum]
PGSC0003DMG402005606	[H]	Coenzyme transport and metabolism	--	K06215|0|sot:102588309|K06215 pyridoxal 5'-phosphate synthase pdxS subunit [EC:4.3.3.6] | (RefSeq) pyridoxal 5'-phosphate synthase-like subunit PDX1.2	[H]	Coenzyme transport and metabolism	SOR/SNZ family;; Thiazole biosynthesis protein ThiG;; Dihydrouridine synthase (Dus)	Pyridoxal 5&apos;-phosphate synthase-like subunit PDX1.2 OS=Arabidopsis thaliana OX=3702 GN=PDX12 PE=1 SV=1	--	--	PREDICTED: pyridoxal 5&apos;-phosphate synthase-like subunit PDX1.2 [Solanum tuberosum]
PGSC0003DMG402009161	--	--	--	K05387|0|sot:102605930|K05387 glutamate receptor, ionotropic, plant | (RefSeq) glutamate receptor 2.8-like	[PET]	--	Receptor family ligand binding region;; Periplasmic binding protein	Glutamate receptor 2.2 OS=Arabidopsis thaliana OX=3702 GN=GLR2.2 PE=2 SV=1	--	--	PREDICTED: glutamate receptor 2.8-like [Solanum tuberosum]
PGSC0003DMG400002556	--	--	--	--	[R]	General function prediction only	DYW family of nucleic acid deaminases;; PPR repeat;; PPR repeat family;; PPR repeat;; Pentatricopeptide repeat domain	Pentatricopeptide repeat-containing protein At2g03880, mitochondrial OS=Arabidopsis thaliana OX=3702 GN=PCMP-H44 PE=2 SV=1	--	--	PREDICTED: putative pentatricopeptide repeat-containing protein At5g52630 isoform X1 [Solanum tuberosum]
PGSC0003DMG401002538	--	--	--	--	--	--	--	--	--	--	PREDICTED: uncharacterized protein LOC102584037 [Solanum tuberosum]
PGSC0003DMG401009187	--	--	Cellular Component: cytosol (GO:0005829);; Cellular Component: plasma membrane (GO:0005886);;	K19986|0|sot:102578846|K19986 exocyst complex component 8 | (RefSeq) exocyst complex component EXO84B-like	[U]	Intracellular trafficking, secretion, and vesicular transport	Exocyst component 84 C-terminal;; Vps51/Vps67;; COG (conserved oligomeric Golgi) complex component, COG2	Exocyst complex component EXO84B OS=Arabidopsis thaliana OX=3702 GN=EXO84B PE=1 SV=1	--	--	PREDICTED: exocyst complex component EXO84B-like [Solanum tuberosum]
PGSC0003DMG400005703	--	--	--	--	--	--	--	CLAVATA3/ESR (CLE)-related protein 13 OS=Arabidopsis thaliana OX=3702 GN=CLE13 PE=2 SV=1	--	--	PREDICTED: CLAVATA3/ESR (CLE)-related protein 13-like [Solanum pennellii]
PGSC0003DMG400029984	--	--	--	--	--	--	--	--	--	--	PREDICTED: uncharacterized protein LOC107060722 [Solanum tuberosum]
PGSC0003DMG400009174	--	--	--	K14488|2.16261e-63|sly:101247997|K14488 SAUR family protein | (RefSeq) auxin-responsive protein SAUR71-like	--	--	Auxin responsive protein	Auxin-responsive protein SAUR71 OS=Arabidopsis thaliana OX=3702 GN=SAUR71 PE=2 SV=1	--	--	PREDICTED: auxin-responsive protein SAUR71-like [Solanum lycopersicum]
PGSC0003DMG401005707	--	--	Molecular Function: iron ion binding (GO:0005506);; Cellular Component: nucleus (GO:0005634);; Cellular Component: cytoplasm (GO:0005737);; Molecular Function: acireductone dioxygenase [iron(II)-requiring] activity (GO:0010309);; Biological Process: L-methionine salvage from methylthioadenosine (GO:0019509);; Biological Process: oxidation-reduction process (GO:0055114);;	K08967|1.23192e-27|sot:107061612|K08967 1,2-dihydroxy-3-keto-5-methylthiopentene dioxygenase [EC:1.13.11.53 1.13.11.54] | (RefSeq) 1,2-dihydroxy-3-keto-5-methylthiopentene dioxygenase 2-like	[S]	Function unknown	--	1,2-dihydroxy-3-keto-5-methylthiopentene dioxygenase 2 OS=Arabidopsis thaliana OX=3702 GN=ARD2 PE=2 SV=1	--	--	PREDICTED: 1,2-dihydroxy-3-keto-5-methylthiopentene dioxygenase 2-like [Solanum tuberosum]
PGSC0003DMG400009169	--	--	--	--	--	--	--	--	--	--	hypothetical protein T459_29452 [Capsicum annuum]
PGSC0003DMG400002564	--	--	Molecular Function: DNA binding (GO:0003677);; Molecular Function: protein binding (GO:0005515);; Cellular Component: nuclear matrix (GO:0016363);;	--	--	--	--	MAR-binding filament-like protein 1 OS=Solanum lycopersicum OX=4081 GN=MFP1 PE=1 SV=1	--	--	PREDICTED: MAR-binding filament-like protein 1 [Solanum tuberosum]
PGSC0003DMG400041737	--	--	--	--	--	--	--	--	--	--	PREDICTED: uncharacterized protein LOC107063233 [Solanum tuberosum]
PGSC0003DMG400009181	[K]	Transcription	Molecular Function: protein serine/threonine kinase activity (GO:0004674);; Molecular Function: ATP binding (GO:0005524);; Biological Process: protein phosphorylation (GO:0006468);; Cellular Component: integral component of membrane (GO:0016021);; Molecular Function: 2-alkenal reductase [NAD(P)] activity (GO:0032440);; Biological Process: oxidation-reduction process (GO:0055114);;	--	--	--	Protein kinase domain;; Protein tyrosine kinase;; Leucine rich repeat;; Leucine Rich repeats (2 copies);; Leucine Rich Repeat;; Leucine rich repeat N-terminal domain	Tyrosine-sulfated glycopeptide receptor 1 OS=Arabidopsis thaliana OX=3702 GN=PSY1R PE=1 SV=1	--	--	PREDICTED: tyrosine-sulfated glycopeptide receptor 1 [Solanum tuberosum]
PGSC0003DMG400036451	--	--	--	--	--	--	--	--	--	--	PREDICTED: uncharacterized protein LOC104646776 [Solanum lycopersicum]
PGSC0003DMG400002585	[O]	Posttranslational modification, protein turnover, chaperones	--	K04077|0|sot:102586554|K04077 chaperonin GroEL | (RefSeq) chaperonin CPN60-like 2, mitochondrial	[O]	Posttranslational modification, protein turnover, chaperones	TCP-1/cpn60 chaperonin family	Chaperonin CPN60-like 2, mitochondrial OS=Arabidopsis thaliana OX=3702 GN=At3g13860 PE=1 SV=2	--	--	PREDICTED: chaperonin CPN60-like 2, mitochondrial [Solanum tuberosum]
PGSC0003DMG400018375	--	--	--	--	--	--	Wound-induced protein	--	--	--	PREDICTED: uncharacterized protein LOC102587192 [Solanum tuberosum]
PGSC0003DMG400044547	--	--	--	--	--	--	--	--	--	--	PREDICTED: MICOS complex subunit MIC60-like [Solanum tuberosum]
PGSC0003DMG400034537	--	--	--	--	--	--	--	--	--	--	PREDICTED: uncharacterized protein LOC107063399 [Solanum tuberosum]
PGSC0003DMG400044202	--	--	--	--	--	--	--	--	--	--	PREDICTED: uncharacterized protein LOC107062462 [Solanum tuberosum]
PGSC0003DMG401002511	--	--	--	--	[S]	Function unknown	RWD domain	--	--	--	PREDICTED: RWD domain-containing protein 1 isoform X1 [Solanum tuberosum]
PGSC0003DMG400002632	--	--	--	--	--	--	--	--	--	--	PREDICTED: uncharacterized protein LOC102595729 [Solanum tuberosum]
PGSC0003DMG400005100	--	--	Molecular Function: RNA binding (GO:0003723);; Molecular Function: RNA-directed DNA polymerase activity (GO:0003964);; Biological Process: RNA-dependent DNA biosynthetic process (GO:0006278);; Molecular Function: zinc ion binding (GO:0008270);; Biological Process: DNA integration (GO:0015074);;	--	[R]	General function prediction only	--	--	--	--	PREDICTED: uncharacterized protein LOC109218581 [Nicotiana attenuata]
PGSC0003DMG400002489	--	--	--	K09422|0|sot:102581700|K09422 myb proto-oncogene protein, plant | (RefSeq) single myb histone 4-like	--	--	linker histone H1 and H5 family;; Myb-like DNA-binding domain;; Myb-like DNA-binding domain	Telomere repeat-binding factor 4 OS=Arabidopsis thaliana OX=3702 GN=At1g17520 PE=2 SV=2	--	--	PREDICTED: single myb histone 4-like [Solanum tuberosum]
PGSC0003DMG402022886	--	--	Cellular Component: P-body (GO:0000932);; Cellular Component: small nucleolar ribonucleoprotein complex (GO:0005732);; Biological Process: vegetative to reproductive phase transition of meristem (GO:0010228);; Biological Process: RNA metabolic process (GO:0016070);;	K12620|4.79295e-73|spen:107012410|K12620 U6 snRNA-associated Sm-like protein LSm1 | (RefSeq) sm-like protein LSM1B	[A]	RNA processing and modification	LSM domain	Sm-like protein LSM1B OS=Arabidopsis thaliana OX=3702 GN=LSM1B PE=1 SV=1	--	--	PREDICTED: sm-like protein LSM1B [Solanum lycopersicum]
PGSC0003DMG401002516	--	--	Molecular Function: RNA polymerase II transcription cofactor activity (GO:0001104);; Biological Process: regulation of transcription from RNA polymerase II promoter (GO:0006357);; Cellular Component: mediator complex (GO:0016592);;	K15128|1.79604e-151|sot:102601226|K15128 mediator of RNA polymerase II transcription subunit 6 | (RefSeq) mediator of RNA polymerase II transcription subunit 6	[K]	Transcription	MED6 mediator sub complex component	Mediator of RNA polymerase II transcription subunit 6 OS=Arabidopsis thaliana OX=3702 GN=MED6 PE=1 SV=1	--	--	PREDICTED: mediator of RNA polymerase II transcription subunit 6 [Solanum tuberosum]
PGSC0003DMG400002545	--	--	Cellular Component: microtubule associated complex (GO:0005875);; Biological Process: microtubule-based process (GO:0007017);;	K10418|2.27241e-64|sot:102589624|K10418 dynein light chain LC8-type | (RefSeq) dynein light chain 1, cytoplasmic-like	[Z]	Cytoskeleton	Dynein light chain type 1	Dynein 8 kDa light chain, flagellar outer arm OS=Chlamydomonas reinhardtii OX=3055 PE=1 SV=1	--	--	PREDICTED: dynein light chain 1, cytoplasmic-like [Solanum tuberosum]
PGSC0003DMG400014096	--	--	--	--	[TU]	--	ANTH domain;; ENTH domain	Putative clathrin assembly protein At2g01600 OS=Arabidopsis thaliana OX=3702 GN=At2g01600 PE=2 SV=2	--	--	PREDICTED: putative clathrin assembly protein At5g57200 [Solanum tuberosum]
PGSC0003DMG401002553	[J]	Translation, ribosomal structure and biogenesis	--	K00784|0|sot:102596953|K00784 ribonuclease Z [EC:3.1.26.11] | (RefSeq) zinc phosphodiesterase ELAC protein 2-like	[R]	General function prediction only	tRNase Z endonuclease;; Beta-lactamase superfamily domain	tRNAse Z TRZ4, mitochondrial OS=Arabidopsis thaliana OX=3702 GN=TRZ4 PE=2 SV=1	--	--	PREDICTED: zinc phosphodiesterase ELAC protein 2-like [Solanum tuberosum]
PGSC0003DMG400002627	--	--	--	K09338|0|sot:102591633|K09338 homeobox-leucine zipper protein | (RefSeq) homeobox-leucine zipper protein GLABRA 2	--	--	START domain;; Homeobox domain;; Homeobox KN domain	Homeobox-leucine zipper protein GLABRA 2 OS=Arabidopsis thaliana OX=3702 GN=GL2 PE=2 SV=3	--	--	PREDICTED: homeobox-leucine zipper protein GLABRA 2 [Solanum tuberosum]
PGSC0003DMG400029979	--	--	--	--	--	--	--	--	--	--	PREDICTED: uncharacterized protein LOC107013403 [Solanum pennellii]
PGSC0003DMG400002562	[M]	Cell wall/membrane/envelope biogenesis	--	--	[R]	General function prediction only	Kelch motif;; Kelch motif;; Galactose oxidase, central domain;; Galactose oxidase, central domain;; Kelch motif	F-box/kelch-repeat protein At1g80440 OS=Arabidopsis thaliana OX=3702 GN=At1g80440 PE=2 SV=1	--	--	PREDICTED: F-box/kelch-repeat protein At1g80440-like [Solanum tuberosum]
PGSC0003DMG400002597	--	--	Molecular Function: structural constituent of ribosome (GO:0003735);; Cellular Component: ribosome (GO:0005840);; Biological Process: translation (GO:0006412);;	K02903|6.05709e-98|sot:102577710|K02903 large subunit ribosomal protein L28e | (RefSeq) uncharacterized LOC102577710	[J]	Translation, ribosomal structure and biogenesis	Ribosomal L28e protein family	60S ribosomal protein L28-1 OS=Arabidopsis thaliana OX=3702 GN=RPL28A PE=1 SV=1	--	--	uncharacterized protein LOC102577710 [Solanum tuberosum]
PGSC0003DMG400005620	--	--	--	--	--	--	Oleosin	Oleosin 1 OS=Prunus dulcis OX=3755 GN=OLE1 PE=2 SV=1	--	--	PREDICTED: oleosin 1-like [Solanum tuberosum]
PGSC0003DMG400029983	--	--	--	--	[T]	Signal transduction mechanisms	--	--	--	--	PREDICTED: uncharacterized protein LOC102604706 isoform X2 [Solanum tuberosum]
PGSC0003DMG400046804	--	--	Cellular Component: integral component of membrane (GO:0016021);; Biological Process: transmembrane transport (GO:0055085);;	K15121|0|sot:102579058|K15121 solute carrier family 25, member 44 | (RefSeq) solute carrier family 25 member 44	[C]	Energy production and conversion	Mitochondrial carrier protein	Probable S-adenosylmethionine carrier 2, chloroplastic OS=Arabidopsis thaliana OX=3702 GN=SAMC2 PE=2 SV=1	--	--	PREDICTED: solute carrier family 25 member 44 [Solanum tuberosum]
PGSC0003DMG400005625	--	--	--	--	[S]	Function unknown	Stabilization of polarity axis	--	--	--	PREDICTED: protein DENND6A isoform X1 [Solanum tuberosum]
PGSC0003DMG400009196	[M]	Cell wall/membrane/envelope biogenesis	Cellular Component: membrane (GO:0016020);; Molecular Function: kinase activity (GO:0016301);; Biological Process: phosphorylation (GO:0016310);;	--	--	--	Protein kinase domain;; Protein tyrosine kinase;; Leucine rich repeat;; Leucine rich repeat N-terminal domain;; Leucine Rich repeats (2 copies);; Leucine Rich Repeat	Pollen receptor-like kinase 1 OS=Petunia integrifolia OX=4103 GN=PRK1 PE=1 SV=1	--	--	PREDICTED: pollen receptor-like kinase 1 [Solanum tuberosum]
PGSC0003DMG400045011	--	--	--	--	--	--	--	--	--	--	PREDICTED: uncharacterized protein LOC107003693 [Solanum pennellii]
PGSC0003DMG400036615	--	--	--	--	--	--	--	--	--	--	PREDICTED: uncharacterized protein LOC107843201 isoform X2 [Capsicum annuum]
PGSC0003DMG400002563	[R]	General function prediction only	Cellular Component: anaphase-promoting complex (GO:0005680);; Biological Process: cell differentiation (GO:0030154);; Biological Process: regulation of cell division (GO:0051302);;	K03350|0|sot:102602679|K03350 anaphase-promoting complex subunit 3 | (RefSeq) cell division cycle protein 27 homolog B	[D]	Cell cycle control, cell division, chromosome partitioning	Tetratricopeptide repeat;; Tetratricopeptide repeat;; Tetratricopeptide repeat;; Anaphase-promoting complex, cyclosome, subunit 3;; Tetratricopeptide repeat;; TPR repeat;; Tetratricopeptide repeat;; Tetratricopeptide repeat;; Tetratricopeptide repeat;; Tetratricopeptide repeat;; Tetratricopeptide repeat;; Tetratricopeptide repeat;; Tetratricopeptide repeat;; Tetratricopeptide repeat	Cell division cycle protein 27 homolog B OS=Arabidopsis thaliana OX=3702 GN=CDC27B PE=1 SV=1	--	--	PREDICTED: cell division cycle protein 27 homolog B isoform X1 [Solanum tuberosum]
PGSC0003DMG400022892	[QV]	--	Molecular Function: monooxygenase activity (GO:0004497);; Molecular Function: iron ion binding (GO:0005506);; Molecular Function: electron carrier activity (GO:0009055);; Molecular Function: oxidoreductase activity, acting on paired donors, with incorporation or reduction of molecular oxygen (GO:0016705);; Molecular Function: heme binding (GO:0020037);; Biological Process: oxidation-reduction pro…	--	[Q]	Secondary metabolites biosynthesis, transport and catabolism	Cytochrome P450	Flavonoid 3&apos;-monooxygenase OS=Arabidopsis thaliana OX=3702 GN=CYP75B1 PE=1 SV=1	--	--	PREDICTED: cytochrome P450 71A1-like [Solanum lycopersicum]
PGSC0003DMG400022898	--	--	--	--	[IOT]	--	Lipase (class 3);; Lipase 3 N-terminal region	--	--	--	PREDICTED: uncharacterized protein LOC102599012 [Solanum tuberosum]
PGSC0003DMG401002514	[J]	Translation, ribosomal structure and biogenesis	Molecular Function: RNA binding (GO:0003723);; Biological Process: nucleobase-containing compound metabolic process (GO:0006139);; Molecular Function: 3'-5' exonuclease activity (GO:0008408);;	K18740|0|sot:102600317|K18740 exonuclease 3'-5' domain-containing protein 1 | (RefSeq) ribonuclease D-like	[L]	Replication, recombination and repair	3'-5' exonuclease;; KH domain	--	--	--	PREDICTED: uncharacterized protein LOC102600317 isoform X1 [Solanum tuberosum]
PGSC0003DMG400005630	--	--	--	--	--	--	Probable lipid transfer;; Protease inhibitor/seed storage/LTP family	Protein YLS3 OS=Arabidopsis thaliana OX=3702 GN=YLS3 PE=2 SV=1	--	--	PREDICTED: protein YLS3 [Solanum tuberosum]
PGSC0003DMG401002623	--	--	--	--	--	--	--	--	--	--	PREDICTED: uncharacterized protein LOC102588977 [Solanum tuberosum]
PGSC0003DMG400005629	--	--	--	--	--	--	PLAC8 family	Protein PLANT CADMIUM RESISTANCE 6 OS=Arabidopsis thaliana OX=3702 GN=PCR6 PE=2 SV=1	--	--	PREDICTED: altered inheritance of mitochondria protein 3 [Solanum tuberosum]
PGSC0003DMG400002497	[T]	Signal transduction mechanisms	--	--	[T]	Signal transduction mechanisms	Protein tyrosine kinase;; Protein kinase domain	Receptor-like serine/threonine-protein kinase ALE2 OS=Arabidopsis thaliana OX=3702 GN=ALE2 PE=1 SV=1	--	--	PREDICTED: receptor-like serine/threonine-protein kinase ALE2 [Solanum tuberosum]
PGSC0003DMG400002509	[J]	Translation, ribosomal structure and biogenesis	--	K02957|1.10293e-90|sot:102596507|K02957 small subunit ribosomal protein S15Ae | (RefSeq) 40S ribosomal protein S15a-5-like	[J]	Translation, ribosomal structure and biogenesis	Ribosomal protein S8	40S ribosomal protein S15a-5 OS=Arabidopsis thaliana OX=3702 GN=RPS15AE PE=2 SV=1	--	--	PREDICTED: 40S ribosomal protein S15a-5-like [Solanum tuberosum]
PGSC0003DMG400005617	--	--	--	--	[S]	Function unknown	C3HC zinc finger-like;; Rsm1-like	--	--	--	PREDICTED: uncharacterized protein LOC102581153 [Solanum tuberosum]
PGSC0003DMG400009172	[L]	Replication, recombination and repair	--	--	--	--	RRM in Demeter	Protein ROS1 OS=Arabidopsis thaliana OX=3702 GN=ROS1 PE=1 SV=2	--	--	PREDICTED: transcriptional activator DEMETER-like [Solanum tuberosum]
PGSC0003DMG400002603	--	--	--	--	--	--	Plant protein of unknown function (DUF868)	--	--	--	PREDICTED: uncharacterized protein LOC102583919 [Solanum tuberosum]
PGSC0003DMG400005762	--	--	--	--	--	--	--	--	--	--	PREDICTED: protein NIM1-INTERACTING 2 [Solanum tuberosum]
PGSC0003DMG400044012	--	--	--	--	--	--	--	--	--	--	PREDICTED: leucine-rich repeat extensin-like protein 3 [Solanum tuberosum]
PGSC0003DMG400009154	[O]	Posttranslational modification, protein turnover, chaperones	--	K03061|0|sot:102584898|K03061 26S proteasome regulatory subunit T1 | (RefSeq) 26S protease regulatory subunit 7 homolog A	[O]	Posttranslational modification, protein turnover, chaperones	ATPase family associated with various cellular activities (AAA);; AAA domain (Cdc48 subfamily)	26S proteasome regulatory subunit 7 homolog A OS=Arabidopsis thaliana OX=3702 GN=RPT1A PE=1 SV=1	--	--	PREDICTED: 26S protease regulatory subunit 7 homolog A [Solanum tuberosum]
PGSC0003DMG400041271	--	--	Molecular Function: binding (GO:0005488);;	--	--	--	--	--	--	--	&apos;chromo&apos; domain containing protein [Solanum demissum]
PGSC0003DMG400005695	--	--	--	--	[P]	Inorganic ion transport and metabolism	HCO3- transporter family	Boron transporter 4 OS=Arabidopsis thaliana OX=3702 GN=BOR4 PE=2 SV=1	--	--	PREDICTED: boron transporter 4 [Solanum tuberosum]
PGSC0003DMG400009150	--	--	Molecular Function: ubiquitin-protein transferase activity (GO:0004842);; Biological Process: ubiquitin-dependent protein catabolic process (GO:0006511);;	K04554|8.30045e-71|sot:102586223|K04554 ubiquitin-conjugating enzyme E2 J2 [EC:2.3.2.23] | (RefSeq) ubiquitin-conjugating enzyme E2 34-like	[O]	Posttranslational modification, protein turnover, chaperones	Ubiquitin-conjugating enzyme	Ubiquitin-conjugating enzyme E2 34 OS=Arabidopsis thaliana OX=3702 GN=UBC34 PE=2 SV=1	--	--	hypothetical protein BC332_16358 [Capsicum chinense]
PGSC0003DMG400002589	--	--	--	--	[R]	General function prediction only	--	--	--	--	PREDICTED: uncharacterized protein LOC102589623 [Solanum tuberosum]
PGSC0003DMG400037583	[O]	Posttranslational modification, protein turnover, chaperones	--	--	--	--	Subtilase family;; Peptidase inhibitor I9;; PA domain	Subtilisin-like protease SBT1.4 OS=Arabidopsis thaliana OX=3702 GN=SBT1.4 PE=2 SV=1	--	--	PREDICTED: subtilisin-like protease SBT1.7 [Solanum tuberosum]
PGSC0003DMG400002524	--	--	--	--	[K]	Transcription	--	--	--	--	PREDICTED: uncharacterized protein in LEU2 3&apos;region-like [Solanum tuberosum]
PGSC0003DMG400009145	--	--	Biological Process: embryo sac development (GO:0009553);;	K14832|0|sot:102578279|K14832 ribosome biogenesis protein MAK21 | (RefSeq) uncharacterized protein C4F10.09c	[JK]	--	CBF/Mak21 family	--	--	--	PREDICTED: uncharacterized protein C4F10.09c [Solanum tuberosum]
PGSC0003DMG402002606	[J]	Translation, ribosomal structure and biogenesis	--	K14566|1.30637e-144|sot:102602793|K14566 U3 small nucleolar RNA-associated protein 24 | (RefSeq) rRNA-processing protein FCF1 homolog	[R]	General function prediction only	Fcf1	--	--	--	PREDICTED: rRNA-processing protein FCF1 homolog [Solanum tuberosum]
PGSC0003DMG400002531	[R]	General function prediction only	--	K14004|0|sly:101257847|K14004 protein transport protein SEC13 | (RefSeq) protein transport protein SEC13 homolog B-like	[U]	Intracellular trafficking, secretion, and vesicular transport	WD domain, G-beta repeat;; Anaphase-promoting complex subunit 4 WD40 domain	Protein transport protein SEC13 homolog B OS=Arabidopsis thaliana OX=3702 GN=SEC13B PE=1 SV=1	--	--	PREDICTED: protein transport protein SEC13 homolog B-like [Solanum tuberosum]
PGSC0003DMG400006637	--	--	--	--	[R]	General function prediction only	Domain of unknown function (DUF4219)	--	--	--	PREDICTED: uncharacterized protein LOC107059533 [Solanum tuberosum]
PGSC0003DMG401002635	--	--	--	--	--	--	--	--	--	--	PREDICTED: uncharacterized protein LOC107026552 [Solanum pennellii]
PGSC0003DMG400005690	[H]	Coenzyme transport and metabolism	--	K06215|0|sot:102588309|K06215 pyridoxal 5'-phosphate synthase pdxS subunit [EC:4.3.3.6] | (RefSeq) pyridoxal 5'-phosphate synthase-like subunit PDX1.2	[H]	Coenzyme transport and metabolism	SOR/SNZ family;; Thiazole biosynthesis protein ThiG;; Dihydrouridine synthase (Dus)	Pyridoxal 5&apos;-phosphate synthase-like subunit PDX1.2 OS=Arabidopsis thaliana OX=3702 GN=PDX12 PE=1 SV=1	--	--	PREDICTED: pyridoxal 5&apos;-phosphate synthase-like subunit PDX1.2 [Solanum tuberosum]
PGSC0003DMG402002532	--	--	--	--	[K]	Transcription	--	GATA transcription factor 12 OS=Arabidopsis thaliana OX=3702 GN=GATA12 PE=2 SV=1	--	--	PREDICTED: GATA transcription factor 12-like [Solanum lycopersicum]
PGSC0003DMG400006635	--	--	--	--	--	--	Protein of unknown function (DUF1092)	Protein TAB2 homolog, chloroplastic OS=Arabidopsis thaliana OX=3702 GN=ATAB2 PE=2 SV=1	--	--	PREDICTED: uncharacterized protein LOC102603144 isoform X1 [Solanum tuberosum]
PGSC0003DMG400002600	--	--	--	--	--	--	--	F-box/LRR-repeat protein 25 OS=Arabidopsis thaliana OX=3702 GN=FBL25 PE=2 SV=1	--	--	PREDICTED: putative F-box/LRR-repeat protein At5g02700 [Solanum tuberosum]
PGSC0003DMG400022887	--	--	--	--	[S]	Function unknown	Lung seven transmembrane receptor	--	--	--	PREDICTED: transmembrane protein 87A-like [Solanum tuberosum]
PGSC0003DMG400022903	--	--	--	--	[R]	General function prediction only	--	Putative F-box/LRR-repeat protein 22 OS=Arabidopsis thaliana OX=3702 GN=FBL22 PE=4 SV=1	--	--	PREDICTED: putative F-box/LRR-repeat protein 22 [Solanum lycopersicum]
PGSC0003DMG400022900	[K]	Transcription	--	K04733|0|sot:102578944|K04733 interleukin-1 receptor-associated kinase 4 [EC:2.7.11.1] | (RefSeq) pollen receptor-like kinase 3	--	--	Protein kinase domain;; Protein tyrosine kinase;; Leucine Rich repeats (2 copies);; Leucine rich repeat N-terminal domain;; Leucine rich repeat;; Leucine Rich Repeat	Pollen receptor-like kinase 4 OS=Arabidopsis thaliana OX=3702 GN=PRK4 PE=1 SV=1	--	--	PREDICTED: pollen receptor-like kinase 3 [Solanum tuberosum]
PGSC0003DMG400009173	[O]	Posttranslational modification, protein turnover, chaperones	Biological Process: protein folding (GO:0006457);; Biological Process: response to heat (GO:0009408);;	K13993|5.33862e-78|sot:102591190|K13993 HSP20 family protein | (RefSeq) 17.4 kDa class III heat shock protein	[O]	Posttranslational modification, protein turnover, chaperones	Hsp20/alpha crystallin family	18.6 kDa class III heat shock protein OS=Oryza sativa subsp. japonica OX=39947 GN=HSP18.6 PE=2 SV=1	--	--	PREDICTED: 17.4 kDa class III heat shock protein [Solanum tuberosum]
PGSC0003DMG400005605	--	--	--	--	--	--	--	--	--	--	hypothetical protein A4A49_08814 [Nicotiana attenuata]
PGSC0003DMG400036637	--	--	--	--	--	--	--	--	--	--	PREDICTED: uncharacterized protein LOC107061730 [Solanum tuberosum]
PGSC0003DMG400002498	[R]	General function prediction only	Cellular Component: nucleus (GO:0005634);;	K10752|0|sot:102588976|K10752 histone-binding protein RBBP4 | (RefSeq) WD-40 repeat-containing protein MSI4-like	[B]	Chromatin structure and dynamics	Histone-binding protein RBBP4 or subunit C of CAF1 complex;; WD domain, G-beta repeat	WD-40 repeat-containing protein MSI4 OS=Arabidopsis thaliana OX=3702 GN=MSI4 PE=1 SV=3	--	--	PREDICTED: WD-40 repeat-containing protein MSI4-like [Solanum tuberosum]
PGSC0003DMG400002530	--	--	--	--	--	--	Protein of unknown function (DUF1677)	--	--	--	PREDICTED: uncharacterized protein LOC107059806 [Solanum tuberosum]
PGSC0003DMG400043607	--	--	--	--	--	--	--	--	--	--	PREDICTED: MICOS complex subunit MIC60-like [Solanum tuberosum]
PGSC0003DMG400005613	--	--	--	--	--	--	NPH3 family	Coleoptile phototropism protein 1 OS=Oryza sativa subsp. japonica OX=39947 GN=CPT1 PE=2 SV=1	--	--	PREDICTED: root phototropism protein 3-like [Solanum tuberosum]
PGSC0003DMG400005684	--	--	--	--	--	--	--	--	--	--	PREDICTED: uncharacterized protein LOC107059578 [Solanum tuberosum]
PGSC0003DMG400005611	[I]	Lipid transport and metabolism	Molecular Function: lysophospholipase activity (GO:0004622);; Cellular Component: plasma membrane (GO:0005886);; Biological Process: response to zinc ion (GO:0010043);; Biological Process: response to hydrogen peroxide (GO:0042542);; Biological Process: response to cadmium ion (GO:0046686);;	K18368|0|sot:102585209|K18368 caffeoylshikimate esterase [EC:3.1.1.-] | (RefSeq) caffeoylshikimate esterase	[I]	Lipid transport and metabolism	Serine aminopeptidase, S33;; Alpha/beta hydrolase family;; alpha/beta hydrolase fold	Caffeoylshikimate esterase OS=Arabidopsis thaliana OX=3702 GN=CSE PE=1 SV=1	--	--	PREDICTED: caffeoylshikimate esterase [Solanum tuberosum]
PGSC0003DMG401005708	--	--	Biological Process: pyrimidine ribonucleotide biosynthetic process (GO:0009220);;	--	--	--	--	--	--	--	hypothetical protein BC332_09840 [Capsicum chinense]
PGSC0003DMG401002640	[M]	Cell wall/membrane/envelope biogenesis	--	--	[M]	Cell wall/membrane/envelope biogenesis	Glycosyl-transferase family 4;; Glycosyl transferases group 1;; Glycosyl transferases group 1;; Glycosyl transferases group 1	--	--	--	PREDICTED: uncharacterized protein LOC102601346 [Solanum tuberosum]
PGSC0003DMG400002512	--	--	--	--	--	--	Core-2/I-Branching enzyme	--	--	--	PREDICTED: uncharacterized protein LOC102599337 [Solanum tuberosum]
PGSC0003DMG400002629	[HR]	--	--	--	--	--	Isochorismatase family	Probable inactive nicotinamidase At3g16190 OS=Arabidopsis thaliana OX=3702 GN=At3g16190 PE=2 SV=1	--	--	PREDICTED: probable inactive nicotinamidase At3g16190 isoform X1 [Solanum tuberosum]
PGSC0003DMG400009197	--	--	--	--	[I]	Lipid transport and metabolism	START domain	--	--	--	PREDICTED: uncharacterized protein LOC102599661 isoform X2 [Solanum tuberosum]
PGSC0003DMG400035900	--	--	Molecular Function: metal ion binding (GO:0046872);;	--	[R]	General function prediction only	C2H2-type zinc finger	Zinc finger protein ZAT10 OS=Arabidopsis thaliana OX=3702 GN=ZAT10 PE=2 SV=1	--	--	PREDICTED: zinc finger protein ZAT10-like, partial [Solanum tuberosum]
PGSC0003DMG400002554	--	--	--	--	--	--	--	--	--	--	PREDICTED: uncharacterized protein DDB_G0282077-like isoform X2 [Solanum pennellii]
PGSC0003DMG400009180	[T]	Signal transduction mechanisms	Molecular Function: protein kinase activity (GO:0004672);; Molecular Function: ATP binding (GO:0005524);; Biological Process: protein phosphorylation (GO:0006468);; Cellular Component: integral component of membrane (GO:0016021);;	--	--	--	Protein tyrosine kinase;; Protein kinase domain;; Leucine rich repeat N-terminal domain;; Leucine rich repeat;; Leucine Rich repeats (2 copies);; Leucine Rich repeat	Protein STRUBBELIG-RECEPTOR FAMILY 6 OS=Arabidopsis thaliana OX=3702 GN=SRF6 PE=1 SV=1	--	--	PREDICTED: protein STRUBBELIG-RECEPTOR FAMILY 6 [Solanum tuberosum]
PGSC0003DMG400002482	[J]	Translation, ribosomal structure and biogenesis	Molecular Function: GTP binding (GO:0005525);; Cellular Component: cytoplasmic vesicle (GO:0016023);; Molecular Function: GDP binding (GO:0019003);;	K06944|0|sot:102605365|K06944 uncharacterized protein | (RefSeq) developmentally-regulated G-protein 1-like	[T]	Signal transduction mechanisms	C-terminal region of MMR_HSR1 domain;; TGS domain;; 50S ribosome-binding GTPase;; Ferrous iron transport protein B;; Dynamin family	Developmentally-regulated G-protein 1 OS=Arabidopsis thaliana OX=3702 GN=DRG1 PE=1 SV=1	--	--	PREDICTED: developmentally-regulated G-protein 1-like [Solanum tuberosum]
PGSC0003DMG400039868	--	--	--	--	[O]	Posttranslational modification, protein turnover, chaperones	Ring finger domain;; RING-like zinc finger;; Zinc finger, C3HC4 type (RING finger);; RING-type zinc-finger;; Zinc finger, C3HC4 type (RING finger)	E3 ubiquitin-protein ligase RDUF2 OS=Arabidopsis thaliana OX=3702 GN=DURF2 PE=1 SV=1	--	--	PREDICTED: E3 ubiquitin-protein ligase RNF181-like [Solanum tuberosum]
PGSC0003DMG400002577	[T]	Signal transduction mechanisms	--	K02218|0|sot:102582353|K02218 casein kinase 1 [EC:2.7.11.1] | (RefSeq) casein kinase I isoform delta-like	[T]	Signal transduction mechanisms	Protein kinase domain;; Protein tyrosine kinase	Casein kinase 1-like protein 2 OS=Arabidopsis thaliana OX=3702 GN=CKL2 PE=1 SV=1	--	--	PREDICTED: casein kinase I isoform delta-like [Solanum tuberosum]
PGSC0003DMG402002538	--	--	--	K18183|1.7478e-56|spen:107012867|K18183 cytochrome c oxidase assembly protein subunit 19 | (RefSeq) cytochrome c oxidase assembly protein COX19-like	[C]	Energy production and conversion	CHCH domain	--	--	--	PREDICTED: cytochrome c oxidase assembly protein COX19-like isoform X2 [Solanum tuberosum]
PGSC0003DMG400002555	--	--	--	--	[R]	General function prediction only	PPR repeat family;; PPR repeat;; PPR repeat;; Pentatricopeptide repeat domain;; Pentacotripeptide-repeat region of PRORP	Pentatricopeptide repeat-containing protein At4g19440, chloroplastic OS=Arabidopsis thaliana OX=3702 GN=At4g19440 PE=2 SV=2	--	--	PREDICTED: pentatricopeptide repeat-containing protein At5g41170, mitochondrial-like [Solanum tuberosum]
PGSC0003DMG400009162	[P]	Inorganic ion transport and metabolism	Cellular Component: chloroplast thylakoid (GO:0009534);; Cellular Component: chloroplast stroma (GO:0009570);; Biological Process: photosynthetic electron transport chain (GO:0009767);; Biological Process: post-embryonic development (GO:0009791);; Molecular Function: FMN binding (GO:0010181);; Molecular Function: oxidoreductase activity (GO:0016491);; Molecular Function: protein anchor (GO:004349…	--	--	--	Protein of unknown function (DUF2470)	Glutamyl-tRNA reductase-binding protein, chloroplastic OS=Arabidopsis thaliana OX=3702 GN=GLUTRBP PE=1 SV=1	--	--	PREDICTED: glutamyl-tRNA reductase-binding protein, chloroplastic [Solanum tuberosum]
PGSC0003DMG400022907	--	--	--	--	--	--	--	--	--	--	PREDICTED: uncharacterized protein LOC102578607 [Solanum tuberosum]
PGSC0003DMG400040881	--	--	--	--	--	--	--	--	--	--	hypothetical protein BC332_34233 [Capsicum chinense]
PGSC0003DMG400018376	--	--	--	--	--	--	NPH3 family	BTB/POZ domain-containing protein At3g22104 OS=Arabidopsis thaliana OX=3702 GN=At3g22104 PE=2 SV=1	--	--	PREDICTED: BTB/POZ domain-containing protein At3g22104-like [Solanum tuberosum]
PGSC0003DMG400002499	--	--	--	K17086|0|sot:102589292|K17086 transmembrane 9 superfamily member 2/4 | (RefSeq) transmembrane 9 superfamily member 7	[U]	Intracellular trafficking, secretion, and vesicular transport	Endomembrane protein 70	Transmembrane 9 superfamily member 7 OS=Arabidopsis thaliana OX=3702 GN=TMN7 PE=2 SV=1	--	--	PREDICTED: transmembrane 9 superfamily member 7 [Solanum tuberosum]
PGSC0003DMG401002551	--	--	--	K18666|0|sot:102596069|K18666 activating signal cointegrator complex subunit 1 | (RefSeq) activating signal cointegrator 1 complex subunit 1	[K]	Transcription	AKAP7 2'5' RNA ligase-like domain	--	--	--	PREDICTED: uncharacterized protein LOC102596069 isoform X2 [Solanum tuberosum]
PGSC0003DMG403002548	--	--	--	K14638|0|sot:102592755|K14638 solute carrier family 15 (peptide/histidine transporter), member 3/4 | (RefSeq) protein NRT1/ PTR FAMILY 1.2-like	[E]	Amino acid transport and metabolism	POT family	Protein NRT1/ PTR FAMILY 1.2 OS=Arabidopsis thaliana OX=3702 GN=NPF1.2 PE=1 SV=1	--	--	PREDICTED: protein NRT1/ PTR FAMILY 1.2-like [Solanum tuberosum]
PGSC0003DMG400002645	--	--	--	--	--	--	Domain of unknown function (DUF3511)	--	--	--	PREDICTED: uncharacterized protein LOC109215021 [Nicotiana attenuata]
PGSC0003DMG400039740	--	--	--	--	--	--	--	--	--	--	PREDICTED: uncharacterized protein LOC104228993 [Nicotiana sylvestris]
PGSC0003DMG400002580	[L]	Replication, recombination and repair	--	K03787|0|sot:102583687|K03787 5'-nucleotidase [EC:3.1.3.5] | (RefSeq) 5'-nucleotidase SurE-like	--	--	Survival protein SurE	--	--	--	PREDICTED: 5&apos;-nucleotidase SurE-like [Solanum tuberosum]
PGSC0003DMG400005687	--	--	--	--	[R]	General function prediction only	Lysine methyltransferase	--	--	--	PREDICTED: methyltransferase-like protein 22 isoform X1 [Solanum tuberosum]
PGSC0003DMG400002198	--	--	--	--	--	--	--	--	--	--	PREDICTED: uncharacterized protein LOC107060193 [Solanum tuberosum]
PGSC0003DMG400022906	--	--	--	--	--	--	--	--	--	--	PREDICTED: uro-adherence factor A-like [Solanum tuberosum]
PGSC0003DMG400002615	--	--	--	--	--	--	Cotton fibre expressed protein	--	--	--	PREDICTED: uncharacterized protein LOC102580149 [Solanum tuberosum]
PGSC0003DMG400009184	--	--	--	--	[P]	Inorganic ion transport and metabolism	WLM domain;; Zn-finger in Ran binding protein and others	--	--	--	PREDICTED: DNA-dependent metalloprotease WSS1-like [Solanum tuberosum]
PGSC0003DMG400043389	--	--	--	--	--	--	--	--	--	--	PREDICTED: uncharacterized protein LOC107062462 [Solanum tuberosum]
PGSC0003DMG401002532	--	--	--	--	[K]	Transcription	GATA zinc finger	GATA transcription factor 12 OS=Arabidopsis thaliana OX=3702 GN=GATA12 PE=2 SV=1	--	--	PREDICTED: GATA transcription factor 12-like [Solanum tuberosum]
PGSC0003DMG400005615	--	--	Cellular Component: endosome (GO:0005768);; Cellular Component: Golgi apparatus (GO:0005794);; Cellular Component: trans-Golgi network (GO:0005802);; Cellular Component: membrane (GO:0016020);;	--	--	--	Protein of unknown function (DUF2921)	--	--	--	PREDICTED: uncharacterized protein LOC102583258 [Solanum tuberosum]
PGSC0003DMG400002586	--	--	--	--	--	--	Late embryogenesis abundant protein	NDR1/HIN1-like protein 13 OS=Arabidopsis thaliana OX=3702 GN=NHL13 PE=2 SV=1	--	--	PREDICTED: protein YLS9 [Solanum tuberosum]
PGSC0003DMG400002508	--	--	--	--	--	--	--	--	--	--	PREDICTED: uncharacterized protein LOC102596171 [Solanum tuberosum]
PGSC0003DMG400002567	--	--	--	--	--	--	--	COP1-interacting protein 7 OS=Arabidopsis thaliana OX=3702 GN=CIP7 PE=1 SV=1	--	--	PREDICTED: uro-adherence factor A-like [Solanum tuberosum]
PGSC0003DMG402005624	--	--	Molecular Function: transferase activity (GO:0016740);;	--	--	--	--	--	--	--	PREDICTED: uncharacterized protein LOC104232135 [Nicotiana sylvestris]
PGSC0003DMG400002608	--	--	Cellular Component: nucleus (GO:0005634);; Biological Process: regulation of transcription, DNA-templated (GO:0006355);; Biological Process: auxin-activated signaling pathway (GO:0009734);; Molecular Function: protein dimerization activity (GO:0046983);;	K14484|0|sot:102585218|K14484 auxin-responsive protein IAA | (RefSeq) auxin-responsive protein IAA26	--	--	AUX/IAA family	Auxin-responsive protein IAA26 OS=Arabidopsis thaliana OX=3702 GN=IAA26 PE=1 SV=2	--	--	PREDICTED: auxin-responsive protein IAA26 [Solanum tuberosum]
PGSC0003DMG400002570	--	--	--	--	--	--	--	Protein BIG GRAIN 1-like B OS=Arabidopsis thaliana OX=3702 GN=At1g54200 PE=2 SV=1	--	--	PREDICTED: protein BIG GRAIN 1-like A [Solanum tuberosum]
PGSC0003DMG400043577	--	--	--	--	--	--	--	--	--	--	PREDICTED: uncharacterized protein LOC107059645 [Solanum tuberosum]
PGSC0003DMG400005701	--	--	Biological Process: protein peptidyl-prolyl isomerization (GO:0000413);; Molecular Function: peptidyl-prolyl cis-trans isomerase activity (GO:0003755);; Biological Process: protein folding (GO:0006457);; Cellular Component: chloroplast thylakoid lumen (GO:0009543);; Biological Process: mRNA modification (GO:0016556);; Biological Process: isopentenyl diphosphate biosynthetic process, methylerythri…	K03768|0|sot:102581487|K03768 peptidyl-prolyl cis-trans isomerase B (cyclophilin B) [EC:5.2.1.8] | (RefSeq) peptidyl-prolyl cis-trans isomerase CYP26-2, chloroplastic	[O]	Posttranslational modification, protein turnover, chaperones	Cyclophilin type peptidyl-prolyl cis-trans isomerase/CLD	Peptidyl-prolyl cis-trans isomerase CYP26-2, chloroplastic OS=Arabidopsis thaliana OX=3702 GN=CYP26-2 PE=2 SV=1	--	--	PREDICTED: peptidyl-prolyl cis-trans isomerase CYP26-2, chloroplastic [Solanum tuberosum]
PGSC0003DMG400039278	--	--	--	--	--	--	--	--	--	--	PREDICTED: MICOS complex subunit MIC60-like [Solanum tuberosum]
PGSC0003DMG400002624	--	--	--	K20288|0|sot:102589293|K20288 conserved oligomeric Golgi complex subunit 1 | (RefSeq) conserved oligomeric Golgi complex subunit 1	[I]	Lipid transport and metabolism	Vps51/Vps67	--	--	--	PREDICTED: conserved oligomeric Golgi complex subunit 1 [Solanum tuberosum]
PGSC0003DMG400040062	--	--	--	--	--	--	--	--	--	--	hypothetical protein CQW23_02637 [Capsicum baccatum]
PGSC0003DMG400034431	--	--	--	--	[R]	General function prediction only	--	--	--	--	hypothetical protein T459_07371 [Capsicum annuum]
PGSC0003DMG401005699	--	--	--	--	--	--	F-box-like;; F-box domain	--	--	--	PREDICTED: uncharacterized protein LOC102581818 isoform X1 [Solanum tuberosum]
PGSC0003DMG400002621	--	--	--	K17925|4.16124e-09|sot:102586355|K17925 sorting nexin-13 | (RefSeq) uncharacterized LOC102586355	--	--	--	--	--	--	PREDICTED: uncharacterized protein LOC102586355 isoform X2 [Solanum tuberosum]
PGSC0003DMG400002518	--	--	--	--	--	--	--	--	--	--	PREDICTED: uncharacterized protein LOC109221269 [Nicotiana attenuata]
PGSC0003DMG400022890	[CIR]	--	--	K11517|0|sot:102579596|K11517 (S)-2-hydroxy-acid oxidase [EC:1.1.3.15] | (RefSeq) peroxisomal (S)-2-hydroxy-acid oxidase GLO4-like	[C]	Energy production and conversion	FMN-dependent dehydrogenase;; IMP dehydrogenase / GMP reductase domain;; Dihydroorotate dehydrogenase	Peroxisomal (S)-2-hydroxy-acid oxidase GLO4 OS=Arabidopsis thaliana OX=3702 GN=GLO4 PE=2 SV=1	--	--	PREDICTED: peroxisomal (S)-2-hydroxy-acid oxidase GLO4-like [Solanum tuberosum]
PGSC0003DMG400002644	--	--	--	--	--	--	Protein of unknown function (DUF1618)	--	--	--	PREDICTED: putative F-box/kelch-repeat protein At1g15680 [Solanum tuberosum]
PGSC0003DMG400005694	--	--	--	--	--	--	Protein of unknown function (DUF642)	--	--	--	PREDICTED: uncharacterized protein LOC102601890 [Solanum tuberosum]
PGSC0003DMG400002523	[R]	General function prediction only	--	--	--	--	HAD superfamily, subfamily IIIB (Acid phosphatase)	Acid phosphatase 1 OS=Solanum lycopersicum OX=4081 GN=APS1 PE=2 SV=1	--	--	PREDICTED: acid phosphatase 1-like [Solanum tuberosum]
PGSC0003DMG403022886	--	--	--	K12620|2.51352e-08|spen:107012410|K12620 U6 snRNA-associated Sm-like protein LSm1 | (RefSeq) sm-like protein LSM1B	--	--	--	Sm-like protein LSM1B OS=Arabidopsis thaliana OX=3702 GN=LSM1B PE=1 SV=1	--	--	PREDICTED: sm-like protein LSM1B [Solanum lycopersicum]
PGSC0003DMG400035245	--	--	--	--	--	--	--	--	--	--	PREDICTED: cytochrome c biogenesis CcmF N-terminal-like mitochondrial protein 1, partial [Solanum tuberosum]
PGSC0003DMG400005717	--	--	--	--	--	--	--	--	--	--	PREDICTED: uncharacterized protein LOC102597802 [Solanum tuberosum]
PGSC0003DMG400002633	--	--	--	--	--	--	--	--	--	--	PREDICTED: uncharacterized protein LOC109231149 [Nicotiana attenuata]
PGSC0003DMG400046296	--	--	--	--	[R]	General function prediction only	--	--	--	--	PREDICTED: uncharacterized protein LOC107060295 [Solanum tuberosum]
PGSC0003DMG400045668	--	--	--	--	--	--	--	--	--	--	PREDICTED: uncharacterized protein LOC107059645 [Solanum tuberosum]
PGSC0003DMG400002648	--	--	--	--	--	--	--	--	--	--	PREDICTED: protein ANTI-SILENCING 1-like isoform X4 [Nicotiana tomentosiformis]
PGSC0003DMG400041858	--	--	Molecular Function: nucleic acid binding (GO:0003676);; Biological Process: DNA metabolic process (GO:0006259);; Molecular Function: metal ion binding (GO:0046872);;	--	--	--	Zinc knuckle	--	--	--	Gag-pol protein, putative [Solanum demissum]
PGSC0003DMG400005716	--	--	--	--	[A]	RNA processing and modification	--	--	--	--	PREDICTED: uncharacterized protein LOC102598336 [Solanum tuberosum]
PGSC0003DMG400043988	--	--	--	--	--	--	--	--	--	--	PREDICTED: uncharacterized protein LOC107060271 [Solanum tuberosum]
PGSC0003DMG400002515	--	--	--	--	--	--	Helix-loop-helix DNA-binding domain	Transcription factor bHLH87 OS=Arabidopsis thaliana OX=3702 GN=BHLH87 PE=1 SV=1	--	--	PREDICTED: transcription factor bHLH87 [Solanum tuberosum]
PGSC0003DMG401005711	--	--	--	--	--	--	--	--	--	--	PREDICTED: MADS-box transcription factor 23-like [Solanum pennellii]
PGSC0003DMG400039181	--	--	--	--	--	--	Zinc knuckle	--	--	--	PREDICTED: uncharacterized protein LOC107030053 [Solanum pennellii]
PGSC0003DMG400037269	--	--	--	--	[L]	Replication, recombination and repair	--	Putative F-box protein At1g67623 OS=Arabidopsis thaliana OX=3702 GN=At1g67623 PE=4 SV=1	--	--	PREDICTED: uncharacterized protein LOC104646634 [Solanum lycopersicum]
PGSC0003DMG400002620	--	--	Biological Process: transcription, DNA-templated (GO:0006351);;	K09286|3.7042e-125|sot:102583689|K09286 EREBP-like factor | (RefSeq) ethylene-responsive transcription factor TINY	--	--	AP2 domain	Dehydration-responsive element-binding protein 3 OS=Arabidopsis thaliana OX=3702 GN=DREB3 PE=2 SV=1	--	--	PREDICTED: ethylene-responsive transcription factor TINY [Solanum tuberosum]
PGSC0003DMG400047336	--	--	Molecular Function: zinc ion binding (GO:0008270);;	--	[O]	Posttranslational modification, protein turnover, chaperones	Ring finger domain;; RING-like zinc finger;; RING-H2 zinc finger domain;; Zinc finger, C3HC4 type (RING finger);; Zinc finger, C3HC4 type (RING finger);; Anaphase-promoting complex subunit 11 RING-H2 finger	RING-H2 finger protein ATL60 OS=Arabidopsis thaliana OX=3702 GN=ATL60 PE=2 SV=1	--	--	PREDICTED: RING-H2 finger protein ATL60-like [Solanum tuberosum]
PGSC0003DMG400002643	[P]	Inorganic ion transport and metabolism	--	K17471|0|sot:102603916|K17471 sulfate transporter 3 | (RefSeq) probable sulfate transporter 3.4	[P]	Inorganic ion transport and metabolism	Sulfate permease family;; STAS domain	Probable sulfate transporter 3.4 OS=Arabidopsis thaliana OX=3702 GN=SULTR3;4 PE=2 SV=1	--	--	PREDICTED: probable sulfate transporter 3.4 [Solanum tuberosum]
PGSC0003DMG400002598	--	--	--	--	--	--	PWWP domain	Uncharacterized protein At1g51745 OS=Arabidopsis thaliana OX=3702 GN=At1g51745 PE=2 SV=2	--	--	PREDICTED: uncharacterized protein At1g51745 [Solanum tuberosum]
PGSC0003DMG400009142	--	--	Molecular Function: DNA binding (GO:0003677);; Molecular Function: transcription factor activity, sequence-specific DNA binding (GO:0003700);; Cellular Component: nucleus (GO:0005634);; Biological Process: regulation of transcription, DNA-templated (GO:0006355);;	K09286|0|sot:102591860|K09286 EREBP-like factor | (RefSeq) ethylene-responsive transcription factor RAP2-12-like	--	--	AP2 domain	Ethylene-responsive transcription factor RAP2-12 OS=Arabidopsis thaliana OX=3702 GN=RAP2-12 PE=1 SV=1	--	--	PREDICTED: ethylene-responsive transcription factor RAP2-12-like isoform X1 [Solanum tuberosum]
PGSC0003DMG400009152	--	--	--	--	--	--	NUMOD3 motif (2 copies)	--	--	--	PREDICTED: uncharacterized protein LOC102583814 [Solanum tuberosum]
PGSC0003DMG401005714	--	--	--	--	--	--	--	--	--	--	PREDICTED: uncharacterized protein LOC102599003 isoform X2 [Solanum tuberosum]
PGSC0003DMG400002566	[R]	General function prediction only	--	K17302|2.28119e-140|sot:102604255|K17302 coatomer subunit beta' | (RefSeq) coatomer subunit beta'-1-like	[U]	Intracellular trafficking, secretion, and vesicular transport	WD domain, G-beta repeat;; Nucleoporin Nup120/160	Coatomer subunit beta&apos;-2 OS=Arabidopsis thaliana OX=3702 GN=At1g52360 PE=1 SV=1	--	--	PREDICTED: coatomer subunit beta&apos;-1-like [Solanum tuberosum]
PGSC0003DMG400002619	[G]	Carbohydrate transport and metabolism	Biological Process: carbohydrate metabolic process (GO:0005975);; Molecular Function: cellulase activity (GO:0008810);;	K01179|5.83087e-30|sot:102583923|K01179 endoglucanase [EC:3.2.1.4] | (RefSeq) endoglucanase 3-like	--	--	Glycosyl hydrolase family 9	Endoglucanase 3 OS=Arabidopsis thaliana OX=3702 GN=CEL5 PE=2 SV=2	--	--	Endoglucanase 3 [Capsicum annuum]
PGSC0003DMG400002507	--	--	--	--	--	--	Dof domain, zinc finger	Dof zinc finger protein DOF1.7 OS=Arabidopsis thaliana OX=3702 GN=DOF1.7 PE=2 SV=1	--	--	PREDICTED: dof zinc finger protein DOF3.1-like [Solanum tuberosum]
PGSC0003DMG400022899	--	--	--	K07195|0|sot:102600316|K07195 exocyst complex component 7 | (RefSeq) exocyst complex component EXO70A1-like	[U]	Intracellular trafficking, secretion, and vesicular transport	Exo70 exocyst complex subunit	Exocyst complex component EXO70A1 OS=Arabidopsis thaliana OX=3702 GN=EXO70A1 PE=1 SV=1	--	--	PREDICTED: exocyst complex component EXO70A1-like [Solanum tuberosum]
PGSC0003DMG401009189	--	--	--	--	--	--	--	--	--	--	PREDICTED: uncharacterized protein LOC107060130 [Solanum tuberosum]
PGSC0003DMG400040414	--	--	--	--	--	--	--	--	--	--	PREDICTED: uncharacterized protein LOC102587553 [Solanum tuberosum]
PGSC0003DMG400005696	[I]	Lipid transport and metabolism	Molecular Function: catalytic activity (GO:0003824);; Biological Process: metabolic process (GO:0008152);;	--	[R]	General function prediction only	Alpha/beta hydrolase family;; alpha/beta hydrolase fold;; Serine aminopeptidase, S33;; TAP-like protein	--	--	--	PREDICTED: uncharacterized protein LOC102585550 [Solanum tuberosum]
PGSC0003DMG400005612	[C]	Energy production and conversion	Molecular Function: ATP:ADP antiporter activity (GO:0005471);; Molecular Function: ATP binding (GO:0005524);; Biological Process: transport (GO:0006810);; Cellular Component: integral component of membrane (GO:0016021);; Cellular Component: chloroplast membrane (GO:0031969);;	K03301|0|sot:102584892|K03301 ATP:ADP antiporter, AAA family | (RefSeq) plastidic ATP/ADP-transporter	--	--	TLC ATP/ADP transporter	Plastidic ATP/ADP-transporter OS=Solanum tuberosum OX=4113 PE=2 SV=2	--	--	PREDICTED: plastidic ATP/ADP-transporter [Solanum tuberosum]
PGSC0003DMG400009195	--	--	Cellular Component: chloroplast (GO:0009507);;	K12828|0|sot:107059794|K12828 splicing factor 3B subunit 1 | (RefSeq) splicing factor 3B subunit 1-like	[A]	RNA processing and modification	--	--	--	--	PREDICTED: splicing factor 3B subunit 1-like [Solanum tuberosum]
PGSC0003DMG400002652	--	--	--	--	--	--	--	--	--	--	PREDICTED: thionin-like protein 2 [Solanum tuberosum]
PGSC0003DMG400002574	[H]	Coenzyme transport and metabolism	--	K00599|0|sot:102580690|K00599 methyltransferase-like protein 6 [EC:2.1.1.-] | (RefSeq) uncharacterized methyltransferase C3H7.11-like	[R]	General function prediction only	Methyltransferase domain;; Methyltransferase domain;; Methyltransferase domain;; Methyltransferase domain;; Methyltransferase domain;; O-methyltransferase;; Methyltransferase small domain;; ubiE/COQ5 methyltransferase family	--	--	--	PREDICTED: uncharacterized methyltransferase C3H7.11-like [Solanum tuberosum]
PGSC0003DMG400043872	--	--	--	--	--	--	--	--	--	--	ring-h2 finger protein atl16 [Nicotiana attenuata]
PGSC0003DMG400038450	--	--	Molecular Function: RNA binding (GO:0003723);; Molecular Function: RNA-directed DNA polymerase activity (GO:0003964);; Biological Process: RNA-dependent DNA biosynthetic process (GO:0006278);; Biological Process: DNA integration (GO:0015074);;	--	--	--	--	--	--	--	PREDICTED: uncharacterized protein LOC107061867 [Solanum tuberosum]
PGSC0003DMG400002560	--	--	Biological Process: nuclear division (GO:0000280);; Cellular Component: chromosome, centromeric region (GO:0000775);; Biological Process: cytokinesis by cell plate formation (GO:0000911);; Biological Process: regulation of DNA replication (GO:0006275);; Biological Process: DNA methylation (GO:0006306);; Biological Process: chromatin silencing (GO:0006342);; Biological Process: cell proliferation …	--	--	--	--	Centromere protein C OS=Arabidopsis thaliana OX=3702 GN=CENPC PE=2 SV=1	--	--	PREDICTED: uncharacterized protein LOC102577589 [Solanum tuberosum]
PGSC0003DMG400002495	--	--	--	--	[R]	General function prediction only	--	Protein indeterminate-domain 7 OS=Arabidopsis thaliana OX=3702 GN=IDD7 PE=2 SV=1	--	--	PREDICTED: protein indeterminate-domain 7-like [Solanum tuberosum]
PGSC0003DMG402005714	--	--	--	--	--	--	--	--	--	--	PREDICTED: uncharacterized protein LOC102599003 isoform X1 [Solanum tuberosum]
PGSC0003DMG400002630	--	--	--	--	--	--	--	Transcription factor bHLH68 OS=Arabidopsis thaliana OX=3702 GN=BHLH68 PE=1 SV=2	--	--	PREDICTED: transcription factor bHLH68-like [Solanum tuberosum]
PGSC0003DMG400005692	--	--	--	--	[R]	General function prediction only	PPR repeat;; PPR repeat family;; PPR repeat;; Pentatricopeptide repeat domain;; Pentacotripeptide-repeat region of PRORP;; Mitochondrial 28S ribosomal protein S27	Pentatricopeptide repeat-containing protein At5g24830 OS=Arabidopsis thaliana OX=3702 GN=At5g24830 PE=2 SV=1	--	--	PREDICTED: pentatricopeptide repeat-containing protein At5g24830 [Solanum tuberosum]
PGSC0003DMG400046977	--	--	--	--	--	--	--	--	--	--	PREDICTED: cysteine proteinase 4-like [Solanum tuberosum]
PGSC0003DMG400023312	--	--	Molecular Function: RNA binding (GO:0003723);; Molecular Function: RNA-directed DNA polymerase activity (GO:0003964);; Biological Process: RNA-dependent DNA biosynthetic process (GO:0006278);; Molecular Function: zinc ion binding (GO:0008270);; Biological Process: DNA integration (GO:0015074);;	--	[R]	General function prediction only	--	--	--	--	Putative retrotransposon protein, identical [Solanum demissum]
PGSC0003DMG402009171	--	--	--	K09285|0|sot:102594405|K09285 AP2-like factor, ANT lineage | (RefSeq) AP2-like ethylene-responsive transcription factor AIL1	--	--	--	AP2-like ethylene-responsive transcription factor AIL1 OS=Arabidopsis thaliana OX=3702 GN=AIL1 PE=2 SV=1	--	--	PREDICTED: AP2-like ethylene-responsive transcription factor AIL1 [Solanum tuberosum]
PGSC0003DMG402002640	--	--	--	--	--	--	CASC3/Barentsz eIF4AIII binding	Protein MLN51 homolog OS=Arabidopsis thaliana OX=3702 GN=MLN51 PE=1 SV=1	--	--	PREDICTED: protein CASC3 [Solanum tuberosum]
PGSC0003DMG400002573	[T]	Signal transduction mechanisms	Molecular Function: protein serine/threonine phosphatase activity (GO:0004722);; Biological Process: protein dephosphorylation (GO:0006470);; Molecular Function: metal ion binding (GO:0046872);;	K14497|0|sot:102579707|K14497 protein phosphatase 2C [EC:3.1.3.16] | (RefSeq) protein phosphatase 2C 16-like	[T]	Signal transduction mechanisms	Protein phosphatase 2C	Protein phosphatase 2C 16 OS=Arabidopsis thaliana OX=3702 GN=HAB1 PE=1 SV=1	--	--	PREDICTED: protein phosphatase 2C 16-like isoform X1 [Solanum tuberosum]
PGSC0003DMG400009177	[GI]	--	Molecular Function: enzyme inhibitor activity (GO:0004857);; Cellular Component: cell wall (GO:0005618);; Molecular Function: pectinesterase activity (GO:0030599);; Biological Process: cell wall modification (GO:0042545);; Biological Process: negative regulation of catalytic activity (GO:0043086);; Molecular Function: aspartyl esterase activity (GO:0045330);; Biological Process: pectin catabolic …	K01051|0|sot:102588428|K01051 pectinesterase [EC:3.1.1.11] | (RefSeq) pectinesterase 3	--	--	Pectinesterase;; Plant invertase/pectin methylesterase inhibitor	Pectinesterase 3 OS=Phaseolus vulgaris OX=3885 GN=MPE3 PE=2 SV=1	--	--	PREDICTED: pectinesterase 3 [Solanum tuberosum]
PGSC0003DMG400042512	--	--	--	--	--	--	--	--	--	--	PREDICTED: uncharacterized protein LOC107062485 [Solanum tuberosum]
PGSC0003DMG400029978	--	--	--	--	--	--	Uncharacterized ACR, COG1399	Large ribosomal RNA subunit accumulation protein YCED homolog 2, chloroplastic OS=Arabidopsis thaliana OX=3702 GN=At3g19800 PE=2 SV=1	--	--	PREDICTED: uncharacterized protein LOC102605612 isoform X2 [Solanum tuberosum]
PGSC0003DMG402002553	[J]	Translation, ribosomal structure and biogenesis	--	K00784|2.38554e-65|sot:102596953|K00784 ribonuclease Z [EC:3.1.26.11] | (RefSeq) zinc phosphodiesterase ELAC protein 2-like	[R]	General function prediction only	--	tRNase Z TRZ3, mitochondrial OS=Arabidopsis thaliana OX=3702 GN=TRZ3 PE=1 SV=1	--	--	PREDICTED: zinc phosphodiesterase ELAC protein 2-like [Solanum tuberosum]
PGSC0003DMG400009194	--	--	--	K15032|0|sot:102600438|K15032 mTERF domain-containing protein, mitochondrial | (RefSeq) uncharacterized LOC102600438	[KR]	--	mTERF	Transcription termination factor MTERF6, chloroplastic/mitochondrial OS=Arabidopsis thaliana OX=3702 GN=MTERF6 PE=2 SV=1	--	--	PREDICTED: uncharacterized protein LOC102600438 [Solanum tuberosum]
PGSC0003DMG400035999	--	--	--	--	--	--	--	--	--	--	PREDICTED: uncharacterized protein LOC107060295 [Solanum tuberosum]
PGSC0003DMG400035864	--	--	--	--	--	--	--	--	--	--	PREDICTED: uncharacterized protein LOC102598401 [Solanum tuberosum]
PGSC0003DMG400005689	[T]	Signal transduction mechanisms	--	--	--	--	Protein tyrosine kinase;; Protein kinase domain;; D-mannose binding lectin;; PAN-like domain	G-type lectin S-receptor-like serine/threonine-protein kinase CES101 OS=Arabidopsis thaliana OX=3702 GN=CES101 PE=2 SV=2	--	--	PREDICTED: G-type lectin S-receptor-like serine/threonine-protein kinase CES101 [Solanum pennellii]
PGSC0003DMG400005632	--	--	--	--	--	--	LysM domain	LysM domain-containing GPI-anchored protein 1 OS=Arabidopsis thaliana OX=3702 GN=LYM1 PE=1 SV=1	--	--	PREDICTED: lysM domain-containing GPI-anchored protein 1-like isoform X1 [Solanum tuberosum]
PGSC0003DMG400009170	--	--	--	--	--	--	Domain of unknown function (DUF4283)	--	--	--	PREDICTED: uncharacterized protein LOC107060579 isoform X1 [Solanum tuberosum]
PGSC0003DMG400009148	--	--	--	--	--	--	Remorin, C-terminal region	Uncharacterized protein At3g61260 OS=Arabidopsis thaliana OX=3702 GN=At3g61260 PE=1 SV=1	--	--	PREDICTED: uncharacterized protein LOC102606270 [Solanum tuberosum]
PGSC0003DMG400005618	--	--	--	--	--	--	--	--	--	--	PREDICTED: uncharacterized protein LOC102600878 [Solanum tuberosum]
PGSC0003DMG400005685	--	--	--	--	--	--	Late embryogenesis abundant protein	--	--	--	PREDICTED: uncharacterized protein LOC102589613 [Solanum tuberosum]
PGSC0003DMG400035625	--	--	--	--	--	--	--	--	--	--	PREDICTED: uncharacterized protein LOC107060393 [Solanum tuberosum]
PGSC0003DMG400037038	--	--	--	K09422|9.1441e-177|sly:101255286|K09422 myb proto-oncogene protein, plant | (RefSeq) transcription factor MYB26-like	[K]	Transcription	Myb-like DNA-binding domain;; Myb-like DNA-binding domain	Transcription factor MYB26 OS=Arabidopsis thaliana OX=3702 GN=MYB26 PE=2 SV=1	--	--	PREDICTED: transcription factor MYB26-like [Solanum lycopersicum]
PGSC0003DMG400005616	--	--	--	--	--	--	--	--	--	--	PREDICTED: uncharacterized protein LOC102594947 [Solanum tuberosum]
PGSC0003DMG400014029	[HR]	--	--	--	[R]	General function prediction only	alpha/beta hydrolase fold	1-acylglycerol-3-phosphate O-acyltransferase OS=Arabidopsis thaliana OX=3702 GN=At4g24160 PE=1 SV=1	--	--	PREDICTED: 2-hydroxy-6-oxononadienedioate/2-hydroxy-6-oxononatrienedioate hydrolase [Solanum tuberosum]
PGSC0003DMG400002535	--	--	Cellular Component: membrane (GO:0016020);;	--	--	--	Domain of unknown function (DUF588)	CASP-like protein 3A1 OS=Vitis vinifera OX=29760 GN=VIT_09s0002g03780 PE=2 SV=1	--	--	PREDICTED: CASP-like protein 3A1 [Solanum tuberosum]
PGSC0003DMG400039454	--	--	--	--	--	--	--	--	--	--	PREDICTED: uncharacterized protein LOC107062462 [Solanum tuberosum]
PGSC0003DMG400040452	--	--	--	--	--	--	--	--	--	--	Integrase core domain containing protein [Solanum demissum]
PGSC0003DMG400002526	[M]	Cell wall/membrane/envelope biogenesis	Molecular Function: protein serine/threonine kinase activity (GO:0004674);; Molecular Function: protein tyrosine kinase activity (GO:0004713);; Molecular Function: ATP binding (GO:0005524);; Biological Process: protein phosphorylation (GO:0006468);; Biological Process: microtubule nucleation (GO:0007020);; Biological Process: cell wall macromolecule catabolic process (GO:0016998);;	--	--	--	Protein kinase domain;; Protein tyrosine kinase	LysM domain receptor-like kinase 3 OS=Arabidopsis thaliana OX=3702 GN=LYK3 PE=2 SV=1	--	--	PREDICTED: lysM domain receptor-like kinase 3 [Solanum tuberosum]
PGSC0003DMG400041257	--	--	--	--	--	--	--	--	--	--	Integrase core domain containing protein [Solanum demissum]
PGSC0003DMG400002605	--	--	--	K10760|3.38167e-41|spen:107003681|K10760 adenylate dimethylallyltransferase (cytokinin synthase) [EC:2.5.1.27 2.5.1.112] | (RefSeq) adenylate isopentenyltransferase 3, chloroplastic-like	--	--	--	--	--	--	PREDICTED: adenylate isopentenyltransferase 3, chloroplastic-like [Solanum pennellii]
PGSC0003DMG400002537	[O]	Posttranslational modification, protein turnover, chaperones	Molecular Function: ATP binding (GO:0005524);; Cellular Component: cytoplasm (GO:0005737);; Biological Process: protein refolding (GO:0042026);;	K04077|0|sot:102577751|K04077 chaperonin GroEL | (RefSeq) ruBisCO large subunit-binding protein subunit beta, chloroplastic	[O]	Posttranslational modification, protein turnover, chaperones	TCP-1/cpn60 chaperonin family	RuBisCO large subunit-binding protein subunit beta, chloroplastic OS=Pisum sativum OX=3888 PE=1 SV=2	--	--	PREDICTED: ruBisCO large subunit-binding protein subunit beta, chloroplastic [Solanum tuberosum]
PGSC0003DMG400041338	--	--	--	--	[R]	General function prediction only	Domain of unknown function (DUF4283)	--	--	--	PREDICTED: uncharacterized protein LOC107059016 [Solanum tuberosum]
PGSC0003DMG400005621	--	--	--	--	--	--	AP2 domain	Ethylene-responsive transcription factor RAP2-11 OS=Arabidopsis thaliana OX=3702 GN=RAP2-11 PE=2 SV=1	--	--	PREDICTED: ethylene-responsive transcription factor ERF034-like [Solanum tuberosum]
PGSC0003DMG400005631	--	--	--	--	--	--	AP2 domain	Ethylene-responsive transcription factor ERF118 OS=Arabidopsis thaliana OX=3702 GN=ERF118 PE=2 SV=1	--	--	PREDICTED: uncharacterized protein LOC102597156 [Solanum tuberosum]
PGSC0003DMG400009159	[HR]	--	Molecular Function: phosphoglycerate dehydrogenase activity (GO:0004617);; Cellular Component: nucleus (GO:0005634);; Cellular Component: cytosol (GO:0005829);; Biological Process: L-serine biosynthetic process (GO:0006564);; Biological Process: tryptophan catabolic process (GO:0006569);; Biological Process: protein targeting to membrane (GO:0006612);; Cellular Component: chloroplast stroma (GO:0…	K00058|0|sot:102580248|K00058 D-3-phosphoglycerate dehydrogenase [EC:1.1.1.95] | (RefSeq) D-3-phosphoglycerate dehydrogenase 3, chloroplastic-like	[E]	Amino acid transport and metabolism	D-isomer specific 2-hydroxyacid dehydrogenase, NAD binding domain;; D-isomer specific 2-hydroxyacid dehydrogenase, catalytic domain;; ACT domain;; Acetohydroxy acid isomeroreductase, NADPH-binding domain;; S-adenosyl-L-homocysteine hydrolase, NAD binding domain	D-3-phosphoglycerate dehydrogenase 2, chloroplastic OS=Arabidopsis thaliana OX=3702 GN=PGDH2 PE=1 SV=2	--	--	PREDICTED: D-3-phosphoglycerate dehydrogenase 3, chloroplastic-like [Solanum tuberosum]
PGSC0003DMG400023226	--	--	--	--	--	--	--	--	--	--	hypothetical protein A4A49_20746 [Nicotiana attenuata]
PGSC0003DMG400023311	--	--	Molecular Function: nucleic acid binding (GO:0003676);; Biological Process: DNA metabolic process (GO:0006259);;	--	--	--	--	--	--	--	hypothetical protein SDM1_42t00007 [Solanum demissum]
PGSC0003DMG400002521	[O]	Posttranslational modification, protein turnover, chaperones	--	K04485|0|sot:102603127|K04485 DNA repair protein RadA/Sms | (RefSeq) DNA repair protein RadA homolog	--	--	AAA domain;; KaiC;; DnaB-like helicase C terminal domain;; Subunit ChlI of Mg-chelatase	--	--	--	PREDICTED: DNA repair protein RadA homolog [Solanum tuberosum]
PGSC0003DMG400002534	--	--	--	K14313|0|sot:102582355|K14313 nuclear pore complex protein Nup53 | (RefSeq) nuclear pore complex protein NUP35	[D]	Cell cycle control, cell division, chromosome partitioning	Nup53/35/40-type RNA recognition motif;; Nup53/35/40-type RNA recognition motif	Nuclear pore complex protein NUP35 OS=Arabidopsis thaliana OX=3702 GN=NUP35 PE=1 SV=1	--	--	PREDICTED: nuclear pore complex protein NUP35 [Solanum tuberosum]
PGSC0003DMG400002488	--	--	--	K17794|7.14891e-121|sot:102581029|K17794 mitochondrial import inner membrane translocase subunit TIM23 | (RefSeq) mitochondrial import inner membrane translocase subunit TIM23-1-like	[U]	Intracellular trafficking, secretion, and vesicular transport	Tim17/Tim22/Tim23/Pmp24 family	Mitochondrial import inner membrane translocase subunit TIM23-1 OS=Arabidopsis thaliana OX=3702 GN=TIM23-1 PE=2 SV=1	--	--	PREDICTED: mitochondrial import inner membrane translocase subunit TIM23-1-like [Solanum tuberosum]
PGSC0003DMG401002548	[CO]	--	--	K02200|5.36155e-105|sot:102593427|K02200 cytochrome c-type biogenesis protein CcmH | (RefSeq) cytochrome c-type biogenesis CcmH-like mitochondrial protein	--	--	Cytochrome C biogenesis protein	Cytochrome c-type biogenesis CcmH-like mitochondrial protein OS=Oryza sativa subsp. indica OX=39946 GN=CCMH PE=3 SV=1	--	--	PREDICTED: cytochrome c-type biogenesis CcmH-like mitochondrial protein [Solanum tuberosum]
PGSC0003DMG400002533	--	--	--	--	--	--	--	--	--	--	PREDICTED: uncharacterized protein LOC102582031 [Solanum tuberosum]
PGSC0003DMG400002503	[O]	Posttranslational modification, protein turnover, chaperones	--	--	[O]	Posttranslational modification, protein turnover, chaperones	Thioredoxin	Thioredoxin-like 2-1, chloroplastic OS=Arabidopsis thaliana OX=3702 GN=At4g26160 PE=2 SV=2	--	--	PREDICTED: thioredoxin-like 2-1, chloroplastic [Solanum tuberosum]
PGSC0003DMG400042313	--	--	--	--	--	--	--	--	--	--	Protein TAR1 [Capsicum baccatum]
PGSC0003DMG402002501	[QV]	--	Molecular Function: monooxygenase activity (GO:0004497);; Molecular Function: iron ion binding (GO:0005506);; Molecular Function: electron carrier activity (GO:0009055);; Molecular Function: oxidoreductase activity, acting on paired donors, with incorporation or reduction of molecular oxygen (GO:0016705);; Molecular Function: heme binding (GO:0020037);; Biological Process: oxidation-reduction pro…	K12638|6.68967e-85|sot:102582597|K12638 3-epi-6-deoxocathasterone 23-monooxygenase [EC:1.14.13.112] | (RefSeq) cytochrome P450 90D2	[QI]	--	Cytochrome P450	Cytochrome P450 90D2 OS=Oryza sativa subsp. japonica OX=39947 GN=CYP90D2 PE=1 SV=1	--	--	PREDICTED: cytochrome P450 90D2 [Solanum tuberosum]
PGSC0003DMG400039243	--	--	--	--	--	--	--	--	--	--	PREDICTED: uncharacterized protein LOC107061730 [Solanum tuberosum]
PGSC0003DMG400022894	--	--	Molecular Function: iron ion binding (GO:0005506);; Cellular Component: chloroplast thylakoid (GO:0009534);; Cellular Component: chloroplast stroma (GO:0009570);; Molecular Function: linoleate 13S-lipoxygenase activity (GO:0016165);; Biological Process: oxylipin biosynthetic process (GO:0031408);; Biological Process: oxidation-reduction process (GO:0055114);;	K00454|0|sot:102597498|K00454 lipoxygenase [EC:1.13.11.12] | (RefSeq) LOX-H3, LOX3.1; linoleate 13S-lipoxygenase 3-1, chloroplastic-like	--	--	Lipoxygenase;; PLAT/LH2 domain	Linoleate 13S-lipoxygenase 3-1, chloroplastic OS=Solanum tuberosum OX=4113 GN=LOX3.1 PE=1 SV=1	--	--	linoleate 13S-lipoxygenase 3-1, chloroplastic [Solanum tuberosum]
PGSC0003DMG400018398	--	--	--	--	--	--	Wound-induced protein	--	--	--	PREDICTED: uncharacterized protein LOC102587521 [Solanum tuberosum]
PGSC0003DMG400009149	--	--	--	K14790|0|sot:102587021|K14790 nucleolar protein 9 | (RefSeq) pumilio homolog 23	[J]	Translation, ribosomal structure and biogenesis	Pumilio-family RNA binding repeat	Pumilio homolog 23 OS=Arabidopsis thaliana OX=3702 GN=APUM23 PE=1 SV=1	--	--	PREDICTED: pumilio homolog 23 isoform X1 [Solanum tuberosum]
PGSC0003DMG400002602	--	--	--	--	--	--	Carbohydrate-binding protein of the ER;; Protein tyrosine kinase;; Protein kinase domain	Probable LRR receptor-like serine/threonine-protein kinase At1g51880 OS=Arabidopsis thaliana OX=3702 GN=At1g51880 PE=2 SV=1	--	--	PREDICTED: putative leucine-rich repeat receptor-like protein kinase At2g19210 [Solanum tuberosum]
PGSC0003DMG400002616	--	--	Molecular Function: transcription factor activity, sequence-specific DNA binding (GO:0003700);; Cellular Component: nucleus (GO:0005634);; Biological Process: regulation of transcription, DNA-templated (GO:0006355);; Molecular Function: sequence-specific DNA binding (GO:0043565);;	K09338|0|sot:102580476|K09338 homeobox-leucine zipper protein | (RefSeq) homeobox-leucine zipper protein ATHB-15	--	--	START domain;; MEKHLA domain;; Homeobox domain	Homeobox-leucine zipper protein ATHB-15 OS=Arabidopsis thaliana OX=3702 GN=ATHB-15 PE=1 SV=1	--	--	PREDICTED: homeobox-leucine zipper protein ATHB-15 [Solanum tuberosum]
PGSC0003DMG400006636	[G]	Carbohydrate transport and metabolism	--	K08145|0|sot:102603484|K08145 MFS transporter, SP family, solute carrier family 2 (facilitated glucose transporter), member 8 | (RefSeq) sugar transporter ERD6-like 5	[R]	General function prediction only	Sugar (and other) transporter;; Major Facilitator Superfamily;; Fungal trichothecene efflux pump (TRI12)	Sugar transporter ERD6-like 5 OS=Arabidopsis thaliana OX=3702 GN=At1g54730 PE=2 SV=2	--	--	PREDICTED: sugar transporter ERD6-like 5 [Solanum tuberosum]
PGSC0003DMG400009156	[R]	General function prediction only	Cellular Component: chromoplast (GO:0009509);; Cellular Component: chloroplast thylakoid (GO:0009534);; Biological Process: response to herbicide (GO:0009635);; Cellular Component: chloroplast envelope (GO:0009941);; Biological Process: regulation of proton transport (GO:0010155);; Biological Process: carotenoid biosynthetic process (GO:0016117);; Biological Process: carotene biosynthetic process…	K02293|0|sot:102577582|K02293 15-cis-phytoene desaturase [EC:1.3.5.5] | (RefSeq) PDS; phytoene dehydrogenase, chloroplastic/chromoplastic	[Q]	Secondary metabolites biosynthesis, transport and catabolism	Flavin containing amine oxidoreductase;; NAD(P)-binding Rossmann-like domain;; Pyridine nucleotide-disulphide oxidoreductase;; Pyridine nucleotide-disulphide oxidoreductase	Phytoene dehydrogenase, chloroplastic/chromoplastic OS=Solanum lycopersicum OX=4081 GN=PDS PE=2 SV=1	--	--	PREDICTED: phytoene dehydrogenase, chloroplastic/chromoplastic [Solanum tuberosum]
PGSC0003DMG400002583	[G]	Carbohydrate transport and metabolism	Biological Process: metabolic process (GO:0008152);; Molecular Function: hydrolase activity, acting on glycosyl bonds (GO:0016798);;	K01193|0|sot:102584355|K01193 beta-fructofuranosidase [EC:3.2.1.26] | (RefSeq) beta-fructofuranosidase, insoluble isoenzyme CWINV1-like	[G]	Carbohydrate transport and metabolism	Glycosyl hydrolases family 32 N-terminal domain;; Glycosyl hydrolases family 32 C terminal	Beta-fructofuranosidase, insoluble isoenzyme CWINV1 OS=Arabidopsis thaliana OX=3702 GN=CWINV1 PE=1 SV=1	--	--	PREDICTED: beta-fructofuranosidase, insoluble isoenzyme CWINV1-like [Solanum tuberosum]
PGSC0003DMG400022885	[C]	Energy production and conversion	--	K14085|0|sot:102598345|K14085 aldehyde dehydrogenase family 7 member A1 [EC:1.2.1.31 1.2.1.8 1.2.1.3] | (RefSeq) aldehyde dehydrogenase family 7 member B4	[C]	Energy production and conversion	Aldehyde dehydrogenase family	Aldehyde dehydrogenase family 7 member B4 OS=Arabidopsis thaliana OX=3702 GN=ALDH7B4 PE=2 SV=3	--	--	PREDICTED: aldehyde dehydrogenase family 7 member B4 [Solanum tuberosum]
PGSC0003DMG400005604	--	--	--	--	--	--	--	--	--	--	PREDICTED: uncharacterized protein LOC104234552 [Nicotiana sylvestris]
PGSC0003DMG401022901	[CIR]	--	--	K11517|0|sot:102601782|K11517 (S)-2-hydroxy-acid oxidase [EC:1.1.3.15] | (RefSeq) peroxisomal (S)-2-hydroxy-acid oxidase GLO4-like	[C]	Energy production and conversion	FMN-dependent dehydrogenase;; IMP dehydrogenase / GMP reductase domain;; Thiazole biosynthesis protein ThiG;; Dihydroorotate dehydrogenase;; Conserved region in glutamate synthase	Peroxisomal (S)-2-hydroxy-acid oxidase GLO4 OS=Arabidopsis thaliana OX=3702 GN=GLO4 PE=2 SV=1	--	--	PREDICTED: peroxisomal (S)-2-hydroxy-acid oxidase GLO4-like isoform X2 [Solanum tuberosum]
PGSC0003DMG400002561	[M]	Cell wall/membrane/envelope biogenesis	--	--	[R]	General function prediction only	Kelch motif;; Kelch motif;; Galactose oxidase, central domain;; Kelch motif;; Galactose oxidase, central domain;; F-box domain	F-box/kelch-repeat protein At1g80440 OS=Arabidopsis thaliana OX=3702 GN=At1g80440 PE=2 SV=1	--	--	PREDICTED: F-box/kelch-repeat protein At1g80440-like [Solanum tuberosum]
PGSC0003DMG400023225	--	--	--	--	--	--	--	--	--	--	hypothetical protein A4A49_31846 [Nicotiana attenuata]
PGSC0003DMG400041123	--	--	--	--	--	--	--	--	--	--	PREDICTED: uncharacterized protein LOC107771995, partial [Nicotiana tabacum]
PGSC0003DMG400039209	--	--	--	--	--	--	--	--	--	--	PREDICTED: MICOS complex subunit MIC60-like [Solanum tuberosum]
PGSC0003DMG400037972	--	--	--	--	[K]	Transcription	Myb/SANT-like DNA-binding domain	Trihelix transcription factor ASIL2 OS=Arabidopsis thaliana OX=3702 GN=ASIL2 PE=1 SV=1	--	--	PREDICTED: trihelix transcription factor ASIL2 [Solanum tuberosum]
PGSC0003DMG400009146	[O]	Posttranslational modification, protein turnover, chaperones	--	--	[O]	Posttranslational modification, protein turnover, chaperones	DnaJ domain	Chaperone protein dnaJ 49 OS=Arabidopsis thaliana OX=3702 GN=ATJ49 PE=2 SV=2	--	--	PREDICTED: dnaJ homolog subfamily B member 6 isoform X1 [Solanum tuberosum]
PGSC0003DMG400017027	[J]	Translation, ribosomal structure and biogenesis	--	K02520|4.56872e-40|sot:102579742|K02520 translation initiation factor IF-3 | (RefSeq) translation initiation factor IF-3-like	--	--	Translation initiation factor IF-3, C-terminal domain	Translation initiation factor IF3-4, chloroplastic OS=Arabidopsis thaliana OX=3702 GN=IF3-4 PE=2 SV=1	--	--	hypothetical protein T459_18819, partial [Capsicum annuum]
PGSC0003DMG400002595	--	--	Molecular Function: peptidase activity (GO:0008233);;	--	--	--	--	--	--	--	Ulp1 protease family, C-terminal catalytic domain containing protein [Solanum demissum]
PGSC0003DMG402002548	--	--	--	--	--	--	PLAC8 family	Protein PLANT CADMIUM RESISTANCE 8 OS=Arabidopsis thaliana OX=3702 GN=PCR8 PE=1 SV=2	--	--	PREDICTED: protein PLANT CADMIUM RESISTANCE 8-like isoform X2 [Solanum tuberosum]
PGSC0003DMG400005709	--	--	--	--	[I]	Lipid transport and metabolism	Partial alpha/beta-hydrolase lipase region	Triacylglycerol lipase 2 OS=Arabidopsis thaliana OX=3702 GN=LIP2 PE=2 SV=1	--	--	PREDICTED: uncharacterized protein LOC102602328 [Solanum tuberosum]
PGSC0003DMG400005700	--	--	--	--	--	--	Plastocyanin-like domain	Early nodulin-like protein 1 OS=Arabidopsis thaliana OX=3702 GN=At2g25060 PE=1 SV=2	--	--	PREDICTED: mavicyanin [Solanum tuberosum]
PGSC0003DMG400002582	[J]	Translation, ribosomal structure and biogenesis	--	K12741|6.94987e-150|sot:102581600|K12741 heterogeneous nuclear ribonucleoprotein A1/A3 | (RefSeq) heterogeneous nuclear ribonucleoprotein 1	[R]	General function prediction only	RNA recognition motif. (a.k.a. RRM, RBD, or RNP domain);; RNA recognition motif	Heterogeneous nuclear ribonucleoprotein 1 OS=Arabidopsis thaliana OX=3702 GN=RNP1 PE=1 SV=1	--	--	PREDICTED: heterogeneous nuclear ribonucleoprotein 1 [Solanum tuberosum]
PGSC0003DMG400017026	--	--	Cellular Component: mitochondrion (GO:0005739);;	--	--	--	--	--	--	--	hypothetical protein T459_15503 [Capsicum annuum]
PGSC0003DMG400002493	--	--	Cellular Component: nucleus (GO:0005634);; Biological Process: nucleosome assembly (GO:0006334);;	K11279|4.41116e-123|sot:102581934|K11279 nucleosome assembly protein 1-like 1 | (RefSeq) nucleosome assembly protein 1;4	[BD]	--	Nucleosome assembly protein (NAP)	Nucleosome assembly protein 1;4 OS=Nicotiana tabacum OX=4097 GN=NAP1;4 PE=1 SV=1	--	--	PREDICTED: nucleosome assembly protein 1;4, partial [Solanum tuberosum]
PGSC0003DMG402002540	--	--	--	--	--	--	--	--	--	--	PREDICTED: uncharacterized protein LOC102585680 [Solanum tuberosum]
PGSC0003DMG403022901	[CIR]	--	--	K11517|0|sot:102602115|K11517 (S)-2-hydroxy-acid oxidase [EC:1.1.3.15] | (RefSeq) peroxisomal (S)-2-hydroxy-acid oxidase GLO4-like	[C]	Energy production and conversion	FMN-dependent dehydrogenase;; IMP dehydrogenase / GMP reductase domain;; Thiazole biosynthesis protein ThiG;; Dihydroorotate dehydrogenase	Peroxisomal (S)-2-hydroxy-acid oxidase GLO4 OS=Arabidopsis thaliana OX=3702 GN=GLO4 PE=2 SV=1	--	--	PREDICTED: peroxisomal (S)-2-hydroxy-acid oxidase GLO4-like [Solanum tuberosum]
PGSC0003DMG400002502	--	--	--	--	--	--	--	Protein FLX-like 3 OS=Arabidopsis thaliana OX=3702 GN=FLXL3 PE=1 SV=1	--	--	PREDICTED: protein FLX-like 3 isoform X1 [Solanum tuberosum]
PGSC0003DMG401002606	--	--	--	--	--	--	--	Protein CHUP1, chloroplastic OS=Arabidopsis thaliana OX=3702 GN=CHUP1 PE=1 SV=1	--	--	PREDICTED: protein CHUP1, chloroplastic [Solanum tuberosum]
PGSC0003DMG402002623	--	--	--	--	--	--	Late embryogenesis abundant protein	--	--	--	PREDICTED: uncharacterized protein LOC102588977 [Solanum tuberosum]
PGSC0003DMG400035244	--	--	--	K18195|1.1659e-38|spen:107029989|K18195 rhamnogalacturonan endolyase [EC:4.2.2.23] | (RefSeq) rhamnogalacturonate lyase-like	--	--	--	--	--	--	PREDICTED: rhamnogalacturonate lyase-like [Solanum pennellii]
PGSC0003DMG400002575	--	--	--	--	--	--	--	--	--	--	PREDICTED: uncharacterized protein LOC102581370 isoform X3 [Solanum tuberosum]
PGSC0003DMG400014027	--	--	Cellular Component: extracellular region (GO:0005576);; Molecular Function: manganese ion binding (GO:0030145);; Molecular Function: nutrient reservoir activity (GO:0045735);;	--	--	--	Cupin;; Cupin domain	Auxin-binding protein ABP19a OS=Prunus persica OX=3760 GN=ABP19A PE=3 SV=1	--	--	PREDICTED: auxin-binding protein ABP19a-like [Solanum tuberosum]
PGSC0003DMG400002519	[IR]	--	--	--	--	--	GDSL-like Lipase/Acylhydrolase	GDSL esterase/lipase APG OS=Arabidopsis thaliana OX=3702 GN=APG PE=2 SV=1	--	--	PREDICTED: GDSL esterase/lipase APG-like [Solanum tuberosum]
PGSC0003DMG400045955	--	--	Molecular Function: RNA binding (GO:0003723);; Molecular Function: RNA-directed DNA polymerase activity (GO:0003964);; Biological Process: RNA-dependent DNA biosynthetic process (GO:0006278);; Molecular Function: zinc ion binding (GO:0008270);; Biological Process: DNA integration (GO:0015074);;	--	[R]	General function prediction only	--	--	--	--	Gag-pol polyprotein, putative [Solanum demissum]
PGSC0003DMG400009155	[I]	Lipid transport and metabolism	--	--	[I]	Lipid transport and metabolism	Lipase (class 3)	Phospholipase A1-Igamma2, chloroplastic OS=Arabidopsis thaliana OX=3702 GN=At2g30550 PE=1 SV=2	--	--	PREDICTED: uncharacterized protein LOC102583491 [Solanum tuberosum]
PGSC0003DMG402002635	--	--	Molecular Function: transcription factor activity, sequence-specific DNA binding (GO:0003700);; Cellular Component: nucleus (GO:0005634);; Biological Process: regulation of transcription, DNA-templated (GO:0006355);; Biological Process: auxin-activated signaling pathway (GO:0009734);; Molecular Function: protein dimerization activity (GO:0046983);;	K14484|4.80716e-152|sot:102599338|K14484 auxin-responsive protein IAA | (RefSeq) auxin-responsive protein IAA17-like	--	--	AUX/IAA family	Auxin-responsive protein IAA17 OS=Arabidopsis thaliana OX=3702 GN=IAA17 PE=1 SV=2	--	--	PREDICTED: auxin-responsive protein IAA17-like [Solanum tuberosum]
PGSC0003DMG402009187	--	--	Cellular Component: mitochondrial proton-transporting ATP synthase complex, catalytic core F(1) (GO:0000275);; Biological Process: ATP synthesis coupled proton transport (GO:0015986);; Molecular Function: proton-transporting ATP synthase activity, rotational mechanism (GO:0046933);; Molecular Function: proton-transporting ATPase activity, rotational mechanism (GO:0046961);;	K02135|4.26982e-46|sot:102578499|K02135 F-type H+-transporting ATPase subunit epsilon | (RefSeq) ATP synthase subunit epsilon, mitochondrial-like	[C]	Energy production and conversion	Mitochondrial ATP synthase epsilon chain	ATP synthase subunit epsilon, mitochondrial OS=Arabidopsis thaliana OX=3702 GN=At1g51650 PE=1 SV=3	--	--	PREDICTED: ATP synthase subunit epsilon, mitochondrial-like [Solanum tuberosum]
PGSC0003DMG400022891	[IQ]	--	Biological Process: very long-chain fatty acid metabolic process (GO:0000038);; Biological Process: sulfur amino acid metabolic process (GO:0000096);; Molecular Function: 3-oxoacyl-[acyl-carrier-protein] synthase activity (GO:0004315);; Biological Process: glycine catabolic process (GO:0006546);; Biological Process: unsaturated fatty acid biosynthetic process (GO:0006636);; Biological Process: ox…	K09458|0|sot:102602451|K09458 3-oxoacyl-[acyl-carrier-protein] synthase II [EC:2.3.1.179] | (RefSeq) 3-oxoacyl-[acyl-carrier-protein] synthase II, chloroplastic-like	[IQ]	--	Beta-ketoacyl synthase, N-terminal domain;; Beta-ketoacyl synthase, C-terminal domain	3-oxoacyl-[acyl-carrier-protein] synthase II, chloroplastic OS=Arabidopsis thaliana OX=3702 GN=KAS2 PE=1 SV=1	--	--	PREDICTED: 3-oxoacyl-[acyl-carrier-protein] synthase II, chloroplastic-like [Solanum tuberosum]
PGSC0003DMG400002568	--	--	Cellular Component: transcription factor TFIID complex (GO:0005669);; Biological Process: DNA-templated transcription, initiation (GO:0006352);; Molecular Function: protein heterodimerization activity (GO:0046982);;	K03126|0|sot:102604481|K03126 transcription initiation factor TFIID subunit 12 | (RefSeq) PPS7; transcription initiation factor TFIID subunit 12b-like	[K]	Transcription	Transcription initiation factor TFIID subunit A	Transcription initiation factor TFIID subunit 12b OS=Arabidopsis thaliana OX=3702 GN=TAF12B PE=1 SV=1	--	--	transcription initiation factor TFIID subunit 12b-like [Solanum tuberosum]
PGSC0003DMG400042664	--	--	--	--	--	--	--	--	--	--	PREDICTED: uncharacterized protein LOC107843201 isoform X1 [Capsicum annuum]
PGSC0003DMG401009190	[M]	Cell wall/membrane/envelope biogenesis	--	--	[R]	General function prediction only	Kelch motif;; Kelch motif;; Galactose oxidase, central domain;; Galactose oxidase, central domain;; Kelch motif	Kelch repeat-containing protein At3g27220 OS=Arabidopsis thaliana OX=3702 GN=At3g27220 PE=2 SV=1	--	--	PREDICTED: kelch repeat-containing protein At3g27220-like [Solanum tuberosum]
PGSC0003DMG400002536	--	--	Molecular Function: copper ion binding (GO:0005507);; Molecular Function: electron carrier activity (GO:0009055);;	--	--	--	Plastocyanin-like domain	Mavicyanin OS=Cucurbita pepo OX=3663 PE=1 SV=1	--	--	PREDICTED: mavicyanin-like [Solanum tuberosum]
PGSC0003DMG401022886	[R]	General function prediction only	--	--	--	--	von Willebrand factor type A domain;; von Willebrand factor type A domain;; von Willebrand factor type A domain	--	--	--	PREDICTED: uncharacterized protein LOC102599336 isoform X1 [Solanum tuberosum]
PGSC0003DMG400009158	[IR]	--	--	K08248|0|sot:102580581|K08248 (R)-mandelonitrile lyase [EC:4.1.2.10] | (RefSeq) (R)-mandelonitrile lyase-like	[R]	General function prediction only	GMC oxidoreductase;; GMC oxidoreductase	(R)-mandelonitrile lyase-like OS=Arabidopsis thaliana OX=3702 GN=At1g73050 PE=2 SV=1	--	--	PREDICTED: (R)-mandelonitrile lyase-like [Solanum tuberosum]
PGSC0003DMG403005624	--	--	--	--	[O]	Posttranslational modification, protein turnover, chaperones	Zinc finger, C3HC4 type (RING finger)	Kinesin-like protein KIN-7M, chloroplastic OS=Arabidopsis thaliana OX=3702 GN=KIN7M PE=2 SV=2	--	--	PREDICTED: uncharacterized protein LOC107852819 [Capsicum annuum]
PGSC0003DMG400002579	--	--	Biological Process: transport (GO:0006810);;	K20472|5.29766e-120|sot:102583032|K20472 coatomer subunit zeta | (RefSeq) coatomer subunit zeta-1-like	[U]	Intracellular trafficking, secretion, and vesicular transport	Clathrin adaptor complex small chain	Coatomer subunit zeta-1 OS=Arabidopsis thaliana OX=3702 GN=At1g60970 PE=2 SV=1	--	--	PREDICTED: coatomer subunit zeta-1-like [Solanum tuberosum]
PGSC0003DMG400002581	[I]	Lipid transport and metabolism	Molecular Function: nucleotide binding (GO:0000166);; Molecular Function: phosphogluconate dehydrogenase (decarboxylating) activity (GO:0004616);; Biological Process: pentose-phosphate shunt (GO:0006098);; Biological Process: valine metabolic process (GO:0006573);; Molecular Function: 3-hydroxyisobutyrate dehydrogenase activity (GO:0008442);; Cellular Component: chloroplast stroma (GO:0009570);; …	K18121|0|sot:102584035|K18121 glyoxylate/succinic semialdehyde reductase [EC:1.1.1.79 1.1.1.-] | (RefSeq) glyoxylate/succinic semialdehyde reductase 2, chloroplastic	[R]	General function prediction only	NAD binding domain of 6-phosphogluconate dehydrogenase;; NAD-binding of NADP-dependent 3-hydroxyisobutyrate dehydrogenase;; NADP oxidoreductase coenzyme F420-dependent;; Ketopantoate reductase PanE/ApbA	Glyoxylate/succinic semialdehyde reductase 2, chloroplastic OS=Arabidopsis thaliana OX=3702 GN=GLYR2 PE=1 SV=1	--	--	PREDICTED: glyoxylate/succinic semialdehyde reductase 2, chloroplastic [Solanum tuberosum]
PGSC0003DMG400036840	--	--	--	--	[R]	General function prediction only	--	--	--	--	PREDICTED: uncharacterized protein LOC107001073 [Solanum pennellii]
PGSC0003DMG400023224	--	--	--	--	--	--	--	--	--	--	PREDICTED: uncharacterized protein LOC107060739 [Solanum tuberosum]
PGSC0003DMG400002549	--	--	--	--	--	--	--	Protein THYLAKOID ASSEMBLY 8, chloroplastic OS=Arabidopsis thaliana OX=3702 GN=THA8 PE=2 SV=1	--	--	PREDICTED: uncharacterized protein LOC107059800 [Solanum tuberosum]
PGSC0003DMG400036713	[G]	Carbohydrate transport and metabolism	Biological Process: glucose metabolic process (GO:0006006);; Cellular Component: chloroplast (GO:0009507);; Biological Process: reductive pentose-phosphate cycle (GO:0019253);; Molecular Function: glyceraldehyde-3-phosphate dehydrogenase (NADP+) (phosphorylating) activity (GO:0047100);; Molecular Function: NADP binding (GO:0050661);; Molecular Function: NAD binding (GO:0051287);; Biological Proce…	K05298|3.3495e-130|sly:101253541|K05298 glyceraldehyde-3-phosphate dehydrogenase (NADP+) (phosphorylating) [EC:1.2.1.13] | (RefSeq) glyceraldehyde-3-phosphate dehydrogenase A, chloroplastic-like	[G]	Carbohydrate transport and metabolism	Glyceraldehyde 3-phosphate dehydrogenase, NAD binding domain	Glyceraldehyde-3-phosphate dehydrogenase A, chloroplastic (Fragment) OS=Nicotiana tabacum OX=4097 GN=GAPA PE=2 SV=1	--	--	PREDICTED: glyceraldehyde-3-phosphate dehydrogenase A, chloroplastic-like [Solanum lycopersicum]
PGSC0003DMG400002494	[P]	Inorganic ion transport and metabolism	--	--	--	--	Beta-lactamase superfamily domain;; Metallo-beta-lactamase superfamily	--	--	--	PREDICTED: putative hydrolase C777.06c [Solanum tuberosum]
PGSC0003DMG400002626	--	--	Cellular Component: photosystem I reaction center (GO:0009538);; Biological Process: photosynthesis (GO:0015979);;	K02695|2.69507e-73|sot:102590963|K02695 photosystem I subunit VI | (RefSeq) photosystem I reaction center subunit VI, chloroplastic-like	--	--	Photosystem I reaction centre subunit VI	Photosystem I reaction center subunit VI, chloroplastic OS=Brassica campestris OX=3711 GN=PSAH PE=2 SV=1	--	--	PREDICTED: photosystem I reaction center subunit VI, chloroplastic-like [Solanum tuberosum]
PGSC0003DMG400002500	--	--	--	--	--	--	--	--	--	--	PREDICTED: uncharacterized protein LOC102590613 [Solanum tuberosum]
PGSC0003DMG400005628	--	--	--	--	[O]	Posttranslational modification, protein turnover, chaperones	Xylanase inhibitor N-terminal;; Xylanase inhibitor C-terminal;; Eukaryotic aspartyl protease	Protein ASPARTIC PROTEASE IN GUARD CELL 1 OS=Arabidopsis thaliana OX=3702 GN=ASPG1 PE=1 SV=1	--	--	PREDICTED: protein ASPARTIC PROTEASE IN GUARD CELL 1-like [Solanum tuberosum]
PGSC0003DMG400002529	--	--	--	--	--	--	SAWADEE domain;; RNA binding Region	Protein SAWADEE HOMEODOMAIN HOMOLOG 1 OS=Arabidopsis thaliana OX=3702 GN=SHH1 PE=1 SV=1	--	--	PREDICTED: protein SAWADEE HOMEODOMAIN HOMOLOG 1 [Solanum tuberosum]
PGSC0003DMG400009160	--	--	Molecular Function: nucleotide binding (GO:0000166);; Molecular Function: RNA binding (GO:0003723);;	--	[R]	General function prediction only	RNA recognition motif. (a.k.a. RRM, RBD, or RNP domain)	--	--	--	PREDICTED: RNA-binding protein with multiple splicing [Solanum tuberosum]
PGSC0003DMG402002511	--	--	--	--	--	--	Jacalin-like lectin domain	Jacalin-related lectin 19 OS=Arabidopsis thaliana OX=3702 GN=JAL19 PE=2 SV=1	--	--	PREDICTED: jacalin-related lectin 19 [Solanum tuberosum]
PGSC0003DMG400009192	--	--	Molecular Function: transporter activity (GO:0005215);; Cellular Component: mitochondrial inner membrane (GO:0005743);; Biological Process: mitochondrial transport (GO:0006839);; Cellular Component: integral component of membrane (GO:0016021);; Biological Process: transmembrane transport (GO:0055085);;	K14684|0|sot:102601678|K14684 solute carrier family 25 (mitochondrial phosphate transporter), member 23/24/25/41 | (RefSeq) probable mitochondrial adenine nucleotide transporter BTL1	[C]	Energy production and conversion	Mitochondrial carrier protein	Probable mitochondrial adenine nucleotide transporter BTL1 OS=Arabidopsis thaliana OX=3702 GN=At3g20240 PE=2 SV=1	--	--	PREDICTED: probable mitochondrial adenine nucleotide transporter BTL1 [Solanum tuberosum]
PGSC0003DMG400009165	--	--	--	--	--	--	F-box domain;; F-box-like	--	--	--	PREDICTED: uncharacterized protein LOC102602568 [Solanum tuberosum]
PGSC0003DMG400002486	[E]	Amino acid transport and metabolism	Molecular Function: threonine synthase activity (GO:0004795);; Biological Process: threonine biosynthetic process (GO:0009088);; Cellular Component: chloroplast (GO:0009507);; Molecular Function: pyridoxal phosphate binding (GO:0030170);;	K01733|0|sot:102577745|K01733 threonine synthase [EC:4.2.3.1] | (RefSeq) TS; threonine synthase	--	--	Pyridoxal-phosphate dependent enzyme	Threonine synthase, chloroplastic OS=Solanum tuberosum OX=4113 PE=2 SV=1	--	--	threonine synthase, chloroplastic [Solanum tuberosum]
PGSC0003DMG400044209	--	--	--	--	--	--	--	--	--	--	hypothetical protein CQW23_04064 [Capsicum baccatum]
PGSC0003DMG400002547	[J]	Translation, ribosomal structure and biogenesis	Molecular Function: structural constituent of ribosome (GO:0003735);; Cellular Component: ribosome (GO:0005840);; Biological Process: translation (GO:0006412);;	K02961|2.573e-77|sot:102591306|K02961 small subunit ribosomal protein S17 | (RefSeq) 30S ribosomal protein S17, chloroplastic	[J]	Translation, ribosomal structure and biogenesis	Ribosomal protein S17	30S ribosomal protein S17, chloroplastic OS=Arabidopsis thaliana OX=3702 GN=RPS17 PE=1 SV=1	--	--	PREDICTED: 30S ribosomal protein S17, chloroplastic [Solanum tuberosum]
PGSC0003DMG400003377	--	--	Molecular Function: RNA binding (GO:0003723);; Molecular Function: RNA-directed DNA polymerase activity (GO:0003964);; Biological Process: RNA-dependent DNA biosynthetic process (GO:0006278);; Molecular Function: zinc ion binding (GO:0008270);; Biological Process: DNA integration (GO:0015074);;	--	--	--	Retroviral aspartyl protease	--	--	--	PREDICTED: uncharacterized protein LOC101262761 [Solanum lycopersicum]
PGSC0003DMG400002552	[G]	Carbohydrate transport and metabolism	Molecular Function: transporter activity (GO:0005215);; Biological Process: transport (GO:0006810);; Cellular Component: integral component of membrane (GO:0016021);;	K09873|4.04039e-172|sot:102596615|K09873 aquaporin TIP | (RefSeq) aquaporin TIP2-1-like	[G]	Carbohydrate transport and metabolism	Major intrinsic protein	Aquaporin TIP2-1 OS=Arabidopsis thaliana OX=3702 GN=TIP2-1 PE=1 SV=2	--	--	PREDICTED: aquaporin TIP2-1-like [Solanum tuberosum]
PGSC0003DMG400002591	[J]	Translation, ribosomal structure and biogenesis	--	K11145|2.61656e-123|sot:102590276|K11145 ribonuclease III family protein [EC:3.1.26.-] | (RefSeq) mini-ribonuclease 3-like	--	--	--	--	--	--	PREDICTED: mini-ribonuclease 3-like [Solanum tuberosum]
PGSC0003DMG400002572	--	--	--	--	--	--	Cotton fibre expressed protein	--	--	--	PREDICTED: pollen-specific leucine-rich repeat extensin-like protein 1 [Solanum tuberosum]
PGSC0003DMG400002590	[G]	Carbohydrate transport and metabolism	Molecular Function: beta-galactosidase activity (GO:0004565);; Biological Process: carbohydrate metabolic process (GO:0005975);; Molecular Function: carbohydrate binding (GO:0030246);;	--	[G]	Carbohydrate transport and metabolism	Glycosyl hydrolases family 35;; Galactose binding lectin domain;; Beta-galactosidase	Beta-galactosidase OS=Solanum lycopersicum OX=4081 PE=1 SV=1	--	--	PREDICTED: beta-galactosidase [Solanum tuberosum]
PGSC0003DMG400022883	--	--	Molecular Function: tRNA binding (GO:0000049);; Cellular Component: nucleus (GO:0005634);; Cellular Component: cytosol (GO:0005829);; Biological Process: mRNA export from nucleus (GO:0006406);; Biological Process: tRNA export from nucleus (GO:0006409);; Biological Process: N-terminal protein myristoylation (GO:0006499);; Biological Process: protein import into nucleus (GO:0006606);; Biological Pr…	K14288|0|sot:102596289|K14288 exportin-T | (RefSeq) exportin-T	[YUJ]	--	Exportin 1-like protein	Exportin-T OS=Arabidopsis thaliana OX=3702 GN=PSD PE=2 SV=1	--	--	PREDICTED: exportin-T isoform X1 [Solanum tuberosum]
PGSC0003DMG400002559	[R]	General function prediction only	--	K15918|0|sot:102598451|K15918 D-glycerate 3-kinase [EC:2.7.1.31] | (RefSeq) D-glycerate 3-kinase, chloroplastic	[R]	General function prediction only	--	D-glycerate 3-kinase, chloroplastic OS=Arabidopsis thaliana OX=3702 GN=GLYK PE=1 SV=2	--	--	PREDICTED: D-glycerate 3-kinase, chloroplastic [Solanum tuberosum]
PGSC0003DMG400009182	[P]	Inorganic ion transport and metabolism	--	K07300|0|sot:102581932|K07300 Ca2+:H+ antiporter | (RefSeq) vacuolar cation/proton exchanger 3-like	[P]	Inorganic ion transport and metabolism	Sodium/calcium exchanger protein	Vacuolar cation/proton exchanger 2 OS=Oryza sativa subsp. japonica OX=39947 GN=CAX2 PE=2 SV=2	--	--	PREDICTED: vacuolar cation/proton exchanger 3-like isoform X1 [Solanum tuberosum]
PGSC0003DMG402002542	[R]	General function prediction only	Molecular Function: GTP binding (GO:0005525);; Biological Process: small GTPase mediated signal transduction (GO:0007264);; Biological Process: protein transport (GO:0015031);;	K07897|2.33359e-151|spen:107012404|K07897 Ras-related protein Rab-7A | (RefSeq) ras-related protein Rab7	[R]	General function prediction only	Ras family;; Ras of Complex, Roc, domain of DAPkinase;; ADP-ribosylation factor family;; 50S ribosome-binding GTPase;; Elongation factor Tu GTP binding domain;; Gtr1/RagA G protein conserved region	Ras-related protein Rab7 OS=Prunus armeniaca OX=36596 PE=2 SV=1	--	--	PREDICTED: ras-related protein Rab7 [Solanum lycopersicum]
PGSC0003DMG400014030	[TK]	--	Molecular Function: catalytic activity (GO:0003824);; Biological Process: guanosine tetraphosphate metabolic process (GO:0015969);;	--	[T]	Signal transduction mechanisms	HD domain;; Region found in RelA / SpoT proteins;; HD domain	Probable GTP diphosphokinase RSH3, chloroplastic OS=Arabidopsis thaliana OX=3702 GN=RSH3 PE=2 SV=1	--	--	PREDICTED: probable GTP diphosphokinase RSH2, chloroplastic [Solanum tuberosum]
PGSC0003DMG400005608	--	--	--	--	--	--	Agenet domain	DUF724 domain-containing protein 3 OS=Arabidopsis thaliana OX=3702 GN=DUF3 PE=1 SV=1	--	--	PREDICTED: uncharacterized protein LOC102586547 [Solanum tuberosum]
PGSC0003DMG400002631	--	--	Cellular Component: peroxisome (GO:0005777);; Cellular Component: cytosol (GO:0005829);; Biological Process: fatty acid beta-oxidation (GO:0006635);; Biological Process: lipid transport (GO:0006869);; Biological Process: ER to Golgi vesicle-mediated transport (GO:0006888);; Biological Process: intra-Golgi vesicle-mediated transport (GO:0006891);; Molecular Function: zinc ion binding (GO:0008270);…	K06664|1.85382e-38|adu:107459885|K06664 peroxin-2 | (RefSeq) peroxisome biogenesis protein 2	[O]	Posttranslational modification, protein turnover, chaperones	Pex2 / Pex12 amino terminal region	Peroxisome biogenesis protein 2 OS=Arabidopsis thaliana OX=3702 GN=PEX2 PE=1 SV=1	--	--	PREDICTED: peroxisome biogenesis protein 2 [Nicotiana tomentosiformis]
PGSC0003DMG400005688	--	--	--	K19476|0|sot:102602559|K19476 vacuolar protein sorting-associated protein IST1 | (RefSeq) uncharacterized LOC102602559	[Z]	Cytoskeleton	Regulator of Vps4 activity in the MVB pathway	--	--	--	PREDICTED: uncharacterized protein LOC102602559 [Solanum tuberosum]
PGSC0003DMG400005683	--	--	--	--	--	--	Cystatin domain	--	--	--	PREDICTED: uncharacterized protein LOC107851412 [Capsicum annuum]
PGSC0003DMG400002622	[O]	Posttranslational modification, protein turnover, chaperones	--	K09580|0|sot:102588649|K09580 protein disulfide-isomerase A1 [EC:5.3.4.1] | (RefSeq) protein disulfide isomerase-like 1-6	[O]	Posttranslational modification, protein turnover, chaperones	Thioredoxin;; Thioredoxin-like domain;; AhpC/TSA family	Protein disulfide isomerase-like 1-6 OS=Arabidopsis thaliana OX=3702 GN=PDIL1-6 PE=2 SV=1	--	--	PREDICTED: protein disulfide isomerase-like 1-6 [Solanum tuberosum]
PGSC0003DMG400035638	--	--	Cellular Component: intracellular ribonucleoprotein complex (GO:0030529);; Cellular Component: intracellular organelle (GO:0043229);;	K02951|1.08135e-22|cic:CICLE_v10026727mg|K02951 small subunit ribosomal protein S12e | (RefSeq) hypothetical protein	[J]	Translation, ribosomal structure and biogenesis	--	40S ribosomal protein S12 OS=Hordeum vulgare OX=4513 GN=RPS12 PE=2 SV=1	--	--	40S ribosomal protein S12 [Citrus clementina]
PGSC0003DMG400042951	--	--	--	--	--	--	--	--	--	--	Scarecrow-like protein 9 [Capsicum annuum]
PGSC0003DMG400018395	--	--	--	--	--	--	Wound-induced protein	--	--	--	PREDICTED: uncharacterized protein LOC102585182 [Solanum tuberosum]
PGSC0003DMG402002599	[L]	Replication, recombination and repair	--	--	--	--	Jacalin-like lectin domain	Jacalin-related lectin 19 OS=Arabidopsis thaliana OX=3702 GN=JAL19 PE=2 SV=1	--	--	PREDICTED: jacalin-related lectin 19 [Solanum tuberosum]
PGSC0003DMG400009163	--	--	--	--	--	--	GDP-fucose protein O-fucosyltransferase	Protein MANNAN SYNTHESIS-RELATED 2 OS=Arabidopsis thaliana OX=3702 GN=MSR2 PE=2 SV=1	--	--	PREDICTED: uncharacterized protein At1g04910-like [Solanum tuberosum]
PGSC0003DMG400018399	--	--	--	--	--	--	Wound-induced protein	--	--	--	PREDICTED: uncharacterized protein LOC102586854 [Solanum tuberosum]
PGSC0003DMG400002492	--	--	--	--	--	--	IQ calmodulin-binding motif	Protein IQ-DOMAIN 1 OS=Arabidopsis thaliana OX=3702 GN=IQD1 PE=1 SV=1	--	--	PREDICTED: protein IQ-DOMAIN 1-like [Solanum tuberosum]
PGSC0003DMG400002484	--	--	Molecular Function: transcription factor activity, sequence-specific DNA binding (GO:0003700);; Biological Process: regulation of transcription, DNA-templated (GO:0006355);;	K08064|0|sot:102578385|K08064 nuclear transcription factor Y, alpha | (RefSeq) nuclear transcription factor Y subunit A-3-like	[K]	Transcription	CCAAT-binding transcription factor (CBF-B/NF-YA) subunit B	Nuclear transcription factor Y subunit A-3 OS=Arabidopsis thaliana OX=3702 GN=NFYA3 PE=2 SV=2	--	--	PREDICTED: nuclear transcription factor Y subunit A-3-like [Solanum tuberosum]
PGSC0003DMG400002528	[Q]	Secondary metabolites biosynthesis, transport and catabolism	--	--	--	--	non-haem dioxygenase in morphine synthesis N-terminal;; 2OG-Fe(II) oxygenase superfamily	Gibberellin 2-beta-dioxygenase 2 OS=Arabidopsis thaliana OX=3702 GN=GA2OX2 PE=2 SV=1	--	--	PREDICTED: flavonol synthase/flavanone 3-hydroxylase [Solanum tuberosum]
PGSC0003DMG400017794	--	--	--	--	[S]	Function unknown	Eukaryotic protein of unknown function (DUF829)	--	--	--	PREDICTED: transmembrane protein 53-like [Solanum tuberosum]
PGSC0003DMG400002607	--	--	--	--	--	--	--	--	--	--	PREDICTED: uncharacterized protein LOC102584899 isoform X1 [Solanum tuberosum]
PGSC0003DMG400042235	--	--	--	--	--	--	--	--	--	--	PREDICTED: uncharacterized protein LOC107059901 [Solanum tuberosum]
PGSC0003DMG400009175	--	--	--	--	--	--	--	--	--	--	PREDICTED: uncharacterized protein LOC102589409 [Solanum tuberosum]
PGSC0003DMG400009157	--	--	--	--	--	--	DVL family	--	--	--	PREDICTED: uncharacterized protein LOC102582824 [Solanum tuberosum]
PGSC0003DMG400022893	[QV]	--	Molecular Function: monooxygenase activity (GO:0004497);; Molecular Function: iron ion binding (GO:0005506);; Molecular Function: electron carrier activity (GO:0009055);; Molecular Function: oxidoreductase activity, acting on paired donors, with incorporation or reduction of molecular oxygen (GO:0016705);; Molecular Function: heme binding (GO:0020037);; Biological Process: oxidation-reduction pro…	--	[Q]	Secondary metabolites biosynthesis, transport and catabolism	Cytochrome P450	Flavonoid 3&apos;-monooxygenase OS=Arabidopsis thaliana OX=3702 GN=CYP75B1 PE=1 SV=1	--	--	PREDICTED: cytochrome P450 71A1-like [Solanum tuberosum]
PGSC0003DMG400039859	--	--	--	--	--	--	Mucin-like	--	--	--	hypothetical protein PCASD_17695 [Puccinia coronata var. avenae f. sp. avenae]
PGSC0003DMG400041706	--	--	--	--	--	--	--	--	--	--	PREDICTED: uncharacterized protein LOC107019517 [Solanum pennellii]
PGSC0003DMG400002638	--	--	--	--	--	--	Arabidopsis phospholipase-like protein (PEARLI 4)	--	--	--	PREDICTED: uncharacterized protein LOC107013974 [Solanum pennellii]
PGSC0003DMG400002593	[K]	Transcription	--	--	[T]	Signal transduction mechanisms	Protein kinase domain;; Protein tyrosine kinase	Inactive protein kinase SELMODRAFT_444075 OS=Selaginella moellendorffii OX=88036 GN=SELMODRAFT_444075 PE=2 SV=1	--	--	PREDICTED: inactive protein kinase SELMODRAFT_444075 [Solanum tuberosum]
PGSC0003DMG400040320	--	--	--	--	--	--	--	--	--	--	PREDICTED: MICOS complex subunit MIC60-like [Solanum tuberosum]
PGSC0003DMG400009151	--	--	--	--	--	--	--	--	--	--	PREDICTED: uncharacterized protein LOC102585895 isoform X2 [Solanum tuberosum]
PGSC0003DMG400002539	--	--	Molecular Function: microtubule motor activity (GO:0003777);; Molecular Function: ATP binding (GO:0005524);; Cellular Component: kinesin complex (GO:0005871);; Cellular Component: microtubule (GO:0005874);; Biological Process: microtubule-based movement (GO:0007018);; Molecular Function: microtubule binding (GO:0008017);;	K10393|0|sot:102584807|K10393 kinesin family member 2/24 | (RefSeq) kinesin-13A	[Z]	Cytoskeleton	Kinesin motor domain;; Microtubule binding	Kinesin-like protein KIN-13B OS=Arabidopsis thaliana OX=3702 GN=KIN13B PE=1 SV=1	--	--	PREDICTED: kinesin-13A isoform X1 [Solanum tuberosum]
