# Supplementary material for: Identification of starch candidate genes using SLAF-seq and BSA strategies and development of related SNP-CAPS markers in tetraploid potato
Source: PLoS One. 2021 Dec 21;16(12):e0261403. doi: 10.1371/journal.pone.0261403 (PMC8691606; doi:10.1371/journal.pone.0261403)
Supplement: S1 File — (ZIP) [file pone.0261403.s011.zip › ED/Anno/GeneAnno/Solanum_tuberosum_v4.03.nr.anno.txt]

#NrGeneID	Database_ID	E_value	Identity	Score	Annotation
PGSC0003DMG400005718	gi|565349264|ref|XP_006341615.1|	0	444/444(100.00)	800	PREDICTED: carbon catabolite repressor protein 4 homolog 5 isoform X2 [Solanum tuberosum]
PGSC0003DMG400005719	gi|972778091|ref|NP_001305564.1|	1.13668e-167	242/244(99.18)	474	LOB domain-containing protein 41-like [Solanum tuberosum]
PGSC0003DMG400005760	gi|565349360|ref|XP_006341661.1|	0	458/458(100.00)	771	PREDICTED: molybdate transporter 2 [Solanum tuberosum]
PGSC0003DMG400005762	gi|565349268|ref|XP_006341617.1|	1.54011e-54	101/101(100.00)	175	PREDICTED: protein NIM1-INTERACTING 2 [Solanum tuberosum]
PGSC0003DMG400006635	gi|565356918|ref|XP_006345307.1|	0	354/354(100.00)	607	PREDICTED: uncharacterized protein LOC102603144 isoform X1 [Solanum tuberosum]
PGSC0003DMG400006636	gi|565356920|ref|XP_006345308.1|	0	448/448(100.00)	902	PREDICTED: sugar transporter ERD6-like 5 [Solanum tuberosum]
PGSC0003DMG400006637	gi|971539963|ref|XP_015161596.1|	8.27431e-39	55/60(91.67)	120	PREDICTED: uncharacterized protein LOC107059533 [Solanum tuberosum]
PGSC0003DMG400009139	gi|565351953|ref|XP_006342912.1|	1.23413e-112	158/158(100.00)	327	PREDICTED: uncharacterized protein LOC102593752 [Solanum tuberosum]
PGSC0003DMG400009141	gi|565351946|ref|XP_006342910.1|	0	769/769(100.00)	1490	PREDICTED: subtilisin-like protease SBT1.6 [Solanum tuberosum]
PGSC0003DMG400009142	gi|565351939|ref|XP_006342907.1|	0	390/390(100.00)	723	PREDICTED: ethylene-responsive transcription factor RAP2-12-like isoform X1 [Solanum tuberosum]
PGSC0003DMG400009143	gi|971542966|ref|XP_015162293.1|	2.89752e-75	112/112(100.00)	229	PREDICTED: GDSL esterase/lipase 5 [Solanum tuberosum]
PGSC0003DMG400009144	gi|971542600|ref|XP_006342906.2|	0	822/822(100.00)	1687	PREDICTED: phosphoinositide phosphatase SAC2-like [Solanum tuberosum]
PGSC0003DMG400009145	gi|565352381|ref|XP_006343123.1|	0	611/611(100.00)	1005	PREDICTED: uncharacterized protein C4F10.09c [Solanum tuberosum]
PGSC0003DMG400009146	gi|565351929|ref|XP_006342902.1|	2.43174e-124	219/219(100.00)	362	PREDICTED: dnaJ homolog subfamily B member 6 isoform X1 [Solanum tuberosum]
PGSC0003DMG400009147	gi|565351927|ref|XP_006342901.1|	0	1591/1591(100.00)	3177	PREDICTED: 1-phosphatidylinositol-3-phosphate 5-kinase FAB1B-like isoform X2 [Solanum tuberosum]
PGSC0003DMG400009148	gi|565352379|ref|XP_006343122.1|	1.00264e-169	234/234(100.00)	487	PREDICTED: uncharacterized protein LOC102606270 [Solanum tuberosum]
PGSC0003DMG400009149	gi|565351907|ref|XP_006342891.1|	0	731/731(100.00)	1475	PREDICTED: pumilio homolog 23 isoform X1 [Solanum tuberosum]
PGSC0003DMG400009150	gi|1271197950|gb|PHU15153.1|	9.01037e-74	160/311(51.45)	240	hypothetical protein BC332_16358 [Capsicum chinense]
PGSC0003DMG400009151	gi|565351899|ref|XP_006342887.1|	3.92675e-109	168/168(100.00)	320	PREDICTED: uncharacterized protein LOC102585895 isoform X2 [Solanum tuberosum]
PGSC0003DMG400009152	gi|565351889|ref|XP_006342882.1|	0	524/524(100.00)	951	PREDICTED: uncharacterized protein LOC102583814 [Solanum tuberosum]
PGSC0003DMG400009153	gi|565351891|ref|XP_006342883.1|	0	553/553(100.00)	1087	PREDICTED: uncharacterized protein LOC102584575 [Solanum tuberosum]
PGSC0003DMG400009154	gi|565351893|ref|XP_006342884.1|	0	428/428(100.00)	843	PREDICTED: 26S protease regulatory subunit 7 homolog A [Solanum tuberosum]
PGSC0003DMG400009155	gi|565351886|ref|XP_006342881.1|	0	549/549(100.00)	1058	PREDICTED: uncharacterized protein LOC102583491 [Solanum tuberosum]
PGSC0003DMG400009156	gi|565351884|ref|XP_006342880.1|	0	583/583(100.00)	1167	PREDICTED: phytoene dehydrogenase, chloroplastic/chromoplastic [Solanum tuberosum]
PGSC0003DMG400009157	gi|565351882|ref|XP_006342879.1|	2.69482e-20	57/57(100.00)	84	PREDICTED: uncharacterized protein LOC102582824 [Solanum tuberosum]
PGSC0003DMG400009158	gi|565351868|ref|XP_006342873.1|	0	528/528(100.00)	1083	PREDICTED: (R)-mandelonitrile lyase-like [Solanum tuberosum]
PGSC0003DMG400009159	gi|565351866|ref|XP_006342872.1|	0	610/610(100.00)	1127	PREDICTED: D-3-phosphoglycerate dehydrogenase 3, chloroplastic-like [Solanum tuberosum]
PGSC0003DMG400009160	gi|565351863|ref|XP_006342871.1|	1.15685e-118	253/253(100.00)	356	PREDICTED: RNA-binding protein with multiple splicing [Solanum tuberosum]
PGSC0003DMG400009162	gi|565351853|ref|XP_006342866.1|	0	307/307(100.00)	638	PREDICTED: glutamyl-tRNA reductase-binding protein, chloroplastic [Solanum tuberosum]
PGSC0003DMG400009163	gi|565351851|ref|XP_006342865.1|	0	402/402(100.00)	839	PREDICTED: uncharacterized protein At1g04910-like [Solanum tuberosum]
PGSC0003DMG400009164	gi|971542518|ref|XP_006342856.2|	0	369/370(99.73)	624	PREDICTED: mediator of RNA polymerase II transcription subunit 8 isoform X2 [Solanum tuberosum]
PGSC0003DMG400009165	gi|565351829|ref|XP_006342854.1|	1.19824e-160	236/236(100.00)	455	PREDICTED: uncharacterized protein LOC102602568 [Solanum tuberosum]
PGSC0003DMG400009166	gi|971542513|ref|XP_015162198.1|	0	937/938(99.89)	1778	PREDICTED: pumilio homolog 5 isoform X2 [Solanum tuberosum]
PGSC0003DMG400009168	gi|565352375|ref|XP_006343120.1|	1.21044e-114	175/175(100.00)	333	PREDICTED: auxin-responsive protein SAUR72-like [Solanum tuberosum]
PGSC0003DMG400009169	gi|1271054510|gb|PHT65027.1|	1.55402e-07	23/53(43.40)	61	hypothetical protein T459_29452 [Capsicum annuum]
PGSC0003DMG400009170	gi|971549886|ref|XP_015164087.1|	7.4421e-64	121/233(51.93)	210	PREDICTED: uncharacterized protein LOC107060579 isoform X1 [Solanum tuberosum]
PGSC0003DMG400009172	gi|565351955|ref|XP_006342913.1|	0	1360/1360(100.00)	2602	PREDICTED: transcriptional activator DEMETER-like [Solanum tuberosum]
PGSC0003DMG400009173	gi|565351935|ref|XP_006342905.1|	5.32918e-77	147/147(100.00)	236	PREDICTED: 17.4 kDa class III heat shock protein [Solanum tuberosum]
PGSC0003DMG400009174	gi|460379567|ref|XP_004235533.1|	2.15878e-62	98/111(88.29)	196	PREDICTED: auxin-responsive protein SAUR71-like [Solanum lycopersicum]
PGSC0003DMG400009175	gi|565351923|ref|XP_006342899.1|	4.00401e-87	124/124(100.00)	259	PREDICTED: uncharacterized protein LOC102589409 [Solanum tuberosum]
PGSC0003DMG400009177	gi|565351917|ref|XP_006342896.1|	0	569/569(100.00)	1107	PREDICTED: pectinesterase 3 [Solanum tuberosum]
PGSC0003DMG400009178	gi|568214923|ref|NP_001274969.1|	0	572/576(99.31)	1150	pectin methyl esterase [Solanum tuberosum]
PGSC0003DMG400009179	gi|1271016935|gb|PHT47104.1|	1.28149e-40	76/85(89.41)	139	hypothetical protein CQW23_11312 [Capsicum baccatum]
PGSC0003DMG400009180	gi|565351895|ref|XP_006342885.1|	0	696/696(100.00)	1263	PREDICTED: protein STRUBBELIG-RECEPTOR FAMILY 6 [Solanum tuberosum]
PGSC0003DMG400009181	gi|971542559|ref|XP_006342878.2|	0	1088/1088(100.00)	2110	PREDICTED: tyrosine-sulfated glycopeptide receptor 1 [Solanum tuberosum]
PGSC0003DMG400009182	gi|971542552|ref|XP_015162207.1|	0	434/434(100.00)	843	PREDICTED: vacuolar cation/proton exchanger 3-like isoform X1 [Solanum tuberosum]
PGSC0003DMG400009183	gi|568215035|ref|NP_001275406.1|	0	290/290(100.00)	612	mitogen-activated protein kinase kinase [Solanum tuberosum]
PGSC0003DMG400009184	gi|971542548|ref|XP_015162205.1|	0	318/318(100.00)	635	PREDICTED: DNA-dependent metalloprotease WSS1-like [Solanum tuberosum]
PGSC0003DMG400009185	gi|971542542|ref|XP_015162204.1|	0	874/874(100.00)	1746	PREDICTED: glutamate receptor 2.8-like [Solanum tuberosum]
PGSC0003DMG400009186	gi|565351859|ref|XP_006342869.1|	0	945/945(100.00)	1891	PREDICTED: glutamate receptor 2.8-like [Solanum tuberosum]
PGSC0003DMG400009191	gi|565351835|ref|XP_006342857.1|	5.81066e-165	225/225(100.00)	468	PREDICTED: E3 ubiquitin-protein ligase MARCH8 isoform X1 [Solanum tuberosum]
PGSC0003DMG400009192	gi|565351823|ref|XP_006342851.1|	0	354/354(100.00)	713	PREDICTED: probable mitochondrial adenine nucleotide transporter BTL1 [Solanum tuberosum]
PGSC0003DMG400009194	gi|565351815|ref|XP_006342847.1|	0	597/597(100.00)	1122	PREDICTED: uncharacterized protein LOC102600438 [Solanum tuberosum]
PGSC0003DMG400009195	gi|971542939|ref|XP_015162281.1|	0	302/302(100.00)	620	PREDICTED: splicing factor 3B subunit 1-like [Solanum tuberosum]
PGSC0003DMG400009196	gi|971542493|ref|XP_015162192.1|	0	725/725(100.00)	1268	PREDICTED: pollen receptor-like kinase 1 [Solanum tuberosum]
PGSC0003DMG400009197	gi|565351811|ref|XP_006342845.1|	0	331/350(94.57)	680	PREDICTED: uncharacterized protein LOC102599661 isoform X2 [Solanum tuberosum]
PGSC0003DMG400014027	gi|565351960|ref|XP_006342915.1|	4.96271e-132	208/208(100.00)	380	PREDICTED: auxin-binding protein ABP19a-like [Solanum tuberosum]
PGSC0003DMG400014028	gi|1271017094|gb|PHT47263.1|	5.91654e-39	101/126(80.16)	137	hypothetical protein CQW23_11471 [Capsicum baccatum]
PGSC0003DMG400014029	gi|565351964|ref|XP_006342917.1|	5.3827e-177	240/241(99.59)	502	PREDICTED: 2-hydroxy-6-oxononadienedioate/2-hydroxy-6-oxononatrienedioate hydrolase [Solanum tuberosum]
PGSC0003DMG400014030	gi|565351966|ref|XP_006342918.1|	0	721/721(100.00)	1375	PREDICTED: probable GTP diphosphokinase RSH2, chloroplastic [Solanum tuberosum]
PGSC0003DMG400014096	gi|565359773|ref|XP_006346667.1|	0	573/573(100.00)	942	PREDICTED: putative clathrin assembly protein At5g57200 [Solanum tuberosum]
PGSC0003DMG400017026	gi|1271085077|gb|PHT82488.1|	4.15761e-48	78/78(100.00)	161	hypothetical protein T459_15503 [Capsicum annuum]
PGSC0003DMG400017027	gi|1271074760|gb|PHT75297.1|	2.47966e-39	65/70(92.86)	138	hypothetical protein T459_18819, partial [Capsicum annuum]
PGSC0003DMG400017793	gi|565356904|ref|XP_006345300.1|	0	705/705(100.00)	1401	PREDICTED: pentatricopeptide repeat-containing protein At5g27110 [Solanum tuberosum]
PGSC0003DMG400017794	gi|565352227|ref|XP_006343048.1|	4.77094e-69	107/117(91.45)	224	PREDICTED: transmembrane protein 53-like [Solanum tuberosum]
PGSC0003DMG400018375	gi|565382429|ref|XP_006357542.1|	9.25179e-53	83/83(100.00)	169	PREDICTED: uncharacterized protein LOC102587192 [Solanum tuberosum]
PGSC0003DMG400018376	gi|971586080|ref|XP_015160692.1|	1.29178e-46	75/81(92.59)	154	PREDICTED: BTB/POZ domain-containing protein At3g22104-like [Solanum tuberosum]
PGSC0003DMG400018395	gi|565382417|ref|XP_006357536.1|	4.4428e-26	77/77(100.00)	100	PREDICTED: uncharacterized protein LOC102585182 [Solanum tuberosum]
PGSC0003DMG400018396	gi|565382419|ref|XP_006357537.1|	5.53989e-44	87/87(100.00)	147	PREDICTED: uncharacterized protein LOC102585518 [Solanum tuberosum]
PGSC0003DMG400018397	gi|565382421|ref|XP_006357538.1|	2.62864e-42	83/83(100.00)	142	PREDICTED: uncharacterized protein LOC102585854 [Solanum tuberosum]
PGSC0003DMG400018398	gi|971568659|ref|XP_015168932.1|	9.60204e-55	85/85(100.00)	174	PREDICTED: uncharacterized protein LOC102587521 [Solanum tuberosum]
PGSC0003DMG400018399	gi|565382427|ref|XP_006357541.1|	1.13723e-41	92/92(100.00)	142	PREDICTED: uncharacterized protein LOC102586854 [Solanum tuberosum]
PGSC0003DMG400022883	gi|565351968|ref|XP_006342919.1|	0	990/990(100.00)	1982	PREDICTED: exportin-T isoform X1 [Solanum tuberosum]
PGSC0003DMG400022885	gi|565351980|ref|XP_006342925.1|	0	509/509(100.00)	967	PREDICTED: aldehyde dehydrogenase family 7 member B4 [Solanum tuberosum]
PGSC0003DMG400022887	gi|565351990|ref|XP_006342930.1|	0	513/513(100.00)	1030	PREDICTED: transmembrane protein 87A-like [Solanum tuberosum]
PGSC0003DMG400022888	gi|565351998|ref|XP_006342934.1|	0	309/309(100.00)	563	PREDICTED: protein TIFY 10B-like [Solanum tuberosum]
PGSC0003DMG400022889	gi|565352000|ref|XP_006342935.1|	0	392/392(100.00)	749	PREDICTED: oligouridylate-binding protein 1B-like [Solanum tuberosum]
PGSC0003DMG400022890	gi|565352389|ref|XP_006343127.1|	0	363/363(100.00)	744	PREDICTED: peroxisomal (S)-2-hydroxy-acid oxidase GLO4-like [Solanum tuberosum]
PGSC0003DMG400022891	gi|971542639|ref|XP_015162220.1|	0	561/561(100.00)	1083	PREDICTED: 3-oxoacyl-[acyl-carrier-protein] synthase II, chloroplastic-like [Solanum tuberosum]
PGSC0003DMG400022892	gi|460379596|ref|XP_004235547.1|	0	388/442(87.78)	782	PREDICTED: cytochrome P450 71A1-like [Solanum lycopersicum]
PGSC0003DMG400022893	gi|565351972|ref|XP_006342921.1|	0	509/509(100.00)	981	PREDICTED: cytochrome P450 71A1-like [Solanum tuberosum]
PGSC0003DMG400022894	gi|568214754|ref|NP_001275115.1|	0	900/914(98.47)	1772	linoleate 13S-lipoxygenase 3-1, chloroplastic [Solanum tuberosum]
PGSC0003DMG400022897	gi|565351982|ref|XP_006342926.1|	1.05372e-123	173/173(100.00)	356	PREDICTED: uncharacterized protein LOC102598690 [Solanum tuberosum]
PGSC0003DMG400022898	gi|565351984|ref|XP_006342927.1|	0	643/643(100.00)	1258	PREDICTED: uncharacterized protein LOC102599012 [Solanum tuberosum]
PGSC0003DMG400022899	gi|565351992|ref|XP_006342931.1|	0	608/608(100.00)	1200	PREDICTED: exocyst complex component EXO70A1-like [Solanum tuberosum]
PGSC0003DMG400022900	gi|565352385|ref|XP_006343125.1|	0	675/675(100.00)	1144	PREDICTED: pollen receptor-like kinase 3 [Solanum tuberosum]
PGSC0003DMG400022902	gi|565352008|ref|XP_006342939.1|	0	462/462(100.00)	813	PREDICTED: pre-mRNA-splicing factor CWC22 homolog isoform X1 [Solanum tuberosum]
PGSC0003DMG400022903	gi|723684814|ref|XP_010318482.1|	1.04429e-52	84/89(94.38)	176	PREDICTED: putative F-box/LRR-repeat protein 22 [Solanum lycopersicum]
PGSC0003DMG400022904	gi|565352012|ref|XP_006342941.1|	0	518/518(100.00)	965	PREDICTED: uncharacterized protein LOC102603463 [Solanum tuberosum]
PGSC0003DMG400022905	gi|970016428|ref|XP_015069319.1|	0	1492/1527(97.71)	2855	PREDICTED: ABC transporter B family member 19-like [Solanum pennellii]
PGSC0003DMG400022906	gi|565352014|ref|XP_006342942.1|	0	1116/1116(100.00)	2100	PREDICTED: uro-adherence factor A-like [Solanum tuberosum]
PGSC0003DMG400022907	gi|565352383|ref|XP_006343124.1|	3.70085e-72	127/127(100.00)	222	PREDICTED: uncharacterized protein LOC102578607 [Solanum tuberosum]
PGSC0003DMG400023224	gi|971551376|ref|XP_015164455.1|	9.82732e-34	65/80(81.25)	134	PREDICTED: uncharacterized protein LOC107060739 [Solanum tuberosum]
PGSC0003DMG400023225	gi|1102281414|gb|OIT29159.1|	2.68417e-13	69/113(61.06)	71	hypothetical protein A4A49_31846 [Nicotiana attenuata]
PGSC0003DMG400023226	gi|1102287526|gb|OIT34172.1|	1.34755e-26	85/216(39.35)	114	hypothetical protein A4A49_20746 [Nicotiana attenuata]
PGSC0003DMG400023311	gi|113205318|gb|ABI34340.1|	1.60592e-40	73/95(76.84)	140	hypothetical protein SDM1_42t00007 [Solanum demissum]
PGSC0003DMG400023312	gi|47824950|gb|AAT38724.1|	7.07316e-80	124/137(90.51)	267	Putative retrotransposon protein, identical [Solanum demissum]
PGSC0003DMG400029978	gi|565356934|ref|XP_006345315.1|	1.26369e-143	218/218(100.00)	410	PREDICTED: uncharacterized protein LOC102605612 isoform X2 [Solanum tuberosum]
PGSC0003DMG400029979	gi|970015506|ref|XP_015068805.1|	3.79403e-26	66/108(61.11)	109	PREDICTED: uncharacterized protein LOC107013403 [Solanum pennellii]
PGSC0003DMG400029981	gi|971587213|ref|XP_015161027.1|	7.19789e-74	118/178(66.29)	233	PREDICTED: uncharacterized protein LOC107059112 [Solanum tuberosum]
PGSC0003DMG400029983	gi|565356928|ref|XP_006345312.1|	1.1844e-141	195/195(100.00)	404	PREDICTED: uncharacterized protein LOC102604706 isoform X2 [Solanum tuberosum]
PGSC0003DMG400029984	gi|971535651|ref|XP_015164432.1|	8.7543e-14	62/123(50.41)	78	PREDICTED: uncharacterized protein LOC107060722 [Solanum tuberosum]
PGSC0003DMG400031332	gi|1111066383|ref|XP_019239821.1|	1.46353e-160	259/551(47.01)	481	PREDICTED: uncharacterized protein LOC109219803 [Nicotiana attenuata]
PGSC0003DMG400002196	gi|565356910|ref|XP_006345303.1|	0	466/466(100.00)	852	PREDICTED: protein ASPARTIC PROTEASE IN GUARD CELL 2-like [Solanum tuberosum]
PGSC0003DMG400002198	gi|971546787|ref|XP_015163260.1|	2.04328e-89	130/130(100.00)	270	PREDICTED: uncharacterized protein LOC107060193 [Solanum tuberosum]
PGSC0003DMG400002481	gi|565352020|ref|XP_006342945.1|	0	606/606(100.00)	1224	PREDICTED: uncharacterized protein LOC102604816 isoform X1 [Solanum tuberosum]
PGSC0003DMG400002482	gi|565352024|ref|XP_006342947.1|	0	400/400(100.00)	796	PREDICTED: developmentally-regulated G-protein 1-like [Solanum tuberosum]
PGSC0003DMG400002483	gi|565352028|ref|XP_006342949.1|	0	668/668(100.00)	1343	PREDICTED: phospholipid:diacylglycerol acyltransferase 1-like [Solanum tuberosum]
PGSC0003DMG400002484	gi|565352032|ref|XP_006342951.1|	0	283/283(100.00)	514	PREDICTED: nuclear transcription factor Y subunit A-3-like [Solanum tuberosum]
PGSC0003DMG400002485	gi|565352034|ref|XP_006342952.1|	2.40532e-177	276/276(100.00)	501	PREDICTED: PHD finger protein ALFIN-LIKE 4-like [Solanum tuberosum]
PGSC0003DMG400002486	gi|568215350|ref|NP_001274994.1|	0	518/519(99.81)	1088	threonine synthase, chloroplastic [Solanum tuberosum]
PGSC0003DMG400002487	gi|970017318|ref|XP_015069789.1|	3.8867e-58	91/96(94.79)	184	PREDICTED: putative lipid-transfer protein DIR1 [Solanum pennellii]
PGSC0003DMG400002488	gi|565352050|ref|XP_006342960.1|	7.13628e-120	191/191(100.00)	348	PREDICTED: mitochondrial import inner membrane translocase subunit TIM23-1-like [Solanum tuberosum]
PGSC0003DMG400002489	gi|565352054|ref|XP_006342962.1|	0	335/335(100.00)	618	PREDICTED: single myb histone 4-like [Solanum tuberosum]
PGSC0003DMG400002490	gi|698418210|ref|XP_009782324.1|	8.4792e-36	66/78(84.62)	127	PREDICTED: EPIDERMAL PATTERNING FACTOR-like protein 6 [Nicotiana sylvestris]
PGSC0003DMG400002491	gi|1104617023|ref|XP_019068733.1|	1.89765e-120	187/198(94.44)	357	PREDICTED: IQ domain-containing protein IQM6-like [Solanum lycopersicum]
PGSC0003DMG400002492	gi|565352064|ref|XP_006342967.1|	0	427/427(100.00)	730	PREDICTED: protein IQ-DOMAIN 1-like [Solanum tuberosum]
PGSC0003DMG400002493	gi|565352403|ref|XP_006343134.1|	4.40336e-122	190/190(100.00)	362	PREDICTED: nucleosome assembly protein 1;4, partial [Solanum tuberosum]
PGSC0003DMG400002494	gi|565352072|ref|XP_006342971.1|	0	351/351(100.00)	690	PREDICTED: putative hydrolase C777.06c [Solanum tuberosum]
PGSC0003DMG400002495	gi|565352080|ref|XP_006342975.1|	0	541/541(100.00)	954	PREDICTED: protein indeterminate-domain 7-like [Solanum tuberosum]
PGSC0003DMG400002497	gi|565352094|ref|XP_006342982.1|	0	871/871(100.00)	1530	PREDICTED: receptor-like serine/threonine-protein kinase ALE2 [Solanum tuberosum]
PGSC0003DMG400002498	gi|565352102|ref|XP_006342986.1|	0	345/345(100.00)	717	PREDICTED: WD-40 repeat-containing protein MSI4-like [Solanum tuberosum]
PGSC0003DMG400002499	gi|565352104|ref|XP_006342987.1|	0	636/636(100.00)	1243	PREDICTED: transmembrane 9 superfamily member 7 [Solanum tuberosum]
PGSC0003DMG400002500	gi|565352112|ref|XP_006342991.1|	1.84678e-98	180/180(100.00)	293	PREDICTED: uncharacterized protein LOC102590613 [Solanum tuberosum]
PGSC0003DMG400002502	gi|565352114|ref|XP_006342992.1|	0	278/278(100.00)	524	PREDICTED: protein FLX-like 3 isoform X1 [Solanum tuberosum]
PGSC0003DMG400002503	gi|565352118|ref|XP_006342994.1|	8.5309e-142	195/195(100.00)	404	PREDICTED: thioredoxin-like 2-1, chloroplastic [Solanum tuberosum]
PGSC0003DMG400002504	gi|565352122|ref|XP_006342996.1|	5.58608e-103	182/182(100.00)	305	PREDICTED: PRA1 family protein F3-like [Solanum tuberosum]
PGSC0003DMG400002505	gi|565352124|ref|XP_006342997.1|	0	278/278(100.00)	546	PREDICTED: uncharacterized protein LOC102592531 [Solanum tuberosum]
PGSC0003DMG400002506	gi|971542743|ref|XP_006343137.2|	0	474/474(100.00)	846	PREDICTED: serine/threonine protein phosphatase 2A 55 kDa regulatory subunit B beta isoform isoform X2 [Solanum tuberosum]
PGSC0003DMG400002507	gi|565352144|ref|XP_006343007.1|	5.26331e-89	208/208(100.00)	271	PREDICTED: dof zinc finger protein DOF3.1-like [Solanum tuberosum]
PGSC0003DMG400002508	gi|565352148|ref|XP_006343009.1|	3.37058e-60	101/101(100.00)	210	PREDICTED: uncharacterized protein LOC102596171 [Solanum tuberosum]
PGSC0003DMG400002509	gi|565352150|ref|XP_006343010.1|	1.10098e-89	129/129(100.00)	269	PREDICTED: 40S ribosomal protein S15a-5-like [Solanum tuberosum]
PGSC0003DMG400002512	gi|565352168|ref|XP_006343019.1|	0	386/386(100.00)	754	PREDICTED: uncharacterized protein LOC102599337 [Solanum tuberosum]
PGSC0003DMG400002513	gi|565352172|ref|XP_006343021.1|	0	569/639(89.05)	1035	PREDICTED: uncharacterized RNA methyltransferase PG_1095 [Solanum tuberosum]
PGSC0003DMG400002515	gi|565352176|ref|XP_006343023.1|	0	386/386(100.00)	767	PREDICTED: transcription factor bHLH87 [Solanum tuberosum]
PGSC0003DMG400002518	gi|1111071400|ref|XP_019241282.1|	4.74269e-20	68/77(88.31)	85	PREDICTED: uncharacterized protein LOC109221269 [Nicotiana attenuata]
PGSC0003DMG400002519	gi|565352182|ref|XP_006343026.1|	0	359/359(100.00)	702	PREDICTED: GDSL esterase/lipase APG-like [Solanum tuberosum]
PGSC0003DMG400002520	gi|565352184|ref|XP_006343027.1|	0	359/359(100.00)	723	PREDICTED: GDSL esterase/lipase APG-like [Solanum tuberosum]
PGSC0003DMG400002521	gi|565352190|ref|XP_006343030.1|	0	588/588(100.00)	1122	PREDICTED: DNA repair protein RadA homolog [Solanum tuberosum]
PGSC0003DMG400002522	gi|565352192|ref|XP_006343031.1|	0	653/653(100.00)	1308	PREDICTED: pentatricopeptide repeat-containing protein At1g51965, mitochondrial [Solanum tuberosum]
PGSC0003DMG400002523	gi|971542789|ref|XP_015162255.1|	0	258/258(100.00)	538	PREDICTED: acid phosphatase 1-like [Solanum tuberosum]
PGSC0003DMG400002524	gi|565352194|ref|XP_006343032.1|	2.91157e-77	183/183(100.00)	239	PREDICTED: uncharacterized protein in LEU2 3&apos;region-like [Solanum tuberosum]
PGSC0003DMG400002525	gi|50512106|gb|AAT77515.1|	0	496/497(99.80)	931	hexokinase 7 [Nicotiana tabacum]
PGSC0003DMG400034431	gi|1271090912|gb|PHT85265.1|	7.59224e-26	60/120(50.00)	119	hypothetical protein T459_07371 [Capsicum annuum]
PGSC0003DMG400034537	gi|971534368|ref|XP_015170745.1|	2.68162e-06	30/55(54.55)	52	PREDICTED: uncharacterized protein LOC107063399 [Solanum tuberosum]
PGSC0003DMG400034890	gi|970040045|ref|XP_015081381.1|	3.60195e-63	105/165(63.64)	202	PREDICTED: uncharacterized protein LOC107025010 [Solanum pennellii]
PGSC0003DMG400035069	gi|971567490|ref|XP_015168623.1|	6.92935e-31	55/91(60.44)	130	PREDICTED: uncharacterized protein LOC107062462 [Solanum tuberosum]
PGSC0003DMG400035244	gi|970050732|ref|XP_015086894.1|	1.16384e-37	73/118(61.86)	142	PREDICTED: rhamnogalacturonate lyase-like [Solanum pennellii]
PGSC0003DMG400035245	gi|565342117|ref|XP_006338208.1|	3.28222e-11	34/50(68.00)	68	PREDICTED: cytochrome c biogenesis CcmF N-terminal-like mitochondrial protein 1, partial [Solanum tuberosum]
PGSC0003DMG400035625	gi|971548937|ref|XP_015163803.1|	3.34982e-06	37/118(31.36)	52	PREDICTED: uncharacterized protein LOC107060393 [Solanum tuberosum]
PGSC0003DMG400035638	gi|567869977|ref|XP_006427610.1|	1.07944e-21	48/97(49.48)	93	40S ribosomal protein S12 [Citrus clementina]
PGSC0003DMG400035864	gi|971560967|ref|XP_015166829.1|	1.6592e-09	29/38(76.32)	63	PREDICTED: uncharacterized protein LOC102598401 [Solanum tuberosum]
PGSC0003DMG400035900	gi|565352146|ref|XP_006343008.1|	2.17507e-117	231/231(100.00)	346	PREDICTED: zinc finger protein ZAT10-like, partial [Solanum tuberosum]
PGSC0003DMG400035999	gi|971547625|ref|XP_015163500.1|	6.40944e-16	33/52(63.46)	67	PREDICTED: uncharacterized protein LOC107060295 [Solanum tuberosum]
PGSC0003DMG400036451	gi|1104618291|ref|XP_019068919.1|	3.12226e-61	120/176(68.18)	207	PREDICTED: uncharacterized protein LOC104646776 [Solanum lycopersicum]
PGSC0003DMG400036615	gi|1026087519|ref|XP_016542911.1|	5.16666e-30	112/405(27.65)	131	PREDICTED: uncharacterized protein LOC107843201 isoform X2 [Capsicum annuum]
PGSC0003DMG400036637	gi|971561606|ref|XP_015166988.1|	1.84205e-15	55/88(62.50)	81	PREDICTED: uncharacterized protein LOC107061730 [Solanum tuberosum]
PGSC0003DMG400036713	gi|460371392|ref|XP_004231523.1|	3.34358e-129	199/245(81.22)	381	PREDICTED: glyceraldehyde-3-phosphate dehydrogenase A, chloroplastic-like [Solanum lycopersicum]
PGSC0003DMG400036840	gi|970056315|ref|XP_015054746.1|	1.85386e-56	92/157(58.60)	189	PREDICTED: uncharacterized protein LOC107001073 [Solanum pennellii]
PGSC0003DMG400037038	gi|723684897|ref|XP_010318495.1|	9.12793e-176	258/271(95.20)	500	PREDICTED: transcription factor MYB26-like [Solanum lycopersicum]
PGSC0003DMG400037269	gi|1104616939|ref|XP_019068726.1|	1.08954e-117	168/241(69.71)	347	PREDICTED: uncharacterized protein LOC104646634 [Solanum lycopersicum]
PGSC0003DMG400037470	gi|971555254|ref|XP_015165377.1|	0	458/470(97.45)	947	PREDICTED: uncharacterized protein LOC107061108 [Solanum tuberosum]
PGSC0003DMG400037583	gi|565351978|ref|XP_006342924.1|	0	748/748(100.00)	1464	PREDICTED: subtilisin-like protease SBT1.7 [Solanum tuberosum]
PGSC0003DMG400037972	gi|565352016|ref|XP_006342943.1|	0	345/345(100.00)	526	PREDICTED: trihelix transcription factor ASIL2 [Solanum tuberosum]
PGSC0003DMG400038141	gi|1271090912|gb|PHT85265.1|	3.49552e-20	51/104(49.04)	97	hypothetical protein T459_07371 [Capsicum annuum]
PGSC0003DMG400038450	gi|971562649|ref|XP_015167282.1|	3.58148e-24	78/113(69.03)	103	PREDICTED: uncharacterized protein LOC107061867 [Solanum tuberosum]
PGSC0003DMG400038477	gi|1104618961|ref|XP_019069073.1|	3.45836e-106	179/264(67.80)	340	PREDICTED: uncharacterized protein LOC109120127 [Solanum lycopersicum]
PGSC0003DMG400038745	gi|1271022891|gb|PHT49697.1|	1.35034e-31	95/230(41.30)	137	hypothetical protein CQW23_09444 [Capsicum baccatum]
PGSC0003DMG400039158	gi|565352255|ref|XP_006343061.1|	1.10869e-159	229/229(100.00)	452	PREDICTED: uncharacterized protein LOC102585680 [Solanum tuberosum]
PGSC0003DMG400039181	gi|970050810|ref|XP_015086944.1|	1.84777e-42	106/197(53.81)	154	PREDICTED: uncharacterized protein LOC107030053 [Solanum pennellii]
PGSC0003DMG400039209	gi|971562117|ref|XP_015167114.1|	2.6939e-80	181/335(54.03)	269	PREDICTED: MICOS complex subunit MIC60-like [Solanum tuberosum]
PGSC0003DMG400039243	gi|971561606|ref|XP_015166988.1|	2.13399e-53	114/179(63.69)	181	PREDICTED: uncharacterized protein LOC107061730 [Solanum tuberosum]
PGSC0003DMG400039263	gi|565351962|ref|XP_006342916.1|	0	542/542(100.00)	1074	PREDICTED: nodulation-signaling pathway 1 protein-like [Solanum tuberosum]
PGSC0003DMG400039278	gi|971562117|ref|XP_015167114.1|	4.13885e-33	92/114(80.70)	136	PREDICTED: MICOS complex subunit MIC60-like [Solanum tuberosum]
PGSC0003DMG400039454	gi|971567490|ref|XP_015168623.1|	2.39716e-39	70/127(55.12)	145	PREDICTED: uncharacterized protein LOC107062462 [Solanum tuberosum]
PGSC0003DMG400002526	gi|971542798|ref|XP_006343034.2|	0	663/663(100.00)	1321	PREDICTED: lysM domain receptor-like kinase 3 [Solanum tuberosum]
PGSC0003DMG400002528	gi|565352217|ref|XP_006343043.1|	0	348/348(100.00)	682	PREDICTED: flavonol synthase/flavanone 3-hydroxylase [Solanum tuberosum]
PGSC0003DMG400002529	gi|565352221|ref|XP_006343045.1|	0	294/294(100.00)	527	PREDICTED: protein SAWADEE HOMEODOMAIN HOMOLOG 1 [Solanum tuberosum]
PGSC0003DMG400002530	gi|971542977|ref|XP_015162296.1|	8.44412e-137	187/187(100.00)	391	PREDICTED: uncharacterized protein LOC107059806 [Solanum tuberosum]
PGSC0003DMG400002531	gi|971542832|ref|XP_015162260.1|	0	301/301(100.00)	607	PREDICTED: protein transport protein SEC13 homolog B-like [Solanum tuberosum]
PGSC0003DMG400002533	gi|565352232|ref|XP_006343050.1|	3.40947e-62	112/112(100.00)	195	PREDICTED: uncharacterized protein LOC102582031 [Solanum tuberosum]
PGSC0003DMG400002534	gi|565352234|ref|XP_006343051.1|	0	335/335(100.00)	654	PREDICTED: nuclear pore complex protein NUP35 [Solanum tuberosum]
PGSC0003DMG400002535	gi|565352236|ref|XP_006343052.1|	5.07993e-125	201/201(100.00)	362	PREDICTED: CASP-like protein 3A1 [Solanum tuberosum]
PGSC0003DMG400002536	gi|565352238|ref|XP_006343053.1|	6.44286e-93	129/129(100.00)	278	PREDICTED: mavicyanin-like [Solanum tuberosum]
PGSC0003DMG400002537	gi|565352240|ref|XP_006343054.1|	0	605/605(100.00)	1206	PREDICTED: ruBisCO large subunit-binding protein subunit beta, chloroplastic [Solanum tuberosum]
PGSC0003DMG400002539	gi|565352249|ref|XP_006343058.1|	0	706/706(100.00)	1396	PREDICTED: kinesin-13A isoform X1 [Solanum tuberosum]
PGSC0003DMG400002541	gi|460379824|ref|XP_004235660.1|	9.68323e-61	95/95(100.00)	190	PREDICTED: 60S ribosomal protein L37-3 [Solanum lycopersicum]
PGSC0003DMG400002544	gi|565352269|ref|XP_006343068.1|	0	483/483(100.00)	819	PREDICTED: uncharacterized protein LOC102587876 [Solanum tuberosum]
PGSC0003DMG400002545	gi|565352281|ref|XP_006343074.1|	2.26839e-63	94/94(100.00)	197	PREDICTED: dynein light chain 1, cytoplasmic-like [Solanum tuberosum]
PGSC0003DMG400002546	gi|565352287|ref|XP_006343077.1|	0	502/502(100.00)	997	PREDICTED: rop guanine nucleotide exchange factor 12-like [Solanum tuberosum]
PGSC0003DMG400002547	gi|565352291|ref|XP_006343079.1|	2.56845e-76	153/153(100.00)	234	PREDICTED: 30S ribosomal protein S17, chloroplastic [Solanum tuberosum]
PGSC0003DMG400002549	gi|971542959|ref|XP_015162290.1|	1.21632e-164	228/228(100.00)	465	PREDICTED: uncharacterized protein LOC107059800 [Solanum tuberosum]
PGSC0003DMG400002550	gi|565352316|ref|XP_006343091.1|	0	261/261(100.00)	510	PREDICTED: auxin-responsive protein IAA27-like [Solanum tuberosum]
PGSC0003DMG400002552	gi|565352324|ref|XP_006343095.1|	4.03325e-171	249/249(100.00)	483	PREDICTED: aquaporin TIP2-1-like [Solanum tuberosum]
PGSC0003DMG400002554	gi|970039658|ref|XP_015081166.1|	1.55607e-59	122/159(76.73)	196	PREDICTED: uncharacterized protein DDB_G0282077-like isoform X2 [Solanum pennellii]
PGSC0003DMG400002555	gi|971542961|ref|XP_015162291.1|	0	779/779(100.00)	1619	PREDICTED: pentatricopeptide repeat-containing protein At5g41170, mitochondrial-like [Solanum tuberosum]
PGSC0003DMG400002556	gi|565352330|ref|XP_006343098.1|	0	564/564(100.00)	1170	PREDICTED: putative pentatricopeptide repeat-containing protein At5g52630 isoform X1 [Solanum tuberosum]
PGSC0003DMG400002558	gi|565352431|ref|XP_006343148.1|	0	463/463(100.00)	926	PREDICTED: cyclin-A2-4-like [Solanum tuberosum]
PGSC0003DMG400002559	gi|971542908|ref|XP_006343101.2|	0	457/457(100.00)	918	PREDICTED: D-glycerate 3-kinase, chloroplastic [Solanum tuberosum]
PGSC0003DMG400002560	gi|565352347|ref|XP_006343106.1|	0	709/743(95.42)	1326	PREDICTED: uncharacterized protein LOC102577589 [Solanum tuberosum]
PGSC0003DMG400002561	gi|565352349|ref|XP_006343107.1|	0	360/360(100.00)	754	PREDICTED: F-box/kelch-repeat protein At1g80440-like [Solanum tuberosum]
PGSC0003DMG400002562	gi|565352351|ref|XP_006343108.1|	0	355/355(100.00)	713	PREDICTED: F-box/kelch-repeat protein At1g80440-like [Solanum tuberosum]
PGSC0003DMG400002563	gi|565352361|ref|XP_006343113.1|	0	750/766(97.91)	1516	PREDICTED: cell division cycle protein 27 homolog B isoform X1 [Solanum tuberosum]
PGSC0003DMG400002564	gi|565352363|ref|XP_006343114.1|	0	649/649(100.00)	1133	PREDICTED: MAR-binding filament-like protein 1 [Solanum tuberosum]
PGSC0003DMG400002565	gi|565352365|ref|XP_006343115.1|	2.93564e-123	175/175(100.00)	355	PREDICTED: protein SYS1 homolog isoform X1 [Solanum tuberosum]
PGSC0003DMG400002566	gi|971542935|ref|XP_015162280.1|	2.27716e-139	190/190(100.00)	402	PREDICTED: coatomer subunit beta&apos;-1-like [Solanum tuberosum]
PGSC0003DMG400002567	gi|565352014|ref|XP_006342942.1|	1.9724e-122	188/188(100.00)	386	PREDICTED: uro-adherence factor A-like [Solanum tuberosum]
PGSC0003DMG400002568	gi|568214631|ref|NP_001275310.1|	0	506/513(98.64)	634	transcription initiation factor TFIID subunit 12b-like [Solanum tuberosum]
PGSC0003DMG400002570	gi|565352026|ref|XP_006342948.1|	0	402/402(100.00)	654	PREDICTED: protein BIG GRAIN 1-like A [Solanum tuberosum]
PGSC0003DMG400002572	gi|971542663|ref|XP_015162225.1|	0	573/573(100.00)	810	PREDICTED: pollen-specific leucine-rich repeat extensin-like protein 1 [Solanum tuberosum]
PGSC0003DMG400002573	gi|565352040|ref|XP_006342955.1|	0	545/545(100.00)	1080	PREDICTED: protein phosphatase 2C 16-like isoform X1 [Solanum tuberosum]
PGSC0003DMG400002574	gi|565352048|ref|XP_006342959.1|	0	279/279(100.00)	587	PREDICTED: uncharacterized methyltransferase C3H7.11-like [Solanum tuberosum]
PGSC0003DMG400002575	gi|971542680|ref|XP_015162230.1|	0	380/380(100.00)	780	PREDICTED: uncharacterized protein LOC102581370 isoform X3 [Solanum tuberosum]
PGSC0003DMG400002576	gi|565352056|ref|XP_006342963.1|	0	432/432(100.00)	905	PREDICTED: glycylpeptide N-tetradecanoyltransferase 1-like [Solanum tuberosum]
PGSC0003DMG400002577	gi|565352058|ref|XP_006342964.1|	0	471/471(100.00)	931	PREDICTED: casein kinase I isoform delta-like [Solanum tuberosum]
PGSC0003DMG400002578	gi|565352060|ref|XP_006342965.1|	0	1210/1210(100.00)	2482	PREDICTED: probable phospholipid-transporting ATPase 4 [Solanum tuberosum]
PGSC0003DMG400002579	gi|565352062|ref|XP_006342966.1|	5.28829e-119	184/184(100.00)	345	PREDICTED: coatomer subunit zeta-1-like [Solanum tuberosum]
PGSC0003DMG400002580	gi|565352066|ref|XP_006342968.1|	0	392/392(100.00)	706	PREDICTED: 5&apos;-nucleotidase SurE-like [Solanum tuberosum]
PGSC0003DMG400002581	gi|971542692|ref|XP_006342969.2|	0	339/339(100.00)	691	PREDICTED: glyoxylate/succinic semialdehyde reductase 2, chloroplastic [Solanum tuberosum]
PGSC0003DMG400002582	gi|565352401|ref|XP_006343133.1|	6.93759e-149	226/226(100.00)	437	PREDICTED: heterogeneous nuclear ribonucleoprotein 1 [Solanum tuberosum]
PGSC0003DMG400002583	gi|565352070|ref|XP_006342970.1|	0	571/571(100.00)	1186	PREDICTED: beta-fructofuranosidase, insoluble isoenzyme CWINV1-like [Solanum tuberosum]
PGSC0003DMG400002584	gi|565352084|ref|XP_006342977.1|	0	580/580(100.00)	1179	PREDICTED: uncharacterized protein LOC102586224 isoform X1 [Solanum tuberosum]
PGSC0003DMG400002585	gi|971542712|ref|XP_006342978.2|	0	511/511(100.00)	994	PREDICTED: chaperonin CPN60-like 2, mitochondrial [Solanum tuberosum]
PGSC0003DMG400002586	gi|565352092|ref|XP_006342981.1|	1.32365e-120	267/267(100.00)	356	PREDICTED: protein YLS9 [Solanum tuberosum]
PGSC0003DMG400002587	gi|565352096|ref|XP_006342983.1|	0	593/593(100.00)	1216	PREDICTED: protein HOTHEAD-like isoform X1 [Solanum tuberosum]
PGSC0003DMG400002589	gi|565352106|ref|XP_006342988.1|	5.60904e-131	219/220(99.55)	387	PREDICTED: uncharacterized protein LOC102589623 [Solanum tuberosum]
PGSC0003DMG400002590	gi|565352108|ref|XP_006342989.1|	0	838/838(100.00)	1665	PREDICTED: beta-galactosidase [Solanum tuberosum]
PGSC0003DMG400002591	gi|565352110|ref|XP_006342990.1|	2.61193e-122	203/233(87.12)	359	PREDICTED: mini-ribonuclease 3-like [Solanum tuberosum]
PGSC0003DMG400002592	gi|565352120|ref|XP_006342995.1|	0	575/575(100.00)	1214	PREDICTED: phospholipase D alpha 4 [Solanum tuberosum]
PGSC0003DMG400002593	gi|565352126|ref|XP_006342998.1|	0	737/737(100.00)	1467	PREDICTED: inactive protein kinase SELMODRAFT_444075 [Solanum tuberosum]
PGSC0003DMG400002595	gi|113205399|gb|AAU90302.2|	4.29961e-25	50/75(66.67)	107	Ulp1 protease family, C-terminal catalytic domain containing protein [Solanum demissum]
PGSC0003DMG400002596	gi|460379736|ref|XP_004235617.1|	2.90724e-131	203/203(100.00)	378	PREDICTED: ESCRT-related protein CHMP1A [Solanum lycopersicum]
PGSC0003DMG400002597	gi|568214343|ref|NP_001274905.1|	6.04638e-97	141/143(98.60)	286	uncharacterized protein LOC102577710 [Solanum tuberosum]
PGSC0003DMG400002598	gi|565352158|ref|XP_006343014.1|	0	700/734(95.37)	1160	PREDICTED: uncharacterized protein At1g51745 [Solanum tuberosum]
PGSC0003DMG400002600	gi|565352164|ref|XP_006343017.1|	0	544/544(100.00)	1120	PREDICTED: putative F-box/LRR-repeat protein At5g02700 [Solanum tuberosum]
PGSC0003DMG400002601	gi|565352170|ref|XP_006343020.1|	0	445/445(100.00)	913	PREDICTED: IAA-amino acid hydrolase ILR1-like 4 [Solanum tuberosum]
PGSC0003DMG400002602	gi|971542973|ref|XP_015162295.1|	0	781/877(89.05)	1446	PREDICTED: putative leucine-rich repeat receptor-like protein kinase At2g19210 [Solanum tuberosum]
PGSC0003DMG400002603	gi|565352415|ref|XP_006343140.1|	0	308/308(100.00)	576	PREDICTED: uncharacterized protein LOC102583919 [Solanum tuberosum]
PGSC0003DMG400002605	gi|970061366|ref|XP_015057482.1|	3.37569e-40	68/94(72.34)	147	PREDICTED: adenylate isopentenyltransferase 3, chloroplastic-like [Solanum pennellii]
PGSC0003DMG400002607	gi|971542791|ref|XP_015162256.1|	0	642/642(100.00)	1004	PREDICTED: uncharacterized protein LOC102584899 isoform X1 [Solanum tuberosum]
PGSC0003DMG400002608	gi|971542796|ref|XP_015162257.1|	0	283/283(100.00)	588	PREDICTED: auxin-responsive protein IAA26 [Solanum tuberosum]
PGSC0003DMG400002609	gi|565352202|ref|XP_006343036.1|	0	323/323(100.00)	666	PREDICTED: clavaminate synthase-like protein At3g21360 [Solanum tuberosum]
PGSC0003DMG400002612	gi|565352213|ref|XP_006343041.1|	0	642/642(100.00)	1260	PREDICTED: NADP-dependent malic enzyme, chloroplastic [Solanum tuberosum]
PGSC0003DMG400002613	gi|565352215|ref|XP_006343042.1|	0	1500/1500(100.00)	2879	PREDICTED: ABC transporter G family member 35-like [Solanum tuberosum]
PGSC0003DMG400002614	gi|565352425|ref|XP_006343145.1|	8.95834e-74	130/130(100.00)	226	PREDICTED: uncharacterized protein LOC102585896 [Solanum tuberosum]
PGSC0003DMG400002615	gi|565352223|ref|XP_006343046.1|	6.48043e-130	209/209(100.00)	375	PREDICTED: uncharacterized protein LOC102580149 [Solanum tuberosum]
PGSC0003DMG400002616	gi|565352225|ref|XP_006343047.1|	0	835/835(100.00)	1705	PREDICTED: homeobox-leucine zipper protein ATHB-15 [Solanum tuberosum]
PGSC0003DMG400002618	gi|565352227|ref|XP_006343048.1|	0	425/425(100.00)	733	PREDICTED: transmembrane protein 53-like [Solanum tuberosum]
PGSC0003DMG400002619	gi|1271059799|gb|PHT68446.1|	5.42185e-29	53/55(96.36)	116	Endoglucanase 3 [Capsicum annuum]
PGSC0003DMG400002620	gi|565352242|ref|XP_006343055.1|	3.69765e-124	248/248(100.00)	363	PREDICTED: ethylene-responsive transcription factor TINY [Solanum tuberosum]
PGSC0003DMG400002621	gi|971542853|ref|XP_015162264.1|	4.09787e-08	25/25(100.00)	58	PREDICTED: uncharacterized protein LOC102586355 isoform X2 [Solanum tuberosum]
PGSC0003DMG400002622	gi|565352275|ref|XP_006343071.1|	0	538/538(100.00)	999	PREDICTED: protein disulfide isomerase-like 1-6 [Solanum tuberosum]
PGSC0003DMG400002624	gi|565352279|ref|XP_006343073.1|	0	1073/1073(100.00)	2111	PREDICTED: conserved oligomeric Golgi complex subunit 1 [Solanum tuberosum]
PGSC0003DMG400002626	gi|565352289|ref|XP_006343078.1|	2.69031e-72	126/126(100.00)	224	PREDICTED: photosystem I reaction center subunit VI, chloroplastic-like [Solanum tuberosum]
PGSC0003DMG400002627	gi|565352293|ref|XP_006343080.1|	0	772/772(100.00)	1569	PREDICTED: homeobox-leucine zipper protein GLABRA 2 [Solanum tuberosum]
PGSC0003DMG400002629	gi|565352312|ref|XP_006343089.1|	5.21984e-129	197/197(100.00)	372	PREDICTED: probable inactive nicotinamidase At3g16190 isoform X1 [Solanum tuberosum]
PGSC0003DMG400002630	gi|565352314|ref|XP_006343090.1|	0	311/311(100.00)	577	PREDICTED: transcription factor bHLH68-like [Solanum tuberosum]
PGSC0003DMG400002631	gi|697108311|ref|XP_009608008.1|	1.25222e-42	86/105(81.90)	137	PREDICTED: peroxisome biogenesis protein 2 [Nicotiana tomentosiformis]
PGSC0003DMG400002632	gi|565352318|ref|XP_006343092.1|	0	428/428(100.00)	893	PREDICTED: uncharacterized protein LOC102595729 [Solanum tuberosum]
PGSC0003DMG400002633	gi|1111129319|ref|XP_019252257.1|	1.71584e-06	29/45(64.44)	49	PREDICTED: uncharacterized protein LOC109231149 [Nicotiana attenuata]
PGSC0003DMG400002634	gi|565352339|ref|XP_006343102.1|	5.33967e-179	240/240(100.00)	503	PREDICTED: protein CDI-like [Solanum tuberosum]
PGSC0003DMG400002636	gi|565352343|ref|XP_006343104.1|	5.31369e-128	195/195(100.00)	369	PREDICTED: auxin-induced protein IAA6-like [Solanum tuberosum]
PGSC0003DMG400002637	gi|723685317|ref|XP_010318556.1|	0	440/491(89.61)	825	PREDICTED: uncharacterized protein LOC104646544 [Solanum lycopersicum]
PGSC0003DMG400002638	gi|970016455|ref|XP_015069333.1|	0	376/417(90.17)	721	PREDICTED: uncharacterized protein LOC107013974 [Solanum pennellii]
PGSC0003DMG400002639	gi|565352345|ref|XP_006343105.1|	0	897/897(100.00)	1767	PREDICTED: N-alpha-acetyltransferase 15, NatA auxiliary subunit-like [Solanum tuberosum]
PGSC0003DMG400002641	gi|565352359|ref|XP_006343112.1|	0	445/445(100.00)	740	PREDICTED: nuclear pore complex protein NUP50A [Solanum tuberosum]
PGSC0003DMG400002643	gi|565352369|ref|XP_006343117.1|	0	662/662(100.00)	1317	PREDICTED: probable sulfate transporter 3.4 [Solanum tuberosum]
PGSC0003DMG400002644	gi|971542964|ref|XP_015162292.1|	1.00561e-149	206/206(100.00)	430	PREDICTED: putative F-box/kelch-repeat protein At1g15680 [Solanum tuberosum]
PGSC0003DMG400002645	gi|1111055461|ref|XP_019234565.1|	1.01707e-51	96/114(84.21)	169	PREDICTED: uncharacterized protein LOC109215021 [Nicotiana attenuata]
PGSC0003DMG400002648	gi|1083850319|ref|XP_018623992.1|	8.74108e-06	25/54(46.30)	50	PREDICTED: protein ANTI-SILENCING 1-like isoform X4 [Nicotiana tomentosiformis]
PGSC0003DMG400002651	gi|108773133|ref|YP_635642.1|	2.22669e-59	91/92(98.91)	189	NADH dehydrogenase subunit J [Solanum tuberosum]
PGSC0003DMG400002652	gi|565352357|ref|XP_006343111.1|	1.64172e-67	103/104(99.04)	209	PREDICTED: thionin-like protein 2 [Solanum tuberosum]
PGSC0003DMG400039740	gi|698453061|ref|XP_009779858.1|	7.7283e-132	208/331(62.84)	397	PREDICTED: uncharacterized protein LOC104228993 [Nicotiana sylvestris]
PGSC0003DMG400039859	gi|1321543284|gb|PLW28240.1|	8.38594e-14	53/171(30.99)	78	hypothetical protein PCASD_17695 [Puccinia coronata var. avenae f. sp. avenae]
PGSC0003DMG400039868	gi|565352405|ref|XP_006343135.1|	4.10242e-146	219/219(100.00)	417	PREDICTED: E3 ubiquitin-protein ligase RNF181-like [Solanum tuberosum]
PGSC0003DMG400040062	gi|1271041350|gb|PHT60274.1|	4.75404e-16	50/126(39.68)	86	hypothetical protein CQW23_02637 [Capsicum baccatum]
PGSC0003DMG400040320	gi|971562117|ref|XP_015167114.1|	4.64794e-17	59/139(42.45)	91	PREDICTED: MICOS complex subunit MIC60-like [Solanum tuberosum]
PGSC0003DMG400040414	gi|565352267|ref|XP_006343067.1|	2.05247e-90	170/170(100.00)	272	PREDICTED: uncharacterized protein LOC102587553 [Solanum tuberosum]
PGSC0003DMG400040452	gi|113205303|gb|ABI34335.1|	5.22716e-21	76/195(38.97)	104	Integrase core domain containing protein [Solanum demissum]
PGSC0003DMG400040881	gi|1271173046|gb|PHT96840.1|	5.6542e-12	36/56(64.29)	70	hypothetical protein BC332_34233 [Capsicum chinense]
PGSC0003DMG400041123	gi|1025048304|ref|XP_016446957.1|	8.82916e-46	79/109(72.48)	162	PREDICTED: uncharacterized protein LOC107771995, partial [Nicotiana tabacum]
PGSC0003DMG400041257	gi|113205303|gb|ABI34335.1|	2.49755e-10	39/90(43.33)	66	Integrase core domain containing protein [Solanum demissum]
PGSC0003DMG400041271	gi|113205313|gb|AAT38742.2|	4.02608e-09	31/51(60.78)	61	&apos;chromo&apos; domain containing protein [Solanum demissum]
PGSC0003DMG400041317	gi|971537779|ref|XP_015170095.1|	9.1555e-09	33/90(36.67)	58	PREDICTED: uncharacterized protein LOC107063143 [Solanum tuberosum]
PGSC0003DMG400041338	gi|971586710|ref|XP_015160869.1|	0	267/329(81.16)	540	PREDICTED: uncharacterized protein LOC107059016 [Solanum tuberosum]
PGSC0003DMG400041662	gi|48210048|gb|AAT40547.1|	4.43476e-48	78/98(79.59)	176	Putative plant disease resistant protein, identical [Solanum demissum]
PGSC0003DMG400041706	gi|970028340|ref|XP_015075477.1|	1.28667e-44	78/122(63.93)	152	PREDICTED: uncharacterized protein LOC107019517 [Solanum pennellii]
PGSC0003DMG400041737	gi|971573936|ref|XP_015170329.1|	4.25938e-49	88/118(74.58)	182	PREDICTED: uncharacterized protein LOC107063233 [Solanum tuberosum]
PGSC0003DMG400041838	gi|565396503|ref|XP_006363853.1|	1.06188e-09	32/39(82.05)	63	PREDICTED: benzoate carboxyl methyltransferase-like [Solanum tuberosum]
PGSC0003DMG400041858	gi|113205218|gb|AAT39297.2|	3.40368e-61	111/173(64.16)	215	Gag-pol protein, putative [Solanum demissum]
PGSC0003DMG400042235	gi|971543667|ref|XP_015162482.1|	4.92866e-31	78/103(75.73)	122	PREDICTED: uncharacterized protein LOC107059901 [Solanum tuberosum]
PGSC0003DMG400042313	gi|1270969798|gb|PHT25682.1|	5.50465e-169	313/334(93.71)	484	Protein TAR1 [Capsicum baccatum]
PGSC0003DMG400042512	gi|971567546|ref|XP_015168639.1|	4.48407e-07	33/102(32.35)	56	PREDICTED: uncharacterized protein LOC107062485 [Solanum tuberosum]
PGSC0003DMG400042664	gi|1026087511|ref|XP_016542907.1|	8.96029e-38	124/399(31.08)	154	PREDICTED: uncharacterized protein LOC107843201 isoform X1 [Capsicum annuum]
PGSC0003DMG400042951	gi|1271065380|gb|PHT70527.1|	1.49398e-40	78/109(71.56)	152	Scarecrow-like protein 9 [Capsicum annuum]
PGSC0003DMG400043389	gi|971567490|ref|XP_015168623.1|	1.09381e-60	113/271(41.70)	207	PREDICTED: uncharacterized protein LOC107062462 [Solanum tuberosum]
PGSC0003DMG400043577	gi|971540970|ref|XP_015161851.1|	3.04809e-43	79/117(67.52)	150	PREDICTED: uncharacterized protein LOC107059645 [Solanum tuberosum]
PGSC0003DMG400043607	gi|971562117|ref|XP_015167114.1|	3.36519e-09	30/75(40.00)	61	PREDICTED: MICOS complex subunit MIC60-like [Solanum tuberosum]
PGSC0003DMG400043813	gi|1104616939|ref|XP_019068726.1|	7.44349e-119	164/197(83.25)	348	PREDICTED: uncharacterized protein LOC104646634 [Solanum lycopersicum]
PGSC0003DMG400043872	gi|1102282055|gb|OIT29673.1|	4.31202e-10	32/45(71.11)	65	ring-h2 finger protein atl16 [Nicotiana attenuata]
PGSC0003DMG400043988	gi|971547429|ref|XP_015163437.1|	9.1344e-13	45/104(43.27)	72	PREDICTED: uncharacterized protein LOC107060271 [Solanum tuberosum]
PGSC0003DMG400044012	gi|971572460|ref|XP_015169965.1|	1.50969e-15	46/92(50.00)	78	PREDICTED: leucine-rich repeat extensin-like protein 3 [Solanum tuberosum]
PGSC0003DMG400044202	gi|971567490|ref|XP_015168623.1|	2.39614e-77	152/295(51.53)	246	PREDICTED: uncharacterized protein LOC107062462 [Solanum tuberosum]
PGSC0003DMG400044209	gi|1271034327|gb|PHT55578.1|	3.4359e-06	29/60(48.33)	54	hypothetical protein CQW23_04064 [Capsicum baccatum]
PGSC0003DMG400044547	gi|971562117|ref|XP_015167114.1|	5.15327e-33	97/262(37.02)	135	PREDICTED: MICOS complex subunit MIC60-like [Solanum tuberosum]
PGSC0003DMG400045011	gi|970061376|ref|XP_015057489.1|	1.10153e-28	67/142(47.18)	115	PREDICTED: uncharacterized protein LOC107003693 [Solanum pennellii]
PGSC0003DMG400045079	gi|970015356|ref|XP_015068714.1|	8.39119e-21	44/57(77.19)	92	PREDICTED: uncharacterized protein LOC107013275 [Solanum pennellii]
PGSC0003DMG400045271	gi|971540970|ref|XP_015161851.1|	1.6075e-29	73/153(47.71)	122	PREDICTED: uncharacterized protein LOC107059645 [Solanum tuberosum]
PGSC0003DMG400045668	gi|971540970|ref|XP_015161851.1|	4.6722e-15	44/70(62.86)	75	PREDICTED: uncharacterized protein LOC107059645 [Solanum tuberosum]
PGSC0003DMG400045955	gi|113205445|gb|AAW28576.2|	6.934e-78	141/149(94.63)	259	Gag-pol polyprotein, putative [Solanum demissum]
PGSC0003DMG400046213	gi|970028340|ref|XP_015075477.1|	1.99451e-47	81/121(66.94)	159	PREDICTED: uncharacterized protein LOC107019517 [Solanum pennellii]
PGSC0003DMG400003377	gi|460371707|ref|XP_004231676.1|	5.72093e-61	120/252(47.62)	202	PREDICTED: uncharacterized protein LOC101262761 [Solanum lycopersicum]
PGSC0003DMG400046296	gi|971547625|ref|XP_015163500.1|	7.99044e-20	40/87(45.98)	95	PREDICTED: uncharacterized protein LOC107060295 [Solanum tuberosum]
PGSC0003DMG400046316	gi|970022924|ref|XP_015072796.1|	1.48662e-22	77/86(89.53)	100	PREDICTED: LOW QUALITY PROTEIN: ubiquitin carboxyl-terminal hydrolase 16 [Solanum pennellii]
PGSC0003DMG400046694	gi|1271086023|gb|PHT82912.1|	8.6858e-08	44/125(35.20)	58	hypothetical protein T459_11355 [Capsicum annuum]
PGSC0003DMG400046804	gi|565352036|ref|XP_006342953.1|	0	343/343(100.00)	597	PREDICTED: solute carrier family 25 member 44 [Solanum tuberosum]
PGSC0003DMG400046871	gi|1271209049|gb|PHU24249.1|	2.15213e-22	92/237(38.82)	105	DNA-directed RNA polymerase II subunit 1 [Capsicum chinense]
PGSC0003DMG400046977	gi|971575773|ref|XP_015170806.1|	9.74001e-16	54/133(40.60)	77	PREDICTED: cysteine proteinase 4-like [Solanum tuberosum]
PGSC0003DMG400047112	gi|113205311|gb|ABI34337.1|	5.82436e-16	42/101(41.58)	81	hypothetical protein SDM1_41t00022 [Solanum demissum]
PGSC0003DMG400047336	gi|565351897|ref|XP_006342886.1|	3.96892e-146	261/261(100.00)	421	PREDICTED: RING-H2 finger protein ATL60-like [Solanum tuberosum]
PGSC0003DMG401002501	gi|565352407|ref|XP_006343136.1|	5.42869e-136	196/196(100.00)	400	PREDICTED: cytochrome P450 90D2 [Solanum tuberosum]
PGSC0003DMG401002511	gi|971542766|ref|XP_006343015.2|	3.6487e-135	248/248(100.00)	392	PREDICTED: RWD domain-containing protein 1 isoform X1 [Solanum tuberosum]
PGSC0003DMG401002514	gi|565352174|ref|XP_006343022.1|	0	339/339(100.00)	698	PREDICTED: uncharacterized protein LOC102600317 isoform X1 [Solanum tuberosum]
PGSC0003DMG401002516	gi|565352180|ref|XP_006343025.1|	1.79286e-150	247/247(100.00)	431	PREDICTED: mediator of RNA polymerase II transcription subunit 6 [Solanum tuberosum]
PGSC0003DMG401002532	gi|971542834|ref|XP_006343049.2|	2.3429e-168	351/351(100.00)	488	PREDICTED: GATA transcription factor 12-like [Solanum tuberosum]
PGSC0003DMG401002538	gi|565352244|ref|XP_006343056.1|	0	317/317(100.00)	658	PREDICTED: uncharacterized protein LOC102584037 [Solanum tuberosum]
PGSC0003DMG401002540	gi|565352253|ref|XP_006343060.1|	0	355/355(100.00)	656	PREDICTED: putative Peroxidase 48 [Solanum tuberosum]
PGSC0003DMG401002542	gi|565352261|ref|XP_006343064.1|	0	570/570(100.00)	991	PREDICTED: proline-rich receptor-like protein kinase PERK15 isoform X1 [Solanum tuberosum]
PGSC0003DMG401002548	gi|565352306|ref|XP_006343086.1|	5.35207e-104	158/158(100.00)	305	PREDICTED: cytochrome c-type biogenesis CcmH-like mitochondrial protein [Solanum tuberosum]
PGSC0003DMG401002551	gi|971542898|ref|XP_015162272.1|	0	414/487(85.01)	772	PREDICTED: uncharacterized protein LOC102596069 isoform X2 [Solanum tuberosum]
PGSC0003DMG401002553	gi|971542902|ref|XP_006343096.2|	0	986/986(100.00)	1852	PREDICTED: zinc phosphodiesterase ELAC protein 2-like [Solanum tuberosum]
PGSC0003DMG401002606	gi|971542784|ref|XP_006343028.2|	0	620/620(100.00)	1073	PREDICTED: protein CHUP1, chloroplastic [Solanum tuberosum]
PGSC0003DMG401002623	gi|565352277|ref|XP_006343072.1|	1.26726e-44	77/77(100.00)	155	PREDICTED: uncharacterized protein LOC102588977 [Solanum tuberosum]
PGSC0003DMG401002635	gi|970043288|ref|XP_015083042.1|	2.69427e-16	34/47(72.34)	81	PREDICTED: uncharacterized protein LOC107026552 [Solanum pennellii]
PGSC0003DMG401002640	gi|565352353|ref|XP_006343109.1|	0	711/711(100.00)	1335	PREDICTED: uncharacterized protein LOC102601346 [Solanum tuberosum]
PGSC0003DMG401005606	gi|970012870|ref|XP_015067383.1|	0	282/300(94.00)	513	PREDICTED: mitochondrial arginine transporter BAC2-like [Solanum pennellii]
PGSC0003DMG401005699	gi|565349348|ref|XP_006341655.1|	0	544/550(98.91)	1121	PREDICTED: uncharacterized protein LOC102581818 isoform X1 [Solanum tuberosum]
PGSC0003DMG401005707	gi|971560366|ref|XP_015166674.1|	1.22975e-26	48/65(73.85)	102	PREDICTED: 1,2-dihydroxy-3-keto-5-methylthiopentene dioxygenase 2-like [Solanum tuberosum]
PGSC0003DMG401005708	gi|1271209533|gb|PHU24733.1|	5.48175e-14	31/36(86.11)	69	hypothetical protein BC332_09840 [Capsicum chinense]
PGSC0003DMG401005711	gi|970014572|ref|XP_015068280.1|	4.46721e-72	110/126(87.30)	223	PREDICTED: MADS-box transcription factor 23-like [Solanum pennellii]
PGSC0003DMG401005714	gi|565349278|ref|XP_006341622.1|	2.69176e-43	70/70(100.00)	145	PREDICTED: uncharacterized protein LOC102599003 isoform X2 [Solanum tuberosum]
PGSC0003DMG401009161	gi|565351861|ref|XP_006342870.1|	0	1104/1104(100.00)	2077	PREDICTED: receptor-like protein kinase [Solanum tuberosum]
PGSC0003DMG401009171	gi|565351957|ref|XP_006342914.1|	1.16418e-111	214/214(100.00)	341	PREDICTED: AP2-like ethylene-responsive transcription factor AIL1 [Solanum tuberosum]
PGSC0003DMG401009187	gi|565351857|ref|XP_006342868.1|	0	752/752(100.00)	1479	PREDICTED: exocyst complex component EXO84B-like [Solanum tuberosum]
PGSC0003DMG401009189	gi|971546061|ref|XP_015163079.1|	1.85639e-10	45/72(62.50)	62	PREDICTED: uncharacterized protein LOC107060130 [Solanum tuberosum]
PGSC0003DMG401009190	gi|565351845|ref|XP_006342862.1|	0	269/269(100.00)	528	PREDICTED: kelch repeat-containing protein At3g27220-like [Solanum tuberosum]
PGSC0003DMG401022886	gi|565351986|ref|XP_006342928.1|	0	744/744(100.00)	1509	PREDICTED: uncharacterized protein LOC102599336 isoform X1 [Solanum tuberosum]
PGSC0003DMG401022901	gi|971542633|ref|XP_015162218.1|	0	364/364(100.00)	749	PREDICTED: peroxisomal (S)-2-hydroxy-acid oxidase GLO4-like isoform X2 [Solanum tuberosum]
PGSC0003DMG402002501	gi|565352407|ref|XP_006343136.1|	6.67785e-84	119/119(100.00)	263	PREDICTED: cytochrome P450 90D2 [Solanum tuberosum]
PGSC0003DMG402002511	gi|565352162|ref|XP_006343016.1|	3.12163e-85	128/128(100.00)	258	PREDICTED: jacalin-related lectin 19 [Solanum tuberosum]
PGSC0003DMG402002532	gi|460379808|ref|XP_004235652.1|	1.36985e-26	66/78(84.62)	108	PREDICTED: GATA transcription factor 12-like [Solanum lycopersicum]
PGSC0003DMG402002538	gi|971542843|ref|XP_015162263.1|	2.13263e-56	86/86(100.00)	179	PREDICTED: cytochrome c oxidase assembly protein COX19-like isoform X2 [Solanum tuberosum]
PGSC0003DMG402002540	gi|565352255|ref|XP_006343061.1|	1.10869e-159	229/229(100.00)	452	PREDICTED: uncharacterized protein LOC102585680 [Solanum tuberosum]
PGSC0003DMG402002542	gi|460379832|ref|XP_004235664.1|	2.32947e-150	205/205(100.00)	427	PREDICTED: ras-related protein Rab7 [Solanum lycopersicum]
PGSC0003DMG402002548	gi|971542887|ref|XP_015162269.1|	2.61826e-74	120/120(100.00)	227	PREDICTED: protein PLANT CADMIUM RESISTANCE 8-like isoform X2 [Solanum tuberosum]
PGSC0003DMG402002553	gi|971542902|ref|XP_006343096.2|	2.38132e-64	105/106(99.06)	218	PREDICTED: zinc phosphodiesterase ELAC protein 2-like [Solanum tuberosum]
PGSC0003DMG402002599	gi|565352162|ref|XP_006343016.1|	4.05648e-143	201/201(100.00)	408	PREDICTED: jacalin-related lectin 19 [Solanum tuberosum]
PGSC0003DMG402002606	gi|565352188|ref|XP_006343029.1|	1.30407e-143	198/198(100.00)	409	PREDICTED: rRNA-processing protein FCF1 homolog [Solanum tuberosum]
PGSC0003DMG402002623	gi|565352277|ref|XP_006343072.1|	0	310/310(100.00)	530	PREDICTED: uncharacterized protein LOC102588977 [Solanum tuberosum]
PGSC0003DMG402002635	gi|971542916|ref|XP_006343103.2|	4.79866e-151	207/207(100.00)	429	PREDICTED: auxin-responsive protein IAA17-like [Solanum tuberosum]
PGSC0003DMG402002640	gi|565352355|ref|XP_006343110.1|	0	684/684(100.00)	1016	PREDICTED: protein CASC3 [Solanum tuberosum]
PGSC0003DMG402005606	gi|565349390|ref|XP_006341676.1|	0	305/305(100.00)	626	PREDICTED: pyridoxal 5&apos;-phosphate synthase-like subunit PDX1.2 [Solanum tuberosum]
PGSC0003DMG402005624	gi|698469298|ref|XP_009783549.1|	2.1186e-12	37/53(69.81)	67	PREDICTED: uncharacterized protein LOC104232135 [Nicotiana sylvestris]
PGSC0003DMG402005699	gi|565349354|ref|XP_006341658.1|	0	554/554(100.00)	1141	PREDICTED: uncharacterized protein LOC102582585 [Solanum tuberosum]
PGSC0003DMG402005711	gi|970014572|ref|XP_015068280.1|	4.46721e-72	110/126(87.30)	223	PREDICTED: MADS-box transcription factor 23-like [Solanum pennellii]
PGSC0003DMG402005714	gi|565349276|ref|XP_006341621.1|	1.23061e-89	149/149(100.00)	268	PREDICTED: uncharacterized protein LOC102599003 isoform X1 [Solanum tuberosum]
PGSC0003DMG402009161	gi|971542542|ref|XP_015162204.1|	0	422/422(100.00)	881	PREDICTED: glutamate receptor 2.8-like [Solanum tuberosum]
PGSC0003DMG402009171	gi|565351957|ref|XP_006342914.1|	0	273/273(100.00)	549	PREDICTED: AP2-like ethylene-responsive transcription factor AIL1 [Solanum tuberosum]
PGSC0003DMG402009187	gi|565351855|ref|XP_006342867.1|	4.26227e-45	70/70(100.00)	149	PREDICTED: ATP synthase subunit epsilon, mitochondrial-like [Solanum tuberosum]
PGSC0003DMG402009189	gi|565351847|ref|XP_006342863.1|	0	262/262(100.00)	548	PREDICTED: mannosyl-oligosaccharide 1,2-alpha-mannosidase MNS1-like [Solanum tuberosum]
PGSC0003DMG402009190	gi|565351843|ref|XP_006342861.1|	0	478/478(100.00)	908	PREDICTED: uncharacterized membrane protein At1g16860-like [Solanum tuberosum]
PGSC0003DMG402022886	gi|460379610|ref|XP_004235554.1|	4.78448e-72	128/128(100.00)	222	PREDICTED: sm-like protein LSM1B [Solanum lycopersicum]
PGSC0003DMG402022901	gi|971542949|ref|XP_015162285.1|	0	331/342(96.78)	670	PREDICTED: peroxisomal (S)-2-hydroxy-acid oxidase GLO3-like [Solanum tuberosum]
PGSC0003DMG403002548	gi|971542880|ref|XP_015162268.1|	0	467/467(100.00)	914	PREDICTED: protein NRT1/ PTR FAMILY 1.2-like [Solanum tuberosum]
PGSC0003DMG403005624	gi|1026002973|ref|XP_016553345.1|	8.03393e-27	52/61(85.25)	103	PREDICTED: uncharacterized protein LOC107852819 [Capsicum annuum]
PGSC0003DMG403022886	gi|460379610|ref|XP_004235554.1|	2.50907e-07	25/26(96.15)	52	PREDICTED: sm-like protein LSM1B [Solanum lycopersicum]
PGSC0003DMG403022901	gi|565352004|ref|XP_006342937.1|	0	364/364(100.00)	750	PREDICTED: peroxisomal (S)-2-hydroxy-acid oxidase GLO4-like [Solanum tuberosum]
PGSC0003DMG400005098	gi|460376494|ref|XP_004234033.1|	8.8701e-27	79/85(92.94)	113	PREDICTED: MATH domain-containing protein At5g43560-like [Solanum lycopersicum]
PGSC0003DMG400005100	gi|1111063728|ref|XP_019238505.1|	7.31167e-29	51/73(69.86)	117	PREDICTED: uncharacterized protein LOC109218581 [Nicotiana attenuata]
PGSC0003DMG400005604	gi|698478570|ref|XP_009786429.1|	1.73712e-28	63/96(65.62)	107	PREDICTED: uncharacterized protein LOC104234552 [Nicotiana sylvestris]
PGSC0003DMG400005605	gi|1102140141|gb|OIS96554.1|	5.04863e-22	45/77(58.44)	90	hypothetical protein A4A49_08814 [Nicotiana attenuata]
PGSC0003DMG400005608	gi|565349378|ref|XP_006341670.1|	1.7356e-121	167/167(100.00)	350	PREDICTED: uncharacterized protein LOC102586547 [Solanum tuberosum]
PGSC0003DMG400005609	gi|565349376|ref|XP_006341669.1|	0	356/356(100.00)	733	PREDICTED: serine-threonine kinase receptor-associated protein-like [Solanum tuberosum]
PGSC0003DMG400005610	gi|565349374|ref|XP_006341668.1|	0	432/432(100.00)	902	PREDICTED: BRCA1-associated protein [Solanum tuberosum]
PGSC0003DMG400005611	gi|565349370|ref|XP_006341666.1|	0	327/327(100.00)	686	PREDICTED: caffeoylshikimate esterase [Solanum tuberosum]
PGSC0003DMG400005612	gi|565349368|ref|XP_006341665.1|	0	626/626(100.00)	1153	PREDICTED: plastidic ATP/ADP-transporter [Solanum tuberosum]
PGSC0003DMG400005613	gi|565349366|ref|XP_006341664.1|	0	429/429(100.00)	885	PREDICTED: root phototropism protein 3-like [Solanum tuberosum]
PGSC0003DMG400005614	gi|565349364|ref|XP_006341663.1|	0	876/876(100.00)	1801	PREDICTED: pentatricopeptide repeat-containing protein At1g15510, chloroplastic [Solanum tuberosum]
PGSC0003DMG400005615	gi|565349358|ref|XP_006341660.1|	0	1042/1042(100.00)	2072	PREDICTED: uncharacterized protein LOC102583258 [Solanum tuberosum]
PGSC0003DMG400005616	gi|565349252|ref|XP_006341609.1|	1.88757e-58	136/274(49.64)	211	PREDICTED: uncharacterized protein LOC102594947 [Solanum tuberosum]
PGSC0003DMG400005617	gi|565349344|ref|XP_006341653.1|	0	621/621(100.00)	1229	PREDICTED: uncharacterized protein LOC102581153 [Solanum tuberosum]
PGSC0003DMG400005618	gi|565349462|ref|XP_006341712.1|	2.0707e-33	76/76(100.00)	123	PREDICTED: uncharacterized protein LOC102600878 [Solanum tuberosum]
PGSC0003DMG400005619	gi|971540540|ref|XP_015161727.1|	0	666/666(100.00)	1389	PREDICTED: zinc finger BED domain-containing protein RICESLEEPER 2 [Solanum tuberosum]
PGSC0003DMG400005620	gi|565349340|ref|XP_006341651.1|	7.49595e-91	168/168(100.00)	274	PREDICTED: oleosin 1-like [Solanum tuberosum]
PGSC0003DMG400005621	gi|971540619|ref|XP_015161747.1|	0	328/328(100.00)	650	PREDICTED: ethylene-responsive transcription factor ERF034-like [Solanum tuberosum]
PGSC0003DMG400005622	gi|565349334|ref|XP_006341648.1|	0	576/576(100.00)	1046	PREDICTED: transcription initiation factor TFIID subunit 2 isoform X3 [Solanum tuberosum]
PGSC0003DMG400005625	gi|565349313|ref|XP_006341638.1|	0	659/659(100.00)	1306	PREDICTED: protein DENND6A isoform X1 [Solanum tuberosum]
PGSC0003DMG400005626	gi|565349311|ref|XP_006341637.1|	0	265/265(100.00)	518	PREDICTED: transcription factor DIVARICATA [Solanum tuberosum]
PGSC0003DMG400005627	gi|565349290|ref|XP_006341627.1|	5.94076e-115	159/159(100.00)	333	PREDICTED: ATP-dependent Clp protease adapter protein CLPS1, chloroplastic [Solanum tuberosum]
PGSC0003DMG400005628	gi|565349288|ref|XP_006341626.1|	0	486/486(100.00)	822	PREDICTED: protein ASPARTIC PROTEASE IN GUARD CELL 1-like [Solanum tuberosum]
PGSC0003DMG400005629	gi|565349284|ref|XP_006341625.1|	0	428/428(100.00)	671	PREDICTED: altered inheritance of mitochondria protein 3 [Solanum tuberosum]
PGSC0003DMG400005630	gi|565349274|ref|XP_006341620.1|	8.67174e-127	185/185(100.00)	365	PREDICTED: protein YLS3 [Solanum tuberosum]
PGSC0003DMG400005631	gi|971540487|ref|XP_015161718.1|	0	389/389(100.00)	765	PREDICTED: uncharacterized protein LOC102597156 [Solanum tuberosum]
PGSC0003DMG400005632	gi|565349260|ref|XP_006341613.1|	0	375/375(100.00)	686	PREDICTED: lysM domain-containing GPI-anchored protein 1-like isoform X1 [Solanum tuberosum]
PGSC0003DMG400005633	gi|1199282493|gb|ARU77853.1|	0	401/401(100.00)	835	B-box zinc finger protein 14 [Solanum tuberosum]
PGSC0003DMG400005681	gi|970016905|ref|XP_015069572.1|	4.28983e-60	93/115(80.87)	194	PREDICTED: uncharacterized protein LOC107014233 [Solanum pennellii]
PGSC0003DMG400005682	gi|970016394|ref|XP_015069300.1|	3.68894e-155	262/288(90.97)	446	PREDICTED: transcription repressor OFP14 [Solanum pennellii]
PGSC0003DMG400005683	gi|1026105737|ref|XP_016551897.1|	5.71453e-98	156/248(62.90)	301	PREDICTED: uncharacterized protein LOC107851412 [Capsicum annuum]
PGSC0003DMG400005684	gi|971540624|ref|XP_015161749.1|	2.19601e-75	113/113(100.00)	229	PREDICTED: uncharacterized protein LOC107059578 [Solanum tuberosum]
PGSC0003DMG400005685	gi|565349398|ref|XP_006341680.1|	2.95339e-137	221/221(100.00)	395	PREDICTED: uncharacterized protein LOC102589613 [Solanum tuberosum]
PGSC0003DMG400005687	gi|971540578|ref|XP_015161730.1|	0	342/342(100.00)	676	PREDICTED: methyltransferase-like protein 22 isoform X1 [Solanum tuberosum]
PGSC0003DMG400005688	gi|565349470|ref|XP_006341716.1|	0	450/450(100.00)	862	PREDICTED: uncharacterized protein LOC102602559 [Solanum tuberosum]
PGSC0003DMG400005689	gi|970016171|ref|XP_015069179.1|	0	450/496(90.73)	896	PREDICTED: G-type lectin S-receptor-like serine/threonine-protein kinase CES101 [Solanum pennellii]
PGSC0003DMG400005690	gi|565349390|ref|XP_006341676.1|	0	305/305(100.00)	626	PREDICTED: pyridoxal 5&apos;-phosphate synthase-like subunit PDX1.2 [Solanum tuberosum]
PGSC0003DMG400005691	gi|565349384|ref|XP_006341673.1|	0	892/892(100.00)	1823	PREDICTED: periodic tryptophan protein 2 homolog [Solanum tuberosum]
PGSC0003DMG400005692	gi|971540569|ref|XP_015161729.1|	0	579/579(100.00)	1175	PREDICTED: pentatricopeptide repeat-containing protein At5g24830 [Solanum tuberosum]
PGSC0003DMG400005693	gi|565349380|ref|XP_006341671.1|	0	516/516(100.00)	1043	PREDICTED: cytochrome P450 734A1-like [Solanum tuberosum]
PGSC0003DMG400005694	gi|971540564|ref|XP_006341715.2|	0	368/368(100.00)	769	PREDICTED: uncharacterized protein LOC102601890 [Solanum tuberosum]
PGSC0003DMG400005695	gi|565349466|ref|XP_006341714.1|	0	673/673(100.00)	1226	PREDICTED: boron transporter 4 [Solanum tuberosum]
PGSC0003DMG400005696	gi|565349372|ref|XP_006341667.1|	0	632/632(100.00)	1225	PREDICTED: uncharacterized protein LOC102585550 [Solanum tuberosum]
PGSC0003DMG400005697	gi|565349362|ref|XP_006341662.1|	0	813/813(100.00)	1543	PREDICTED: uncharacterized protein LOC102583913 [Solanum tuberosum]
PGSC0003DMG400005698	gi|565349356|ref|XP_006341659.1|	0	356/356(100.00)	708	PREDICTED: gibberellin 3-beta-dioxygenase 1-like [Solanum tuberosum]
PGSC0003DMG400005700	gi|565349464|ref|XP_006341713.1|	3.73411e-101	164/164(100.00)	298	PREDICTED: mavicyanin [Solanum tuberosum]
PGSC0003DMG400005701	gi|565349346|ref|XP_006341654.1|	0	314/314(100.00)	617	PREDICTED: peptidyl-prolyl cis-trans isomerase CYP26-2, chloroplastic [Solanum tuberosum]
PGSC0003DMG400005702	gi|971540621|ref|XP_015161748.1|	8.21973e-84	151/151(100.00)	253	PREDICTED: uncharacterized protein LOC107059577 [Solanum tuberosum]
PGSC0003DMG400005703	gi|970015844|ref|XP_015069003.1|	3.46166e-59	89/93(95.70)	186	PREDICTED: CLAVATA3/ESR (CLE)-related protein 13-like [Solanum pennellii]
PGSC0003DMG400005704	gi|565349338|ref|XP_006341650.1|	0	454/454(100.00)	885	PREDICTED: transcription initiation factor IIE subunit alpha-like isoform X2 [Solanum tuberosum]
PGSC0003DMG400005705	gi|565349326|ref|XP_006341644.1|	0	298/298(100.00)	524	PREDICTED: transcription factor BRC1a isoform X1 [Solanum tuberosum]
PGSC0003DMG400005706	gi|565349304|ref|XP_006341634.1|	0	610/610(100.00)	1160	PREDICTED: histone deacetylase 15 isoform X1 [Solanum tuberosum]
PGSC0003DMG400005709	gi|565349298|ref|XP_006341631.1|	0	700/700(100.00)	1293	PREDICTED: uncharacterized protein LOC102602328 [Solanum tuberosum]
PGSC0003DMG400005713	gi|565349280|ref|XP_006341623.1|	0	604/604(100.00)	1127	PREDICTED: aluminum-activated malate transporter 9 [Solanum tuberosum]
PGSC0003DMG400005716	gi|565349272|ref|XP_006341619.1|	3.60349e-179	250/250(100.00)	503	PREDICTED: uncharacterized protein LOC102598336 [Solanum tuberosum]
PGSC0003DMG400005717	gi|565349270|ref|XP_006341618.1|	3.84747e-56	87/87(100.00)	178	PREDICTED: uncharacterized protein LOC102597802 [Solanum tuberosum]
