# Supplementary material for: Identification of starch candidate genes using SLAF-seq and BSA strategies and development of related SNP-CAPS markers in tetraploid potato
Source: PLoS One. 2021 Dec 21;16(12):e0261403. doi: 10.1371/journal.pone.0261403 (PMC8691606; doi:10.1371/journal.pone.0261403)
Supplement: S1 File — (ZIP) [file pone.0261403.s011.zip › ED/Anno/GeneAnno/Solanum_tuberosum_v4.03.Pfam.anno.txt]

#Gene_ID	Pfam_IDs	Pfam_Description
PGSC0003DMG400005718	PF03372.22	Endonuclease/Exonuclease/phosphatase family
PGSC0003DMG400005719	PF03195.13	Lateral organ boundaries (LOB) domain
PGSC0003DMG400005760	PF16983.4	Molybdate transporter of MFS superfamily
PGSC0003DMG400006635	PF06485.10	Protein of unknown function (DUF1092)
PGSC0003DMG400006636	PF00083.23;PF07690.15;PF06609.12	Sugar (and other) transporter;; Major Facilitator Superfamily;; Fungal trichothecene efflux pump (TRI12)
PGSC0003DMG400006637	PF13961.5	Domain of unknown function (DUF4219)
PGSC0003DMG400009139	PF04570.13	zinc-finger of the FCS-type, C2-C2
PGSC0003DMG400009141	PF00082.21;PF05922.15;PF02225.21	Subtilase family;; Peptidase inhibitor I9;; PA domain
PGSC0003DMG400009142	PF00847.19	AP2 domain
PGSC0003DMG400009144	PF02383.17	SacI homology domain
PGSC0003DMG400009145	PF03914.16	CBF/Mak21 family
PGSC0003DMG400009146	PF00226.30	DnaJ domain
PGSC0003DMG400009147	PF00118.23;PF01363.20;PF01504.17	TCP-1/cpn60 chaperonin family;; FYVE zinc finger;; Phosphatidylinositol-4-phosphate 5-Kinase
PGSC0003DMG400009148	PF03763.12	Remorin, C-terminal region
PGSC0003DMG400009149	PF00806.18	Pumilio-family RNA binding repeat
PGSC0003DMG400009150	PF00179.25	Ubiquitin-conjugating enzyme
PGSC0003DMG400009152	PF07460.10	NUMOD3 motif (2 copies)
PGSC0003DMG400009153	PF10250.8	GDP-fucose protein O-fucosyltransferase
PGSC0003DMG400009154	PF00004.28;PF07724.13	ATPase family associated with various cellular activities (AAA);; AAA domain (Cdc48 subfamily)
PGSC0003DMG400009155	PF01764.24	Lipase (class 3)
PGSC0003DMG400009156	PF01593.23;PF13450.5;PF07992.13;PF00070.26	Flavin containing amine oxidoreductase;; NAD(P)-binding Rossmann-like domain;; Pyridine nucleotide-disulphide oxidoreductase;; Pyridine nucleotide-disulphide oxidoreductase
PGSC0003DMG400009157	PF08137.11	DVL family
PGSC0003DMG400009158	PF00732.18;PF05199.12	GMC oxidoreductase;; GMC oxidoreductase
PGSC0003DMG400009159	PF02826.18;PF00389.29;PF01842.24;PF07991.11;PF00670.20	D-isomer specific 2-hydroxyacid dehydrogenase, NAD binding domain;; D-isomer specific 2-hydroxyacid dehydrogenase, catalytic domain;; ACT domain;; Acetohydroxy acid isomeroreductase, NADPH-binding domain;; S-adenosyl-L-homocysteine hydrolase, NAD binding domain
PGSC0003DMG400009160	PF00076.21	RNA recognition motif. (a.k.a. RRM, RBD, or RNP domain)
PGSC0003DMG400009162	PF10615.8	Protein of unknown function (DUF2470)
PGSC0003DMG400009163	PF10250.8	GDP-fucose protein O-fucosyltransferase
PGSC0003DMG400009165	PF00646.32;PF12937.6	F-box domain;; F-box-like
PGSC0003DMG400009166	PF00806.18	Pumilio-family RNA binding repeat
PGSC0003DMG400009168	PF02519.13	Auxin responsive protein
PGSC0003DMG400009170	PF14111.5	Domain of unknown function (DUF4283)
PGSC0003DMG400009172	PF15628.5	RRM in Demeter
PGSC0003DMG400009173	PF00011.20	Hsp20/alpha crystallin family
PGSC0003DMG400009174	PF02519.13	Auxin responsive protein
PGSC0003DMG400009177	PF01095.18;PF04043.14	Pectinesterase;; Plant invertase/pectin methylesterase inhibitor
PGSC0003DMG400009178	PF01095.18;PF04043.14	Pectinesterase;; Plant invertase/pectin methylesterase inhibitor
PGSC0003DMG400009180	PF07714.16;PF00069.24;PF08263.11;PF13855.5;PF12799.6;PF13516.5	Protein tyrosine kinase;; Protein kinase domain;; Leucine rich repeat N-terminal domain;; Leucine rich repeat;; Leucine Rich repeats (2 copies);; Leucine Rich repeat
PGSC0003DMG400009181	PF00069.24;PF07714.16;PF13855.5;PF12799.6;PF00560.32;PF08263.11	Protein kinase domain;; Protein tyrosine kinase;; Leucine rich repeat;; Leucine Rich repeats (2 copies);; Leucine Rich Repeat;; Leucine rich repeat N-terminal domain
PGSC0003DMG400009182	PF01699.23	Sodium/calcium exchanger protein
PGSC0003DMG400009183	PF00069.24;PF07714.16	Protein kinase domain;; Protein tyrosine kinase
PGSC0003DMG400009184	PF08325.9;PF00641.17	WLM domain;; Zn-finger in Ran binding protein and others
PGSC0003DMG400009185	PF01094.27;PF00060.25;PF00497.19;PF13458.5;PF10613.8	Receptor family ligand binding region;; Ligand-gated ion channel;; Bacterial extracellular solute-binding proteins, family 3;; Periplasmic binding protein;; Ligated ion channel L-glutamate- and glycine-binding site
PGSC0003DMG400009186	PF01094.27;PF00060.25;PF13458.5;PF00497.19;PF10613.8	Receptor family ligand binding region;; Ligand-gated ion channel;; Periplasmic binding protein;; Bacterial extracellular solute-binding proteins, family 3;; Ligated ion channel L-glutamate- and glycine-binding site
PGSC0003DMG400009191	PF12906.6	RING-variant domain
PGSC0003DMG400009192	PF00153.26	Mitochondrial carrier protein
PGSC0003DMG400009194	PF02536.13	mTERF
PGSC0003DMG400009196	PF00069.24;PF07714.16;PF13855.5;PF08263.11;PF12799.6;PF00560.32	Protein kinase domain;; Protein tyrosine kinase;; Leucine rich repeat;; Leucine rich repeat N-terminal domain;; Leucine Rich repeats (2 copies);; Leucine Rich Repeat
PGSC0003DMG400009197	PF01852.18	START domain
PGSC0003DMG400014027	PF00190.21;PF07883.10	Cupin;; Cupin domain
PGSC0003DMG400014029	PF00561.19	alpha/beta hydrolase fold
PGSC0003DMG400014030	PF13328.5;PF04607.16;PF01966.21	HD domain;; Region found in RelA / SpoT proteins;; HD domain
PGSC0003DMG400014096	PF07651.15;PF01417.19	ANTH domain;; ENTH domain
PGSC0003DMG400017027	PF00707.21	Translation initiation factor IF-3, C-terminal domain
PGSC0003DMG400017793	PF13041.5;PF01535.19;PF12854.6;PF13812.5;PF17177.3;PF13428.5;PF14559.5;PF10366.8	PPR repeat family;; PPR repeat;; PPR repeat;; Pentatricopeptide repeat domain;; Pentacotripeptide-repeat region of PRORP;; Tetratricopeptide repeat;; Tetratricopeptide repeat;; Vacuolar sorting protein 39 domain 1
PGSC0003DMG400017794	PF05705.13	Eukaryotic protein of unknown function (DUF829)
PGSC0003DMG400018375	PF12609.7	Wound-induced protein
PGSC0003DMG400018376	PF03000.13	NPH3 family
PGSC0003DMG400018395	PF12609.7	Wound-induced protein
PGSC0003DMG400018396	PF12609.7	Wound-induced protein
PGSC0003DMG400018397	PF12609.7	Wound-induced protein
PGSC0003DMG400018398	PF12609.7	Wound-induced protein
PGSC0003DMG400018399	PF12609.7	Wound-induced protein
PGSC0003DMG400022883	PF08389.11	Exportin 1-like protein
PGSC0003DMG400022885	PF00171.21	Aldehyde dehydrogenase family
PGSC0003DMG400022887	PF06814.12	Lung seven transmembrane receptor
PGSC0003DMG400022888	PF06200.13;PF09425.9	tify domain;; Divergent CCT motif
PGSC0003DMG400022889	PF00076.21	RNA recognition motif. (a.k.a. RRM, RBD, or RNP domain)
PGSC0003DMG400022890	PF01070.17;PF00478.24;PF01180.20	FMN-dependent dehydrogenase;; IMP dehydrogenase / GMP reductase domain;; Dihydroorotate dehydrogenase
PGSC0003DMG400022891	PF00109.25;PF02801.21	Beta-ketoacyl synthase, N-terminal domain;; Beta-ketoacyl synthase, C-terminal domain
PGSC0003DMG400022892	PF00067.21	Cytochrome P450
PGSC0003DMG400022893	PF00067.21	Cytochrome P450
PGSC0003DMG400022894	PF00305.18;PF01477.22	Lipoxygenase;; PLAT/LH2 domain
PGSC0003DMG400022897	PF07911.12	Protein of unknown function (DUF1677)
PGSC0003DMG400022898	PF01764.24;PF03893.15	Lipase (class 3);; Lipase 3 N-terminal region
PGSC0003DMG400022899	PF03081.14	Exo70 exocyst complex subunit
PGSC0003DMG400022900	PF00069.24;PF07714.16;PF12799.6;PF08263.11;PF13855.5;PF00560.32	Protein kinase domain;; Protein tyrosine kinase;; Leucine Rich repeats (2 copies);; Leucine rich repeat N-terminal domain;; Leucine rich repeat;; Leucine Rich Repeat
PGSC0003DMG400022902	PF02847.16;PF02854.18	MA3 domain;; MIF4G domain
PGSC0003DMG400022904	PF06075.11	Plant protein of unknown function (DUF936)
PGSC0003DMG400022905	PF00664.22;PF00005.26;PF02463.18;PF09818.8	ABC transporter transmembrane region;; ABC transporter;; RecF/RecN/SMC N terminal domain;; Predicted ATPase of the ABC class
PGSC0003DMG400002196	PF14543.5;PF14541.5;PF00026.22	Xylanase inhibitor N-terminal;; Xylanase inhibitor C-terminal;; Eukaryotic aspartyl protease
PGSC0003DMG400002481	PF00249.30;PF13921.5	Myb-like DNA-binding domain;; Myb-like DNA-binding domain
PGSC0003DMG400002482	PF16897.4;PF02824.20;PF01926.22;PF02421.17;PF00350.22	C-terminal region of MMR_HSR1 domain;; TGS domain;; 50S ribosome-binding GTPase;; Ferrous iron transport protein B;; Dynamin family
PGSC0003DMG400002483	PF02450.14	Lecithin:cholesterol acyltransferase
PGSC0003DMG400002484	PF02045.14	CCAAT-binding transcription factor (CBF-B/NF-YA) subunit B
PGSC0003DMG400002485	PF12165.7;PF00628.28	Alfin;; PHD-finger
PGSC0003DMG400002486	PF00291.24	Pyridoxal-phosphate dependent enzyme
PGSC0003DMG400002487	PF14368.5;PF00234.21	Probable lipid transfer;; Protease inhibitor/seed storage/LTP family
PGSC0003DMG400002488	PF02466.18	Tim17/Tim22/Tim23/Pmp24 family
PGSC0003DMG400002489	PF00538.18;PF00249.30;PF13921.5	linker histone H1 and H5 family;; Myb-like DNA-binding domain;; Myb-like DNA-binding domain
PGSC0003DMG400002490	PF17181.3	Epidermal patterning factor proteins
PGSC0003DMG400002492	PF00612.26	IQ calmodulin-binding motif
PGSC0003DMG400002493	PF00956.17	Nucleosome assembly protein (NAP)
PGSC0003DMG400002494	PF12706.6;PF00753.26	Beta-lactamase superfamily domain;; Metallo-beta-lactamase superfamily
PGSC0003DMG400002497	PF07714.16;PF00069.24	Protein tyrosine kinase;; Protein kinase domain
PGSC0003DMG400002498	PF12265.7;PF00400.31	Histone-binding protein RBBP4 or subunit C of CAF1 complex;; WD domain, G-beta repeat
PGSC0003DMG400002499	PF02990.15	Endomembrane protein 70
PGSC0003DMG400002503	PF00085.19	Thioredoxin
PGSC0003DMG400002504	PF03208.18	PRA1 family protein
PGSC0003DMG400002505	PF00076.21	RNA recognition motif. (a.k.a. RRM, RBD, or RNP domain)
PGSC0003DMG400002506	PF00400.31	WD domain, G-beta repeat
PGSC0003DMG400002507	PF02701.14	Dof domain, zinc finger
PGSC0003DMG400002509	PF00410.18	Ribosomal protein S8
PGSC0003DMG400002512	PF02485.20	Core-2/I-Branching enzyme
PGSC0003DMG400002513	PF05958.10;PF13847.5;PF13649.5;PF05175.13;PF09445.9	tRNA (Uracil-5-)-methyltransferase;; Methyltransferase domain;; Methyltransferase domain;; Methyltransferase small domain;; RNA cap guanine-N2 methyltransferase
PGSC0003DMG400002515	PF00010.25	Helix-loop-helix DNA-binding domain
PGSC0003DMG400002519	PF00657.21	GDSL-like Lipase/Acylhydrolase
PGSC0003DMG400002520	PF00657.21	GDSL-like Lipase/Acylhydrolase
PGSC0003DMG400002521	PF13481.5;PF06745.12;PF03796.14;PF13541.5	AAA domain;; KaiC;; DnaB-like helicase C terminal domain;; Subunit ChlI of Mg-chelatase
PGSC0003DMG400002522	PF13041.5;PF01535.19;PF12854.6;PF13812.5;PF17177.3;PF06239.10;PF10037.8;PF13428.5;PF14559.5	PPR repeat family;; PPR repeat;; PPR repeat;; Pentatricopeptide repeat domain;; Pentacotripeptide-repeat region of PRORP;; Evolutionarily conserved signalling intermediate in Toll pathway;; Mitochondrial 28S ribosomal protein S27;; Tetratricopeptide repeat;; Tetratricopeptide repeat
PGSC0003DMG400002523	PF03767.13	HAD superfamily, subfamily IIIB (Acid phosphatase)
PGSC0003DMG400002525	PF03727.15;PF00349.20	Hexokinase;; Hexokinase
PGSC0003DMG400029978	PF02620.16	Uncharacterized ACR, COG1399
PGSC0003DMG400031332	PF10536.8	Plant mobile domain
PGSC0003DMG400002526	PF00069.24;PF07714.16	Protein kinase domain;; Protein tyrosine kinase
PGSC0003DMG400002528	PF14226.5;PF03171.19	non-haem dioxygenase in morphine synthesis N-terminal;; 2OG-Fe(II) oxygenase superfamily
PGSC0003DMG400002529	PF16719.4;PF17208.2	SAWADEE domain;; RNA binding Region
PGSC0003DMG400002530	PF07911.12	Protein of unknown function (DUF1677)
PGSC0003DMG400002531	PF00400.31;PF12894.6	WD domain, G-beta repeat;; Anaphase-promoting complex subunit 4 WD40 domain
PGSC0003DMG400002534	PF05172.12;PF14605.5	Nup53/35/40-type RNA recognition motif;; Nup53/35/40-type RNA recognition motif
PGSC0003DMG400002535	PF04535.11	Domain of unknown function (DUF588)
PGSC0003DMG400002536	PF02298.16	Plastocyanin-like domain
PGSC0003DMG400002537	PF00118.23	TCP-1/cpn60 chaperonin family
PGSC0003DMG400002539	PF00225.22;PF16796.4	Kinesin motor domain;; Microtubule binding
PGSC0003DMG400002541	PF01907.18	Ribosomal protein L37e
PGSC0003DMG400002544	PF01925.18	Sulfite exporter TauE/SafE
PGSC0003DMG400002545	PF01221.17	Dynein light chain type 1
PGSC0003DMG400002546	PF03759.12	PRONE (Plant-specific Rop nucleotide exchanger)
PGSC0003DMG400002547	PF00366.19	Ribosomal protein S17
PGSC0003DMG400002550	PF02309.15	AUX/IAA family
PGSC0003DMG400002552	PF00230.19	Major intrinsic protein
PGSC0003DMG400002555	PF13041.5;PF12854.6;PF01535.19;PF13812.5;PF17177.3	PPR repeat family;; PPR repeat;; PPR repeat;; Pentatricopeptide repeat domain;; Pentacotripeptide-repeat region of PRORP
PGSC0003DMG400002556	PF14432.5;PF01535.19;PF13041.5;PF12854.6;PF13812.5	DYW family of nucleic acid deaminases;; PPR repeat;; PPR repeat family;; PPR repeat;; Pentatricopeptide repeat domain
PGSC0003DMG400002558	PF00134.22;PF02984.18	Cyclin, N-terminal domain;; Cyclin, C-terminal domain
PGSC0003DMG400002561	PF01344.24;PF13964.5;PF13418.5;PF07646.14;PF13415.5;PF00646.32	Kelch motif;; Kelch motif;; Galactose oxidase, central domain;; Kelch motif;; Galactose oxidase, central domain;; F-box domain
PGSC0003DMG400002562	PF13964.5;PF01344.24;PF13415.5;PF13418.5;PF07646.14	Kelch motif;; Kelch motif;; Galactose oxidase, central domain;; Galactose oxidase, central domain;; Kelch motif
PGSC0003DMG400002563	PF00515.27;PF07719.16;PF13181.5;PF12895.6;PF13424.5;PF13414.5;PF13176.5;PF14559.5;PF13428.5;PF13432.5;PF13371.5;PF13431.5;PF13429.5;PF13174.5	Tetratricopeptide repeat;; Tetratricopeptide repeat;; Tetratricopeptide repeat;; Anaphase-promoting complex, cyclosome, subunit 3;; Tetratricopeptide repeat;; TPR repeat;; Tetratricopeptide repeat;; Tetratricopeptide repeat;; Tetratricopeptide repeat;; Tetratricopeptide repeat;; Tetratricopeptide repeat;; Tetratricopeptide repeat;; Tetratricopeptide repeat;; Tetratricopeptide repeat
PGSC0003DMG400002565	PF09801.8	Integral membrane protein S linking to the trans Golgi network
PGSC0003DMG400002566	PF00400.31;PF11715.7	WD domain, G-beta repeat;; Nucleoporin Nup120/160
PGSC0003DMG400002568	PF03847.12	Transcription initiation factor TFIID subunit A
PGSC0003DMG400002572	PF05553.10	Cotton fibre expressed protein
PGSC0003DMG400002573	PF00481.20	Protein phosphatase 2C
PGSC0003DMG400002574	PF08242.11;PF13649.5;PF13489.5;PF13847.5;PF08241.11;PF00891.17;PF05175.13;PF01209.17	Methyltransferase domain;; Methyltransferase domain;; Methyltransferase domain;; Methyltransferase domain;; Methyltransferase domain;; O-methyltransferase;; Methyltransferase small domain;; ubiE/COQ5 methyltransferase family
PGSC0003DMG400002576	PF02799.14;PF01233.18	Myristoyl-CoA:protein N-myristoyltransferase, C-terminal domain;; Myristoyl-CoA:protein N-myristoyltransferase, N-terminal domain
PGSC0003DMG400002577	PF00069.24;PF07714.16	Protein kinase domain;; Protein tyrosine kinase
PGSC0003DMG400002578	PF16212.4;PF16209.4;PF13246.5;PF00702.25	Phospholipid-translocating P-type ATPase C-terminal;; Phospholipid-translocating ATPase N-terminal;; Cation transport ATPase (P-type);; haloacid dehalogenase-like hydrolase
PGSC0003DMG400002579	PF01217.19	Clathrin adaptor complex small chain
PGSC0003DMG400002580	PF01975.16	Survival protein SurE
PGSC0003DMG400002581	PF03446.14;PF14833.5;PF03807.16;PF02558.15	NAD binding domain of 6-phosphogluconate dehydrogenase;; NAD-binding of NADP-dependent 3-hydroxyisobutyrate dehydrogenase;; NADP oxidoreductase coenzyme F420-dependent;; Ketopantoate reductase PanE/ApbA
PGSC0003DMG400002582	PF00076.21;PF16367.4	RNA recognition motif. (a.k.a. RRM, RBD, or RNP domain);; RNA recognition motif
PGSC0003DMG400002583	PF00251.19;PF08244.11	Glycosyl hydrolases family 32 N-terminal domain;; Glycosyl hydrolases family 32 C terminal
PGSC0003DMG400002584	PF05266.13;PF05641.11	Protein of unknown function (DUF724);; Agenet domain
PGSC0003DMG400002585	PF00118.23	TCP-1/cpn60 chaperonin family
PGSC0003DMG400002586	PF03168.12	Late embryogenesis abundant protein
PGSC0003DMG400002587	PF00732.18;PF05199.12	GMC oxidoreductase;; GMC oxidoreductase
PGSC0003DMG400002590	PF01301.18;PF02140.17;PF02449.14	Glycosyl hydrolases family 35;; Galactose binding lectin domain;; Beta-galactosidase
PGSC0003DMG400002592	PF12357.7;PF00614.21;PF13091.5	Phospholipase D C terminal;; Phospholipase D Active site motif;; PLD-like domain
PGSC0003DMG400002593	PF00069.24;PF07714.16	Protein kinase domain;; Protein tyrosine kinase
PGSC0003DMG400002596	PF03357.20	Snf7
PGSC0003DMG400002597	PF01778.16	Ribosomal L28e protein family
PGSC0003DMG400002598	PF00855.16	PWWP domain
PGSC0003DMG400002601	PF01546.27;PF07687.13	Peptidase family M20/M25/M40;; Peptidase dimerisation domain
PGSC0003DMG400002602	PF12819.6;PF07714.16;PF00069.24	Carbohydrate-binding protein of the ER;; Protein tyrosine kinase;; Protein kinase domain
PGSC0003DMG400002603	PF05910.11	Plant protein of unknown function (DUF868)
PGSC0003DMG400002608	PF02309.15	AUX/IAA family
PGSC0003DMG400002609	PF02668.15	Taurine catabolism dioxygenase TauD, TfdA family
PGSC0003DMG400002612	PF03949.14;PF00390.18	Malic enzyme, NAD binding domain;; Malic enzyme, N-terminal domain
PGSC0003DMG400002613	PF01061.23;PF00005.26;PF08370.10;PF14510.5;PF13304.5;PF13555.5;PF00004.28	ABC-2 type transporter;; ABC transporter;; Plant PDR ABC transporter associated;; ABC-transporter extracellular N-terminal;; AAA domain, putative AbiEii toxin, Type IV TA system;; P-loop containing region of AAA domain;; ATPase family associated with various cellular activities (AAA)
PGSC0003DMG400002615	PF05553.10	Cotton fibre expressed protein
PGSC0003DMG400002616	PF01852.18;PF08670.10;PF00046.28	START domain;; MEKHLA domain;; Homeobox domain
PGSC0003DMG400002618	PF05705.13	Eukaryotic protein of unknown function (DUF829)
PGSC0003DMG400002619	PF00759.18	Glycosyl hydrolase family 9
PGSC0003DMG400002620	PF00847.19	AP2 domain
PGSC0003DMG400002622	PF00085.19;PF13848.5;PF00578.20	Thioredoxin;; Thioredoxin-like domain;; AhpC/TSA family
PGSC0003DMG400002624	PF08700.10	Vps51/Vps67
PGSC0003DMG400002626	PF03244.13	Photosystem I reaction centre subunit VI
PGSC0003DMG400002627	PF01852.18;PF00046.28;PF05920.10	START domain;; Homeobox domain;; Homeobox KN domain
PGSC0003DMG400002629	PF00857.19	Isochorismatase family
PGSC0003DMG400002631	PF04757.13	Pex2 / Pex12 amino terminal region
PGSC0003DMG400002636	PF02309.15	AUX/IAA family
PGSC0003DMG400002637	PF05278.11	Arabidopsis phospholipase-like protein (PEARLI 4)
PGSC0003DMG400002638	PF05278.11	Arabidopsis phospholipase-like protein (PEARLI 4)
PGSC0003DMG400002639	PF12569.7;PF07719.16;PF13428.5;PF13432.5;PF00515.27;PF13414.5;PF13181.5;PF14559.5;PF14853.5	NMDA receptor-regulated protein 1;; Tetratricopeptide repeat;; Tetratricopeptide repeat;; Tetratricopeptide repeat;; Tetratricopeptide repeat;; TPR repeat;; Tetratricopeptide repeat;; Tetratricopeptide repeat;; Fis1 C-terminal tetratricopeptide repeat
PGSC0003DMG400002641	PF00638.17;PF08911.10	RanBP1 domain;; NUP50 (Nucleoporin 50 kDa)
PGSC0003DMG400002643	PF00916.19;PF01740.20	Sulfate permease family;; STAS domain
PGSC0003DMG400002644	PF07762.13	Protein of unknown function (DUF1618)
PGSC0003DMG400002645	PF12023.7	Domain of unknown function (DUF3511)
PGSC0003DMG400034890	PF00098.22	Zinc knuckle
PGSC0003DMG400035900	PF13912.5	C2H2-type zinc finger
PGSC0003DMG400036713	PF00044.23	Glyceraldehyde 3-phosphate dehydrogenase, NAD binding domain
PGSC0003DMG400037038	PF00249.30;PF13921.5	Myb-like DNA-binding domain;; Myb-like DNA-binding domain
PGSC0003DMG400037470	PF00078.26;PF13456.5	Reverse transcriptase (RNA-dependent DNA polymerase);; Reverse transcriptase-like
PGSC0003DMG400037583	PF00082.21;PF05922.15;PF02225.21	Subtilase family;; Peptidase inhibitor I9;; PA domain
PGSC0003DMG400037972	PF13837.5	Myb/SANT-like DNA-binding domain
PGSC0003DMG400038477	PF14111.5	Domain of unknown function (DUF4283)
PGSC0003DMG400039181	PF00098.22	Zinc knuckle
PGSC0003DMG400039263	PF03514.13	GRAS domain family
PGSC0003DMG400003377	PF08284.10	Retroviral aspartyl protease
PGSC0003DMG400039859	PF16058.4	Mucin-like
PGSC0003DMG400039868	PF13639.5;PF17123.4;PF13923.5;PF13445.5;PF00097.24	Ring finger domain;; RING-like zinc finger;; Zinc finger, C3HC4 type (RING finger);; RING-type zinc-finger;; Zinc finger, C3HC4 type (RING finger)
PGSC0003DMG400041338	PF14111.5	Domain of unknown function (DUF4283)
PGSC0003DMG400041858	PF00098.22	Zinc knuckle
PGSC0003DMG400046804	PF00153.26	Mitochondrial carrier protein
PGSC0003DMG400047336	PF13639.5;PF17123.4;PF12678.6;PF13923.5;PF00097.24;PF12861.6	Ring finger domain;; RING-like zinc finger;; RING-H2 zinc finger domain;; Zinc finger, C3HC4 type (RING finger);; Zinc finger, C3HC4 type (RING finger);; Anaphase-promoting complex subunit 11 RING-H2 finger
PGSC0003DMG401002501	PF00067.21	Cytochrome P450
PGSC0003DMG401002511	PF05773.21	RWD domain
PGSC0003DMG401002514	PF01612.19;PF00013.28	3'-5' exonuclease;; KH domain
PGSC0003DMG401002516	PF04934.13	MED6 mediator sub complex component
PGSC0003DMG401002532	PF00320.26	GATA zinc finger
PGSC0003DMG401002540	PF00141.22	Peroxidase
PGSC0003DMG401002542	PF07714.16;PF00069.24	Protein tyrosine kinase;; Protein kinase domain
PGSC0003DMG401002548	PF03918.13	Cytochrome C biogenesis protein
PGSC0003DMG401002551	PF10469.8	AKAP7 2'5' RNA ligase-like domain
PGSC0003DMG401002553	PF13691.5;PF12706.6	tRNase Z endonuclease;; Beta-lactamase superfamily domain
PGSC0003DMG401002640	PF16994.4;PF00534.19;PF13692.5;PF13524.5	Glycosyl-transferase family 4;; Glycosyl transferases group 1;; Glycosyl transferases group 1;; Glycosyl transferases group 1
PGSC0003DMG401005606	PF00153.26	Mitochondrial carrier protein
PGSC0003DMG401005699	PF12937.6;PF00646.32	F-box-like;; F-box domain
PGSC0003DMG401009161	PF00069.24;PF13855.5;PF07714.16;PF12799.6;PF00560.32;PF08263.11	Protein kinase domain;; Leucine rich repeat;; Protein tyrosine kinase;; Leucine Rich repeats (2 copies);; Leucine Rich Repeat;; Leucine rich repeat N-terminal domain
PGSC0003DMG401009171	PF00847.19	AP2 domain
PGSC0003DMG401009187	PF16528.4;PF08700.10;PF06148.10	Exocyst component 84 C-terminal;; Vps51/Vps67;; COG (conserved oligomeric Golgi) complex component, COG2
PGSC0003DMG401009190	PF13964.5;PF01344.24;PF13418.5;PF13415.5;PF07646.14	Kelch motif;; Kelch motif;; Galactose oxidase, central domain;; Galactose oxidase, central domain;; Kelch motif
PGSC0003DMG401022886	PF13768.5;PF13519.5;PF00092.27	von Willebrand factor type A domain;; von Willebrand factor type A domain;; von Willebrand factor type A domain
PGSC0003DMG401022901	PF01070.17;PF00478.24;PF05690.13;PF01180.20;PF01645.16	FMN-dependent dehydrogenase;; IMP dehydrogenase / GMP reductase domain;; Thiazole biosynthesis protein ThiG;; Dihydroorotate dehydrogenase;; Conserved region in glutamate synthase
PGSC0003DMG402002501	PF00067.21	Cytochrome P450
PGSC0003DMG402002511	PF01419.16	Jacalin-like lectin domain
PGSC0003DMG402002538	PF06747.12	CHCH domain
PGSC0003DMG402002542	PF00071.21;PF08477.12;PF00025.20;PF01926.22;PF00009.26;PF04670.11	Ras family;; Ras of Complex, Roc, domain of DAPkinase;; ADP-ribosylation factor family;; 50S ribosome-binding GTPase;; Elongation factor Tu GTP binding domain;; Gtr1/RagA G protein conserved region
PGSC0003DMG402002548	PF04749.16	PLAC8 family
PGSC0003DMG402002599	PF01419.16	Jacalin-like lectin domain
PGSC0003DMG402002606	PF04900.11	Fcf1
PGSC0003DMG402002623	PF03168.12	Late embryogenesis abundant protein
PGSC0003DMG402002635	PF02309.15	AUX/IAA family
PGSC0003DMG402002640	PF09405.9	CASC3/Barentsz eIF4AIII binding
PGSC0003DMG402005606	PF01680.16;PF05690.13;PF01207.16	SOR/SNZ family;; Thiazole biosynthesis protein ThiG;; Dihydrouridine synthase (Dus)
PGSC0003DMG402005699	PF12937.6;PF00646.32	F-box-like;; F-box domain
PGSC0003DMG402009161	PF01094.27;PF13458.5	Receptor family ligand binding region;; Periplasmic binding protein
PGSC0003DMG402009187	PF04627.12	Mitochondrial ATP synthase epsilon chain
PGSC0003DMG402009189	PF01532.19	Glycosyl hydrolase family 47
PGSC0003DMG402022886	PF01423.21	LSM domain
PGSC0003DMG402022901	PF01070.17;PF00478.24;PF05690.13;PF01180.20	FMN-dependent dehydrogenase;; IMP dehydrogenase / GMP reductase domain;; Thiazole biosynthesis protein ThiG;; Dihydroorotate dehydrogenase
PGSC0003DMG403002548	PF00854.20	POT family
PGSC0003DMG403005624	PF13920.5	Zinc finger, C3HC4 type (RING finger)
PGSC0003DMG403022901	PF01070.17;PF00478.24;PF05690.13;PF01180.20	FMN-dependent dehydrogenase;; IMP dehydrogenase / GMP reductase domain;; Thiazole biosynthesis protein ThiG;; Dihydroorotate dehydrogenase
PGSC0003DMG400005608	PF05641.11	Agenet domain
PGSC0003DMG400005609	PF00400.31;PF12894.6	WD domain, G-beta repeat;; Anaphase-promoting complex subunit 4 WD40 domain
PGSC0003DMG400005610	PF07576.11;PF02148.18;PF13639.5	BRCA1-associated protein 2;; Zn-finger in ubiquitin-hydrolases and other protein;; Ring finger domain
PGSC0003DMG400005611	PF12146.7;PF12697.6;PF00561.19	Serine aminopeptidase, S33;; Alpha/beta hydrolase family;; alpha/beta hydrolase fold
PGSC0003DMG400005612	PF03219.13	TLC ATP/ADP transporter
PGSC0003DMG400005613	PF03000.13	NPH3 family
PGSC0003DMG400005614	PF13041.5;PF01535.19;PF12854.6;PF14432.5;PF13812.5;PF17177.3;PF13428.5	PPR repeat family;; PPR repeat;; PPR repeat;; DYW family of nucleic acid deaminases;; Pentatricopeptide repeat domain;; Pentacotripeptide-repeat region of PRORP;; Tetratricopeptide repeat
PGSC0003DMG400005615	PF11145.7	Protein of unknown function (DUF2921)
PGSC0003DMG400005617	PF07967.12;PF08600.9	C3HC zinc finger-like;; Rsm1-like
PGSC0003DMG400005619	PF05699.13;PF14372.5;PF02892.14	hAT family C-terminal dimerisation region;; Domain of unknown function (DUF4413);; BED zinc finger
PGSC0003DMG400005620	PF01277.16	Oleosin
PGSC0003DMG400005621	PF00847.19	AP2 domain
PGSC0003DMG400005625	PF08616.9	Stabilization of polarity axis
PGSC0003DMG400005626	PF00249.30;PF13921.5	Myb-like DNA-binding domain;; Myb-like DNA-binding domain
PGSC0003DMG400005627	PF02617.16	ATP-dependent Clp protease adaptor protein ClpS
PGSC0003DMG400005628	PF14543.5;PF14541.5;PF00026.22	Xylanase inhibitor N-terminal;; Xylanase inhibitor C-terminal;; Eukaryotic aspartyl protease
PGSC0003DMG400005629	PF04749.16	PLAC8 family
PGSC0003DMG400005630	PF14368.5;PF00234.21	Probable lipid transfer;; Protease inhibitor/seed storage/LTP family
PGSC0003DMG400005631	PF00847.19	AP2 domain
PGSC0003DMG400005632	PF01476.19	LysM domain
PGSC0003DMG400005633	PF06203.13;PF00643.23	CCT motif;; B-box zinc finger
PGSC0003DMG400005682	PF04844.12	Transcriptional repressor, ovate
PGSC0003DMG400005683	PF00031.20	Cystatin domain
PGSC0003DMG400005685	PF03168.12	Late embryogenesis abundant protein
PGSC0003DMG400005687	PF10294.8	Lysine methyltransferase
PGSC0003DMG400005688	PF03398.13	Regulator of Vps4 activity in the MVB pathway
PGSC0003DMG400005689	PF07714.16;PF00069.24;PF01453.23;PF08276.10	Protein tyrosine kinase;; Protein kinase domain;; D-mannose binding lectin;; PAN-like domain
PGSC0003DMG400005690	PF01680.16;PF05690.13;PF01207.16	SOR/SNZ family;; Thiazole biosynthesis protein ThiG;; Dihydrouridine synthase (Dus)
PGSC0003DMG400005691	PF00400.31;PF04003.11;PF12894.6;PF11715.7	WD domain, G-beta repeat;; Dip2/Utp12 Family;; Anaphase-promoting complex subunit 4 WD40 domain;; Nucleoporin Nup120/160
PGSC0003DMG400005692	PF12854.6;PF13041.5;PF01535.19;PF13812.5;PF17177.3;PF10037.8	PPR repeat;; PPR repeat family;; PPR repeat;; Pentatricopeptide repeat domain;; Pentacotripeptide-repeat region of PRORP;; Mitochondrial 28S ribosomal protein S27
PGSC0003DMG400005693	PF00067.21	Cytochrome P450
PGSC0003DMG400005694	PF04862.11	Protein of unknown function (DUF642)
PGSC0003DMG400005695	PF00955.20	HCO3- transporter family
PGSC0003DMG400005696	PF12697.6;PF00561.19;PF12146.7;PF08386.9	Alpha/beta hydrolase family;; alpha/beta hydrolase fold;; Serine aminopeptidase, S33;; TAP-like protein
PGSC0003DMG400005698	PF03171.19;PF14226.5	2OG-Fe(II) oxygenase superfamily;; non-haem dioxygenase in morphine synthesis N-terminal
PGSC0003DMG400005700	PF02298.16	Plastocyanin-like domain
PGSC0003DMG400005701	PF00160.20	Cyclophilin type peptidyl-prolyl cis-trans isomerase/CLD
PGSC0003DMG400005704	PF02002.16	TFIIE alpha subunit
PGSC0003DMG400005705	PF03634.12	TCP family transcription factor
PGSC0003DMG400005706	PF00850.18	Histone deacetylase domain
PGSC0003DMG400005709	PF04083.15	Partial alpha/beta-hydrolase lipase region
PGSC0003DMG400005713	PF11744.7;PF13515.5;PF04632.11	Aluminium activated malate transporter;; Fusaric acid resistance protein-like;; Fusaric acid resistance protein family
