# Supplementary material for: Identification of starch candidate genes using SLAF-seq and BSA strategies and development of related SNP-CAPS markers in tetraploid potato
Source: PLoS One. 2021 Dec 21;16(12):e0261403. doi: 10.1371/journal.pone.0261403 (PMC8691606; doi:10.1371/journal.pone.0261403)
Supplement: S1 File — (ZIP) [file pone.0261403.s011.zip › ED/Anno/GeneAnno/Solanum_tuberosum_v4.03.Swissprot.anno.txt]

#SwissprotGeneID	Database_ID	E_value	Identity	Score	Annotation
PGSC0003DMG400005718	sp|Q0WKY2|CCR4E_ARATH	8.08428e-139	203/353(57.51)	410	Carbon catabolite repressor protein 4 homolog 5 OS=Arabidopsis thaliana OX=3702 GN=CCR4-5 PE=2 SV=2
PGSC0003DMG400005719	sp|Q9M886|LBD41_ARATH	7.919e-75	123/232(53.02)	231	LOB domain-containing protein 41 OS=Arabidopsis thaliana OX=3702 GN=LBD41 PE=2 SV=1
PGSC0003DMG400005760	sp|Q0WP36|MOT2_ARATH	0	322/436(73.85)	526	Molybdate transporter 2 OS=Arabidopsis thaliana OX=3702 GN=MOT2 PE=1 SV=2
PGSC0003DMG400006635	sp|Q9SFB3|ATAB2_ARATH	2.68016e-157	233/292(79.79)	451	Protein TAB2 homolog, chloroplastic OS=Arabidopsis thaliana OX=3702 GN=ATAB2 PE=2 SV=1
PGSC0003DMG400006636	sp|Q3ECP7|ERDL5_ARATH	8.06923e-158	225/433(51.96)	460	Sugar transporter ERD6-like 5 OS=Arabidopsis thaliana OX=3702 GN=At1g54730 PE=2 SV=2
PGSC0003DMG400009139	sp|Q8LGS1|MARD1_ARATH	2.63272e-09	27/80(33.75)	54	Protein MARD1 OS=Arabidopsis thaliana OX=3702 GN=MARD1 PE=2 SV=2
PGSC0003DMG400009141	sp|Q9LUM3|SBT15_ARATH	0	575/759(75.76)	1104	Subtilisin-like protease SBT1.5 OS=Arabidopsis thaliana OX=3702 GN=SBT1.5 PE=2 SV=1
PGSC0003DMG400009142	sp|Q9SSA8|RA212_ARATH	3.05019e-58	173/401(43.14)	197	Ethylene-responsive transcription factor RAP2-12 OS=Arabidopsis thaliana OX=3702 GN=RAP2-12 PE=1 SV=1
PGSC0003DMG400009143	sp|Q9SSA7|GLIP5_ARATH	3.51804e-24	44/90(48.89)	95	GDSL esterase/lipase 5 OS=Arabidopsis thaliana OX=3702 GN=GLIP5 PE=2 SV=2
PGSC0003DMG400009144	sp|Q94A27|SAC2_ARATH	0	474/827(57.32)	897	Phosphoinositide phosphatase SAC2 OS=Arabidopsis thaliana OX=3702 GN=SAC2 PE=2 SV=1
PGSC0003DMG400009146	sp|Q9FH28|DNJ49_ARATH	1.93409e-12	30/66(45.45)	65	Chaperone protein dnaJ 49 OS=Arabidopsis thaliana OX=3702 GN=ATJ49 PE=2 SV=2
PGSC0003DMG400009147	sp|Q9LUM0|FAB1B_ARATH	0	918/1639(56.01)	1625	1-phosphatidylinositol-3-phosphate 5-kinase FAB1B OS=Arabidopsis thaliana OX=3702 GN=FAB1B PE=2 SV=1
PGSC0003DMG400009148	sp|Q9M2D8|Y3126_ARATH	2.35452e-10	32/110(29.09)	58	Uncharacterized protein At3g61260 OS=Arabidopsis thaliana OX=3702 GN=At3g61260 PE=1 SV=1
PGSC0003DMG400009149	sp|Q9C552|PUM23_ARATH	0	356/688(51.74)	706	Pumilio homolog 23 OS=Arabidopsis thaliana OX=3702 GN=APUM23 PE=1 SV=1
PGSC0003DMG400009150	sp|Q9SHI7|UBC34_ARATH	1.35359e-57	98/157(62.42)	190	Ubiquitin-conjugating enzyme E2 34 OS=Arabidopsis thaliana OX=3702 GN=UBC34 PE=2 SV=1
PGSC0003DMG400009153	sp|Q9FK30|OFT36_ARATH	0	349/540(64.63)	681	O-fucosyltransferase 36 OS=Arabidopsis thaliana OX=3702 GN=OFUT36 PE=2 SV=1
PGSC0003DMG400009154	sp|Q9SSB5|PRS7A_ARATH	0	415/423(98.11)	823	26S proteasome regulatory subunit 7 homolog A OS=Arabidopsis thaliana OX=3702 GN=RPT1A PE=1 SV=1
PGSC0003DMG400009155	sp|Q3EBR6|PLA16_ARATH	1.61025e-07	42/109(38.53)	54	Phospholipase A1-Igamma2, chloroplastic OS=Arabidopsis thaliana OX=3702 GN=At2g30550 PE=1 SV=2
PGSC0003DMG400009156	sp|P28554|CRTI_SOLLC	0	576/583(98.80)	1133	Phytoene dehydrogenase, chloroplastic/chromoplastic OS=Solanum lycopersicum OX=4081 GN=PDS PE=2 SV=1
PGSC0003DMG400009158	sp|Q9SSM2|MDLL_ARATH	0	366/520(70.38)	790	(R)-mandelonitrile lyase-like OS=Arabidopsis thaliana OX=3702 GN=At1g73050 PE=2 SV=1
PGSC0003DMG400009159	sp|O04130|SERA2_ARATH	0	470/577(81.46)	912	D-3-phosphoglycerate dehydrogenase 2, chloroplastic OS=Arabidopsis thaliana OX=3702 GN=PGDH2 PE=1 SV=2
PGSC0003DMG400009162	sp|Q9LU39|GLUBP_ARATH	1.59514e-122	175/280(62.50)	358	Glutamyl-tRNA reductase-binding protein, chloroplastic OS=Arabidopsis thaliana OX=3702 GN=GLUTRBP PE=1 SV=1
PGSC0003DMG400009163	sp|Q0WPA5|MSR2_ARATH	2.33135e-180	245/421(58.19)	513	Protein MANNAN SYNTHESIS-RELATED 2 OS=Arabidopsis thaliana OX=3702 GN=MSR2 PE=2 SV=1
PGSC0003DMG400009164	sp|Q4V3C1|MED8_ARATH	1.20533e-121	192/297(64.65)	366	Mediator of RNA polymerase II transcription subunit 8 OS=Arabidopsis thaliana OX=3702 GN=MED8 PE=1 SV=1
PGSC0003DMG400009166	sp|Q9LJX4|PUM5_ARATH	0	432/964(44.81)	679	Pumilio homolog 5 OS=Arabidopsis thaliana OX=3702 GN=APUM5 PE=1 SV=2
PGSC0003DMG400009168	sp|Q9ZUZ3|SAU32_ARATH	4.48131e-08	33/80(41.25)	49	Auxin-responsive protein SAUR32 OS=Arabidopsis thaliana OX=3702 GN=SAUR32 PE=2 SV=1
PGSC0003DMG400009172	sp|Q9SJQ6|ROS1_ARATH	2.98073e-166	287/552(51.99)	538	Protein ROS1 OS=Arabidopsis thaliana OX=3702 GN=ROS1 PE=1 SV=2
PGSC0003DMG400009173	sp|Q6K7E9|HS186_ORYSJ	1.95335e-32	62/120(51.67)	115	18.6 kDa class III heat shock protein OS=Oryza sativa subsp. japonica OX=39947 GN=HSP18.6 PE=2 SV=1
PGSC0003DMG400009174	sp|Q9SGU2|SAU71_ARATH	2.62441e-10	27/61(44.26)	54	Auxin-responsive protein SAUR71 OS=Arabidopsis thaliana OX=3702 GN=SAUR71 PE=2 SV=1
PGSC0003DMG400009177	sp|Q43111|PME3_PHAVU	0	353/587(60.14)	666	Pectinesterase 3 OS=Phaseolus vulgaris OX=3885 GN=MPE3 PE=2 SV=1
PGSC0003DMG400009178	sp|Q43143|PMEU1_SOLLC	0	554/589(94.06)	1102	Pectinesterase/pectinesterase inhibitor U1 OS=Solanum lycopersicum OX=4081 GN=PMEU1 PE=2 SV=1
PGSC0003DMG400009180	sp|Q9C8M9|SRF6_ARATH	0	430/690(62.32)	785	Protein STRUBBELIG-RECEPTOR FAMILY 6 OS=Arabidopsis thaliana OX=3702 GN=SRF6 PE=1 SV=1
PGSC0003DMG400009181	sp|Q9C7S5|PSYR1_ARATH	0	608/1040(58.46)	1168	Tyrosine-sulfated glycopeptide receptor 1 OS=Arabidopsis thaliana OX=3702 GN=PSY1R PE=1 SV=1
PGSC0003DMG400009182	sp|Q5KQN0|CAX2_ORYSJ	0	311/410(75.85)	599	Vacuolar cation/proton exchanger 2 OS=Oryza sativa subsp. japonica OX=39947 GN=CAX2 PE=2 SV=2
PGSC0003DMG400009183	sp|Q8RXG3|M2K5_ARATH	1.94931e-165	223/286(77.97)	471	Mitogen-activated protein kinase kinase 5 OS=Arabidopsis thaliana OX=3702 GN=MKK5 PE=1 SV=2
PGSC0003DMG400009185	sp|Q9C5V5|GLR28_ARATH	0	343/783(43.81)	624	Glutamate receptor 2.8 OS=Arabidopsis thaliana OX=3702 GN=GLR2.8 PE=2 SV=2
PGSC0003DMG400009186	sp|Q8LGN0|GLR27_ARATH	0	395/928(42.56)	751	Glutamate receptor 2.7 OS=Arabidopsis thaliana OX=3702 GN=GLR2.7 PE=2 SV=3
PGSC0003DMG400009192	sp|Q9LJX5|BRTL1_ARATH	1.55955e-164	230/339(67.85)	468	Probable mitochondrial adenine nucleotide transporter BTL1 OS=Arabidopsis thaliana OX=3702 GN=At3g20240 PE=2 SV=1
PGSC0003DMG400009194	sp|Q9SZL6|MTEF6_ARATH	6.50287e-21	66/283(23.32)	94	Transcription termination factor MTERF6, chloroplastic/mitochondrial OS=Arabidopsis thaliana OX=3702 GN=MTERF6 PE=2 SV=1
PGSC0003DMG400009196	sp|Q40902|PRK1_PETIN	0	495/726(68.18)	826	Pollen receptor-like kinase 1 OS=Petunia integrifolia OX=4103 GN=PRK1 PE=1 SV=1
PGSC0003DMG400014027	sp|Q9ZRA4|AB19A_PRUPE	1.40701e-99	143/191(74.87)	291	Auxin-binding protein ABP19a OS=Prunus persica OX=3760 GN=ABP19A PE=3 SV=1
PGSC0003DMG400014029	sp|O22975|LPAAT_ARATH	4.72929e-07	37/121(30.58)	50	1-acylglycerol-3-phosphate O-acyltransferase OS=Arabidopsis thaliana OX=3702 GN=At4g24160 PE=1 SV=1
PGSC0003DMG400014030	sp|Q9SYH1|RSH3C_ARATH	0	489/731(66.89)	910	Probable GTP diphosphokinase RSH3, chloroplastic OS=Arabidopsis thaliana OX=3702 GN=RSH3 PE=2 SV=1
PGSC0003DMG400014096	sp|Q8LBH2|CAP8_ARATH	0	310/501(61.88)	540	Putative clathrin assembly protein At2g01600 OS=Arabidopsis thaliana OX=3702 GN=At2g01600 PE=2 SV=2
PGSC0003DMG400017027	sp|Q94B52|IF34_ARATH	9.55955e-34	54/67(80.60)	120	Translation initiation factor IF3-4, chloroplastic OS=Arabidopsis thaliana OX=3702 GN=IF3-4 PE=2 SV=1
PGSC0003DMG400017793	sp|O04659|PP398_ARATH	0	350/671(52.16)	750	Pentatricopeptide repeat-containing protein At5g27110 OS=Arabidopsis thaliana OX=3702 GN=PCMP-E14 PE=2 SV=2
PGSC0003DMG400018376	sp|Q9C5J4|Y3210_ARATH	2.88656e-14	24/58(41.38)	48	BTB/POZ domain-containing protein At3g22104 OS=Arabidopsis thaliana OX=3702 GN=At3g22104 PE=2 SV=1
PGSC0003DMG400022883	sp|Q7PC79|XPOT_ARATH	0	727/990(73.43)	1480	Exportin-T OS=Arabidopsis thaliana OX=3702 GN=PSD PE=2 SV=1
PGSC0003DMG400022885	sp|Q9SYG7|AL7B4_ARATH	0	421/502(83.86)	807	Aldehyde dehydrogenase family 7 member B4 OS=Arabidopsis thaliana OX=3702 GN=ALDH7B4 PE=2 SV=3
PGSC0003DMG400022888	sp|A2YNP2|TI10B_ORYSI	2.13209e-24	81/259(31.27)	100	Protein TIFY 10b OS=Oryza sativa subsp. indica OX=39946 GN=TIFY10B PE=3 SV=1
PGSC0003DMG400022889	sp|Q9LQI9|UBP1B_ARATH	0	310/398(77.89)	597	Oligouridylate-binding protein 1B OS=Arabidopsis thaliana OX=3702 GN=UBP1B PE=1 SV=1
PGSC0003DMG400022890	sp|Q9LJH5|GLO4_ARATH	0	250/354(70.62)	533	Peroxisomal (S)-2-hydroxy-acid oxidase GLO4 OS=Arabidopsis thaliana OX=3702 GN=GLO4 PE=2 SV=1
PGSC0003DMG400022891	sp|Q9C9P4|KASC2_ARATH	0	380/558(68.10)	682	3-oxoacyl-[acyl-carrier-protein] synthase II, chloroplastic OS=Arabidopsis thaliana OX=3702 GN=KAS2 PE=1 SV=1
PGSC0003DMG400022892	sp|Q9SD85|F3PH_ARATH	2.7691e-100	172/448(38.39)	311	Flavonoid 3&apos;-monooxygenase OS=Arabidopsis thaliana OX=3702 GN=CYP75B1 PE=1 SV=1
PGSC0003DMG400022893	sp|Q9SD85|F3PH_ARATH	4.59245e-135	206/491(41.96)	405	Flavonoid 3&apos;-monooxygenase OS=Arabidopsis thaliana OX=3702 GN=CYP75B1 PE=1 SV=1
PGSC0003DMG400022894	sp|O24371|LOX31_SOLTU	0	900/914(98.47)	1772	Linoleate 13S-lipoxygenase 3-1, chloroplastic OS=Solanum tuberosum OX=4113 GN=LOX3.1 PE=1 SV=1
PGSC0003DMG400022899	sp|Q9LZD3|E70A1_ARATH	7.01665e-116	214/613(34.91)	363	Exocyst complex component EXO70A1 OS=Arabidopsis thaliana OX=3702 GN=EXO70A1 PE=1 SV=1
PGSC0003DMG400022900	sp|Q9LJY0|PRK4_ARATH	1.48622e-123	225/591(38.07)	386	Pollen receptor-like kinase 4 OS=Arabidopsis thaliana OX=3702 GN=PRK4 PE=1 SV=1
PGSC0003DMG400022903	sp|Q9M0U6|FBL22_ARATH	3.99258e-17	38/83(45.78)	74	Putative F-box/LRR-repeat protein 22 OS=Arabidopsis thaliana OX=3702 GN=FBL22 PE=4 SV=1
PGSC0003DMG400022905	sp|Q9LJX0|AB19B_ARATH	0	548/1239(44.23)	943	ABC transporter B family member 19 OS=Arabidopsis thaliana OX=3702 GN=ABCB19 PE=1 SV=1
PGSC0003DMG400029978	sp|Q9C5M1|YCED2_ARATH	2.06584e-54	101/175(57.71)	177	Large ribosomal RNA subunit accumulation protein YCED homolog 2, chloroplastic OS=Arabidopsis thaliana OX=3702 GN=At3g19800 PE=2 SV=1
PGSC0003DMG400002196	sp|Q9LHE3|ASPG2_ARATH	0	296/428(69.16)	530	Protein ASPARTIC PROTEASE IN GUARD CELL 2 OS=Arabidopsis thaliana OX=3702 GN=ASPG2 PE=2 SV=1
PGSC0003DMG400002481	sp|Q9M347|TRP6_ARATH	4.46402e-12	33/88(37.50)	68	Telomere repeat-binding protein 6 OS=Arabidopsis thaliana OX=3702 GN=TRP6 PE=1 SV=1
PGSC0003DMG400002482	sp|Q9LQK0|DRG1_ARATH	0	355/399(88.97)	734	Developmentally-regulated G-protein 1 OS=Arabidopsis thaliana OX=3702 GN=DRG1 PE=1 SV=1
PGSC0003DMG400002483	sp|Q9FNA9|PDAT1_ARATH	0	484/625(77.44)	1014	Phospholipid:diacylglycerol acyltransferase 1 OS=Arabidopsis thaliana OX=3702 GN=PDAT1 PE=2 SV=1
PGSC0003DMG400002484	sp|Q93ZH2|NFYA3_ARATH	4.33435e-41	91/188(48.40)	147	Nuclear transcription factor Y subunit A-3 OS=Arabidopsis thaliana OX=3702 GN=NFYA3 PE=2 SV=2
PGSC0003DMG400002485	sp|Q5XEM9|ALFL5_ARATH	1.64073e-91	149/268(55.60)	275	PHD finger protein ALFIN-LIKE 5 OS=Arabidopsis thaliana OX=3702 GN=AL5 PE=2 SV=1
PGSC0003DMG400002486	sp|Q9MT28|THRC_SOLTU	0	518/519(99.81)	1088	Threonine synthase, chloroplastic OS=Solanum tuberosum OX=4113 PE=2 SV=1
PGSC0003DMG400002487	sp|Q8W453|DIRL1_ARATH	9.36373e-22	39/82(47.56)	84	Putative lipid-transfer protein DIR1 OS=Arabidopsis thaliana OX=3702 GN=DIR1 PE=1 SV=1
PGSC0003DMG400002488	sp|Q9LNQ1|TI231_ARATH	4.31074e-73	119/184(64.67)	222	Mitochondrial import inner membrane translocase subunit TIM23-1 OS=Arabidopsis thaliana OX=3702 GN=TIM23-1 PE=2 SV=1
PGSC0003DMG400002489	sp|F4I7L1|TRB4_ARATH	2.67149e-49	114/231(49.35)	169	Telomere repeat-binding factor 4 OS=Arabidopsis thaliana OX=3702 GN=At1g17520 PE=2 SV=2
PGSC0003DMG400002490	sp|C4B8C4|EPFL3_ARATH	7.83687e-16	31/52(59.62)	68	EPIDERMAL PATTERNING FACTOR-like protein 3 OS=Arabidopsis thaliana OX=3702 GN=EPFL3 PE=1 SV=1
PGSC0003DMG400002491	sp|Q058N0|IQM5_ARATH	1.7853e-76	122/194(62.89)	245	IQ domain-containing protein IQM5 OS=Arabidopsis thaliana OX=3702 GN=IQM5 PE=2 SV=1
PGSC0003DMG400002492	sp|Q9SF32|IQD1_ARATH	1.15569e-11	48/152(31.58)	66	Protein IQ-DOMAIN 1 OS=Arabidopsis thaliana OX=3702 GN=IQD1 PE=1 SV=1
PGSC0003DMG400002493	sp|Q70Z16|NAP1D_TOBAC	1.239e-96	171/191(89.53)	291	Nucleosome assembly protein 1;4 OS=Nicotiana tabacum OX=4097 GN=NAP1;4 PE=1 SV=1
PGSC0003DMG400002495	sp|Q8H1F5|IDD7_ARATH	4.0556e-111	211/379(55.67)	342	Protein indeterminate-domain 7 OS=Arabidopsis thaliana OX=3702 GN=IDD7 PE=2 SV=1
PGSC0003DMG400002497	sp|Q8RWW0|ALE2_ARATH	0	307/584(52.57)	545	Receptor-like serine/threonine-protein kinase ALE2 OS=Arabidopsis thaliana OX=3702 GN=ALE2 PE=1 SV=1
PGSC0003DMG400002498	sp|O22607|MSI4_ARATH	0	277/348(79.60)	581	WD-40 repeat-containing protein MSI4 OS=Arabidopsis thaliana OX=3702 GN=MSI4 PE=1 SV=3
PGSC0003DMG400002499	sp|Q9LIC2|TMN7_ARATH	0	535/616(86.85)	1068	Transmembrane 9 superfamily member 7 OS=Arabidopsis thaliana OX=3702 GN=TMN7 PE=2 SV=1
PGSC0003DMG400002502	sp|Q9C717|FLXL3_ARATH	2.6759e-72	142/286(49.65)	227	Protein FLX-like 3 OS=Arabidopsis thaliana OX=3702 GN=FLXL3 PE=1 SV=1
PGSC0003DMG400002503	sp|Q8LEK4|TRL21_ARATH	5.20257e-69	96/132(72.73)	213	Thioredoxin-like 2-1, chloroplastic OS=Arabidopsis thaliana OX=3702 GN=At4g26160 PE=2 SV=2
PGSC0003DMG400002504	sp|Q9C889|PR1F2_ARATH	2.63274e-57	116/189(61.38)	182	PRA1 family protein F2 OS=Arabidopsis thaliana OX=3702 GN=PRA1F2 PE=1 SV=1
PGSC0003DMG400002506	sp|Q39247|2ABB_ARATH	0	390/475(82.11)	735	Serine/threonine protein phosphatase 2A 55 kDa regulatory subunit B beta isoform OS=Arabidopsis thaliana OX=3702 GN=PP2AB2 PE=1 SV=1
PGSC0003DMG400002507	sp|O82155|DOF17_ARATH	2.91055e-34	52/60(86.67)	123	Dof zinc finger protein DOF1.7 OS=Arabidopsis thaliana OX=3702 GN=DOF1.7 PE=2 SV=1
PGSC0003DMG400002509	sp|Q9M0E0|R15A5_ARATH	1.34278e-70	96/129(74.42)	214	40S ribosomal protein S15a-5 OS=Arabidopsis thaliana OX=3702 GN=RPS15AE PE=2 SV=1
PGSC0003DMG400002513	sp|Q8L7S3|C3H24_ARATH	5.09364e-17	48/106(45.28)	85	Zinc finger CCCH domain-containing protein 24 OS=Arabidopsis thaliana OX=3702 GN=At2g28450 PE=1 SV=1
PGSC0003DMG400002515	sp|Q8S3D2|BH087_ARATH	2.5127e-69	160/319(50.16)	226	Transcription factor bHLH87 OS=Arabidopsis thaliana OX=3702 GN=BHLH87 PE=1 SV=1
PGSC0003DMG400002519	sp|Q9LU14|APG2_ARATH	1.82131e-171	237/327(72.48)	486	GDSL esterase/lipase APG OS=Arabidopsis thaliana OX=3702 GN=APG PE=2 SV=1
PGSC0003DMG400002520	sp|Q9LU14|APG2_ARATH	4.43566e-167	218/327(66.67)	475	GDSL esterase/lipase APG OS=Arabidopsis thaliana OX=3702 GN=APG PE=2 SV=1
PGSC0003DMG400002522	sp|Q9ZU27|PPR76_ARATH	0	411/643(63.92)	832	Pentatricopeptide repeat-containing protein At1g51965, mitochondrial OS=Arabidopsis thaliana OX=3702 GN=At1g51965 PE=2 SV=1
PGSC0003DMG400002523	sp|P27061|PPA1_SOLLC	2.68026e-72	106/260(40.77)	225	Acid phosphatase 1 OS=Solanum lycopersicum OX=4081 GN=APS1 PE=2 SV=1
PGSC0003DMG400002525	sp|Q9SEK2|HXK1_TOBAC	0	457/497(91.95)	867	Hexokinase-1 OS=Nicotiana tabacum OX=4097 GN=HXK1 PE=2 SV=1
PGSC0003DMG400035638	sp|Q9XHS0|RS12_HORVU	4.74076e-14	39/97(40.21)	66	40S ribosomal protein S12 OS=Hordeum vulgare OX=4513 GN=RPS12 PE=2 SV=1
PGSC0003DMG400035900	sp|Q96289|ZAT10_ARATH	4.82543e-36	91/203(44.83)	129	Zinc finger protein ZAT10 OS=Arabidopsis thaliana OX=3702 GN=ZAT10 PE=2 SV=1
PGSC0003DMG400036713	sp|P09043|G3PA_TOBAC	2.27287e-115	180/234(76.92)	339	Glyceraldehyde-3-phosphate dehydrogenase A, chloroplastic (Fragment) OS=Nicotiana tabacum OX=4097 GN=GAPA PE=2 SV=1
PGSC0003DMG400037038	sp|Q9SPG3|MYB26_ARATH	7.09535e-74	110/125(88.00)	234	Transcription factor MYB26 OS=Arabidopsis thaliana OX=3702 GN=MYB26 PE=2 SV=1
PGSC0003DMG400037269	sp|Q9FXC7|FB79_ARATH	1.17225e-17	61/230(26.52)	80	Putative F-box protein At1g67623 OS=Arabidopsis thaliana OX=3702 GN=At1g67623 PE=4 SV=1
PGSC0003DMG400037470	sp|P0C2F6|RNHX1_ARATH	1.54031e-15	44/130(33.85)	81	Putative ribonuclease H protein At1g65750 OS=Arabidopsis thaliana OX=3702 GN=At1g65750 PE=3 SV=1
PGSC0003DMG400037583	sp|Q9LVJ1|SBT14_ARATH	0	505/742(68.06)	982	Subtilisin-like protease SBT1.4 OS=Arabidopsis thaliana OX=3702 GN=SBT1.4 PE=2 SV=1
PGSC0003DMG400037972	sp|Q9LJG8|ASIL2_ARATH	8.95764e-61	118/181(65.19)	205	Trihelix transcription factor ASIL2 OS=Arabidopsis thaliana OX=3702 GN=ASIL2 PE=1 SV=1
PGSC0003DMG400039263	sp|Q4VYC8|NSP1_MEDTR	0	320/558(57.35)	596	Nodulation-signaling pathway 1 protein OS=Medicago truncatula OX=3880 GN=NSP1 PE=1 SV=1
PGSC0003DMG400002526	sp|F4IB81|LYK3_ARATH	0	413/642(64.33)	795	LysM domain receptor-like kinase 3 OS=Arabidopsis thaliana OX=3702 GN=LYK3 PE=2 SV=1
PGSC0003DMG400002528	sp|Q9XFR9|G2OX2_ARATH	3.5463e-08	53/259(20.46)	55	Gibberellin 2-beta-dioxygenase 2 OS=Arabidopsis thaliana OX=3702 GN=GA2OX2 PE=2 SV=1
PGSC0003DMG400002529	sp|Q9XI47|SHH1_ARATH	9.85464e-69	117/269(43.49)	218	Protein SAWADEE HOMEODOMAIN HOMOLOG 1 OS=Arabidopsis thaliana OX=3702 GN=SHH1 PE=1 SV=1
PGSC0003DMG400002531	sp|O64740|SC13B_ARATH	1.01432e-175	236/301(78.41)	492	Protein transport protein SEC13 homolog B OS=Arabidopsis thaliana OX=3702 GN=SEC13B PE=1 SV=1
PGSC0003DMG400002534	sp|O04326|NUP35_ARATH	1.12979e-149	218/336(64.88)	429	Nuclear pore complex protein NUP35 OS=Arabidopsis thaliana OX=3702 GN=NUP35 PE=1 SV=1
PGSC0003DMG400002535	sp|A7P756|CSPLD_VITVI	1.76898e-73	127/208(61.06)	224	CASP-like protein 3A1 OS=Vitis vinifera OX=29760 GN=VIT_09s0002g03780 PE=2 SV=1
PGSC0003DMG400002536	sp|P80728|MAVI_CUCPE	1.50365e-20	42/102(41.18)	83	Mavicyanin OS=Cucurbita pepo OX=3663 PE=1 SV=1
PGSC0003DMG400002537	sp|P08927|RUBB_PEA	0	491/606(81.02)	971	RuBisCO large subunit-binding protein subunit beta, chloroplastic OS=Pisum sativum OX=3888 PE=1 SV=2
PGSC0003DMG400002539	sp|Q940Y8|KN13B_ARATH	0	497/701(70.90)	959	Kinesin-like protein KIN-13B OS=Arabidopsis thaliana OX=3702 GN=KIN13B PE=1 SV=1
PGSC0003DMG400002541	sp|Q8LEM8|RL373_ARATH	5.07598e-58	86/95(90.53)	177	60S ribosomal protein L37-3 OS=Arabidopsis thaliana OX=3702 GN=RPL37C PE=3 SV=1
PGSC0003DMG400002544	sp|Q8L7A0|TAUE3_ARATH	2.06536e-157	274/436(62.84)	460	Sulfite exporter TauE/SafE family protein 3 OS=Arabidopsis thaliana OX=3702 GN=At2g25737 PE=2 SV=1
PGSC0003DMG400002545	sp|Q39580|DYL1_CHLRE	2.96933e-20	39/87(44.83)	80	Dynein 8 kDa light chain, flagellar outer arm OS=Chlamydomonas reinhardtii OX=3055 PE=1 SV=1
PGSC0003DMG400002546	sp|Q9CA89|ROGFC_ARATH	0	292/467(62.53)	565	Rop guanine nucleotide exchange factor 12 OS=Arabidopsis thaliana OX=3702 GN=ROPGEF12 PE=1 SV=1
PGSC0003DMG400002547	sp|P16180|RR17_ARATH	3.29844e-40	95/149(63.76)	135	30S ribosomal protein S17, chloroplastic OS=Arabidopsis thaliana OX=3702 GN=RPS17 PE=1 SV=1
PGSC0003DMG400002549	sp|Q9LVW6|THA8_ARATH	8.17101e-59	110/219(50.23)	188	Protein THYLAKOID ASSEMBLY 8, chloroplastic OS=Arabidopsis thaliana OX=3702 GN=THA8 PE=2 SV=1
PGSC0003DMG400002550	sp|Q9ZSY8|IAA27_ARATH	1.07838e-84	152/268(56.72)	259	Auxin-responsive protein IAA27 OS=Arabidopsis thaliana OX=3702 GN=IAA27 PE=1 SV=1
PGSC0003DMG400002552	sp|Q41951|TIP21_ARATH	7.31832e-131	191/245(77.96)	374	Aquaporin TIP2-1 OS=Arabidopsis thaliana OX=3702 GN=TIP2-1 PE=1 SV=2
PGSC0003DMG400002555	sp|Q940A6|PP325_ARATH	2.55339e-66	148/597(24.79)	238	Pentatricopeptide repeat-containing protein At4g19440, chloroplastic OS=Arabidopsis thaliana OX=3702 GN=At4g19440 PE=2 SV=2
PGSC0003DMG400002556	sp|Q9SI53|PP147_ARATH	1.38333e-128	203/543(37.38)	394	Pentatricopeptide repeat-containing protein At2g03880, mitochondrial OS=Arabidopsis thaliana OX=3702 GN=PCMP-H44 PE=2 SV=1
PGSC0003DMG400002558	sp|Q2QQ96|CCA21_ORYSJ	8.62843e-148	241/503(47.91)	435	Cyclin-A2-1 OS=Oryza sativa subsp. japonica OX=39947 GN=CYCA2-1 PE=2 SV=1
PGSC0003DMG400002559	sp|Q944I4|GLYK_ARATH	0	272/378(71.96)	578	D-glycerate 3-kinase, chloroplastic OS=Arabidopsis thaliana OX=3702 GN=GLYK PE=1 SV=2
PGSC0003DMG400002560	sp|Q66LG9|CENPC_ARATH	1.42212e-23	52/89(58.43)	106	Centromere protein C OS=Arabidopsis thaliana OX=3702 GN=CENPC PE=2 SV=1
PGSC0003DMG400002561	sp|Q9M8L2|FBK30_ARATH	1.2703e-106	163/363(44.90)	321	F-box/kelch-repeat protein At1g80440 OS=Arabidopsis thaliana OX=3702 GN=At1g80440 PE=2 SV=1
PGSC0003DMG400002562	sp|Q9M8L2|FBK30_ARATH	2.47807e-113	175/362(48.34)	338	F-box/kelch-repeat protein At1g80440 OS=Arabidopsis thaliana OX=3702 GN=At1g80440 PE=2 SV=1
PGSC0003DMG400002563	sp|Q8LGU6|CD27B_ARATH	0	531/765(69.41)	1049	Cell division cycle protein 27 homolog B OS=Arabidopsis thaliana OX=3702 GN=CDC27B PE=1 SV=1
PGSC0003DMG400002564	sp|P93203|MFP1_SOLLC	0	603/649(92.91)	1026	MAR-binding filament-like protein 1 OS=Solanum lycopersicum OX=4081 GN=MFP1 PE=1 SV=1
PGSC0003DMG400002566	sp|Q9C827|COB22_ARATH	1.0087e-75	112/181(61.88)	246	Coatomer subunit beta&apos;-2 OS=Arabidopsis thaliana OX=3702 GN=At1g52360 PE=1 SV=1
PGSC0003DMG400002567	sp|O80386|CIP7_ARATH	2.17199e-32	78/205(38.05)	125	COP1-interacting protein 7 OS=Arabidopsis thaliana OX=3702 GN=CIP7 PE=1 SV=1
PGSC0003DMG400002568	sp|B2C6R6|TAFCL_ARATH	2.19581e-61	130/201(64.68)	219	Transcription initiation factor TFIID subunit 12b OS=Arabidopsis thaliana OX=3702 GN=TAF12B PE=1 SV=1
PGSC0003DMG400002570	sp|Q9SLL2|BIG1B_ARATH	8.57911e-50	163/395(41.27)	175	Protein BIG GRAIN 1-like B OS=Arabidopsis thaliana OX=3702 GN=At1g54200 PE=2 SV=1
PGSC0003DMG400002573	sp|Q9CAJ0|P2C16_ARATH	0	293/547(53.56)	540	Protein phosphatase 2C 16 OS=Arabidopsis thaliana OX=3702 GN=HAB1 PE=1 SV=1
PGSC0003DMG400002576	sp|Q9LTR9|NMT1_ARATH	0	347/434(79.95)	738	Glycylpeptide N-tetradecanoyltransferase 1 OS=Arabidopsis thaliana OX=3702 GN=NMT1 PE=1 SV=2
PGSC0003DMG400002577	sp|Q9CAI5|CKL2_ARATH	0	358/468(76.50)	696	Casein kinase 1-like protein 2 OS=Arabidopsis thaliana OX=3702 GN=CKL2 PE=1 SV=1
PGSC0003DMG400002578	sp|Q9LNQ4|ALA4_ARATH	0	879/1212(72.52)	1820	Probable phospholipid-transporting ATPase 4 OS=Arabidopsis thaliana OX=3702 GN=ALA4 PE=3 SV=2
PGSC0003DMG400002579	sp|Q940S5|COPZ1_ARATH	5.57664e-89	135/173(78.03)	262	Coatomer subunit zeta-1 OS=Arabidopsis thaliana OX=3702 GN=At1g60970 PE=2 SV=1
PGSC0003DMG400002581	sp|F4I907|GLYR2_ARATH	6.12547e-176	249/329(75.68)	497	Glyoxylate/succinic semialdehyde reductase 2, chloroplastic OS=Arabidopsis thaliana OX=3702 GN=GLYR2 PE=1 SV=1
PGSC0003DMG400002582	sp|Q8W034|RNP1_ARATH	9.7032e-60	97/190(51.05)	202	Heterogeneous nuclear ribonucleoprotein 1 OS=Arabidopsis thaliana OX=3702 GN=RNP1 PE=1 SV=1
PGSC0003DMG400002583	sp|Q43866|INV1_ARATH	0	313/556(56.29)	642	Beta-fructofuranosidase, insoluble isoenzyme CWINV1 OS=Arabidopsis thaliana OX=3702 GN=CWINV1 PE=1 SV=1
PGSC0003DMG400002584	sp|Q8H0V4|DUF7_ARATH	2.6514e-16	67/239(28.03)	82	DUF724 domain-containing protein 7 OS=Arabidopsis thaliana OX=3702 GN=DUF7 PE=1 SV=1
PGSC0003DMG400002585	sp|Q93ZM7|CH60C_ARATH	0	419/508(82.48)	830	Chaperonin CPN60-like 2, mitochondrial OS=Arabidopsis thaliana OX=3702 GN=At3g13860 PE=1 SV=2
PGSC0003DMG400002586	sp|Q9ZVD2|NHL13_ARATH	4.27678e-22	60/175(34.29)	93	NDR1/HIN1-like protein 13 OS=Arabidopsis thaliana OX=3702 GN=NHL13 PE=2 SV=1
PGSC0003DMG400002587	sp|Q9S746|HTH_ARATH	0	364/534(68.16)	795	Protein HOTHEAD OS=Arabidopsis thaliana OX=3702 GN=HTH PE=1 SV=1
PGSC0003DMG400002590	sp|P48980|BGAL_SOLLC	0	681/820(83.05)	1412	Beta-galactosidase OS=Solanum lycopersicum OX=4081 PE=1 SV=1
PGSC0003DMG400002592	sp|Q9C888|PLDA4_ARATH	0	376/581(64.72)	779	Phospholipase D alpha 4 OS=Arabidopsis thaliana OX=3702 GN=PLDALPHA4 PE=2 SV=1
PGSC0003DMG400002593	sp|P0DH62|Y4407_SELML	1.17662e-131	205/357(57.42)	406	Inactive protein kinase SELMODRAFT_444075 OS=Selaginella moellendorffii OX=88036 GN=SELMODRAFT_444075 PE=2 SV=1
PGSC0003DMG400002596	sp|Q8LE58|CHM1A_ARATH	5.11156e-120	183/203(90.15)	343	ESCRT-related protein CHMP1A OS=Arabidopsis thaliana OX=3702 GN=CHMP1A PE=1 SV=1
PGSC0003DMG400002597	sp|O82204|RL281_ARATH	2.46051e-73	106/143(74.13)	219	60S ribosomal protein L28-1 OS=Arabidopsis thaliana OX=3702 GN=RPL28A PE=1 SV=1
PGSC0003DMG400002598	sp|P59278|Y1745_ARATH	2.224e-74	200/487(41.07)	255	Uncharacterized protein At1g51745 OS=Arabidopsis thaliana OX=3702 GN=At1g51745 PE=2 SV=2
PGSC0003DMG400002600	sp|Q1PE04|FBL25_ARATH	5.82548e-13	55/249(22.09)	69	F-box/LRR-repeat protein 25 OS=Arabidopsis thaliana OX=3702 GN=FBL25 PE=2 SV=1
PGSC0003DMG400002601	sp|O04373|ILL4_ARATH	0	301/445(67.64)	631	IAA-amino acid hydrolase ILR1-like 4 OS=Arabidopsis thaliana OX=3702 GN=ILL4 PE=1 SV=2
PGSC0003DMG400002602	sp|Q9FZB1|Y5188_ARATH	3.98911e-107	163/294(55.44)	352	Probable LRR receptor-like serine/threonine-protein kinase At1g51880 OS=Arabidopsis thaliana OX=3702 GN=At1g51880 PE=2 SV=1
PGSC0003DMG400002608	sp|Q8LAL2|IAA26_ARATH	5.70672e-73	138/271(50.92)	228	Auxin-responsive protein IAA26 OS=Arabidopsis thaliana OX=3702 GN=IAA26 PE=1 SV=2
PGSC0003DMG400002609	sp|Q9LIG0|Y3136_ARATH	0	250/330(75.76)	523	Clavaminate synthase-like protein At3g21360 OS=Arabidopsis thaliana OX=3702 GN=At3g21360 PE=1 SV=1
PGSC0003DMG400002612	sp|P36444|MAOC_FLAPR	0	502/623(80.58)	998	NADP-dependent malic enzyme, chloroplastic OS=Flaveria pringlei OX=4226 GN=MODA PE=2 SV=1
PGSC0003DMG400002613	sp|Q9XIE2|AB36G_ARATH	0	1067/1467(72.73)	2104	ABC transporter G family member 36 OS=Arabidopsis thaliana OX=3702 GN=ABCG36 PE=1 SV=1
PGSC0003DMG400002616	sp|Q9ZU11|ATB15_ARATH	0	708/838(84.49)	1438	Homeobox-leucine zipper protein ATHB-15 OS=Arabidopsis thaliana OX=3702 GN=ATHB-15 PE=1 SV=1
PGSC0003DMG400002619	sp|Q2V4L8|GUN3_ARATH	3.32875e-22	40/50(80.00)	90	Endoglucanase 3 OS=Arabidopsis thaliana OX=3702 GN=CEL5 PE=2 SV=2
PGSC0003DMG400002620	sp|Q9LYD3|DREB3_ARATH	9.8703e-49	98/177(55.37)	164	Dehydration-responsive element-binding protein 3 OS=Arabidopsis thaliana OX=3702 GN=DREB3 PE=2 SV=1
PGSC0003DMG400002622	sp|Q66GQ3|PDI16_ARATH	0	304/473(64.27)	643	Protein disulfide isomerase-like 1-6 OS=Arabidopsis thaliana OX=3702 GN=PDIL1-6 PE=2 SV=1
PGSC0003DMG400002626	sp|O04006|PSAH_BRACM	3.87635e-55	97/126(76.98)	173	Photosystem I reaction center subunit VI, chloroplastic OS=Brassica campestris OX=3711 GN=PSAH PE=2 SV=1
PGSC0003DMG400002627	sp|P46607|HGL2_ARATH	0	473/784(60.33)	886	Homeobox-leucine zipper protein GLABRA 2 OS=Arabidopsis thaliana OX=3702 GN=GL2 PE=2 SV=3
PGSC0003DMG400002629	sp|Q93Z51|NIC4_ARATH	1.08721e-82	135/192(70.31)	247	Probable inactive nicotinamidase At3g16190 OS=Arabidopsis thaliana OX=3702 GN=At3g16190 PE=2 SV=1
PGSC0003DMG400002630	sp|Q8S3D1|BH068_ARATH	3.13655e-46	98/178(55.06)	164	Transcription factor bHLH68 OS=Arabidopsis thaliana OX=3702 GN=BHLH68 PE=1 SV=2
PGSC0003DMG400002631	sp|Q9CA86|PEX2_ARATH	1.1037e-33	76/115(66.09)	128	Peroxisome biogenesis protein 2 OS=Arabidopsis thaliana OX=3702 GN=PEX2 PE=1 SV=1
PGSC0003DMG400002634	sp|Q9XIP8|CDI_ARATH	2.85692e-143	179/221(81.00)	406	Protein CDI OS=Arabidopsis thaliana OX=3702 GN=CDI PE=2 SV=1
PGSC0003DMG400002636	sp|P13088|AUX22_SOYBN	2.02926e-71	117/192(60.94)	219	Auxin-induced protein AUX22 OS=Glycine max OX=3847 GN=AUX22 PE=2 SV=1
PGSC0003DMG400002639	sp|Q8VZM1|NAA15_ARATH	0	643/897(71.68)	1272	N-terminal acetyltransferase A complex auxiliary subunit NAA15 OS=Arabidopsis thaliana OX=3702 GN=NAA15 PE=1 SV=1
PGSC0003DMG400002641	sp|Q9C829|NU50A_ARATH	2.54469e-66	118/179(65.92)	222	Nuclear pore complex protein NUP50A OS=Arabidopsis thaliana OX=3702 GN=NUP50A PE=1 SV=1
PGSC0003DMG400002643	sp|Q9LW86|SUT34_ARATH	0	443/650(68.15)	903	Probable sulfate transporter 3.4 OS=Arabidopsis thaliana OX=3702 GN=SULTR3;4 PE=2 SV=1
PGSC0003DMG400002651	sp|Q2VEH4|NDHJ_SOLTU	5.1311e-62	91/92(98.91)	189	NAD(P)H-quinone oxidoreductase subunit J, chloroplastic OS=Solanum tuberosum OX=4113 GN=ndhJ PE=3 SV=1
PGSC0003DMG400039868	sp|Q940T5|RDUF2_ARATH	7.27086e-17	31/72(43.06)	78	E3 ubiquitin-protein ligase RDUF2 OS=Arabidopsis thaliana OX=3702 GN=DURF2 PE=1 SV=1
PGSC0003DMG400046804	sp|F4HT41|SAMC2_ARATH	5.64268e-17	82/273(30.04)	80	Probable S-adenosylmethionine carrier 2, chloroplastic OS=Arabidopsis thaliana OX=3702 GN=SAMC2 PE=2 SV=1
PGSC0003DMG400047336	sp|P0C035|ATL60_ARATH	6.55024e-39	68/129(52.71)	140	RING-H2 finger protein ATL60 OS=Arabidopsis thaliana OX=3702 GN=ATL60 PE=2 SV=1
PGSC0003DMG401002501	sp|Q94IW5|C90D2_ORYSJ	4.46584e-78	118/195(60.51)	245	Cytochrome P450 90D2 OS=Oryza sativa subsp. japonica OX=39947 GN=CYP90D2 PE=1 SV=1
PGSC0003DMG401002516	sp|F4IXJ7|MED6_ARATH	9.46942e-88	134/233(57.51)	266	Mediator of RNA polymerase II transcription subunit 6 OS=Arabidopsis thaliana OX=3702 GN=MED6 PE=1 SV=1
PGSC0003DMG401002532	sp|P69781|GAT12_ARATH	6.07516e-65	141/289(48.79)	212	GATA transcription factor 12 OS=Arabidopsis thaliana OX=3702 GN=GATA12 PE=2 SV=1
PGSC0003DMG401002540	sp|O81755|PER48_ARATH	1.71218e-114	166/334(49.70)	342	Putative Peroxidase 48 OS=Arabidopsis thaliana OX=3702 GN=PER48 PE=3 SV=3
PGSC0003DMG401002542	sp|Q9C821|PEK15_ARATH	1.7721e-175	255/373(68.36)	511	Proline-rich receptor-like protein kinase PERK15 OS=Arabidopsis thaliana OX=3702 GN=PERK15 PE=2 SV=1
PGSC0003DMG401002548	sp|B8AFK5|CCMH_ORYSI	7.39419e-78	115/152(75.66)	232	Cytochrome c-type biogenesis CcmH-like mitochondrial protein OS=Oryza sativa subsp. indica OX=39946 GN=CCMH PE=3 SV=1
PGSC0003DMG401002553	sp|F4J1H7|RNZ4_ARATH	0	557/882(63.15)	1056	tRNAse Z TRZ4, mitochondrial OS=Arabidopsis thaliana OX=3702 GN=TRZ4 PE=2 SV=1
PGSC0003DMG401002606	sp|Q9LI74|CHUP1_ARATH	6.18174e-54	164/391(41.94)	199	Protein CHUP1, chloroplastic OS=Arabidopsis thaliana OX=3702 GN=CHUP1 PE=1 SV=1
PGSC0003DMG401005606	sp|Q9CA93|BAC2_ARATH	1.37575e-120	195/293(66.55)	352	Mitochondrial arginine transporter BAC2 OS=Arabidopsis thaliana OX=3702 GN=BAC2 PE=1 SV=1
PGSC0003DMG401005707	sp|Q8GXE2|MTND2_ARATH	1.77269e-14	30/37(81.08)	65	1,2-dihydroxy-3-keto-5-methylthiopentene dioxygenase 2 OS=Arabidopsis thaliana OX=3702 GN=ARD2 PE=2 SV=1
PGSC0003DMG401009161	sp|P93194|RPK1_IPONI	0	724/1113(65.05)	1305	Receptor-like protein kinase OS=Ipomoea nil OX=35883 GN=INRPK1 PE=2 SV=2
PGSC0003DMG401009171	sp|Q1PFE1|AIL1_ARATH	8.72646e-40	72/81(88.89)	143	AP2-like ethylene-responsive transcription factor AIL1 OS=Arabidopsis thaliana OX=3702 GN=AIL1 PE=2 SV=1
PGSC0003DMG401009187	sp|Q9LTB0|EX84B_ARATH	0	543/748(72.59)	1027	Exocyst complex component EXO84B OS=Arabidopsis thaliana OX=3702 GN=EXO84B PE=1 SV=1
PGSC0003DMG401009190	sp|Q9LK31|Y3272_ARATH	9.61795e-143	197/268(73.51)	412	Kelch repeat-containing protein At3g27220 OS=Arabidopsis thaliana OX=3702 GN=At3g27220 PE=2 SV=1
PGSC0003DMG401022901	sp|Q9LJH5|GLO4_ARATH	0	253/355(71.27)	543	Peroxisomal (S)-2-hydroxy-acid oxidase GLO4 OS=Arabidopsis thaliana OX=3702 GN=GLO4 PE=2 SV=1
PGSC0003DMG402002501	sp|Q94IW5|C90D2_ORYSJ	1.8425e-69	90/117(76.92)	219	Cytochrome P450 90D2 OS=Oryza sativa subsp. japonica OX=39947 GN=CYP90D2 PE=1 SV=1
PGSC0003DMG402002511	sp|Q9SSM3|JAL19_ARATH	1.31338e-37	58/103(56.31)	129	Jacalin-related lectin 19 OS=Arabidopsis thaliana OX=3702 GN=JAL19 PE=2 SV=1
PGSC0003DMG402002532	sp|P69781|GAT12_ARATH	2.22272e-07	22/30(73.33)	47	GATA transcription factor 12 OS=Arabidopsis thaliana OX=3702 GN=GATA12 PE=2 SV=1
PGSC0003DMG402002542	sp|O24461|RAB7_PRUAR	1.01995e-143	198/207(95.65)	403	Ras-related protein Rab7 OS=Prunus armeniaca OX=36596 PE=2 SV=1
PGSC0003DMG402002548	sp|Q9M815|PCR8_ARATH	2.48739e-55	75/100(75.00)	174	Protein PLANT CADMIUM RESISTANCE 8 OS=Arabidopsis thaliana OX=3702 GN=PCR8 PE=1 SV=2
PGSC0003DMG402002553	sp|Q8VYS2|RNZ3_ARATH	5.18204e-45	71/99(71.72)	157	tRNase Z TRZ3, mitochondrial OS=Arabidopsis thaliana OX=3702 GN=TRZ3 PE=1 SV=1
PGSC0003DMG402002599	sp|Q9SSM3|JAL19_ARATH	1.55924e-71	98/176(55.68)	218	Jacalin-related lectin 19 OS=Arabidopsis thaliana OX=3702 GN=JAL19 PE=2 SV=1
PGSC0003DMG402002635	sp|P93830|IAA17_ARATH	1.87079e-67	111/217(51.15)	210	Auxin-responsive protein IAA17 OS=Arabidopsis thaliana OX=3702 GN=IAA17 PE=1 SV=2
PGSC0003DMG402002640	sp|Q93ZJ9|MLN51_ARATH	5.76185e-32	113/266(42.48)	132	Protein MLN51 homolog OS=Arabidopsis thaliana OX=3702 GN=MLN51 PE=1 SV=1
PGSC0003DMG402005606	sp|Q9ZNR6|PDX12_ARATH	3.44114e-161	209/302(69.21)	456	Pyridoxal 5&apos;-phosphate synthase-like subunit PDX1.2 OS=Arabidopsis thaliana OX=3702 GN=PDX12 PE=1 SV=1
PGSC0003DMG402005699	sp|Q9LV26|FBL45_ARATH	9.71608e-06	61/236(25.85)	48	Putative F-box/LRR-repeat protein At3g18150 OS=Arabidopsis thaliana OX=3702 GN=At3g18150 PE=4 SV=2
PGSC0003DMG402009161	sp|Q9SHV1|GLR22_ARATH	4.92788e-112	185/434(42.63)	353	Glutamate receptor 2.2 OS=Arabidopsis thaliana OX=3702 GN=GLR2.2 PE=2 SV=1
PGSC0003DMG402009171	sp|Q1PFE1|AIL1_ARATH	1.1783e-32	93/252(36.90)	125	AP2-like ethylene-responsive transcription factor AIL1 OS=Arabidopsis thaliana OX=3702 GN=AIL1 PE=2 SV=1
PGSC0003DMG402009187	sp|Q96253|ATP5E_ARATH	1.74363e-41	57/69(82.61)	133	ATP synthase subunit epsilon, mitochondrial OS=Arabidopsis thaliana OX=3702 GN=At1g51650 PE=1 SV=3
PGSC0003DMG402009189	sp|Q9C512|MNS1_ARATH	8.09669e-147	201/232(86.64)	427	Mannosyl-oligosaccharide 1,2-alpha-mannosidase MNS1 OS=Arabidopsis thaliana OX=3702 GN=MNS1 PE=1 SV=1
PGSC0003DMG402009190	sp|Q9FZ45|Y1686_ARATH	0	348/485(71.75)	646	Uncharacterized membrane protein At1g16860 OS=Arabidopsis thaliana OX=3702 GN=At1g16860 PE=1 SV=1
PGSC0003DMG402022886	sp|Q8LFL8|LSM1B_ARATH	3.99392e-61	104/128(81.25)	187	Sm-like protein LSM1B OS=Arabidopsis thaliana OX=3702 GN=LSM1B PE=1 SV=1
PGSC0003DMG402022901	sp|Q24JJ8|GLO3_ARATH	1.31002e-166	233/356(65.45)	475	Peroxisomal (S)-2-hydroxy-acid oxidase GLO3 OS=Arabidopsis thaliana OX=3702 GN=GLO3 PE=2 SV=1
PGSC0003DMG403002548	sp|Q9M817|PTR6_ARATH	2.86273e-179	266/473(56.24)	520	Protein NRT1/ PTR FAMILY 1.2 OS=Arabidopsis thaliana OX=3702 GN=NPF1.2 PE=1 SV=1
PGSC0003DMG403005624	sp|Q9SJU0|KN7M_ARATH	1.18002e-13	25/44(56.82)	66	Kinesin-like protein KIN-7M, chloroplastic OS=Arabidopsis thaliana OX=3702 GN=KIN7M PE=2 SV=2
PGSC0003DMG403022886	sp|Q8LFL8|LSM1B_ARATH	3.58878e-06	17/26(65.38)	41	Sm-like protein LSM1B OS=Arabidopsis thaliana OX=3702 GN=LSM1B PE=1 SV=1
PGSC0003DMG403022901	sp|Q9LJH5|GLO4_ARATH	0	267/354(75.42)	570	Peroxisomal (S)-2-hydroxy-acid oxidase GLO4 OS=Arabidopsis thaliana OX=3702 GN=GLO4 PE=2 SV=1
PGSC0003DMG400005608	sp|Q9FZD9|DUF3_ARATH	2.29743e-15	45/133(33.83)	74	DUF724 domain-containing protein 3 OS=Arabidopsis thaliana OX=3702 GN=DUF3 PE=1 SV=1
PGSC0003DMG400005609	sp|Q38884|EIF3I_ARATH	6.9729e-35	93/320(29.06)	132	Eukaryotic translation initiation factor 3 subunit I OS=Arabidopsis thaliana OX=3702 GN=TIF3I1 PE=2 SV=2
PGSC0003DMG400005610	sp|Q8LFY8|ATL54_ARATH	3.19482e-06	23/47(48.94)	49	RING-H2 finger protein ATL54 OS=Arabidopsis thaliana OX=3702 GN=ATL54 PE=2 SV=2
PGSC0003DMG400005611	sp|Q9C942|CSE_ARATH	0	249/312(79.81)	535	Caffeoylshikimate esterase OS=Arabidopsis thaliana OX=3702 GN=CSE PE=1 SV=1
PGSC0003DMG400005612	sp|O24381|TLC1_SOLTU	0	554/632(87.66)	1037	Plastidic ATP/ADP-transporter OS=Solanum tuberosum OX=4113 PE=2 SV=2
PGSC0003DMG400005613	sp|Q5KS50|NPH3_ORYSJ	3.47426e-73	156/435(35.86)	247	Coleoptile phototropism protein 1 OS=Oryza sativa subsp. japonica OX=39947 GN=CPT1 PE=2 SV=1
PGSC0003DMG400005614	sp|Q9M9E2|PPR45_ARATH	0	544/869(62.60)	1097	Pentatricopeptide repeat-containing protein At1g15510, chloroplastic OS=Arabidopsis thaliana OX=3702 GN=PCMP-H73 PE=1 SV=1
PGSC0003DMG400005619	sp|P08770|TRA1_MAIZE	7.48902e-33	158/644(24.53)	135	Putative AC transposase OS=Zea mays OX=4577 PE=2 SV=2
PGSC0003DMG400005620	sp|Q43804|OLEO1_PRUDU	7.52174e-19	34/78(43.59)	80	Oleosin 1 OS=Prunus dulcis OX=3755 GN=OLE1 PE=2 SV=1
PGSC0003DMG400005621	sp|Q6J9S1|RA211_ARATH	1.30821e-17	47/70(67.14)	81	Ethylene-responsive transcription factor RAP2-11 OS=Arabidopsis thaliana OX=3702 GN=RAP2-11 PE=2 SV=1
PGSC0003DMG400005622	sp|Q8LPF0|TAF2_ARATH	6.78887e-41	146/428(34.11)	160	Transcription initiation factor TFIID subunit 2 OS=Arabidopsis thaliana OX=3702 GN=TAF2 PE=2 SV=1
PGSC0003DMG400005626	sp|Q9FNN6|SRM1_ARATH	1.26096e-63	141/269(52.42)	206	Transcription factor SRM1 OS=Arabidopsis thaliana OX=3702 GN=SRM1 PE=1 SV=1
PGSC0003DMG400005627	sp|Q9SX29|CLPS1_ARATH	6.26204e-85	120/159(75.47)	250	ATP-dependent Clp protease adapter protein CLPS1, chloroplastic OS=Arabidopsis thaliana OX=3702 GN=CPLS1 PE=1 SV=1
PGSC0003DMG400005628	sp|Q9LS40|ASPG1_ARATH	1.32514e-161	276/469(58.85)	471	Protein ASPARTIC PROTEASE IN GUARD CELL 1 OS=Arabidopsis thaliana OX=3702 GN=ASPG1 PE=1 SV=1
PGSC0003DMG400005629	sp|Q9M9A5|PCR6_ARATH	1.59656e-51	84/137(61.31)	176	Protein PLANT CADMIUM RESISTANCE 6 OS=Arabidopsis thaliana OX=3702 GN=PCR6 PE=2 SV=1
PGSC0003DMG400005630	sp|O64864|YLS3_ARATH	1.69945e-13	48/167(28.74)	66	Protein YLS3 OS=Arabidopsis thaliana OX=3702 GN=YLS3 PE=2 SV=1
PGSC0003DMG400005631	sp|Q9CA27|EF118_ARATH	1.63078e-18	62/156(39.74)	85	Ethylene-responsive transcription factor ERF118 OS=Arabidopsis thaliana OX=3702 GN=ERF118 PE=2 SV=1
PGSC0003DMG400005632	sp|Q93ZH0|LYM1_ARATH	2.15125e-81	135/302(44.70)	259	LysM domain-containing GPI-anchored protein 1 OS=Arabidopsis thaliana OX=3702 GN=LYM1 PE=1 SV=1
PGSC0003DMG400005633	sp|Q8LG76|COL6_ARATH	5.7204e-88	172/404(42.57)	276	Zinc finger protein CONSTANS-LIKE 6 OS=Arabidopsis thaliana OX=3702 GN=COL6 PE=2 SV=2
PGSC0003DMG400005682	sp|Q9S7T5|OFP14_ARATH	6.15671e-34	107/301(35.55)	127	Transcription repressor OFP14 OS=Arabidopsis thaliana OX=3702 GN=OFP14 PE=1 SV=1
PGSC0003DMG400005689	sp|Q9LW83|CE101_ARATH	1.68836e-129	216/465(46.45)	405	G-type lectin S-receptor-like serine/threonine-protein kinase CES101 OS=Arabidopsis thaliana OX=3702 GN=CES101 PE=2 SV=2
PGSC0003DMG400005690	sp|Q9ZNR6|PDX12_ARATH	3.44114e-161	209/302(69.21)	456	Pyridoxal 5&apos;-phosphate synthase-like subunit PDX1.2 OS=Arabidopsis thaliana OX=3702 GN=PDX12 PE=1 SV=1
PGSC0003DMG400005691	sp|Q8VYZ5|PWP2_ARATH	0	634/898(70.60)	1330	Periodic tryptophan protein 2 OS=Arabidopsis thaliana OX=3702 GN=PWP2 PE=1 SV=1
PGSC0003DMG400005692	sp|Q8L6Y3|PP396_ARATH	7.87997e-163	256/575(44.52)	483	Pentatricopeptide repeat-containing protein At5g24830 OS=Arabidopsis thaliana OX=3702 GN=At5g24830 PE=2 SV=1
PGSC0003DMG400005693	sp|O48786|C734A_ARATH	0	313/511(61.25)	657	Cytochrome P450 734A1 OS=Arabidopsis thaliana OX=3702 GN=CYP734A1 PE=2 SV=1
PGSC0003DMG400005695	sp|Q9XI23|BOR4_ARATH	0	481/659(72.99)	881	Boron transporter 4 OS=Arabidopsis thaliana OX=3702 GN=BOR4 PE=2 SV=1
PGSC0003DMG400005698	sp|O24648|G3OX_PEA	4.56844e-149	229/361(63.43)	430	Gibberellin 3-beta-dioxygenase 1 OS=Pisum sativum OX=3888 GN=LE PE=1 SV=1
PGSC0003DMG400005700	sp|Q9SK27|ENL1_ARATH	4.93292e-24	57/143(39.86)	94	Early nodulin-like protein 1 OS=Arabidopsis thaliana OX=3702 GN=At2g25060 PE=1 SV=2
PGSC0003DMG400005701	sp|F4HTT6|CP26B_ARATH	4.04224e-107	179/328(54.57)	319	Peptidyl-prolyl cis-trans isomerase CYP26-2, chloroplastic OS=Arabidopsis thaliana OX=3702 GN=CYP26-2 PE=2 SV=1
PGSC0003DMG400005703	sp|Q6NMF0|CLE13_ARATH	3.61903e-15	35/55(63.64)	67	CLAVATA3/ESR (CLE)-related protein 13 OS=Arabidopsis thaliana OX=3702 GN=CLE13 PE=2 SV=1
PGSC0003DMG400005705	sp|A0AQW4|TCP12_ARATH	1.16093e-25	45/64(70.31)	106	Transcription factor TCP12 OS=Arabidopsis thaliana OX=3702 GN=TCP12 PE=2 SV=1
PGSC0003DMG400005706	sp|Q8GXJ1|HDA15_ARATH	0	343/539(63.64)	628	Histone deacetylase 15 OS=Arabidopsis thaliana OX=3702 GN=HDA15 PE=2 SV=2
PGSC0003DMG400005709	sp|Q67ZU1|LIP2_ARATH	3.29686e-16	48/126(38.10)	82	Triacylglycerol lipase 2 OS=Arabidopsis thaliana OX=3702 GN=LIP2 PE=2 SV=1
PGSC0003DMG400005713	sp|Q9LS46|ALMT9_ARATH	0	359/622(57.72)	600	Aluminum-activated malate transporter 9 OS=Arabidopsis thaliana OX=3702 GN=ALMT9 PE=2 SV=1
