# Supplementary material for: Identification of starch candidate genes using SLAF-seq and BSA strategies and development of related SNP-CAPS markers in tetraploid potato
Source: PLoS One. 2021 Dec 21;16(12):e0261403. doi: 10.1371/journal.pone.0261403 (PMC8691606; doi:10.1371/journal.pone.0261403)
Supplement: S1 File — (ZIP) [file pone.0261403.s011.zip › ED/Anno/SNPAnno/chi.region.anno.stat]

Type	Diff SNP
INTERGENIC	10567
INTRON	936
UPSTREAM	2275
DOWNSTREAM	2039
UTR_5_PRIME	67
UTR_3_PRIME	163
SPLICE_SITE_ACCEPTOR	4
SPLICE_SITE_REGION	18
START_GAINED	8
START_LOST	2
SYNONYMOUS_CODING	291
NON_SYNONYMOUS_CODING	446
SYNONYMOUS_STOP	1
STOP_GAINED	22
STOP_LOST	3
Other	0
