# Supplementary material for: Identification of starch candidate genes using SLAF-seq and BSA strategies and development of related SNP-CAPS markers in tetraploid potato
Source: PLoS One. 2021 Dec 21;16(12):e0261403. doi: 10.1371/journal.pone.0261403 (PMC8691606; doi:10.1371/journal.pone.0261403)
Supplement: S1 File — (ZIP) [file pone.0261403.s011.zip › ED/Anno/SNPAnno/Cog_Anno/Solanum_tuberosum_v4.03.Cog.classfy.plot.log]

  X.ID                                                 Class_Name Numbers
1    J            Translation, ribosomal structure and biogenesis       6
2    A                            RNA processing and modification       0
3    K                                              Transcription       1
4    L                      Replication, recombination and repair       3
5    B                           Chromatin structure and dynamics       1
6    D Cell cycle control, cell division, chromosome partitioning       0
null device 
          1 
null device 
          1 
