# Supplementary material for: Identification of starch candidate genes using SLAF-seq and BSA strategies and development of related SNP-CAPS markers in tetraploid potato
Source: PLoS One. 2021 Dec 21;16(12):e0261403. doi: 10.1371/journal.pone.0261403 (PMC8691606; doi:10.1371/journal.pone.0261403)
Supplement: S1 File — (ZIP) [file pone.0261403.s011.zip › ED/Anno/SNPAnno/Cog_Anno/Solanum_tuberosum_v4.03.Cog_class.txt]

#Gene name	Portein ID in COG	E_value	Identity	Score	COG id	COG class defination	Function code	Functional categories	Function class defination
PGSC0003DMG400005760	gi|320105213|ref|YP_004180804.1|	4e-72	160/411(38.93)	241	COG0659	Sulfate permease or related transporter	[P]	METABOLISM	Inorganic ion transport and metabolism
PGSC0003DMG400006636	gi|114327928|ref|YP_745085.1|	2e-59	142/444(31.98)	209	COG2814	Predicted arabinose efflux permease	[G]	METABOLISM	Carbohydrate transport and metabolism
PGSC0003DMG400009141	gi|317123691|ref|YP_004097803.1|	6e-106	288/746(38.61)	355	COG1404	Serine protease	[O]	CELLULAR PROCESSES AND SIGNALING	Posttranslational modification, protein turnover, chaperones
PGSC0003DMG400009147	gi|18978346|ref|NP_579703.1|	4e-21	72/237(30.38)	105	COG0459	Chaperonin GroEL (HSP60 family)	[O]	CELLULAR PROCESSES AND SIGNALING	Posttranslational modification, protein turnover, chaperones
PGSC0003DMG400009155	gi|427723078|ref|YP_007070355.1|	1e-10	42/116(36.21)	68.2	COG3675	Predicted lipase	[I]	METABOLISM	Lipid transport and metabolism
PGSC0003DMG400009172	gi|320159427|ref|YP_004172651.1|	4e-19	52/171(30.41)	95.1	COG0177	Endonuclease III	[L]	INFORMATION STORAGE AND PROCESSING	Replication, recombination and repair
PGSC0003DMG400009173	gi|430762852|ref|YP_007218709.1|	4e-10	37/109(33.94)	59.7	COG0071	Molecular chaperone IbpA	[O]	CELLULAR PROCESSES AND SIGNALING	Posttranslational modification, protein turnover, chaperones
PGSC0003DMG400009178	gi|284166310|ref|YP_003404589.1|	2e-54	116/306(37.91)	194	COG4677	Pectin methylesterase and related acyl-CoA thioesterases	[GI]	--	--
PGSC0003DMG400009182	gi|428309760|ref|YP_007120737.1|	7e-75	145/362(40.06)	246	COG0387	Ca2+/H+ antiporter	[P]	METABOLISM	Inorganic ion transport and metabolism
PGSC0003DMG400009185	gi|568285512|ref|YP_008973723.1|	3e-10	75/293(25.60)	68.2	COG0834	ABC-type amino acid transport/signal transduction system	[ET]	--	--
PGSC0003DMG400009196	gi|386714214|ref|YP_006180537.1|	6e-14	57/216(26.39)	80.9	COG2815	PASTA domain	[M]	CELLULAR PROCESSES AND SIGNALING	Cell wall/membrane/envelope biogenesis
PGSC0003DMG400022890	gi|113476028|ref|YP_722089.1|	7e-107	167/356(46.91)	326	COG1304	FMN-dependent dehydrogenase	[CIR]	--	--
PGSC0003DMG400022893	gi|307153475|ref|YP_003888859.1|	8e-33	106/373(28.42)	135	COG2124	Cytochrome P450	[QV]	--	--
PGSC0003DMG400022905	gi|383453054|ref|YP_005367043.1|	1e-112	209/529(39.51)	376	COG1132	ABC-type multidrug transport system	[V]	CELLULAR PROCESSES AND SIGNALING	Defense mechanisms
PGSC0003DMG400002482	gi|336122037|ref|YP_004576812.1|	3e-107	174/368(47.28)	328	COG1163	Ribosome-interacting GTPase 1	[J]	INFORMATION STORAGE AND PROCESSING	Translation, ribosomal structure and biogenesis
PGSC0003DMG400002497	gi|331698915|ref|YP_004335154.1|	5e-25	77/216(35.65)	114	COG0515	Serine/threonine protein kinase	[T]	CELLULAR PROCESSES AND SIGNALING	Signal transduction mechanisms
PGSC0003DMG400002513	gi|224369754|ref|YP_002603918.1|	1e-96	204/559(36.49)	312	COG2265	tRNA/tmRNA/rRNA uracil-C5-methylase	[J]	INFORMATION STORAGE AND PROCESSING	Translation, ribosomal structure and biogenesis
PGSC0003DMG400002520	gi|17231126|ref|NP_487674.1|	3e-14	77/318(24.21)	78.2	COG3240	Phospholipase/lecithinase/hemolysin	[IR]	--	--
PGSC0003DMG400002523	gi|397690119|ref|YP_006527373.1|	1e-23	68/191(35.60)	101	COG2503	Predicted secreted acid phosphatase	[R]	POORLY CHARACTERIZED	General function prediction only
PGSC0003DMG400036713	gi|22299009|ref|NP_682256.1|	3e-53	93/170(54.71)	182	COG0057	Glyceraldehyde-3-phosphate dehydrogenase/erythrose-4-phosphate dehydrogenase	[G]	METABOLISM	Carbohydrate transport and metabolism
PGSC0003DMG400037470	gi|302342840|ref|YP_003807369.1|	5e-10	48/150(32.00)	66.2	COG0328	Ribonuclease HI	[L]	INFORMATION STORAGE AND PROCESSING	Replication, recombination and repair
PGSC0003DMG400037583	gi|170781032|ref|YP_001709364.1|	9e-121	282/743(37.95)	399	COG1404	Serine protease	[O]	CELLULAR PROCESSES AND SIGNALING	Posttranslational modification, protein turnover, chaperones
PGSC0003DMG400002528	gi|470179656|ref|YP_007565700.1|	4e-07	41/170(24.12)	56.6	COG3491	Isopenicillin N synthase and related dioxygenases	[Q]	METABOLISM	Secondary metabolites biosynthesis, transport and catabolism
PGSC0003DMG400002531	gi|166368208|ref|YP_001660481.1|	5e-23	85/280(30.36)	105	COG2319	WD40 repeat	[R]	POORLY CHARACTERIZED	General function prediction only
PGSC0003DMG400002537	gi|434404094|ref|YP_007146979.1|	0.0	324/549(59.02)	633	COG0459	Chaperonin GroEL (HSP60 family)	[O]	CELLULAR PROCESSES AND SIGNALING	Posttranslational modification, protein turnover, chaperones
PGSC0003DMG400002562	gi|284044823|ref|YP_003395163.1|	4e-08	58/232(25.00)	60.1	COG3055	N-acetylneuraminic acid mutarotase	[M]	CELLULAR PROCESSES AND SIGNALING	Cell wall/membrane/envelope biogenesis
PGSC0003DMG400002563	gi|15678100|ref|NP_275215.1|	1e-14	86/344(25.00)	82.0	COG0457	Tetratricopeptide (TPR) repeat	[R]	POORLY CHARACTERIZED	General function prediction only
PGSC0003DMG400002577	gi|108760510|ref|YP_632759.1|	1e-19	77/285(27.02)	97.1	COG0515	Serine/threonine protein kinase	[T]	CELLULAR PROCESSES AND SIGNALING	Signal transduction mechanisms
PGSC0003DMG400002580	gi|255034287|ref|YP_003084908.1|	5e-30	87/223(39.01)	122	COG0496	Broad specificity polyphosphatase and 5'/3'-nucleotidase SurE	[L]	INFORMATION STORAGE AND PROCESSING	Replication, recombination and repair
PGSC0003DMG400002581	gi|224369974|ref|YP_002604138.1|	4e-109	156/282(55.32)	328	COG2084	3-hydroxyisobutyrate dehydrogenase or related beta-hydroxyacid dehydrogenase	[I]	METABOLISM	Lipid transport and metabolism
PGSC0003DMG400002582	gi|410662211|ref|YP_006914582.1|	4e-13	33/83(39.76)	70.5	COG0724	RNA recognition motif (RRM) domain	[J]	INFORMATION STORAGE AND PROCESSING	Translation, ribosomal structure and biogenesis
PGSC0003DMG400002583	gi|529077504|ref|YP_008376507.1|	4e-48	152/543(27.99)	184	COG1621	Sucrose-6-phosphate hydrolase SacC	[G]	METABOLISM	Carbohydrate transport and metabolism
PGSC0003DMG400002587	gi|330468899|ref|YP_004406642.1|	6e-36	142/540(26.30)	146	COG2303	Choline dehydrogenase or related flavoprotein	[IR]	--	--
PGSC0003DMG400002590	gi|284030079|ref|YP_003380010.1|	9e-47	109/306(35.62)	181	COG1874	Beta-galactosidase GanA	[G]	METABOLISM	Carbohydrate transport and metabolism
PGSC0003DMG400002591	gi|307150691|ref|YP_003886075.1|	4e-10	42/118(35.59)	61.2	COG1939	23S rRNA maturation mini-RNase III	[J]	INFORMATION STORAGE AND PROCESSING	Translation, ribosomal structure and biogenesis
PGSC0003DMG400002592	gi|71906034|ref|YP_283621.1|	6e-32	148/570(25.96)	136	COG1502	Phosphatidylserine/phosphatidylglycerophosphate/cardiolipin synthase or related enzyme	[I]	METABOLISM	Lipid transport and metabolism
PGSC0003DMG400002602	gi|189502744|ref|YP_001958461.1|	4e-26	75/211(35.55)	120	COG5113	--	--	--	--
PGSC0003DMG400002609	gi|85373572|ref|YP_457634.1|	1e-72	122/303(40.26)	234	COG2175	Taurine dioxygenase	[Q]	METABOLISM	Secondary metabolites biosynthesis, transport and catabolism
PGSC0003DMG400002613	gi|392398606|ref|YP_006435207.1|	7e-31	83/210(39.52)	138	COG1131	ABC-type multidrug transport system	[V]	CELLULAR PROCESSES AND SIGNALING	Defense mechanisms
PGSC0003DMG400002651	gi|434393219|ref|YP_007128166.1|	4e-22	42/90(46.67)	92.0	COG0852	NADH:ubiquinone oxidoreductase 27 kD subunit (chain C)	[C]	METABOLISM	Energy production and conversion
PGSC0003DMG401002501	gi|427736030|ref|YP_007055574.1|	2e-12	41/177(23.16)	70.5	COG2124	Cytochrome P450	[QV]	--	--
PGSC0003DMG401002514	gi|257791482|ref|YP_003182088.1|	1e-09	51/171(29.82)	64.7	COG0349	Ribonuclease D	[J]	INFORMATION STORAGE AND PROCESSING	Translation, ribosomal structure and biogenesis
PGSC0003DMG401002553	gi|435850902|ref|YP_007312488.1|	1e-26	103/341(30.21)	118	COG1234	Ribonuclease BN	[J]	INFORMATION STORAGE AND PROCESSING	Translation, ribosomal structure and biogenesis
PGSC0003DMG401002640	gi|430743358|ref|YP_007202487.1|	7e-10	37/93(39.78)	67.0	COG0438	Glycosyltransferase involved in cell wall bisynthesis	[M]	CELLULAR PROCESSES AND SIGNALING	Cell wall/membrane/envelope biogenesis
PGSC0003DMG401009161	gi|343085920|ref|YP_004775215.1|	4e-56	149/456(32.68)	219	COG4886	Leucine-rich repeat (LRR) protein	[K]	INFORMATION STORAGE AND PROCESSING	Transcription
PGSC0003DMG401022886	gi|538392253|ref|YP_008513826.1|	5e-35	142/599(23.71)	147	COG2304	Secreted protein containing bacterial Ig-like domain and vWFA domain	[R]	POORLY CHARACTERIZED	General function prediction only
PGSC0003DMG401022901	gi|113476028|ref|YP_722089.1|	4e-115	174/357(48.74)	347	COG1304	FMN-dependent dehydrogenase	[CIR]	--	--
PGSC0003DMG402022901	gi|521467764|ref|YP_008155216.1|	3e-96	157/357(43.98)	300	COG1304	FMN-dependent dehydrogenase	[CIR]	--	--
PGSC0003DMG400005611	gi|294507855|ref|YP_003571913.1|	9e-40	98/265(36.98)	148	COG2267	Lysophospholipase	[I]	METABOLISM	Lipid transport and metabolism
PGSC0003DMG400005612	gi|338732401|ref|YP_004670874.1|	2e-168	267/470(56.81)	499	COG3202	ATP/ADP translocase	[C]	METABOLISM	Energy production and conversion
PGSC0003DMG400005689	gi|32471474|ref|NP_864467.1|	1e-22	82/297(27.61)	107	COG0515	Serine/threonine protein kinase	[T]	CELLULAR PROCESSES AND SIGNALING	Signal transduction mechanisms
PGSC0003DMG400005690	gi|219849799|ref|YP_002464232.1|	5e-118	168/294(57.14)	350	COG0214	Pyridoxal biosynthesis lyase PdxS	[H]	METABOLISM	Coenzyme transport and metabolism
PGSC0003DMG400005691	gi|186681873|ref|YP_001865069.1|	1e-35	110/420(26.19)	152	COG2319	WD40 repeat	[R]	POORLY CHARACTERIZED	General function prediction only
PGSC0003DMG400005693	gi|338737984|ref|YP_004674946.1|	6e-51	129/423(30.50)	187	COG2124	Cytochrome P450	[QV]	--	--
PGSC0003DMG400005698	gi|470179656|ref|YP_007565700.1|	1e-25	78/300(26.00)	110	COG3491	Isopenicillin N synthase and related dioxygenases	[Q]	METABOLISM	Secondary metabolites biosynthesis, transport and catabolism
PGSC0003DMG400005706	gi|85860006|ref|YP_462208.1|	1e-67	147/354(41.53)	231	COG0123	Acetoin utilization deacetylase AcuC or a related deacetylase	[BQ]	--	--
