# Supplementary material for: Identification of starch candidate genes using SLAF-seq and BSA strategies and development of related SNP-CAPS markers in tetraploid potato
Source: PLoS One. 2021 Dec 21;16(12):e0261403. doi: 10.1371/journal.pone.0261403 (PMC8691606; doi:10.1371/journal.pone.0261403)
Supplement: S1 File — (ZIP) [file pone.0261403.s011.zip › ED/Anno/SNPAnno/GO_Anno/go_enrichment/Solanum_tuberosum_v4.03.GO.Biological.stat]

#Gene_Ontology_term	Cluter_frequency	Genome_frequency	P-value	Corrected_P-value
Biological Process: auxin-activated signaling pathway (GO:0009734);	2 out of 38 5.26315789473684%	60 out of 6285 0.954653937947494%	0.0505868322744121	0.354107825920885
Biological Process: protein folding (GO:0006457);	2 out of 38 5.26315789473684%	83 out of 6285 1.3206046141607%	0.0892697741562547	0.624888419093783
Biological Process: oxidation-reduction process (GO:0055114);	8 out of 38 21.0526315789474%	785 out of 6285 12.4900556881464%	0.0933281423276511	0.653296996293558
Biological Process: transport (GO:0006810);	2 out of 38 5.26315789473684%	102 out of 6285 1.62291169451074%	0.125966879506862	0.881768156548033
Biological Process: RNA-dependent DNA biosynthetic process (GO:0006278);	3 out of 38 7.89473684210526%	219 out of 6285 3.48448687350835%	0.145116074125929	1
Biological Process: DNA integration (GO:0015074);	3 out of 38 7.89473684210526%	222 out of 6285 3.53221957040573%	0.149383761757192	1
Biological Process: regulation of transcription, DNA-templated (GO:0006355);	4 out of 38 10.5263157894737%	412 out of 6285 6.55529037390613%	0.236281006043957	1
