# Supplementary material for: Identification of starch candidate genes using SLAF-seq and BSA strategies and development of related SNP-CAPS markers in tetraploid potato
Source: PLoS One. 2021 Dec 21;16(12):e0261403. doi: 10.1371/journal.pone.0261403 (PMC8691606; doi:10.1371/journal.pone.0261403)
Supplement: S1 File — (ZIP) [file pone.0261403.s011.zip › ED/Anno/SNPAnno/GO_Anno/go_enrichment/Solanum_tuberosum_v4.03.GO.Biological.xls]

#GO_n	38	#GO_N	6285
#Go_Term	GO_ID	Variant_gene	gene	Variant_gene_all	gene_all
Biological Process: RNA processing (GO:0006396);	1	25	38	6285	PGSC0003DMG400002513
Biological Process: glucose metabolic process (GO:0006006);	1	10	38	6285	PGSC0003DMG400036713
Biological Process: protein peptidyl-prolyl isomerization (GO:0000413);	1	20	38	6285	PGSC0003DMG400005701
Biological Process: chromatin silencing (GO:0006342);	1	10	38	6285	PGSC0003DMG400002560
Biological Process: cellular macromolecule catabolic process (GO:0044265);	1	3	38	6285	PGSC0003DMG400002631
Biological Process: reductive pentose-phosphate cycle (GO:0019253);	1	12	38	6285	PGSC0003DMG400036713
Biological Process: embryo sac development (GO:0009553);	1	5	38	6285	PGSC0003DMG400009145
Biological Process: negative regulation of catalytic activity (GO:0043086);	1	62	38	6285	PGSC0003DMG400009178
Biological Process: DNA integration (GO:0015074);	3	222	38	6285	PGSC0003DMG400003377;PGSC0003DMG400023312;PGSC0003DMG400038450
Biological Process: RNA methylation (GO:0001510);	1	24	38	6285	PGSC0003DMG400002513
Biological Process: regulation of transcription, DNA-templated (GO:0006355);	4	412	38	6285	PGSC0003DMG400009142;PGSC0003DMG400039263;PGSC0003DMG400002608;PGSC0003DMG402002635
Biological Process: phosphorylation (GO:0016310);	1	104	38	6285	PGSC0003DMG400009196
Biological Process: response to cadmium ion (GO:0046686);	1	32	38	6285	PGSC0003DMG400005611
Biological Process: protein phosphorylation (GO:0006468);	1	286	38	6285	PGSC0003DMG401009161
Biological Process: pectin catabolic process (GO:0045490);	1	18	38	6285	PGSC0003DMG400009178
Biological Process: protein import into peroxisome matrix (GO:0016558);	1	16	38	6285	PGSC0003DMG400002631
Biological Process: metabolic process (GO:0008152);	1	298	38	6285	PGSC0003DMG400002583
Biological Process: lipid metabolic process (GO:0006629);	1	58	38	6285	PGSC0003DMG400002520
Biological Process: DNA metabolic process (GO:0006259);	1	148	38	6285	PGSC0003DMG400023311
Biological Process: nucleosome assembly (GO:0006334);	1	66	38	6285	PGSC0003DMG400002493
Biological Process: mRNA modification (GO:0016556);	1	15	38	6285	PGSC0003DMG400005701
Biological Process: lithium ion transport (GO:0010351);	1	4	38	6285	PGSC0003DMG400002631
Biological Process: RNA-dependent DNA biosynthetic process (GO:0006278);	3	219	38	6285	PGSC0003DMG400023312;PGSC0003DMG400003377;PGSC0003DMG400038450
Biological Process: regulation of G2/M transition of mitotic cell cycle (GO:0010389);	1	8	38	6285	PGSC0003DMG400002560
Biological Process: histone phosphorylation (GO:0016572);	1	5	38	6285	PGSC0003DMG400002560
Biological Process: cell wall modification (GO:0042545);	1	26	38	6285	PGSC0003DMG400009178
Biological Process: oxidation-reduction process (GO:0055114);	8	785	38	6285	PGSC0003DMG401002501;PGSC0003DMG400005698;PGSC0003DMG400005693;PGSC0003DMG400036713;PGSC0003DMG401005707;PGSC0003DMG400022893;PGSC0003DMG400002651;PGSC0003DMG400022894
Biological Process: valine metabolic process (GO:0006573);	1	5	38	6285	PGSC0003DMG400002581
Biological Process: regulation of cell division (GO:0051302);	1	5	38	6285	PGSC0003DMG400002563
Biological Process: L-methionine salvage from methylthioadenosine (GO:0019509);	1	7	38	6285	PGSC0003DMG401005707
Biological Process: response to hydrogen peroxide (GO:0042542);	1	14	38	6285	PGSC0003DMG400005611
Biological Process: auxin-activated signaling pathway (GO:0009734);	2	60	38	6285	PGSC0003DMG400002608;PGSC0003DMG402002635
Biological Process: oxylipin biosynthetic process (GO:0031408);	1	25	38	6285	PGSC0003DMG400022894
Biological Process: regulation of DNA replication (GO:0006275);	1	16	38	6285	PGSC0003DMG400002560
Biological Process: lipid transport (GO:0006869);	1	25	38	6285	PGSC0003DMG400002631
Biological Process: fatty acid beta-oxidation (GO:0006635);	1	27	38	6285	PGSC0003DMG400002631
Biological Process: nuclear division (GO:0000280);	1	4	38	6285	PGSC0003DMG400002560
Biological Process: response to zinc ion (GO:0010043);	1	2	38	6285	PGSC0003DMG400005611
Biological Process: nucleobase-containing compound metabolic process (GO:0006139);	1	3	38	6285	PGSC0003DMG401002514
Biological Process: DNA methylation (GO:0006306);	1	18	38	6285	PGSC0003DMG400002560
Biological Process: cell cycle (GO:0007049);	1	9	38	6285	PGSC0003DMG400002558
Biological Process: photosynthesis, light reaction (GO:0019684);	1	23	38	6285	PGSC0003DMG400002651
Biological Process: isopentenyl diphosphate biosynthetic process, methylerythritol 4-phosphate pathway (GO:0019288);	1	50	38	6285	PGSC0003DMG400005701
Biological Process: intra-Golgi vesicle-mediated transport (GO:0006891);	1	9	38	6285	PGSC0003DMG400002631
Biological Process: histone H3-K9 methylation (GO:0051567);	1	15	38	6285	PGSC0003DMG400002560
Biological Process: spindle assembly (GO:0051225);	1	7	38	6285	PGSC0003DMG400002560
Biological Process: transport (GO:0006810);	2	102	38	6285	PGSC0003DMG400005612;PGSC0003DMG400002651
Biological Process: cytokinesis by cell plate formation (GO:0000911);	1	12	38	6285	PGSC0003DMG400002560
Biological Process: protein folding (GO:0006457);	2	83	38	6285	PGSC0003DMG400009173;PGSC0003DMG400005701
Biological Process: carbohydrate metabolic process (GO:0005975);	1	159	38	6285	PGSC0003DMG400002590
Biological Process: cell differentiation (GO:0030154);	1	22	38	6285	PGSC0003DMG400002563
Biological Process: pentose-phosphate shunt (GO:0006098);	1	42	38	6285	PGSC0003DMG400002581
Biological Process: DNA endoreduplication (GO:0042023);	1	9	38	6285	PGSC0003DMG400002560
Biological Process: cell proliferation (GO:0008283);	1	31	38	6285	PGSC0003DMG400002560
Biological Process: transmembrane transport (GO:0055085);	1	127	38	6285	PGSC0003DMG400046804
Biological Process: transcription, DNA-templated (GO:0006351);	1	69	38	6285	PGSC0003DMG400002620
Biological Process: ER to Golgi vesicle-mediated transport (GO:0006888);	1	18	38	6285	PGSC0003DMG400002631
Biological Process: photomorphogenesis (GO:0009640);	1	25	38	6285	PGSC0003DMG400002631
Biological Process: response to heat (GO:0009408);	1	29	38	6285	PGSC0003DMG400009173
Biological Process: protein refolding (GO:0042026);	1	3	38	6285	PGSC0003DMG400002537
