# Supplementary material for: Identification of starch candidate genes using SLAF-seq and BSA strategies and development of related SNP-CAPS markers in tetraploid potato
Source: PLoS One. 2021 Dec 21;16(12):e0261403. doi: 10.1371/journal.pone.0261403 (PMC8691606; doi:10.1371/journal.pone.0261403)
Supplement: S1 File — (ZIP) [file pone.0261403.s011.zip › ED/Anno/SNPAnno/GO_Anno/go_enrichment/Solanum_tuberosum_v4.03.GO.Cellular.stat]

#Gene_Ontology_term	Cluter_frequency	Genome_frequency	P-value	Corrected_P-value
Cellular Component: extracellular region (GO:0005576);	2 out of 24 8.33333333333333%	134 out of 3509 3.81875178113423%	0.232750723345046	1
Cellular Component: chloroplast stroma (GO:0009570);	2 out of 24 8.33333333333333%	141 out of 3509 4.01823881447706%	0.250715177557622	1
Cellular Component: nucleus (GO:0005634);	5 out of 24 20.8333333333333%	502 out of 3509 14.3060701054431%	0.252651613997739	1
Cellular Component: plasma membrane (GO:0005886);	2 out of 24 8.33333333333333%	239 out of 3509 6.81105728127672%	0.493970240239825	1
Cellular Component: cytoplasm (GO:0005737);	2 out of 24 8.33333333333333%	278 out of 3509 7.9224850384725%	0.578054987712384	1
Cellular Component: membrane (GO:0016020);	2 out of 24 8.33333333333333%	278 out of 3509 7.9224850384725%	0.578054987712384	1
Cellular Component: integral component of membrane (GO:0016021);	2 out of 24 8.33333333333333%	632 out of 3509 18.0108292960958%	0.947159907456067	1
