# Supplementary material for: Identification of starch candidate genes using SLAF-seq and BSA strategies and development of related SNP-CAPS markers in tetraploid potato
Source: PLoS One. 2021 Dec 21;16(12):e0261403. doi: 10.1371/journal.pone.0261403 (PMC8691606; doi:10.1371/journal.pone.0261403)
Supplement: S1 File — (ZIP) [file pone.0261403.s011.zip › ED/Anno/SNPAnno/GO_Anno/go_enrichment/Solanum_tuberosum_v4.03.GO.Cellular.xls]

#GO_n	24	#GO_N	3509
#Go_Term	GO_ID	Variant_gene	gene	Variant_gene_all	gene_all
Cellular Component: cytosol (GO:0005829);	1	172	24	3509	PGSC0003DMG400002631
Cellular Component: plasmodesma (GO:0009506);	1	72	24	3509	PGSC0003DMG400002631
Cellular Component: endosome (GO:0005768);	1	18	24	3509	PGSC0003DMG400005615
Cellular Component: peroxisome (GO:0005777);	1	38	24	3509	PGSC0003DMG400002631
Cellular Component: plasma membrane (GO:0005886);	2	239	24	3509	PGSC0003DMG400005611;PGSC0003DMG401009161
Cellular Component: cytoplasmic vesicle (GO:0016023);	1	11	24	3509	PGSC0003DMG400002482
Cellular Component: chloroplast membrane (GO:0031969);	1	12	24	3509	PGSC0003DMG400005612
Cellular Component: Golgi apparatus (GO:0005794);	1	61	24	3509	PGSC0003DMG400005615
Cellular Component: nucleus (GO:0005634);	5	502	24	3509	PGSC0003DMG402002635;PGSC0003DMG400002608;PGSC0003DMG401005707;PGSC0003DMG400009142;PGSC0003DMG400002493
Cellular Component: chloroplast thylakoid lumen (GO:0009543);	1	21	24	3509	PGSC0003DMG400005701
Cellular Component: chloroplast thylakoid (GO:0009534);	1	27	24	3509	PGSC0003DMG400022894
Cellular Component: mitochondrion (GO:0005739);	1	155	24	3509	PGSC0003DMG400017026
Cellular Component: membrane (GO:0016020);	2	278	24	3509	PGSC0003DMG400005615;PGSC0003DMG400009196
Cellular Component: nuclear matrix (GO:0016363);	1	4	24	3509	PGSC0003DMG400002564
Cellular Component: anaphase-promoting complex (GO:0005680);	1	3	24	3509	PGSC0003DMG400002563
Cellular Component: cytoplasm (GO:0005737);	2	278	24	3509	PGSC0003DMG400002537;PGSC0003DMG401005707
Cellular Component: extracellular region (GO:0005576);	2	134	24	3509	PGSC0003DMG400009178;PGSC0003DMG401009161
Cellular Component: cell wall (GO:0005618);	1	96	24	3509	PGSC0003DMG400009178
Cellular Component: chromosome, centromeric region (GO:0000775);	1	4	24	3509	PGSC0003DMG400002560
Cellular Component: chloroplast thylakoid membrane (GO:0009535);	1	113	24	3509	PGSC0003DMG400002651
Cellular Component: trans-Golgi network (GO:0005802);	1	17	24	3509	PGSC0003DMG400005615
Cellular Component: integral component of membrane (GO:0016021);	2	632	24	3509	PGSC0003DMG400046804;PGSC0003DMG400005612
Cellular Component: chloroplast (GO:0009507);	1	286	24	3509	PGSC0003DMG400036713
Cellular Component: chloroplast stroma (GO:0009570);	2	141	24	3509	PGSC0003DMG400022894;PGSC0003DMG400002581
