# Supplementary material for: Identification of starch candidate genes using SLAF-seq and BSA strategies and development of related SNP-CAPS markers in tetraploid potato
Source: PLoS One. 2021 Dec 21;16(12):e0261403. doi: 10.1371/journal.pone.0261403 (PMC8691606; doi:10.1371/journal.pone.0261403)
Supplement: S1 File — (ZIP) [file pone.0261403.s011.zip › ED/Anno/SNPAnno/GO_Anno/go_enrichment/Solanum_tuberosum_v4.03.GO.list.txt]

PGSC0003DMG400002482	GO:0005525	GO:0016023	GO:0019003	
PGSC0003DMG400002493	GO:0005634	GO:0006334	
PGSC0003DMG400002513	GO:0001510	GO:0003723	GO:0006396	GO:0008173	
PGSC0003DMG400002520	GO:0006629	GO:0016788	
PGSC0003DMG400002537	GO:0005524	GO:0005737	GO:0042026	
PGSC0003DMG400002558	GO:0007049	
PGSC0003DMG400002560	GO:0000280	GO:0000775	GO:0000911	GO:0006275	GO:0006306	GO:0006342	GO:0008283	GO:0010389	GO:0016572	GO:0042023	GO:0051225	GO:0051567	
PGSC0003DMG400002563	GO:0005680	GO:0030154	GO:0051302	
PGSC0003DMG400002564	GO:0003677	GO:0005515	GO:0016363	
PGSC0003DMG400002581	GO:0000166	GO:0004616	GO:0006098	GO:0006573	GO:0008442	GO:0009570	GO:0030267	GO:0050662	
PGSC0003DMG400002583	GO:0008152	GO:0016798	
PGSC0003DMG400002590	GO:0004565	GO:0005975	GO:0030246	
PGSC0003DMG400002608	GO:0005634	GO:0006355	GO:0009734	GO:0046983	
PGSC0003DMG400002620	GO:0006351	
PGSC0003DMG400002631	GO:0005777	GO:0005829	GO:0006635	GO:0006869	GO:0006888	GO:0006891	GO:0008270	GO:0009506	GO:0009640	GO:0010351	GO:0016558	GO:0044265	
PGSC0003DMG400002651	GO:0006810	GO:0008137	GO:0009535	GO:0019684	GO:0048038	GO:0055114	
PGSC0003DMG400003377	GO:0003723	GO:0003964	GO:0006278	GO:0008270	GO:0015074	
PGSC0003DMG400005611	GO:0004622	GO:0005886	GO:0010043	GO:0042542	GO:0046686	
PGSC0003DMG400005612	GO:0005471	GO:0005524	GO:0006810	GO:0016021	GO:0031969	
PGSC0003DMG400005615	GO:0005768	GO:0005794	GO:0005802	GO:0016020	
PGSC0003DMG400005693	GO:0004497	GO:0005506	GO:0009055	GO:0016705	GO:0020037	GO:0055114	
PGSC0003DMG400005698	GO:0016706	GO:0055114	
PGSC0003DMG400005701	GO:0000413	GO:0003755	GO:0006457	GO:0009543	GO:0016556	GO:0019288	
PGSC0003DMG400009142	GO:0003677	GO:0003700	GO:0005634	GO:0006355	
PGSC0003DMG400009145	GO:0009553	
PGSC0003DMG400009173	GO:0006457	GO:0009408	
PGSC0003DMG400009178	GO:0004857	GO:0005576	GO:0005618	GO:0030599	GO:0042545	GO:0043086	GO:0045330	GO:0045490	
PGSC0003DMG400009196	GO:0016020	GO:0016301	GO:0016310	
PGSC0003DMG400017026	GO:0005739	
PGSC0003DMG400022893	GO:0004497	GO:0005506	GO:0009055	GO:0016705	GO:0020037	GO:0055114	
PGSC0003DMG400022894	GO:0005506	GO:0009534	GO:0009570	GO:0016165	GO:0031408	GO:0055114	
PGSC0003DMG400023311	GO:0003676	GO:0006259	
PGSC0003DMG400023312	GO:0003723	GO:0003964	GO:0006278	GO:0008270	GO:0015074	
PGSC0003DMG400036713	GO:0006006	GO:0009507	GO:0019253	GO:0047100	GO:0050661	GO:0051287	GO:0055114	
PGSC0003DMG400038450	GO:0003723	GO:0003964	GO:0006278	GO:0015074	
PGSC0003DMG400039263	GO:0006355	
PGSC0003DMG400041271	GO:0005488	
PGSC0003DMG400046804	GO:0016021	GO:0055085	
PGSC0003DMG400047336	GO:0008270	
PGSC0003DMG401002501	GO:0004497	GO:0005506	GO:0009055	GO:0016705	GO:0020037	GO:0055114	
PGSC0003DMG401002514	GO:0003723	GO:0006139	GO:0008408	
PGSC0003DMG401005707	GO:0005506	GO:0005634	GO:0005737	GO:0010309	GO:0019509	GO:0055114	
PGSC0003DMG401009161	GO:0005524	GO:0005576	GO:0005886	GO:0006468	GO:0019199	
PGSC0003DMG402002635	GO:0003700	GO:0005634	GO:0006355	GO:0009734	GO:0046983	
