# Supplementary material for: Identification of starch candidate genes using SLAF-seq and BSA strategies and development of related SNP-CAPS markers in tetraploid potato
Source: PLoS One. 2021 Dec 21;16(12):e0261403. doi: 10.1371/journal.pone.0261403 (PMC8691606; doi:10.1371/journal.pone.0261403)
Supplement: S1 File — (ZIP) [file pone.0261403.s011.zip › ED/Anno/SNPAnno/GO_Anno/go_enrichment/Solanum_tuberosum_v4.03.GO.Molecular.stat]

#Gene_Ontology_term	Cluter_frequency	Genome_frequency	P-value	Corrected_P-value
Molecular Function: iron ion binding (GO:0005506);	5 out of 33 15.1515151515152%	260 out of 6755 3.84900074019245%	0.00797194894328213	0.0956633873193855
Molecular Function: RNA binding (GO:0003723);	5 out of 33 15.1515151515152%	308 out of 6755 4.55958549222798%	0.0158367029928991	0.190040435914789
Molecular Function: monooxygenase activity (GO:0004497);	3 out of 33 9.09090909090909%	135 out of 6755 1.99851961509993%	0.0275164101965264	0.330196922358317
Molecular Function: oxidoreductase activity, acting on paired donors, with incorporation or reduction of molecular oxygen (GO:0016705);	3 out of 33 9.09090909090909%	138 out of 6755 2.04293116210215%	0.0291180590611839	0.349416708734207
Molecular Function: RNA-directed DNA polymerase activity (GO:0003964);	3 out of 33 9.09090909090909%	221 out of 6755 3.27165062916358%	0.0919841216207995	1
Molecular Function: heme binding (GO:0020037);	3 out of 33 9.09090909090909%	228 out of 6755 3.37527757216876%	0.098782616308267	1
Molecular Function: electron carrier activity (GO:0009055);	3 out of 33 9.09090909090909%	233 out of 6755 3.44929681717246%	0.10376343956024	1
Molecular Function: protein dimerization activity (GO:0046983);	2 out of 33 6.06060606060606%	132 out of 6755 1.95410806809771%	0.135360058748753	1
Molecular Function: zinc ion binding (GO:0008270);	4 out of 33 12.1212121212121%	451 out of 6755 6.67653589933383%	0.175262014293951	1
Molecular Function: transcription factor activity, sequence-specific DNA binding (GO:0003700);	2 out of 33 6.06060606060606%	269 out of 6755 3.98223538119911%	0.380656605538397	1
Molecular Function: DNA binding (GO:0003677);	2 out of 33 6.06060606060606%	422 out of 6755 6.24722427831236%	0.620047858340658	1
Molecular Function: ATP binding (GO:0005524);	3 out of 33 9.09090909090909%	783 out of 6755 11.5914137675796%	0.753647728202595	1
