# Supplementary material for: Identification of starch candidate genes using SLAF-seq and BSA strategies and development of related SNP-CAPS markers in tetraploid potato
Source: PLoS One. 2021 Dec 21;16(12):e0261403. doi: 10.1371/journal.pone.0261403 (PMC8691606; doi:10.1371/journal.pone.0261403)
Supplement: S1 File — (ZIP) [file pone.0261403.s011.zip › ED/Anno/SNPAnno/GO_Anno/go_enrichment/Solanum_tuberosum_v4.03.GO.Molecular.xls]

#GO_n	33	#GO_N	6755
#Go_Term	GO_ID	Variant_gene	gene	Variant_gene_all	gene_all
Molecular Function: aspartyl esterase activity (GO:0045330);	1	16	33	6755	PGSC0003DMG400009178
Molecular Function: GDP binding (GO:0019003);	1	2	33	6755	PGSC0003DMG400002482
Molecular Function: carbohydrate binding (GO:0030246);	1	37	33	6755	PGSC0003DMG400002590
Molecular Function: acireductone dioxygenase [iron(II)-requiring] activity (GO:0010309);	1	5	33	6755	PGSC0003DMG401005707
Molecular Function: kinase activity (GO:0016301);	1	57	33	6755	PGSC0003DMG400009196
Molecular Function: monooxygenase activity (GO:0004497);	3	135	33	6755	PGSC0003DMG400005693;PGSC0003DMG400022893;PGSC0003DMG401002501
Molecular Function: hydrolase activity, acting on ester bonds (GO:0016788);	1	18	33	6755	PGSC0003DMG400002520
Molecular Function: linoleate 13S-lipoxygenase activity (GO:0016165);	1	16	33	6755	PGSC0003DMG400022894
Molecular Function: glyceraldehyde-3-phosphate dehydrogenase (NADP+) (phosphorylating) activity (GO:0047100);	1	2	33	6755	PGSC0003DMG400036713
Molecular Function: peptidyl-prolyl cis-trans isomerase activity (GO:0003755);	1	20	33	6755	PGSC0003DMG400005701
Molecular Function: RNA methyltransferase activity (GO:0008173);	1	4	33	6755	PGSC0003DMG400002513
Molecular Function: GTP binding (GO:0005525);	1	125	33	6755	PGSC0003DMG400002482
Molecular Function: heme binding (GO:0020037);	3	228	33	6755	PGSC0003DMG400022893;PGSC0003DMG401002501;PGSC0003DMG400005693
Molecular Function: electron carrier activity (GO:0009055);	3	233	33	6755	PGSC0003DMG400005693;PGSC0003DMG400022893;PGSC0003DMG401002501
Molecular Function: NAD binding (GO:0051287);	1	48	33	6755	PGSC0003DMG400036713
Molecular Function: protein binding (GO:0005515);	1	36	33	6755	PGSC0003DMG400002564
Molecular Function: NADH dehydrogenase (ubiquinone) activity (GO:0008137);	1	24	33	6755	PGSC0003DMG400002651
Molecular Function: 3'-5' exonuclease activity (GO:0008408);	1	3	33	6755	PGSC0003DMG401002514
Molecular Function: nucleic acid binding (GO:0003676);	1	369	33	6755	PGSC0003DMG400023311
Molecular Function: zinc ion binding (GO:0008270);	4	451	33	6755	PGSC0003DMG400047336;PGSC0003DMG400023312;PGSC0003DMG400003377;PGSC0003DMG400002631
Molecular Function: protein dimerization activity (GO:0046983);	2	132	33	6755	PGSC0003DMG400002608;PGSC0003DMG402002635
Molecular Function: binding (GO:0005488);	1	146	33	6755	PGSC0003DMG400041271
Molecular Function: transcription factor activity, sequence-specific DNA binding (GO:0003700);	2	269	33	6755	PGSC0003DMG400009142;PGSC0003DMG402002635
Molecular Function: oxidoreductase activity, acting on paired donors, with incorporation or reduction of molecular oxygen (GO:0016705);	3	138	33	6755	PGSC0003DMG400005693;PGSC0003DMG400022893;PGSC0003DMG401002501
Molecular Function: pectinesterase activity (GO:0030599);	1	27	33	6755	PGSC0003DMG400009178
Molecular Function: DNA binding (GO:0003677);	2	422	33	6755	PGSC0003DMG400009142;PGSC0003DMG400002564
Molecular Function: ATP binding (GO:0005524);	3	783	33	6755	PGSC0003DMG400005612;PGSC0003DMG401009161;PGSC0003DMG400002537
Molecular Function: NADP binding (GO:0050661);	1	43	33	6755	PGSC0003DMG400036713
Molecular Function: glyoxylate reductase (NADP) activity (GO:0030267);	1	3	33	6755	PGSC0003DMG400002581
Molecular Function: transmembrane receptor protein kinase activity (GO:0019199);	1	3	33	6755	PGSC0003DMG401009161
Molecular Function: RNA-directed DNA polymerase activity (GO:0003964);	3	221	33	6755	PGSC0003DMG400003377;PGSC0003DMG400023312;PGSC0003DMG400038450
Molecular Function: oxidoreductase activity, acting on paired donors, with incorporation or reduction of molecular oxygen, 2-oxoglutarate as one donor, and incorporation of one atom each of oxygen into both donors (GO:0016706);	1	72	33	6755	PGSC0003DMG400005698
Molecular Function: ATP:ADP antiporter activity (GO:0005471);	1	2	33	6755	PGSC0003DMG400005612
Molecular Function: quinone binding (GO:0048038);	1	27	33	6755	PGSC0003DMG400002651
Molecular Function: enzyme inhibitor activity (GO:0004857);	1	23	33	6755	PGSC0003DMG400009178
Molecular Function: nucleotide binding (GO:0000166);	1	172	33	6755	PGSC0003DMG400002581
Molecular Function: coenzyme binding (GO:0050662);	1	40	33	6755	PGSC0003DMG400002581
Molecular Function: 3-hydroxyisobutyrate dehydrogenase activity (GO:0008442);	1	4	33	6755	PGSC0003DMG400002581
Molecular Function: phosphogluconate dehydrogenase (decarboxylating) activity (GO:0004616);	1	4	33	6755	PGSC0003DMG400002581
Molecular Function: hydrolase activity, acting on glycosyl bonds (GO:0016798);	1	4	33	6755	PGSC0003DMG400002583
Molecular Function: beta-galactosidase activity (GO:0004565);	1	14	33	6755	PGSC0003DMG400002590
Molecular Function: RNA binding (GO:0003723);	5	308	33	6755	PGSC0003DMG400023312;PGSC0003DMG401002514;PGSC0003DMG400002513;PGSC0003DMG400038450;PGSC0003DMG400003377
Molecular Function: iron ion binding (GO:0005506);	5	260	33	6755	PGSC0003DMG400005693;PGSC0003DMG401002501;PGSC0003DMG400022894;PGSC0003DMG401005707;PGSC0003DMG400022893
Molecular Function: lysophospholipase activity (GO:0004622);	1	1	33	6755	PGSC0003DMG400005611
