# Supplementary material for: Identification of starch candidate genes using SLAF-seq and BSA strategies and development of related SNP-CAPS markers in tetraploid potato
Source: PLoS One. 2021 Dec 21;16(12):e0261403. doi: 10.1371/journal.pone.0261403 (PMC8691606; doi:10.1371/journal.pone.0261403)
Supplement: S1 File — (ZIP) [file pone.0261403.s011.zip › ED/Anno/SNPAnno/GO_Anno/go_enrichment/Solanum_tuberosum_v4.03.GO_enrichment.stat.xls]

#GO_classify1	GO_classify2	Var gene
#Total_gene		44
cellular component	extracellular region	2
cellular component	cell	22
cellular component	membrane	7
cellular component	cell junction	1
cellular component	macromolecular complex	1
cellular component	organelle	18
cellular component	organelle part	9
cellular component	membrane part	2
cellular component	cell part	22
molecular function	nucleic acid binding transcription factor activity	2
molecular function	catalytic activity	22
molecular function	receptor activity	1
molecular function	transporter activity	1
molecular function	binding	26
molecular function	electron carrier activity	3
molecular function	enzyme regulator activity	1
molecular function	molecular transducer activity	1
biological process	metabolic process	28
biological process	cellular process	27
biological process	signaling	3
biological process	multicellular organismal process	2
biological process	developmental process	3
biological process	single-organism process	21
biological process	response to stimulus	6
biological process	localization	4
biological process	biological regulation	8
biological process	cellular component organization or biogenesis	4
