# Supplementary material for: Identification of starch candidate genes using SLAF-seq and BSA strategies and development of related SNP-CAPS markers in tetraploid potato
Source: PLoS One. 2021 Dec 21;16(12):e0261403. doi: 10.1371/journal.pone.0261403 (PMC8691606; doi:10.1371/journal.pone.0261403)
Supplement: S1 File — (ZIP) [file pone.0261403.s011.zip › ED/Anno/SNPAnno/GO_Anno/topGO/Solanum_tuberosum_v4.03.topGO_BP.xls]

GO.ID	Term	Annotated	Significant	Expected	KS
GO:0044699	single-organism process	3190	19	19.29	7.1e-05
GO:0044763	single-organism cellular process	2269	11	13.72	7.9e-05
GO:0006810	transport	855	4	5.17	0.00011
GO:0006006	glucose metabolic process	91	2	0.55	0.00015
GO:0006635	fatty acid beta-oxidation	28	1	0.17	0.00037
GO:0055085	transmembrane transport	296	2	1.79	0.00039
GO:0006457	protein folding	86	3	0.52	0.00074
GO:0015979	photosynthesis	163	2	0.99	0.00256
GO:0044281	small molecule metabolic process	935	5	5.65	0.00303
GO:1901575	organic substance catabolic process	525	3	3.17	0.00307
GO:0010467	gene expression	1091	7	6.6	0.00354
GO:0030001	metal ion transport	125	1	0.76	0.00717
GO:0006468	protein phosphorylation	352	2	2.13	0.00746
GO:0042221	response to chemical	447	3	2.7	0.00793
GO:0044272	sulfur compound biosynthetic process	107	1	0.65	0.00998
GO:0045229	external encapsulating structure organiz...	99	1	0.6	0.01023
GO:0015031	protein transport	246	1	1.49	0.01042
GO:0045184	establishment of protein localization	246	1	1.49	0.01042
GO:0032259	methylation	139	2	0.84	0.01082
GO:0061640	cytoskeleton-dependent cytokinesis	37	1	0.22	0.01161
GO:0055114	oxidation-reduction process	979	10	5.92	0.01206
GO:0017038	protein import	62	1	0.37	0.01298
GO:0016070	RNA metabolic process	795	8	4.81	0.01331
GO:0071365	cellular response to auxin stimulus	71	2	0.43	0.01390
GO:0009734	auxin-activated signaling pathway	71	2	0.43	0.01390
GO:0050789	regulation of biological process	1219	7	7.37	0.01409
GO:0071555	cell wall organization	93	1	0.56	0.01461
GO:0043414	macromolecule methylation	67	2	0.41	0.01551
GO:0044712	single-organism catabolic process	388	2	2.35	0.01565
GO:0044724	single-organism carbohydrate catabolic p...	116	1	0.7	0.01597
GO:0006396	RNA processing	179	1	1.08	0.01630
GO:0008104	protein localization	257	1	1.55	0.01662
GO:0043086	negative regulation of catalytic activit...	100	1	0.6	0.01707
GO:0019318	hexose metabolic process	107	2	0.65	0.01826
GO:0019320	hexose catabolic process	54	1	0.33	0.02086
GO:0046365	monosaccharide catabolic process	54	1	0.33	0.02086
GO:0006007	glucose catabolic process	54	1	0.33	0.02086
GO:0016052	carbohydrate catabolic process	159	2	0.96	0.02097
GO:0071702	organic substance transport	342	1	2.07	0.02211
GO:0050794	regulation of cellular process	1022	6	6.18	0.02230
GO:0009733	response to auxin	94	2	0.57	0.02268
GO:0044710	single-organism metabolic process	2170	13	13.12	0.02401
GO:0033036	macromolecule localization	297	1	1.8	0.02672
GO:0044092	negative regulation of molecular functio...	102	1	0.62	0.02734
GO:0072594	establishment of protein localization to...	109	1	0.66	0.02742
GO:0016043	cellular component organization	602	4	3.64	0.02895
GO:0016558	protein import into peroxisome matrix	16	1	0.1	0.03039
GO:1901566	organonitrogen compound biosynthetic pro...	365	1	2.21	0.03269
GO:0007017	microtubule-based process	67	1	0.41	0.03269
GO:0080090	regulation of primary metabolic process	653	5	3.95	0.03278
GO:0015074	DNA integration	222	3	1.34	0.03496
GO:0071840	cellular component organization or bioge...	656	4	3.97	0.03505
GO:0018208	peptidyl-proline modification	20	1	0.12	0.03620
GO:0000413	protein peptidyl-prolyl isomerization	20	1	0.12	0.03620
GO:0006278	RNA-dependent DNA replication	219	3	1.32	0.03700
GO:0009408	response to heat	39	1	0.24	0.03713
GO:0044248	cellular catabolic process	397	1	2.4	0.03755
GO:0000910	cytokinesis	45	1	0.27	0.03791
GO:0044265	cellular macromolecule catabolic process	109	1	0.66	0.04134
GO:0019684	photosynthesis, light reaction	107	1	0.65	0.04197
GO:0044765	single-organism transport	635	2	3.84	0.04239
GO:0060255	regulation of macromolecule metabolic pr...	648	5	3.92	0.04321
GO:0065007	biological regulation	1296	7	7.84	0.04370
GO:0009451	RNA modification	59	2	0.36	0.04477
GO:0033365	protein localization to organelle	115	1	0.7	0.04483
GO:0006733	oxidoreduction coenzyme metabolic proces...	51	1	0.31	0.04605
GO:0006098	pentose-phosphate shunt	43	1	0.26	0.04811
GO:0006740	NADPH regeneration	43	1	0.26	0.04811
GO:0043574	peroxisomal transport	17	1	0.1	0.04951
GO:0006625	protein targeting to peroxisome	17	1	0.1	0.04951
GO:0072662	protein localization to peroxisome	17	1	0.1	0.04951
GO:0072663	establishment of protein localization to...	17	1	0.1	0.04951
GO:0001510	RNA methylation	31	1	0.19	0.05361
GO:0006811	ion transport	306	1	1.85	0.05512
GO:0006869	lipid transport	29	1	0.18	0.05778
GO:0019752	carboxylic acid metabolic process	567	5	3.43	0.05846
GO:0044271	cellular nitrogen compound biosynthetic ...	826	6	4.99	0.05948
GO:0046907	intracellular transport	228	1	1.38	0.06059
GO:0000097	sulfur amino acid biosynthetic process	58	1	0.35	0.06126
GO:0006082	organic acid metabolic process	570	5	3.45	0.06130
GO:0009890	negative regulation of biosynthetic proc...	43	1	0.26	0.06179
GO:0043412	macromolecule modification	685	4	4.14	0.06249
GO:0010468	regulation of gene expression	560	5	3.39	0.06436
GO:0043436	oxoacid metabolic process	569	5	3.44	0.06502
GO:0006753	nucleoside phosphate metabolic process	320	1	1.94	0.06536
GO:0000272	polysaccharide catabolic process	47	1	0.28	0.07023
GO:0006886	intracellular protein transport	189	1	1.14	0.07058
GO:0010556	regulation of macromolecule biosynthetic...	540	5	3.27	0.07383
GO:2000112	regulation of cellular macromolecule bio...	540	5	3.27	0.07383
GO:0006739	NADP metabolic process	44	1	0.27	0.07535
GO:0048523	negative regulation of cellular process	97	1	0.59	0.07542
GO:0006259	DNA metabolic process	556	6	3.36	0.07734
GO:0055086	nucleobase-containing small molecule met...	337	1	2.04	0.07883
GO:0070727	cellular macromolecule localization	199	1	1.2	0.07923
GO:0034654	nucleobase-containing compound biosynthe...	726	6	4.39	0.08005
GO:0010033	response to organic substance	301	2	1.82	0.08077
GO:0010558	negative regulation of macromolecule bio...	40	1	0.24	0.08165
GO:2000113	negative regulation of cellular macromol...	40	1	0.24	0.08165
GO:0006605	protein targeting	140	1	0.85	0.08232
GO:0051252	regulation of RNA metabolic process	515	5	3.11	0.08261
GO:0009889	regulation of biosynthetic process	552	5	3.34	0.08332
GO:0005996	monosaccharide metabolic process	120	2	0.73	0.08406
GO:0044267	cellular protein metabolic process	1097	5	6.63	0.08460
GO:0009057	macromolecule catabolic process	180	2	1.09	0.08467
GO:0031327	negative regulation of cellular biosynth...	42	1	0.25	0.08571
GO:0019222	regulation of metabolic process	771	6	4.66	0.08795
GO:0019362	pyridine nucleotide metabolic process	46	1	0.28	0.08806
GO:0046496	nicotinamide nucleotide metabolic proces...	46	1	0.28	0.08806
GO:0034613	cellular protein localization	197	1	1.19	0.08819
GO:0009117	nucleotide metabolic process	317	1	1.92	0.09129
GO:0009056	catabolic process	570	3	3.45	0.09187
GO:0007031	peroxisome organization	22	1	0.13	0.09253
GO:2001141	regulation of RNA biosynthetic process	511	5	3.09	0.09465
GO:0006355	regulation of transcription, DNA-templat...	511	5	3.09	0.09465
GO:0051641	cellular localization	266	1	1.61	0.09516
GO:0019538	protein metabolic process	1317	5	7.96	0.09530
GO:0018130	heterocycle biosynthetic process	832	6	5.03	0.09538
GO:0031324	negative regulation of cellular metaboli...	48	1	0.29	0.09621
GO:0051172	negative regulation of nitrogen compound...	41	1	0.25	0.09683
GO:0000226	microtubule cytoskeleton organization	28	1	0.17	0.09692
GO:0051649	establishment of localization in cell	253	1	1.53	0.09700
GO:0031326	regulation of cellular biosynthetic proc...	548	5	3.31	0.09751
GO:0006979	response to oxidative stress	111	1	0.67	0.09776
GO:0015977	carbon fixation	16	1	0.1	0.10172
GO:0005976	polysaccharide metabolic process	186	1	1.12	0.10262
GO:0006304	DNA modification	21	1	0.13	0.10262
GO:0006305	DNA alkylation	21	1	0.13	0.10262
GO:0006306	DNA methylation	21	1	0.13	0.10262
GO:0044728	DNA methylation or demethylation	21	1	0.13	0.10262
GO:0045934	negative regulation of nucleobase-contai...	39	1	0.24	0.10331
GO:1902582	single-organism intracellular transport	182	1	1.1	0.10345
GO:0044085	cellular component biogenesis	316	2	1.91	0.10671
GO:0019219	regulation of nucleobase-containing comp...	535	5	3.24	0.10972
GO:0051171	regulation of nitrogen compound metaboli...	539	5	3.26	0.11382
GO:0016571	histone methylation	29	1	0.18	0.11480
GO:0008213	protein alkylation	29	1	0.18	0.11480
GO:0006479	protein methylation	29	1	0.18	0.11480
GO:0031323	regulation of cellular metabolic process	620	5	3.75	0.11769
GO:0051567	histone H3-K9 methylation	15	1	0.09	0.11923
GO:0006573	valine metabolic process	8	1	0.05	0.11924
GO:0000096	sulfur amino acid metabolic process	70	1	0.42	0.12395
GO:0016482	cytoplasmic transport	131	1	0.79	0.12570
GO:0043094	cellular metabolic compound salvage	49	1	0.3	0.12918
GO:1901564	organonitrogen compound metabolic proces...	706	2	4.27	0.13165
GO:0042545	cell wall modification	46	1	0.28	0.13230
GO:0005975	carbohydrate metabolic process	579	4	3.5	0.13283
GO:0044770	cell cycle phase transition	11	1	0.07	0.13343
GO:0044772	mitotic cell cycle phase transition	11	1	0.07	0.13343
GO:0018193	peptidyl-amino acid modification	38	1	0.23	0.13377
GO:0051726	regulation of cell cycle	50	1	0.3	0.13592
GO:0070925	organelle assembly	14	1	0.08	0.14311
GO:0051716	cellular response to stimulus	563	2	3.4	0.14386
GO:0071554	cell wall organization or biogenesis	141	1	0.85	0.14452
GO:0009725	response to hormone	199	2	1.2	0.14488
GO:0006351	transcription, DNA-templated	606	6	3.66	0.14608
GO:0045892	negative regulation of transcription, DN...	38	1	0.23	0.14854
GO:1902679	negative regulation of RNA biosynthetic ...	38	1	0.23	0.14854
GO:0051253	negative regulation of RNA metabolic pro...	38	1	0.23	0.14854
GO:0016071	mRNA metabolic process	73	1	0.44	0.14944
GO:0008652	cellular amino acid biosynthetic process	183	1	1.11	0.15215
GO:0009791	post-embryonic development	251	1	1.52	0.15411
GO:0009067	aspartate family amino acid biosynthetic...	28	1	0.17	0.15443
GO:0009719	response to endogenous stimulus	209	2	1.26	0.15450
GO:0016569	covalent chromatin modification	50	1	0.3	0.15543
GO:0009416	response to light stimulus	132	1	0.8	0.15714
GO:0034968	histone lysine methylation	21	1	0.13	0.15852
GO:0050896	response to stimulus	1388	5	8.39	0.16018
GO:0032774	RNA biosynthetic process	608	6	3.68	0.16108
GO:0016572	histone phosphorylation	6	1	0.04	0.16173
GO:0044283	small molecule biosynthetic process	358	2	2.16	0.16403
GO:0009066	aspartate family amino acid metabolic pr...	29	1	0.18	0.16555
GO:0010389	regulation of G2/M transition of mitotic...	8	1	0.05	0.16811
GO:0000086	G2/M transition of mitotic cell cycle	8	1	0.05	0.16811
GO:1902749	regulation of cell cycle G2/M phase tran...	8	1	0.05	0.16811
GO:0044839	cell cycle G2/M phase transition	8	1	0.05	0.16811
GO:0007346	regulation of mitotic cell cycle	10	1	0.06	0.17865
GO:1901990	regulation of mitotic cell cycle phase t...	10	1	0.06	0.17865
GO:1901987	regulation of cell cycle phase transitio...	10	1	0.06	0.17865
GO:0032506	cytokinetic process	18	1	0.11	0.17963
GO:0006950	response to stress	896	2	5.42	0.18003
GO:0050790	regulation of catalytic activity	181	1	1.09	0.18167
GO:0070887	cellular response to chemical stimulus	214	2	1.29	0.18515
GO:0019637	organophosphate metabolic process	432	2	2.61	0.18872
GO:0065003	macromolecular complex assembly	191	2	1.15	0.19050
GO:0019438	aromatic compound biosynthetic process	860	6	5.2	0.19056
GO:0032787	monocarboxylic acid metabolic process	310	3	1.87	0.19112
GO:0007010	cytoskeleton organization	76	1	0.46	0.19201
GO:0065009	regulation of molecular function	182	1	1.1	0.19355
GO:0006629	lipid metabolic process	458	4	2.77	0.19624
GO:0046394	carboxylic acid biosynthetic process	313	2	1.89	0.19643
GO:0016053	organic acid biosynthetic process	313	2	1.89	0.19643
GO:1902580	single-organism cellular localization	58	1	0.35	0.19941
GO:1902578	single-organism localization	58	1	0.35	0.19941
GO:0045488	pectin metabolic process	24	1	0.15	0.20008
GO:0010393	galacturonan metabolic process	24	1	0.15	0.20008
GO:1901135	carbohydrate derivative metabolic proces...	411	1	2.49	0.20114
GO:0006793	phosphorus metabolic process	948	5	5.73	0.20298
GO:0030154	cell differentiation	124	1	0.75	0.20860
GO:1901362	organic cyclic compound biosynthetic pro...	918	6	5.55	0.20994
GO:0006139	nucleobase-containing compound metabolic...	1627	15	9.84	0.21009
GO:0065002	intracellular protein transmembrane tran...	34	1	0.21	0.21057
GO:0071806	protein transmembrane transport	34	1	0.21	0.21057
GO:0009628	response to abiotic stimulus	299	2	1.81	0.21567
GO:0009081	branched-chain amino acid metabolic proc...	29	1	0.18	0.21725
GO:0016570	histone modification	45	1	0.27	0.22007
GO:0090304	nucleic acid metabolic process	1329	13	8.04	0.22090
GO:1902410	mitotic cytokinetic process	17	1	0.1	0.22325
GO:0000281	mitotic cytokinesis	17	1	0.1	0.22325
GO:0000911	cytokinesis by cell plate formation	17	1	0.1	0.22325
GO:0043933	macromolecular complex subunit organizat...	211	2	1.28	0.22510
GO:0071310	cellular response to organic substance	184	2	1.11	0.22720
GO:0016568	chromatin modification	59	1	0.36	0.22956
GO:0019685	photosynthesis, dark reaction	12	1	0.07	0.23316
GO:0019253	reductive pentose-phosphate cycle	12	1	0.07	0.23316
GO:0008654	phospholipid biosynthetic process	82	1	0.5	0.23317
GO:0000302	response to reactive oxygen species	47	1	0.28	0.23955
GO:1901607	alpha-amino acid biosynthetic process	142	1	0.86	0.24031
GO:0046483	heterocycle metabolic process	1752	15	10.59	0.24377
GO:0072524	pyridine-containing compound metabolic p...	49	1	0.3	0.24504
GO:0006891	intra-Golgi vesicle-mediated transport	9	1	0.05	0.25080
GO:0006796	phosphate-containing compound metabolic ...	927	5	5.61	0.25332
GO:0006555	methionine metabolic process	22	1	0.13	0.25594
GO:0009086	methionine biosynthetic process	22	1	0.13	0.25594
GO:0071495	cellular response to endogenous stimulus	142	2	0.86	0.25664
GO:0044743	intracellular protein transmembrane impo...	33	1	0.2	0.25783
GO:0015672	monovalent inorganic cation transport	127	1	0.77	0.26340
GO:0034641	cellular nitrogen compound metabolic pro...	1754	15	10.61	0.26376
GO:0022607	cellular component assembly	235	2	1.42	0.26420
GO:0019509	L-methionine biosynthetic process from m...	7	1	0.04	0.26601
GO:0071267	L-methionine salvage	7	1	0.04	0.26601
GO:0043102	amino acid salvage	7	1	0.04	0.26601
GO:0032870	cellular response to hormone stimulus	141	2	0.85	0.26951
GO:0009755	hormone-mediated signaling pathway	141	2	0.85	0.26951
GO:0006461	protein complex assembly	178	2	1.08	0.27125
GO:0070271	protein complex biogenesis	178	2	1.08	0.27125
GO:0006091	generation of precursor metabolites and ...	263	1	1.59	0.27612
GO:0006090	pyruvate metabolic process	112	1	0.68	0.27674
GO:0036211	protein modification process	625	3	3.78	0.28063
GO:0006464	cellular protein modification process	625	3	3.78	0.28063
GO:0006631	fatty acid metabolic process	129	2	0.78	0.28411
GO:0010035	response to inorganic substance	142	1	0.86	0.28733
GO:0009314	response to radiation	135	1	0.82	0.29141
GO:0043170	macromolecule metabolic process	2670	18	16.15	0.29609
GO:0008610	lipid biosynthetic process	318	2	1.92	0.29669
GO:0045490	pectin catabolic process	18	1	0.11	0.29951
GO:0008299	isoprenoid biosynthetic process	174	1	1.05	0.30385
GO:0006275	regulation of DNA replication	19	1	0.11	0.30665
GO:0006520	cellular amino acid metabolic process	302	2	1.83	0.30835
GO:0009987	cellular process	4336	28	26.22	0.30846
GO:0006996	organelle organization	391	3	2.36	0.31048
GO:0051186	cofactor metabolic process	171	1	1.03	0.31869
GO:0019682	glyceraldehyde-3-phosphate metabolic pro...	51	1	0.31	0.32291
GO:0046490	isopentenyl diphosphate metabolic proces...	51	1	0.31	0.32291
GO:0019288	isopentenyl diphosphate biosynthetic pro...	51	1	0.31	0.32291
GO:0009240	isopentenyl diphosphate biosynthetic pro...	51	1	0.31	0.32291
GO:0048869	cellular developmental process	158	1	0.96	0.32298
GO:0006807	nitrogen compound metabolic process	1994	16	12.06	0.32301
GO:0006260	DNA replication	263	4	1.59	0.33003
GO:0006812	cation transport	226	1	1.37	0.33146
GO:1901700	response to oxygen-containing compound	243	1	1.47	0.33169
GO:0034622	cellular macromolecular complex assembly	181	1	1.09	0.33394
GO:0009892	negative regulation of metabolic process	74	1	0.45	0.33599
GO:0032502	developmental process	494	3	2.99	0.34402
GO:0006720	isoprenoid metabolic process	177	1	1.07	0.34884
GO:0006325	chromatin organization	134	2	0.81	0.35019
GO:0044260	cellular macromolecule metabolic process	2411	17	14.58	0.36809
GO:0007049	cell cycle	132	2	0.8	0.36969
GO:0048519	negative regulation of biological proces...	143	1	0.86	0.36976
GO:0090407	organophosphate biosynthetic process	213	1	1.29	0.37129
GO:0007051	spindle organization	7	1	0.04	0.37182
GO:0051225	spindle assembly	7	1	0.04	0.37182
GO:0009266	response to temperature stimulus	105	1	0.63	0.38176
GO:0016051	carbohydrate biosynthetic process	165	1	1	0.38231
GO:0010876	lipid localization	39	1	0.24	0.38255
GO:0009639	response to red or far red light	56	1	0.34	0.38322
GO:0051301	cell division	111	2	0.67	0.38399
GO:0042542	response to hydrogen peroxide	36	1	0.22	0.39024
GO:0010605	negative regulation of macromolecule met...	69	1	0.42	0.39192
GO:0034728	nucleosome organization	66	1	0.4	0.39314
GO:0006334	nucleosome assembly	66	1	0.4	0.39314
GO:0065004	protein-DNA complex assembly	66	1	0.4	0.39314
GO:0071824	protein-DNA complex subunit organization	66	1	0.4	0.39314
GO:0071103	DNA conformation change	79	1	0.48	0.39329
GO:0044707	single-multicellular organism process	453	2	2.74	0.39764
GO:0006081	cellular aldehyde metabolic process	65	1	0.39	0.39941
GO:0023052	signaling	427	2	2.58	0.40543
GO:0044700	single organism signaling	427	2	2.58	0.40543
GO:0031497	chromatin assembly	68	1	0.41	0.41398
GO:0016192	vesicle-mediated transport	110	1	0.67	0.41548
GO:0048856	anatomical structure development	451	1	2.73	0.41938
GO:0032501	multicellular organismal process	461	2	2.79	0.42122
GO:0009640	photomorphogenesis	29	1	0.18	0.42568
GO:0072329	monocarboxylic acid catabolic process	33	1	0.2	0.42749
GO:0007275	multicellular organismal development	440	2	2.66	0.42855
GO:0071822	protein complex subunit organization	198	2	1.2	0.43028
GO:0006323	DNA packaging	70	1	0.42	0.43451
GO:0010564	regulation of cell cycle process	18	1	0.11	0.43547
GO:0000278	mitotic cell cycle	43	1	0.26	0.43705
GO:0007154	cell communication	460	2	2.78	0.44927
GO:0031407	oxylipin metabolic process	25	1	0.15	0.44934
GO:0031408	oxylipin biosynthetic process	25	1	0.15	0.44934
GO:0009553	embryo sac development	24	1	0.15	0.45619
GO:0044711	single-organism biosynthetic process	836	5	5.06	0.45738
GO:0006725	cellular aromatic compound metabolic pro...	1799	15	10.88	0.45935
GO:0006342	chromatin silencing	23	1	0.14	0.45955
GO:0045814	negative regulation of gene expression, ...	23	1	0.14	0.45955
GO:0007165	signal transduction	422	2	2.55	0.45970
GO:0051234	establishment of localization	866	4	5.24	0.46302
GO:0006732	coenzyme metabolic process	120	1	0.73	0.46823
GO:1901605	alpha-amino acid metabolic process	209	2	1.26	0.47127
GO:0071265	L-methionine biosynthetic process	10	1	0.06	0.47384
GO:0044767	single-organism developmental process	476	3	2.88	0.47828
GO:0010629	negative regulation of gene expression	64	1	0.39	0.48259
GO:1901360	organic cyclic compound metabolic proces...	1848	15	11.18	0.48456
GO:0048229	gametophyte development	48	1	0.29	0.48929
GO:0006333	chromatin assembly or disassembly	76	1	0.46	0.49394
GO:0016556	mRNA modification	15	1	0.09	0.50163
GO:0006633	fatty acid biosynthetic process	84	1	0.51	0.50458
GO:0044255	cellular lipid metabolic process	362	3	2.19	0.51681
GO:1902589	single-organism organelle organization	174	2	1.05	0.52156
GO:1903047	mitotic cell cycle process	30	1	0.18	0.52298
GO:0072330	monocarboxylic acid biosynthetic process	153	1	0.93	0.52436
GO:0022402	cell cycle process	88	1	0.53	0.56134
GO:0071704	organic substance metabolic process	3940	25	23.83	0.56982
GO:0051052	regulation of DNA metabolic process	22	1	0.13	0.57751
GO:0006888	ER to Golgi vesicle-mediated transport	18	1	0.11	0.59092
GO:0009062	fatty acid catabolic process	31	1	0.19	0.60066
GO:0044238	primary metabolic process	3745	25	22.65	0.62315
GO:0048285	organelle fission	38	1	0.23	0.63829
GO:0010038	response to metal ion	40	1	0.24	0.65263
GO:0016042	lipid catabolic process	55	1	0.33	0.66874
GO:0046686	response to cadmium ion	32	1	0.19	0.67278
GO:0048193	Golgi vesicle transport	48	1	0.29	0.68157
GO:0044242	cellular lipid catabolic process	39	1	0.24	0.68859
GO:0044237	cellular metabolic process	3656	24	22.11	0.71025
GO:0016310	phosphorylation	523	3	3.16	0.78304
GO:0008283	cell proliferation	39	1	0.24	0.79911
GO:0006644	phospholipid metabolic process	105	1	0.63	0.80410
GO:0000280	nuclear division	32	1	0.19	0.81205
GO:0046395	carboxylic acid catabolic process	79	1	0.48	0.81939
GO:0016054	organic acid catabolic process	79	1	0.48	0.81939
GO:0006790	sulfur compound metabolic process	146	1	0.88	0.83004
GO:0051179	localization	886	4	5.36	0.83611
GO:0051276	chromosome organization	150	2	0.91	0.84155
GO:0044786	cell cycle DNA replication	12	1	0.07	0.84944
GO:0042023	DNA endoreduplication	12	1	0.07	0.84944
GO:0051302	regulation of cell division	12	1	0.07	0.84997
GO:0044723	single-organism carbohydrate metabolic p...	331	2	2	0.85280
GO:0044282	small molecule catabolic process	85	1	0.51	0.85393
GO:0040029	regulation of gene expression, epigeneti...	57	1	0.34	0.88019
GO:0008152	metabolic process	5021	32	30.36	0.88465
GO:1901576	organic substance biosynthetic process	2030	13	12.28	0.89304
GO:0016458	gene silencing	49	1	0.3	0.89602
GO:0009059	macromolecule biosynthetic process	1323	9	8	0.90612
GO:0034440	lipid oxidation	29	1	0.18	0.91418
GO:0034645	cellular macromolecule biosynthetic proc...	1312	9	7.93	0.92080
GO:0044249	cellular biosynthetic process	1979	12	11.97	0.96167
GO:0009058	biosynthetic process	2110	13	12.76	0.96438
GO:0030258	lipid modification	45	1	0.27	0.99062
GO:0019395	fatty acid oxidation	28	1	0.17	1.00000
GO:0008150	biological_process	6284	38	38	1.00000
