# Supplementary material for: Identification of starch candidate genes using SLAF-seq and BSA strategies and development of related SNP-CAPS markers in tetraploid potato
Source: PLoS One. 2021 Dec 21;16(12):e0261403. doi: 10.1371/journal.pone.0261403 (PMC8691606; doi:10.1371/journal.pone.0261403)
Supplement: S1 File — (ZIP) [file pone.0261403.s011.zip › ED/Anno/SNPAnno/GO_Anno/topGO/Solanum_tuberosum_v4.03.topGO_CC.xls]

GO.ID	Term	Annotated	Significant	Expected	KS
GO:0009535	chloroplast thylakoid membrane	118	1	0.81	0.00275
GO:0031969	chloroplast membrane	33	1	0.23	0.00445
GO:0016021	integral component of membrane	663	2	4.54	0.00640
GO:0005768	endosome	21	1	0.14	0.00934
GO:0005802	trans-Golgi network	18	1	0.12	0.00957
GO:1902494	catalytic complex	138	1	0.94	0.01591
GO:0044436	thylakoid part	156	2	1.07	0.01935
GO:0000151	ubiquitin ligase complex	55	1	0.38	0.02082
GO:0031461	cullin-RING ubiquitin ligase complex	31	1	0.21	0.02265
GO:1990234	transferase complex	87	1	0.6	0.04555
GO:0034357	photosynthetic membrane	142	1	0.97	0.05744
GO:0005576	extracellular region	236	2	1.61	0.08805
GO:0043233	organelle lumen	144	1	0.99	0.08958
GO:0070013	intracellular organelle lumen	144	1	0.99	0.08958
GO:0009526	plastid envelope	135	1	0.92	0.11630
GO:0044428	nuclear part	154	2	1.05	0.12976
GO:0044422	organelle part	920	9	6.29	0.13314
GO:0044446	intracellular organelle part	920	9	6.29	0.13314
GO:0031967	organelle envelope	260	1	1.78	0.13339
GO:0031975	envelope	262	1	1.79	0.14018
GO:0043231	intracellular membrane-bounded organelle	1796	17	12.29	0.14078
GO:0005634	nucleus	657	7	4.49	0.14205
GO:0043227	membrane-bounded organelle	1797	17	12.29	0.14351
GO:0031981	nuclear lumen	119	1	0.81	0.14583
GO:0031974	membrane-enclosed lumen	152	1	1.04	0.14780
GO:0043229	intracellular organelle	2085	18	14.26	0.15497
GO:0043226	organelle	2086	18	14.27	0.15783
GO:0044434	chloroplast part	348	5	2.38	0.15981
GO:0009579	thylakoid	215	3	1.47	0.16091
GO:0005777	peroxisome	46	1	0.31	0.21389
GO:0042579	microbody	46	1	0.31	0.21389
GO:0009941	chloroplast envelope	125	1	0.86	0.24169
GO:0044435	plastid part	354	5	2.42	0.25645
GO:0009570	chloroplast stroma	162	2	1.11	0.27266
GO:0071944	cell periphery	381	3	2.61	0.28304
GO:0030054	cell junction	72	1	0.49	0.28939
GO:0009506	plasmodesma	72	1	0.49	0.28939
GO:0005911	cell-cell junction	72	1	0.49	0.28939
GO:0055044	symplast	72	1	0.49	0.28939
GO:0016020	membrane	1370	7	9.37	0.31175
GO:0031410	cytoplasmic vesicle	21	1	0.14	0.31600
GO:0016023	cytoplasmic membrane-bounded vesicle	21	1	0.14	0.31600
GO:0031988	membrane-bounded vesicle	22	1	0.15	0.34849
GO:0044425	membrane part	819	2	5.6	0.36511
GO:0031982	vesicle	23	1	0.16	0.38072
GO:0042170	plastid membrane	37	1	0.25	0.38279
GO:0031977	thylakoid lumen	25	1	0.17	0.40946
GO:0044464	cell part	2783	22	19.04	0.41875
GO:0005623	cell	2783	22	19.04	0.41875
GO:0031976	plastid thylakoid	159	3	1.09	0.42098
GO:0009534	chloroplast thylakoid	159	3	1.09	0.42098
GO:0009532	plastid stroma	165	2	1.13	0.42797
GO:0031224	intrinsic component of membrane	674	2	4.61	0.45322
GO:0005618	cell wall	118	1	0.81	0.46810
GO:0030312	external encapsulating structure	120	1	0.82	0.49852
GO:0031984	organelle subcompartment	164	3	1.12	0.50018
GO:0044444	cytoplasmic part	1615	10	11.05	0.51820
GO:0005886	plasma membrane	275	2	1.88	0.52006
GO:0032993	protein-DNA complex	66	1	0.45	0.55786
GO:0043228	non-membrane-bounded organelle	507	1	3.47	0.56498
GO:0043232	intracellular non-membrane-bounded organ...	507	1	3.47	0.56498
GO:0032991	macromolecular complex	852	2	5.83	0.58715
GO:0031978	plastid thylakoid lumen	21	1	0.14	0.58744
GO:0009543	chloroplast thylakoid lumen	21	1	0.14	0.58744
GO:0005622	intracellular	2576	19	17.62	0.59778
GO:0005694	chromosome	87	1	0.6	0.62001
GO:0043234	protein complex	524	1	3.58	0.64390
GO:0044424	intracellular part	2511	19	17.18	0.65545
GO:0044427	chromosomal part	76	1	0.52	0.65792
GO:0005794	Golgi apparatus	87	1	0.6	0.69678
GO:0012505	endomembrane system	209	1	1.43	0.71628
GO:0042651	thylakoid membrane	125	1	0.86	0.72276
GO:0005829	cytosol	241	1	1.65	0.73803
GO:0031090	organelle membrane	257	1	1.76	0.78342
GO:0044431	Golgi apparatus part	38	1	0.26	0.78390
GO:0005739	mitochondrion	287	1	1.96	0.80192
GO:0009507	chloroplast	634	6	4.34	0.89516
GO:0005737	cytoplasm	1893	12	12.95	0.89633
GO:0009536	plastid	684	6	4.68	0.91795
GO:0005575	cellular_component	3508	24	24	1.00000
GO:0055035	plastid thylakoid membrane	118	1	0.81	1.00000
