# Supplementary material for: Identification of starch candidate genes using SLAF-seq and BSA strategies and development of related SNP-CAPS markers in tetraploid potato
Source: PLoS One. 2021 Dec 21;16(12):e0261403. doi: 10.1371/journal.pone.0261403 (PMC8691606; doi:10.1371/journal.pone.0261403)
Supplement: S1 File — (ZIP) [file pone.0261403.s011.zip › ED/Anno/SNPAnno/GO_Anno/topGO/Solanum_tuberosum_v4.03.topGO_MF.xls]

GO.ID	Term	Annotated	Significant	Expected	KS
GO:0005515	protein binding	567	3	2.77	0.00015
GO:0005524	ATP binding	783	3	3.83	0.00015
GO:0022857	transmembrane transporter activity	308	1	1.51	0.00148
GO:0016853	isomerase activity	104	1	0.51	0.00254
GO:0005215	transporter activity	408	1	1.99	0.00272
GO:0004497	monooxygenase activity	166	3	0.81	0.00425
GO:0016773	phosphotransferase activity, alcohol gro...	421	1	2.06	0.00534
GO:0003677	DNA binding	572	2	2.8	0.00542
GO:0004857	enzyme inhibitor activity	73	1	0.36	0.00660
GO:0003676	nucleic acid binding	1363	8	6.66	0.00693
GO:0009055	electron carrier activity	248	3	1.21	0.00854
GO:0004553	hydrolase activity, hydrolyzing O-glycos...	200	1	0.98	0.00920
GO:0048037	cofactor binding	322	3	1.57	0.01147
GO:0022892	substrate-specific transporter activity	269	1	1.31	0.01163
GO:0046906	tetrapyrrole binding	265	3	1.3	0.01512
GO:0016301	kinase activity	494	2	2.41	0.01623
GO:0020037	heme binding	228	3	1.11	0.01725
GO:0022891	substrate-specific transmembrane transpo...	249	1	1.22	0.01751
GO:0004672	protein kinase activity	367	1	1.79	0.01805
GO:0016705	oxidoreductase activity, acting on paire...	262	4	1.28	0.01856
GO:0008168	methyltransferase activity	96	1	0.47	0.01931
GO:0004565	beta-galactosidase activity	14	1	0.07	0.02195
GO:0050662	coenzyme binding	198	2	0.97	0.02331
GO:0008173	RNA methyltransferase activity	10	1	0.05	0.02416
GO:0052689	carboxylic ester hydrolase activity	55	2	0.27	0.02421
GO:0016491	oxidoreductase activity	992	9	4.85	0.02461
GO:0046983	protein dimerization activity	233	2	1.14	0.02861
GO:0003755	peptidyl-prolyl cis-trans isomerase acti...	20	1	0.1	0.03084
GO:0016741	transferase activity, transferring one-c...	103	1	0.5	0.03391
GO:0022804	active transmembrane transporter activit...	135	1	0.66	0.03599
GO:0030246	carbohydrate binding	61	1	0.3	0.03870
GO:0015925	galactosidase activity	16	1	0.08	0.04798
GO:0016859	cis-trans isomerase activity	21	1	0.1	0.04819
GO:0003964	RNA-directed DNA polymerase activity	221	3	1.08	0.04984
GO:0016788	hydrolase activity, acting on ester bond...	237	4	1.16	0.05300
GO:0035639	purine ribonucleoside triphosphate bindi...	908	4	4.44	0.05342
GO:0016298	lipase activity	36	1	0.18	0.05415
GO:0030599	pectinesterase activity	27	1	0.13	0.05598
GO:0015075	ion transmembrane transporter activity	218	1	1.07	0.05629
GO:0016616	oxidoreductase activity, acting on the C...	120	1	0.59	0.06218
GO:0005525	GTP binding	125	1	0.61	0.06740
GO:0032561	guanyl ribonucleotide binding	125	1	0.61	0.06740
GO:0019001	guanyl nucleotide binding	125	1	0.61	0.06740
GO:0016787	hydrolase activity	1127	6	5.51	0.06786
GO:0034061	DNA polymerase activity	222	3	1.09	0.06788
GO:0004620	phospholipase activity	14	1	0.07	0.06958
GO:0008509	anion transmembrane transporter activity	55	1	0.27	0.06968
GO:0003723	RNA binding	436	5	2.13	0.07902
GO:0004518	nuclease activity	42	1	0.21	0.08595
GO:0003700	sequence-specific DNA binding transcript...	269	2	1.31	0.08762
GO:0001071	nucleic acid binding transcription facto...	269	2	1.31	0.08762
GO:0003954	NADH dehydrogenase activity	25	1	0.12	0.09978
GO:0016614	oxidoreductase activity, acting on CH-OH...	131	1	0.64	0.10590
GO:0016651	oxidoreductase activity, acting on NAD(P...	52	1	0.25	0.11712
GO:0043168	anion binding	1335	4	6.53	0.13288
GO:0008137	NADH dehydrogenase (ubiquinone) activity	24	1	0.12	0.13390
GO:0050136	NADH dehydrogenase (quinone) activity	24	1	0.12	0.13390
GO:1901677	phosphate transmembrane transporter acti...	15	1	0.07	0.14431
GO:0008514	organic anion transmembrane transporter ...	19	1	0.09	0.15548
GO:0005506	iron ion binding	266	5	1.3	0.15875
GO:0015291	secondary active transmembrane transport...	67	1	0.33	0.17375
GO:0046872	metal ion binding	1499	9	7.33	0.22099
GO:0008270	zinc ion binding	451	4	2.2	0.22880
GO:0060089	molecular transducer activity	102	1	0.5	0.23624
GO:0004871	signal transducer activity	102	1	0.5	0.23624
GO:0030234	enzyme regulator activity	108	1	0.53	0.25305
GO:0051287	NAD binding	49	1	0.24	0.26508
GO:0043169	cation binding	1526	9	7.46	0.28896
GO:0015297	antiporter activity	32	1	0.16	0.29161
GO:0016779	nucleotidyltransferase activity	280	3	1.37	0.30902
GO:0016702	oxidoreductase activity, acting on singl...	46	2	0.22	0.33739
GO:0038023	signaling receptor activity	48	1	0.23	0.35380
GO:0004888	transmembrane signaling receptor activit...	29	1	0.14	0.36020
GO:0015605	organophosphate ester transmembrane tran...	6	1	0.03	0.36298
GO:0015932	nucleobase-containing compound transmemb...	8	1	0.04	0.37522
GO:0016655	oxidoreductase activity, acting on NAD(P...	33	1	0.16	0.37887
GO:0050661	NADP binding	45	1	0.22	0.39602
GO:0016706	oxidoreductase activity, acting on paire...	78	1	0.38	0.40229
GO:0004872	receptor activity	51	1	0.25	0.40437
GO:1901505	carbohydrate derivative transporter acti...	7	1	0.03	0.42419
GO:0045330	aspartyl esterase activity	16	1	0.08	0.47713
GO:0051213	dioxygenase activity	117	3	0.57	0.50617
GO:0016701	oxidoreductase activity, acting on singl...	52	2	0.25	0.57043
GO:0046914	transition metal ion binding	820	9	4.01	0.62005
GO:0048038	quinone binding	27	1	0.13	0.66386
GO:0016798	hydrolase activity, acting on glycosyl b...	205	2	1	0.67298
GO:0016740	transferase activity	1567	6	7.66	0.68427
GO:0097159	organic cyclic compound binding	3023	17	14.78	0.70697
GO:1901363	heterocyclic compound binding	3022	17	14.77	0.73650
GO:0016165	linoleate 13S-lipoxygenase activity	16	1	0.08	0.74270
GO:0036094	small molecule binding	1486	6	7.26	0.76436
GO:0004527	exonuclease activity	11	1	0.05	0.77474
GO:0019199	transmembrane receptor protein kinase ac...	9	1	0.04	0.81551
GO:0000166	nucleotide binding	1447	6	7.07	0.85277
GO:1901265	nucleoside phosphate binding	1447	6	7.07	0.85277
GO:0016903	oxidoreductase activity, acting on the a...	51	1	0.25	0.85458
GO:0016620	oxidoreductase activity, acting on the a...	40	1	0.2	0.87861
GO:0003824	catalytic activity	4042	22	19.76	0.91442
GO:0097367	carbohydrate derivative binding	1143	4	5.59	0.94419
GO:0043167	ion binding	2717	13	13.28	0.94780
GO:0016772	transferase activity, transferring phosp...	809	5	3.95	0.95682
GO:0005488	binding	4389	26	21.45	0.96868
GO:0032553	ribonucleotide binding	1123	4	5.49	0.98050
GO:0032550	purine ribonucleoside binding	1105	4	5.4	0.99414
GO:0001883	purine nucleoside binding	1105	4	5.4	0.99414
GO:0032555	purine ribonucleotide binding	1106	4	5.41	0.99416
GO:0032549	ribonucleoside binding	1112	4	5.44	0.99427
GO:0001882	nucleoside binding	1112	4	5.44	0.99427
GO:0017076	purine nucleotide binding	1124	4	5.49	0.99449
GO:0003674	molecular_function	6751	33	33	1.00000
GO:0030554	adenyl nucleotide binding	999	3	4.88	1.00000
GO:0032559	adenyl ribonucleotide binding	981	3	4.8	1.00000
