# Supplementary material for: Identification of starch candidate genes using SLAF-seq and BSA strategies and development of related SNP-CAPS markers in tetraploid potato
Source: PLoS One. 2021 Dec 21;16(12):e0261403. doi: 10.1371/journal.pone.0261403 (PMC8691606; doi:10.1371/journal.pone.0261403)
Supplement: S1 File — (ZIP) [file pone.0261403.s011.zip › ED/Anno/SNPAnno/GO_Anno/topGO/topGO.list]

#ID	Value
PGSC0003DMG400000005	1
PGSC0003DMG400000008	1
PGSC0003DMG400000009	1
PGSC0003DMG400000010	1
PGSC0003DMG400000011	1
PGSC0003DMG400000022	1
PGSC0003DMG400000045	1
PGSC0003DMG400000046	1
PGSC0003DMG400000047	1
PGSC0003DMG400000048	1
PGSC0003DMG400000059	1
PGSC0003DMG400000066	1
PGSC0003DMG400000067	1
PGSC0003DMG400000069	1
PGSC0003DMG400000073	1
PGSC0003DMG400000078	1
PGSC0003DMG400000086	1
PGSC0003DMG400000088	1
PGSC0003DMG400000093	1
PGSC0003DMG400000123	1
PGSC0003DMG400000124	1
PGSC0003DMG400000128	1
PGSC0003DMG400000131	1
PGSC0003DMG400000132	1
PGSC0003DMG400000133	1
PGSC0003DMG400000136	1
PGSC0003DMG400000145	1
PGSC0003DMG400000146	1
PGSC0003DMG400000147	1
PGSC0003DMG400000155	1
PGSC0003DMG400000157	1
PGSC0003DMG400000166	1
PGSC0003DMG400000168	1
PGSC0003DMG400000170	1
PGSC0003DMG400000177	1
PGSC0003DMG400000180	1
PGSC0003DMG400000184	1
PGSC0003DMG400000190	1
PGSC0003DMG400000193	1
PGSC0003DMG400000194	1
PGSC0003DMG400000210	1
PGSC0003DMG400000211	1
PGSC0003DMG400000212	1
PGSC0003DMG400000213	1
PGSC0003DMG400000217	1
PGSC0003DMG400000227	1
PGSC0003DMG400000231	1
PGSC0003DMG400000236	1
PGSC0003DMG400000243	1
PGSC0003DMG400000248	1
PGSC0003DMG400000259	1
PGSC0003DMG400000261	1
PGSC0003DMG400000270	1
PGSC0003DMG400000273	1
PGSC0003DMG400000274	1
PGSC0003DMG400000276	1
PGSC0003DMG400000277	1
PGSC0003DMG400000282	1
PGSC0003DMG400000284	1
PGSC0003DMG400000285	1
PGSC0003DMG400000286	1
PGSC0003DMG400000289	1
PGSC0003DMG400000291	1
PGSC0003DMG400000295	1
PGSC0003DMG400000328	1
PGSC0003DMG400000333	1
PGSC0003DMG400000335	1
PGSC0003DMG400000337	1
PGSC0003DMG400000339	1
PGSC0003DMG400000345	1
PGSC0003DMG400000351	1
PGSC0003DMG400000352	1
PGSC0003DMG400000354	1
PGSC0003DMG400000360	1
PGSC0003DMG400000365	1
PGSC0003DMG400000372	1
PGSC0003DMG400000375	1
PGSC0003DMG400000379	1
PGSC0003DMG400000384	1
PGSC0003DMG400000385	1
PGSC0003DMG400000387	1
PGSC0003DMG400000394	1
PGSC0003DMG400000398	1
PGSC0003DMG400000401	1
PGSC0003DMG400000402	1
PGSC0003DMG400000404	1
PGSC0003DMG400000405	1
PGSC0003DMG400000408	1
PGSC0003DMG400000409	1
PGSC0003DMG400000417	1
PGSC0003DMG400000420	1
PGSC0003DMG400000422	1
PGSC0003DMG400000425	1
PGSC0003DMG400000433	1
PGSC0003DMG400000439	1
PGSC0003DMG400000440	1
PGSC0003DMG400000444	1
PGSC0003DMG400000448	1
PGSC0003DMG400000449	1
PGSC0003DMG400000456	1
PGSC0003DMG400000457	1
PGSC0003DMG400000462	1
PGSC0003DMG400000481	1
PGSC0003DMG400000482	1
PGSC0003DMG400000483	1
PGSC0003DMG400000485	1
PGSC0003DMG400000487	1
PGSC0003DMG400000488	1
PGSC0003DMG400000493	1
PGSC0003DMG400000494	1
PGSC0003DMG400000496	1
PGSC0003DMG400000498	1
PGSC0003DMG400000500	1
PGSC0003DMG400000501	1
PGSC0003DMG400000505	1
PGSC0003DMG400000509	1
PGSC0003DMG400000512	1
PGSC0003DMG400000518	1
PGSC0003DMG400000519	1
PGSC0003DMG400000525	1
PGSC0003DMG400000536	1
PGSC0003DMG400000538	1
PGSC0003DMG400000540	1
PGSC0003DMG400000555	1
PGSC0003DMG400000560	1
PGSC0003DMG400000572	1
PGSC0003DMG400000579	1
PGSC0003DMG400000582	1
PGSC0003DMG400000584	1
PGSC0003DMG400000599	1
PGSC0003DMG400000608	1
PGSC0003DMG400000613	1
PGSC0003DMG400000614	1
PGSC0003DMG400000625	1
PGSC0003DMG400000627	1
PGSC0003DMG400000631	1
PGSC0003DMG400000635	1
PGSC0003DMG400000636	1
PGSC0003DMG400000638	1
PGSC0003DMG400000642	1
PGSC0003DMG400000673	1
PGSC0003DMG400000678	1
PGSC0003DMG400000681	1
PGSC0003DMG400000682	1
PGSC0003DMG400000684	1
PGSC0003DMG400000691	1
PGSC0003DMG400000693	1
PGSC0003DMG400000694	1
PGSC0003DMG400000695	1
PGSC0003DMG400000708	1
PGSC0003DMG400000709	1
PGSC0003DMG400000712	1
PGSC0003DMG400000720	1
PGSC0003DMG400000721	1
PGSC0003DMG400000726	1
PGSC0003DMG400000733	1
PGSC0003DMG400000735	1
PGSC0003DMG400000737	1
PGSC0003DMG400000754	1
PGSC0003DMG400000755	1
PGSC0003DMG400000756	1
PGSC0003DMG400000757	1
PGSC0003DMG400000763	1
PGSC0003DMG400000765	1
PGSC0003DMG400000791	1
PGSC0003DMG400000792	1
PGSC0003DMG400000797	1
PGSC0003DMG400000799	1
PGSC0003DMG400000808	1
PGSC0003DMG400000811	1
PGSC0003DMG400000819	1
PGSC0003DMG400000821	1
PGSC0003DMG400000843	1
PGSC0003DMG400000861	1
PGSC0003DMG400000864	1
PGSC0003DMG400000872	1
PGSC0003DMG400000875	1
PGSC0003DMG400000878	1
PGSC0003DMG400000879	1
PGSC0003DMG400000882	1
PGSC0003DMG400000885	1
PGSC0003DMG400000889	1
PGSC0003DMG400000890	1
PGSC0003DMG400000891	1
PGSC0003DMG400000893	1
PGSC0003DMG400000894	1
PGSC0003DMG400000897	1
PGSC0003DMG400000909	1
PGSC0003DMG400000912	1
PGSC0003DMG400000918	1
PGSC0003DMG400000926	1
PGSC0003DMG400000928	1
PGSC0003DMG400000933	1
PGSC0003DMG400000935	1
PGSC0003DMG400000936	1
PGSC0003DMG400000939	1
PGSC0003DMG400000944	1
PGSC0003DMG400000954	1
PGSC0003DMG400000957	1
PGSC0003DMG400000965	1
PGSC0003DMG400000978	1
PGSC0003DMG400000980	1
PGSC0003DMG400000984	1
PGSC0003DMG400000991	1
PGSC0003DMG400000994	1
PGSC0003DMG400000995	1
PGSC0003DMG400000996	1
PGSC0003DMG400000997	1
PGSC0003DMG400001002	1
PGSC0003DMG400001003	1
PGSC0003DMG400001014	1
PGSC0003DMG400001015	1
PGSC0003DMG400001047	1
PGSC0003DMG400001057	1
PGSC0003DMG400001058	1
PGSC0003DMG400001060	1
PGSC0003DMG400001065	1
PGSC0003DMG400001066	1
PGSC0003DMG400001069	1
PGSC0003DMG400001070	1
PGSC0003DMG400001075	1
PGSC0003DMG400001076	1
PGSC0003DMG400001077	1
PGSC0003DMG400001078	1
PGSC0003DMG400001082	1
PGSC0003DMG400001083	1
PGSC0003DMG400001092	1
PGSC0003DMG400001099	1
PGSC0003DMG400001104	1
PGSC0003DMG400001108	1
PGSC0003DMG400001117	1
PGSC0003DMG400001119	1
PGSC0003DMG400001123	1
PGSC0003DMG400001127	1
PGSC0003DMG400001128	1
PGSC0003DMG400001130	1
PGSC0003DMG400001135	1
PGSC0003DMG400001136	1
PGSC0003DMG400001145	1
PGSC0003DMG400001149	1
PGSC0003DMG400001161	1
PGSC0003DMG400001162	1
PGSC0003DMG400001165	1
PGSC0003DMG400001182	1
PGSC0003DMG400001185	1
PGSC0003DMG400001190	1
PGSC0003DMG400001191	1
PGSC0003DMG400001195	1
PGSC0003DMG400001206	1
PGSC0003DMG400001207	1
PGSC0003DMG400001214	1
PGSC0003DMG400001215	1
PGSC0003DMG400001228	1
PGSC0003DMG400001229	1
PGSC0003DMG400001233	1
PGSC0003DMG400001237	1
PGSC0003DMG400001246	1
PGSC0003DMG400001247	1
PGSC0003DMG400001249	1
PGSC0003DMG400001251	1
PGSC0003DMG400001253	1
PGSC0003DMG400001256	1
PGSC0003DMG400001271	1
PGSC0003DMG400001272	1
PGSC0003DMG400001278	1
PGSC0003DMG400001287	1
PGSC0003DMG400001292	1
PGSC0003DMG400001298	1
PGSC0003DMG400001313	1
PGSC0003DMG400001314	1
PGSC0003DMG400001317	1
PGSC0003DMG400001318	1
PGSC0003DMG400001320	1
PGSC0003DMG400001321	1
PGSC0003DMG400001327	1
PGSC0003DMG400001328	1
PGSC0003DMG400001337	1
PGSC0003DMG400001338	1
PGSC0003DMG400001339	1
PGSC0003DMG400001340	1
PGSC0003DMG400001350	1
PGSC0003DMG400001351	1
PGSC0003DMG400001355	1
PGSC0003DMG400001361	1
PGSC0003DMG400001365	1
PGSC0003DMG400001374	1
PGSC0003DMG400001377	1
PGSC0003DMG400001378	1
PGSC0003DMG400001387	1
PGSC0003DMG400001392	1
PGSC0003DMG400001396	1
PGSC0003DMG400001403	1
PGSC0003DMG400001405	1
PGSC0003DMG400001410	1
PGSC0003DMG400001412	1
PGSC0003DMG400001416	1
PGSC0003DMG400001418	1
PGSC0003DMG400001419	1
PGSC0003DMG400001421	1
PGSC0003DMG400001425	1
PGSC0003DMG400001426	1
PGSC0003DMG400001427	1
PGSC0003DMG400001432	1
PGSC0003DMG400001434	1
PGSC0003DMG400001438	1
PGSC0003DMG400001440	1
PGSC0003DMG400001442	1
PGSC0003DMG400001448	1
PGSC0003DMG400001452	1
PGSC0003DMG400001453	1
PGSC0003DMG400001463	1
PGSC0003DMG400001469	1
PGSC0003DMG400001470	1
PGSC0003DMG400001492	1
PGSC0003DMG400001498	1
PGSC0003DMG400001508	1
PGSC0003DMG400001523	1
PGSC0003DMG400001524	1
PGSC0003DMG400001525	1
PGSC0003DMG400001528	1
PGSC0003DMG400001529	1
PGSC0003DMG400001545	1
PGSC0003DMG400001549	1
PGSC0003DMG400001550	1
PGSC0003DMG400001567	1
PGSC0003DMG400001570	1
PGSC0003DMG400001589	1
PGSC0003DMG400001590	1
PGSC0003DMG400001591	1
PGSC0003DMG400001597	1
PGSC0003DMG400001598	1
PGSC0003DMG400001616	1
PGSC0003DMG400001618	1
PGSC0003DMG400001625	1
PGSC0003DMG400001626	1
PGSC0003DMG400001629	1
PGSC0003DMG400001630	1
PGSC0003DMG400001635	1
PGSC0003DMG400001638	1
PGSC0003DMG400001639	1
PGSC0003DMG400001640	1
PGSC0003DMG400001656	1
PGSC0003DMG400001661	1
PGSC0003DMG400001662	1
PGSC0003DMG400001674	1
PGSC0003DMG400001677	1
PGSC0003DMG400001690	1
PGSC0003DMG400001699	1
PGSC0003DMG400001706	1
PGSC0003DMG400001716	1
PGSC0003DMG400001717	1
PGSC0003DMG400001718	1
PGSC0003DMG400001728	1
PGSC0003DMG400001735	1
PGSC0003DMG400001746	1
PGSC0003DMG400001752	1
PGSC0003DMG400001759	1
PGSC0003DMG400001760	1
PGSC0003DMG400001769	1
PGSC0003DMG400001770	1
PGSC0003DMG400001772	1
PGSC0003DMG400001775	1
PGSC0003DMG400001780	1
PGSC0003DMG400001783	1
PGSC0003DMG400001801	1
PGSC0003DMG400001802	1
PGSC0003DMG400001809	1
PGSC0003DMG400001848	1
PGSC0003DMG400001853	1
PGSC0003DMG400001855	1
PGSC0003DMG400001856	1
PGSC0003DMG400001863	1
PGSC0003DMG400001864	1
PGSC0003DMG400001878	1
PGSC0003DMG400001879	1
PGSC0003DMG400001882	1
PGSC0003DMG400001884	1
PGSC0003DMG400001896	1
PGSC0003DMG400001902	1
PGSC0003DMG400001904	1
PGSC0003DMG400001905	1
PGSC0003DMG400001914	1
PGSC0003DMG400001923	1
PGSC0003DMG400001924	1
PGSC0003DMG400001927	1
PGSC0003DMG400001929	1
PGSC0003DMG400001934	1
PGSC0003DMG400001939	1
PGSC0003DMG400001948	1
PGSC0003DMG400001949	1
PGSC0003DMG400001956	1
PGSC0003DMG400001960	1
PGSC0003DMG400001969	1
PGSC0003DMG400001972	1
PGSC0003DMG400001977	1
PGSC0003DMG400001985	1
PGSC0003DMG400002008	1
PGSC0003DMG400002011	1
PGSC0003DMG400002017	1
PGSC0003DMG400002027	1
PGSC0003DMG400002028	1
PGSC0003DMG400002029	1
PGSC0003DMG400002030	1
PGSC0003DMG400002037	1
PGSC0003DMG400002038	1
PGSC0003DMG400002041	1
PGSC0003DMG400002046	1
PGSC0003DMG400002049	1
PGSC0003DMG400002052	1
PGSC0003DMG400002061	1
PGSC0003DMG400002066	1
PGSC0003DMG400002068	1
PGSC0003DMG400002073	1
PGSC0003DMG400002078	1
PGSC0003DMG400002113	1
PGSC0003DMG400002118	1
PGSC0003DMG400002120	1
PGSC0003DMG400002123	1
PGSC0003DMG400002124	1
PGSC0003DMG400002126	1
PGSC0003DMG400002132	1
PGSC0003DMG400002144	1
PGSC0003DMG400002146	1
PGSC0003DMG400002151	1
PGSC0003DMG400002156	1
PGSC0003DMG400002165	1
PGSC0003DMG400002166	1
PGSC0003DMG400002167	1
PGSC0003DMG400002168	1
PGSC0003DMG400002169	1
PGSC0003DMG400002171	1
PGSC0003DMG400002172	1
PGSC0003DMG400002176	1
PGSC0003DMG400002179	1
PGSC0003DMG400002180	1
PGSC0003DMG400002182	1
PGSC0003DMG400002184	1
PGSC0003DMG400002188	1
PGSC0003DMG400002190	1
PGSC0003DMG400002201	1
PGSC0003DMG400002202	1
PGSC0003DMG400002205	1
PGSC0003DMG400002206	1
PGSC0003DMG400002209	1
PGSC0003DMG400002217	1
PGSC0003DMG400002219	1
PGSC0003DMG400002248	1
PGSC0003DMG400002249	1
PGSC0003DMG400002250	1
PGSC0003DMG400002274	1
PGSC0003DMG400002303	1
PGSC0003DMG400002309	1
PGSC0003DMG400002312	1
PGSC0003DMG400002314	1
PGSC0003DMG400002321	1
PGSC0003DMG400002327	1
PGSC0003DMG400002328	1
PGSC0003DMG400002332	1
PGSC0003DMG400002334	1
PGSC0003DMG400002342	1
PGSC0003DMG400002347	1
PGSC0003DMG400002352	1
PGSC0003DMG400002355	1
PGSC0003DMG400002356	1
PGSC0003DMG400002366	1
PGSC0003DMG400002370	1
PGSC0003DMG400002383	1
PGSC0003DMG400002386	1
PGSC0003DMG400002389	1
PGSC0003DMG400002392	1
PGSC0003DMG400002394	1
PGSC0003DMG400002398	1
PGSC0003DMG400002401	1
PGSC0003DMG400002405	1
PGSC0003DMG400002408	1
PGSC0003DMG400002414	1
PGSC0003DMG400002436	1
PGSC0003DMG400002452	1
PGSC0003DMG400002471	1
PGSC0003DMG400002472	1
PGSC0003DMG400002473	1
PGSC0003DMG400002478	1
PGSC0003DMG400002479	1
PGSC0003DMG400002482	0.01
PGSC0003DMG400002484	1
PGSC0003DMG400002485	1
PGSC0003DMG400002486	1
PGSC0003DMG400002493	0.01
PGSC0003DMG400002498	1
PGSC0003DMG400002513	0.01
PGSC0003DMG400002520	0.01
PGSC0003DMG400002525	1
PGSC0003DMG400002526	1
PGSC0003DMG400002535	1
PGSC0003DMG400002536	1
PGSC0003DMG400002537	0.01
PGSC0003DMG400002539	1
PGSC0003DMG400002541	1
PGSC0003DMG400002545	1
PGSC0003DMG400002546	1
PGSC0003DMG400002547	1
PGSC0003DMG400002550	1
PGSC0003DMG400002552	1
PGSC0003DMG400002558	0.01
PGSC0003DMG400002560	0.01
PGSC0003DMG400002563	0.01
PGSC0003DMG400002564	0.01
PGSC0003DMG400002568	1
PGSC0003DMG400002573	1
PGSC0003DMG400002579	1
PGSC0003DMG400002581	0.01
PGSC0003DMG400002583	0.01
PGSC0003DMG400002590	0.01
PGSC0003DMG400002595	1
PGSC0003DMG400002596	1
PGSC0003DMG400002597	1
PGSC0003DMG400002601	1
PGSC0003DMG400002608	0.01
PGSC0003DMG400002612	1
PGSC0003DMG400002616	1
PGSC0003DMG400002619	1
PGSC0003DMG400002620	0.01
PGSC0003DMG400002626	1
PGSC0003DMG400002631	0.01
PGSC0003DMG400002636	1
PGSC0003DMG400002651	0.01
PGSC0003DMG400002671	1
PGSC0003DMG400002674	1
PGSC0003DMG400002675	1
PGSC0003DMG400002682	1
PGSC0003DMG400002684	1
PGSC0003DMG400002687	1
PGSC0003DMG400002688	1
PGSC0003DMG400002692	1
PGSC0003DMG400002694	1
PGSC0003DMG400002697	1
PGSC0003DMG400002703	1
PGSC0003DMG400002713	1
PGSC0003DMG400002716	1
PGSC0003DMG400002719	1
PGSC0003DMG400002720	1
PGSC0003DMG400002726	1
PGSC0003DMG400002727	1
PGSC0003DMG400002729	1
PGSC0003DMG400002741	1
PGSC0003DMG400002745	1
PGSC0003DMG400002747	1
PGSC0003DMG400002759	1
PGSC0003DMG400002764	1
PGSC0003DMG400002768	1
PGSC0003DMG400002769	1
PGSC0003DMG400002773	1
PGSC0003DMG400002776	1
PGSC0003DMG400002777	1
PGSC0003DMG400002778	1
PGSC0003DMG400002779	1
PGSC0003DMG400002782	1
PGSC0003DMG400002787	1
PGSC0003DMG400002789	1
PGSC0003DMG400002792	1
PGSC0003DMG400002800	1
PGSC0003DMG400002804	1
PGSC0003DMG400002817	1
PGSC0003DMG400002819	1
PGSC0003DMG400002824	1
PGSC0003DMG400002825	1
PGSC0003DMG400002828	1
PGSC0003DMG400002837	1
PGSC0003DMG400002845	1
PGSC0003DMG400002855	1
PGSC0003DMG400002859	1
PGSC0003DMG400002860	1
PGSC0003DMG400002861	1
PGSC0003DMG400002862	1
PGSC0003DMG400002867	1
PGSC0003DMG400002874	1
PGSC0003DMG400002883	1
PGSC0003DMG400002884	1
PGSC0003DMG400002890	1
PGSC0003DMG400002891	1
PGSC0003DMG400002895	1
PGSC0003DMG400002900	1
PGSC0003DMG400002904	1
PGSC0003DMG400002905	1
PGSC0003DMG400002912	1
PGSC0003DMG400002914	1
PGSC0003DMG400002918	1
PGSC0003DMG400002921	1
PGSC0003DMG400002922	1
PGSC0003DMG400002923	1
PGSC0003DMG400002927	1
PGSC0003DMG400002928	1
PGSC0003DMG400002943	1
PGSC0003DMG400002944	1
PGSC0003DMG400002945	1
PGSC0003DMG400002952	1
PGSC0003DMG400002959	1
PGSC0003DMG400002965	1
PGSC0003DMG400002966	1
PGSC0003DMG400002971	1
PGSC0003DMG400002980	1
PGSC0003DMG400002982	1
PGSC0003DMG400002983	1
PGSC0003DMG400002987	1
PGSC0003DMG400002993	1
PGSC0003DMG400002994	1
PGSC0003DMG400002996	1
PGSC0003DMG400003013	1
PGSC0003DMG400003020	1
PGSC0003DMG400003022	1
PGSC0003DMG400003036	1
PGSC0003DMG400003039	1
PGSC0003DMG400003040	1
PGSC0003DMG400003041	1
PGSC0003DMG400003042	1
PGSC0003DMG400003043	1
PGSC0003DMG400003044	1
PGSC0003DMG400003053	1
PGSC0003DMG400003054	1
PGSC0003DMG400003055	1
PGSC0003DMG400003056	1
PGSC0003DMG400003057	1
PGSC0003DMG400003058	1
PGSC0003DMG400003061	1
PGSC0003DMG400003063	1
PGSC0003DMG400003069	1
PGSC0003DMG400003072	1
PGSC0003DMG400003086	1
PGSC0003DMG400003102	1
PGSC0003DMG400003105	1
PGSC0003DMG400003109	1
PGSC0003DMG400003115	1
PGSC0003DMG400003122	1
PGSC0003DMG400003123	1
PGSC0003DMG400003126	1
PGSC0003DMG400003135	1
PGSC0003DMG400003138	1
PGSC0003DMG400003147	1
PGSC0003DMG400003152	1
PGSC0003DMG400003155	1
PGSC0003DMG400003159	1
PGSC0003DMG400003168	1
PGSC0003DMG400003177	1
PGSC0003DMG400003181	1
PGSC0003DMG400003187	1
PGSC0003DMG400003191	1
PGSC0003DMG400003192	1
PGSC0003DMG400003194	1
PGSC0003DMG400003213	1
PGSC0003DMG400003214	1
PGSC0003DMG400003218	1
PGSC0003DMG400003219	1
PGSC0003DMG400003236	1
PGSC0003DMG400003238	1
PGSC0003DMG400003241	1
PGSC0003DMG400003246	1
PGSC0003DMG400003262	1
PGSC0003DMG400003263	1
PGSC0003DMG400003264	1
PGSC0003DMG400003280	1
PGSC0003DMG400003288	1
PGSC0003DMG400003289	1
PGSC0003DMG400003290	1
PGSC0003DMG400003291	1
PGSC0003DMG400003295	1
PGSC0003DMG400003304	1
PGSC0003DMG400003305	1
PGSC0003DMG400003306	1
PGSC0003DMG400003308	1
PGSC0003DMG400003309	1
PGSC0003DMG400003316	1
PGSC0003DMG400003319	1
PGSC0003DMG400003324	1
PGSC0003DMG400003325	1
PGSC0003DMG400003331	1
PGSC0003DMG400003335	1
PGSC0003DMG400003352	1
PGSC0003DMG400003356	1
PGSC0003DMG400003357	1
PGSC0003DMG400003368	1
PGSC0003DMG400003375	1
PGSC0003DMG400003377	0.01
PGSC0003DMG400003380	1
PGSC0003DMG400003383	1
PGSC0003DMG400003384	1
PGSC0003DMG400003385	1
PGSC0003DMG400003397	1
PGSC0003DMG400003398	1
PGSC0003DMG400003399	1
PGSC0003DMG400003408	1
PGSC0003DMG400003416	1
PGSC0003DMG400003429	1
PGSC0003DMG400003431	1
PGSC0003DMG400003432	1
PGSC0003DMG400003434	1
PGSC0003DMG400003439	1
PGSC0003DMG400003440	1
PGSC0003DMG400003449	1
PGSC0003DMG400003450	1
PGSC0003DMG400003459	1
PGSC0003DMG400003461	1
PGSC0003DMG400003467	1
PGSC0003DMG400003468	1
PGSC0003DMG400003470	1
PGSC0003DMG400003490	1
PGSC0003DMG400003495	1
PGSC0003DMG400003499	1
PGSC0003DMG400003504	1
PGSC0003DMG400003513	1
PGSC0003DMG400003515	1
PGSC0003DMG400003521	1
PGSC0003DMG400003522	1
PGSC0003DMG400003524	1
PGSC0003DMG400003525	1
PGSC0003DMG400003528	1
PGSC0003DMG400003529	1
PGSC0003DMG400003531	1
PGSC0003DMG400003535	1
PGSC0003DMG400003537	1
PGSC0003DMG400003538	1
PGSC0003DMG400003541	1
PGSC0003DMG400003546	1
PGSC0003DMG400003548	1
PGSC0003DMG400003551	1
PGSC0003DMG400003561	1
PGSC0003DMG400003563	1
PGSC0003DMG400003564	1
PGSC0003DMG400003582	1
PGSC0003DMG400003583	1
PGSC0003DMG400003588	1
PGSC0003DMG400003590	1
PGSC0003DMG400003601	1
PGSC0003DMG400003605	1
PGSC0003DMG400003613	1
PGSC0003DMG400003614	1
PGSC0003DMG400003615	1
PGSC0003DMG400003619	1
PGSC0003DMG400003625	1
PGSC0003DMG400003629	1
PGSC0003DMG400003632	1
PGSC0003DMG400003633	1
PGSC0003DMG400003634	1
PGSC0003DMG400003661	1
PGSC0003DMG400003666	1
PGSC0003DMG400003679	1
PGSC0003DMG400003687	1
PGSC0003DMG400003689	1
PGSC0003DMG400003695	1
PGSC0003DMG400003696	1
PGSC0003DMG400003700	1
PGSC0003DMG400003703	1
PGSC0003DMG400003707	1
PGSC0003DMG400003709	1
PGSC0003DMG400003710	1
PGSC0003DMG400003719	1
PGSC0003DMG400003726	1
PGSC0003DMG400003731	1
PGSC0003DMG400003732	1
PGSC0003DMG400003740	1
PGSC0003DMG400003742	1
PGSC0003DMG400003747	1
PGSC0003DMG400003748	1
PGSC0003DMG400003750	1
PGSC0003DMG400003754	1
PGSC0003DMG400003755	1
PGSC0003DMG400003756	1
PGSC0003DMG400003757	1
PGSC0003DMG400003758	1
PGSC0003DMG400003765	1
PGSC0003DMG400003766	1
PGSC0003DMG400003769	1
PGSC0003DMG400003771	1
PGSC0003DMG400003772	1
PGSC0003DMG400003773	1
PGSC0003DMG400003775	1
PGSC0003DMG400003776	1
PGSC0003DMG400003820	1
PGSC0003DMG400003826	1
PGSC0003DMG400003836	1
PGSC0003DMG400003838	1
PGSC0003DMG400003848	1
PGSC0003DMG400003849	1
PGSC0003DMG400003861	1
PGSC0003DMG400003866	1
PGSC0003DMG400003874	1
PGSC0003DMG400003883	1
PGSC0003DMG400003889	1
PGSC0003DMG400003897	1
PGSC0003DMG400003901	1
PGSC0003DMG400003912	1
PGSC0003DMG400003913	1
PGSC0003DMG400003914	1
PGSC0003DMG400003924	1
PGSC0003DMG400003930	1
PGSC0003DMG400003938	1
PGSC0003DMG400003939	1
PGSC0003DMG400003940	1
PGSC0003DMG400003941	1
PGSC0003DMG400003942	1
PGSC0003DMG400003948	1
PGSC0003DMG400003953	1
PGSC0003DMG400003958	1
PGSC0003DMG400003965	1
PGSC0003DMG400003976	1
PGSC0003DMG400003985	1
PGSC0003DMG400004005	1
PGSC0003DMG400004006	1
PGSC0003DMG400004020	1
PGSC0003DMG400004038	1
PGSC0003DMG400004047	1
PGSC0003DMG400004056	1
PGSC0003DMG400004057	1
PGSC0003DMG400004071	1
PGSC0003DMG400004081	1
PGSC0003DMG400004095	1
PGSC0003DMG400004100	1
PGSC0003DMG400004101	1
PGSC0003DMG400004111	1
PGSC0003DMG400004122	1
PGSC0003DMG400004123	1
PGSC0003DMG400004130	1
PGSC0003DMG400004141	1
PGSC0003DMG400004151	1
PGSC0003DMG400004168	1
PGSC0003DMG400004180	1
PGSC0003DMG400004187	1
PGSC0003DMG400004190	1
PGSC0003DMG400004204	1
PGSC0003DMG400004211	1
PGSC0003DMG400004235	1
PGSC0003DMG400004253	1
PGSC0003DMG400004259	1
PGSC0003DMG400004263	1
PGSC0003DMG400004271	1
PGSC0003DMG400004272	1
PGSC0003DMG400004273	1
PGSC0003DMG400004275	1
PGSC0003DMG400004277	1
PGSC0003DMG400004280	1
PGSC0003DMG400004283	1
PGSC0003DMG400004286	1
PGSC0003DMG400004297	1
PGSC0003DMG400004299	1
PGSC0003DMG400004301	1
PGSC0003DMG400004303	1
PGSC0003DMG400004304	1
PGSC0003DMG400004305	1
PGSC0003DMG400004306	1
PGSC0003DMG400004308	1
PGSC0003DMG400004326	1
PGSC0003DMG400004330	1
PGSC0003DMG400004355	1
PGSC0003DMG400004357	1
PGSC0003DMG400004363	1
PGSC0003DMG400004364	1
PGSC0003DMG400004380	1
PGSC0003DMG400004381	1
PGSC0003DMG400004388	1
PGSC0003DMG400004391	1
PGSC0003DMG400004404	1
PGSC0003DMG400004409	1
PGSC0003DMG400004413	1
PGSC0003DMG400004414	1
PGSC0003DMG400004415	1
PGSC0003DMG400004419	1
PGSC0003DMG400004422	1
PGSC0003DMG400004438	1
PGSC0003DMG400004439	1
PGSC0003DMG400004440	1
PGSC0003DMG400004449	1
PGSC0003DMG400004450	1
PGSC0003DMG400004454	1
PGSC0003DMG400004458	1
PGSC0003DMG400004474	1
PGSC0003DMG400004483	1
PGSC0003DMG400004498	1
PGSC0003DMG400004501	1
PGSC0003DMG400004511	1
PGSC0003DMG400004515	1
PGSC0003DMG400004520	1
PGSC0003DMG400004532	1
PGSC0003DMG400004546	1
PGSC0003DMG400004547	1
PGSC0003DMG400004548	1
PGSC0003DMG400004549	1
PGSC0003DMG400004554	1
PGSC0003DMG400004572	1
PGSC0003DMG400004573	1
PGSC0003DMG400004574	1
PGSC0003DMG400004579	1
PGSC0003DMG400004585	1
PGSC0003DMG400004605	1
PGSC0003DMG400004608	1
PGSC0003DMG400004612	1
PGSC0003DMG400004616	1
PGSC0003DMG400004617	1
PGSC0003DMG400004618	1
PGSC0003DMG400004620	1
PGSC0003DMG400004626	1
PGSC0003DMG400004630	1
PGSC0003DMG400004632	1
PGSC0003DMG400004639	1
PGSC0003DMG400004642	1
PGSC0003DMG400004647	1
PGSC0003DMG400004652	1
PGSC0003DMG400004654	1
PGSC0003DMG400004655	1
PGSC0003DMG400004660	1
PGSC0003DMG400004662	1
PGSC0003DMG400004670	1
PGSC0003DMG400004674	1
PGSC0003DMG400004680	1
PGSC0003DMG400004682	1
PGSC0003DMG400004684	1
PGSC0003DMG400004686	1
PGSC0003DMG400004687	1
PGSC0003DMG400004688	1
PGSC0003DMG400004691	1
PGSC0003DMG400004696	1
PGSC0003DMG400004698	1
PGSC0003DMG400004699	1
PGSC0003DMG400004701	1
PGSC0003DMG400004717	1
PGSC0003DMG400004739	1
PGSC0003DMG400004750	1
PGSC0003DMG400004752	1
PGSC0003DMG400004780	1
PGSC0003DMG400004790	1
PGSC0003DMG400004791	1
PGSC0003DMG400004795	1
PGSC0003DMG400004799	1
PGSC0003DMG400004800	1
PGSC0003DMG400004802	1
PGSC0003DMG400004808	1
PGSC0003DMG400004811	1
PGSC0003DMG400004814	1
PGSC0003DMG400004818	1
PGSC0003DMG400004824	1
PGSC0003DMG400004827	1
PGSC0003DMG400004828	1
PGSC0003DMG400004838	1
PGSC0003DMG400004839	1
PGSC0003DMG400004842	1
PGSC0003DMG400004860	1
PGSC0003DMG400004861	1
PGSC0003DMG400004863	1
PGSC0003DMG400004865	1
PGSC0003DMG400004882	1
PGSC0003DMG400004884	1
PGSC0003DMG400004886	1
PGSC0003DMG400004889	1
PGSC0003DMG400004895	1
PGSC0003DMG400004898	1
PGSC0003DMG400004899	1
PGSC0003DMG400004910	1
PGSC0003DMG400004911	1
PGSC0003DMG400004917	1
PGSC0003DMG400004921	1
PGSC0003DMG400004923	1
PGSC0003DMG400004925	1
PGSC0003DMG400004936	1
PGSC0003DMG400004942	1
PGSC0003DMG400004949	1
PGSC0003DMG400004951	1
PGSC0003DMG400004952	1
PGSC0003DMG400004953	1
PGSC0003DMG400004954	1
PGSC0003DMG400004955	1
PGSC0003DMG400004956	1
PGSC0003DMG400004961	1
PGSC0003DMG400004962	1
PGSC0003DMG400004975	1
PGSC0003DMG400004980	1
PGSC0003DMG400004982	1
PGSC0003DMG400004986	1
PGSC0003DMG400004987	1
PGSC0003DMG400004992	1
PGSC0003DMG400004999	1
PGSC0003DMG400005000	1
PGSC0003DMG400005001	1
PGSC0003DMG400005008	1
PGSC0003DMG400005010	1
PGSC0003DMG400005019	1
PGSC0003DMG400005023	1
PGSC0003DMG400005039	1
PGSC0003DMG400005050	1
PGSC0003DMG400005051	1
PGSC0003DMG400005052	1
PGSC0003DMG400005062	1
PGSC0003DMG400005063	1
PGSC0003DMG400005065	1
PGSC0003DMG400005080	1
PGSC0003DMG400005085	1
PGSC0003DMG400005097	1
PGSC0003DMG400005100	1
PGSC0003DMG400005109	1
PGSC0003DMG400005110	1
PGSC0003DMG400005111	1
PGSC0003DMG400005112	1
PGSC0003DMG400005113	1
PGSC0003DMG400005114	1
PGSC0003DMG400005115	1
PGSC0003DMG400005116	1
PGSC0003DMG400005117	1
PGSC0003DMG400005120	1
PGSC0003DMG400005124	1
PGSC0003DMG400005127	1
PGSC0003DMG400005138	1
PGSC0003DMG400005148	1
PGSC0003DMG400005155	1
PGSC0003DMG400005176	1
PGSC0003DMG400005177	1
PGSC0003DMG400005184	1
PGSC0003DMG400005186	1
PGSC0003DMG400005187	1
PGSC0003DMG400005192	1
PGSC0003DMG400005197	1
PGSC0003DMG400005198	1
PGSC0003DMG400005199	1
PGSC0003DMG400005206	1
PGSC0003DMG400005207	1
PGSC0003DMG400005211	1
PGSC0003DMG400005215	1
PGSC0003DMG400005216	1
PGSC0003DMG400005228	1
PGSC0003DMG400005229	1
PGSC0003DMG400005248	1
PGSC0003DMG400005252	1
PGSC0003DMG400005256	1
PGSC0003DMG400005258	1
PGSC0003DMG400005267	1
PGSC0003DMG400005269	1
PGSC0003DMG400005272	1
PGSC0003DMG400005276	1
PGSC0003DMG400005284	1
PGSC0003DMG400005301	1
PGSC0003DMG400005310	1
PGSC0003DMG400005312	1
PGSC0003DMG400005319	1
PGSC0003DMG400005327	1
PGSC0003DMG400005332	1
PGSC0003DMG400005333	1
PGSC0003DMG400005335	1
PGSC0003DMG400005338	1
PGSC0003DMG400005351	1
PGSC0003DMG400005353	1
PGSC0003DMG400005358	1
PGSC0003DMG400005359	1
PGSC0003DMG400005372	1
PGSC0003DMG400005374	1
PGSC0003DMG400005385	1
PGSC0003DMG400005402	1
PGSC0003DMG400005404	1
PGSC0003DMG400005405	1
PGSC0003DMG400005406	1
PGSC0003DMG400005407	1
PGSC0003DMG400005409	1
PGSC0003DMG400005410	1
PGSC0003DMG400005427	1
PGSC0003DMG400005428	1
PGSC0003DMG400005438	1
PGSC0003DMG400005443	1
PGSC0003DMG400005444	1
PGSC0003DMG400005455	1
PGSC0003DMG400005459	1
PGSC0003DMG400005460	1
PGSC0003DMG400005466	1
PGSC0003DMG400005472	1
PGSC0003DMG400005479	1
PGSC0003DMG400005483	1
PGSC0003DMG400005490	1
PGSC0003DMG400005492	1
PGSC0003DMG400005498	1
PGSC0003DMG400005507	1
PGSC0003DMG400005515	1
PGSC0003DMG400005522	1
PGSC0003DMG400005523	1
PGSC0003DMG400005540	1
PGSC0003DMG400005545	1
PGSC0003DMG400005555	1
PGSC0003DMG400005556	1
PGSC0003DMG400005558	1
PGSC0003DMG400005565	1
PGSC0003DMG400005573	1
PGSC0003DMG400005587	1
PGSC0003DMG400005593	1
PGSC0003DMG400005594	1
PGSC0003DMG400005595	1
PGSC0003DMG400005599	1
PGSC0003DMG400005600	1
PGSC0003DMG400005611	0.01
PGSC0003DMG400005612	0.01
PGSC0003DMG400005614	1
PGSC0003DMG400005615	0.01
PGSC0003DMG400005627	1
PGSC0003DMG400005636	1
PGSC0003DMG400005641	1
PGSC0003DMG400005642	1
PGSC0003DMG400005650	1
PGSC0003DMG400005654	1
PGSC0003DMG400005655	1
PGSC0003DMG400005656	1
PGSC0003DMG400005661	1
PGSC0003DMG400005665	1
PGSC0003DMG400005667	1
PGSC0003DMG400005670	1
PGSC0003DMG400005671	1
PGSC0003DMG400005678	1
PGSC0003DMG400005693	0.01
PGSC0003DMG400005696	1
PGSC0003DMG400005698	0.01
PGSC0003DMG400005701	0.01
PGSC0003DMG400005732	1
PGSC0003DMG400005734	1
PGSC0003DMG400005735	1
PGSC0003DMG400005738	1
PGSC0003DMG400005739	1
PGSC0003DMG400005741	1
PGSC0003DMG400005744	1
PGSC0003DMG400005746	1
PGSC0003DMG400005749	1
PGSC0003DMG400005750	1
PGSC0003DMG400005752	1
PGSC0003DMG400005754	1
PGSC0003DMG400005775	1
PGSC0003DMG400005780	1
PGSC0003DMG400005781	1
PGSC0003DMG400005784	1
PGSC0003DMG400005792	1
PGSC0003DMG400005795	1
PGSC0003DMG400005802	1
PGSC0003DMG400005803	1
PGSC0003DMG400005805	1
PGSC0003DMG400005806	1
PGSC0003DMG400005817	1
PGSC0003DMG400005820	1
PGSC0003DMG400005822	1
PGSC0003DMG400005825	1
PGSC0003DMG400005829	1
PGSC0003DMG400005833	1
PGSC0003DMG400005835	1
PGSC0003DMG400005840	1
PGSC0003DMG400005851	1
PGSC0003DMG400005854	1
PGSC0003DMG400005862	1
PGSC0003DMG400005875	1
PGSC0003DMG400005886	1
PGSC0003DMG400005887	1
PGSC0003DMG400005889	1
PGSC0003DMG400005895	1
PGSC0003DMG400005899	1
PGSC0003DMG400005907	1
PGSC0003DMG400005909	1
PGSC0003DMG400005914	1
PGSC0003DMG400005915	1
PGSC0003DMG400005918	1
PGSC0003DMG400005919	1
PGSC0003DMG400005921	1
PGSC0003DMG400005928	1
PGSC0003DMG400005930	1
PGSC0003DMG400005947	1
PGSC0003DMG400005948	1
PGSC0003DMG400005950	1
PGSC0003DMG400005955	1
PGSC0003DMG400005956	1
PGSC0003DMG400005969	1
PGSC0003DMG400005974	1
PGSC0003DMG400005981	1
PGSC0003DMG400005985	1
PGSC0003DMG400005994	1
PGSC0003DMG400006003	1
PGSC0003DMG400006006	1
PGSC0003DMG400006008	1
PGSC0003DMG400006020	1
PGSC0003DMG400006021	1
PGSC0003DMG400006049	1
PGSC0003DMG400006070	1
PGSC0003DMG400006075	1
PGSC0003DMG400006085	1
PGSC0003DMG400006089	1
PGSC0003DMG400006093	1
PGSC0003DMG400006097	1
PGSC0003DMG400006105	1
PGSC0003DMG400006108	1
PGSC0003DMG400006110	1
PGSC0003DMG400006113	1
PGSC0003DMG400006122	1
PGSC0003DMG400006132	1
PGSC0003DMG400006135	1
PGSC0003DMG400006137	1
PGSC0003DMG400006141	1
PGSC0003DMG400006146	1
PGSC0003DMG400006149	1
PGSC0003DMG400006160	1
PGSC0003DMG400006161	1
PGSC0003DMG400006162	1
PGSC0003DMG400006169	1
PGSC0003DMG400006170	1
PGSC0003DMG400006173	1
PGSC0003DMG400006175	1
PGSC0003DMG400006176	1
PGSC0003DMG400006181	1
PGSC0003DMG400006183	1
PGSC0003DMG400006184	1
PGSC0003DMG400006185	1
PGSC0003DMG400006186	1
PGSC0003DMG400006189	1
PGSC0003DMG400006191	1
PGSC0003DMG400006193	1
PGSC0003DMG400006202	1
PGSC0003DMG400006207	1
PGSC0003DMG400006208	1
PGSC0003DMG400006214	1
PGSC0003DMG400006239	1
PGSC0003DMG400006242	1
PGSC0003DMG400006244	1
PGSC0003DMG400006245	1
PGSC0003DMG400006254	1
PGSC0003DMG400006259	1
PGSC0003DMG400006261	1
PGSC0003DMG400006285	1
PGSC0003DMG400006291	1
PGSC0003DMG400006309	1
PGSC0003DMG400006310	1
PGSC0003DMG400006311	1
PGSC0003DMG400006319	1
PGSC0003DMG400006324	1
PGSC0003DMG400006326	1
PGSC0003DMG400006345	1
PGSC0003DMG400006351	1
PGSC0003DMG400006353	1
PGSC0003DMG400006378	1
PGSC0003DMG400006379	1
PGSC0003DMG400006381	1
PGSC0003DMG400006385	1
PGSC0003DMG400006386	1
PGSC0003DMG400006387	1
PGSC0003DMG400006388	1
PGSC0003DMG400006389	1
PGSC0003DMG400006391	1
PGSC0003DMG400006393	1
PGSC0003DMG400006396	1
PGSC0003DMG400006405	1
PGSC0003DMG400006415	1
PGSC0003DMG400006429	1
PGSC0003DMG400006441	1
PGSC0003DMG400006448	1
PGSC0003DMG400006449	1
PGSC0003DMG400006452	1
PGSC0003DMG400006460	1
PGSC0003DMG400006466	1
PGSC0003DMG400006467	1
PGSC0003DMG400006472	1
PGSC0003DMG400006478	1
PGSC0003DMG400006481	1
PGSC0003DMG400006482	1
PGSC0003DMG400006485	1
PGSC0003DMG400006491	1
PGSC0003DMG400006499	1
PGSC0003DMG400006506	1
PGSC0003DMG400006515	1
PGSC0003DMG400006516	1
PGSC0003DMG400006531	1
PGSC0003DMG400006533	1
PGSC0003DMG400006539	1
PGSC0003DMG400006550	1
PGSC0003DMG400006553	1
PGSC0003DMG400006556	1
PGSC0003DMG400006557	1
PGSC0003DMG400006570	1
PGSC0003DMG400006573	1
PGSC0003DMG400006576	1
PGSC0003DMG400006577	1
PGSC0003DMG400006581	1
PGSC0003DMG400006590	1
PGSC0003DMG400006591	1
PGSC0003DMG400006597	1
PGSC0003DMG400006604	1
PGSC0003DMG400006605	1
PGSC0003DMG400006609	1
PGSC0003DMG400006610	1
PGSC0003DMG400006613	1
PGSC0003DMG400006621	1
PGSC0003DMG400006622	1
PGSC0003DMG400006623	1
PGSC0003DMG400006624	1
PGSC0003DMG400006648	1
PGSC0003DMG400006660	1
PGSC0003DMG400006661	1
PGSC0003DMG400006662	1
PGSC0003DMG400006663	1
PGSC0003DMG400006667	1
PGSC0003DMG400006672	1
PGSC0003DMG400006678	1
PGSC0003DMG400006694	1
PGSC0003DMG400006696	1
PGSC0003DMG400006713	1
PGSC0003DMG400006722	1
PGSC0003DMG400006731	1
PGSC0003DMG400006733	1
PGSC0003DMG400006737	1
PGSC0003DMG400006739	1
PGSC0003DMG400006743	1
PGSC0003DMG400006744	1
PGSC0003DMG400006748	1
PGSC0003DMG400006751	1
PGSC0003DMG400006758	1
PGSC0003DMG400006764	1
PGSC0003DMG400006765	1
PGSC0003DMG400006766	1
PGSC0003DMG400006769	1
PGSC0003DMG400006780	1
PGSC0003DMG400006781	1
PGSC0003DMG400006784	1
PGSC0003DMG400006793	1
PGSC0003DMG400006797	1
PGSC0003DMG400006799	1
PGSC0003DMG400006806	1
PGSC0003DMG400006808	1
PGSC0003DMG400006813	1
PGSC0003DMG400006814	1
PGSC0003DMG400006822	1
PGSC0003DMG400006838	1
PGSC0003DMG400006839	1
PGSC0003DMG400006840	1
PGSC0003DMG400006841	1
PGSC0003DMG400006842	1
PGSC0003DMG400006843	1
PGSC0003DMG400006844	1
PGSC0003DMG400006845	1
PGSC0003DMG400006846	1
PGSC0003DMG400006851	1
PGSC0003DMG400006854	1
PGSC0003DMG400006855	1
PGSC0003DMG400006857	1
PGSC0003DMG400006858	1
PGSC0003DMG400006865	1
PGSC0003DMG400006866	1
PGSC0003DMG400006869	1
PGSC0003DMG400006878	1
PGSC0003DMG400006881	1
PGSC0003DMG400006893	1
PGSC0003DMG400006896	1
PGSC0003DMG400006898	1
PGSC0003DMG400006899	1
PGSC0003DMG400006900	1
PGSC0003DMG400006908	1
PGSC0003DMG400006911	1
PGSC0003DMG400006916	1
PGSC0003DMG400006930	1
PGSC0003DMG400006936	1
PGSC0003DMG400006937	1
PGSC0003DMG400006938	1
PGSC0003DMG400006939	1
PGSC0003DMG400006944	1
PGSC0003DMG400006956	1
PGSC0003DMG400006957	1
PGSC0003DMG400006961	1
PGSC0003DMG400006965	1
PGSC0003DMG400006974	1
PGSC0003DMG400006975	1
PGSC0003DMG400006976	1
PGSC0003DMG400006986	1
PGSC0003DMG400006987	1
PGSC0003DMG400006989	1
PGSC0003DMG400006991	1
PGSC0003DMG400007001	1
PGSC0003DMG400007007	1
PGSC0003DMG400007012	1
PGSC0003DMG400007018	1
PGSC0003DMG400007019	1
PGSC0003DMG400007023	1
PGSC0003DMG400007036	1
PGSC0003DMG400007051	1
PGSC0003DMG400007057	1
PGSC0003DMG400007058	1
PGSC0003DMG400007063	1
PGSC0003DMG400007066	1
PGSC0003DMG400007069	1
PGSC0003DMG400007071	1
PGSC0003DMG400007076	1
PGSC0003DMG400007078	1
PGSC0003DMG400007081	1
PGSC0003DMG400007084	1
PGSC0003DMG400007089	1
PGSC0003DMG400007091	1
PGSC0003DMG400007099	1
PGSC0003DMG400007111	1
PGSC0003DMG400007112	1
PGSC0003DMG400007118	1
PGSC0003DMG400007119	1
PGSC0003DMG400007122	1
PGSC0003DMG400007128	1
PGSC0003DMG400007129	1
PGSC0003DMG400007130	1
PGSC0003DMG400007132	1
PGSC0003DMG400007134	1
PGSC0003DMG400007136	1
PGSC0003DMG400007137	1
PGSC0003DMG400007147	1
PGSC0003DMG400007149	1
PGSC0003DMG400007152	1
PGSC0003DMG400007154	1
PGSC0003DMG400007158	1
PGSC0003DMG400007159	1
PGSC0003DMG400007161	1
PGSC0003DMG400007172	1
PGSC0003DMG400007176	1
PGSC0003DMG400007178	1
PGSC0003DMG400007182	1
PGSC0003DMG400007183	1
PGSC0003DMG400007185	1
PGSC0003DMG400007188	1
PGSC0003DMG400007201	1
PGSC0003DMG400007202	1
PGSC0003DMG400007205	1
PGSC0003DMG400007223	1
PGSC0003DMG400007243	1
PGSC0003DMG400007244	1
PGSC0003DMG400007257	1
PGSC0003DMG400007268	1
PGSC0003DMG400007276	1
PGSC0003DMG400007277	1
PGSC0003DMG400007288	1
PGSC0003DMG400007289	1
PGSC0003DMG400007291	1
PGSC0003DMG400007292	1
PGSC0003DMG400007294	1
PGSC0003DMG400007295	1
PGSC0003DMG400007299	1
PGSC0003DMG400007301	1
PGSC0003DMG400007308	1
PGSC0003DMG400007310	1
PGSC0003DMG400007312	1
PGSC0003DMG400007313	1
PGSC0003DMG400007317	1
PGSC0003DMG400007319	1
PGSC0003DMG400007325	1
PGSC0003DMG400007327	1
PGSC0003DMG400007328	1
PGSC0003DMG400007329	1
PGSC0003DMG400007330	1
PGSC0003DMG400007335	1
PGSC0003DMG400007336	1
PGSC0003DMG400007342	1
PGSC0003DMG400007343	1
PGSC0003DMG400007344	1
PGSC0003DMG400007352	1
PGSC0003DMG400007354	1
PGSC0003DMG400007360	1
PGSC0003DMG400007375	1
PGSC0003DMG400007377	1
PGSC0003DMG400007385	1
PGSC0003DMG400007387	1
PGSC0003DMG400007389	1
PGSC0003DMG400007390	1
PGSC0003DMG400007400	1
PGSC0003DMG400007410	1
PGSC0003DMG400007413	1
PGSC0003DMG400007422	1
PGSC0003DMG400007429	1
PGSC0003DMG400007430	1
PGSC0003DMG400007434	1
PGSC0003DMG400007435	1
PGSC0003DMG400007437	1
PGSC0003DMG400007438	1
PGSC0003DMG400007456	1
PGSC0003DMG400007458	1
PGSC0003DMG400007459	1
PGSC0003DMG400007460	1
PGSC0003DMG400007465	1
PGSC0003DMG400007482	1
PGSC0003DMG400007488	1
PGSC0003DMG400007489	1
PGSC0003DMG400007491	1
PGSC0003DMG400007493	1
PGSC0003DMG400007504	1
PGSC0003DMG400007508	1
PGSC0003DMG400007518	1
PGSC0003DMG400007537	1
PGSC0003DMG400007545	1
PGSC0003DMG400007555	1
PGSC0003DMG400007557	1
PGSC0003DMG400007562	1
PGSC0003DMG400007563	1
PGSC0003DMG400007564	1
PGSC0003DMG400007571	1
PGSC0003DMG400007574	1
PGSC0003DMG400007577	1
PGSC0003DMG400007588	1
PGSC0003DMG400007594	1
PGSC0003DMG400007595	1
PGSC0003DMG400007599	1
PGSC0003DMG400007603	1
PGSC0003DMG400007608	1
PGSC0003DMG400007613	1
PGSC0003DMG400007614	1
PGSC0003DMG400007617	1
PGSC0003DMG400007634	1
PGSC0003DMG400007646	1
PGSC0003DMG400007647	1
PGSC0003DMG400007650	1
PGSC0003DMG400007653	1
PGSC0003DMG400007654	1
PGSC0003DMG400007656	1
PGSC0003DMG400007658	1
PGSC0003DMG400007667	1
PGSC0003DMG400007677	1
PGSC0003DMG400007683	1
PGSC0003DMG400007685	1
PGSC0003DMG400007692	1
PGSC0003DMG400007705	1
PGSC0003DMG400007707	1
PGSC0003DMG400007708	1
PGSC0003DMG400007709	1
PGSC0003DMG400007717	1
PGSC0003DMG400007719	1
PGSC0003DMG400007731	1
PGSC0003DMG400007733	1
PGSC0003DMG400007750	1
PGSC0003DMG400007766	1
PGSC0003DMG400007767	1
PGSC0003DMG400007769	1
PGSC0003DMG400007782	1
PGSC0003DMG400007784	1
PGSC0003DMG400007786	1
PGSC0003DMG400007787	1
PGSC0003DMG400007791	1
PGSC0003DMG400007793	1
PGSC0003DMG400007794	1
PGSC0003DMG400007800	1
PGSC0003DMG400007801	1
PGSC0003DMG400007802	1
PGSC0003DMG400007803	1
PGSC0003DMG400007807	1
PGSC0003DMG400007816	1
PGSC0003DMG400007817	1
PGSC0003DMG400007819	1
PGSC0003DMG400007825	1
PGSC0003DMG400007830	1
PGSC0003DMG400007831	1
PGSC0003DMG400007834	1
PGSC0003DMG400007843	1
PGSC0003DMG400007844	1
PGSC0003DMG400007854	1
PGSC0003DMG400007855	1
PGSC0003DMG400007859	1
PGSC0003DMG400007862	1
PGSC0003DMG400007863	1
PGSC0003DMG400007865	1
PGSC0003DMG400007867	1
PGSC0003DMG400007869	1
PGSC0003DMG400007873	1
PGSC0003DMG400007876	1
PGSC0003DMG400007877	1
PGSC0003DMG400007878	1
PGSC0003DMG400007883	1
PGSC0003DMG400007886	1
PGSC0003DMG400007889	1
PGSC0003DMG400007890	1
PGSC0003DMG400007892	1
PGSC0003DMG400007893	1
PGSC0003DMG400007898	1
PGSC0003DMG400007899	1
PGSC0003DMG400007913	1
PGSC0003DMG400007928	1
PGSC0003DMG400007929	1
PGSC0003DMG400007945	1
PGSC0003DMG400007947	1
PGSC0003DMG400007951	1
PGSC0003DMG400007961	1
PGSC0003DMG400007962	1
PGSC0003DMG400007968	1
PGSC0003DMG400007969	1
PGSC0003DMG400007972	1
PGSC0003DMG400007973	1
PGSC0003DMG400007974	1
PGSC0003DMG400007976	1
PGSC0003DMG400007989	1
PGSC0003DMG400007990	1
PGSC0003DMG400007994	1
PGSC0003DMG400007997	1
PGSC0003DMG400007999	1
PGSC0003DMG400008000	1
PGSC0003DMG400008001	1
PGSC0003DMG400008002	1
PGSC0003DMG400008004	1
PGSC0003DMG400008007	1
PGSC0003DMG400008009	1
PGSC0003DMG400008011	1
PGSC0003DMG400008012	1
PGSC0003DMG400008013	1
PGSC0003DMG400008050	1
PGSC0003DMG400008051	1
PGSC0003DMG400008053	1
PGSC0003DMG400008065	1
PGSC0003DMG400008067	1
PGSC0003DMG400008074	1
PGSC0003DMG400008078	1
PGSC0003DMG400008079	1
PGSC0003DMG400008081	1
PGSC0003DMG400008082	1
PGSC0003DMG400008083	1
PGSC0003DMG400008085	1
PGSC0003DMG400008091	1
PGSC0003DMG400008095	1
PGSC0003DMG400008109	1
PGSC0003DMG400008112	1
PGSC0003DMG400008113	1
PGSC0003DMG400008117	1
PGSC0003DMG400008123	1
PGSC0003DMG400008132	1
PGSC0003DMG400008141	1
PGSC0003DMG400008143	1
PGSC0003DMG400008144	1
PGSC0003DMG400008145	1
PGSC0003DMG400008149	1
PGSC0003DMG400008152	1
PGSC0003DMG400008159	1
PGSC0003DMG400008162	1
PGSC0003DMG400008165	1
PGSC0003DMG400008170	1
PGSC0003DMG400008171	1
PGSC0003DMG400008172	1
PGSC0003DMG400008174	1
PGSC0003DMG400008181	1
PGSC0003DMG400008184	1
PGSC0003DMG400008187	1
PGSC0003DMG400008188	1
PGSC0003DMG400008193	1
PGSC0003DMG400008196	1
PGSC0003DMG400008200	1
PGSC0003DMG400008202	1
PGSC0003DMG400008222	1
PGSC0003DMG400008223	1
PGSC0003DMG400008224	1
PGSC0003DMG400008227	1
PGSC0003DMG400008248	1
PGSC0003DMG400008262	1
PGSC0003DMG400008264	1
PGSC0003DMG400008267	1
PGSC0003DMG400008285	1
PGSC0003DMG400008287	1
PGSC0003DMG400008297	1
PGSC0003DMG400008298	1
PGSC0003DMG400008299	1
PGSC0003DMG400008300	1
PGSC0003DMG400008301	1
PGSC0003DMG400008309	1
PGSC0003DMG400008310	1
PGSC0003DMG400008311	1
PGSC0003DMG400008317	1
PGSC0003DMG400008322	1
PGSC0003DMG400008333	1
PGSC0003DMG400008344	1
PGSC0003DMG400008351	1
PGSC0003DMG400008356	1
PGSC0003DMG400008358	1
PGSC0003DMG400008360	1
PGSC0003DMG400008367	1
PGSC0003DMG400008374	1
PGSC0003DMG400008379	1
PGSC0003DMG400008384	1
PGSC0003DMG400008389	1
PGSC0003DMG400008398	1
PGSC0003DMG400008413	1
PGSC0003DMG400008416	1
PGSC0003DMG400008417	1
PGSC0003DMG400008418	1
PGSC0003DMG400008422	1
PGSC0003DMG400008434	1
PGSC0003DMG400008440	1
PGSC0003DMG400008442	1
PGSC0003DMG400008443	1
PGSC0003DMG400008455	1
PGSC0003DMG400008456	1
PGSC0003DMG400008461	1
PGSC0003DMG400008472	1
PGSC0003DMG400008476	1
PGSC0003DMG400008477	1
PGSC0003DMG400008481	1
PGSC0003DMG400008488	1
PGSC0003DMG400008498	1
PGSC0003DMG400008502	1
PGSC0003DMG400008504	1
PGSC0003DMG400008514	1
PGSC0003DMG400008535	1
PGSC0003DMG400008537	1
PGSC0003DMG400008545	1
PGSC0003DMG400008553	1
PGSC0003DMG400008556	1
PGSC0003DMG400008557	1
PGSC0003DMG400008564	1
PGSC0003DMG400008572	1
PGSC0003DMG400008575	1
PGSC0003DMG400008581	1
PGSC0003DMG400008586	1
PGSC0003DMG400008588	1
PGSC0003DMG400008600	1
PGSC0003DMG400008610	1
PGSC0003DMG400008618	1
PGSC0003DMG400008619	1
PGSC0003DMG400008622	1
PGSC0003DMG400008628	1
PGSC0003DMG400008632	1
PGSC0003DMG400008634	1
PGSC0003DMG400008635	1
PGSC0003DMG400008642	1
PGSC0003DMG400008643	1
PGSC0003DMG400008649	1
PGSC0003DMG400008650	1
PGSC0003DMG400008659	1
PGSC0003DMG400008673	1
PGSC0003DMG400008680	1
PGSC0003DMG400008684	1
PGSC0003DMG400008687	1
PGSC0003DMG400008690	1
PGSC0003DMG400008692	1
PGSC0003DMG400008696	1
PGSC0003DMG400008698	1
PGSC0003DMG400008708	1
PGSC0003DMG400008710	1
PGSC0003DMG400008712	1
PGSC0003DMG400008719	1
PGSC0003DMG400008723	1
PGSC0003DMG400008739	1
PGSC0003DMG400008740	1
PGSC0003DMG400008744	1
PGSC0003DMG400008749	1
PGSC0003DMG400008750	1
PGSC0003DMG400008751	1
PGSC0003DMG400008752	1
PGSC0003DMG400008754	1
PGSC0003DMG400008786	1
PGSC0003DMG400008787	1
PGSC0003DMG400008793	1
PGSC0003DMG400008796	1
PGSC0003DMG400008797	1
PGSC0003DMG400008804	1
PGSC0003DMG400008806	1
PGSC0003DMG400008818	1
PGSC0003DMG400008823	1
PGSC0003DMG400008826	1
PGSC0003DMG400008833	1
PGSC0003DMG400008834	1
PGSC0003DMG400008836	1
PGSC0003DMG400008845	1
PGSC0003DMG400008847	1
PGSC0003DMG400008849	1
PGSC0003DMG400008853	1
PGSC0003DMG400008859	1
PGSC0003DMG400008860	1
PGSC0003DMG400008865	1
PGSC0003DMG400008866	1
PGSC0003DMG400008867	1
PGSC0003DMG400008888	1
PGSC0003DMG400008898	1
PGSC0003DMG400008901	1
PGSC0003DMG400008907	1
PGSC0003DMG400008912	1
PGSC0003DMG400008913	1
PGSC0003DMG400008917	1
PGSC0003DMG400008921	1
PGSC0003DMG400008922	1
PGSC0003DMG400008926	1
PGSC0003DMG400008928	1
PGSC0003DMG400008930	1
PGSC0003DMG400008932	1
PGSC0003DMG400008934	1
PGSC0003DMG400008938	1
PGSC0003DMG400008939	1
PGSC0003DMG400008942	1
PGSC0003DMG400008943	1
PGSC0003DMG400008945	1
PGSC0003DMG400008947	1
PGSC0003DMG400008948	1
PGSC0003DMG400008949	1
PGSC0003DMG400008953	1
PGSC0003DMG400008956	1
PGSC0003DMG400008957	1
PGSC0003DMG400008958	1
PGSC0003DMG400008961	1
PGSC0003DMG400008963	1
PGSC0003DMG400008971	1
PGSC0003DMG400008974	1
PGSC0003DMG400008978	1
PGSC0003DMG400008982	1
PGSC0003DMG400008984	1
PGSC0003DMG400008985	1
PGSC0003DMG400008989	1
PGSC0003DMG400008994	1
PGSC0003DMG400008995	1
PGSC0003DMG400008997	1
PGSC0003DMG400008998	1
PGSC0003DMG400009000	1
PGSC0003DMG400009004	1
PGSC0003DMG400009014	1
PGSC0003DMG400009015	1
PGSC0003DMG400009019	1
PGSC0003DMG400009020	1
PGSC0003DMG400009021	1
PGSC0003DMG400009024	1
PGSC0003DMG400009026	1
PGSC0003DMG400009033	1
PGSC0003DMG400009036	1
PGSC0003DMG400009038	1
PGSC0003DMG400009040	1
PGSC0003DMG400009044	1
PGSC0003DMG400009047	1
PGSC0003DMG400009049	1
PGSC0003DMG400009051	1
PGSC0003DMG400009052	1
PGSC0003DMG400009061	1
PGSC0003DMG400009069	1
PGSC0003DMG400009071	1
PGSC0003DMG400009076	1
PGSC0003DMG400009077	1
PGSC0003DMG400009082	1
PGSC0003DMG400009083	1
PGSC0003DMG400009092	1
PGSC0003DMG400009093	1
PGSC0003DMG400009115	1
PGSC0003DMG400009116	1
PGSC0003DMG400009125	1
PGSC0003DMG400009126	1
PGSC0003DMG400009130	1
PGSC0003DMG400009142	0.01
PGSC0003DMG400009145	0.01
PGSC0003DMG400009150	1
PGSC0003DMG400009156	1
PGSC0003DMG400009159	1
PGSC0003DMG400009160	1
PGSC0003DMG400009162	1
PGSC0003DMG400009173	0.01
PGSC0003DMG400009177	1
PGSC0003DMG400009178	0.01
PGSC0003DMG400009180	1
PGSC0003DMG400009181	1
PGSC0003DMG400009183	1
PGSC0003DMG400009192	1
PGSC0003DMG400009195	1
PGSC0003DMG400009196	0.01
PGSC0003DMG400009210	1
PGSC0003DMG400009213	1
PGSC0003DMG400009219	1
PGSC0003DMG400009234	1
PGSC0003DMG400009235	1
PGSC0003DMG400009236	1
PGSC0003DMG400009237	1
PGSC0003DMG400009238	1
PGSC0003DMG400009244	1
PGSC0003DMG400009245	1
PGSC0003DMG400009247	1
PGSC0003DMG400009248	1
PGSC0003DMG400009255	1
PGSC0003DMG400009264	1
PGSC0003DMG400009268	1
PGSC0003DMG400009273	1
PGSC0003DMG400009276	1
PGSC0003DMG400009278	1
PGSC0003DMG400009292	1
PGSC0003DMG400009295	1
PGSC0003DMG400009304	1
PGSC0003DMG400009307	1
PGSC0003DMG400009308	1
PGSC0003DMG400009309	1
PGSC0003DMG400009310	1
PGSC0003DMG400009311	1
PGSC0003DMG400009313	1
PGSC0003DMG400009314	1
PGSC0003DMG400009315	1
PGSC0003DMG400009316	1
PGSC0003DMG400009317	1
PGSC0003DMG400009320	1
PGSC0003DMG400009324	1
PGSC0003DMG400009327	1
PGSC0003DMG400009337	1
PGSC0003DMG400009340	1
PGSC0003DMG400009350	1
PGSC0003DMG400009351	1
PGSC0003DMG400009356	1
PGSC0003DMG400009363	1
PGSC0003DMG400009365	1
PGSC0003DMG400009378	1
PGSC0003DMG400009379	1
PGSC0003DMG400009401	1
PGSC0003DMG400009403	1
PGSC0003DMG400009407	1
PGSC0003DMG400009414	1
PGSC0003DMG400009423	1
PGSC0003DMG400009428	1
PGSC0003DMG400009430	1
PGSC0003DMG400009431	1
PGSC0003DMG400009432	1
PGSC0003DMG400009433	1
PGSC0003DMG400009435	1
PGSC0003DMG400009449	1
PGSC0003DMG400009451	1
PGSC0003DMG400009455	1
PGSC0003DMG400009468	1
PGSC0003DMG400009472	1
PGSC0003DMG400009475	1
PGSC0003DMG400009477	1
PGSC0003DMG400009481	1
PGSC0003DMG400009484	1
PGSC0003DMG400009497	1
PGSC0003DMG400009500	1
PGSC0003DMG400009501	1
PGSC0003DMG400009505	1
PGSC0003DMG400009507	1
PGSC0003DMG400009509	1
PGSC0003DMG400009511	1
PGSC0003DMG400009512	1
PGSC0003DMG400009513	1
PGSC0003DMG400009523	1
PGSC0003DMG400009524	1
PGSC0003DMG400009525	1
PGSC0003DMG400009526	1
PGSC0003DMG400009527	1
PGSC0003DMG400009528	1
PGSC0003DMG400009529	1
PGSC0003DMG400009530	1
PGSC0003DMG400009533	1
PGSC0003DMG400009534	1
PGSC0003DMG400009561	1
PGSC0003DMG400009581	1
PGSC0003DMG400009587	1
PGSC0003DMG400009588	1
PGSC0003DMG400009589	1
PGSC0003DMG400009598	1
PGSC0003DMG400009599	1
PGSC0003DMG400009604	1
PGSC0003DMG400009606	1
PGSC0003DMG400009616	1
PGSC0003DMG400009620	1
PGSC0003DMG400009621	1
PGSC0003DMG400009623	1
PGSC0003DMG400009625	1
PGSC0003DMG400009626	1
PGSC0003DMG400009631	1
PGSC0003DMG400009632	1
PGSC0003DMG400009634	1
PGSC0003DMG400009635	1
PGSC0003DMG400009637	1
PGSC0003DMG400009638	1
PGSC0003DMG400009642	1
PGSC0003DMG400009661	1
PGSC0003DMG400009665	1
PGSC0003DMG400009672	1
PGSC0003DMG400009680	1
PGSC0003DMG400009681	1
PGSC0003DMG400009686	1
PGSC0003DMG400009698	1
PGSC0003DMG400009701	1
PGSC0003DMG400009702	1
PGSC0003DMG400009714	1
PGSC0003DMG400009721	1
PGSC0003DMG400009743	1
PGSC0003DMG400009752	1
PGSC0003DMG400009762	1
PGSC0003DMG400009772	1
PGSC0003DMG400009773	1
PGSC0003DMG400009775	1
PGSC0003DMG400009777	1
PGSC0003DMG400009790	1
PGSC0003DMG400009794	1
PGSC0003DMG400009802	1
PGSC0003DMG400009810	1
PGSC0003DMG400009814	1
PGSC0003DMG400009832	1
PGSC0003DMG400009843	1
PGSC0003DMG400009844	1
PGSC0003DMG400009850	1
PGSC0003DMG400009854	1
PGSC0003DMG400009861	1
PGSC0003DMG400009862	1
PGSC0003DMG400009878	1
PGSC0003DMG400009881	1
PGSC0003DMG400009882	1
PGSC0003DMG400009883	1
PGSC0003DMG400009891	1
PGSC0003DMG400009895	1
PGSC0003DMG400009899	1
PGSC0003DMG400009900	1
PGSC0003DMG400009906	1
PGSC0003DMG400009907	1
PGSC0003DMG400009912	1
PGSC0003DMG400009914	1
PGSC0003DMG400009917	1
PGSC0003DMG400009918	1
PGSC0003DMG400009919	1
PGSC0003DMG400009920	1
PGSC0003DMG400009924	1
PGSC0003DMG400009925	1
PGSC0003DMG400009936	1
PGSC0003DMG400009938	1
PGSC0003DMG400009940	1
PGSC0003DMG400009949	1
PGSC0003DMG400009951	1
[truncated: 5,842 more rows]
