# Supplementary material for: Identification of starch candidate genes using SLAF-seq and BSA strategies and development of related SNP-CAPS markers in tetraploid potato
Source: PLoS One. 2021 Dec 21;16(12):e0261403. doi: 10.1371/journal.pone.0261403 (PMC8691606; doi:10.1371/journal.pone.0261403)
Supplement: S1 File — (ZIP) [file pone.0261403.s011.zip › ED/Anno/SNPAnno/par.region.anno.stat]

Type	Diff SNP
INTERGENIC	16419
INTRON	1913
UPSTREAM	3243
DOWNSTREAM	3293
UTR_5_PRIME	111
UTR_3_PRIME	279
SPLICE_SITE_ACCEPTOR	1
SPLICE_SITE_DONOR	2
SPLICE_SITE_REGION	25
START_GAINED	15
START_LOST	2
SYNONYMOUS_CODING	550
NON_SYNONYMOUS_CODING	712
SYNONYMOUS_STOP	1
STOP_GAINED	31
STOP_LOST	3
Other	0
