# Supplementary material for: Identification of starch candidate genes using SLAF-seq and BSA strategies and development of related SNP-CAPS markers in tetraploid potato
Source: PLoS One. 2021 Dec 21;16(12):e0261403. doi: 10.1371/journal.pone.0261403 (PMC8691606; doi:10.1371/journal.pone.0261403)
Supplement: S1 File — (ZIP) [file pone.0261403.s011.zip › ED/Anno/SNPAnno/pathway/kegg_enrichment/Solanum_tuberosum_v4.03.Kegg.ko]

#Gene_id	KO|e_value|Database_Genes|Anno
PGSC0003DMG400006636	K08145|0|sot:102603484|K08145 MFS transporter, SP family, solute carrier family 2 (facilitated glucose transporter), member 8 | (RefSeq) sugar transporter ERD6-like 5
PGSC0003DMG400009142	K09286|0|sot:102591860|K09286 EREBP-like factor | (RefSeq) ethylene-responsive transcription factor RAP2-12-like
PGSC0003DMG400009145	K14832|0|sot:102578279|K14832 ribosome biogenesis protein MAK21 | (RefSeq) uncharacterized protein C4F10.09c
PGSC0003DMG400009147	K00921|0|sot:102589738|K00921 1-phosphatidylinositol-3-phosphate 5-kinase [EC:2.7.1.150] | (RefSeq) 1-phosphatidylinositol-3-phosphate 5-kinase FAB1B-like
PGSC0003DMG400009166	K17943|0|sot:102602234|K17943 pumilio RNA-binding family | (RefSeq) pumilio homolog 5
PGSC0003DMG400009173	K13993|5.33862e-78|sot:102591190|K13993 HSP20 family protein | (RefSeq) 17.4 kDa class III heat shock protein
PGSC0003DMG400009178	K01051|0|sot:102577480|K01051 pectinesterase [EC:3.1.1.11] | (RefSeq) PEST2; pectin methyl esterase
PGSC0003DMG400009182	K07300|0|sot:102581932|K07300 Ca2+:H+ antiporter | (RefSeq) vacuolar cation/proton exchanger 3-like
PGSC0003DMG400009185	K05387|0|sot:102605930|K05387 glutamate receptor, ionotropic, plant | (RefSeq) glutamate receptor 2.8-like
PGSC0003DMG400022888	K13464|0|sot:102601108|K13464 jasmonate ZIM domain-containing protein | (RefSeq) protein TIFY 10B-like
PGSC0003DMG400022890	K11517|0|sot:102579596|K11517 (S)-2-hydroxy-acid oxidase [EC:1.1.3.15] | (RefSeq) peroxisomal (S)-2-hydroxy-acid oxidase GLO4-like
PGSC0003DMG400022894	K00454|0|sot:102597498|K00454 lipoxygenase [EC:1.13.11.12] | (RefSeq) LOX-H3, LOX3.1; linoleate 13S-lipoxygenase 3-1, chloroplastic-like
PGSC0003DMG400022905	K05658|0|spen:107013956|K05658 ATP-binding cassette, subfamily B (MDR/TAP), member 1 [EC:3.6.3.44] | (RefSeq) ABC transporter B family member 19-like
PGSC0003DMG400002482	K06944|0|sot:102605365|K06944 uncharacterized protein | (RefSeq) developmentally-regulated G-protein 1-like
PGSC0003DMG400002489	K09422|0|sot:102581700|K09422 myb proto-oncogene protein, plant | (RefSeq) single myb histone 4-like
PGSC0003DMG400002493	K11279|4.41116e-123|sot:102581934|K11279 nucleosome assembly protein 1-like 1 | (RefSeq) nucleosome assembly protein 1;4
PGSC0003DMG400002499	K17086|0|sot:102589292|K17086 transmembrane 9 superfamily member 2/4 | (RefSeq) transmembrane 9 superfamily member 7
PGSC0003DMG400002504	K20359|5.59597e-104|sot:102592193|K20359 PRA1 family protein 1 | (RefSeq) PRA1 family protein F3-like
PGSC0003DMG400036713	K05298|3.3495e-130|sly:101253541|K05298 glyceraldehyde-3-phosphate dehydrogenase (NADP+) (phosphorylating) [EC:1.2.1.13] | (RefSeq) glyceraldehyde-3-phosphate dehydrogenase A, chloroplastic-like
PGSC0003DMG400002531	K14004|0|sly:101257847|K14004 protein transport protein SEC13 | (RefSeq) protein transport protein SEC13 homolog B-like
PGSC0003DMG400002537	K04077|0|sot:102577751|K04077 chaperonin GroEL | (RefSeq) ruBisCO large subunit-binding protein subunit beta, chloroplastic
PGSC0003DMG400002558	K06627|0|sot:102586893|K06627 cyclin A | (RefSeq) cyclin-A2-4-like
PGSC0003DMG400002563	K03350|0|sot:102602679|K03350 anaphase-promoting complex subunit 3 | (RefSeq) cell division cycle protein 27 homolog B
PGSC0003DMG400002576	K00671|0|sot:102582029|K00671 glycylpeptide N-tetradecanoyltransferase [EC:2.3.1.97] | (RefSeq) glycylpeptide N-tetradecanoyltransferase 1-like
PGSC0003DMG400002577	K02218|0|sot:102582353|K02218 casein kinase 1 [EC:2.7.11.1] | (RefSeq) casein kinase I isoform delta-like
PGSC0003DMG400002580	K03787|0|sot:102583687|K03787 5'-nucleotidase [EC:3.1.3.5] | (RefSeq) 5'-nucleotidase SurE-like
PGSC0003DMG400002581	K18121|0|sot:102584035|K18121 glyoxylate/succinic semialdehyde reductase [EC:1.1.1.79 1.1.1.-] | (RefSeq) glyoxylate/succinic semialdehyde reductase 2, chloroplastic
PGSC0003DMG400002582	K12741|6.94987e-150|sot:102581600|K12741 heterogeneous nuclear ribonucleoprotein A1/A3 | (RefSeq) heterogeneous nuclear ribonucleoprotein 1
PGSC0003DMG400002583	K01193|0|sot:102584355|K01193 beta-fructofuranosidase [EC:3.2.1.26] | (RefSeq) beta-fructofuranosidase, insoluble isoenzyme CWINV1-like
PGSC0003DMG400002587	K15403|0|sot:102588108|K15403 fatty acid omega-hydroxy dehydrogenase [EC:1.1.-.-] | (RefSeq) protein HOTHEAD-like
PGSC0003DMG400002591	K11145|2.61656e-123|sot:102590276|K11145 ribonuclease III family protein [EC:3.1.26.-] | (RefSeq) mini-ribonuclease 3-like
PGSC0003DMG400002592	K01115|0|sot:102591861|K01115 phospholipase D1/2 [EC:3.1.4.4] | (RefSeq) phospholipase D alpha 4
PGSC0003DMG400002605	K10760|3.38167e-41|spen:107003681|K10760 adenylate dimethylallyltransferase (cytokinin synthase) [EC:2.5.1.27 2.5.1.112] | (RefSeq) adenylate isopentenyltransferase 3, chloroplastic-like
PGSC0003DMG400002608	K14484|0|sot:102585218|K14484 auxin-responsive protein IAA | (RefSeq) auxin-responsive protein IAA26
PGSC0003DMG400002620	K09286|3.7042e-125|sot:102583689|K09286 EREBP-like factor | (RefSeq) ethylene-responsive transcription factor TINY
PGSC0003DMG400002631	K06664|1.85382e-38|adu:107459885|K06664 peroxin-2 | (RefSeq) peroxisome biogenesis protein 2
PGSC0003DMG400002641	K15304|0|sot:102602342|K15304 Ran-binding protein 3 | (RefSeq) nuclear pore complex protein NUP50A
PGSC0003DMG400002651	K05581|2.23063e-60|sot:4099977|K05581 NAD(P)H-quinone oxidoreductase subunit J [EC:1.6.5.3] | (RefSeq) ndhJ, SotuCp024; NADH dehydrogenase 30 kDa subunit
PGSC0003DMG400046804	K15121|0|sot:102579058|K15121 solute carrier family 25, member 44 | (RefSeq) solute carrier family 25 member 44
PGSC0003DMG401002501	K12638|5.4383e-137|sot:102582597|K12638 3-epi-6-deoxocathasterone 23-monooxygenase [EC:1.14.13.112] | (RefSeq) cytochrome P450 90D2
PGSC0003DMG401002514	K18740|0|sot:102600317|K18740 exonuclease 3'-5' domain-containing protein 1 | (RefSeq) ribonuclease D-like
PGSC0003DMG401002553	K00784|0|sot:102596953|K00784 ribonuclease Z [EC:3.1.26.11] | (RefSeq) zinc phosphodiesterase ELAC protein 2-like
PGSC0003DMG401005707	K08967|1.23192e-27|sot:107061612|K08967 1,2-dihydroxy-3-keto-5-methylthiopentene dioxygenase [EC:1.13.11.53 1.13.11.54] | (RefSeq) 1,2-dihydroxy-3-keto-5-methylthiopentene dioxygenase 2-like
PGSC0003DMG401009171	K09285|1.16624e-112|sot:102594405|K09285 AP2-like factor, ANT lineage | (RefSeq) AP2-like ethylene-responsive transcription factor AIL1
PGSC0003DMG401022901	K11517|0|sot:102601782|K11517 (S)-2-hydroxy-acid oxidase [EC:1.1.3.15] | (RefSeq) peroxisomal (S)-2-hydroxy-acid oxidase GLO4-like
PGSC0003DMG402002635	K14484|4.80716e-152|sot:102599338|K14484 auxin-responsive protein IAA | (RefSeq) auxin-responsive protein IAA17-like
PGSC0003DMG402022901	K11517|0|sot:102579270|K11517 (S)-2-hydroxy-acid oxidase [EC:1.1.3.15] | (RefSeq) peroxisomal (S)-2-hydroxy-acid oxidase GLO3-like
PGSC0003DMG400005610	K10632|0|sot:102585885|K10632 BRCA1-associated protein [EC:2.3.2.27] | (RefSeq) BRCA1-associated protein
PGSC0003DMG400005611	K18368|0|sot:102585209|K18368 caffeoylshikimate esterase [EC:3.1.1.-] | (RefSeq) caffeoylshikimate esterase
PGSC0003DMG400005612	K03301|0|sot:102584892|K03301 ATP:ADP antiporter, AAA family | (RefSeq) plastidic ATP/ADP-transporter
PGSC0003DMG400005622	K03128|0|sot:102578835|K03128 transcription initiation factor TFIID subunit 2 | (RefSeq) transcription initiation factor TFIID subunit 2
PGSC0003DMG400005690	K06215|0|sot:102588309|K06215 pyridoxal 5'-phosphate synthase pdxS subunit [EC:4.3.3.6] | (RefSeq) pyridoxal 5'-phosphate synthase-like subunit PDX1.2
PGSC0003DMG400005691	K14558|0|sot:102587545|K14558 periodic tryptophan protein 2 | (RefSeq) periodic tryptophan protein 2 homolog
PGSC0003DMG400005693	K15639|0|sot:102586881|K15639 PHYB activation tagged suppressor 1 [EC:1.14.-.-] | (RefSeq) cytochrome P450 734A1-like
PGSC0003DMG400005698	K04124|0|sot:102582924|K04124 gibberellin 3-beta-dioxygenase [EC:1.14.11.15] | (RefSeq) GA3ox2; gibberellin 3-beta-dioxygenase 1-like
PGSC0003DMG400005701	K03768|0|sot:102581487|K03768 peptidyl-prolyl cis-trans isomerase B (cyclophilin B) [EC:5.2.1.8] | (RefSeq) peptidyl-prolyl cis-trans isomerase CYP26-2, chloroplastic
PGSC0003DMG400005706	K11407|0|sot:102603454|K11407 histone deacetylase 6 [EC:3.5.1.98] | (RefSeq) histone deacetylase 15
