# Supplementary material for: Identification of starch candidate genes using SLAF-seq and BSA strategies and development of related SNP-CAPS markers in tetraploid potato
Source: PLoS One. 2021 Dec 21;16(12):e0261403. doi: 10.1371/journal.pone.0261403 (PMC8691606; doi:10.1371/journal.pone.0261403)
Supplement: S1 File — (ZIP) [file pone.0261403.s011.zip › ED/Anno/SNPAnno/pathway/kegg_enrichment/Solanum_tuberosum_v4.03.KEGG.list]

#Pathway	KO	Enrichment_Factor	Q-value
Glyoxylate and dicarboxylate metabolism	ko00630	7.89	0.0121330708195337
Peroxisome	ko04146	6.67	0.0224234978450841
Brassinosteroid biosynthesis	ko00905	21.69	0.0294010333774031
Carbon metabolism	ko01200	2.92	0.208676588324341
RNA transport	ko03013	1.98	1
Plant hormone signal transduction	ko04075	1.37	1
Protein processing in endoplasmic reticulum	ko04141	1.36	1
Starch and sucrose metabolism	ko00500	1.29	1
