# Supplementary material for: Identification of starch candidate genes using SLAF-seq and BSA strategies and development of related SNP-CAPS markers in tetraploid potato
Source: PLoS One. 2021 Dec 21;16(12):e0261403. doi: 10.1371/journal.pone.0261403 (PMC8691606; doi:10.1371/journal.pone.0261403)
Supplement: S1 File — (ZIP) [file pone.0261403.s011.zip › ED/Anno/SNPAnno/pathway/kegg_enrichment/Solanum_tuberosum_v4.03.KEGG.stat]

#Kegg_pathway	ko_id	Cluter_frequency	Genome_frequency	P-value	Corrected_P-value
Glyoxylate and dicarboxylate metabolism	ko00630	4 out of 33 12.1212121212121%	88 out of 5726 1.53684945860985%	0.00151663385244172	0.0121330708195337
Peroxisome	ko04146	4 out of 33 12.1212121212121%	104 out of 5726 1.81627663290255%	0.00280293723063552	0.0224234978450841
Brassinosteroid biosynthesis	ko00905	2 out of 33 6.06060606060606%	16 out of 5726 0.2794271742927%	0.00367512917217538	0.0294010333774031
Carbon metabolism	ko01200	5 out of 33 15.1515151515152%	297 out of 5726 5.18686692280824%	0.0260845735405426	0.208676588324341
RNA transport	ko03013	2 out of 33 6.06060606060606%	175 out of 5726 3.05623471882641%	0.267384387840206	1
Plant hormone signal transduction	ko04075	3 out of 33 9.09090909090909%	379 out of 5726 6.61893119105833%	0.374780075054668	1
Protein processing in endoplasmic reticulum	ko04141	2 out of 33 6.06060606060606%	256 out of 5726 4.4708347886832%	0.437990211202988	1
Starch and sucrose metabolism	ko00500	2 out of 33 6.06060606060606%	269 out of 5726 4.69786936779602%	0.463707905721612	1
