# Supplementary material for: Identification of starch candidate genes using SLAF-seq and BSA strategies and development of related SNP-CAPS markers in tetraploid potato
Source: PLoS One. 2021 Dec 21;16(12):e0261403. doi: 10.1371/journal.pone.0261403 (PMC8691606; doi:10.1371/journal.pone.0261403)
Supplement: S1 File — (ZIP) [file pone.0261403.s011.zip › ED/Anno/SNPAnno/pathway/kegg_enrichment/Solanum_tuberosum_v4.03.KEGG.tree.stat]

#KEGG Category	Unigene Count(K Number Count)
Cellular Processes	6 (4)
	Transport and catabolism	6 (4)
		Endocytosis	1 (1)
		Peroxisome	4 (2)
		Phagosome	1 (1)
Environmental Information Processing	5 (4)
	Membrane transport	1 (1)
		ABC transporters	1 (1)
	Signal transduction	4 (3)
		Phosphatidylinositol signaling system	1 (1)
		Plant hormone signal transduction	3 (2)
Genetic Information Processing	8 (8)
	Folding, sorting and degradation	4 (4)
		Protein processing in endoplasmic reticulum	2 (2)
		RNA degradation	1 (1)
		Ubiquitin mediated proteolysis	1 (1)
	Transcription	2 (2)
		Basal transcription factors	1 (1)
		Spliceosome	1 (1)
	Translation	3 (3)
		RNA transport	2 (2)
		Ribosome biogenesis in eukaryotes	1 (1)
Metabolism	20 (18)
	Amino acid metabolism	1 (1)
		Cysteine and methionine metabolism	1 (1)
	Biosynthesis of other secondary metabolites	1 (1)
		Phenylpropanoid biosynthesis	1 (1)
	Carbohydrate metabolism	7 (5)
		Butanoate metabolism	1 (1)
		Galactose metabolism	1 (1)
		Glyoxylate and dicarboxylate metabolism	4 (2)
		Inositol phosphate metabolism	1 (1)
		Pentose and glucuronate interconversions	1 (1)
		Starch and sucrose metabolism	2 (2)
	Energy metabolism	2 (2)
		Carbon fixation in photosynthetic organisms	1 (1)
		Oxidative phosphorylation	1 (1)
	Global and overview maps	5 (3)
		Carbon metabolism	5 (3)
	Lipid metabolism	3 (3)
		Cutin, suberine and wax biosynthesis	1 (1)
		Ether lipid metabolism	1 (1)
		Glycerophospholipid metabolism	1 (1)
		Linoleic acid metabolism	1 (1)
		alpha-Linolenic acid metabolism	1 (1)
	Metabolism of cofactors and vitamins	2 (2)
		Nicotinate and nicotinamide metabolism	1 (1)
		Vitamin B6 metabolism	1 (1)
	Metabolism of terpenoids and polyketides	4 (4)
		Brassinosteroid biosynthesis	2 (2)
		Diterpenoid biosynthesis	1 (1)
		Zeatin biosynthesis	1 (1)
	Nucleotide metabolism	1 (1)
		Purine metabolism	1 (1)
		Pyrimidine metabolism	1 (1)
