# Supplementary material for: Identification of starch candidate genes using SLAF-seq and BSA strategies and development of related SNP-CAPS markers in tetraploid potato
Source: PLoS One. 2021 Dec 21;16(12):e0261403. doi: 10.1371/journal.pone.0261403 (PMC8691606; doi:10.1371/journal.pone.0261403)
Supplement: S1 File — (ZIP) [file pone.0261403.s011.zip › ED/Anno/SNPAnno/pathway/kegg_enrichment/Solanum_tuberosum_v4.03.KEGG.xls]

#KEGG_n	33	KEGG_N	5726
#Pathway	ko_ID	Variant_gene	gene	Variant_gene_all	gene_all
Nicotinate and nicotinamide metabolism	ko00760	1	22	33	5726	PGSC0003DMG400002580	K03787
Ether lipid metabolism	ko00565	1	28	33	5726	PGSC0003DMG400002592	K01115
Phenylpropanoid biosynthesis	ko00940	1	240	33	5726	PGSC0003DMG400005611	K18368
Cutin, suberine and wax biosynthesis	ko00073	1	40	33	5726	PGSC0003DMG400002587	K15403
Zeatin biosynthesis	ko00908	1	147	33	5726	PGSC0003DMG400002605	K10760
Endocytosis	ko04144	1	208	33	5726	PGSC0003DMG400002592	K01115
ABC transporters	ko02010	1	28	33	5726	PGSC0003DMG400022905	K05658
Glyoxylate and dicarboxylate metabolism	ko00630	4	88	33	5726	PGSC0003DMG400002581;PGSC0003DMG400022890;PGSC0003DMG401022901;PGSC0003DMG402022901	K18121+K11517+K11517+K11517
Peroxisome	ko04146	4	104	33	5726	PGSC0003DMG400002631;PGSC0003DMG400022890;PGSC0003DMG401022901;PGSC0003DMG402022901	K06664+K11517+K11517+K11517
Starch and sucrose metabolism	ko00500	2	269	33	5726	PGSC0003DMG400002583;PGSC0003DMG400009178	K01193+K01051
Ribosome biogenesis in eukaryotes	ko03008	1	99	33	5726	PGSC0003DMG400005691	K14558
Basal transcription factors	ko03022	1	39	33	5726	PGSC0003DMG400005622	K03128
Pentose and glucuronate interconversions	ko00040	1	145	33	5726	PGSC0003DMG400009178	K01051
Galactose metabolism	ko00052	1	57	33	5726	PGSC0003DMG400002583	K01193
Spliceosome	ko03040	1	209	33	5726	PGSC0003DMG400002582	K12741
Diterpenoid biosynthesis	ko00904	1	58	33	5726	PGSC0003DMG400005698	K04124
Glycerophospholipid metabolism	ko00564	1	101	33	5726	PGSC0003DMG400002592	K01115
Butanoate metabolism	ko00650	1	29	33	5726	PGSC0003DMG400002581	K18121
Protein processing in endoplasmic reticulum	ko04141	2	256	33	5726	PGSC0003DMG400002531;PGSC0003DMG400009173	K14004+K13993
Oxidative phosphorylation	ko00190	1	165	33	5726	PGSC0003DMG400002651	K05581
Carbon metabolism	ko01200	5	297	33	5726	PGSC0003DMG400002581;PGSC0003DMG400022890;PGSC0003DMG400036713;PGSC0003DMG401022901;PGSC0003DMG402022901	K18121+K11517+K05298+K11517+K11517
Carbon fixation in photosynthetic organisms	ko00710	1	81	33	5726	PGSC0003DMG400036713	K05298
Ubiquitin mediated proteolysis	ko04120	1	180	33	5726	PGSC0003DMG400002563	K03350
alpha-Linolenic acid metabolism	ko00592	1	56	33	5726	PGSC0003DMG400022894	K00454
Cysteine and methionine metabolism	ko00270	1	119	33	5726	PGSC0003DMG401005707	K08967
Purine metabolism	ko00230	1	162	33	5726	PGSC0003DMG400002580	K03787
Linoleic acid metabolism	ko00591	1	23	33	5726	PGSC0003DMG400022894	K00454
RNA transport	ko03013	2	175	33	5726	PGSC0003DMG400002531;PGSC0003DMG401002553	K14004+K00784
Phagosome	ko04145	1	90	33	5726	PGSC0003DMG400009147	K00921
Phosphatidylinositol signaling system	ko04070	1	82	33	5726	PGSC0003DMG400009147	K00921
Plant hormone signal transduction	ko04075	3	379	33	5726	PGSC0003DMG400002608;PGSC0003DMG400022888;PGSC0003DMG402002635	K14484+K13464+K14484
RNA degradation	ko03018	1	115	33	5726	PGSC0003DMG400002537	K04077
Inositol phosphate metabolism	ko00562	1	66	33	5726	PGSC0003DMG400009147	K00921
Vitamin B6 metabolism	ko00750	1	14	33	5726	PGSC0003DMG400005690	K06215
Brassinosteroid biosynthesis	ko00905	2	16	33	5726	PGSC0003DMG400005693;PGSC0003DMG401002501	K15639+K12638
Pyrimidine metabolism	ko00240	1	130	33	5726	PGSC0003DMG400002580	K03787
