# Supplementary material for: Identification of starch candidate genes using SLAF-seq and BSA strategies and development of related SNP-CAPS markers in tetraploid potato
Source: PLoS One. 2021 Dec 21;16(12):e0261403. doi: 10.1371/journal.pone.0261403 (PMC8691606; doi:10.1371/journal.pone.0261403)
Supplement: S2 File — (ZIP) [file pone.0261403.s012.zip › merge_region/Anno/anno.gene.fa]

>PGSC0003DMG400035425
TTAGGCGCCAGTAGTCGAGTCAACGTTCACACCCTTATCAGTGGGTGCACTCTCAGAAACCAACGCAGGATCAGGCTGGCTACCACTCACCGAGACAGGTACTCCGCTACCAGAAGCTCCAACCAACAATGCATCTCGCTGTTGTTGCTCAAGTGCTTCTTTTTCTCTAGCATCCTTCCTTGATGCCTTGCGGACTTTCTTTTCTTTCCTTCTTTCTTCACTAGACAGGTCACCAGGTATCTCCTCACAAGATTCTCCGGCTCTGTGTTTCCTCTTGCCAGATTTTCCCTTAGGGAGTTCCCGCCAGAGATCGTCAAGGGACTGAGTTGTGGGCTGCTCACTGAATATCTTCCTCAATGACTCTGGCAT
>PGSC0003DMG400040152
TTAGTCTCGCATCTCAGCCAACTGCTTCTTGAACTCTTCATTATTGCCCGATTTGGCAGTCGGCAACAGTGTTTGGACATTGGCCTCTAAGCCATCCATCTTCTTCAAATCAGCAAGATCCTTCCACATTTCATCTTTTATACTTTTCTTTGAGGCAAACACATCGCACTCTATGAGTTGGGGCATCCGGTGGACAATTTGGTCGACCAAAGTTCTGGTCTGTCGCTGATCTACAACAAACCTTTCAAGGAAAGTAGTGGGAAGAGTGATATAAGTACATGTAGCCTGGGAGTCTGAAGCTGGTGGCGATGATAATGCCCCCGAAGTGGGCTGTGATGGCTCACCCTGTTCAGTTTGTCCTGCAACCTATGGGATGACTATTGGTGTATGAGGTACTACCGCTAATGGTCCCACCGCTCCTGATTTTCTCCCAAAAAAAGGATTGTTGACATCCTGGATTTTGGAAGTTGCAGTTTTCTTGGATGACTCAACCGGTTTATTCACCAACTTATTTGGAGGAATGTTCGCCTGCAAACAAAGCTTCCCTATCAGAAAGGGAAACGACAAACCTGCTCGCTCATTCAGCGCTCTATCTCGCATCTCCGTGGCGATGATTCGACCCGCATTCACAAGGTAACCGGCCATGAGGCAAGCGACCAATCATGCTAATGATGGAGACAATGTATTTTCATTTGCTATGGGTCGCAGCTGAGCTCGCACTATTGACCACCATACTTTGGCCGAAAAAGTAAGGGATGCCTTTGTAATCGGCATATGTGGATCAGACACCCATGCTACCGCTTCACTTTCTGTGGCAAAGTAACCCGCAATCCAACGCATGATGCGTTCCCACGAAGTAGGATCCTCCATCTCAGATTCACTCGTGATAGCATGGTATTTACCCTTAAATACAGAAGTTGGTGCGGTATACTCGAGGCAATGTAGCATCATATCAATTGTTTCCTCAGAGATGTTCACAATCGTACCCCGAATAGTGATTGTATCTAAAGGAGACAGTGTGGCTGCAAGTGTCTTCTGTGCCCTCTTTGTTGTTTCAGTTTCCTCAACAATGTTCATTAGGGTAGAGGCGTAGATAACATAGAACTCTCAAGGTAGATGGCCGGTGTATTCCCCATGAGCATTGTTCATCCACTCAAATTGGTGAATCTAGAACACTCTGTAAAATATCGGGAAATGCCTGGATGTCTGCCATCATTACCCTAGTCTCAGGAATGAGTGGTCTCTTCTTAAATCCCCCCGACTTGCTCATGACTCCATTTTCAACGAAACCCTCCGACCTGTTCACCGTCTATATAGATCTGAAACAATCAATCAACTATTGTCTCACCACTGGGTCAAATTCGCGGAGGTGAACAAACTGAACTATTGTATCATCCGGAGTCACTTCATCATCATCCTCTGTTGCACCTGCCTCTGTCTGAGCTCAAATTTCAGCTTGTGGATCTACTCCGGGTGGAGATGTGGTAGCATCTTCCTGAGAGCCGCCTTCAGACTCTGTACTACCTCCTAGACCATCATCAGACTGTCTACCTGAACCAGTATTAGATTGACTTCCGACTCCTCATCGCTACCAGAACTACTACCTCCCTCTTTAGACTGGGGAGGAGTGTCCTGGAGAACGTCCCTCGCTGTTATGGATTAGTAGCTCAAGGTGGGTGATCTTCAGGTGTCACATTTATCTGTACCTCTGAGCTATTAGACTCTGAAGCGTTAACCCCTTCCGATTGGGAAGTAGTGGGTGAAGAAGGTGGAGTTGCGTTCTTTCTTCTTGGAGGCGTAGTACCTGAGAATTACAAAACTCATTAGTTACGCAAATCAATAACATGACACACCATCGGGTACTCAGACTTTCCCTGTGTAATTACAGCATGATACCATGCCTTAAGAAGGTCGTCACCCAATCTATCATTGGGAATGGCCATAGATCAAAAGACGACACAAGACTAAAACTATATAAAAAAAGTAAATTGTACAAAACAAGTAAACTAAATGGGAGCTTACACGAGCCGTGGTATGTACCACGGTACCTGAATACCCTCGTGATCAACAGTTAGAGGCATGACTGTGTGGTACAGTGGACTGGAGTGGATCATGGATGACTTTACGGTCCGTGAAGTGAACCACGATCTATGAAGACTGTCGTGATCCTACCCACTGAACTCCTCTTTGGCCAAGTGTGGTCCACGAGTGGTTTCACGACCCGTAGTTGATCCCACGGTCCATGAAGCCCATCGTGGACTTACACTTGGCCCTTTTTCAGTGGTCTTCTCCTCCGACAAACACTTATGCCTAATGTTATCCAATTGTGCACAATTATGAAACCTATACACACATTAGTCTAATCAATCGACCAAATCTATTAATCCCCATTTAATCAATCACAATCTATCTCTCACTAAGGTCATAACCACATACCCCTGGGAATAGTCATGCAAATGGTATCAAATTCACCCAAAGTTACTGGTACAACACCCATACAAGTACCATTCATGCTTACAAATATGACTTAAACATACACTCGGATCATCATTCATATGAATTACAGAAAAATTCATTCAACCCATGACTCTCAACAACCAGTTTTACCCAATTTCGATTAACCCACACATGAAAAATATCAAAGTCAAGTGATCCACAACAAGTAGGTATGCCCAATAATCATGCATCAACAATAATGCTCAAATTCGACACAATCAAGGTAGTTTTAACTTGTTGATTGATAAATACATACTTATAACAAGTTAACAGTAAACTTACTTTGAATGGAATCAAAATTCCTGCCCAAAACAAAAGAGATGAGTCTGACTTCAATTGATTAATTCGTAGAACTAGGGTTGCGGTTTCCTTTATAAGATTAGAGCTTGTAGATGATGTAAAATGGTTATAACCTTTGCGTAGCCGTTATGAAAGAGGAAAAAGAGAAGAAAATTGACCTTTGGCGTTTGAAGCGACCTATATATGTTTAATTTCGACTATTCCTTACGCACGGGTTAGGTCGGGTATTCGTGATACTGGGTTAGGGACGACAGGCCGTGAAGTGGCCTGTGAAAAATACCACGGTCCGTAGAGACGTCCGTGGATATGACTTAGGTTGATGATACTTACCTGAGGTTAACGAAAGGCTAAACGGTTTGTATAAATCTTGATGGACCGTGAACCACTTTCCAGTAGCCTCGATATCCTGTAGGTGGTCGAGACGGACCATGAAATTGCCCGTGAAGGACACCACAGTCCGTGGGGCTTCCCGTGAAGGGTTTCCTGTACCAATTCTGCAATTTTGAGTCCAAATCTTTCCTGCACACAT
>PGSC0003DMG400037718
ATGTCACCACGGGTCGTGGCACTAACCATGGTCCGTATAGGTGCCCGTAGTCTTCACTTGGCCGATTCACTCATCAACTTCTCAAGGTCTCTTCACTGGTTCAACTTTACAAACTACATCACGACCTGTCAAATGTATTATGGTCCGTCAAGTCGCCCATGGTCCTTACTTAGCATTGCCACAAGTTTCCTTCTCAAAGCCTGCTCACTGGAAATTACATCACCGACAACACCACAGACCATTGAAGAGATCACGGTTCGTCTGGGTGTCTATGGTCTTCACTTAGAATTCCCCAAGTTTGGGTCTTCAATGCTAGCCTACTAGAAATTTTACCACGGATGCTATCATGATTCGTCTTGAACTTCACGGCCCGTAAAGGCATTCGTGATCTTCACTTGATTTGTCAGCACTTCAGGTTTCAGCTTGCATTTTCATCTTTTCTATCTTCTTTCCCTTTCACTTGTTTCACCTGTACAAACACTACCAAACACATTGTTTTCACATACATACACTCGATTCTAGTATCAATTATTAGTTTTCAAACATCAAATGTGCCAAGATTTCACGGCACATCAAAAGGGCTCCACCAATGCCGCATAGGTGATGCACGTATGGGCTTACCATTTGGCATCAGCTTCAACCAATGTCACTTGGAAGATTTGTGTAGGGTCTGTCAGTGCAACCTAAGCGATGTGAATAGGCCTTTCCTTGTGCGCGTCATCCATCGATGTGCGCATGAGCTACCATTGTGTAAGGCCCTGGGCCGATATTACTCTACCAATGTGTGTATGGGTTCATCGGTGCTTGTTGGGTGAGGCACACATGGTTTATAGTTTTAAGCGAGCCTTGTCTGATGTCGTTTGGCCAATGTTCACAACAACGTGACATTGTGCTTGAGCTTTCACAGGTATCATTTGGGCAAGTGCGTAGGGGTTTGCCGATGCCACCTACATGATGGACACTACATTTGGGCCTGACCTTGGGATCATGCTTGGCCAATATGCGTAGGGCTAGCCACTATGTGCGGGCCTCCGTCGATGTCGACTAGCTGATGTGTGCGAGGGTCTACTAATGCATCCCTTGCGGGGCACGCAGGGGCATGAGTGTAATGATCCGAAAGGTCAATTTTAGAAATTACCATTTTACCCTTCTTAATAGTTGTCCCCAGTTTTTTAAGATTAGTCGGTGAAGTTGGTTTGTAAATTTTGAACTATTTCATAACTACGGTTATTTAATATATATGTATTTATTAAATAATTAATTTATTTAGTTAATGGTTGATGGGACAAGTCCATAATTTATCTAATACCCTATACCACTTGACCCATTTATTAAAATAAGTTAGTAGGGTTAATACTTTTAGGTCATAATTTAGAAGGGAAAATAAAGGGTTAGCGAGAACTCTCAAACTTTAATTACAACATCGAAAAGGCTGTTACATATGTGCTTCAGGTAAACGTCAATTTTGAAAGCTTCAGCGTGTGTTAATGATGAGTCCGAGATTTGGACTCATTTGGGGTTTTGTTTATATAGATTTAGTGTCCTTAAATGCTTAATTTGTACCATAAACTGATGTTAAAGCCTTGATTTTCAGGTATATGGATTGAGGAACAAAGCAAGGACACTAATAGGCAAAAAGGAACAAAACAAACTGAAGAAGTGAAGAAACGCAAGTTTGGTAATCACCAAGAGCACTTGGCGAATCGCCGAGTGGCTAATTTGACCACCTAAAGTTCTAGTGTTTCACCCCTGAAGGAAGAAACCAAGTCGTCGACAAAAAGGGGCAGTCGGCGAATCGCCGAACAGTTCCACGATGCAAAGAGAGATCGCCCAAAGTTACAGATCTTGAGGATGCTGAATGCCAAGGCAAAAAGGCGATAGAAAAGAGCATTGGGCGGTTCACCGAGTGGTTCGATGAACCCGACTTACTTGGCCTAGTGGCCATTCGTGGCTTATTTTTGGTGACAATAAATTAG
>PGSC0003DMG400039209
TCATTTCTCTCTCATCTTATCATCATGTACCGTTATCTGCTCTTTGTCGATCCCTGCATTCGACTCCTCATTTGCTGTGCCATCCCTCTGTACTACTCCGGTGGTAGCCGAATGAATCCCCGAGGTCTCAGGAGCATCCTCGTCATCTGCACCCTGAATTAATGAAGTGAAGTCGGTAGACTTCAAATAGTCTACGTCCTTCCACAAATCTACTAGTTCGGCTTTCAAAGTCGCAACCTCGGATGTCTTCCCCTGTTTGCTCTCACAAACAATGACTCTAGTAGCCAGATCATCAACAGAGACCCTAAGGAGGGTCAGTTCCGCCAAGATAGCACTCTCACTTATCCCTGGGATGGATCTCTCCAATCGAGTTTCCCTCACATCCACTAAATAGGCTAGATTCCCCATTTTCAAGATCATGGCCTGAGTAATCCTGACAGGCTGGGAGGAGGAGGAAGCACCTGGGACCTGTGAAGAAGAGAAATGAGCGGGTGTACTTGAAGGCCCAGAGGCCGAAGTAGGCAAAGATGCCTCTGCAAGTAACGAGTCAACGTTAACATCTAGAGAAATATCTGTCAGAACTACTCTCCTCCCGTCAGCCTCCTCTCGTATGTACTCGGCCTCAATACGTCGAATGCCAGTGGAGAATGAAGGGGTGAACTGAATATCCCTCGCAGTGTCCCGAGGTACTCTACTACGCTGGTACAGCTCAGTGATCAAGACTGGGAATGGCAGAGAAGTCTTCTTCTGTTTGGCTCTCATGTTCATCTCCTGTGAAATCAACAATCCTAGATCGATAGGGACTGAGCAATGGGCAACCCCTCGTAAGGAAGTGCAGAGTGCAGCGGTCTATTTTAAAATAGTGTTAATATATTCACTGCCGCACCCAACTTCTTTTCCTCTGACCATGACCGACTTCACTAGTCTGAATTCGCTTGCCTTCTTCTTGCTTTTGGGCACCAACTCCCCATAAGCTGTATAGAATTCCCGGACCCAGGAAGGAATGTAAGGGCCTCGGGGCCTGGTGAACTGCTTAAACTCATGGTAGTGGATGATGTCCTTGACACCTGGGTAATTGCCCTTCAAGCCCTCGGTAGATAACAACTTCTCATCTAGGATGGTCCGTACCCTATCTCCTTTCAATCTATTCAGCAGTCGAGGTGGAGGAGTGATAGGGAGTACATGGGTCACTGGAGGTGCCTGAGCTGGCACTTAACCTGTTTCAGGAGGGGTGGCAGTTGAGGGAACTCTGGTGGGCGAGGATTGAGATCTGGCCTGGTGTCTATTCCTTTGGTGAATCAGAAGCTCCTCATCTTCTGGTTTACCAAAATCAGCTCGGGTGTCAGCAACAACTTTCCTAGCTATGTGCTTCTTTCTTTTGCCTTTGTCTCCCGGTGGGAGTTCTTACCTTCTCTTCTGTGGGAGATTTGATCCCCCTTCGTTGATATTAATGCCCTGTGTTGTTTTCTTGGGTGGCATGGTTAGATTTGTACGTACCATATCTACAAAAGAACGGGCCGGAGAGATTATGAGAAAATCAAACCTAAGCACATAAAATCTATTCCAGACAGACTCGCCGATCCAGTCAGCGAGTCATCGAACCTCTTTGGCGAGCTAGATCAGGCTCTCCGAAGGATTTGGTTAAAAAATTATGGCAAGTCGGTGATGGGAAGGCCCTTTTAGAGAATGGCTGACTACTTTTGGCGAGCAAGGGTTTGTCCGCCAGAAGTTTCAGTGTGACAAGGGTTTCAGGGGGTGCAGACAAAGGGTGATCAAGCATACTTTCGGTGAGTCGCCGAGTGCTTTCGGCAACCTCAGGCTTCTCGCTGAAAGTTACAGACTCAAACATCACATATAACATGAAATTAAAGGTGAGATGGGGTCATTAGATGGACCGCCGAGTGGTTCGGCGAGCTCGATCCAACTCGCCAAACAACCCAACGTGCCTATTTTCAATCCACCTTCTCGAATCAACCCCACAACCCCCGAAAACAAAATCAAAATAGGCAATAGTTAAATTAGGCTCAGACCCATAACACCCATCACCCCGGAATACTTAGACTTCTTCCAGTTTTACCAAATTTGTCCATTTGACGACAATTGCCCTTAAGAAGGGTGTCACCCTTTCTATCATTGAGCAATATACCTCATTTAGCGCAAACACAAGCTACTTAGACTTCACCCAATCAATATAAACAACATCCAAGCACAACCCAATAAAATTTCAATTATTTAAAAACACACAAATTACGAGCATTCGATGATCAAAGCAATACGGGAAAAATTTTTAAATTAAAATCGGCATTAAGACAATCTATTACTATCAGAAAGGCCCAACACACATCACTAAGATACAATCAGTGCAAATGAGTACAAAATTTTCAAAAGTAAACTCGGGGTTCAGAAACCAACCTTAGATGCCGACAAAAATAGGATTGAAATGCTAGGCGACAAAGAAATCCTAGTCCCGAGCACCAATCAACAACCAAAATACTAATGAAAAGCAAGAATGTTGAGAATACTAAATTGGTTTTGGTTTGTGAAGTTTAAAAGCGAGGGAAATTGAAGAGTTTGAAACTTTTAAAACCTTTGTCCATATATAACCGTCCAATTTGCGACCATTCGGCGACAATATTCGCGTTCGCCAATCCACTAGGCGAAGCGCCGAATGGTCACTTACCCCGCCGATTTCTACAGGACCAGCATTTTCTTGGGGGTTAAGATAGCGGTCTTAATCGTGGTCGCCGAACTGCTCTTGAGCTCGCCGAGTTTTATAAGGTCTAAGTTGAAATTGTGTTGAGCGAAACAACGAACAAAGTCAGGCATGCCGACCTCTTCGGCGATACGCCGACTGGACCATTTGCTCGCCAATCTGCATTTTCCAAACACTTTCCACATTTAAACCTGCACAATCAACACACCATTATTTACAAAAACAAAACTAAAGCATGTAAGGGTTTTGGGTTGCCTCCCAAACAACGCCTTAGTTAACATTGTTGCACGACACAACTCAACACTCAAACCTCATTTTTGGGGTTAGCCATAGTATCACTAGGCAACCCCCTATTTTGCTACGAGTTGAGAACGGTCAACGCATGACCCATAAGGTTCTCGAGTAGTTAGACTGATCTGCAATGAGAACCAATCATTTGCTTCATCACTTTGATGCTCTCCTTCATTTCTTCCAACTATCTATCCTGCCCAGTAACCTTGTAGAGAATGATTGAGAGCATTCCCTCAATGCATTTAACCTCATTGTCCTTTGGCCTTCTTCGCTCATGAGAAAGGGATGTATTTATACTTCCTTTTGCATTGGACTTCAATCTCCACCATCTTTTTGGCCAACTCATCCATTTGAGTCATTAGTGCATCCAACATGAAGTCCTTTTCTACTTCTTGGTTCGTTTCAGCCATTTGATCAAACAGTTGGGCTACTATCACATATGGTTGTTTCGCAATTCCTCCCGGAATGAGTTGGTTGACCAACACCTTGTTTTCGGGACCAAGACTTCTGTAGAAACAGTCAAGGAGGGCTATGTCAGGAATGTCATGGGTTGGGCATTAAATTATCAGTTCTTTAAACCTTTCCCATGACTTATGGATCCGTTCACCTTCCAATTGCTTGAAGGTTAGGATGCAATCTCGGAACATTATTACTTCTAATGGAGGAAACTCCATTAGCTCGCAAGTACTGTTCGATATACTCACCTCCCCTACTTTAAAGTACCAACAAGAAAAACAAAACTAAAAATTAGGTAAGTAAACTACGAATAACAAAAACAAAATTCATCTTAACCAAGAATTTTCATGTAACACCACTCCCCGGCAGCGGAGCCATTTTGATATTTGCGTAATCAAGACACAACTTCCAATTCGAGTGTCTATGATCGGACAATAATAAAGTAATTCAACCAAGGGTTGGGGTCGAGTCCCAAGGGAGAGGTTCCTGAAAATTAATGGTTAAGCGCAAAAAATGCTAAAGTTAACCGTAGCGAAAAACATATCGAGTATAAACATACTAAATCTAAAAGGGGTGACGCAAGTGTCAATTATCAATGGGGGTTTGTAGTCAAGTAACAACTAAAAAAAATAGTAAAAATATAAGAAAACGAGATAGAGAGGCGGGATTCTTGGGATGTGATAGGAATACGAGATAGCCTAGACTATCGGGTACACGCTTTTTGATAGTAAATTGTTGAACATTTGTGACTAGGCTACACTATAGTGGGGGTAAATTCTCTCTCGAGCAGCTTACCCCGAATCAACTCGATTTCTCTGAAACACCAAGTTGCCGCTTTAAGCATAACCTCCATCTTCGCCCATTCACTCTCTTGAGCTGAATGTGTGGGAGAAGGACTAGGATTCACTCTTTCAAGCTGAACCCATGTCGACCCAATACCACCGGCTATCAATTTAGTAGTTTTAATTTTACGACCTCTCTCTCGAGCAAGCCGAAAATACAAAGATGAAATCGTATTTGCAACTACATCTCCATTAAGTTCATACACAACTACTAAACGAAGTCATATTTAAATAACAAATAAACCATCAACAAGCAAGACCCAATAGATAATCTAACCTATATTCACAAAATCATTGTCACGCCTCAAATCCCATTAAGACGGACAAGCACCCGATGCCCTAAAATCCCAAGATAACCAACATGTAACCTGTGCTTACTATGAATATAACTATGACCATCTTGTGACAAGTTCACATAGGATGCAGCGATACAACCAACAAAAGTAGACCTAAAACTTATATACAAGACTTGGCCGTTGAGGCCACAACTTGTTAAGACGCAACTGAATCATATACATAAGTCTACAAAGCCTCTAAAAGATAGAAATCCTTAGAGTAGGTCGGGACAGACCCCACCTTACTCTTAACTACGATACAATACCAAAATGAATCTACCAAAGACTCAGTAAAGCTCCGAATCAATCTGGAGCTCACCAAATGTAGCTGAGTGTTGTGTGCTCCTACTGAGGAGGTCTACTAGCTGAAGTACATGTTCCTGCAACAT
>PGSC0003DMG400046296
ATGAGTATACATGATGGAGAAGGCGGACCAATGGAGCACCTTCCAGCAGAGGTGATGAGGCTCAGGGATCACATCCTAAATTTCAAGCATCTCAAGGGAGAACCCTTTCATGAATCGTGGCTGCAGTTTAAAACACTATTGATGCAATGCCCAACTCATGAATTACCCAATTTAGTTCTACTGGAATGCTTCTACAGGGGTCTAAGTCCCAGAAACAGAGAAATAATGAACCAACTCATGCCAAGTGGATGTGAGAAATACCCCTATGAGACCGCAGTCAAATTCCTTGACCTTGTAGCTAAAACCAACAAGGATGGAGAGAAGGACCAGCAATTGACCATTTGGTTGGGTCAAATGAATAGCTTGACCCAAAAGGTTGAAGAACTGGAAGTGATGTCCAAAAGCAAGAGCAAGTACCTATCATCTACAGAGCAGGGAAGATGCATGGACATTGAAAACAGACGTATCAATGATACGTTATTAACCATCCTCCAAAAGCTAAATAAGCATGACAAAGTACTAGAGGAAATTAGAGAAAATGTCGAAATGTTGAATCAGAGGAGTGGCTCTCATTTTAGGTCTATTCAGCTAATTGAAACTCTCTTGAATCTTGCACTACCTCAACTTCATCCGTATGAACAAGCGGGATCACCTAGTTACACTAGGTGTAACACCAAAAAACTGGTTTGAGCATTGACTTGCGTCGTGCCACAACGTTAACTAAGGTGTTGTTTGGAAGGCAACCCAAAACCAATTACTTGCTTTATAATTTTCTTGATAAAATAATGGTGTTTTTTTTTAACAGGTTGAAGCTAGGGAAGTGCTTAAAAAGATGTATGAAAGCAAGCAACAGGTTTAGTTGGCGGGTCGTTGACAAGTTCAGCGAACTAAAATACTTCTGCGATCTGACCGAAGGCATCCTCAGATGGGATTCTGTAAAGCTCAGCGGTCTAGAAAGAGTACTGGCGCATCGCCAACCATGTTGGCGATTTCGACAGAGACCGCCGTTGGGATCCCTACATAAACCAAAGGTCCTGCTAACTTTGGTGAAGAAATTAGACATTCGGCGTGTCACCAAATGA
>PGSC0003DMG400040062
ATGTGCCAAGCCCTGAAGGAGAAAATCAAGTTGGCGAGAGAAAGGAGCAGTCAACGGATCATCGAGTGGTTTCGCGATGCAGTATTAGATCGCCCAAAGTTACAGACCTGGAAGATGTTGAAGGCCAAAGCAAAAAGGTGATGGAATTGACCAAAGGGCGGATTGCCGAGCCTAACTTACTGTGTCGAATGGTCCTTCGCAGCATATTTTTGGCGACTATAAATACGTTTTTGAACATTTTGTTTAGAATCTTTTAATCAATCTTTTATGATTACAATTAATTTTGAGAGTTTTGAACTCTGAGTATTGAGACAAGTTTTCCTTAGCTTTGAAGAATTGAAGTTTTTCACTTTTGAAAAATTGGAAGTGGGTCTTTGAGATCTTCAATTTGGACCTTTGTAAAGACAAAATTAATCTTACCCAGTTGATGGAAACACATTTGGTAACGATTTTTTATCTTTTTATGATGTATAGCTAAAATCACAATTTTTGGGGTGTGATTATTTGATTATGGGATGATTTAGTTTATGGGTATTGCTAATTGTTAGTCTAAATGTTGTTTAGAAGTGATTTCAATCAATAATTATGGTTTAATTTAAAGAATTGTAGTTACAAATGTAGTTCTACCTTCATGTTTTTGCCTTTCTCGAGAGAGAGGTCTTAAAACTAAGATTATTGATTGATGGTCTGTGGGTATTGGGTTGTCATGGGTTCAGCCTAAGAGAGTGAATCCTAAACCCTTTTCCACACATTCAGCTCGAGAGAGTGAATGGAGTAAGGTGTAGGCTGTTCTTATTTTGCATACTTGTCGATGTTTGAAAGAAATTGACTTGATTAGGGGTAAATTGTTCGAGAGAAAATTTACCTCCTCTATAGTCTAACTTATTCACTAATTTACAACTATTTCCTAAAAGTTGCAATTACCCATTTGTCTACATTAGCCTATAATCGAATAACATCCCAAGAACATGTCTCATTATTGTTATTATTGTGTTATCTGTTGTTGTTGTCGCTGATAATTTCAAACCAAAACCCCCTGTTATTTGACATTCGTGTCACCCCCCAATTTAAATTATGTTTTTATTCGTATATATCTATCTATTCCTATGGCTGATTTGAGCATATTCACAATTTCCTATTGAATCTTAAACATGTACCACTCCCTGTGGGATTGACCCAACTCATTTAGTTGAGTTATATACTGACTAGTGATCGTTGACACTTAGAATTGGATGAAGTGTCCTTGAAACGTTAATCAACCCCTATTATAATTCTTCTGTTATTTATGATGTTGGTAGGGGCAATAAAGTGGAGTATGCAAAACAAGAGGCGTTCCATGTGAATTCACTTATGGAATATACGGACATGTTGGACAAGGTTATTTCAAAAATCACAGAACAATTATTTGAATGCACAAATGGGCACAAAGAAATCATGAAATTACTGGATAAGCTTGACGCTATTCAATTAGAAATTGCAGTCCTAGCTAAATTTGAAGAGAGAGAAGCCCAACAAGGAGAAAGTTATGAAGAAGCAAAGATAGTGAGCCAATCTTGGCTACAAGAACAAACTCAACTTCTAAAGTTTCAAGAGTCTATTTGTGATGGTCTCACATACATGACAACCCAACTAATTGAAGGAAGAGTTGAGCTCACACAAGAAATAGATCAATTTGGCTCAGATATTCATGACTTGGAGGCTCACTTGAATAAAAAGATTGAGGCGTCTGAAGCCCAGTTACCAATTGTCGTGGATGATGACCCACTAGTGGAGCAAAAAGAGGAAGTCCAACCATTCAACTACACCTTATTCCTTAATATCGATGTTGAGAAAGAGTACAAAAGTGAGAATGTTGTAAATAATGTTGCTTTGGAGTTGAGGCAACTTGAATCTCATTCAAAACACTTTTTTATAAAATTTGAACTAATGGATGAGTGTATAGGTGAGGAAAAACGCCCCTACATTCTAAAGTTTATTTGTCCACGTAGACAAAACGACATTCCTCACATAAGGGCCAAGAAGTGCAAGATGCGACATATATTACTTGGTTCCTTTATCTTTATACCACCTCCCCTTGAGAGGAGCAGAAAAACAGATGCAAAGTTAGGGGTACAATTCATAAGTTCAAAGTGGAAAGAAAAGTAGTGAATTTACTTGTGTTGTGCCGCAACGTTAAATTAGGCGCTTATTGGGAGGCAACCTAATTTATAGTGTAACTTCTTATTTTTTTTAATGTCAATTATTTTGTGTTGTTTTTACAGGTTCTAGAGAAGTCTGAGTATTTGAAATTTGGAGCTAAGGAGATCGATTGA
>PGSC0003DMG400037314
CTATGTTACTTGCGCGACCGCATACACTTGCCTATGCAATTGGAAGCAACAAGTCATCACAATTCCATTATTAAAGAAGTCATCGCACCTGTCCACAGTACACATAGAATGGAAACAATAAATCAGTTGTTGTCTCGCAACAAGGTCATATTCATAGATGTGAAAATATTGGACCATGGTGTCATTGGTGGTGATCTCTTCATTTTCTCCTACAAAACCTGCCTCTTCATGTGCTCCAGTTTTAGCTTTTGTGGTTACTGCAGGTGGAGGTGTGGTTGCCTCTTCCTGTAAGCCGCTAGCGGACTCTGCATTGCCTTCAGAACCATCATGAGACTGGCTACCTGATTCCTCACCACTACCAGAACTACTACTTTCCTCTTCAGACTGGGGAGGAGTGCTCTGAAGAATTGCTCTCACTTTCTGGGATCTAGTAGTTCTAGGTGGGTGCTCCTCAATGATGTTATTTATCTCAACCTCAGAACTACTAGACTCTGACACGTTATGACCTTCCAATTGAGAAGCAGTCGGTGAGGAATGTTTGGTTGCATTCTTTCTTTGGAGAGCCAT
>PGSC0003DMG400003377
ATGAACCCTCCATGTTTCACGGGTTCAAGCACTACTGAGGATCCGGAGAATTTCATTGAGGAGTTGAAGAAGGTATTTGAGGTCATGCATGTTGCTGATACTGAGCGAGTTGAACTAGCTGCATATCAATTGAAAAATGTTGCTCAAACTTGGTTTGACCAATGGAAGGAGGGTAGAGCTGAGAATGCACCATTTGCGAGTTTGGCTTGTTTTGAGGAAGCTTTCTTGGGGCATTTCTTTCCCCGAGAACTGAAAGAGGATAAGGTACGAGAGTTCCTTACACTTAAGAAAGATTCTTTGAGTGTTCATGAGTATGGGTTGAAATTCACCCAACTGTCTCGCTATGCTCCGGAAATGGTTGCGGACATGAGGAGTAAGATGAGTCTGTTTGTTGCTGGGTTGTCCCGTCTATCAAGCAAAGAAGGCCGGGAAGCAATGCTTATTGGGGACATGGACATTTCGAAGTTGATGGTCTATGTGCAACAAGTAGAGGAAGAGAAGCTGAGGGATAGAGAGGAATTCTAGAACAAGAGGGCTAAGACAGGGAATGAGTCCGAGCAGCAGAAGAGTAATGCCAATCGGTCATCCTTCCAACATAAACAGAAGGTACCTGCTCTATCATCTGCTAGTGTACCTGCACCTAGGAAAAAATGTGAGTACAATGGTCAGAATTCCATAGCTAAGCCTGCTTATTCTCAAGGTAGTGCAACATAATGGGGTAGTAAGCCCCCTGCTTGCGCCAAGTGTGGTAGGAACCACTCAGGTATTTGTCGTGAGGGCTTCACTGGTTATTTCAAGTGTGGTCAGTCTGGGCATTTCATGTGAGAGTATCCAAATAACAAGTAAGGAAATGGTAATGGGGGCAATAGAGCCCAGTTTTCTTCAGTTGCTCCACCAGACAGAATTTCACCAAGAGGGGCTACTTCCGATACTGGCGGAGGAACAAACTGCTTATATGCTATTAACAGTCGCCAATAGCAAGAGGATTCCCCAGATGTTGTCACTGGTATGATTCAAGTCTTTGACTTTACTGTTTATGCCTTGCTAGATCCAGGAGCGAGTTTATCTTTTGTAACTCCATATGTTGCTATGAACTTTGATGTTATTCCTAAGAAACTTAGTGAACCATTCAGTGTTTCTACACCTGTTGGTGAGTCTATTATAGCAGAGAGATTTTATCTTGATTGTCCCATTTCCGTCAATCACAAGAGTACCATTGCTAATTTAATTGAGTTAGACAAGGTAGATTTTGATGTCATTCTTGTATGGAATGGCTTCATGCCTATTATGCCTCAATTGATTGTAGAACTCGAGTAG
>PGSC0003DMG400043389
ATGTCCACGAATATTGGAAATCATTGCCAGCACTTGATCAGAACAAAGAATATGGATGAGATGAGAAAGTGGTTAGCCCCACTAATTTCAGACGAGACTCCAAAATGGTTGGCGGAAAGATCTCCAATTGAAAAGAAAGAGCTAAACATAGCAGCAAGGTTCTGGTTTGGTTTCATCAGCAGCACAATCATTCTATCCCAGAATGAGTCGATTCTTCACTTTGCTAAAGCAGCTTGCCTGGGTTGCATCATAGAGGAAACACGGATAAACTTGGGAGAAATCATCGCTTCAGAGATACTCATGCATGCAAGGCAGAGCAAAACCTCACTTCCGTTCCCAGTATTGATCACAACATTATGCAAACAAGCTCGGGTACCTCAAGATGCCAAGGGATATATGGAAATGATGCCTACAACCTCTACTGATATCCGGAGGATCGAAGCTGAGTACCTTAAGGATCAAGCAGAAAGGAAGAATGCAGCATTGGTGGAGTCAGGAAGCACAAAATCATCACCTGCAGAGGCACCTCCAGATTCTTCCGCTACTGCAAAGTCTCCCAGACCTAATGTTGTTGCTGCTATTTCCCGGCCTCCACTCACCCAGGCTTCCCTACTCCGAATAGGGCAGCTCGCCTATTCTGTTGATCGTCAGGCTGACAATCTTGAGGCCTCTGTTCCAAACATGATCCAGATTGCCCTAGCTGATGTTGTGACACCTCTGAACACGATCATTAACGCCCTAAAGGCTAGGATAGCAGTGTGTGAGCACAAGCAAGGGGCAATAGATGAGGTGACAGCTTTAAGAGCTACCATTATTGAGCTGCAAAAAGATGTAAACCACCTGAAGTTCACCGATGCGCCCATGATCTTTGGAACAAAGGAGACTCCAGACCTGTTTTTAATGCCATAG
>PGSC0003DMG400045736
ATGCCAAATGATGGGCATAAACGACTCAATGCAAGGTTTTCAATAACCACAGATAGAACTCAATACTTGGAACTCAAGAACTTCAATGATACTACTCATCTCAAGATTGTTCGACTTATAGTGTTCATGCGGGATTATGGGGATGAAATGTTCAACTCAAGGACTCAAAGACACTTCTCAAAAGGGATTAGGAACTCAACACTTAAAGTCTTAGAACTTGAAGATACCACTTCTCTGAAGGATGCTCAACTTACGAAGTTCATGCAGAAATATGGGCATGAAACACTCGACTCGATGGTCAACATAGCACTATGGAACTCATGTATGCAACTCTTCTTATTCTCTGACTTACTTCCTCAAAACTTAGTTCAATTCGATAGTTGATCTCAAAGGATTCACAATTGAACTCAAAGACTTTCTTGAACTCTACTCTTAACTCTCTCTTGAATGTCAATTATGAATTCAAGAGTTATGGTTCATGGTAGGAAGGATATCGTGATGATAAAGTGGGCTCATGAATACATTCTCCTCATTCTCATACTCACTTGCTTGAGTCTTGAAACCAGTTATTTAAGTTTGAAGAAGGTTCTTCAAAGAAAACTCAAAGGGACTATCTCAAATGTCCGGAAGAACTCTCAAGGCTTAGCTCTTAACTCTACCTTGAATTTGGATTTATGGATTCAAGGTTATGATTCATGTTCATGGGTGATTTCTAGATGCTTAGAAGTCATTTAGAGTAGTTAGAATCAATGGAAAGTGTTAGGACACTTTAGAATAACTTAAATAGGCAGAATGATGAAAAACTAGTGAAAAACGTCGATTCGGGCGCGTCCCTGCATAAACTGGGCGTAAACTAGGATTATAAAACTAAAACCCTAGGCGTAAACTAGGATTATAAAACTGAACCTAATAGGATTAGACCCTTAAAATATTACTAAAAATGAATTAAATCTGATTAGGTAAGGATAAGACCAAAATACCCCTCTAAAATCTGGCTTTCACTTTCCTTATCAAGACAGCCCAACTTCGAATGGACATATCTCCCTCATACGAACTCGAAACTAAGCAAACTCAGTGGCGTTGGAAAGATAATTTAAATTTCTTCCCTACGATATCTGATATCACACCTAACGCATCTTGAGATAGAAGTTATGTTTGTTTGAAATCAACCCAAAACTCATACTTAGCTTAACTTGCAAAATTTCAGATTTAGCTATTTCCAATTTAATTCTTTTTGGAACTCAAGGTGCTACATCTAGTGACCTTAACACTTAAGAAATTTTTAATTCCTTGGTAAAATCTCACTTACTATGAAGAACGGTTCTAGTCTTAATTCGAAAAAAATTCTAAGGTGTTACATACGTAATATTCGGCCATTTTTGGGCAGTTACGTAAGGAACTAAAGTTTTGTTCTCTTATTTGTTGCGATATTGTAAGGTCATTGGTGCAAATCGAAATTTTTTTGAGGCGATTTTTGTATTGTTTATCTGTTTTTTGATTTTTCGCCATTTTGTGGCATTTAGGCAGTATTCGGCCATTTTCGAGCAGTTATGCAAAAGAAGTAA
>PGSC0003DMG400040452
ATGAACAATCAAGGAGTTCAAGTAAATCCTATAGGAGGAAATCTAGGTGATGAAGTCGATTTGCAACCTCCGAGGGTAGTTGGTGGAGACATCCAGGTTCTAGCTGAAAATCAACTGGGAGATGCAGTGATGGTGCATGGTCCACCAGGCCCACAACTGCATGACAACTATAGGGGTAACATCAATATTGCTGACAATCAGACCTCTTGTCCTACCCCCTTTGCCTCCGGGGAACACATTTGTAGTGACCAGTAGCTTGATGCAGATGCTTACAGCGAGGGGCTTGTTCTCAGGGTTGCCATCGGAGCCCACATGCTCACATAGCCAAGCTAAGGGTAGTTTGCAAGAGTTGCATAGGTCGACCAGACTTAGATATGGATGTCATCGGATTGCGAGTGTTCCCTCTATCACTGACATGCGATGATGTTGTATGGTTCACTGAGCTTCCTTATAACTCAATCTATACATGGAACCAACTGAATGATGTGTTTTTAGCAAGGTATTATCCAGTGTCCAAGAAGCTCAATCACAAAGATAAGGTCAACAATTTCGTGGCATTACCTGGAGAGTCTGTGAGTAGCTCTTGGGACAGGTTCACTGCGTTCATAAGAGGTGTCCCGAATCACCATATTGATGATAAGTCGTTGAAGGAATATTTCTATCGAGGTCAGGATGACAACAATAAAGCAGTGCTTAAACTATTTTTGGAGGTTCATATGGTGAGTGCACATACGCATAGATTGCAGAAAAATTCGAGAAGATCTCTCGCAACAATAAAGCATGGAGCACTAAGAGGTCGGATACTGGGAGAAACACATTTGTCGTTCATGCTACAAACAACCAGTCTGCGGATGAGATTCGTGAAGAGATGGCTCAGATGAGGACCGAGTTGGGGTTGGTATTAAAGCATGTGAGCGGAGGTGCGGAAAAGGTAAATGCTTTGAACTATTTGACTAGAACTCCACCACCAGTTGAAAAGTGTTACTATGAAGATGATGCTTATGCGGTGAATGATCAGACGGGGGGTTTCCGACCAAATNNNNNNNNNNNNNNNNNNNNNNNNNNNNNNNNNNNNNCGGTGGCAATATGGCGCATATTGAAGATATGATGCAGAAGATGATGAGAAGGTTTGATGCAACTGATGAGAATGTGAAGGAGATGAGAAATGACTTGTCTGGTATTGGTCAAAAGGTTGATGCTCATGCAGTGTCAATAAAGTATCTAGAGTAGCAGATGACTCAGTTGTCTACTACAGTGAACCCACGTCAACCTAGAACTCTTCCTAGCAATACCATCTAGAATCCAAAGAATGATGGTCATTGTATGGCAGTTACTACTCGATGGGGTAAGCAAACCATTGATCCACCTATGCCGTCTGTGGTGGATCGTGAAATTAGAAAAGAAGATGATGTGGTAGAAATTGGAGAAGAGTTTGAGAATGCGACAGAAAAAGAAATGGAGATATCTCAGAAAGTGGTCCCCATACCTAGACCTCCACCACCTTTTCCACAGAGGTTAGTGAAGAAGACTGAAGATGGTAAATATCACAGGTTTATTACTATGTTGAAGCAACTTTCCATCAACGTTCCTTTGATAGAAGCTTTGGAGCAAATGCCTGGGTATGCGAAGTTTATGAAAGATATGGTGACAAAGAAAAGGTCTGTGAGTTTTGAATATGATGATAGATTACAACATTGTAGCGCTATTGCTACAAGGTCTCTTGTGTAGAAAAAGGAAGACCCTGGTGCTTTCACGATTCTATGTACTATAGGGTTGTTACACTTTGCAAAGGCATTGTGTGCTCTTGGTGCTAGCATCAACCTCATGACAGTGTCTATTTATAAGAAGTTGGGTCTAAGGAATCCAAAGCCTACTACGATGCAGTTGCCTATGGCCGATCGAACCATGAAAAGGCCCATTGGTGTACTCCATGATGTGCTAGTGAAAGTGGAGTCGTTCATCTTTCCAATGGATTTTGTGATTCTTGACTGTGAGGTTGATTTTGAGGTTCTCATCATCCTTGGTAGACTATTCCTTGCCACAGGGCGTGCATTGGTTGAGATGGAGAAGAGGGAAATGAAGTTCAGACTGAACAATGAAGAAACAACTTTCAATATTTGTAGGTCCATGAAGCAGAGTAATGAGCTCCTAACGGTATCTTCTATGACTTACAGAGTTGAGAGTGGAACAGAAGTGCAAATTGAAGAGNNNNNNNNNNNNNNNNNNNNNNNNNNNNNNNNNNNNNNNNNNNNNNNNNNNNNNNNNNNNNNNNNNNNNNNNNNNNNNNNNNNNNNNNNNNNNNNNNNNNNNNNNNNNNNNNNNNNNNNNNNNNNNNNNNNNNNNNNNNNNNNNNNNNNNNNNNNNNNNNNNNNNNNNNNNNNNNNNNNNNNNNNNNNNNNNNNNNNNNNNNNNNNNNNNNNNNNNNNNNNNNNNNNNNNNNNNNNNNNNNNNNNNNNNNNNNNNNNNNNNNNNNNNNNNNNNNNNNNNNNNNNNNNNNNNNNNNNNNNNNNNNNNNNNNNNNNNNNNNNNNNNNNNNNNNNNNNNNNNNNNNNNNNNNNNNNNNNNNNNNNNNNNNNNNNNNNNNNNNNNNNNNNNNNNNNNNNNNNNNNNNNTTCCCACAAAATCCAACTCATGCTAGATCACAAACCTTGTATTGAGCACTAAAGAAGATTAAATCCGCCTATGCAAAAGGTAGTTAAAAAGGACATCATCAAGTGGTTGGATGTTGGAGTTATCTACCCTATTGTAGATAGTAGTTGGGTATGTCCTGTTCAATGTGTGCCCAAGAAAGGTGGGATTACTGTGGTTCCTAATGAGAGAAACGAGCTTGTTCCGATGCGGCCCGTGACTGGATGGAGAGTCTGCTGGACTACCAAAAGGTAAATGCTTGGACAGAAAAGGACCATTTCCCTATGCCATTCATAGATCAGATGTTGGATAGACTTGTTGGTAAGGATTGGTATTGTTTTCTTGATGGTTATTTGGGCTACAATCAAATTTCTATAGCTCCGAAGGACCAAGAGAAGACCACCTTCACTTGTCCTTATGGGGCTTTCGCCTTTAAACGGATGCCCTTTGGGTTGTGCAATGCTCCAACAACCTTCCAACATTGTATGATGTCGATATTTTCTGATATGGTGGAGGACACTATTGAAGTGTTCATGGATGACTTCTCTGTGGGAAGTGACTCTTTTGATCGATGTCTGGATCATCTGGCTGAGGTGCTTAAAAGGTGTGAAGACTGCAATCTGGTGCTAAATTGGGAGAAGTGCCACTTTATGGTGAAAGAAGGGATAGTTCTAGGGCATCAGATTTCTGAGATGGGCATTGAGGTAGATCAAGCGAAAGTTGAGGTGATATAAGAACTTTCTTCACCTATCACTGTAAAAGGTGTTAGGAGTTTTCTTGGGCATGTCGGTTTTTATAGGAGGTTCATCAAAGATTTCTCAAAAANNNNNNNNNNNNNNNNNNNNNNNNNNNNNNNNNNNNNNNNNNNNNNNNNNNNNNNNNNNNNNNNNNNNNNNNNNNNNNNNNNNNNNNNNNNNNNNNNNNNNNNNNNNNNNNNNNNNNNNNNNNNNNNNNNNNNNNNNNNNNNNNNNNNNNNNNNNNNNNNNNNNNNNNNNNNNNNNNNNNNNNNNNNNNNNNNNNNNNNNNNNNNNNNNNNNNNNNNNNNNNNNNNNNNNNNNNNNNNNNNNNNNNNNNNNNNNNNNNNNNNNNNNNNNNNNNNNNNNNNNNNNNNNNNNNNNNNNNNNNNNNNNNNNNNNNNNNNNNNNNNNNNNNNNNNNNNNNNNNNNNNNNNNNNNNNNNNNNNNNNNNNNNNNNNNNNNNNNNNNNNNNNNNNNNNNNNNNNNNNNNNNNNNNNNNNNNNNNNNNNNNNNNNNNNNNNNNNNNNNNNNNNNNNNNNNNNNNNNNNNNNNNNNNNNNNNNNNNNNNNNNNNNNNNNNNNNNNNNNNNNNNNNNNNNNNNNNNNNNNNNNNNNNNNNNNNNNNNNNNNNNNNNNNNNNNNNNNNNNNNNNNNNNNNNNNNNNNNNNNNNNNNNNNNNNNNNNNNNNNNNNNNNNNNNNNNNNNNNNNNNNNNNNNNNNNNNNNNNNNNNNNNNNNNNNNNNNNNNNNNNNNNNNNNNNNNNNNNNNNNNNNNNNNNNNNNNNNNNNNNNNNNNNNNNNNNNNNNNNNNNNNNNNNNNNNNNNNNNNNNNNNNNNNNNNNNNNNNNNNNNNNNNNNNNNNNNNNNNNNNNNNNNNNNNNNNNNNNNNNNNNNNNNNNNNNNNNNNNNNNNNNNNNNNNNNNNNNNNNNNNNNNNNNNNNNNNNNNNNNNNNNNNNNNNNNNNNNNNNNNNNNNNNNNNNNNNNNNNNNNNNNNNNNNNNNNNNNNNNNNNNNNNNNNNNNNNNNNNNNNNNNNNNNNNNNNNNNNNNNNNNNNNNNNNNNNNNNNNNNNNNNNNNNNNNNNNNNNNNNNNNNNNNNNNNNNNNNNNNNNNNNNNNNNNNNNNNNNNNNNNNNNNNNNNNNNNNNNNNNNNNNNNNNNNNNNNNNNNNNNNNNNNNNNNNNNNNNNNNNNNNNNNNNNNNNNNNNNNNNNNNNNNNNNNNNNNNNNNNNNNNNNNNNNNNNNNNNNNNNNNNNNNNNNNNNNNNNNNNNNNNNNNNNNNNNNNNNNNNNNNNNNNNNNNNNNNNNNNNNNNNNNNNNNNNNNNNNNNNNNNNNNNNNNNNNNNNNNNNNNNNNNNNNNNNNNNNNNNNNNNNNNNNNNNNNNNNNNNNNNNNNNNNNNNNNNNNNNNNNNNNNNNNNNNNNNNNNNNNNNNNNNNNNNNNNNNNNNNNNNNNNNNNNNNNNNNNNNNNNNNNNNNNNNNNNNNNNNNNNNNNNNNNNNNNNNNNNNNNNNNNNNNNNNNNNNNNNNNNNNNNNNNNNNNNNNNNNNNNNNNNNNNNNNNNNNNNNNNNNNNNNNNNNNNNNNNNNNNNNNNNNNNNNNNNNNNNNNNNNNNNNNNNNNNNNNNNNNNNNNNNNNNNNNNNNNNNNNNNNNNNNNNNNNNNNNNNNNNNNNNNNNNNNNNNNNNNNNNNNNNNNNNNNNNNNNNNNNNNNNNNNNNNNNNNNNNNNAGCGAGAATTTTTTGTGGGTGATCTTGTGCTTCTATTCAACTCTAGGCTGCGCTTGTTTTCGGACAGACTCAAATCCAAATGGACCGGGCCATTTTTTCTCACAAAAGTGCTTCCCCATGTAGCGGTTGAGCTTGAGAACAGTGAAGGAACAAGGTTCATGGTTAATGGGCAAAGGATCAAGATCTATCTGGGAAACGCAGAAAGTGTGCAAGAAGTTGTTGAGGCCTATCATCTTGACGAAGTCTGAGTAATCAAGAGGCATGCGTCATGCCGCAACGTTAAATCAAGCGCTGCTTAGGAGGCAACCCAAGATGTAAAATCTAGCCAACAATAGGTTTTTGTTTTCTGTTTAGTAGTTTTCTTTGTTTTCTCTGTACTCATTTAGATAGTTGTTATACTTTTGTTTTAGTGTTGGCTAGACATAGCATAGGGTCCGTGTCTAAAAAGTGTCCAAAAAATGTAACAAGAACGTGCTAATGGTTGCTACATGTGCAGGGGCAAAAGCAGAATCTACAGGAAAAAGGTACTGGTGCAGCGGTCTACGGACCCCATTGACGGTCCGTGGTTTAGTCCACGGATCGTCAATAGTGTCCGTAGATCCCAGGTAAGGTTTCTGAATTTTTAAGTGCAAGTTTGAGCTAAGGTCCCCATCTACGGATCGTAGACGGGGTCTCGTGGGTCCAAAACCCTAAATGCTGCCTGACCCGACCCGGACCAATCCTATATAAAATCCCCCAATTTTTAAATCATTCCCACTTCCTTCCATTTACCACCAAACCGTTTCTAAACTTCCCAATCCCTTAAATCACTCCATAACTCCCCATTAAATCTTCCCTTTCCTATCCCCTTAAAACCTAATTTTCCTTTCCTCTCCAACCTCCACTCATCCCAGAAATTCCCCAATCTCTCTGGAAAAAAATTTCAAAACTTTGGTGTTCGGGTTCAGCGCAACTAGGCGATTAGTGTGGTTTTGCAAAGCTTAGTGTCATCTCGCAATCACCTCACTCCTCGTTGCTTGTAAGGTAATTGACTTTCCCCTCACTTTGAATTTCAGTTCATTTATTGAGTATAGAATGTCGGGAGTCGGGTCTTGACCTTGGGTAATTAAGTGTATGTAATTGCATGCTAAATGTTAAGTACTAAAACCCTTGGGACGAAAGATTGTGATTGTGTTGCTTTGATAGTGTGATAAACCTGTCTAAATGCTAGTCTATATGTAAGTTTCGAATTAGGGTTCCGAATCTTGTATGAAAAAATTATCAAATTGAGTAATTGGAACCCTTAGAATGATGAACTAGCATGATTAAATGTTGAAATGCATGGTTCGACTAGGATACTGTTGACAATGATCAAATATGTGGGCTTGAAAATAAAGAATATCTGAAACCTGGCACAGATCACGTCCACGAGACCCCGTCTACGGACCGTAGATCAGGTTCATAGTTGGATGCACTTGAAAATTTCACTAAGTGTGAAACCATGGATGTGGACTAAGGTCTGCAGATCAATCTACAGACCGTTCTATACATCTGTGGTTTCCATATGCGACCAATATTTTTGGTCCTCTGGTCCACGGAAGGGTTCCACGGACCGTAGATCAGTCTACGGACCGTAGGTCTCCTCTATAGATGACCACTATAGCCATTGTTTGAATTTTTTTTGGTCTTTGTTGTTGTTCGTTTTTAGTTCTAAATTTTTTTCCAGTGTGCTTGTAGTTAGTTTTGGCACTAATAACGCTTCCACAGGTACTATGGTACCCAAGAAGCTAGTCACCTATACAAAACAGGGCAAGTCAAAATCTGTTGCCCCTAGCTTCAGGTTAATCGATGAAGACACAGACGCAGATAATGATCCAGCATATGTTCCATCGGCCACAAGGACATCCCCTACTACGCCTCGGGCTACACAAAATACGTCCCGGCAGGTGTTCACTGACGTAGTCACTGTCTCCCAGTCTAATAAGGAGAACATATTGATCGGGTCACCGGCTGGTTCTGCCTCTGGTTCTAAGGCTAGTTCGGCTTCCGATTCTGAGGCTGGTTCTACTTTCGGCTCAAAGTGTGCCTCTGCTTCCAGCTCTGAGCCCGCCCATGATTCCTGCCCCGGTTCTGGATCCGCCACAAGCTTAGGATCACATGACAAAGCTGCCTCGTTTGATGAGGCCACCAGTTTGGGAGAAATCCAGGTGCCACAAAACTATGACCCTGATCCGGTGGGTGGAGATCCAAACATATGGTGTGTTGAGGGGCAATGGCAAATTTACCAGGATGCCAGAATGTTGAATGAGAAAGAGAAGATGGCTCGGCTTATTACTGAAGAGCGCAGAGTCTTCACAGGGACCTTACACACTATTCCCGACATCCACTAGCTCTTTTAGCTTCACAAGTGCGACTGGATGGCTCGAGACCCTGGGACTTATAGCGAGGAGATTGTGCGGGAGTTTTATGCCTCCTATGCTGCAACTCTTCGAGGTTCGATTGACAAGAGGTCTAAGCACATAGCCCAGGACCCTATCACTTCTACTATGGTCCGAGGTTTTCCAGTGGACATATCACATGCCACCATCAGCCGATTCCTCTATGGCTCTGGTCCTGATCACACTTGGGATCTCAACACGGCCGAATTTGATTACAGATGGGATGTTGTGAGGAGTGGAGCCTTCACACGTAATGCAGAGCAGAGGGAGCCTGTTATACTTTGGTTGGCTAAATACATTACTGCAGATGGCGAGCGTCCGGAGTGGGTCATCGCACCACAGTTGGGTATCCGAAAGGCCACATAAAATTTTGTGGCCAAGTTCTTCTGGTTGTTGGTGCGTAACAGGGTGTCACCTACAAAAGCTGACAACCAACTCACATTGGACAAAGCCGTCATGGTTGCAACATTAGTAGCAGAATTGGAGATTGACTTTGCCCGCATGCTGTTGGCAGAAATTCACGAGAGGGCGTTCAAGACCTCCATAACTTACCCATTTCCATGTTTAATTTTCCAGTGTGTGTAGGGACTCTAGAGTACCGATCTGGCACTGTGATAGGTTGATCCACCCTACGGGGACCTTAGATGTTGGCCTGATTCGGGACAAGGCAAATGTGGCAGCACCTCGCAGAGGGCCGCGGATCGATGTGCCATTGGGTACTGATTTAGTAGATGTTGTGCAGCAGATGCAGGGTGATAAGCTTGCCCCTCCAGCCCACACTGATGATGCCCCAACTTCCTCTTCTCAGGCCGCTAGTCAGGCCTCCAGCTCATCTAGAGGCCTAGGTGGCCACCTTGTTGTACCATATTACACCACTAGTCCGAGTCCAGAAGTTAGAGGCTCAGATGGCCACCTTGTTGTACCATATTAA
>PGSC0003DMG400043991
CTAAGCGTGATCTGGATACTGAGAACCTGAACCTACATCACGAGAAGATGTAGCGCACGTATGCGTCAGTACTTGAAAGGTACTGAGCATGCAGGATAGAGTAAAGCTGAAATAACATATAACTGAACAAAGCAATAAAGCAATGAAATAATCTGAACATGATATAGATACTGAAAAATACTGAATACTGAGCTAACTGATACAATGACCAAATTTATAACATGCTNNNNNNNNNNNNNNNNNNNNNNNNNNNNNNNNNNNNNNNNNNNNNNNNNNNNNNNNNNNNNNNNNNNNNNNNNNNNNNNNNNNNNNNNNNNNNNNNNNNNNNNNNNNNNNNNNNNNNNNNNNNNNNNNNNNNNNNNNNNNNNNNNNNNNNNNNNNNNNNNNNNNNNNNNNNNNNNNNNNNNNNNNNNNNNNNNNNNNNNNNNNNNNNNNNNNNNNNNNNNNNNNNNNNNNNNNNNNNNNNNNNNNNNNNNNNNNNNNNNNNNNNNNNNNNNNNNNNNNNNNNNNNNNNNNNNNNNNNNNNNNNNNNNNNNNNNNNNNNNNNNNNNNNNNNNNNNNNNNNNNNNNNNNNNNNNNNNNNNNNNNNNNNNNNNNNNNNNNNNNNNNNNNNNNNNNNNNNNNNNNNNNNNNNNNNNNNNNNNNNNNNNNNNNNNNNNNNNNNNNNNNNNNNNNNNNNNNNNNNNNNNNNNNNNNNNNNNNNNNNNNNNNNNNNNNNNNNNNNNNNNNNNNNNNNNNNNNNNNNNNNNNNNNNNNNNNNNNNNNNNNNNNNNNNNNNNNNNNNNNNNNNNNNNNNNNNNNNNNNNNNNNNNNNNNNNNNNNNNNNNNNNNNNNNNNNNNNNNNNNNNNNNNNNNNNNNNNNNNNNNNNNNNNNNNNNNNNNNNNNNNNNNNNNNNNNNNNNNNNNNNNNNNNNNNNNNNNNNNNNNNNNNNNNNNNNNNNNNNNNNNNNNNNNNNNNNNNNNNNNNNNNNNNNNNNNNNNNNNNNNNNNNNNNNNNNNNNNNNNNNNNNNNNNNNNNNNNNNNNNNNNNNNNNNNNNNNNNNNNNNNNNNNNNNNNNNNNNNNNNNNNNNNNNNNNNNNNNNNNNNNNNNNNNNNNNNNNNNNNNNNNNNNNNNNNNNNNNNNNNNNNNNNNNNNNNNNNNNNNNNNNNNNNNNNNNNNNNNNNNNNNNNNNNNNNNNNNNNNNNNNNNNNNNNNNNNNNNNNNNNNNNNNNNNNNNNNNNNNNNNNNNNNNNNNNNNNNNNNNNNNNNNNNNNNNNNNNNNNNNNNNNNNNNNNNNNNNNNNNNNNNNNNNNNNNNNNNNNNNNNNNNNNNNNNNNNNNNNNNNNNNNNNNNNNNNNNNNNNNNNNNNNNNNNNNNNNNNNNNNNNNNNNNNNNNNNNNNNNNNNNNNNNNNNNNNNNNNNNNNNNNNNNNNNNNNNNNNNNNNNNNNNNNNNNNNNNNNNNNNNNNNNNNNNNNNNNNNNNNNNNNNNNNNNNNNNNNNNNNNNNNNNNNNNNNNNNNNCACAGACCACGGACCGTGGTCTGATCTACGGACCGTGGGTCCGTCCGTGAGTCGGGACTTAGCCAATTTTCTGAGCTGGGTCTGGGAGGGGTTGCAGTGGTGAACCACGGACCACCAGCACGGGCCGTGGTCTGACCTACGGTCCGTGGATGGTGACCGTAAGTTGCACCTTCAACTTTTCGAAATCTGTATTTTTGGTCTGTTTCGAATACGGGGTGTTACATTAGCGATGACGATCAGCTAAATATAGCCTATAGTTCTGATAATAGTGAGTCATCAGACCCTTGTGAATGCGGCAGTGCAATTTGCACCTGCAAAAATCATTCCATAAATGTCATCGCTAATAGTAATAAAGAAACATTCTTTGATATGATAGATCATAATGAAGACCTTGATTTTAAGAAAAAAATAGTTAATTGCCTTAAGGGATGTAGTTCTTGATAAACAATCTGATAATAGAACTATTAAACCCTTTGATATGACAAGTGTTTTAAATAAATTTAAACAACCAATTAAATCTAATAACTTTACAAAGTATTCAGACAGAATTATTACAAATAAAAGATGAAATAAATGATATTAAGTAGAGACTTAACACCCCAGAAATTGAGAAAATTACTAATGAAATATTAAATGAACTACCACCTAATCAAGAACCAAAAATATATAAATCCGAACCTAGAGAAGCATCAAAAGAAGTAGAGTCTTGAACAACCTCTATTTGAATTCGGAATTAATGAAATTACGGTCGTAAGACCACAAAGCTACCACGTACCTATCACATTAGTTATAAATAAAAATTATGTCATTCATAAAATTGCATTATTTGATACATGCACACATCAAAACTGCATTATTGAGGGATTAATTCCTAATAAGTATCTAGATAAAGGAACTACCCGATTATTCTCTGCAACAGGGGAAAAGCTTAAAATAAATTATAAACTCCGAAAGGCACACATATGCAATGATGGAATTGATTTCATAAATGACTTTATGATAAACAATGACATAAATGAAGAAATAATTTTAGGTATTCCTTTCATCACCCAAATAAAGCCTTATACAACCCAATTAGATGTCATCCATACTAGTGTGCTAGGAAAGAATCTTATATTTCCTACCTGAACAGTATGTCAAAAGGTGAGAGTAATTTCATAAAGGACAAAAATATCTTTAAAATAAATTCACTTTTACACCAAGAAAATTATAGAAGAAAAATCATTAAATCTTCTCCTCCTACTAGAGTTTCCTTAGCCTCCTTTATTATAGCACTAGGAGTTACCCAATTTCAAAATAATTTAAACAATGACTGCAACGCAGCTCAATATATTTTTCATAAAAATTATATATTTTCTAGGTGGAAAATTTTATTATCCAGCTTTGATTTCAAATAAAGGGAGGAAATCTCCCAAAAATTTTAACTGTCATGACCTAGACCGTCATGATTGGCACCCACACTAACCATCCGGTGGAAGAACCCCTACTATTATCCAAACTAAGCAACTAAACCAAAACTAAGGCAATTAACTGTCATGACCTAGACCGTCATGATTGGCACCCACACTAACCATCCGGTGGAAGAACCCCTACTATTATCCAAACTAAGCAACTAAACCAAAACTAAGGCAATTAAGTTACGAAAGCAAGTTAATTAACTAAACAAATGCGGAATTAACAACCCCTAGAACCTGAAAGTCAATGTACCAAAATTCTACTAATGACAAGTCTAAGAATAAGGGCAACCCCGAAACTAAACAACAACTTAATCAAATAGTCTGAGTCCTAAAAGAGTGGACTTAAACAAGAGAGATCCATGGCAGCCCGAAGGAACTGATGCACCCTTGAATCCGGTCACGTTCAATAGTCACTTAACTAAGGTCTATCAATAGCCGCTTGAAGATGCCCTGTACTCAACAAAAATAAGAGCAAGTGCAGTATCAGTACACAACCACAATGTACTGGTAAGATCACACGGCTATCCCACTAAGTGAAACATATATAAATAATTACAACAATATAATCATATAACATACCAAATATCAACAACATTGATTAACACAATCTTCATAGCATAAGAGAACCACACCACAACCACTCTTAAAGTCCACTTGTGCAATGCATGAATGAAGTCCCATTCCCTCACTCACACTAAGTAGAACTCTTTGAGAAGTCATAAGTCATAGTCCATGTTCATGTTCATAACAATAAGCTAATATATTACAAGTCAATGGTTCTCTCATGGAACCCAATTCAATGGTCCTCTCATGGAACCCGAATCCTAACAATTAGCATGTCGGAACGTGGCAATCCGATCCCATATTTATACCGGAATGTGACAACCTATCCCATATTTATGCCGAAATGTGGCAACCGATCCCATATTTATGTTGGAACGTGGCAATCGATCCCATATTTATGCCGAAAAGTGGCAACCGATCCCATATTTATGCCGAAACATGACAATCCGATCCAAGTTAGTTATGTCGGAACGTGGAAATCTGATCTCATGCACTCACCACAATCACATGCAATCACAATGTATATTCTCACAATCATACAATAAGAGGCGATTCATGGCATACAATTATTCAATTATCCTCATTTACGATTAGAGTGATCAATAATGCAACATTTGCATACATACATGCATGATAATGAAGCAATTACAAACATTTATCACACCAACATGAAATCACAACCATCACATACCTCGAATCCAAGCTTGAATCCCCTAAGGCACTTGAATCTTCCCTTTCGGAATTCTTTCTGCTTGTTCTAGGTCTACAAACAATTAATAATGACGCGGGAATCAACAAACAATCGCTAATTACCCAAAATTATAACAATTCTAACAAACCCTAGATCATTCCATGATCTCAATTATCCAATTTAGGGCAGTTTTCACCATAGATTCAAGATCAAAATCCTCCCCCATCAATATGTACACATTCAATTACGTTCTACGGATCAAAAAACGGATTCGGGGAGTGAAAAGCATACCTTTAGCCTCAAGAATGGTGAAAAATAAGTAGAAATCGCCTGGGGTTCGTTCCTTAGCTCTAAAAGTCAAAAAGTGCCAAATAAGGTCGTTTAGGGGTTTATTAATGACATTAAGTCGCATCTGGCCTGCTTCGGCGGACCCCAT
>PGSC0003DMG400041858
TTAAAAACTTGTCATACCAGTGACAATATCTTGTGAATCCTCTTGCTCTTGGCAATTATTGATAGAATATAAGCAGTTTGTTCCTCCGCCAGTACCGGAAGTAGCCCCTCTAACTGCAGCACTGTATGGTGGAGAAACTGAAGAAGATTGGTCTCTATTACCCCCATTACCACTACCCTGCTTGTTCTTTGGACATTCTCGCATGAAATGACCATTCTGGCCACACTTGAAACAACCAGTGGAGCCCTCACGATAAGTACCTGAGTGGTTTCTATGATACTTAGCGCAGGCGGGAGGCTTACTACCCCCTTGTGCTATACTACCCTGAGAATAGACAGGTTTGGCTTTGAAATTTTGGCTATTGTACTCACTTTTGTTCTTAGGTGCAGTTGCACTAGTATATGATGGTGCAGGTCCCTTTTGCTTTTGCTGAAAGGACGAACGGTTCACATTACCTCTTTGCTGCTCATATTCGCTCCCTGTCTTAACCTTCTTATTTCTGAATTCCTCCCTATCCCTCAT
>PGSC0003DMG400005098
ATGAGTTGCAGGGCGCCTGCAGCTGAGCCTCAGTCTTCTGTGCTTTTGTCGAGTGAGCAGCGAGACACGAAGAAGGAAGTAGTAGCTACGCCGCAGAGGAAATCAAGGAAGGCTGACATAGAGAGACCTTCCAAGGAGAAGTCAAGTGTCCCGTCTTCTCCCAGAAGCCCTCCAAAAGTTGCAGGCTCTGATGTTCAGCAAAAGTCACAGATGAAGATCCCAGTCACAAGTGATCCTATTTTGGTTAAAAGAACATGGATTGGAAAAGATGGGAAAAGTGGGGAAATGGAGAGAAAACTTAAACTTTAA
>PGSC0003DMG400045079
ATGCTAGGGCTTGGAGAAAAGAGAAAAGAAGGGAAAAGAGAAGAGGAAAAGCAAGAATTCGCCAAGAACGATCGGTTTTGGTTGTGGATTAGCCAAGGAATTGATCTTACAAGGTATGTGAGTCTTTCATAGCGCTGGGTTCGTTCACCCACGTGCCAAACACGTTTAGTTCAGTGAAATTTGTCCTGAAAGAGTTTGAAAGTTGATGTTCTTGACATGTATTCTTGAATTTGAATGTTGTTCTTGAATTGGGATGAATTGAGGAGTTTCTGAGATCTTTGAGTCGAATTATAGAGTTGTTTTGAGTTAGGTTCTTAAGTACATATGCTGGGTATTGGAATCTAAAATGAATTTTAGAAAAATATTCGAGTTTAGGCAAATTGGGGCTGTAAAATGGAGAAGGAAAAAGTTGAGTGTGATCTGGCACGCAAGTCCGCGTCGCGGACTTGCTCCCTAGTAACCAAAAAGTTTCTCTGCATCGTGGTTAAGACGCGGACTCCTCTGTTTCAAAATTTAATTTCGCGAGTAATTATTTAAAACACCTCCGCGTCGCGGACTTGTTCCAAGACGGTGATTTCGTGACTTTTCTCATGTTTAGCTATCTAAAATCATTCCTAAACATCATGAGACCTTTCCTATCACTAATCATAATCCTTGAATCCATAATTCAATTCAAGGGGAGTTAAGAGCTAATTCGAGAGCAGTAAAGATCAAAGTCTAGAGAAGTTCTTAAAGTTTTCCAAAAGTCTTTGCAAAAGTTTTAACTTTGTTTAAGACTTAAGTTTTGAGTTCAGTACAGAGTAAAGCTTGAAGTTCATTTTTTCAAAAGTATATGGGGACTATGTATTCCCAAAGGGTTTAAAATGTTTTCACATTTAAACAAGAAAGGAAACCTCGATTTCCAAAGAGCCTTCGAGCTAGTTTTCAGAAAAGAGTAATCGCTTTCTAAATGAAGCAAGAGGGGAAACTTTGATTTCCAAGATAGCCTTTGAGCTAAGTTTTTGAGCACTAATCTCAAATCACAGAAGAAGTAGGTTTTTAAACATAAGAGCTAATATTATATTATATTTTTGGAGTAGTATTGAGCACCGATATGGGGAGAGTTCAGACAACTCACAGCCCCCATAAACCATGTAGACACCATGGGTAGAAAAGGGTCATACTTTTTAGATGATTCCTTTAGTGATTTTTAGCATAGACTAGTGGATCCACTTAGTAGTTCAGGTTCTATACCTCCGCCAATGTATAGGATGACCTTGGCAGCGTGAGGCAAAACGTTGTATTATCACAATAACTCTTACGTGATGGTTGCCTATTAGAGAAACTCCCACAGAAGTTATTGTGTTCTTTTATTCACAGTTATTTGTATTTTTACATACATTTCAGAGTTATATGTAGCTTTGCATACACACAGAGTTGACATCATGTTTTAAACAACTTTTCATTATATTGCACTTGTTTTAAACTGCTTTATATTGAAATGAGTTCAGTTATGTTGAGTTGAGTTGAGACAGGTAAGTTCTTCAGTTTCTTTAAAAAAAATATTCAAGCCTATGTTGTATTTAGCATTCCAACTCGCATACTCGTACATTTAATGTATTGATGCCAGTTGGCCTGCATCGTATTATGATGCAGATACATGTAACTACGATCGGCATCCAGCGCATCGTTGATCCAGTGAGCATTCCAGAGTCAGTTGGTGAGCTTCCTTGCATTCCGAAGGACTCCTTTTATTGCTTTCATTTATTTCATTAGTTCATTAGGATGTCGTGAGGTTCGTCCCGACATCCATCTCAGTTGTTTTAGAGGCTTCATTACAGTCAGATGTTAGTTTTTTAGTCTTTTCATTTCATCTTATGTTAAGACTTGAGTTGCCATTTTGGCCAAGTTGAATGTTTGACTTTTAAGCATTCTCAGTATTTTCCTTATTCAAGTGAGTATAGTGTTTGATCATTATAAGTATGAATATAGTCCTTCGCTGAGTAAGTAAGCCAGGACAAGGGTTCGCTTGGGACCAGCAATGGTCTTCTAGTGCCAGTCAAGTCTGGGGTGTGGGCTCGGGGAATGACAAACTTGGTATCAGATTCAGAGTTCAAGAGTCCTAGGAAGTCTATGAAGTCGTGTCTGTAGAGTCCTAGTTATCGGTGTGAAGCGCGCCACATCTATAATTAGGAGGCTGCGACATTTAGGAAAATTTCTCATTTCTTTCACACTCATTTTGTGCGTTAGAGTTTGATCTCTAAAAAGTTTCCTTCTAATTCGTGCTTGACGTGTTTTTAGATAATCATGCCTCCACGAAGAGCAGTCAAGGGTTGTCCAGCTAGAAGGAATGTTGAGGAGCAAGAGTTACCAAATGCACCTGAAGTGCAACCGCAAGGGAAAGTCACAAATGCTGAGTTTCGTGAGGCTATCCGGATGCTAAGTCAGGTTGTGACTAACCAGGTTGGGTAG
>PGSC0003DMG400045955
TTAAAATTCCTCATCTTGGGCTTGAATTTGGGCCACCAAATAATTGTAGCATTTGGACAATTCCTCTCCCTTGGGCTTGAGCTCTTCTTCCCCAATAAGACACCTTTGGATAAGCGATTGAAGCCCATTGAGCTTATCATTGAACTCCTTGGTTTGAGATCTTGTTATGGGCCTCCTTGGAGTTTCTAAAGCTTCATCCTTGTCCTTCAATGGAGTAGAGCTTCCTTGGATGCTATCATTCCCCTCTTCTTGAAGAGAATTCGTCCTCGAATTCAAATCTGCATCAAAATGGGAAAGATCAGAAACATTAAAAGTAGCACGAACTTGGAACTCACCAGGAAGATCATGTTTATAAGCATTGTCTCTAATCCTTTCAAGGACTTTGTATGGCCCACTTCCTCTAGGATCTAGTTTGGTCTTTCTTTTGGAAGAGAATCTTTCCTTTCTCAT
>PGSC0003DMG400036615
CTACCACGGTCCGTAGTGAGGACCACGGCCCGTGAAGTCGTCTGTGGTCTTCACTTGGGTTTCAACCCTCTTCCAACTCTTCTTGGCCTTCACACTGGTTCAACCTCACAATAAGCACCACAGACCGTAGTGAGGACCACGACTCGTGAACTCGTCTATGGTCTTCACTTGGTTCCAATCCCTTTTCAACTATTCTTGGCCTGTACATTGGTTCAACTTCACGACAGGCACCACAGACCGTAGTGAGGACCACGACCCGTGAAGTGGTCCGTGGTCTTCACTTTGATGTTTTCCAGAACTTTTTCTTCATTTCTCTCCTTTTCCACTTTTCATCTGTTTCACCTGTACAACCCAACCAAACACAATATATCCACATAAATGCACTCGAGTCTAGTATCAATTCTTAGTTTTCAAGCATTAAATGTGCCAAGATTTCGCGGCACATCAACACCTCAACTTAGAACTATTACTTGTCCTCAAGTGATGATACACAACACATTCAGTCCTCAAAATGTTCAGACACTTTTGACACTAAGAAGCAGCCTTTATAAACAACATTTGTATCCAAAATCTTGAATCTAACATATAAGGATCAATACATGACATCTCATTACTCAAAGTGAATCATGCTTATGCATGTGAATCATCAACTCACACAATCTACTTTCAAATGTAATCATTGTGTCCTCACAACAAAGAAGTCCCTCGCTCAAAATAGTTGGGACTGAGTACTACTTTCACGCTCTCAAAGAACTTCTAACACTAACAACAAACTACCAAAGGCTTGCCCTTGCTTTCTACGCTTTATCTTTCAAACACCCGAAATAGGATCACTGTAGTACTTTATTGACTTGTAACATAGGCTCGGGGATAGGGAATGGATATTTGGTTTGGTGAGTGACTAATCCCTTGGTTTACCAAAGTTTCATTTTCACATACTTTTTTCTGAGTGATTCCCTCTTTTTTTTTTTATTTCAGCACGACCCAGTAGCTATTATTTCCTTTTATATATATGCAATTTTGATATGCACTTAGCTCACTGGTTGAACCTTCTTTTGCCTTTTACTTTCTGTTCTGATTGCAATCACCCTCAACTTAGGCTTTTGGCCTGAGTTGTAATATCGTACCTTCGGAGAACCAAGGATATGATATGTGTTGGGTAAGAAAAAAGAGTGATTTAAGGCTCAAATTGGGTTCAAGTGATAATCTTTTTCATTTGGTTCTTTTATTTTTTTTTTGCTTTTTACTAGTTTAACAAAAATGACCTACTGGTCCTTTCCTATCCGATTATTCTCAGACTCAAGCAAGACTACTTAGGCAAGTTCTAGTTTCTGCTCCTAGTGTTAGAATTCAATCAAAACTTACACACACACGACACAGGACTGTATTTTTCAGTTTCTTGGTTCACCAATTAATTGGTTAGATTAGCCATGTTCAACATATCAATATCTAAGATGTCATCTAAAGATCCTAACAATCAAACTTAGATTCAAGTCCTCATTTTTCACAGACTAGCTGCTGCACAGCTCAACACACAAAAACACCCAAAAATAGTAACACACAGAGACAACCTCCATTTGTTTAACAACTATGGCAGGTTGCTCCACCCCCTCCCCAAATAAAAAGGACTTAGCCCTCAAAGTCGATACAGAACAATAAAACACACAGGCTATGGAGAGGGTTCATACCTACGACGCTTTAGGCATTGGTCGTCGGATCAACATTGGCACCTTTATCAATGGGTGAACTCTCAGAACTCAGGACCTAATTAGTTTGGTCCTCACTAGTCGGGGCAGGTGCTCCACTACCAGAAGCTCCAACTAAGGCTGCATCTCGTTATTGCTGTTCAAGGGGTTCCTTTTCTCAAGCTTCCCTCTTTGATATTCTACGAGCTCTCTTTTCTTACCTTCTTGCCTCTCTTGCTGGGTCAGTAGGGGCCTCCTCATCAATTTCTCTAGCTTTGAGTTTTCTCTTGCTGGACTTACTAGTGGGGAGTTCTCCCTAAAGATCATCAATTGATTGAGTGGAGAGTGCCTGAGTTAGCATTTGCATTAAAGATTCTGGCATTATCGGAGTGGGTACCTGTACTAGCTTTTCTGCTAGTTTAGCAATCTGAGTTCTCATCTCGACCAGTTGTGATTTGAACTCTTCGATATCTACTGACCCGGCAGCCTGGAATCGATCTTGAACAAGGTTCTCCAAACCATCCAATCTGTCTTTTAAGACAAGCTGATCTATTTGCACCTCATCTTTGATCTCTTTTTTCGCAGATAACACCTTTGTCTCTATTAGCTGAGGCATCTGTAGTACAATCTGGTCTACCAATGTCCTGGTCTGGCGCTGATCTGCAACCAATTTTTCAAGAAAGAGTATAGGAATAGTAACAAAAGTACCTGGAGCCTGGGGGGCAGAAGCTGGTGGTGGTGGTGCCTCTGTGGAAGGCTGGGATGATTCTCCCTGCTCTGGTCCTCTGTCTGCCTGTGGAATATCAAGTTGGACACGTGGAGCAATAACTAAAGTACTCAGAGCTGCATACTTTGCACCAAAGAGATGATTCATGACATCTTTGATTTTAGAAACATAGATGAGTCTGAATGCGTCACACCATCTGTCAATCAGCTTGTTAGGGGGAATATCCACTTGTCTACACAATTTCCCTATCAGACAGGGAAAAGGAAACCGAGATTTCTCATTCAATGCTCTATTTATCATCTTAGTAGCTATGATCCTCCCCACATTGACTGGGTAACCAGCCATGAGGCAGGCTACCAAAGATGCTAAAGAAGGAGACAAGGTATTGCTGTTTCTTGTAGGTCTCAATTGGGCACGCACAATAGCCCACCACACCTTAGCTGGAAATGATAAAGAAGATTTTGGAATCAGTGTCAGCATCGTGGTGACCCAAACTGCATTCTCCCCATCTATGGCAATTTGTTTTGCAATCCAGCGCAACACCATTTTGCGAGAACTTTGAATCTCCATAGTAGTGTCACTAGTGACTTCATGATGTTTGCCCTCGAAAAGGCCAACTGAAGACGGTGCAGAGTATTCGGGGCCATGCATCAT
>PGSC0003DMG400045668
ATGGTCCTTAGGTTCAAAGTCTCACAAGCCATGTCTAGTAGAAACTTGCTCATCGGTGTGAGTCGCGACACATCTATGAGTGAGAGGCTATAGGACGGTAGAAGTTACCCATCTTTCATTATTCTTGAAGTCGTGCCTTAGAGTTTGGTCTATAAGTGTCCTTTTCCTAATTCTTCTCTTGTGTTTATAGGAGATGAATAAGAGGGCTAACCCGAGGAGAGCGGAAGAGGAGATTGGAAATAAGGGAGTTCCTCCCCAAGATACCCAAGGTCTTCAAGGTGACCAAGTCCCCATAGGCAATCAAGAGAATGAGGTTCCGGTGGTTCCTCTGGCCATGACTAATGAAGAGATTAGGGAGGATTTTCTAACTCTAGCTCAAGCCATGACGGCTTAA
>PGSC0003DMG400036840
ATGAGTAAGTTTGTTACCGGTGTATCCGACTTGGTTAAGGAAGAGTGTCGTACGGCAATGTTCCACGATGACATGAACATCTCTAGACTTGTTGTGTACGCTCAATCTATTGAGGAGTCCAAACTTATGAGGGTGAAGAAAGAATTAAAAAGGGGCAAGTCCGATGAGCAAGGACAACGTAGGTTTAAGAATAGAGCTCCTAACCAAGATTTCTCAAGTGCTCCTAATGTCAACCAAGAGAGAGGTGGTGGTTCTCAATTTTCTAAGCCTACTTGCTCCACTTGTGGAAAAAAGCATTTTGGGAAGTGTCTAGCTGGTACTAGTGGATGCTATGGTTGTGGGAAGAATGATCACAAGGTGAGAGATTGTCCTACCCTCACGGCTAGAGGAAGGGACGCCAAGCATGCATCGTATGGTGGCCCAAATCTTGATGATCAAAAGAAGACTCGTTTCTATGCTCTCCAAGTTAAAAAGAAGGCAAATCCGGATGAAGGTGCCGATAAGTTATAG
>PGSC0003DMG400041338
CTAGGTATCTTCAATTTGTTTTTCCTGCATGTTAAGGTTAGTAAAAGAATTATGATTAGTAATATTAAGTGTACCTGTTTGTTGAGCTGTGATTTGTGGTTGCTCTCTTGACATTTTGTTATGTGGTGATGTTGGCCTCCATACAGTCTTATGTATTTTTTCTTCCTGTATTTTATTGTTTCTTTTTCTTGACACTTGCCATTCTTCTTCCTTCTGCTGCTCAGGTTGCTGCTGATTGTTCCCTTCCTTGGTATTTTGGTGTTGTTGCTCCTCATGTTCCATTGCCCTGTTCTGCTTATGATCACTTCTTTGTTGCCCTTGTTCACCTTTATTCATGTGTTTCATTTCTGCTCCTAACTCTTTCCTTCGTTTGAATTCCTCATCCCTTATTTTGAAATTACAATCACCTATCATGTGTCCTTGATGTTTGCAGTATACACAGTAATGGGGGATATTTTCGTATTCAATAGATTGCCATCTCCCTATAGAGAGATCTTCCTCATCCAAACCAATCCAAATATGTCTAGGTCTATCCTTGGTAAGATCCACTTGAACTTTAACCTTGGCCATAGTAGCTCTAGTTCTTTTGATAGAGGTTGTATCTAGGTATAACACTTTGCCCACTAATTCTAGAAGAGGTGTGATGAATTCCTCTTTGAAACAATGCCATGGTAGGCCCTGCAACAGTACCCATATAGGAACAATAGGTGTTTCTTCTTCAGGTCTAAAGTTGGGATTCCACGCTTGTATTCTCATAAGTTTGCCCTCAATGGTCATTCTTTGTTGTGTCCATACAGTGTTATAATCCAATTCATTCTCCAAATCAATAAACACACGCCTAGCATTATAATGAGCAATATTGACCCCCCCATTCAGCTGGGTCTGTAAGATGAAGCTTTTCCTGATGAGTTCAATTTTCGGTATAGTGGTACTGAATTTACCTATAAGGGTATATTTACAATCCACCGTCAATTTGTTCATAAAGTCATCCAT
>PGSC0003DMG400042244
TTAGGCGCAAAACAGAGCAAATAGGGCTGAAAAGAACAAGAAATGGAATCCTGCGGATTGCCGGGTACAACTTGGTGAGTCACGAAACGACATGAACCGCCCTTCGTTGTAGTACGCGAAGCCTTGAAGGAAGTGGATCAAAAGGCGAGGAAAGGAGCAGTCAGCGAGTCGCCAATCAGTTCCGCGAAGCAGTACTGTACTGCCCAATGATCCAGAATGCGAGGATGCTAAAGGCAAGACACTGAAGGCGATGAGCTGACCAAAAGGTGGATCCCCGAGTTCATCGGCGATCTCAACTAATGTCGCGAAACAATCTGTGAAAACTATAAATACTAGAGGAACAATTTTTAGAGTAAAATAAATAAATTATTATTAGTCTATAATATTTTTCTGTATTTTTCTCTCAAGTTTGGAGAGGGTTTTGTGGAGACTTGAAGAAAGGAGTTCTTCTTCCCCAAGTTGGAAGTGGGTCTTCTCTATTCATTTTCCTTTGCTTAATTTAAGGTTTAATTTCTTATACCCACTTGATTTCATTATCATGTTAGGTATAAGTTCTTATTTCTTTATGTGTGGCTAAAAACCCCCATTCTTGGGGTGTGATTTAGCAAATATGGGTTGATATTCTTGTTGGGTCTTGCTTGCTGATAGGCTAGATGTATTTTAATGGTGATTTCACCTAGTGGTTGTGGTTTAATCTAAAGGGTTTGTAGTTGAAAATACAAAGTCACCCATGTGTTTTCGGCTTGCTCGAGAGGTAGGTTGTGAAACCAAAACCACTAGACTGATGGCCTAAGGAGTCGGTCGACATGAGGTACAGCCCGAGAGGGTTAGCCCTAGTCCCATATCCTAACACTCAGCTCGATATAGTGAGTTAGGTAAGGCGTAGGCTGGTCTTCATGCGGCTAATGGTGATCCGAGAGTAACGCATTTGAAACGGGGTAAGTTGCCGGAGAGGGAAAATCGGCTAAATGGTGGGTTTTCTTGCTCCGGGGATTATTTGATGTTGAAAATGGGACGTTTTGGCTGTGGTGACCAACTATCTACATAGCTTAGGTCTTAACGGAGGTCTATGTAAATTTTTAGCAAAAATAACTTTAGAATTTTGGGTCACCAATAAATCGCGTGGACTATAGCCCACGAAAATTGATAAAATGGGGGGTTTACTTGCTCCGGGGTTTGTTTGACTTTAAAAATAGGCCGTTTTGGCCGTGGTGACCAAATGGCTCTATAACTAAGGTCTTAACGGAGGTTAATGTAAATTTTTGGCAAAAATAACGTCAGAATTCCAGATCACCAAAAAATCCCGTGGACTATAGCCCACGAAAATCGGTAAAATGGGGGGTTTACTTGCTCCGGGGTTTGTTTGACCTTGAAAATAGGTCGTTTTGGCCGTGGTGACCAAATGGCTCTATAGTTAAGGTCTTAATGGAGGTCCATGTGAACTTTAGGCAAAAATGATGTCGGAATTCCGAGTCACCAATAAATCTCGTGGACTATAGTACAGAAAAATTAGCAAAACGGGGGATTTACGTGCTCCGAGGATCGTTTGACCTTGAAAATGGGCCAATTTGGCCATGGTGACCAACTGGCTCCATAGCTAGGGTCTTAACAGAGGTCCATGTAAATATTTGGCGTAAATGACATCGGAATTCTAGGTGACCAATAAATCTCGTGGACTATAGCACATAAAAATTGGTGAAATGGGGGTTTACTTGCTCCAGAGTTCGTTTGACCTTGAAAATCGACCATTTTGTCCATGGTGAGCAGCTGGATCCATACCGAAGGTCTTAACGGAGGTCCATATAAATTTTTGGCAAAAATAACATCAAAATTCTAGGTCACCAATAAATCCCGTAGACTATATATAGCACACGAAAATTGGCAAAATAGGGGGTTTACCTTCTTCAGGACTCATTTGACCTTGAAAATGGGACGTTTTGGTTGTGGTGACCAACTGGATCCATAGATATGTTCTTAACGAAGGTCCATGTAAATTGTTGGCAAAAATTACATCGGAATTCCAAGTCACCAAAAAATCTCGTGCACTATATCACACAAAAATCATCAAAAATGGGGTGTTGACCTTCTCTGTGGCTCGTTTGAAATTGAAAATAGACGGTTTTGGCCATGGTGACAAACTAGCTCCATAGCTAAGGTCTTAACGGAGGTCCATGTAAATTTTTGACAAAAATGACGTCGGAATTCCGAGTCACCGAAAAATGCCATGGAGTTTAGCACACAAAAATTGGCAAAATGGGAAGTTAACCTGCTCTGGGTTCATTTGACCATGAAAATGGGCCGTTTTGGTCGTGGTGACCAAGTGGCTCCATAGATAAGGTCTTAACGTAGGTCCACGTAAAATTTTGGTGAAAATAGCGTCAGAATTCTGGGTAACCAATAAATCCCGTAGACTATAGCACACGAAAATTGGCAAAATGTGGGGTTTACCTTCTTCGGGGCTCGTTTGACCTTGAAAATGGGCCGTTTTGGCTGAGGTGGCCAACTAGATCTATAGATAAGTTCCTAACGAAGGTCCTTGTAAATTGTTGGCAGAAATGACATTGGAATTATAGGTCACCAAAAAATCTCGTGGACTATAGCACACGAAAATCATCAAAAATGGGGTGTTGACCTTCTTCGTGACTCGTTTGACCTTGAAAATGGGCGATTTTGGCCATGGTGACAAACTAGCTCCATAGCTAAGGTCTTAACAAAGGTCCATGAAAAATTTTGGCAAAAATTACGTCGAAATTCTGGGTCACCAAAAAATCCCATGGAGTATTGCACACGAAAATTGGCAAAATGGAGAGTTAACCTGCTCTGGGCTCATTTGACCTTGAAAATGGGTCGTTTTGGCCGTGGTGAACAACTGGCCCCATAGCTAAGGTCTTAACGTAGGTCCATGTAAAATTTTGGTGAAAATAACGTCGAAATTCTGGGTAACCAATAAATCCCGTAGACTATAGTACACGAAAATTGGAAAAATAGGGGGTTTACCTTCTTCGAGGCTCATTTGACCTTGAAAATGGGTCGTTTTGGCTATGGTGACCAACTGGCTCCATAGATGAGTTCCTAATGAAGATCTATGTAAATTGTTGGCAAAAATGAAAATGGGGGGTTGACCCTCTTCGGGGATCGTTTGACCATGAAAATGAAAGGTTTTGGCCGTGGTGACCAATTGGCTACATAGCTAATATCTTAACGGAGGTCCATGATTTTTTTTATCAAAATGACGCTAGAATTGTGGGTCACCAACAAATCCCATGAACTATAGCACATGAAAATCGTAAAAATAGGGGGGTTTACTTGCTGCGGGGATCGTTTGACCTTGAAAATGGTCTGTTTTGGCCTTGGTGACTAATTGGCGCCATAGCTAAGTTCTTAACGGAAGTCCATGTAATTTTTTGGTGAAAATGACATCGGAATTCTGGGTGACTAAAAAATCTCATGGACTATAGCACAGGAAAATCAGCAAAGTGGGGGGTTTACCTGCTCTAGGGATCGTTTGACCATGAAAATAGGCTGTTTTGGCCATGGTGACCAACTGTTTATATAACTTAGGTCTTAACTGAGGTCCATGTAAATTTTTGGTGAAAATGACGCCGGAATTCCAGGTCGCCATTAAATCCCGCGGTCTGTAGCATAAGAAAATCGGCAAAATATGGGGTTTACTTGCTCCGGGGCTGGTTTGACCTTGAAATTAGGCCGTTTTGGGCATGGTGACCAACTGGCTCCATAACTAAGGTCTTAACGGAGGTCCATGTAAATTTTTAGAAAAATTTACTCCAGAATTCTGAGTCACAAATAAATCTCGTGGATTATAACACACGAAAATCGGCAAAATTGGGGGTTTACCTGATCCGGGGTTCGTTTGACCTTGAAAATGGGCCGTTTTGGCCGTGGCACACCCTGGAACCATAGTTAAGGTCTTAATGGACGTCCATGTAAATATTCGCAGAAAATGACGTCGGAATTCTGGGTCACCTAATCTCGTGGACTACAGCACACGAAAATCAGCAAAATAAGGGGAGGGGGTTTACTTGCTTCGGGGTTCGTTTGACCTTGAAAATAGGTCGTTTTGGCTGTGGTGATCAACTGGCTCCATAGATAAGGTCTTAATGGAGGTCCGTGTAAATATTTTGCAAAAATGACGTTGAAATTCAAGTTCACCTATAAATCTCGTGGATAATAACACATGAAAATCGATAAAATTGGTGGTTTACTTGTTCGGGGCACCTTTGACCTTGAAAACGGACTGTTTTGGCCATGGTGACCAACTGGCTCTATAGCTACGGTCTTAACGGAGGTCCATATAAATATTTGGCAAAAATGACGTTGGAATTCCGAGTCACAAATAAATATCAGGGACTATAACGCTAAAAAATGGCAAAATGGGGGGTTTACCTGCTCCGGGCTCGTTCGACCTTAAAATTGGGACGTTTTAGCCGTCGTGACAACCTGGCTCCATATCTAAAGTCTTAAAGGAGGACCATGTTAAATTTTGGCGAAAATGACATCGTAATTCTGGGTCACCAATAAATCTCGTGGACAATAGTACATGAAAATCAGCAAAATGGGGGGTTTACTTGCTCCGAGGATTATTTCACCTTGAAAATGGGCCGTTTTGCCGTGGAGACCAACTATTTATACAACTTAGGTCTTAACTGAGGTCCATGTAAATTTTTAGTGAAAATGACATCGGAATTCCAGGTCACAATTATATCCCGCGGTCTATAGCACAAGAAAATCGGCAAAATGTGGGGTTTACTTGCTCTGGATCTTGTTTGACCTTGAGATTAGGCCGTTTTGGGCATGGTGATCAACTGGTTACATAACTAAGGTCTTAACGGAGGTCCATGTAAATTTTTTGAAAAATGTACTCCAGAATTTCGAGTCACAAATAAATCTCGGGGATTATATAGCACACGAAAATCAGCAAAATGGGGGGTTTACCTGATCCGGGGCTCGTTTGACCTTGAAAATGGGCCGTTTTGGCCGTCGTCACACCCTGGAACCATAGGTAAGGTCTTAATGGACGACAATGTAAATATTCACAAAAAATGACATCGAAATTCTGGGTCACCAATAAATCTCGTGGACTATAGCACACGAAAATCAGCAAAATAGGGGGGGTTTACCTGCTTCGGGGTTCGTTTAACCTTGAAAATAGGTCGTTTTGGCCATGGTGATAAACTGGCTCCATATATAAGGTCTTAACGGAGGTCCATATATATATTTGGCAAAAATGACGTCGAAATTCAGGGTCACCAATAAATCTCGTGGACAATAACACATGAAAATTGGTAAAATTGGGGGTTTACTTGTTTGGGGATCGTTTGACCTTGAAAATGGACCGTTTTGGCCATGGTGACCAACTGTCTTTATAGCTACGGTCTTAACGGAGGTCCATATAAATATTTGGCAAAAATGACGTTGGAATTCTAAGTCACAAATAAATATCAGGGACTATAGCGCTCGAAAATGGGTAAAATGGGGGGTTTACTTTCTCCGGGGATTCTTTGACCTTGAAAATGGGTCGTTTTGACCGTGGTGACAACCTGGCACCATAGATAAGGTCTTAAAAGTGGTCCATACAAATATTTACAGAAAATGACGTCGAAATTCCGGGTCAACAATAAATCTCGTGGACTATATAGCAATGGAAAATCAGCAAAAAGGGGGATTTACCTGCTTCGTGGTTCATTTCACCTTGAAAATAGGCCGGTTTGGCAATGATGACCAACTGGCTACATAGATAAGGTCTTAACGGAACTCCAACTAAATTTTTGATGAAAATGACATCGGAATTCCAGGACAGCAATAAATCCCGTGGACTATAGCACACGAAAATCAGAAAACTATAAAGTTTTAGTGAAATTTAGTGAATCCCGTGGACTATATCTAAGGTCTTAAGGAAGGTCCATGTAAAGTTTTAGTGAAATTTAATTCAGAATTTTTGGTCACCAATAAATCCCATGGACTATAGCACGTGAAAATCAGCAAAATGGAGGGTTTACTTCTCCGGGGATCGTTTCACCTTGAATATGAGCCGTTTTGGCCGTGGTGACAACCTGGCTCCATAGCTAAGTTCTTAATGGACGTCCATGTAAATATTTTCAAAAAATGACGTTGGAATTCTGGGTCACCAATAAATATCGTGGACTATAGCACAAGAATATCATAAAACTGGGGGTTTACTGTAACGACTCGGAAAATGATAGAGTGAAACTAGAGCCTCACATGTGAGTTTGGAGTCGAGAACTTAATGAAATGATTATATTTGAATTTGACCCAAAAGTTCTTAAAAATCTGTTTCGGAAGTTACCGGAAACTTGTTTAGTTGTATATAAAAAGATCCATTTCGTTTTTCGAAAATCCGACTTCATATTCTTGTTTAGGGGGTCAAATTGAGTGGGAAATGGGTCTAACCCAAATTTTAGAGCAACCGTATCAAAATCCGAAATTTCCAAGTGAAGCCTTTTTCGAGGGTCATATCTCCTAGCACACAAATTATTTGGCTGGCCAATAATATATCCATGGAAAGCCCTTTGAGTTAGCTACCTAACGCACTTCGTTTCACCTCATTCGGAGTTCGGACGAAGAAGTTATGCCCATTTTCGTAAAGTCTGTCCGGCAGAAAACGGAAATTCCAGTAGCTAAATTACTGTTCATTTACTGTTCATCCGCCCAAAATATTTTCTAAGTGTTGGACCATTTCTTCCAAATGACATATATTATTTCCTAGATACAATTAGTTCATTTCCCTCTCCACAATCCACCATTTAAGAAGAAGAAGAACTTGGAGCTAGGGCTTGGATTCAAGGCTTTCTTCATCAAATTTCGTGGGAGATCATAGCAAAGGTATGGTGGTCTTGATCCTTGTCTAAATTTCCATTCAAGGAGCCAAATCCAAAGTGATTTCAAAGTATGAAAAATCTAGGTTTTCACTCAATCTCATGGGTTCTTCCACCAAATGGTTTTAAAAGGTTTCTAATGGCACTTTATGGTTATATTGTTGTTGTATTGACGATTTAAGATGAAAATACTCCATGAACCCATGATTTCTCTCTATTCCTAGTTTATGCCTTTATAAAGTGGGTTGCTGGATTATGAATGTATATGAATCGAGCTTGTGTAAANNNNNNNNNNNNNNNNNNNNNNNNNNNNNNNNNNNNNNNNNNNNNNNNNNNNNNNNNNNNNNNNNNNNNNNNNNNNNNNNNNNNNNNNNNNNNNNNNNNNNNNNNNNNNNNNNNNNNNNNNNNNNNNNNNNNNNNNNNNNNNNNNNNNNNNNNNNNNNNNNNNNNNNNNNNNNNNNNNNNNNNNNNNNNNNNNNNNNNNNNNNNNNNNNNNNNNNNNNNNNNNNNNNNNNNNNNNNNNNNNNNNNNNNNNNNNNNNNNNNNNNNNNNNNNNNNNNNNNNNNNNNNNNNNNNNNNNNNNNNNNNNNNNNNNNNNNNNNNNNNNNNNNNNNNNNNNNNNNNNNNNNNNNNNNNNNNNNNNNNNNNNNNNNNNNNNNNNNNNNNNNNNNNNNNNNNNNNNNNNNNNNNNNNNNNNNNNNNNNNNNNNNNNNNNNNNNNNNNNNNNNNNNNNNNNNNNNNNNNNNNNNNNNNNNNNNNNNNNNNNNNNNNNNNNNNNNNNNNNNNNNNNNNNNNNNNNNNNNNNNNNNNNNNNNNNNNNNNNNNNNNNNNNNNNNNNNNNNNNNNNNNNNNNNNNNNNNNNNNNNNNNNNNNNNNNNNNNNNNNNNNNNNNNNNNNNNNNNNNNNNNNNNNNNNNNNNNNNNNNNNNNNNNNNNNNNNNNNNNNNNNNNNNNNNNNNNNNNNNNNNNNNNNNNNNNNNNNNNNNNNNNNNNNNNNNNNNNNNNNNNNNNNNNNNNNNNNNNNNNNNNNNNNNNNNNNNNNNNNNNNNNNNNNNNNNNNNNNNNNNNNNNNNNNNNNNNNNNNNNNNNNNNNNNNNNNNNNNNNNNNNNNNNNNNNNNNNNNNNNNNNNNNNNNNNNNNNNNNNNNNNNNNNNNNNNNNNNNNNNNNNNNNNNNNNNNNNNNNNNNNNNNNNNNNNNNNNNNNNNNNNNNNNNNNNNNNNNNNNNNNNNNNNNNNNNNNNNNNNNNNNNNNNNNNNNNNNNNNNNNNNNNNNNNNNNNNNNNNNNNNNNNNNNNNNNNNNNNNNNNNNNNNNNNNNNNNNNNNNNNNNNNNNNNNNNNNNNNNNNNNNNNNNNNNNNNNNNNNNNNNNNNNNNNNNNNNNNNNNNNNNNNNNNNNNNNNNNNNNNNNNNNNNNNNNNNNNNNNNNNNNNNNNNNNNNNNNNNNNNNNNNNNNNNNNNNNNNNNNNNNNNNNNNNNNNNNNNNNNNNNNNNNNNNNNNNNNNNNNNNNNNNNNNNNNNNNNNNNNNNNNNNNNNNNNNNNNNNNNNNNNNNNNNNNNNNNNNNNNNNNNNNNNNNNNNNNNNNNNNNNNNNNNNNNNNNNNNNNNNNNNNNNNNNNNNNNNNNNNNNNNNNNNNNNNNNNNNNNNNNNNNNNNNNNNNNNNNNNNNNNNNNNNNNNNNNNNNNNNNNNNNNNNNNNNNNNNNNNNNNNNNNNNNNNNNNNNNNNNNNNNNNNNNNNNNNNNNNNNNNNNNNNNNNNNNNNNNNNNNNNNNNNNNNNNNNNNNNNNNNNNNNNNNNNNNNNNNNNNNNNNNNNNNNNNNNNNNNNNNNNNNNNNNNNNNNNNNNNNNNNNNNNNNNNNNNNNNNNNNNNNNNNNNNNNNNNNNNNNNNNNNNNNNNNNNNNNNNNNNNNNNNNNNNNNNNNNNNNNNNNNNNNNNNNNNNNNNNNNNNNNNTTTTGATTGTAAAGGGCCGTGTCCCTACTTATGTTTTGCGACTGTGTCTAAGATGGCCATGTGAGACTTAGACTTCCGCTGTGTGTTTTTAAAGTTGTTTTAAGAAGTTTAAATGTGTGGATGTAAATAAGTTTTTTATTATTCCGCACTATTTTCATTATTGAATGCAATGAATGACTATGTGGCTTGTATAAGACCCCTTCGGGGTCGAGTACGTCTTGTTACGACTTGGGGGTGCTCCCGGGTCGTGAAATTTACCTGCTTCAAGAGTCGTTTGACCCGGAATATGGACCGTTTTGGCAGTCGTGACCAACTGGCTCCATTTATAAGGTCTTAACGGAGGTCCAAGTAAATTTTTGACGAAAATGACATCGGAATTCCAAGTCACCAATAAATCCCGTGGACTATAACAAACGAAAATCGGCAAAATGGGGGGTTTACCTGCTGCGGCAATCAT
>PGSC0003DMG400034431
ATGAGGTTCAAGTATGTGTCAAAAGGGTACACAAAACTTTTCAATGTCGACCCGAGAAGACCAGTTCTTAAGACAAAGGTTGGAATTTGCGGGGCTTTGGGATTTGACCTTGTCATCGATGATGGGTACAATCTAAACTACATCACTCTAGAGGTGGTATCCTACTTGGGGTTACCTCGACTACACATGAGTTATCCATACACCATGGAGGGATGTAAAGTTACCAAAGGGGTAAAAGTCTCTTTCACACACAGTAAATACTATGAGGAGGTTTTGTGTGATATAATGCCCATGGTTTATTGTCACTTAAGTTTGGGAGCCAATTGGTTTGCTGAACATAGTGTCCCAAACGAGCAGAATGGGTACAAGTGTGTTGTGGATCAATGGGGAACACATCTATTTCCTCTTTCTAAGGTGAAAAGTGAGAGACAAAAGATTGAGATGAGTAAGGGAAAGCAATGTGGCAACCTTAGAGTGGAAAAATGAGAGGTTGAGAGGAATGAGGTGAGAGGGTTGCCACAATCTCAATCTAACATTTCCATTCATCCTTTACTTGGTAATATTCTTATGTAGGTACAAGTGTAGTGAATGGAGGAACACAAGTTCCTGCCAAAGAGCCTACAGTCGAAGGTGTGATGGATGCACTAATGGAATGTTCCAACATCCAAGGTAAATAAGATCATTCTTGTGGGTGTCTAGGTACAATAGCTAATCTTAACACTTTTACCATTACAAATGCACAAAGTGTGAATGTTAGCTTGTCTTTATGTGAGTCTATTGATTCTTTACCATGTGTTGATAATGTGTTGGTTGAGAATGTGGATACACTAGTTGATCCTATTGATGACCGAATTGATTCTTCTAGGAAGATCGATTTGTGTCCCCCTAGTGTTGACACCTATGATATGAATGCCAGCTCATTATTTTGTATTGATTATGTTGATCAACCTGTTTGTAAGTGTATTTCACTGGTTGAGGGTCCTTGTAATGTGATTAAGGAGCCTCTAGTTGGTGGCACTAATGAGAATGTTGATCATCTGATTAGGAGTGACTNNNNNNNNNNNNNNNNNNNNNNNNNNNNNNNNNNNNNNNNNNNNNNNNNNNNNNNNNNNNNNNNNNNNNNNNNNNNNNNNNNNNNNNNNNNNNNNNNNNNNNNNNNNNNNNNNNNNNNNNNNNNNNNNNNNNNNNNNNNNNNNNNNNNNNNNNNNNNNNNNNNNNNNNNNNNNNNNNNNNNNNNNNNNNNNNNNNNNNNNNNNNNNNNNNNNNNNNNNNNNNNNNNNNNNNNNNNNNNNNNNNNNNNNNNNNNNNNNNNNNNNNNNNNNNNNNNNNNNNNNNNNNNNNNNNNNNNNNNNNNNNNNNNNNNNNNNNNNNNNNNNNNNNNNNNNNNNNNNNNNNNNNNNNNNNNNNNNNNNNNNNNNNNNNNNNNNNNNNNNNNNNNNNNNNNNNNNNNNNNNNNNNNNNNNNNNNNNNNNNNNNNNNNNNNNNNNNNNNNNNNNNNNNNNNNNNNNNNNNNNNNNNNNNNNNNNNNNNNNNNNNNNNNNNNNNNNNNNNNNNNNNNNNNNNNNNNNNNNNNNNNNNNNNNNNNNNNNNNNNNNNNNNNNNNNNNNNNNNNNNNNNNNNNNNNNNNNNNNNNNNNNNNNNNNNNNNNNNNNNNNNNNNNNNNNNNNNNNNNNNNNNNNNNNNNNNNNNNNNNNNNNNNNNNNNNNNNNNNNNNNNNNNNNNNNNNNNNNNNNNNNNNNNNNNNNNNNNNNNNNNNNNNNNNNNNNNNNNNNNNNNNNNNNNNNNNNNNNNNNNNNNNNNNNNNNNNNNNNNNNNNNNNNNNNNNNNNNNNNNNNNNNNNNNNNNNNNNNNNNNNNNNNNNNNNNNNNNNNNNNNNNNNNNNNNNNNNNNNNNNNNNNNNNNNNNNNNNNNNNNNNNNNNNNNNNNNNNNNNNNNNNNNNNNNNNNNNNNNNNNNNNNNNNNNNNNNNNNNNNNNNNNNNNNNNNNNNNNNNNNNNNNNNNNNNNNNNNNNNNNNNNNNNNNNNNNNNNNNNNNNNNNNNNNNNNNNNNNNNNNNNNNNNNNNNNNNNNNNNNNNNNNNNNNNNNNNNNNNNNNNNNNNNNNNNNNNNNNNNNNNNNNNNNNNNNNNNNNNNNNNNNNNNNNNNNNNNNNNNNNNNNNNNNNNNNNNNNNNNNNNNNNNNNNNNNNNNNNNNNNNNNNNNNNNNNNNNNNNNNNNNNNNNNNNNNNNNNNNNNNNNNNNNNNNNNNNNNNNNNNNNNNNNNNNNNNNNNNNNNNNNNNNNNNNNNNNNNNNNNNNNNNNNNNNNNNNNNNNNNNNNNNNNNNNNNNNNNNNNNNNNNNNNNNNNNNNNNNNNNNNNNNNNNNNNNNNNNNNNNNNNNNNNNNNNNNNNNNNNNNNNNNNNNNNNNNNNNNNNNNNNNNNNNNNNNNNNNNNNNNNNNNNNNNNNNNNNNNNNNNNNNNNNNNNNNNNNNNNNNNNNNNNNNNNNNNNNNNNNNNNNNNNNNNNNNNNNNNNNNNNNNNNNNNNNNNNNNNNNNNNNNNNNNNNNNNNNNNNNNNNNNNNNNNNNNNNNNNNNNNNNNNNNNNNNNNNNNNNNNNNNNNNNNNNNNNNNNNNNNNNNNNNNNNNNNNNNNNNNNNNNNNNNNNNNNNNNNNNNNNNNNNNNNNNNNNNNNNNNNNNNNNNNNNNNNNNNNNNNNNNNNNNNNNNNNNNNNNNNNNNNNNNNNNNNNNNNNNNNNNNNNNNNNNNNNNNNNNNNNNNNNNNNNNNNNNNNNNNNNNNNNNNNNNNNNNNNNNNNNNNNNNNNNNNNNNNNNNNNNNNNNNNNNNNNNNNNNNNNNNNNNNNNNNNNNNNNNNNNNNNNNNNNNNNNNNNNNNNNNNNNNNNNNNNNNNNNNNNNNNNNNNNNNNNNNNNNNNNNNNNNNNNNNNNNNNNNNNNNNNNNNNNNNNNNNNNNNNNNNNNNNNNNNNNNNNNNNNNNNNNNNNNNNNNNNNNNNNNNNNNNNNNNNNNNNNNNNNNNNNNNNNNNNNNNNNNNNNNNNNNNNNNNNNNNNNNNNNNNNNNNNNNNNNNNNNNNNNNNNNNNNNNNNNNNNNNNNNNNNNNNNNNNNNNNNNNCTTGTTGAGAGTGTGGATACACTAGTTGATCCTATTGATGACCGAATTGATTCTTCTAGGAAGATCGATTTGTGTCCACCTAGTGTTGACACCTATGATTTGAATGCCAGCTCATTATTTTGTATTGATTATGTTGATCAACCTGTTTGTAAGTGTATTTCACTGGTTGAGGGTCCTTGTAATGTGATTAAGGAGCCTCTAGTTGGTGGCACTAATGAGAATGTTGTTCATCTGATTAGGAGTGACTCTTTGAGAATATGTATTGCGAAAGATCCAATTGCTTGCTTTGATCATAGGGATCATGTGCTTGAAAATTCTTCGAAAACTGATATGTGCCTTTCTGAGGGTGAACTTGCATGTTTTAACTCTTCCCTAGTGGTGGATCATTCCCTCTTTAAGTACAATATCCAATTTGAAGATGATGAAATCACTCCTAGTGATGTAGCTAGTGGTGTGAATCTTAAGAGTAGTATAGTTTTTGATAGCTATACTTGTGATAGTAACCCACTATGGTGTGAGGCTTTCCCTCCCAAAGATGGAAATCCCTTCTTCAAAGATGAGACTCTTGTGGGAAAGAAATGTGATGAGGAGGAAGGTGGTGTGTGTTTTTCCGTTATTTCTTCTTCTTGGTGTGTTTCACTCCTTGATAGTATGACCAATGCTTTTGAGCCTATTGGTAGTCATACACATGAAAACACCCTAGAGGAGGTTGATTTGCGTCTCACCGTTCTCTATTACTTGTTTTACATATGA
>PGSC0003DMG400037470
TCAAGGTGGTTTGTTAATCCTTTTCAGCTTCCTTCTTCTGAAATTGATCATACCCATCTTCTCCAATAAGTAGCTTCCTTTGACCGGAATAGGTAGTTGGTGGAGAGTGTAAAATAGTTGAGGAATATCTTTCTGGTGACTCAACTTGGCAAGAAAGTTAGCCGTGGTGTTGGCTTCTCTGTAGGTATGGAGGCATTGGAATGCTTCCATCTGTTGACTGAGGTTTTGTAGTTCCTGAACATACTGTTGTATCTTCCATGGAGGATTAATATTGAGATTTAGCCAGTGAGTGAGTAGTTCTGAGTCTACTTCTACCACAACCTTCCTGTAGCCATGTTGATAGCACCAGTTAAGACCAAATATCTTCCTGTAGCCATGTTGATACCACCAGTTAAGACCAAATACAACTGCTTGAACTTCTGCCTGGTTATTGGTACTTGTACCAAGAGGTACTGTGAATGCAAAAATAATATCCCCTGCCTGGTCTCTGAGGATGCCTCCCCCACCTATCATGCCAGGATTCGCTAATGCACTATCATCCGTGTTCAATTTACAGTAGTTTACCGGTGGTTTGCTCCAGATGACAGGTCTGACTCCTATTTCATGAGAGCATTGCTGGACATAATTGAGAAGTTCCTGCCAAGAGCTAGGCCATTGCAGATAGGGAAAGACAGTATTGAGGAGGAGGGAGATGTCTTTAAAGATCATGAACTTGACTCTTGTGATGCTAGATTGTTTCCCTCCATATTTAGCTGAGCACCTATTCTTCCAGAGGTTCCAGCTGATAATGATAGGCATTGCATGATACAGTAGTTTCTGAACATCATTTCTATATTCCATGGTCCACCATCTCGCGATTAGATTCCTCAGGGGGATCCTGTCCTGCCTAATTCCAAACATATTTGAGTGAAGTTGCCAAATGTGGTTAACAAAGTGTCCTGTGGCAAAGATGTGATCAATAGTGTCCCATCCCGACTTGATGCAGCAAGAGCACCTTGCAGGAGTTACTCCAAAAGCAGCTGTTCTGTCATTCGTAGGAAGTTTCCCTCTCAAAGCTCTCCATAAAAAAAAGGAGACCTTGAAGGGAATGTGTCTATGCCAAATGTATTTGTGCAGCTTGCTTCTTGGTCTCTTGTTTCTGATACTCTCCCATGCAGAGGCACAAGTGAATTTTCCATTATCGGTAAGCTTCTATATTGGTTGGTCTGCAACTCCTTCTTGAAACTGAATCTGTACCTTCAAAAATTTTGGGATCAACAAGGGGGGTGCATGTTGTCTAACCATATTCTCGTTCCACCCTCAATTAAGAATGAATTGCGAGACCGTAGTGTTGTTAAGTCTAGTGCTTTTATTGGTATGATGAGCAAGAGGACCATCCCCTAGCCAATCATCCCACCAGAAGCTGCAGGTACCTGAGTGTATCTTCCAATTGATGTGCTCTTCTACCAGGGGTTTGTTTTGGCTCATATACTTCCAAACCAATGACTGACCCGTATCCCACTTCTTGGCGACTGGATTAGCTCTTTGGCAATACTTGGCCTTGATGAATTGTCCCCATAATGAGTGAGTACTTCTAAACTACCACCATTGTTTATACTGGAGAGAAGTGCATATATCCTTTAGGTGTCTTACTTCCAGACCACCTTCATCATAAGGAAAGGTGATGTTCTCCCAAGAAGCCCAATGATATTTTTTCTTATCTTTTTCCCTTCCCCAGAAGAAATCTGCAGTTAAACTTTTTATGTATTGAAGAGTGGTTTTGAGAGGGGAAATAACAGCCATGGTGTGAATGGGAATGGACTGAAGAACATGTTTCACTAGAGTTAATCTACCTCCAAAATTTAACAACCTAGCTTGCCACCCACAGATCCTTTTAGCCACCTTATCCACCAGCTGGGAGTAATAGATGATTCTCTGTCCTCCAATATACAAAGGACATCCCAGATAGTTAATCGGACTGTCCTTCTGTGTAAAACCAGTTTCCTCTTTAATCATATCAGTAATGTCTTGGGGAGAGTCCACAGGAATCATGAAATGGCTCTTGTCTCTGTTAATAAGTTGATTAAAGACTTGTTCATAAGTAGTCAGGGTCTTCATAATAAGTTGAATACCAAGTCTCTTGCCAGAGGTAAATATAATAACATCATCTGCAAAGTTAAGATGGTTTATCTGAGGGCCTCTAAGTTCCATATGGAAACCTTGATAGTTCTGGTTCAAATAAATGTTGTTCAGCATCCTTGACATCACTTCAGCTCCTAAAATAAATAGGGCTAGTGACAAAGGGTCACCTTGTTTCAAACCTCTCGTAGAATGGAAAAATCCATGCCTGGCTCCATTGATAATAACCGAGTACCAATTGTTGCTCATAATCCTCCATATCATATCAATGAAGAATTCACTAAAGCCCATTTTCCTCATGACCATACAAGTATAAGCCCAGGACACTCTATCATAGGCCTTGGCTATGCCAAGCTTTATCACTACATTATCCCCCTCCTTGGGCTTCTTGATGCCATGAATGATCTCCTGAGCCAGCATAATGTTTTCAGAAATGCTTCTACCTCTTACAAAGCCACTCTGATTTTCTGAAATACGGTTTGACAAGATAGGTGCAATTCTGATACTAAGGAGCTTGGAAATGATCTTATTTGAGAAATTGCTCAAGCTTATAGGCCTGAATTCAGACAGTTTGTTGGGATGATCAACCTTTGGAAGAAGAACCAAACAGGTATGAGTCATGTATTTAGGCATATTGTGACCACAGAAGAAGGCTAGCATTGCTCTGTAGAGGTCCTCTTTGAGGATGTCCCAACACACCTGGAAAATTTTTCCATTCGTACCATCCGGTCCTGCTGCTGAATTAGGATTAATGGCAAAAACCACCAGTTTCACTTCATCAATAGTAGGATCATCCTTTAGAGCCTGGTTTTGTTCATCAGTGATCAGTCTAGGTATGCATTGAAGGATCTCCTCATTGATGTTATCTTGGTGGCCTGTAAAAATATTTTGGAAGTGTTAACAGGGCAGCTCCAGCAATATTAACATCTCCCTGTATCCATTCTCCACTTTCATTACTGATCTGGTGGATGAATAACTTTCTCCTTCTTCCTCTCATAAGAGCATGAAAATATTTTGTATTGGCATCTCCTTCCCTGAACCACTGAAGTTGAGTCTTTTGTTTAAGAATAGCAGCCTCCATTTACAGAAATTTAATATACCCAACATTAACACAATGGAGCTTAGTTCTACTGTCTGCAGTATTATTATGTAATACATCTATCTCTGCATTTCTAACCTTCTCTTCGAACTCTTTAACTGTAGCAAATATGTCCCCATATTCTCTTTTAGACCAAGCACTGAGAGTGGAGACCAGCCTCTTCATTTTTTGATGCAAGCACCACATAGGATCCCCTGTAACTTCCTTTTCCCAGCAGTTTTGGACAGTGCTCATGAAGTTTTCATTTTCCACCCAAAGATGTAGGAACTTGAAGTATTTGATAGTGTGCTCCTGTTTGTCAATCATTTCCAATAACAAAGGATTGTGATCAGACCCTACAGAGGGTAAATGTGTTATAACTGTCTGAGGCATCTTTTCTAGCTAGTGATCATTAACCATAGCTCTATCAAGTCTCTTCCACACTCTTGCTTCTTCAGCCCTATTATTACACCAAGTGTATTGAGAACCACTGTATCCCAGATCAATAAGCCCACTAGCTTCAATCACACTGATGAATTCAAAGCTCTTGTTCATGTTGTAAGGTATTCCCCCCTTCTTTTCATCAATAGAAATGATCACATTGAAATCACCTATTGTACACCAAGGAATTTTCACAGTGGACAAGTGAATGAATCTGTCCCACAAAGTCCTTCTGAGCTCATCCTTACACTTAGCATACCCAAAAGTGATCATGAATTTCTCAGGGTTCCCTGTGTGTTTCATCTCACAGGTCACTTGTTGGTCATCAGATTCTAAGCTGGTACAGTCGTAGTCAATAGTCCAAAAAAACCAAATCTTACCATTTTGGTTAGAGAAGACATTGTCCATATTGAGCTGAATTCTGTAGTTATTAAGCTGGGAATTATCTGAAAATGGTTCAAGAAATGCAATCATAGAGAGGTTATGAATTTTCTTGAGATTATGGACCCTTTCCAGTGATCCTTTGGGATTGATACTTCTAGTATTACAACACATGGCTTTAATCATTAAAAACCTTTGCTTTTGGACCTAGTAATGGTTCTGCTCGAGTTAGCAGATGTACTTATAGAGGCCTGTCTGGTTTGTTGCCTGACTTGTTTCCTCCCTCTAGGTGATAGACATTGTTGATCAGCAATAGCTTGGATTTCTGCTTGAGACTTACTCTGGAAAGTGGATCCAAAGGCCTTAATCAGGTGAGCACTAGTCTCATCTTCCTCCTCTGCATTGAGAGACTGATTGTCTTCATCAAATTCATCTTCAGAGTTTAAGACATCATAATCTGATCTCTGATTCTGATTCTGATTTCTTGTAACCTTCTTACCCTGAAAATTCTTACCATTGCTTTCAGCCTCTTGTTGTTGTTTTCTCTTCATAGCTTCCCTTTTTTTCTTACTTGGCTTGCCTTGTGATCTGTTGTTAGTGTGGTTCCCTGGACTCTCATTAATAGGAGAGACTTGAGATATATTAACCCTTGATACCTGTTGAATCTGAGAATTACCAGCACCCTTCAGTTTAGTACCAGACGCCTGAGTTTGAGACAGAACACCATTTCCTGTTCCCTCAATACCTTTGTCTTTTTGTCTGTTTATTTGTGGGGTGTGCTGATTATTCTGTATAAGAGTAGTGGTAGCAGGAGCTCTAAAGTCTGTTCTATGGTCGAGGTGAATTTCCTCATGCAGAACATGAGGTAGACTCCCCCCTTTGGTAACCCCTTCCTGCAAGTTAGTTGGCTTCTCCTTACATCCCCCATCCAAACCTCCAGCAGCTTCATCAGCAATTACAACATTCGCACTAGGCTCAGTAAAGGGGGGTTGGGATATGGGGAGAACTGAGTCAATACCTGGGATCTTGTTACTTGTGGTTGCAGCATCCTGTTTCTCTTGCATATTTATATTGTTGTGAGGGTTTAATAAAGATGGATCTATCTCTGACCCTTGTATTGAAAGAAGTTCTTGGCCTGCACTTTTGCTGTTGTGACCCTCCTCAGTATTGCCTTTGTCCTGCTGTTCCTGTAAATCTAAATTAATATAATTATTTTGAGTAGGAATTGTAGATAACATACATGGTGGAGTTTGGTCCTTTTGACTGTTGTCCAT
>PGSC0003DMG400038477
CTAGGATGAAGGTGAATCAAGATATAAAACCTTGCCAATGGGGCTCAAAATAATCGTCAAGAGGACCTTGTTGTAGCAATGCCAAGGGAGTTCAGGTAAGGCAACCCATATAGGAACTATAGGGGTCTCTTCTTCAGGTGTAAACTCCGGGGTCCAGGCTTGGATTCTCATTAATTGACCCTCTATACTCATCCTTTGTTTGGTCCAAACCGTAACATAATCAAACTCGTTATCAAGATCAATGTACTCATGTCTAGAGTCATAGTGTGTTATTTTAACTCCTCCAGTAAGCTGAGTTTGAATGGTAAAGCTCTTTCTAATGATCTCCATTTTAGGCATGGTGTTGGTAAACTTGCCCACTAGAGTGTGTTTACAGCTTTCTGCAAGTTTGATGTTATAATCATCCTCTTCTAGCAGCACTGCTGGCAGCCCTTGTCTAGTAGTGAAAACAGGACTATCTAAAACTATAGGAATTTCATTCTTTGATTGATTATATCTCAAGCGAGCAGCAAACGATTGAACAATAGTGAAAGGTGCAGGTTCATGAATTATATCCTGTTTATTATTATTTTGAGCCTGTCCAGTTTGCTGCTTGTTTGGTTGTTTCACAATTCCTTGAGCAGCCGTATGATTAGCTTGATGAGTATCATTTCTATTCCTCTGAGAGTTAGGATCATACCTAGTATAATTGTTGGAGATCTTAGGGAAGTTGTTCTGATATGCCAAGTTAGCTCTGTCATTGCCCTGTTGGATCCTAGTAGTTCCTCCCGGTTGATTTATGTCCTTATGCTGCTCCATTTGGCCCTCCTTGGCTTTCTGAACCTGTTTGTTTCCCTGTTCCGACAATTCAACAATTCTACTAATTTGCTCATTTACCCCATTGTGTAAATGAGCATCAGCGTTAGTAGCATCAGTTTGTGCATTGTTTTCCTTATTTGATTTACCTAACAGCACTACTTTGCCTTTGGTTTGTTGCCCTGAACTTGTTTGTTCCTTACTTTGCTGATGATCATGGCCAGGTTCCTCAGTTGGTCTGTCCTGTGTTGATGAGTCCTGCAATGCACAAGGAATGGAATTTGGAGTTATGTTCAGTGAATTACCTGCAACCCCAAATGAAAAATTCGAAGATTGAGCTTCTTTAGATAGGTTTGCTGAAGCCTGTTTCATTGCGATCTGATCGATTGCCTGCTGTTCAGGTAAGTTCATTTGCTGCATTGAATTATTTTCCTCTTGCATTGTTTTTGTCCCTGTTGAAACAATTGCTCCCACATGAACATTATGTCCTACTGATGCAGCTGGGAATGAGTCATTTTGTTCCACTTCCTGCTCTCTTTGACTGGTTCCCTTATTCATATTCAACATTACTTCAGCAGGTTGAATTGATTGGTTATTATTGGTGTTTCCTTCATCCAAATTGCTTGAAATCTCTGATGGATGAATGTCCACCGGAGGGGATAAGTTTCTTTTCCCAGCCTTTGCGTATATTCTGGCGACATGAATTCGGTTTTTGTCGGAATTCTCACCGGCGACGATTCCACCATCCATTTTGCTTGAATTTTCTGGGAGATGAACCTCATCATGAGGGGAGTAATCCCCAGTGACTGAATCTGCTCGAATTTGGCTAGAGGTAGCTCGAATTTGAGGGCACATTTCTGGCGACGAGTTCGCGATTCTCTTAGAAATCGCCTCACGATTTCTGGCGATTGGAACGGTGGAATCACTTGGTTTTTTGCTATGTTGTAGATCGAGATTAGTAGATTCCATATTTCCAATCCCTTTTCCTCGAATCAAAGTGTTATCTCCTGTGGAAATGAATTCTCGCGTGCCTTCTAACTCTTTAACAGAAATCGCAGTATTGATCGCATTTGTGTTTTGCAATTTCGTGGAGTTATGGGATGAATTAGAGAGAGTGGCTAACTGGGTTTTGTTGCTATCATTCAGGCGCCCCTTTTGCAATTCATCCGGAGGTCTGGGGAGCTCCGGCGGCGTCTCACGCGCCAT
>PGSC0003DMG400046871
TCAAAAAGGGTAGAAAGCCCACATAACTAGATCTAGTGCCCCTCCATTTATCAGGATGGCACTCTGTCCTCCCAACAACATACTCCACTCAACACCATGAGCATCATCATATGTAAACAAGTAATAGAGAAAGGTGTCCGGCAATTCAACTTCCTCCAAGATGTTTTCATGGGTATGACTACTAATAGATTCAAACTCATAAGTCATACCATTGACAATTGGGACACACCAAGAAGAAAAGGGAATGGGAAAACAAACACCACCTTCCTCATCATCATATATTTTCCCTACAAGAGTACTCTCATTTTCTAAGAAGAGATTTCCATCTTTGGGAGGAAAAGCTTCATACCATAGTGGGTTATTATAGCAAGTATAGTTATCAAGAACTATACTACTTTCATGATTCTCACCACTAGGTACATCGCTAGGAGTGATTTTATCATCTTCAAATAGGATATTGTACTTACAGAGGGAATGATCAACTACTAGGGAATAATTAAAACATTCAAGTTCACCGTAAAAAAGACACATCAATTTTCGAAGCATTTTCAAGCACATGATTTCTATGAGCAAAGCAAGCAATTGGATCTTCCACAATAGATATGCTCAAAGAGTCACTCCTAATCAGATGATCAACATTCTCATTAGTGCCACCAACTTGAGGTTCCTTAATCACATTACAACGACCCTCAACCTGTGGACTACACTTAAAACAGGTTGATCAACACAATCATTACAAAATAATGAGCTAGCATTCAAAGCATAGGTGTCAACACTAGGTGGACACAAATCTATCTTACTAGAAGAATCAATTCGGTCATCAATAGGATCAACTAGTGTATCCACATTCTCAACAAGCACATTATCAACACATGGTAAAGAATCAATAGGCTCACATAAAGACAAGCTAACATTCATACTTTGCTCATTTGCAATGGTAAAAGTGTTAAGATTAGCTATTGTACCTTGACGCCCGCAAGAAAGATCTTATTTACCTTGGATGTTGAAACATCCCATTAGTGCATTGATCACACCTTCAACCGTAGGCTCTTTGGCGGGAACTTGTGTTCCTCCATTCTTCATGTTTGTACCTACATAAGAATCCTTACCAATTGAAGGATGAACAACAATATTAGATTGAGATAGTGGCAACCCTCTCACTTCACTCCTCTCAACCTCTCCTTTTTCACTCTGAGATTGCCACCTTGCTTTCCCTTACTCCTCTCAATCTTTTGTCTCTTATTTTTCACCTTAGGAAGAGGAAATAGAGGTGTTCCCCAATGATCCACAACATACTTGTACCCATTCTGCTCGTTTGGAACACCATGTTCAGTAAACCAATTGCCCCCCAAACTTAAGTGACAAGAAGCCATGGGCATTATATCACACCAAACCTTCTCATAGTATTTACCATGTGTGAAAGAGACTCTTACTCCTTTGGTAACTTTATATCCCTCCATGGTGTATGGATAAGTCCTTTGTAGTCGAGGTAGTCCCAAGTAGGCTACCACCTCTGGAGTGATGTAGTTTAGGTTGTACCCATCATCGAGGACAAGGTCAAGTCCCAAAGCCCCACAAATGCCAACCTTTATCTAACAACTAGTCTTCTCGGATCGACATTGAAAAGCTTTGTGCACCCCTTTGGCACATACCTGGACCTCATCAACCTCTTCAATTCTTTCCATGTCAATAGGTAGGTATTTCCTTGGAGTGTTCGGAGCCTTCCCTCTTTAGTCCACCAACCCAATGCAAGACCTTTCAAATGAAAAAGGGTATATAAGGGTCGCTCTTGACTTCTCAAATCATGGGTTTGGAAAGTCTTCTCACATTGCCACTCCCAATCAAGATATGCCTCGGGATCACGCCTTCCTTCAAAGATAGGAAAATCAATCCTTTTGGTACGGAGAACCTTAACACTCCCTCATACTTGCCTTGGTTGCCATATCCCAAAAAGTGTGCATTACCATGAGAAGTATAGGATATAGTATCCTTAAACTTTACATTTGCACACTCTCTCCGTCCCCTCGGATAACTATGACTTGAGTTAGTGTAGCCACACACACTACTTCGACTCTAGTAAGGATTAGCACAAGAGTAAGAATATGAATCTTCACAAGCCTTAGGGGCATACTCCTCATACTTCTTATATAATAGATTATTATACCACACCTTACCTTCATCCTAGGAGTGGGAAGTGTAACATGTTTCGGCATTGTCACGACCCGAGAGCATCCTGTAGTCGTAACATGGCGTAGTTGACCTCGAAGGGGTCGCAT
>PGSC0003DMG400038141
ATGGATTATATCAAGGCCATTTACGAGAATCCAGGCTCAAGACCTTCAAAGGATATGACGATGGAGGTGCTTGAGATGGTATTGACAACAAATAAGGGATTACACGCCTTGAAAGTTGCAGCTGGACATTTTCGCGAGCCAGAGCCAATCGGCGGATCTCCCAAGTCACTAGGCGATGACCCCAGCTCGCCCTTTGACCCAGAACGTGGCTAAGCTGGACAACCTCGCAGGGAAACTCGTCGACCTGGTCGGAGCATCGCCCATCCCACTTGGCAAGCCCGACTTGGCTCGCCCTTTGTCATTCCGGGTCACTTTTGGGGCCTTTTATCTTAGGCCTATAAATAGATAGGTTGGGTTCATTTTAGACTTAGATTATTATTTCTGTTAAAAATGGAAAACTCATGTTTGAGTGTTGAGAGCTTGGTTAAGCTTTTGTTGTCTTTTTTTAGAAACATTGGTTGCTCCGAATATCGATTCCCTTGAGGTCATCGTAAGAGATTCGGTGCTTGATTGTGGATTACTTGACTGAGGTCCTTAGGTTTAACATACCTTTGGGTTGCTTTTGATTTCCTTTTCTTGTGTCAATCTATTTATCTTACTTTCCACATTTATTGTGATTCTTCTTGTAAGAATTACATCATTTGGGGTTTGGGGTTTAGGGTTTAGGGTTTAAGGTTTAGGATTTAGGGTTTGGGGTTTGGGGTTTGGGGTTTGGGGTTTGGGGTTTGGGGTTTGGGGTTTGGGGTTTGGGGTTTGGGGTTTGGGGTTTGGGGTTTGGGGTTTGGGGTTTGGGGTTTGGGGTTTGGGGTTTGGGGTTTGGGGTTTGGGGTTTGGGGTTTGGGGTTTGGGGTTTGGGGTTTGGGGTTTGGGGTTTGGGGTTTGGGGTTTGGGGTTTGGGGTTTGGGGTTTGGGGTTTGGGGTTTGGGGTTTGGGGTTTGGGGTTTGGGGTTTGGGGTTTGGGGTTTGGGGTTTGGGGTTTGGGGTTTGGGGTTTGGGGTTTGGGGTTTGGGGTTTGGGGTTTGGGGTTTGGGGTTTGGGGTTTGGGGTTTGGGGTTTGGGGTTTGGGGTTTGGGGTTTGGGGTTTGGGGTTTGGGGTTTGGGGTTTGGGGTTTGGGGTTTGGGGTTTGGGGTTTGGGGTTTGGGGTTTGGGGTTTGGGGTTTGGGGTTTAGGGTTTAGGGTTGGAGTTAAGGTTATTGGGTTTAGGGTTTAGGGTTTGGGGTTTAAGTTTAGGGCTTTGGGTTTAGGGATTAATATTTTTTCTAAGTGTCCAAATTAATTTCTTCTTCTGAACTCTTTTATTTCAGCTTCAAAATTTGGCTAAGTATGGGAAGTTTTCTCGCCTAAATGTTTTTCTCTCTGTCCAAATTCATTTCTTCTTCTTCTAAACTCATTTTTCGTCCATTCCATAACTATTTTATAACTAATTAACATCATGAATTACTTGATAACTAGTTTTACTCAGCAAATTATCCAATCAAAGTCATACAAGAGATGAACTTCTTTGAGGCTTAATTTTTTATACTTGTCCAAATTCACTTCTTCTTCTTCCACACTTATTTTTCTTTATTCATCAATTATTCAACTTTTAATTACTTTTTAAGTACTTTTTAATCAGCAAATCAGTTCGTTGATTCTTCAAATTAAGTAACAACACGTAATTCTTCTACTTTTTCTACTTAGTTTGTTTAGATTTATAGGTCCGAGGGAGAGATCATTATCATTTTTCTATTGAAATTCATGTTCTATGAGCACACATGAGTTGTTTGCTTCAATACAAGGAAATATTGAAAAGGTTATTCAGTTAGTCACTGAGATGATACCCGATGAATTAGAACAACTATTGAAGGGGACTACTCGTCGTGCTGAAGAACTTAAGGAGTTGCACAACTAAGGTGAAGAAACTTCATCTTATGAGTTACAAGGTAACAATTTCTTATTCTTGCACTTCCTTAATCTTAGAAATTCATTGTGTGGCTAGTAGCCAATTGAGTATAAGTGATAGCTTGGCTTCATGTGAGCTTAACGATTCTCTGCCACATAGTGATAATGTATTTGTTGAGAGTGTTTAGAGTTTAAGGTTTAGGGTTCAGGGATTAATTTTTTTCTCTAAGTGTCCAAATTCATTTCTTCTTCTGAACTCTTTTATTTCAGCCTCAAAATTTGGCTAAGTATGGGAATGTTTTGGGTTTAAATTTTTTTCTCTATGTCCGAATTCATTTCTTCTTCTTCTAAACTCATTTTTCGTCCATTCCTTACCTATTTTATAACTAATTAACATCATTACTTACTTGTTAACTAATTTTAATCATCAAATTATCCAATCAAAGTCTTATAAGAGACGAACTTCTTTGAGGCTTAAATTTTTATCAAGTGTCCAAATTCACTTCTTCTTCTTCCACGCTTATTTTTCTTTATTCCTCAACTATTTAACTTTTAATTAACATCTTTAATTACTTTTTAACTAGTTTCTACTCATCAAATCATTTTGTTGATCCTTCAAATTAAGTAACGACACGTATTTTGATGTAATGCAGATCACCTCAAGGCTATCCATTCACGAAATTCAAGGGTTTGATGGAGTGTTCACTTGGATGAAGGTTGTTTGGCATGTATGGATGCTAGTGAGGGAGTTCCATGCCTTGCATTGGAAAATATGCACCTTGAAGGATCTCCCAATTGGGCAACACGATGCTTGGATGATAGCTTGGAGCGTGGGAGGCCTAATGAAGCGAGGAGGAGTAAGTGAAGAATGTGCTCTATTCGGCGAGCTGAAGGACACTTCGACTACTCGCTAAAGCCATTTGGCGAGTGTTCTAGGATTGCCAACTGATCTAATGATCTACAAGAGAAGGCTGGCCATTCGGCAAGCACAGAGGACATTCGGGGCATCGCCCATTCACCCCCAGACCGCCAAAAGTTACAGTAGCCATCAAAGGAGGATCCAAGGGAGTAGTACCCATCGCCGATTGATCAGCGACTCGCTAAGAGGATTGGGCGAGCCCAAATTAGCTCGCCCATTGGCCCATTTCCGATCACTTTTAGGCCCATCTATGTAATAATGCCTTAAACTATAAATAGGCCTTTATCGATTCATTTTAGGGTTAGACTATTATGAATATTGATGAATTATGAATTGAACTCCTTGTGTGAGTGTTAGAAAGCTTGGTAAGCTTTTGTGGAACCTTGTTTAGAAATGGGGGTTGCTTGGGATATTGATTCCCTCGAGGTCTTCGTAAGATTTAGGTGTTTCTTGTTGGTTTAATGAATTGAGGTCTTTGGGTTTAATATACCCTTAGGTAGCTCTTTGTTTCCTGTTTTTGGTCTATCGATTTATCCTTTATTTCTTGTATTTTCAATTTTCACATTTATTGTAGTTTCTCTTGTGAGAATTACATCATTTGGTATCAGAGCTAAGTCTGGCTTCGTTCTAACGAATCTGGTCTTGGTGTTTGTAAAAAAAAAGTGTCAACATTTGTGTAAAATTTCTGGAAATCAGTTTGATTATTTGTATCTTGTTTGAAGTTTCTAAGGTTGGATTAGTGTTCCCTAAACTTATTTGAGTCTAGGGCTGATATTTGAAATGGTTTGGATCACTAATGAAGAATCCACCATTGTTGGTTGAAGAAGCTTTGAAGAAGACAAAGTGGATTTTGAAATCTGGAGGTAAGGAATTGAAGGCTAAAAAGTATTGGGGTTTGTTCCCTATATTTAGGAGAACTTTTATCTTGAATTTCATCAAATTTCGAGCTAAAAATCTGAAGGGTTTTATTTTGGGTCTTCATCTTGTTCATCATAGTGTTCTTGATGAACATTCAAATCTTCAACGAAGGAATCTTCAAAAGAGAAAGAGTTTGATCCAAAAAGGAAGAAAGAGAAAGTTCAAAAGAGTTTGTATAAAGGGAATTTACCTAAAGGGGTAAATACTAAAGGACAAAGGAAGTGGGGGACCATAGCAGGTCAATTTTTGGAAATGTTCAAGTGCAACCTGAGGAATTTGGGAGAACCCCAACTTGGATCGCCATTCCACTCGATGCCTCGCCCTTTGGGCAGCTAGGTCACCTAGTTGGACCTCATTTTGGTGAAGACACTGGAAATTTTAGCGAGCTAAGCCCTGGTCGCCGAATCCATTCCGCGCATCGCCGAACTTCCACCCAGATCGCCGAGTTGCCTTGGCAGATTGTCAGGTATGGAAAGTCAATCTTTAAGTTGGCGAGCTGAAATTCACATTAGGCGAAGAAAACAGTGCATTTAACGATCGAAAGTTCATCTTATGACCCTTTCTTCTGAGGTCCTAGTTCTAGTTTCTTTTCTTTTGTTTCTAGTTCGTTGTCAAGAATCCTAAACTGATTTTCAACTTGTAACTACTCTACTTGTTGACTATTGGTTATTGAATTTACTTATTTATTAGTACCTTTTCTTTGTGTGCTTTTATTAATTTTTACTTCGTAGTTAACTTCTTGATTTAAGTCCGTTTGCTTAAATCGAGTCGGCCGTTCTTCTTGAAATAAAAATCTATTCTGACCAAGAGTAGAAATCGAGACCTTGTGATCAACTGAGTATAAGCAATCTTCAACATTATCTGCGCCAATTTTAGAGACAATCAAAGGTGTGTAAAGACGAGTGATTGTGAGTTTATTTTACTAATGCTAACATTGTTTGTTCTCTTTGTGAGTTTTCATTTTATAGGTACAAAGGAGTTATAAGGAAGCATGTCCTCGATTGCTTCAGACCCATGTGACGCATAATATGGGAGATTATCATTGTACTGATGAGTGCAATGGATGTTAATAATATGGTGATTATGGGGGCTATGATGATAGCCATGATCAAGAGTCGAATGGGAATAAAAGGTACTGTTATGGAAGAGAATATAAGAGAAATGTTGAACATAGCTCTTATGGAAAAGATGGACAAGAAGGCTTTTGTGGTGGCTCCTATGATGATGTGGGAGCATGTGAGAGGTCTTACTCTTACTCCGAGAGTGAAAATGGTTCCTATGATGATGCCGAAACATGTTACACTTCCCACTCCCAGGATGAAGGTAAGGTGAGGTATAATACTCAACTATATACGAAGTATGAGGAGAATGCCTCTAAGGCTTGTGAAGATTCGTATTCTTACTCTTGTGCTAATCCTTACCCTAGTCAAGTAGTGTGTGTGGCTACACTAGATCAAGTCAAAGTCATCCGAGGGGAAGGAGAGAGTGTGCAACTCTAAAGTCTAATGATACTTTATCCTATACTTCTCAGGGAAATGCACACTATTCGGGATTTGGGAACCAAGGCAGGTATGAAGGATGTGTCAAGGGTCTCGGTACCAAAATGATTAAATTTCCTATCTTTAAGGGATGGAGCGATCCCGAGGCATATCTTGATTGGGAGTGGCAATGTGAGCAGATTTTCCAACGTCATGATTTGAGAGGTACATAGCGACCCTTGTATGCCCTCTCTCATTTGAAAGGTCTTGCATTAGGTTGGTGGACTCAAGAGGAAAGGCTCCGCGCACTCCAAGGAAATACCCATCCATTGACATGGGAAGAATTAAAGAGGCTGATGAGGTTCAAGTATGTACCAAAAGGGTACATCAAACTTTTCAATGTCGACCCGAGAAGACCAGATCTTAGGACAAAGGTTGGCATTTGTGGGGCTTTGGGAGTTGACCTTGTTCTCGATGATGGGTACAATCTAAACTACATTCCTCCAGAGGTGGTAACCTACTTGGGGCTACCTCAACTACACAGGACTTATTCATACACCATGGAGGGATGTAAAGTTACTGAAGGGGTAAAGTTCTCTTTCACATGCAGTAAATACTATGAGGAGGTTTGGTGTGATATAATGCCCATGGATTCTTGTCACTTAAATTTGGGGGCCAATTGGTTTAATGAACATAGGGTCCCAAACGAGTAG
>PGSC0003DMG400043869
TCACAAGAATGGAGATTGTTTGGCATGTATGGATGCCAAGGAGGGAGTTTCATATCTTGCATGGGAACATATGCACCTTGAAGGAGCTCCCTGTTGGGCAACACCATGCTTGGATGATAGCTTAGACTGTGGGAGGCCTAACAAAGCGAGGAGGAGCAAGTGAAGAATATGCTCTATTCGGCGAGCTGAAGGACACTTCAGCGACTCGCCAAAGCCCTTTGGTGAGGGTTCCAGGATCGCCAACTGATCCAAAGAGATGCAAGAGAAGGCTGCCCATTCGGCAAGCACGAAGGACATTCGACGCATCACCCATTGACCCCCAGACCGCTGAAAGTTACTGTAGCCGTCAAGGGAGTAGCCAAGGGAGCAATAGACATCACTGACTGATCGGCGACTTGCCAAGAGGATTGGGCGAGCCCGACTTAGCTCACCCAT
>PGSC0003DMG400035864
TTAAGGGTTAGCATTATTGCCTTGACCTTTGTCCTGCTTTCCATGCTCCTGATGATCCTTAGGATTGTGAACTGTGCCATGCAGTCTTTGATTCTCTAGATTTCTATTTTGCTCATTTGCATGAATTTGCAAATGTGCATTATTCTTAGCTTTAGCAACTTGACTAGAGTTGGGATTAATAGAGTTACTTGATGGTATTACTTGCCTTTGTTGCTGGTGAGCAGTCCGTTGATGTTGTTCATCATTGTCCCTTTCATTCCTTTCCTTGTTCTGTTAAATTAAATCAGGGGTGGGCATATTCTGATTGTCCTGGATTCCAAATGAAAATTTGGACGCATTATTCTCCTTGGATTAATTTTGTGACATGGATTTTTTATTGCCCTATTCAGCAGCTTTGCTTGGTTCTTGGTGATCACTTACTTTGTTCTTCCCTTTCATCCTTCCTTGGCTTTCATTGGTGTCTTTTATCCTTGAATTGTTATTCATCATCGGTGTAGTCCTGTTTCTCCCCTCGAAACCTTCATCTAAACCTGTATCAATTCGAGACAT
>PGSC0003DMG400042552
ATGCAAGGAGGTGAAATCTATATTAGTGTGGAAGAGGAACCAATAGGTGAATGTGAAGAAAGTCCTCAAGAAGGGGATGAGTTTGAAGATGGGAAAGATGAGGAACCAGACCTTTGTGTCAAAGAAGGAGAGAGTGTCGCTTCTCTATATGTGATGAGGCGAGCAATGATTGGTAAGGCGTTGTATGATCCGAGTCAAAGAGAGAATCTGTTTCACTCCAAATGCTTCATCATGGATAATGCGTGTTCCTTAATCATTGATAGCGGGAGTTGTGCAAATGTTGCTAGTACTGCATTAGTGGAATTATTAAAACTTCCTACCACTAAGCATGCTACATCTTACAAACTTCAATGGTTGAGTGACTATGGAGAATTGAGGGTGCATCGACAAGTGCTGATCAACTTTAAGATTTGGAAGTATTAAGAGGAGGTTCTATGTGATGTGGTCCGAATGCAAGCTTGCCATATGCTACTCGGGAGACCTTGGCAACATGATCATTCATCCAAACATGATGGAAGGGCCATCAAGTATTTACTTGTGTTGACTGATCATAAATATGTTCTTCATCCTATGTCGCCCTCTCAAGTCAATGATATTTATCAAAGGATGAGTGAATCGAAGGAAAAGAATAAGTCTGAAAAGGAACATGTAGAGGCCGAGAGCCAAGAAGAGGAGGAAGAGGAGGAAGTTGAAAGGAAAGGCCCAAGTGTTGTTGGCTAATTACAATGAAATAAGGGAGGAAATTGAGTCTGAAAGTTCTGTGATCCTTATCACACATAGGGATCTTGTACTACAAACTAACCAATCTCATTCTTCCCTTCCCAATTCTATTTCCTTTCTTTTGCAGGATTATGAGGATGTCCTCTCTAAGAAGCTTCCAAGTGGATTGCCCGCTCTTTGGGGAATTGAGCACCAAATTGATTTTGTGCTGGGATCACAATCGCCAAATAAGCCGGCTTATCGAACCAATCCGGAGGACACCAAGGAGCTACAAAGGAAAGTTGAGGAACTCCTCAACAAAGGTTATGTGAAGGTGAGCATGAGTCCATGTGCCATGCCGGTTCTATAGGTTCCAAAGAAAGATGGAACATGGCGTATGTGTGTTGATTGCTGAGCCATCAACAAAATTACGGTAAATTATCGTCATCCTATTCCTATGTTAGATTATATGCTTGATGAATTGAATGGCTCTTGTGTGTTTTCAAAGATTGATCTTAGGAGTGGTTATTATCAAATGCAGATGAACCCCGATGATGAATGGAAAACCGCATTCAAGACAAAGTTTAGTCTATATGAATGGTTAGTGATGCCATTTGGTCTCACTAATGCTCCTAGTACCTTCATGCGTCTTATGAATCATGTCATGAAACCCTTTATAGGGAAATTTGTGGTTGTCTATTTTGACAATATCTTGATTTATAGCAAGACCATGCATGATCATGTTGAGCATTTGAGGTGTATGTTTGATGTACTTAGGAAGGAACAACTTTATGCTAATCTTGACAAGTATTCATTTTATGTTGATGAAGTTGTCTTCTGGGGTTTTGTTGTGAGTTCAAGAGGGGTTGAAGTTGATGAGTCTAAGATTAAGACTATTAAAAATTGGCCAATTCCGAAATCCATAAGCAATGTTAGAAGTTTCATGGGTTGGCTTGTTTTTATAGATTATTTGTCAAAGATTTTAGTACCATAGCAGTCCCCTTGACAGAGGTAATTAGAAAGGATAAACCTTTTAAGTGGGTAGAGGAACAAGCCAAGGCTTTTGAGTCTTTAAAATATATTCTTAGTTCCGCTCCTTTGTTGTAATTACCTGATTTTGATAAAATATTTGACGTGGAATGTGATGCTAGTAAAGTAGGCATTAGAGCCATCGTAATGCAAGACAAAAAGCCCATTGCTTAATTTAGTGAAAAGCTAAAAGGTGCTACTTGGAATTATTCCACTTATGATCTAGAATTGTATGCCTTGATTAGGGCATTAGGTAAATGGAAACACTACTTGTGGCCCAAAGAATTTTTCATTAGGACTGATTATGAGTCCATAAAGCATATTCAGGCCCAAGGAAAGTGGAACAAGAGGCACGCCAAATGGATTGAATTCCTTGAAACTTTCCCTTATGTAATCCAATACAAAAAGGGAAATGACAATGTAGTGGCCGATGCCTTGTATAGAAAACATGTGTTGATAAATACCTTGTCTTCTAAATTGATTGGGTTTGAATGTTTGAAAACATTGTATCCCAAGGATCCCGCGTTTGTTCAAATCTTCAAAGATTGTGAGGAATGGGACAGGGAAAGGTGGATGAGGGATCGATCTTCTACTCCCTATTCAAAGTTTGATGGTTTCTTGTTCAAAGGTAATTGACTTTGTGTCCCCATGAGCTCTTGGTGAGAACTATTAGTGAGGGAGGCACATGATGGGGGTTTAATGGGTCATTTTGGTATTAACAAAACTATGGGAATTCTTAAGGAACAATTCTATTGGCCTAAAATACACAAAGATATTGTTCGAATTTGTGGTCAATGTGTTGAATGTCGATGTACTAAGTCGTGCGTCATTCCCCATGGTTTATACACTCCACTCCCCACCCCTCAAATATCTTTTCTTGACATTTCAATGGACTTCATTTTGGGTTTGCCAAGGACCAAAAGAGGTATAGATAGCATCTTTATTGTTGTTGATCAATTTTCAAAGATGGCTCATTTCATTCCATGTCATAAAAGTGATGATGCTACCAATGTAGCATCTTTGTTTGTTGAGCATATTGTTTAATTGCATGGAATTCCTCAAACCATTGTAAATGATAGGGATCCAAAATTCCTTAGTCACTTTTGGAAAGAATTGTGGGGTAGACTCGGTACAAAGTTGTTGTTCTCAACTTCTTGTCACCCACAAACTGATGGTCAAACATAAGTTGTGAATAGGACCTGGGTTCTATGCTATGTGCCGTAGTGCGTGGAAAGTTAGCCCCGTGGGAGGAACATTTACCTTTAGTGGAATTTGTGTATAATCGAGTTATGCATAGAACTATTGGCATGACTCTGTTTGAAGTGGTTTATGGTTTTAACCCCCTCAGCCCTTTAGATCTCACTCCTCTTTCTAAAGATCTTGTGTTAAGCCTAGATGGGAGTAAGCGAGCTGAAGCCATGAAGAAGCTTGATGAAATGGTGTGGCTGCATTTAGAGAAGAAGAACCAAGATGTAGCCAAAAAGGCTAACAAAGGCCGTAAAAGGATAGTGTTTGAACCGGATGAATTGGTATGGATACACTTTTTTTTGCAAGGAGCGATTTACCACCCACCGCAAAACAAAGATAATTCCAAGGGGTGATGGACCATTTCCAGTACTGGAGCGGCTCAACGACAACACCTACAAGGTTGCCCTTCCTCCGGAATAGCAAGTGCATAATACTTTCAATGTGTGCGACTTGTCACCCTTCCCAACTATTGCTGATGATGATCCGTCGAATTTGAGGAAAAATTCTTTTCAAGAAGGAGAGAATGATGTAAAACGGATTACATCAAGGCCATTTACTAGAAGCCAAGTTAAAGACCTTCAAATGATGCAAGGGTTATTCATGAAGATGGAGGTGCTCGAGATGGTGTTGGTGACAAGCAAGGACTTTCATGCCTTGAAGATTGCAGAAAAAGTCACTTTCAGTGAGCAGGACCCACTTGGCACATCGCCCAAGGGCTTAGGTGATGGCCCCAGCTAGCCTAATGTTCCAGAATGTGGCTGAGCTGAAGACCACACAGAGAAACTCACCGACCAAGTAGGTGCATCGCCCAACCCACTTGGCTCGCCCTTTGTCATTTCGGGTCACTTTTGGGCCCTTTTATGATCTTGTAGCCTAAAACGATAAATAGGCCTTTAGGGTTCATTTTAGGGTAGATTATTTTGAATGTTAAAAACTGAAAACTCATGTTTGAGTGCTGATAGCTTGGTTAAGCTTTTGTTGCCTTTTGTTAGAAACGTTGGTTGCTTGGGATATCGATTCCCTTGAGGTCATCGTAAGAGTTAGGTGCTTATTGTAGGATTAACAGATCAAGTTCATTGGGTTTAATATATCCTTTGGTTTCTTTTTGTTTCCTCTATTTGTGTCTATCTATCTATCTTTACTTTCTGTTTTTTGATTTATGCATTTTAGTATTATTCCCTGGGATGACCCATGCTAGGTATTTTAACCCCTGGGATGCGGCCCTAATAAATATACAAATCAGGATCGACCCATGCTAGGGTTTTAGCCCCTGGGCTGTCACCCATAATAATATAGATTAGGATCATCCCATGCTAGATATTACAACCCCTGAGATGTCACCCTTGAGTAATAGATTTAGGATCAGTCCATGCTAGGTATTTTAACCCCTGAGCTGCCACCCATAATTATATAGATTCATTTTACCTTGTCTCTTTAATCTTTTAGATTGTTCTTTTGATGTTCACAACTCTTTTGAGATTGTTGCTTTGGTGGTCATAGCGTTATTCAGCTTTGTGATAGTAAAACGTAGCAGGAGACATACGAATATGGACTTAAGATAA
>PGSC0003DMG400045011
TCAAGGGTCACCAAAACTTAGGGATGAATTCCCCACGAAATTGAAGAAGAAAGCACATGAAATCTTCAGGGCTAGCTCCAACTTGACCTTGAGCTTCAATGGTGTTCTAGAGAGAACCTTTTGACAGAGGGGTTTTGATTTTGAAGAATGAATTCTAAATGGAAGTTTAATTATATTAACATACTTAAAATACCTAAAAATAGATAAAGCAATCGACCCCATACCAAACAAGACTTGGTATCAATATACCAAATGCCCATTGCCCAAGCCGTGTCACTTGACAGCAACCCAGGTCCAATCGACAGACCCCCATCCACGGACCCTGGATGGGTTGACGGACCGTACTGGTCTTTCTTCAATTGTGGCTGGGGCTCCTATCATGTGAGCCTTTCTCCCTAGGCTAAGTATGGACCTACAGAGCATGACCTACAGTCCGTCAATAGACCTACTGGCCGTATACGGCCAACCATAAGTCACCACAATTTGGCAGTTTTGGGTTTAACTTAGGGTCCTCCTCAATGACCCTTAGGGTGGTCCTTGGGGAGTCGTACCCGAACATTTAACCCCTAAACATGATCACCTAGGTACTAGGGTCACTTCAGAAAGTTCTCGACCTAAAACCACACATCAAATTCAACTAAAACAGATTAGAACACACAAGCACCAAAAGACTAGTTTCCGAACGTCATGGTCCTCTCTTAACGTCTGACCATCAAAACTCTTCAAACCAAACATCAAAGACAAAACTCATCATTTTAAGAATTTACTAACCTCTAAAACACATGTAAAGCTCTAGTTCATCCTATTTCAATTTTAGGGTCACTACATTATCCCCCACTTAGGAACATTCGTCCTCCAATGACACTAAAACACATTAAGGGTAATGACTCAAGACTTGCAGCCCACACTCATACAAGCAACATTAAATACCAGTCACATAGCTAGGAGGAACATCAACTCCATGTAAAAAGTCTCAAACAACTACAAGAAGGTCGGAAATACATCCACAAACTCATTTTGCACAGCAACATCAACATTCTCATTTCATTGGAGGAACTTCCTTCTCCATATCACATCATGTTCATTTCAACTTCATAAGGCAAATACGTAATTATCTCATTAAAGAACATTATACAGCTTTCTCCTAAGAACTAATTAAAGCATGCTCTTCAAGTCAATTCATGCAACATTTAGGCAACACATCATAGATGCATATCAACATGATGAACAAAATCTATGAAAACATATTTTCTCATTTAACCATAATTCTACTAAAACATGCATGATATAAGAAAACCATGGAAACTTAAATTCACAAGACTCTAAAACATGCAACATACTACTAGAAACTCTAAGTCTCAAGTTTGAATAGGAATAGAAAAAGAGACAAGGACATCAACATTCTCACAACCTTTCTATTCAACATACCATCCCCCACTTGGGAGAAACCCATCTAGGCTATCATGAAACTATACAGAAGGACCTCATCATAAAACAAGGAACTATTACTTACCGGCACCTTCATCCGGATTTGCCTTCTTGTTAGCTTGGAGAGCATAGAAACGAGTCTTCTTTTGATCACCAAGATTTGGGCCACCATGTGATTCTTCCTTGGCCTCCCTTCCTCTAGCAGTGAGGGTAGGACAATCTCCCACCTTGTGAAGATTCTTTACACAAGCATAGCATCAACTAGAACCGGCTAGACACTTCCCAAAATGGTTATTTCCACAAGTGGAGCAAGTAGGCTTAGCAAATTGAGAACCACCACCTCTCTCTTAGTTGACCTTAGGAGCACTTAATAAATCTTGGTTAGGAGCTCTCTTCTTAAACCTAAGTTGTCCTTGCTCATCGGATCTACCCCTTTTTAAATCTTTCTTCACCCTCATAAGTTTGTACTCCTCAATAGATTGAGCGTACACAACAAGTCTAGAGATGTTCAAGTCATCATGGAGCATTGCCGTACGACACTCTTCCTTAACCAAGTCTGATACACCGGTAACAAAACAATACAT
>PGSC0003DMG400043577
TTAGTTGTGTTCATCCAAGAATCCTTGGGGATCTTCTCCCATTCTAGAGCCAAGAAAGATAGGAGGATTCATGCTCACAAAGTCTCTCAACCTTGAGGCCACGGTACTCTCATTAGCATTCACCCGAGGCCCCACATCACGGTTAACTTGAGTCGTCATGGCTTGAGCTAGAGTTAGAAAAGCCGCCCTAATCTCTTCATTAGTCATGGCCGGGGGAACCACCGGAACCTCATTCTCTTGATTGCTTATGAGGACTTGGTCACCTTGAAGACCTTGGGCATCTTGGGGACGAACTCTCTCATTTCCAATCTCCTCTTCCGCTCTCCTCGGGTTAGCCCTCTTATTCAT
>PGSC0003DMG400036429
TTAGTTCCATCGCCTTTTTCCTTTGGCCTTCAGCATCCTCAAGTTCTGTAACTTTGGGTGATCCAACACTGCATCACGGAACCACTCGACGACACATCGACTGCCCTTTTCTATCGCTGACTTGATTTTCTCTTTCAGGGCTTGGCACACTGGGACTTTAGGTGAGATAGTGACCGTTCGGTGACTTGCCCAATGGATTAGGCGATCAACAAGCCTTCTTTTCTTCGTTCTTTTAGCTACCTTGTTCCTTTTTTGCCCATTATTGTCCAAGCTTTGTTCCTCAATCCAAATACCTATAAATCAAGGATTTTACATCAGTTATTGGCACAAAATAAGCATTTGAGGACAATAAATCTATCCAAATAAAGCCCTAAATGAGTCCAAATCATGGACTCATCAAAAGTCGTCACCCAATCTATCATTGGGAAGGGCCACGGAATAAAACTACATAAAAGAAATAAAAATACAAAAAGCAAAACTGAATTATTTTGTACTGGAGCAAAGACGGGCTGTGGTGGGTTCCACGGTCCGTGAAGACCCTTCTGAACACCAGTATGTGACTTGACTGTGCGAGATGGTGTACTCTAATAGATCACGGATGGTTTGACGGTTTGTAAAGTGAACCATTGTCGTTGAGGACCATCGTGTTTCTACCTAGTTTACTCCCCTTTTGCCAAGTGTGGTCCATGAGGGGTTTCACGATCCGTGGTCGATCCCATGGTCCGTGAAGCCCATCGTGGACTTACACTTGGCCCATTTTCAGTGTTCCTCTCATTCCAACAACACTTGATGCCCAACGTCACCCCTTCACAAGGTTACGAGATCTATTAACACATGAGACCAACCATTCTACCACATTCATCACCCTCCAT
>PGSC0003DMG400039181
ATGAGTGTCAATGAGTATGCCTTGAACTTCACTCGTTCATCTAAGTATGCTCTATCTTTGGTAGCAAGTCCTAGGGATTTGATGAATAGGTTCATGACGGGGGTGTCCGAACTAGTAGAAGAAGAATTTTGTATGACAATGCTTGTTGATGACATGGATATCTCACACCTCATGGTGTTTGCCCAACAAATAGAAGAGTCAAAACTCAAGAAGAAGAGGGTTAGGGAGAAAAAGAGTACTAGGGTGGATAATGATGGGTTCGATGGGCCTGGTCATTGTGGGAATCGACAAAGGTTTTCTGGACAAGGTTATTCTAATGCTCATAAGTATAAGGATGAGAGCGTGTCTAGCCCTAGGCCACAAGGAAAAGATAGTGATCCCCTTTATCCTACTTGTTCTAGGTGTGGTAAGAGGCATGAGGGTAGGTGTTTGGCCGGTAGAGATGGTTGTTATGGATGTGGCGATAGAGGCCACATGAAGAAGGATTGCCCAAAGGCAAAGGCTACCATAAGAGAGGGTAAGCAAGTTGCTCCTAGTGGTGGGGATGGTGAGCCTCCAAAGAGGAATAGGTTCTATGCTCTCCAATCCAAGGATAATCAAGAATGA
>PGSC0003DMG400005100
AACATGGATATTCTTTGTCACCAGGGTAAGGCTAATGTTCTGGCCAATGCCCTCAGCCGACGATCTATGGGAAGCTTACCGCATCTTCAGAGGGATAGAAAAGGTATGGCTAAGGATATTCTCATTCTAGCGAGCTTGGGAGTCTAACTCTTGGACTACGAAGATGGCAGTATAGTTATCCAAAAACAGGTTGAATCATATTAAGTGGCTGAGGGGAAGGAGAAGGAGAATGATGATCCCATTTTTCTTCAGCTCAAAGGTGGGATACATCAGCATGGAATGACGGCTTATGAACAAGGGAGAAATGGCACTTTGAGGTGCCAAGGCAAGTTGTGTGTTCCTAATGTTGATGGGCTTTGTGAGAGGATCTTGGCAGAAGCTCACAGTTCACGGTACTCCGTTCATCCCAGCTCTACGAAGATGTATCACGATCTTAAGGGGGTCTATCGGTGTAATGACATGAAGAGAGGGGTGGTAGACTATGTAGCTAAGTGTCTGAATTACCCCGCAGGTTAAGGTTGA
>PGSC0003DMG400041737
ATGAATACAAGAAGGACGCCCTCAAGGAGAGTGGAAGAGGAAGTAGTGAATGAGGGAGTTCCTCCCCAAGGTGATCAAGGTCTTCAAGGTGACCAAGTGCCTCAAGAGAATGAAGTTCCGGTGGTTCCCCAGGACAAGACTAATGAAGAGATTAGGATGGCTTTTTTAACCCTAACCCGAGCCATGACGACTCAAGAGAATATAGATATGGGGCCTAGGGTGAATGCTAATGAGAGTACCGTGGCCTCAAGATTGAGAGACTTTGTGAGGATGAATCCTCTTATTTTTCTTGTCTCTAAAGTGGGAGAAGATCCTCAAGAATTTTTGGATGAATTTTATAAGATAGTATATGCTATGAGAGTAAGTTTTAGGGAGAAGGCGGAGTTGGCTTCCCACCAATTGAAATATGTGTCCCAAGTGTGGTTCACTCAATGGAAAGTCAATAGGCCAGTTGTAGCGGGTCCTATAGAATTGGATGAGTTTAAGGGAGATTTCCTTGGTAAGTACTTTCCCCGTGAGAAGAGGGAGTGTAAGGTTGAGGAGTTTATAAACCTTAGGCAAGGTAACATGAGTGTGGATGAGTATTCCCTTAAGTTTACCCTATTGTCTAAGTATGCTCCATCCTTGGTGTCTAACCCTACAGATGAGATGAGTAGGTTTGTTACCGGTGTATTTGACCTAGTTAAGGAAGACTGTCGTAAGGAGATGCTCCATGATGATATGAATATCTCTAGACTTGTTGTGTATGCTCAATCTATTGAGGATTCCAAACTTAAGAGGGTGAATAGGGATTTGAAGAAGGGTAGATCCGATGATCAAGGTCAACCTAGGTTCAAGAAGAGAGCTCCTAACCAAGATTCTTCAAATGCTCCTAAGGCTAATGAGGAGAGAGGTTGTGTATCTCAATACTCTAAACCTCTTTGTGCTACTTGTGGGAAGAGGCATCATGGGAAGTGCCTAGCCGGTGCTAGTGGGTGCTATGGGTATGGCAAAAGTGACCATCAAGTGAGAAATTGTCCTGCCCTTACAAGTAGAGGAAGGGAGGCCAAACAAGCTCCTTATGATGGCCCGAATCCCAATGCTCCAAAGAAGAACTATTTCTATGTGCTTCAAGCTAACAAGGACAAGGGAGCTAATCCGGATGAAGGTACCGGTAAGTTATAGTTCCTTTTGTGGTGATGAGATGATGTAAAATGGATTACATCAAGGCTATCCATTCACGAACTTCAATGCTTTGATGGAGTGTTCACAAGAATGGAGGTTATTTGGCATGTATGGATGCGAAAGAGGGAGTTCAATGCCTTGAAGGAGCTCCCAGTTTGGCAACACCATGCTTGGATGATAGCTTGGAGCGTGGGAGGTCTAACGAAGCGAGGAGGAACAACTGAAGAATGTGCTCCATTCGGCAAGCTGGAGAACACTTTGACGACTAGCCAAAGCCCTTTGGCGAGGGTTCCCAAGACCGCCAACTTCCCAAGGAGCTACAAAGGGGAAAACTGCTCACTGGGAGAGCTGAAGACCATTGGCGCATCGCCAAGTGGATTGGGTGATGGTTCCCAGACCTCCCAAAGTTCCAGTACCTTCCCAGCCAAGGCAAGGAGAAGAGTTCCTCATGAAGCCCTTTCAATGGATACCACTGTAGGCTGTCCAAACATTTCTAAGACAGTGTTAATTTAGGGTAAATAAGATCTTTCTTGTGGGCATTAAGGTACAATAGCTAAACTTAACACTTTTGCCATTACAAATTAACAAAGTGTTAATGTTAGTTTGTCTTTAAGTAAGCCTATTGATTCTTTACCTTGTATTGATAATGTGTTTGTTGAGAATGTGCATACACTAGTTGATTCTATTGATGACCGAATTGATTCTTCTAGTAAGATCGATTTGTGTCCACCTAGTGTTGACACCTATGCTCTGAATACTAGCTCATTATTTTGTAATAATTGTGTTGATCAACCTGTTTGTGAGTGTAGTTCACTAGTTGAGGGTCCTTGTAATGTGATTAAGAAACCATAATTTGGTGGTACTAATGAAGATGTTGATCATTTGATTAGGAATGACTTTTTGAGCATGTCTTTTGTGGCTGATCCAATTGCTTTTTTTGCTCATAGAGACCATGTGCTTGAAAATGCTTCGAAATATGATATGTGTCTTTTTGATGGTGAACTTGCATGTTTTAATTCTTCCCTAGTGGTTGATCATTCCCTCTTTAAGTACAATATCTTTTTTTAAGATGATGAAATCACTCCTAGTGATGTACCTAGTGGTGTGAATCTTGAGAACATTATAGTTATTGATAGCTATACCTGTTATAGTAACCCACTATGGTGCGAGGCTTTCTCTCCTAGAGATGGAAATCTCTTCTTGAAAGATGAGAGTACTCTTGTGGGGATGGAAGGTGGTGAGGAGAAAGGTGGTGTTTGTTTTCCCATTACCTCTTATTCTTGGTGTGTTTCACTTCTTAATGGTATGACTAGTGCTTTTGAGCCTATTCGTAGTCATACCCATGTAAACACCTTAGAGGAAATTGATTTGAGAGACACCTTTCTCTATTACTTATTAACATATGATGATGCTCATGCTGTTGAGTGGAGTATGTTGTTGGGAGGAATGAGTGACCACCTGATAAATGGAGGTGCACTTGATCCAAGTTCTTGGAAGACCATTCCATTGGACCTCGGTATTGAGCTGAGATGTGGAATTCATGTGGGAATGCCTGGTCAAAATGGAAGGCATAAGGTGGGCGACATTGTTGATTCTTTTCCCTATACAGGAAAGCTCTTCTTGAGGTTTTGCCATCCACTTGAAAAGCCTACATTGTGTGTGGGGAAGGATAGCTTCCTAGACCCGTTTTCTATTTCTTACCCTAAGCGTGATCTTGTTGAATGTGCATCTCATGGGGGTAGGAGATATTTGCCTAGAGAAGGTAAAGTTTGTACCTTTCTTTACTATCTTTTTGCATATGATGAAATCCCTAGTTGGATTAAATGTGCATTGCATGTGGATCAGGATATCATTGTGGTCTACATTTGTTAGCATGATCCAGTTCTGTGGACATCCTATTATTTTGATCCCGGTGGATGCATGAAGGCATTTGAACTGGTGGGAGTATCATATTTTGAGTGATGTTCCCTTGTTGTTGAGAAGAATGACCATTGTCCTTGTTCTCCATTTGTGGGCTTCATAGCCATTACCATAGAGGATATTTGGTTGTTCCTTGTTTTTGAGTCTCCTCGGTTAATTATTTTAAGCGTTAACCTTTGTACTACCCCTCATGCTAAGAGGATAAGCTTGTTGCTTATGATCTATATGGTTTTACAAGGTCTAGATTCGAGGACTCAATCCTATCTACTTGCATATGGTGATACTCATACTTGTGTGGGTAGTATATCTGATGTTAGTAGTTGTATCAATAGGGAAAATGAGAGTCTCCTTGACTCGATGCTTGGTAATCCGTTTCCATTTGACCCCGATGTCAATTTTATGTATGCTAAGTGTGGTAGTAACACCGTCTGTCCTTTGCATGATTCTTCTTTGGTTTTATTACTTCATCCAATGTGCTTGAATGAGGTATGTTTACTAATTTGGGTGGGGAATACTAATGTGCTTGAACCTACTCATGAATTGGGAATAATTACTTTCTTGAAGTTCTCTAGTGCATTGGATGAGATCTTAATTTGGATCAACACTACTTGTGCCTTCACACTTAGGTATGAGAGTGTTCATGTAATACTTGACATAAGGGAGGCCTTGTGCTTGTTTGAAGGTGGGACCAATGAGGGCTTACATATGAGGTTGTTTAAGTGTATTAGTTCCTACGGTCTACCCCTTTGTCAATGTTTCTCACTTAGCCTAGTATCTATTGCTTTGATGGGTTACAAACCCTTGGTTAATATCTGTGATGCTTGGTTATATGTTAAATTTTTACATCCTTGGCATGGTGATGAAATTGTTTTTGCTAACGCTAACCTTCATGCCATGAGGATCTTGTTCTTGTTTACTTCCCCTATGGTTTTGCTAGGTATGGATTCGAGGACGAATCCTTTTGAAGAAGGGGAGAATGATGTAAAATGGATTACACCAATGCTATCCATTCACGAACTTCAATGCTTTGATGGAGTGCTCACAAGGATGGAGGATATTTGGCATGTACATCGCCAATGAGGAAGTTCAATGCCTTGAAGGAGCTCCCAATTGAGGAACACCATTCTTGGATGATAGCCTGGAGCGTGGGAGGCCTAAAGAATCAAGTGAAGAATGTGCTCCATTCGGCGAGCTGGAGGAAACTTCGGCGACTCGCGAAAACCCTTTGGTGAGGGTTCCCAAGATCGCCAACTGCCCAAGGAGCTACAAAGGGGAAAACTACTCACTAGGTGAGCTGAAGACCATTGGCTCATTGCTATGTGGATTGGGCGATGGTTTCCAGACCGCCCAAAGTTCCAATAGCTTCCCAGCCAAGGGAAGGAGCAGAGTTCCTCCCCGAACCTATTGGGCACATTGCCGAGCCCAACTTGGCTCGCCCATTGGCCCATTTCGGGTCACTTTTGGGCCCATCTATGTAATAATGCCTAAAACTATAAATAGGCTTTTTGCGTTTCATTTTAGACTTCGACTATTTTGAATATTGATGAATAATAAATTTAACTCCTTGTGTGAGTGTTGAAAACTTGGTAAGCTTTTATTGAACATTGTTTAGAAACGATGATTGCTTGGTATATTGATTCCATTGATGTCTTCGTAAGAGGTAGGTGCTATTGTAAGATTAACAAATCGAGGTCATTGGTTTTAATATACCCTTTGATTGCTTTTTGTTTCCTCTTTGTGTGTCTATCTATTTATCTTGATTTGGTACTTGTTAGGATCTAGATTGGAGGTTATTGGATTTAATACATCCTTTAGTTGCCAATTGTTTTCTTTATCTTTTATCTTTATTTTGTTTCCGCTATTGTTTGTAATTTTTCTAGTGAGAATTACATCATTTGGTATTAGAGCAAGGCTTAGATTCGTTCCTACTATTCTAGTCTTGGGTTGTTACGAAAACAGAAAAAAAAGTGTTCAAAACTTTTTTGAAGAAATTCAGAAATGGGTCTTGTTGATTTGAGTCTTCGTTGGAGTTTCCAAGGTTAGATTAGTGCTCCCTAACGTATTTCGAATCTAGGACTGAGATTTGTAAGGGTTTGATTCACTACTGAATTTTCCACCATTGTTGTTTGAAGAAGACGAAGTGGTTTTTGAAATCTGGAAGTTTTGGCAAGGAATTGAGTGCTAAAAAGTATTGGGGTTTGTTCCCTATATCAAGGAGAGTAGTCACCTAAAATTTCGTGAAATTCTAAGCTAAAAATCTTTGAGGTTTTATTTGGATCTTCATAGTGTTCTTGAAGTTCTTGAAGAACATTCAAATCTTCAAGAAGGGAATATTTGAAAAAGGAGTTTGATTCAAAAGGGATTAAAGAGAGTGTAAAAGTGTTGTAAAAGGGGAAGTTACCTAAAATGGTAAAGACTAAGGGACAAAAGAAGGTGAGGGACCATAGCAGGTCCAATTTCGGAGCTGTAAAGTTGTAACGAAGGGACATCGAACGAGCCCCGACTTTGCTCACCTAGTCCACTCGGAGCCTCGTCCTTTGGGCAGGTAGGTCGCCGAGTTGACCTTGTTTTGGAAGGTGCCACTGGAAATTTCAGCGAGATAAGCCTTGGTCACCGCATCACTCGGCGCATCGCCAAACATCCACCCAGATCGCCGAGTTGCCTTGTACGTTTGGCGAGTTTGGCAAGTCAATCTTCAAGTTGGTGAGCTAAACTTCAGCTTAGGCGAAAAAAAAGGCCATTTGGCGATGGGAAACTCGTCTTATGACCCCTTTCATCTCAGGTTCTAATTTGTTAGTTTCCTTTTCTTTTGATTCTAGTTCGTAATCAAGAATCCTAAAATGATTTTCAACTTGTAATTACCTATTTGTTGACTATTGGGTATTGAATTCACTTCTTTATTAGTCCTTTTGTTTTCGTGTTTTTATTCATTTTACTTCGTAGTTAACTTCTTGACTCAAGTCCGTTTATTTTAATTGAGTCGTCCATTTTTCTTGAAACAAAAATCCAATCCAACCAAGAGTGGAATTGACACTTTTGTGATCAACCGAGTATAAGTAATCTTCAACATTAGCCGCGCCAATTTGAGAGGCAATCAAAGGTGTGTAAACACGAGTGATTGCGAGTTCATTTTCACTAACGCTAACTTTGTTGTTTATTGTTTTTGTTGAGTCTTTCTTATTTCTAGGTACCATGGAAACCGGAAGCAAAACCTACCCACCAAAGAGAAAGGTTAGCTTAGAATCTTCCATGAGGACTCCTACTGAAGAGAGTCGGATGATGAGGATATTGGATGGAAGCTTGGCTGAGTTTAGAGGTCGTCTATTCGAGATGAATTCTAGACTGACCAAGGTGGAGGATGAGATTTGGGCCAAAAGAGACAGGGTTCACATTACCATCTTATGTGGTAAGATGAACTATACTTAGAAAGGCCATGATCAATCACGAGCAAAGGGAGAATATCTTCTACTCCAAGTGCCTCATCCAGAGCCAAGTATGTGTTTTTATCATTGACAGTGGAAGTTGTGCCAACCTTGCTAGCACGGTTGTGGTGGACTACTTGAAGCTTCCTACCACTAAGCATGCTAGACCATACACACTTTAATGGTTAAATAAGGAGGAATTGAGGGTACATGAACAGGTGTTGATTAAGTTCCAACTTGGGAAATATCATGAAGCTGTACTTTGTGATGTGATTCCCATGCAAGCTAGTCATGTACTACTCGGAAGGCCTTGGCAACACAGCCACGCGTCAATACATGATGGAAGGCACAACTCCTATACCGTCATGTCGATGGGTTGTAAATATGTCCTTAAGCCAATGTCACCATCCCAAGTCATAGAGTTGTATGGAAAGATGGATGAGTTGAAGGATAAAAGGAAAAATGAGGAAGGACATGTGGAGTCTCAGGCCCAAAGAGAAGGAGAAAGGAGGAAGTTGAACGGAAAGTCCAAGTTGTTGATGGTTGAGCGTACAGAGATGTGAGAGGAAGTGGGAGTCAAAAGTTCATTGATTCTTAAGGATCATGAGTTGCAAGCTAATCCATCTCACTCTTCCCCTCCCCATTCTATTTCTTTCCTTTTGCAGGATCCTCGTGAAGCCCTTTCAATGGATACACTTGTGGGCTTTCCAAACATTCCTAAGGGAGTGTCAGTTGAGAGTAAAAAAGATCTTTCTTGTGGGCATCAAGGTACAATAGCTAAACTTAGCACTTTTGCCATTTCAAATGAACAAAGTGTGAATGTTAGTTTGTCTTTAAGTGAGCCTATTGATTCTTTACCTTGTATTGATAATGTGCTTGTTGACAATATGGATACACTAGTTGATTCTATTGATGACCGAATTGATTGTTCTAGTAAGATCGATTTGTGTCGACCTAGTGTTAACACCTATGCTTTGAATGCTAGCTCATCATTTTGTAATAATTGTGTTGATCAACCTGTTTGTGAGTGTAGTTCACTAGTTGAGAGTCCTTGTAATGTGATTAAGAAACCTCAATTTGGTGGTACAAATGAAGATGTTGATCATTTGATTAGGAGTGACTCTTTGAGCATGTCTTTTGTGGCTGATCCAATTGCTTTCTTTGCTCATAGAGACCCTGTGCTTGAAGATGCTTCGAAATATGATATGTGTCTTTTTAAGGGTGAACTTGCATGTTTTAATTCTTCCCTAGTGGTAGATCATTCCCTCTTTAAGTACAATATCTTTTTTGAAGATGATGAAATCACTCCCAGTGATGTACCTAGTTATGTGAATCTTGAGAACAATATAGTTCTTGATAGCTATACTTGTTATAGTAACCCACTATGGCGTGAGGCTTTCTCTCCCAAATATGGAAATCTCTTCTTGAAAGATGAGAGTTGTAACGACCCGAGAGCACCCCCTAGTCATTACCGGTGTATTCGACCTCGAAGAGGTCTTATACAAGCCCTTAACATTCATCGAAACGTGTATCATAGAATAAAATCATGGAAAATTTAA
>PGSC0003DMG400046694
ATGGTTTTACAAGGTCTAGATTCGAGGACTCAATCCTATCTACTTGCATATGGTGATACTCATACTTGTGTGGGTAGCATATCTTATGTTCGTAGTGGTATCCATAGGGCAAATGAGAGTATCCTTGACTTGATGCTTTGCAATCCATTTCCATTTGACCCTGGTGTTAATTTTAAGTGTGTTGAGTGTGGTAGTAACACCGTCTGTCCTTTGCATGATTCTTCTTTGGTGTTATTACCTGATCCAATGTGCTTGAATGAGGTATGTTTACCAATTTGGGTGGGGAATGCTAATGTGCTTGAACCTACTCATGAATTGGGAAAAATTACTTTCTTGAAGTTCTCTAGTGCATTGGATGGTTTCTTAATTTTGATCAGCACTACTTGTACTTTCGCACTTAGGTATAAAAGTGTTCATGTAATACTTGACATAAGGGAGGCCTTGTGCTTGTTTGAATGTGGGACCAATGAGGGCTTACATATGAGGTTGTTTAAGTGTATTGGTTCCTACGCTCTACCCCTTTGTCAATGTTTCTCACTTAGCCAAGTATCCATTGCTTTGATTGGTTACAAACCCTTGGTTAATATCTGTGATGCTTGGTTATATGTTAAATAGGTACATCCTTGGGATGGTGATGAAATTGTTTTTGCTAATGCTAACCTCCATGCCATGAGGATCTTGTTCTTGTTTACTTCCCCTATGGTTTTGCAAGGTATGGATTCGAGGACGAATCCTTTTCAGGAAGTGGAGAATGATGCAAAATAG
>PGSC0003DMG400040881
TCAACGGTTAGTTGACGTCGGGCGTGGCCTGCCCACATTGCCCTTGGCCTGTGCATATCGCTCAGCCGACGTCGGGAATGGCCTGGACGCATCGCCCTTGTCTTGATCATAACGGTCAGGCGACGTTGGACATGGCCTGGCCGCATTAACCGTGGCCTGTGCACATCGCTCAGCCGACGTTGGACGTTGTCTGGCTGCATCGCCCTTGGACTGCACACAACAGTCAGCCGACATCGGCCGTGGACTGCCTGTATCGACCGTGACTTGCATACAATGGTTAGGCGACATCGAAAGTGGCCTGCCTGCATCAGCCTTGGACTGCACACAACGGTAAGCCGACGTCTGACGTGGCCTAACCGCATCGCCCTTGGATTGCACACAACGGTCAGCTGACGTCGATCGTGGAGTGCTCGCATTCGCCGTGGTTTGTGCAACATTGGTCAAGGTCTAGTCGACAACATGCGGATGTCCATGCCTTTCAAAGATCAAAAGAGTGTGAAACACCCTTCATGCATAACAATATTTTCATCTATTTTCCATCATCTATTCTCAATGTTTCCGCCTCACGTGGTTCGTTTGTACCAATCTTCATTATTTTATGCGGTTTATTATTTTTTACGTCACATTTTAAAAATTAAAATTTACTAAATTTTAAGATCTAAGGTTACTATATTTATTTGTGAATTTTTGGTGTTAATTTTATATATTTTTGATATTTTTCCTATTTGTTATTAATTTTTTACTAATTTTTCATATATTTCCGAATAAAATAAAAATTTTAAAAAAATTGTTGAAAACTATTTTTTAATATATGTAAAAGTCATTTATGGAAGCTAATGTGTTTTTGTACCTTAGAACGTGCATATTTGGGTTGTACATATTTATTTTGATTATCTGGAAAAACCATGTCTACTCCTGTCACATGGGTTTTTCTTTTTGAAGCATATATAAGGGGGGTAGAGGTGTTGGAGGCAGACTAAGGCGATGGCAGGCGGATGTCATGGGCGTTTTGTGGGCATAGTGGGCGTTATGCGTGGGCGTTTGATGGTATGCATGGCTTGTCCGTGCTATGTAGTGGGGCGCCTATAAAAACATGCCGACGACCGCTCGTGGGGAGACCGTGTACCGGCGAGGGAATTTATCTTGACCGGTCTATACACATTTGGTGTGGAACGGCAGTGCTTGGTTTTGGGCGAGTGGCAAGTTTGACGGCATGGATGGCTTGTCCGTGCTACATCGTCGGAGGCGCTGCACGCACGGGGCATGTAAGGCCAAGTATGGCTAGACTCTATCGGTGGACCGGGCATGGGCGGTGTGCGTGCAGGAACTTTAGTCTGCCTCCAACACCTCTAAAGTGATTAAATTCTCAACCCCCTTGGGAGGCGCGCAATGGCAGGGATAGCATTGGCCTTGCAACAAAGGCATCGGCGTAGGCGTACGACATCTCATGTCGGGCGTCGAGGTGGGTGTTGGGCGTGCATCGACAAAGCTATTCACGTACGGTGCATGACTGGTATTCGGCATGTGTGGTTAGGTTGGATCCCTGCTTCGAGCAGCAATGTCCTAACCCGCATGACATCTCGGTCTCGGATCAAGCATAATCTAGGCTTGTCGAACATCGGTATCCTGTGCTGTATAACTAATAGCTAGGCATTACTCACGTGCAATCGCTCACCTTTCGCCCCTCGCATTCCATGTGCGAGGTGAACCCAAAAGCCGCTCTTGCGTCCCATTCCTTCCTCGTTTCGTCATGCAATGACGTGGTCCGTGAGCGGCGGCTTGAATTCTCAGATTCGGTAGAGACAATGGGCATGGGGCCTTCATCGGCTTCTATCTGCCCAAAATAAATGCTCCTTGCAAATGACGGTCGTGCTAACCTTGAACCCGTCCATTCCCGAACAGGTGTGTCGAGCTCATGCGGCGCGCGGGTCAT
>PGSC0003DMG400034890
ATGAATAAGTTTGTGATGGGGATTTCTGATTTGGTTGAACAAGAGTGTCGTATGAACATGCTCCATCATGATATGGATATCTCTAGGCTTATGGTTTATGCTCAACAACTTGAGGAGACAAAGCTTATAAGGATGAATAGATATATGAAGAGGGCTAGGCCGGATGAACAAAACAAATCTAGGTCTAAGAAGAGGTTCTATAACCAAGATTCTTCAATGGTCAACAATGATAGGGTGTCTAACCCTAAACATCAAAGAGGGAATGGAGGTGGTTCTAATTTTGAGAGGCCTAGGTGTGCTACTTGTGGAAAGCAATATTTGGGCAAGTGTCTTGCCGGTACGGATGGGTGCTTCAGATGTGGGAGTAAGGGTCATAAGATGAGAGATTGCCCTACACTTAAGGCAAAAGGGAAAGAGACCAATCAAGTTGCTCATGATGGCCTGGATCCAAATGCTACTAAGAGGAGCTGTTTCAATATGCTTCAAGCTAACAAGGACAAGGGAACAAATTAA
>PGSC0003DMG400039387
TCAGCGGTCTGGGAACCATCGCCCAATCCATTTGGCAATGCACCAATGGTCTTCAGCTCCGCTAATGAGCCCTTTTCCCTTTTGTCTCCTTGGGCAGTTGGCGATCTTGGATACCCTCGCCAAAGGATTTAGGCGACTCGCCGAAGTGTTCTCCACTCGCCGAATGGAGCACATTCTACACTTGCTCCTCCTCGCATCGTTAGGCCTCCCACGCTCCAAGCTATCATCCAAGCATGGTATTGCCCAACTGGGAGCTCCTTGAAGGTGCATATGTTCCCATGAAAGGCATGGAACTCCCTTCTCGTCATCCACACATGCCCCAAGAGCCTCCAT
>PGSC0003DMG400044209
ATGTCCTCAATATCCTTCGACTCATGTGACTATGCTATGGGAGATTATGATTGTGATGATGAGGGGTATGGATGTGAGGATAATGGTGATTATGGGGGCTATGATAATAGCCATGATCAAGAACCGAATGAGAATGAGAGCTACTATTCCGGAGGAGAATATGAGAGAAATGTTGAACACAACTCTTATGGTGAAGATAGAAAGGAAGAAGCATCTTGTGGAAGTTGTTATGGTGATGAGGGAGCATGTGAGAGATCTTACTCTCACTCTGAGAGTGAAGATGGTTCCTATGATGATGATAGAACAGGTTACACTTCCCACTCCCAGGATGAAGGTAAGGTGAGGTATAATACTCTATCATATAAGAAGTATGAGGAGCATGCTCCTAAGGCTTGTGAAGTTTCATATTCTTACTCTTGTGGTAATCCTTGCCCTAGTCAAAATAGTGTATATGATCACACTAGCTCAGGTCAAAGTCATCCGAGGGAAAGGAGAGAGTGTGAAACTCTAAAGTCTAAGGATACTTTATCCTATACTTCTCATGGAAATGCACACTATTCGGGATTTGGGAACCAAGGTAGGTATGAAGGATATGTCAAGGGTCTTGGTACCAAATGGATTGAGTTTCCTATCTTTAAGGGATGGCGTGATCCCGAGGCATATCTTGATTCGGAGTTGCAATGTGAGCAGATTTTCCAAAGCCATGATTTGAGAGGACCAGAACGACCATTGTTTGCCCTTGGTCAGTCAATAATGTATATCAAAGGATGTGTGAGTCGAGGGAGAAGAAGAAGTGTGAAGAGGAACATGAGGAGGCCGAGAGCCAAGAAGAGGAGGAGAGGAAGAAGTTGA
>PGSC0003DMG400038745
TTAGTAAGATATACAAAGGGGTAAAGCGAAGGAACCAATACACTTAAATAACCTCATATGTAAGCCCTTATTGGTTCCATATCCAAATAAGCTCAAGGCCTCCCTTATGTCAAGCAGCAAAAGAATACTCTCATACCTAAGTGCGAAGGCATAAGTAGTGTCGAACCCAGTTAAGATCCCATCCGATGCACTAGATAACTTCAATAGAGTAATCATTTCCAATTCATGAGCAGGTTCAAGTACATAAGTATCCCCCACCCAAATTGGTAAGCATACCTCATTCAAGTATATTGGATCAAATAATAACACCACGGAAGAATCATGCAAATGACAGAAGGTGTTACTACCACATTCAGCACACTTAAGGACGGTACTGGGGTCAAATGGAAAAGGATCGTATAGCATCGAGTCTAGGAGACTCTCATTTGCCCAATTTAAACCACTACTAACATAAGATATGCAACCCCCACAAGTATGAGTATCATCATATGCAAGTAGATACAAGTGAGTCCTCGAATCCAAACCTTGTAAAACCATATAGATCATAAGCAAGAAACTTATCCTCTTAGCATGATGGGTAGTACAAAAGTTAGCACTTAAAACATTTAAACGAGGAGACTCAAACTCAAGGAACAACCAAACTTCATCTATTGTCATGGCTATTAAGCCCACAAATGGAGAACAAGGACAATGGTTATTCTTCTCATCAACATGGTAGTACCCCCCAAAGGATGATACTCCCACCAGTTCAAATACCCTCAAACATCCACCGAGATCAAAAGGGTAGAAGGTCCACTGAATAGGGTCATACCAACAAGTGTAGACCTCCAGGGTACCCTGATCCGCATGCAAAGCACTTCTAATCCCACTAGGGATCTTATCACATGCGAAGAGATGGTAAAGGAAGGTACCAACTTCACCTTCTCTTGGCAAATATCTTCTACCCCATGAGATACACATTCAACAAGATCATGCTCAGGGTAGAAAATAGAAAAAAGGTCTAGGAAGCTATCCTTCCCCACACACAATGTAGGCTCTTCAAGTGGATGGCAAAACCCCAAGAAGAGCTTTCCTGCATAGGGAAACTAATCAACAATGTCGACCCCCATAAACTTGCCATTTCGACCAAACACTCTAGCATAAAGGCTACAATTCAGCACACTACTGGGGTCAAATGGGAAGGCAAGCCATGTACTAGGATCAAGCGCACATCCATTTATTTACTAGGTTGACACTTTTTCTGTCAAACAACACACTTCACTCAATAGCATGATCGTATGTAAACAAGTAATAGAGAAAGGTGTCTCTCAAATCAACTTCCTCTAGGGTGTCTACATGGGTATGACTACGAGTAGGCTCAAAAGTACTGGTCATACCATTAAGAAGTGAAACACACCAAGAAGAAGAGGTAATGGCAAAACAAACATCACCTTCCTCCTCATCACCTTCCTTCCCCACAAGACTACTCTCATCTTTCAAGAAGAGATTTCCATCTTTGGGAGGGAAAGCCTCACACCATAGTGGATAATTATAACAAGTATAGCTATCAAGAAATATATTGCTCTCAAGATTCACACCACTAGGTACATCACTAGGAGTGATTTCATCATCTTCAAATTAAGATATTGTACTTAAAGAGGGAATGATCAACCACTAGGGAAGAATTAAAACATGCAAGTTCACCCTCAAAAAGGCACATATCATTTTTCGAAGCATTTTCAAGCACATAATCTCTATGAGCAAAACAAGCAATCGGATCTTCTACAAAACATATGCCCATAGAGTCACTCCTATTGAATTGATCAACAGTATCATTAGTACCAGTAACTTGAGGTTCCTTAATCACATTACAAGGACCATCAACCAGTGAACTACACTCACAAGCAGGTTGATCAACACGATTATCACCAAATAATGTACTATTTTTCAAGGCATAGGTGTCAATACTAGGTGGACACAAATCGATCTTACTAAAAGAGTCAATTCGGTCATCAATAGGATCAACTAGTGTATCCACATACTCAACAAGCACATTATCAATATAAGGTAAAGAATCAATAGTCTCACTTAAAGACAAACTAACATTCACACTTTGTTCATTTGCAATGGTAAAAGTGTTAAGATTAGCTATTGTACCTTGACGCCCGCAAGAAGGATATTCTTTACCTTGGATGTTGGAACATCCCACAAAGCCGTCCGTCATACCTTTAGTTGTAGGCTCTTGGCTGAGAACTCGTGGTCTTCCACTCTTTACGCATGTACCTATATACGAATCCTTACAAGGTAAATGTTAAACAACAAGGTTAGGTTGAGGTTGTGGCACCCTATTCGAATTGATGTTCGATCTCTCCTCCATTCTTGACTGCCTACCCTCCACGGAGGCCATTCGCTCTTTCATGTTCGCTATTCTCCAACTCACATCAACAATGGACTCTACTATGGATTCCAATGTAACCTTCCCCTTAAGTGGGAAGGTCTCACTTCCGATGGCCAT
>PGSC0003DMG400041264
TCATCGCCTTATGTGCTTTGCCTTCAGCATGTTTGTGTTCTGGATCATTGGGCGGTATATTTCTGCTTCGTGGAACTGATCGGCGACATGTCGACTTCTCCTTTCATCGCCTTTTGATCCACTTCCTTCAGGGCTTCGCGTACTGGAACAAAGGGCGGAGTATGTCCCTTCGGCGATCCTCAGGTCTTCACTTCTTCGTTCTTTTAAGCTTTTTTGTTCCTTTTTGCGCCTAAGTGTCCATGCTTCCACTAAAACTTCAAATACCTGAAACTTAAGAGTTTTCATCAGATATTGAGATAAATGAGCATTTGAGGACACGATTTCTATTCAAAATAAAACCCTAAACGAGTCCAATTTGTGGACTCATCAGCCACCGTAGTTCACCACTAAGGAGATCAAACCATGTTGTTCAAGCAGCTTTGGGGGATTGTTTTGGGGTCCTCCTCAAGTACCCCTCGAGTGGTCTTTGGGGAGTCGTACCCGGACGTTTAACCCCTAAACATGTTGTTCTAAGTATAGGAGTCACTTCTACAGGTTTTCATCCTCATACAACACTCCAAACTTCATCGACAAGGCCTTAGAACACATTAGGTCAAATGACTAGTTTCCAAACGTTATAGTCGTTTCTTGTCGTTTGACCTCAATTCTCTTTAAACTAAACTTCAAAAGCCATTTCTCATCATTACATCAAGTTCTCAACTTCAAACTCACATGTGAGGCTCTAGTTCATCCTATTTCAATTTTTAGAATCGTTACATTATCCCCCACTTGAGAACATTTGTCCTCGAATGACATTTAAAAACATTCAAACACATAACGACTGAATACTTAGCAGCCCATCAACACACAACATCATAGTCAATGCACCAAACTACAAGGAAACACCAACCTCATCTTAACATGAACTCAATGCAAAGCAAGCAAGTAGGAACTACATCTACAAACTCATTATGCATCAAATCTTCACATTCTTCATTTCATTGGAGGAACTTCCTTCTCCAAATCACATCATTCTCATTACAACATCATTAAGCACCTTTAAGCAATTTTCTTATAAAAGCTCATTATGCAAATTTTCAATTAGGCACATTAGGCATGTTCAACAAATCAACTCATGAAACATTTAGGCAACTCCTCATAGATGCATATTAACATAAGGAACACAATTCATGAAAACTCATTTTCTTATTTAAACAAGAATTCAACTAGAACATGCACAACATAAGGAGACCATGGAAACTCATATTCACACAAAACTCCAAAACATGAAACAAGCTACAAGAAATTCTTTGTCTTAGGCTTGAATAGGCACATAAAGGAATAAGTGAGGATATAGGAACTCTCAACAATCTTACTACTCAACATACCAT
>PGSC0003DMG400023224
ATGGTTTCGATCAACCTTGAAGAAGACTTGATCGAGGATTCAAAATATAATGCAGTCGATCATGTGGAGAAGCAAGACAATGATGCCATCGATATAAAGCAAGAAACTCTTGAAGATGTTCTTATTGGTGATATGGTAGCTTCTATCGAAGAAATCAAGGAAGTAAATTCTGAACAAGTAGTGCCTGGAGCTATATATGTCGATGGTGACCTGTATGGAGAAAGTATTGAGAAAGATGTATGGGAAGTTGAAGTCTCTGATCAATCGTCAGCCATATCGAGGTCAGTTATTGGCTTAGATCAAATATTGAAAGCAAATGGAGAAAATGTTGATCAAATAGATGGAGAAGCCGACCTTGAAGGCCAAATTTTAGGCGAAGCGATAGACGATATAACTTTCGAAAGCTCTAAAGCTGATAAACATGTTTTTGAAGAGCTCGAAAGGAAATATGATGGTGTATCCTACTATGGTGTCGAGGCTTCAGAAATAATAGATGACAATATCATCACCGACCGAGATGAAGAGGCTAATACTAATGAAATCTCTCAATATTATGGAGTTGCATCGGAAGAAGCGTGTTCTAAAATTTTGAGCATCGGAGTTCCAAACTTGTCCATCTTAGATGTATCTCTAGATAGTACAACTGCAAGGAAGCTAAGTTTAAGGAGGACTTTGAGAACTCAACAAGGAGATAATCTACATGGATCAAGTGACAGTGAAAAATCTTGA
>PGSC0003DMG400043872
ATGACTTTCATGAAGAACAACTCTCGATCAACTGCCTCTAAGGCCACTAGCTCCAAGTTCTCTACTGAAGTTGAAGGCATTCTTGATGTTACCTTTGGAAGTTTTGGAGTTGTTACGAGAAACAAAGCTGCTACGCTAGGACAACAAACACTGCAAGTGTCGTCCGCATCAACTCCTGTTTTTGGGTCTTTGACTCCAAAGGAGCAAGTTCCTCCACAAATGCTTTGGAAGGAGGAAACAGTATTGCTGAAAAGATCAAGGAGACATTGGCTCTACTTGACTCGATGCAAATTTTATTGTCTACCACAAGGGAGAACTATGATTCAACTAACAAATCACCTCCACGTGCATCGTGTAATGTGA
>PGSC0003DMG400023225
CTAATCTAAGCGTAACTTGTAGTTAGTCAAATCTTGACGACTAGCCTCCAAGCACTCTTTTTTCTGTTCCAAACGAAGTGAATTTTCAAGAGTTAATAAACTCATATTTTCATACGAGGATATCTCATCTTCTGTAGCTAAAATCTTGGCCTGAACCTCCTCAACCTTCTTCTTAGCGGCTTCTAAAACAGCTTCAAGTCCCTCTCGCTCTCCTTGTAAAGTTGCTAGCTTCCGCTTAACCTTCTTTAGTGATTTCTTGTTAGAAGAAACATGTTTTGCCTTCTCACCCTCTTCTACTTTGAACAATTCGAGACGCTCTTTGGCATTGGAAATCAACTCCAT
>PGSC0003DMG400023226
TCAACCCTTTAAAGTTTGTCCACGAGAAGTAGATGATGTCTTTTGCTCTTGCTCAATATTTGAAATTGATTGTGCCTTAGGTTTTGATATTGCAGTAGACTCATCGCTAACTTGTGGCATCTCATGTGGCAATCCTAGTGGATGTCCGGCAGCGTTAACCTACACATGGAAAAAGTGGGTTAGCAAAGTTATTTTATTACAAAAAAAAGAAAGTAAACCTTGTCACTCTGAATTGTCATTGATCTTGAAGGACTATCGACACTCTGAACTTCTACGACTCTTAAATCAACAACTTCAGCCCCAGATGGTTCAACCCTTTGCCTCTTCCAACATCGATCCTTGCTAGTTTTGCTTGTTTCTTGAAAGGCCTGTTTACTAGAGAAGAGAAATTGGAGACATTTCTCTTTATCAGTAGAAGTATGAACTGCTTCTTTCTTAGATACCTTAGAGGAGTTAAGTTTCTTACTTTGATGTTGGGGAGCAAGTAGTGTCTTGACTTTTGAAAGTATCTTCTCGATATCTTGACTTTTGTCTTCTAAAAGGGTAACAAATTCTGACCCAGCTTTCTCTACCATAACATCCAAATTATCCTCAAGAACCATTCCATAGGATCTCTCCCACCAAGATGAATATTGGGTAGTATAAAGCTTCTTTGCGGAAGTTACCGCAGGAGGAAATGTCACTTTAGACAT
>PGSC0003DMG400036757
ATGACAGACCCTTATCAACATCGGCAAGGCGACACTGGCCGAAGCCCACACACAACGGCAGGCCCCTATGCACATAAGTCAAGCGACATCAATCGGGTCTCGCGCACAATGTCTAGCCTATATGTGATATCAGTAGACCCCTGTACACATCAGCAAAACAATATCAGTCGAGGCCCATGTAAAATGCTATGCCCTTGTGCGCATTCCCAAGGGACGATGGAAGGCCACTATGCACATCACTCAAGCAACATCGACCTAGCCCCATGGAAAACAACACACCCCTACACGCATCGGCCAAGCAATATCAGCAGACCCCTACGCACATCAGCCGAGGCTCGTGCACATTGGAAGGCCCCTGCTTGCATTAACCAAACGTTATCGATACACCTCTTTGCACTTCCGTCAGACGTCATCGTCCAAGGCCCAGACACAAGGGCAGCCCCTACGTACATCGGTTAA
>PGSC0003DMG400045271
ATGTTACAGAGGAGAAGAGTAGAGCTGCAATCTAAGGCACTCCATAAACCTGCCAGGATTTTGGTGACCCATACTCCTCCTCCATGTCCGGTACAAGAAGTTGAGCAGGTACCTCCAGTGCCCTCGGTACAGGCACCACTACCTCGATCACTAAACAGAGTAAAAGTTGTCGGATTGAGGACCATTCTGGAAGAGAAGCTACTGTCTACAGATGGTGTGGTGGACAGGTACCCGGAAATGTGGCACACAATAAAGTTCAACAAGTTCGAGATCCTTACCAGGCCCCGGGGATCCTATATTCCGTCTTGGTATCGAGAATTTTATGCTGGGTATGGGGAGTTAGTACCAAATGAGAAGAAGAAGGCAAACTCATTCGCACCAGTGGATCATTTAGTGGTGCAGGGAAGAAGAGTTAAATGTAGTAGAACCGACATTAATGAGGTGTTGGGGTGTACTACCAATGTCATCCATGTGTTGGTCGATCAGATTCAAAAGAAGACTCTAGATGATTTGAAGGGTTGGCTGGCTCCTCTTATCTCCGACATCACACCGCGATGGATCAAGCTGGGATTTCATAGAGAGAAGAGGGACTTGAATGTGGATGCCTGGTTTTGGTTTGGCTTTATTAGCAGTACATTGATGCCTTCATAGAATGAGTCTATACTCATGCATCCGAAGGTTTCTTTGTTGGGGTGTATCATTGACCGAGATTGACTAAATCTTGGATTGATTATCGAGCAGGAGATGGCCATGAGGGCCAAGCAGAGTCAGACCTCACTCCCATTCCTAGTGTTGATCACATAGCTGTGCTGGCGTGCCTGAGTGCCATTAGTGGAGAAGACGGACGTGGAAGTGACTCCCATTTCCTCTACAAACATCCGGAGGAACGAAACCAAGTAAACCAGAGGTGAGGCCGAGAGGAGGAGAGTTGCACCGGTGGACACTTCTCCAATAGTTGATGTGAAGATGTTGTAGATGGACACCACCCCTCCTACCAGGCTAGTGAGCCTTTAGGTACCCCTGGCACTTCTACTTTTGTTCCTTCTAGTTCTGCTGCTACTACTACTTCCACTAGTGCTGCTGCTTCCCGGCCACCCATTGATAAGGCTATGTTGTTCAAGACGGGCCACCTGGCCCAATCTGCTAATGTACATGCCTCCCAGGTAGAGGCTATTGTCCCTGGATGATATAGGGGACCATTACAGCCGCCTTAGCTCCTATCCGGGCTGAGTTGAGAGACCACAGGATCTGAGCACTACGCATGGATTAACATTAGATTCCCTCACGGTGAGAGTGGAGGCATATGAGCAGGGTAGGAGCCAGTTGAGGATGTGATGGCCTTGAGAGTCGATATTAATGGATTGAGACGTGATGTGGATGAGTTGAAATCCATGGATTTGTCGATGTTCTTCGGCATAGTGGACCTTTCTAACGTACCGAGTTTAGAGTTGCCAGCAATTTTTGAGGTCCCTTCGGTTATTATGTGTAACACCCATAGCCTTAAGAGGGAAGCTTGGAAAATTTTGAGAGTTTTCAGGTGTCACACACGAGGGCCAACCACGCCATGTGGTTTGATCCATGCCCCGTATGTGAGCCTCGTGGATAGGTACCTTGAAAATTTCCTGATGTAGTGAACCAAGGCCAGTACCCACGCCGTGTGGATGGGTCCACAATCTGTCAATTGTGGTTTGGTGGGTCTGGTTTGGGAAATTGTTTTAGGGACATAAGGGTCTTTTATGGTTTTAATTAAATCAATGTGGTGTCATCTTTCCTAAGTCTAAAACACCTATATAAGGAATTTTAACCCCCAAAACCCCTCATTCAACCCATTCACTCAAATCTGAAAAATAAAATCCTCTCAAATATTCTCTCTCTAGAAGTTGAAACAAGAAGAAAAAATTGGAACTAGGTCAAGATCAAGTCTCCCAATCTCCAAGATTTTGAGAGCATTGTGATCAAGGTATGATAGATTATCATTCATGGAGTCCCCTAAAATTCATCCAATTTGATCTAGCTAGGGTTTCTTCAATTGTTGTGGGTTATGATGATTGTTAATCCAATTGAGTGGATTGTGATTGTTTATGATAGAATTAGTATAATTACATATTATTAAAGTGAAATTACATGTATCCATCCATGCCTATTCCATTATTATAACCTAGAATTGATATAATTGGGTTGATGCCATGAAGGGAAACTTTGTGGGTTTAGGTTTGTCCTTATAGAAGTGATGAATTGTGATTAGAATTGCTTAATAATGAAGCTTAGATGATGATCATGAGATATAGGGCTTTGAGAGTAAAGCTTATGATATCAATTGTTGGTAATTGATGTTATTGTTGAGGAAGAGATACTTCCCACGTGAATTGCCTAATTATGAAAGTGTGAATGTGAAAGGTTTACTCACAAGAATGATTCTATGTTTGAAAGGATTGCCCACCTAAAATGAATCTAGACTAAAAGGTTATGTAATTGATCAGACTAGAGGCGATTACCCTTGACCTCCATATATAAGGATATGAGGTGATTCCCGTATTCCTAAGAATTGAACAAGAGGTGAGTCCACGTTCTTACTATGATGAATGGACATGCAAGCGAGTACCCATGCTTCTTATAAAATGATGTGGAGGTGAGTACCCTCATTATATGATGAGGTTGTGGAGGTGAGTACCCGTAATCTAGAGGTAAGTAAGGCAAAAGGCTATTACCCTTTAGCCTTTATGAATTAGGCAAGAGGTGAATCCCCGTGTCGTCAAAAGTAAGTACGAATAATGAGACTATGATATAAAGAATGAATAATGTGGATTGTTGCTAGAGATGCCTTCCATGAGGTAAGTTGACTAGAGGTGGATGACCCAAGTCTCGGTTAAGGATGAGTAAGGTTGCTTGAGAATTATTCCTTTCTTATTATGATATTGTTTTATAAGCATTAACTTTGCTATTGTTTGTATTGACTAACCATGATGTTTATGTTGTTTATTATAGCTATCATATTTAGTACTTGATTGTACTAACGCATACTCTTGCCTACATTCTTATCAAATGTAGGGTCCGGTGACATAAATTCTCACATTCGTGGCTAGCTTCTTTGTTGATCAAGGACTGAAGATTTTGTAAGTCCTCATTGTCTTCGAGGATGCGATCACCACTTTTGCTATGTATTTCTTTTATGTCTTGGACTATAGTATATGCTATGTCCCTAGACTTATTTCATGTTGTTTTAGATGGTTTGAGACTATGGTATTAGACCTCCGCTTGTTTTTATAAAAGACTTTGATTTTATTTATCCCGCCTATTTCTATTACTTTATGTTATGATATGCTAAGTGGCTTGTATGAGGCCACTCGGGGTCTTATATGCCTTGTTACATCTAGGGGGTACCCCTGGGTCATGGCAAAGTTGGTATCAGAGCACAAGGTTTAGAATGGTTCTAGAATGTCTCAAACTACGCCGAGTATAGTCTTTATCATAAATGTGAAGCGCGCCACATTTATGAATGAGAGTCTACTAGATGTTTAGGAAACTTCACTTCTGCATTCTCTAAGTCGTGCCATGAAGTTTAACTCTATAAGGTCTTTCTTCTATTCCTTACCCGATGGTTTTTAGGATATGACTACCAGAAGGGCAAATGCTAAAAGAACTGAGGGAGACAATCAAGAAGTTCCTCCTCAACCAGTGATTGATCCTTTGGAGGACAATGTAACCAATTTGGAGTTTAGGTTGGCTTTTCAAGTGTTGGCTCAAGCCATGACGGCCCAAGCCAATAGAGGGGTGGTAAACCTCGTGAACCCAAATGTGGGTATGGTAGCAGCTAGAGTGAGAGACTTTACAGGGATGAACCCTCTGGAATTTTATGGCTCCAAAGTTGAGGAAGATCCTCAAGAATTTATCGATGAGGTCTATAAGATACTTGTTATTATAGGAGTGACTCAGGTAGAGAAGATGGAATTGGTCGCTTATCAACTCAATGGGGTTGCTCAGATTTGGTTCAATCAATGA
>PGSC0003DMG400046977
ATGATGATGACCCCGCATATGTCCCCCCCACTGGAAGGACATCACCCACAGCACCCCCGGACCACCCGGAATCAATCCAAGAAGGTGGTTCCCAATGTACTCATTGCCTCCCAGTCTGATGAGGAGGATACGCTGATCGGTTCACCGACTGGGTCTATTTCTGGCTCTGAGTCCCACACTGCTTATGGCTCTGCAACAAGCTCGAGTACACATGGCAGGGCCATCTCGAGGAAGGTTCCAGTGCCACCAAACATCGACCCTACCCCGGTTGCTGAGGAGCCTAACAGATGGTACGTTGAGGGTCAATGA
>PGSC0003DMG400041569
ATGTCGGCGATTCGCCGGAGGGCCCTGGACATCACAGACCTGCCTTGTAAAAAAAATTCAAGCCAATCCTTTGGGCAAGCCCCGATCTTGCTCGCCAAAGTGACTCGACGACTCACCAATTGGGTCTCACTCTTCGAGCCTAAGGATGACCAACCACTACAGACCCAGCGAGCAAAGATTCATGCAAGGGTTCGTCAAGGTTCGTCTAGGATCCCGGAGTCTACCCCTCCTGTTGATGATACAGTGCCAGCTCCGGCATAGAAGGTGGTTCCAGCACCACCAGTTCCGGGTCCTCCTCCCCAATTACTCAACAGGCTAAGGTCAAGGAACTGAGGACCATTCTTGAAGAGAAGAGATTGTCTACGGATGGTGTGGTGGACAGGTACCCTCTTGTGTGGGACACACTTCGGTACCACAGGTTCCACATATTCACCAGGCCTTGTGGCCCATATATTCCCACCTAGGTCCAAGAGTTCTACATTGCATATGGTGACTTAGTACCCCACGGGATGAAGAAGGCTAGTGCCTTCAGACCGTAAGAGTCTGTGGTGGTTCATGGGAAAACAGTGGGATGCAGCAGCGATCATATCAATGTTGCACTTGACAGAGCTACAGGGTTTGAGCATGATTACGAGAGCATGACTACAGCACAAACTCTGGAAGACCTAAAGGGCTGGCTTGCTCTCCTCATTTCTGACACCACCCCGAGGTGGATTGAGGTCGGAGTCCCTATTGAGAAGAAGGACTTGAATATAGCAACCCGATATTGGTTCGGGTTCATCAACAGTTCTATCATGCCCATGCAAAATGAGTCCATCCTCCTCCACCCAAAGGTGGCCTGTCTCGGATCCATCATCATCAAGAAGTGGCTCAACTTGGGACTAATTAAAGAGCAGGAGATGGCGATGAGGGACAAATAGCACTAGACATCCCTTCCATTCCTAATGTTTATTACAGAGTTTTGTCAGCGGACTGTAGTTTCTCTTGACAAGAAGATAGATGTTGAGATTACACCCACATCCTCCACTAACATCCAACACATAGAGGCCGAGTACACATAGGATGAGGCGGATAGGAGGGGAGCAGCTCCGATGGACATATCCTCGGAGGTTGATATTGATTATATACCTGCAGAGGCATATTTGCCTACTCCGGCCTCCAGGCCTTGCGGTACATCTACTTCCACTCCTTCTAAGGCCCTAGGTTCTTCTACTGCTTCCCAGCCTCCTAGAGCTGCTTCAGGTACCACTGCATCCAGGCCTCCGATCACTCAGGCCATGCTTCTCAAGATGGGGCACCTAGCCCGTTCTGCCGATGTGCGGGCTTCCCGGCTAGAGCCCGAGGTGCCCTAGATGATTGAGAGAGCCATCACAGCTTCACTCACACCTCTCAAGGCTGCCATTAATTCTCTCACTGTGAGAGTGGTGACTTGTGAGAGAGGACAGTGGGTGACTACTGAGGTAACAACTTTGAAAGCCAAGGTTTATGAGCTTAGGAAAGATGTGGACAATCTTAACTCCACAGACTTCACTTCGTTGTTTGGGTCAATTGAGATCCCCGAGGATCCGAGAGCTGAGATTCCAACCTATGCTGAGGTACCTCCGGCTACCACCGGAGATGATATTATGGAGGATGTTGTTGTTGATGAGTCTGAGGCCGAGACCGATGAAGAGCAGCTTGAGCAACGAGATGTTGTTGTATATGATGATCTGGCAAGCCTAGAGGGTGCCAAGATTAAGACTACCCGACAGGCCTCCTTGAGGAATATTTCTATGGCAGGCTCTAGTGCATCTAGTGTTGATGTTGCACCGGGCACTGATTGTCACGACTCGAGTCTACACCCCGAAAGCAACACGGCGTACTCGACCCCGAAGGGGTCTTATACAAGTCTTATAGCATTCATTCATCGCATATGTAATCGAAATAGTATGGAATTAAAACTTTTTATTCAAAAACCAAACAATCTAAAGACATTTATAAAGTAGTGGAATTCTAAAGTCTCACATGTCCATCTTAGACAAAACTTTATACAAGATAGGGCCACGGCCCTTTACAATTGAAATCTTAACAATAGTCTTACAACATAAAAGAACTAGAACAATAAAAGTCCTTGTCCTCGATCTATTAGGACATACCCAAAATGTCTTGGAGAACTCTATTCCAAGCTTGACTAGGGAGAATCAAATTGAGTGTCAATCCCTACACTTCATAAAGTTAAAGAAAATATGGGTTAGCACATAAAGTACTAAGTATGATAGCCAAGCAAAAACATGCTTAAAAAGGACAATTGTTTGAAAGTCACGATATATGACATTTTGGTAAGACTTCATGAACATTTATAAAAGAGGCATAATATAAGTCTCAACGATCATACAAGTCATATTTTCACATTAGAACATAATCCACATATGAACCTTTACCTTCACCTTAAGCCTTCACCTCAAGTAACTCTCAAGCTATACCTTGTGCAATGTATGGATAGCGTCCCATACCACCATCCACACCAAGGTAACACATTAAGGTCACCAAAAGTGAACTTACCATTCAACCTTTCCACCCTTACACAATACTAATACACAAGAGACATAAACATCACATAAGTCATATCAACACATAAAGACCATCACCTAAGACAACTCTAAGTCATACTTGTGCAATGTATGAGTAGCATCCCATACTACTACTCACACTAAGTACTCCTTGAAGCCACCATAGGCAAGGCACATTCGGATAGTCATTAAGTCATGACAAGGAAGTAACTCATGATACAATCCAAGTATAACATACATCATCTCATTCAAGCATATAAGTCAACATTCTTCATAACATCCTCATAAGAGCACATTCATTACACTTAACATTATAAAGGAACACACCACAACCTCTCTCTAAGACGACTTGTGCAATGCATAGATGGTGTCCCATACAACCACCCACACTAAGTAGTGCATTCTTAAGAAGCCATAGTTCATTAACATTCTTTGTAGGGATAAGCCTTAACCGACATAGAACATGTGAGCAATTCATGGAATCCCGGTGTCACCCTCACTGGATAAGGGATTCATACTTGCCTAGGGTATGACCATTGTTCTTTAGCTTAAGTTGATCCACTAGCTAGACCTATGTGGGCACATCGTTATGGGATAGGGAGATTGCTACTAGATACCCCGCCTCAACTCACTGATGAGCATCCATCTTAAGAGATTGTTACAAGATACCCCACCTCAACTCCCGGATTAGCATCCATCTCAATTCATATCCACTCGGTGCTTAGCATTATTCCCCACGGAGTATATCACATTCATTGCATTAGTTCATTATGGGATAAGAGTTGGTTACTAGACACTCCGTTTCAACTCCCGGATGAGCATCCATCCCAAACCCAACATTCATTTTATTCATTGGAAAACTCATAGATTCAAACATGAGAATAGCCTTTCAATAGACTCATCATCATTAACATTATCATAGAACTTCATTCATTATTCACTCATGAGTGTGTGTGGGTGAGAATAACCTTTCATATGATCATCATCATTCATACAATTGCCTTCTCAACATGATCATAATACATATATAGTAATCACACACATATACTTCACTTCATAACCATACATAGTAAGTAAACACCTCCACCTTTCAAGTGGATCAATAGCTCAAGAACAATTCTATTACAAGAAGTAATTGGGCATAACTTTCCCTTTCAAGGACATGATCACAAATCATCAACTCACCAACAGTTTACCATAATTAAGGCATAGATAATAATACAATTCCATAATCCCAAACAATTTAGACATACTTCATTCATAAGCTTTCATAATCATCAAACCCACTTCGTAAATGCACAATTTAGGAATTGAGAGAATTCATGGGTTCATAGAGTATTTTCTTCATAAATCATCAATTAAACACTAATTCAATCATAATTTTTCATTAAAAACCATTTGAAAACGTTTGATAAAAAAACTCATGAGATTGAGTAAAACCCTAGATTTTCATGATTTGGAATCACCTTTGATGTGGCTCCTTCAATGAAAAGTTAGACAAGGATCAAGACTACCATACCTTTATATAGATTCCCCACTAAAATTGAAGAAGAAACACCTTGGAAATCCACTAACCCTAGCTTCAATGGCTTCCTTCTTCTTCCTTGAGTTTAGAGAGAGAATATTTGAAAGGAGGAACTTCTTTTGGGTTTTAGAGAAATAAGGAGTTAATGACTTATTTTAGGACTTAAAACTATATATACTAGTGATATAAACCATTTAAAATTAACCACACACTTTAATTAAATAAAACGAAATTACTCAAACACCCTTAATTTGGGCAACCCTGTCAGGGACCACGCCCACTTGAACGGGTCGTGAGGAGCACCAAGGCTCGTGGCGGTGCCCGTGGTCCCTTGACCAATGTACCTCTCCACTCTCACAATCCCTAAAGGGGCTAAGGGAGGACCACGTGAGTTCCCACGATCAGTGGTGAAAACCACGAGTCGTGGTGATGCTCGTGGTCATGGAGGTAGTAGCTAGTGAAAATTGCCTTGCTTCCCTTGAGCCTAAGTGAGCTTCACACTCACTTTGACAGACCGTCTAGGGCACCCCGGCTCGTGGTGGTGCTCGTGGTCTTTGAGGCAGTAACCTCCTCAATCATGCACCACTCCCACAAAGCTAAGGCCACCCCACGAGCCTTCCCACGGTCCATTGTCATGACCACGAGTCGTGAAGTGGCTCATGAAGGAGTGTCTTGGCTTGGCACGATTTCTAGGCACATTGTCTTGCCACCACGGGTGGCACCACGGCTCATATTTGCCACCACGGGTCGTGATGACCCTCGTGGTGATGGTAGGCAATGTCTAGATGGTGTTTCATGCACCCTAGGATCCCACAATGCCAAGGCAAGAATACGACACCTCCCACGATCCATGGTCAAGACCATGAGTCGTGGTGAAGGTCGTGGTTCCTAG
>PGSC0003DMG400042512
CTAGACAAACGGTGGATAGTGACCTGATATTAAATAATTTATCTGGGAATCTTGTAGCTGAATTGTCATGGAGTTAGAGGTTGTCGCTTCATTCAGCATGTCGATGCTCTCTTTCATTTTATTGAACATCTTGTTATGCTCTTTAATCTTTTGTTGAATGAGTGAGAGGAATTCGTCATCTTGTACTCCCTCCCTCTTCTTCCCCTTTGTACACTCTCGAAGGGAAAAGTGCTTGTCCTTTTTCAAGGCCTGTGCTTCCAACTCCATGACTCTTTTTGATAAAAAATCTAACTGAGCTAGCAGTGCATCCCACTCTTGTTTCTTTTTGCTCTCCTTGTTAGCTTCAACCATGCCATCTAGGAGTTCGGCTACCACTTCATAGGGCTGGTGTAGCATACCACCCGCGAAAAGTTGATCATCATTACTTCTATTATCGGGTCCAAGATCCCGATAGAAACTTTCTAGTAGCACTTTGTCGGTCAT
>PGSC0003DMG400034537
TCAGCTCTTGCCTTCAGCATCTTCACGTCGTTGATCATTAGGCAGTATAGTACTGCTTCGCGGAACTGCTCGGCGACATGCGGACTGCTCCATTTCACCGCTAATTTGATCTTTTCCTTCAGGGCTCAACACACTGGAACAAAAGGCAAGGATAAGACATTTTGGCGACTCACCAAACGGTTTCGGTGATTCTTAGATCTTCATTTCTTTGTTCTTTCTGCTGCCTTTGTTCCTTTTTGCTAAGTAGTGTCCACGCTTTCCCTCAAACTCCAAATACCTGAAACTTAAGGGTTTTCATCAGATATTGAGACAAAATATGCATTTGAGGACACTAATTCTATCAAAACATAGCCCTAAATGAGTCCAATTTTGTGGACTCATCAGCGCTCAAACGGACTAAGCTACCCCACTAAATTCGACGCTTTGGACTCCATGGCACAATTGGAATTTCCATCAGAGGTCAACTCGATAAAAAGTGGGTCCCACTTCCAAAGGCCATTTTAAACAAAAATCCACCGAGGGGCTCGTAATGAGTATGGAGGCCTCGGGAGTCGAACGAAAGGTCATTCTAGACCAAACTCGACATTTTGGGGCTAAGCGCACTAATAGAATTTTCATGAGAGTGCATTTTCCAAGAATGTTGACCAAAGTCAACCTTAGGCCAAATTTCAAAGGCTAAAATGCCTAATGGTCCAAACTCGCACCGAAGGCCTCGATACTCATGCCAACCATGCTACTAGCCTAATTTGATCATTCCAGAGTTGATGGAATCGTCAAAATTCCATTCAGAGGTCGCTTACCTAACATTTTGACTAAAGTCAACTATTCAAGTTTCAAAAGCTCTAAGACAGGTAAACGAGTATAAAACCCAAACAAACGACTAGGTGACCGAACAGTTAGTGGCAACAAGTCATAAATGACTTGGGGTCACTATAGGAATGCTCTAAACGATGAAAAGAAGGCATTAAGGCAAAAATGACCTAGAGAGTCATTACAAAGGCTCCATGTGCACCCTTAGCATATCATAACATAAGACAAAAGAAATGATGCGGAATTAAAAAACTTTATCCATACAATCGAAGTATTTTATTAAAGCAAGTGGAAATCTAATTTGTCTCAATTAGCCATCTAATACAATCTTTGAATCAAGAATAGGGTCATCCCCCTTTTAATCTAATCGGAAAGGGAAAAAACTAGAAAGAAACTACAATTGACTCACACATCCTCGAATCTTGAGGACTCACCACAAGCTAGGAGAATAGTCTATCCAAGCTTGAACCAATAGAAGGTCACCTTAGGAACCGGAACCTACACTTTGTGAAAAATGTAGAAAATATGGGTTAGTACAAAATTGCACTAAGTATAGCCATGCATAAAAATCCTTGAAAACATGCCAAAAATGACATTTTGGTTGAAAACCATGCTATATGCCATGTTTGGAAATCATTATGAACTTTAGTATAAAAGCATAAGACATAAGCATAAAAGCATAAGACATAAGCATTTTCAACATGTAGATCATCATAGTATAATAGAACCATCTCATAAGCAACCCTGAGTTATAATTGTGCAATGTATAGATAAAGATCCCATAATCCCATCTATACTAAGTACAACATTTAGGTCACCATAATCATACTTACCATTCTTTGATCTCATCTTTAGTTAATACTCATAGACAAGGAAACCTTCACATTTACTAAGTCATATCAAGGAAAGCAACATATAACAACAATCCAAGTTAAGCATTCATTATTACATTTAGCCTTCATATCAACATACTTAGTAGCATCATCATAAGCATATTCATTTCATAAATCATTATAGCATTAAGGAACACACCATAACTACTCTCAAAGCCTACTTGTGCAGTGCATGGATGAAGTCCCATACCCCTACCCACACTTTATAGAGGTTCTTGAGTAACCATAGTACATAACTCATATTATTGTCATAGTGGGAATAAGCCTTAATCGACATAGACCATGTGAGCTTAACATGGAATCCGGTGTCATGTCCCACAACGAAAAGAGTTGGTCTACTTGCCTAAGGTAGAACCAGTAACATTTTTGCTTTGGTGGATCCACTAGCTAATAACTTATGTGGGCACATAATTATAGTATTCAGAGGTTGTTACTAGGAACCCGTCCATACATAGGGGGAGTTTCCACCTCACTATATCCACTCGGTGCTAAGCATTAAATTCCCATGGAGTAGTTAATTCTCTTTTAACATAATTACACATGAAAGGGATGCTATTGCTCTACCGGTTCAAGGTACATCATTATAATAACTCATTGAATCCTCATGAAAGGGGTACCATTGGTCTACCGATTCAAAATTCATCATTATAATAGTTCATTGACTCATCATGAAAGGGGTACCATTGGCCTACCAATTCAAGACAAACCTTAGAATACTTCATTAGTCATTCATGAAAGGGATGCCATTTGCCTATTGATTCAAGGTATATCAATCAAGATAACTTTTAATCACACGTGAAAGGGATGCCCTTAGCCTACCGATTCATTTAGGTGAGGAAAGCCTTTCACAAAATGCCATCATCATTCATAAGTGTATAATTGAGAATAGTCTTTCAATCAACACATCATCATTATAATAATCATAGAAACTTCATTCTCAAGGTATTCATAAAGCATGTACATAAACATCATGATTATATATAAATCTCATAATTTGTCCTTCAAGGACCATATATCACATTCAATCAACACACCTAGAATTAATACATTAGGCATGGATAATAACATGATTCAAGTAATCAATTCATAACATTCATAATTCTATAACATTCTACTAACATCAATCAATACCCACACTTTAAGATCCAATTTGAGGAAATAAGGGAATTCATGGATTCTTGGGGAATTCATCATGGAAACAGTAGCAATTCATCAATTTGATAATAATATAAAGCAATTAAATAATTGAAATCATTTTTGAAAAGGAATCCATGTCTTGGAGTGAAACTCTAGATTTTTGGGGAAATTTCGAGTTGTGAAATTGAGTTTTGAAGGGACTCTATGGGTGAAGGCTACCCATAGATGAAAAGCTACCATACCTTATTGAAGATTCACCACAAAATTGAGGATAAAAACTTAATTCTTCAATCCTAGCTTCAATTTTCTTCTTCTTCTTCCTTGGAATTCTAAAGAGAGGATTTTGGGGGAAAGTTGGTTATGGATTTTGGGTCTTGGGATTTATGAGGTGTATGGGTTAGTTAATGACTTAAAAACTCTTAAATAGGTGAATTAATACTATACAAAATGACTCCACTTAATAATAACTAAAAAGGAAATTACCTAAAGACCCTTATCTTTGGCTGACCTTGGACAAAATTGCAGGCATGATCCACGACCATGACCCACGGACCGTAGGTGGGACCACAGCCCATCCTGGTTGGGCATGGTTCGTGGTCTGCAGCCTGTTGAGGTGGGGCTTGAGCTACGAAGCTCACCCACGAGGTGTGGATGAACCTACGTCCTGTAGGTCCTATCTGTAGGTAACCTTTTTGGGTAGTTTTGGGGTTAGGTTTTAGGGTCCTCCTCAAGGACCCCTTAGTTGGTCCTTGGGGAGTCGTACCTTGACGTTTAACCCCTAAACCCTTCATTCTAAGTTTTAGAAGCAT
>PGSC0003DMG400041481
CTAGGCATCGGTTGTTGAAGGGATGCCGACACCCTCATCAATGGGTACTCGCTGTGGTGTAGGGACTATGTCAAGATATCTACTATCAGCAGGAGCATGAGGTCTACTAGCTAAGGCTCTAGACCTCATTGAATCACATTGCTGGTTCTCTAAAGCTTCCTTCTCTTTAGCAGCTCTCCGGGATTCTCTCCTAGCTTCCTTATCCATCCTCCTCTCTTCCTTAGAAGGTTCTTGATCATGGTGCTCCAATTTATGGTCTATATCTTTCCCCTTGCCTGCTAATACGTCCAAAATTATACCTCAATTAAGAGATATAAACGGCCGAAGTCAATTTACAGAACTCAACGTGAGTTGAGGTTGATCCCACAGAGAATTTATTTATAGAAATGATTTCACTATCGCATTTTACTCTAATGTCGTTATTATTTCCTAAATAAACAATTACAAAAAGTAAAATTAGGTTTAGCGTTAACGCTTTGGTAACCAAAGTTGCAAACTAAAGTCTAATTCAACAATTAACAAAATATTAGTTTCAAAGTTGTTTCAATAATTAACTAAAACTACGATTGTGTTCCCCATAACGTTGCATCTAATGTTCTTCTGTAATTGAGTTTCCGTAATTGAGTTGCAAGTTATCTATATATGACACTTCTTAGTCTACTCAAATAATCTTCACTCAAGTCCTCTCGGTCCTAGAGTGTTACACGATTTACCCTCGCCTATAATGGTGTGTTGATTCTTTTCTCTCTAACTTAAACCTTAACTCCATTTCATCAGATTAATTTAACTTTTTCCTAACGATCATTTTTCTCTCGAACAAATTACAGATACAGGCTCACTCTAATGCGTGCATTCATCAGAATCCATGAATAAAAAAAAGCTAAATTACAATTTGTAAACATAAATTGCCTTTCACTCATTTTACGAAATTACGATTAGAATTACGTCATGGATCCCACAACCCAGTTGTGGTGTTTAGCTACTACTAATTTCACGTAAATGTTCAGAAACATAAAATGAAAACATGTTAGAAAGTACTTACAAGAATAAGCAAATCACCCACCACTTTGATATTTCAAGAACCGGAAAACCGAACTTCAAACTTAATTTAATATCCAAAATCAAAAACCAAAAGCTATGAATTATGGAAACTTGTTCGTCGTTCAAGGTAAGATAAGATAAAACATAAAAATGACCTAATTAATTCAAATAAGTGTTTTAAAAAAGAGTCCTACTTGAAGTAGGACTGAAATATGGGCAGCTTCACGAACAACTTGACGGTTCGTCACAAGCTTCACGGTCCGTGAAGCCTCCCGTAGTTTATACTTGGAGTTCCCCAAACTTGGGTCTTCAATGCTTGTACACTGGATCATCATCACGAGCAATACCACAGATCGTACTAGTGACTACGACCCGTATAAATGCCCGTGGTCTTCACTTGGTCAATTCAATCTTCAGCTTCTTGTACTTATTCACTAGATAACCTTAACGATCACCACCACAGACTGTTAAAGAGACCACGGCCCATGAGGGATTCCGTGGTCTTCCCTTGACTCGCCTTTGCATTTTGTTTCCCCGAGACCCATACTAGTCCACTGCATGGGCACTACCACAGACCGTTGTGATGACCACGACCCCGTGAAAGTGTCCGTGGTCTTTACTTGAGTTCCACCAATGTGTTATCTTCCATGCCTTCTTACTGGTTCCACTTTACAAACTTATTCATGATCACTCATGATCTTCACGACCCATCAAGGCATCCGTGATCTTCACTTGGTTCTAGTCATTTTCACTGTACATTTTCTTCTCATTTTTGTTGTTTCACATTCACATGTTTTACCTGAACAAACATAACCAAACACATTCTAGTATCAATTCTTAGTTTTCAAGCATCAAATGTGCCAAGATTTCGCGGCGCATAAACACCCTTAACTTAGAACCATTACTTGTCCTCAAGTGATGAGAAAGCAACACATTCGGTCCTCAAATTATTCAAACACTTTTGAACTTACGCAACAACTATCTCAAGTACAATTTGTATCCAAAACCATGAATCTAAAATGCAAGGAGCAATATATGACATCTCATTACTCATGGTCGATCATGCTTATGCCTGTGAACTATCAGCTAACACAATCTACTCTCAAATGCAATCACTGCGTCCTCACACCAAAGAAGTCCCTCACTCATGATAATTGGGACTAAGTACTACGCTCGCACTCTCGAAGAACTTCTAACACTAACAATAAACTACCATAGGCTTGCCCTTGCTTACCTAAAATAGGATCACTGTAGGACTTTATTGGCTTGTAACATAGGCTTAGGCTAGGGAATGGATATTTGGGTTCGTGAGTGACTAGTCCCTTGGTTTTCCAATATTTCAT
>PGSC0003DMG400042664
CTAGAATCGATCCTGGACAAGGTTCTCCAAATCATCCATTCTATATTTTAAGACAGCTAGCTCCTTCCGCATCTCATCTTTAATCTCTTTCTTTGCAGCTAACACATCTTTATCTATTAGCTGAGGCATCCAGATTACAATCTGGACGACTAAGGTCCTAGTTTGGAGCTGATGTGCAACCAATTTCTTAAGAAAAATCATAGGAATAGTGACATAGGTACCTGGGGGATATGAGGTGGAAACTAATGGTGGTGGTGCCTCTGTAGATGGCTGGGATGACTCCCCCTTCTCTGGCCCTCTGTCTGCATGTGGAATATCAAGTGGGACATGAGGAACGACAACCAAAGTACCCATAAATCCAGACTTTGCACCAAAAAGATGGTTCGCGACATCCTTGATTTTAGAAACTTGGGTGAGTCTGAATGCTTCACCCCACTTGTCAACTAGCTTGTTTGGGGGAATGTTTACTTGTCGACATAATTTCCCTATCAGATAGGGAAATGAAAATCTGGCCCTCTCATTCAGTGCCCTATCTCGCAGCTCAGTTGCTATGATCCGCCCCATATTTACCGGGTAACCAGCCATGAGGCATGCTACCAAAGAAGCAAGTGAAGGAGACAAGGTGTTCTCATTAGTTGTCGATCTCAATTTCACACGGTCAACAGTCCACCACACCTTGGCTGGAAAAGATAGTGAAGCTTTTGTAATAAGTGTTGGCGTCGTTCTGACCCAAACTGCATTCTCCCCATCTATAGCAATTTGCTTTGCAATCCAACGCAAGACCTTCTCTTGAGAACTCTGAATCTCCATAGTCGTATCACTGGTGACTTCATGATGTTTGCCCTCAAAAAGGCCAGCGAAAGCTGGTGCAAAGTATTCCGGGCCATGCAACATCTTGTTAATAGTAGCCTTAGAGATATCTATCGATTTGCCCCGAACTGTATTTGAGTTGAGTGGACCCCAAGTAATGGCAATGTCTTTCTGTCCACATTTCGTAGTCTCTATTTCCGCAACAAAGTTCATCAGTGTAGCTGCATAAGATGAATAAAACTCTCTGGCCAGGTGGCTAGAGTATTCTCCAGGTGCATTGTTCAT
>PGSC0003DMG400042313
ATGTGCAAGTGCCGTTCACATGGAACCTTTCCCCTCTTCGGCCTTCAAAGTTCTCATTTGAATATTTGCTACTACCACCAAGATCTGCACCGACGGCCGCTCCGCCCAGGCTCACGCCCAAGGTTTTGCAGCGACCGCCGCGCCCTCCTACTCATCGGGGCCTGGCACTTGCCCCGACGGCCGGGTGTAGGTCGCGCGCTTAAGCGCCATCCATTTTCGGGGCTAGTTGATTCGGCAGGTGAGTTGTTACACACTCCTTAGCGGATTTCGACTTCCATGACCACCGTCCTGCTGTCTTAATCGACCAACACCCTTTGTGGGATCTAGGTTAGCGCGCAGTTTGGCACCGTAACCCGGCTTCCGGTTCATCCCGCATCGCCAGTTCTGCTTACCAAAAATGGCCCACTTGGAGCTCTTGATTCCGTGGCGCGGCTCAACAAAGCAGCCGCGCCGTCCTACCTATTTAAAGTTTGAGAATAGGTCGAGGGCGTTGCGCCCCCGAGGCCTCTAATCATTGGCTTTACCCGATAGAACTCGCACGCGAGCTCCAGCTATCCTGAGGGAAACTTCGGAGGGAACCAGCTACTAGACGGTTCGATTAGTCTTTCGCCCCTATACCCAAGTCAGACGAACGATTTGCACGTCAGTATCGCTGCGGGCCTCCACCAGAGTTTCCTCTGGCTTCGCCCCGCTCAGGCATAGTTCACCATCTTTCGGGTCCCGACAGGTATGCTCACACTCGAACCCTTCTCAGAAGATCAAGGTCGGTCGGCGGTGCACCCCTCAGGGGGATCCCACCAATCAGCTTCCTTACGCCTTACGGGTTTACTCGCCCGTTGACTCGCACACATGTCAGACTCCTTGGTCCGTGTTTCAAGACGGGTCGAATGGGGAGCCCACAGGCCAGCGTCCGGAGCGCGCAGATGCCGAAGCACGCCAGAGGCGCGCGCTGCCTACCACAATCAAGGAGACGGCGTTCCGCGGGCGTATCGAGAGCCCGGGCTTTGGCCGCCCCCCCAATCCACGCTGGTCCACGCCCCGAGTCGATCGGCGGACCGGCTCGTCACCGTTCCACATCCGACCGGGGCGCATCGCCGGCCCCCATCCGCTTCCCTCCCGACAATTTCAAGCACTCTTTGACTCTCTTTTCAAAGTCCTTTTCATCTTTCCCTCGCGGTACTTGTTCGCTATCGGTCTCTCGCCCGTATTTAGCCTTGGACGGAATTCACCGCCCGATTTGGGCTGCATTCCCAAACAACCCGACTCGTAGACAGCGCCTCGTGGTGCGACAGGGTCCGGGCACAACGGGGCTCTCCCCCTCTCTGGCGCCCCCTTCCAGGGGACTTGGGCCCGGTCCGCCGCTGAGGACGCTTCTCCAGACTACAATTCGGACGACGGAGCCGCCCGATTCTAAGGCTGGGCTGTTCCCGGTTCGCTCGCCGTTACTAAGGGAATCCTTGTAA
>PGSC0003DMG400047142
ATGTCGATGGTTTTTAGGACAATGAAGATCCTTGATATGCCGGTTGATCCAGATATGCCTTCGGCTACCACCAGAGATGAGGTTCGAACTGAGGAGGTAGTTGATGCCGAGTGTAAGGCTAAGACCGATGAGTAGCAGTTGGGTGCTGATGAGGAGGCTTATTATGAAGGCCTCACAGAGGTTTAGGAGGCGATGATACATTCAACTGGACAAATTTCTTTGGCAGATACCGCCATGGTCAGATCTAGTTTTGCTGATACTCCGGGCACTGATGCACAAGATCAGAGTGTGGCACCGGGTATTGATGCCCCGACAGATGGAGAGATTGTGTAG
>PGSC0003DMG400044268
TTAATGTATGAGAAGTGTTCGAAAAATTGAAGGATGGAAAGCAATAGCTCCAGTCGGTGAGTCACCAAAGGGGTCGGCGATTTCGACCTTATCCGCCATTTGACTCAAGACATCTTCAACATTGGAGTCTGTAAAACACGGCGAGCTTTGGAAATTATTAGCGAATCGCCTACCATGTTGGCGATCACGATGGAAACCACCATTTGGGCCCCCCGTAAACCAGAGGTCCTGTAAATATCCACGAAGAAACTAAACAGTCGGCGTTCTACTGAGTAAGTAGGCGAGCTTGACTAATGTCGTCGAGTGGGCGAAAACTGGACGGTTTTTGCAAGCCAAAGGTTTAAAAGTTTCAACTTCATTCACTTTCCCTCACTTTTTATTTGTCCAAACTCACACTTGCACTCTACTTTCTATACTTCTTGCACTTTTAGAGCATTTTAGTTGTTGAATTGTGGTCGAACTTGGATTATATTGTCGCTTAGCATTTCAATCCTCTCCTTAGCGACACAAAAGGTTAGTTCTCTATGCCCCAAGTTTAATTTATAACAAACTATACTCATTTGCAATAGCATAATCTGGTTGAAATGTTCTACTCCTCCCTGAGAGGATTAGATTGTTTACATGCATGATTTAATTTGATATCCTTGCTCGGGTAGTTGTGACTATTGAATTCCCATAATTACATGCCTTAAACTTGATTAAAATTCGAGGTGTTGTGTTTGGGTGTTGTGGGTCCTACCTTAATTGTGTTGGTGCATGCTTTGATTTTGTTTTCGGGAGTTACAGGGTTAAATTCAAGAAGTTGGGTTGAAAATAGGCACGTTGGGCCGTTTGGTGAGCTGGGTCGAGCTCGCCAAACTAGTTGGCGGTTCGCCTAATGTTCCCATCTCTCTTTTGATTTCATGCTATATCTGATAGTTAATTTTGTAACTTTCGGTAAGAAGCTTGATGTCGCAGAAAGCATATGGCGACTCACCGAAAGTCTTCTATTTCTCCCTTTACCTACACCCTTGAATGTTTATGCACTGAAACATTCGGTGGACTTGTCTTGGTTCACCGAAAACTATCGACGACCTGCCGAAATCAATCGATGACCCGCCGAAATCAATCGGTGACCCGCCGAAGAAGTTCCCCTTTCGCCTTCTTGCTATAGTTTGAGAGCTAATTCCTTTGGTGAGCCTGTTCTAGCTCGCCTATGAAATTTGGTGATACGTCATCTTGTTTGGTGAGTTTGTCTGCATAAGTTCCACTTTGCTTTTGTTTAAGTTTTTCAAATTTCTCTTCAAGACTTTGCAGACATTACTAAATAAAAAGCTGTAGAAAGAATAAAACTAGCCGAAGAGAAGTCAAAATGGAGTACGATAAATGAGGAGACAACTATGTCGAAAGGCAAAGTTACGAAACTTACCACAACTACTGGGAAAGGCAAGGGCAAAAGGCCCACTTCTTCCGGGAAGACCATTACCCTGGACCCTAACTTTCCATCATGGGCCAGGGGATTTGGTAGAGCGGTGCATATCTTTCTAGTAGACACACATTCAACAGACCTTGGTGAATTCGGTCCCGCTGTCCCCCCTGAGGTGACTTCGGGCACTGATGCCCAGATCCAGAGTGACACATCGGGCACTGATGCCTAGGCAGATGGAGCGACTGCTTAGACCGGATCCCTTCTTTACCTCCCTCTCTATCTTTCTTGAATTTACATTCTGGATATTTTGTTATATGCAT
>PGSC0003DMG400046213
ATGAAGGATTGGGAGTTGAAAAGGTCTAGGCTCGATGAGCAAGGTCAACCTAGGTTCAAGAAGAGAGCTCCAAACCAAGATTCTTCAAGCACTCCTAAGGGTCACCAAGAAAGAGGTAGTGGACCTCCATCTTCTAAACCTACTTGCCATAATTTTGGAAAGAAGCATCATGGGAAATGCCTAGTTGGTACTAGTGGGTGCTATGGGTGTGGAAAAAGTGATCACCAAGTAAGAAATTGTCCTACTCTTACAGCTAGAGGAAGGGAGGCCAAACAAGCTTCTCTTAATGGCCCGAATCTTGATGCTCCAAAGAGGAACCATTTTTATGCTCTTCAAGCTAACAAAGAAAAAGGAGCTAATCCGGATGAAGGTACCGGTAAGTGA
>PGSC0003DMG400035436
TCATCGCCTTCTGTGCTTGCCTACAACATCTCTGCGTCCTGGACCATTGGGCGATATTGTACTGCTTCGTGGAACTGTTCGGCGATACGCCAACTGCTCTTTTTTACCGCCGATTTGATCCTCTTCCTTCAGGGCTCCGCGTACTGGAACAAAGGGTGAAGTACGTCCCTTCGGCGATTCGCCAAGTGTGCTTGGTGATGCGCATGCTTCAGTTTCTTCGTTCTTTTCAGCCTTTTTGTTTCTTTTTGCACCTAAGTTTCCATGCTTCCACTCAAATTTCAAATAGCTGAAACTTAAGAGTTTTTATTAGATATTAGGATAAAAGAAGCATTTGAGGACACTAATCTATTAAAATATGGCCCTAAATGAGTGCAATTTGTGGACTCATCAAGAAGTAAGTGGGGTGAGGGTAGTGGTAGGTTATTTCTTTTATTTTAATTAAATATAATAAATATTATAATAATAAAAATATTAGCTAATAAAAATACAAGAATAAATGAGTAACTATTCTAAATTATAATTAAGAAATACTAACTTATTATTAAATTTAATTTAAAATAAAATACATATTTTTTTTGTGTAACTTTCCATTTCTTTTCATTTTTAAACAATTGAAAATAAAACTTACCTTAAAAAGTGATTCTATTCTTGTTGTTTTCAAATCTTTTAAAAATACGATAAAAGTAAAAAATATTTAATTCAGATTTTCAAAATATTAACCACTAAAAATGGTGTAAAACCTTAAGTTTGGTAAAAAATTATGTGTCTACAGTTTGCCCCTCTTTGACAGGAAACACGAAGTGTTTTCGGACAAAGAAGTAGACAATACGTCAAATTTTGACCGGGCTCTTATTTGAAACAAAAAAAATCTGCGACTGAGTCCTTGTTTTGGACATCCTACATATCCTGGGTTATAAGGGAATCAAGTCACATGTAGTTCAAGGAGATGAGGTGATGAGCTGAAAGTTAAGTGAGATTCCAGATCGCGGCTCTTATCCTTAATTACATAAAAAATAAAAACTAATAGTCAAAAGGAAATAAAAGTACAAACTACTATCTATGCATCTTCTCTTGAGTCTTGACTTTCAAATATCACCTTGATTTTTGGGTGGTATCTTGATCTTGAATTGAATTGAGGCTTAACTTGTCTTTTAGAGTGAGCTTTTGACACTCTTCAGAATGACAATTTGAAAATGTTCTTAAATGTCTGGTTGTTTTATTGATCAATAGCAGAATAGCAATAGATGTCAGGAAGTCAAACTGCTACATGGTTTGAAGAAGTTGGTTCTGGTTATCATGGGGATTGATCAATCTGAAAACAGTTGAAATTTTGTTCTTGAATTTCAAATCCATGTTTCACTTGAAGAAACCTGAAAACCAT
>PGSC0003DMG400041123
ATGGATCCGCCATGGATTCACATTAAAGGAAGGGGAATGGGAAGATCAGCCCTAGGAAGATCATCCCAGGGACCATCATACGGAACCCCGTCAAACTCACAATCATATCAAGGATCGTCGTACAGATCCTCATCAAATTCCCCGGTTATAGCCCAAATGGGAAGAAGGACTTTGATTAGTAAGAAGATTTCTTCCCAAGAAGAATCTTCATCCAGCTTAAAGCAATCGGTTGATTTGGAAGATATTCCAAAAGACAGTCCGTTATACGGCCAGATGCAGGCATATTTGGCTGCTCAAAAGAAAAAGGAGACTTTTGCTTCTATCACCAAAGAGGATAATGATGATATCAAATCCTACGAAAAACTACATAAAAAAGAAATGATATTTCTTTTAGAAAATATTGATCTTCAAAGAAAATATGAACCATGGAAGATACTCAAGAGGTACTTGGTCAATGGATTATACTATCCGGGTGAGTCATACAAAACTTGGTCGTATTATGAAGAAATCCTGATAAGTTTAGGAAGTGCAAAACTTCAGCACTTCACCGGTACGGGTTAA
>PGSC0003DMG400023312
ACCTCTCTTGAATCACTTTCACCTTCTCCATAGCTTGGTGAACTAAATCTGGTCCTATCAATCCTGCTTCACCAACTTCAAACCATCCAATAGGAGATCTACATCTTCTCCCATAAAGAGCTTCATATGGAGCCATCTGGATGCTAGAGTGATAATTGTTGTTGTAGGCAAACTCAATAAGAGGTAGGTGATCATCCCAATTACCTTTGAAATTGATCACACAAGCCCTCAACATATCTTCTAAAGTCTGAATAGTGCGCTCTGCTTGCCCATCAGTCTGAGGATGAAAGGCAGTGCTTAAGTTCACCTTCGAACCCAAGCCTTTCTGAAAAGATTTTGCAAAACTGTGTAGTAAACTGTGCACCTCTATCTGAAATAATGGAGACTGGGACTCCATGAAGTCTCACTATCTCTTGAATATACAACTTGGCATAATCTTCTGCTGAAAGGATAGTCTTTACCGGTAGAAAATGGGTTGACTTTGTCATTCTGTCGACAATTACCCAAATAGAATCATGCTGTCTACGAGACCTTGGCAACCCTGTGACGAAATCCATATTGATCATCTCCCACTTCCATTCCGGAAGTTCTATCCTCTGAGCCAAACCACCGGGCCTTTGGTGCTCAACTTTCACTTGTTGGCAATTTGGACACTTAGCAACAAACTCTGCAATGCCCTTCTTCATGCCATTCCACCAATAAACTTCTCTCAAGTCACGATACATCTTTGTGTAACCCGAATAAATAGAATATCTGGAGCTATGAGC
>PGSC0003DMG400023311
ATCTAAACAAGAATAACAAGGGGAAGAAACCCAAAATAAATATATACAGAAATACCTCCTAGAACCTGTAACTTACTAGTACAAAGCTATCTAATAAAGAGTACAAGTCCCAAAAGTGGACCACAACAGAGCATGTCTCAAAGGCAACAAAACTAGCTAAAAACGAAAGAAGGAGACAGAACAAACCCAAAATGCCAAGTACTCGCCCTCATCTCCGAATCACAGCTGCAAAAGAAGCCTGGAACTAATCACCGCTGATAACTGGTACTGGGACGTGCATCACGAAATAGATGCAGAGCATAGCATGAGTACTAACACAACAGGTACTCAGTAAGAATCATAGGCCGACTGAGCAAAAAGGGGTTAAAACAATAAGAAAGGATAGAATCTAGACACAGAGAGGTTAAAGTTGATATGAAAAGAAAGCACACGAGCATACCAGAAACAAACTAAGTACACTAAACTAAAACCTAAACGGGCCCCCATAAGCCCGACAGGTACACAGAAAAGAAAAGCTAAGTCTACTGAGAAAGAAGAAAACTGGGCTCCCAGCCCAAAGTACCTAAGATAATCCATCAAACTTCATCCATCTAGCAGTGCACTCCCAGCCCAGCTAGAAAGAGTGACCCTAGGGGGAACCCAACCAAACAGTCCACTCCCATCCTAGCTAGAAAGAGTGACCCGTGAGTGAGGTAGATATCGCGAGTCGTCCTACTATGCAGTCAGCTCCCAGCACAGCTAGAAGAGCGACCCGGGGACACCCAGCCAACAGCACACTCCCAGTCCTGCTAGAAAGAGAGGCCCGGGGGCGATCGTCGATATCACCGAGTCTACACAGCCAGCGATACATTCCCAGCCCAGATAGAAAGAACGACCTCGAGGATGATGGTATCTCCAATAGGATCCAATCCAATAAAAACCACCGTGGAACGCCGTCCACTCTAAGAAATCACATAAAAGGCTCCAAGCCTATACTATATAAATCCCACGCCTCTAGTGATGCACCAAACCTTTGAGAATGCGTCGGAACTGCAGAATGAGAAGGAGAAGATACAGAAGTGTAGCAAGCAGCGATAATGCCTAATATAAGGCTCAAACTATCAGACTCAAGCCTGCTATTCCAGTCTATAAGGAGTTAAGTCATCCGAACGACGTTGGTAGAAAGTCAAGGCTATCCAGCCCACACGGGTTATAAGTCTAAGGCAATGCTAGCCTAATCTAGACTAAGGACATCATGCTTATGGTTAAGGATGAACAAGGCATACAACACATAGCATGCAAGCATACAATAGCATTTAGCACATAAGCATGCAACTTTACTAAATCGGTTAACATGATACTATACCCGAAATATGGTCAATCGATCCTAACATGAGGTATCTAATCAAAGTAAGTAGTAAAGTGTACCCACCCCCAATTCACTCCAATCGACATGTTTTTATACAATTAAGCCCAATCTAAAAGAAAGAAAGCCCTAGCCTACTTTAAGGCCTATCGCGCGCTCTCCAAATCACTTTGCAGGAGCTTTCCCTATTCGAACGACCTCGAAACACTGCCCCGCTATGAAAAATAGAGTCACAACATTATTACGGTTGTTTAGACACCAAAATGACAACAAACGGAGACGGGTCAATTTTGGAGTCAAAATGAGAATCATGGGAGCCACACCAAACTGCCCGAATTTCACTCCGTCAAGAGACCCTAAACGGTACCCTAAACTTGTGTTCCAAAATGGAACACAATTCGAGGCTCAAAACATAGCAAAAACCAACAAGCAAGAAACAACACTTAAATCAACTAAAAGAAAACCTACAGCAGCAGTCAAAACTCGGAATAAACGAAAATCAAAAGGTGCCTAGCACTCTTTGAATACTCTACGTCGAAGTCTCAACAATTCTCAACACGTGGGACTTCGAATCACCCAAAACCGAGCAAAAATAAAAGAGATATGACCAAAACAAGAATGCCAAAAACAAAGGCTCGAAAAAGGAACTGCAGTCAGGTTAATCGTGAAATTACCTCGAACTACGTGCACCCAACAAATTCCAAGCACTCTACAGCGAAGCCATCGAAAATACGAAGCTCCCGCACTTCGAATCGCCTAATTCGAATAAAAGATGAGAAAGTTATGAGAGTTTGAAGGTTTGGAAAATGTTGCTGATTTTCTGCATTTATAGCAGATTTTCTGCAATATTTCCAAACTTAAAAACTCCGACGGGGTGCTCCGAACTCGTTCGGAACCCCGTGCACG
>PGSC0003DMG400043769
CTAAATTTCACTCTTGGGGTTAGCCAAAACATCGTTTGGCGACCCCTTGCCTTGTGCTTGATGGAGATGAGGCATTACATGACCCAGGAGAGTTTCAATCAGTTGGATGGATCTAGAGTGAGAACCGCTCATCTGGTTTAGCACTTCTACATTTTCTCTAATCTTCTCTGGCACTCTATATTGCTCATTTAGCTTTTGAAGAGTGGTTACTAACATATCTTCGATATGTTTATTCTCAATGTCCATAGATCCTCCCTGCTCAATAGGTGGTCTGCATTTTCTCTTCTCTTTGGACATCACCTCCAGTTCCTCGACCTTTTGGGTCAAGTTATCCATCTGACCCAGCAAAATGATCAATTGCTGGTCCTTCTCAGTATCCTTGTTGGTTTTCGCCACAAGATCAAGGAATTTGGTTGCGGTCTCATAGGGATATTTCTCACGACCACCTGGCAT
>PGSC0003DMG400014096
AAAAGTTAAAGGATAATATGAACTTGTCTTATAGAATAATAATGAAAGAATACAAGGTTATGTTGTTGAAAGAAGTCTAAAGAAGTGAGTGGTTTCCCTTTGGTGGAATTGAGGTGCTTTGATAGGAGAAGGGATCTCCAAAAGGGTTTGCGGAGGCCATATATGGAATTTGTTGAGCTTGATACTGACTATGTGATACCATCATCATATTTTGCTGTGGGAATTGGTGGTGGTGGTGTTGCATGAGTAGTAGCTGTTGTTGCTGTTGCTGCTGAGACATTATTGCCATTTGTACATTTGTTGGAGGTGCTATGTTGTTTGACATGGCAAAGGGGTCGTGTTGATTGAATGGATTCTGGCCAGGGATTTCATACCCGCATCCTGCACTATAGCCAGCATTTTGTAGTTGTATTTGCCTCCTAGTTGCATCATCTTCATACAAGCTGTCAAGTAATAACTTGTCGAATCCCCCAGCCTGATTCATACAAGACCATAACTTTAAGAAATTGGAAAACAAAATACTATATGGTCTTCTAATCATGATGCATGCATTACATACCAATTTTTTATCTGGTGCGACTTGGCTGGTGTTGTTGCTCGATGCAGTAACAAGAGCCAGTTCCCATCCAGACGTGCTTCCAATTTCACTCAACTGAAAACTTGCTGATGGATTTTCTTTGCCTGCAAAGTTTTTTTAATACATCAAATAATATTCAATAGCTGAAGGGAAAAAATCAGCAGATGGAAAAGAAAGTTACCAGGTTGAATAATTGCAAGAGCCAACGCGTTGCTTTCCTCTAATTCTGCAATTTTTGGATCCACTTGATTCAAACCCTACACGAAATTCATGCATATATATATATATATATATATGAGAGAAGACATATATTTTAATGTAACATAAAACCTCAAATAAAGTGAGTGAGCTTACCAACAAATCAACAGGCTCTTCAGTTGGTGGAGTTTCTTCTAATTGAATTTCAGGCTGAGGTTCCTCTTGCGCTTCGACCTCTTCTTCTTTATCATTCTCAACTTGCTCTTCCATTTCTTCAAGGATTGGTTCTACAGGCTTTTCAGGTTCTTTCTTTGTTTCTCTATACTCCTATCAAATAACAATGACAAACATCTCTGATCCATTGAGCCCTAGGATTCATATTTACTTATTCCACCCTTAAAATTATAATGATTACAAGTAGATATTGACTGAAACATTTGACCAAGGTTCAAAGATAATAGAGAAAAAATTGTCAAGTCATACTAGTCTAAGCTTTTAATTTGAATAACTAGATTATTATGATTGTTTGTGTGATTGATTAAATAGGAAATTAAATGTGGTTCTCACCAGCCTCCTACTTGATATGGAACCTGTCTGAGGTGCTTCTTTTATGTATTCCTCCATCGTTGCTAGGAAGGAAGCAGGGGGCTGTAAAATTACAATTTTCATAAAAGATATTGGACATAATTGCCTTTCTTAAGTTTAAAACAAAATGAAGAGACGGACCTGTTTCAAAACAGGAAACTGAAATGTCCGAGCAAGATCCAACCCTCTGCAGAAGTCATAAAAATGAGCTAGACTTTCAGCCTACATTAAGGAAGGAAGGAAAGTAACTTTAGACTAGCCGATCACATACATTCATATACGATAATTTTATTAGTGATCATCAAAGAAATGAAATTATACACCTGTTTCCCAGCTCTTTTATATATGTTGAGAGCTTTGATAGCATCATGCTTGGACATTTCAAAGAACTGCATGCATAAAAACGACCAAATTATTGTTCCAATATATTAGATAACTTAATTACTGGCACAACTTTAAAGAGGCAAAAAAGAGGTTACAAAATCAACAAGGTTTATAATCCCATCATTGATTGCACAATAGATCTTGAAGCTCTCCTTCAAAACCTGCACCAAGTATAACTGGGGTTGTTATCTTGAAATTTATTGGAGAATTCAACTTTATGGATTAATTAATCAACCTTTGTGTTTGCAAGATGTAAGAAATTAAATCTCTAACTGTAAACATTTCCCATCTATTTTGTAGACTATTTCCTCTACACATTGTGAAGTTCATGCTGCTCACCAAGCCAATTTCTATATACATCAGAATCCAAACAAATTTATAAACATCAAAATATGATTGGTTGTTCAAAGAGCATGTTATGAGGAGCTGCAAGAACTTAAAATTCTCCCTTAGGGAAGCCATTAGCACGGAGAGATAAAAATGAGCGAAAAACAACCGTGATGCAGAGAGTATTTTTTGGTTACATAATATTTTTGTTTAGAAGATTTTAGTCTCTAAATGAGTAAGTCAAATATGTTTGTTTAGTTTAAAATATTATTATATCCCTAAATGAGTAAACCGAAACATGTGGAAACTTTCTGAATAAGATAGTATGTGTAATACCAGTGCTAAGGCATACTGAATAAGAAAGTTGTAGCAAGCTCCTCCTTCAGGCTGCAGAAAAACCCCACAAAAGATAAGAAACAATGTTCAATATCAAAATTTCACATGCAGTGAGAAAGTTCACCTGGCAACCAATCAAACGATACAGAAGTTGTTGTAATGCAGGAAGCTGATTTAATAATTCTTCACCATTTAAGAGCCTTGTTCTGCTATGCACCTGATGAAAACTCAAATCTACAATTATTTTCCTCATGAAACCAACAAATGATGAAGAAAAAGAGACCTACCTTGTTAATTCCAGGTGTAGTTTTAGTCAATCTCTCTCCATCGATATCATATTTCAAATTCCTAAAACACTCAAGTCTTTCCTCTAGAAAGAGTCCATAAGTCCGTACCCAAGCAGAGCAATCCCAAGCTGTCATAACCAATAATGCGTAAGATAATAACAATAATAATATGCTACAATGAAAAATTTATGTCGCTAAGCTTACCAAGTGGACTGGATTCATCCTTAAAGTTCGATATTTGAAAAATGTGTCCTCTATGAGAGAAGTGGAGCAACTCTTCTTTAAATGTAGGATCACCTTCTCTCAAAACTCTATGAATAACTATCAAAGACTTTAGTGCAACCTGAAATGTTTGATCAAGATGTGAAGTTGAATCCAAATAATAATAATATACACATACTCTTTACCATACAAATTCAATTGTTCAATAATTGTAGCTTCCAGCAATCAGAAAGCTACCAAATCAATCAATTAGTCGAGATGACTTACAATCCAGTTTCGTGTCTTTGCCAGCCGTCTAGAGAGTGCATGAATGCAGTAGGCAACATCTGCTCGTGGACGTGTAACCGATGTTGCAGCAAATATCACTAAGGAAAGGAACATCCATAAGAGATGAAGAGAAAAAGATTATGATTAATATTTTCGGTCCATTACAACAACTGAAGCCTCATTCAAAAAATTGCAATAAATATGTCCTATATATCTGAATTAAGAAATACACCATCATAAGTAAGAGAGAAAAAAAACTATAAAATGTGAGAAATACAAATTCAGGAAAAGATATGATGTATGTATATATATCTTAAACAACAGATAAAAAAAAAATCTACAAACTCACTTGCAACATGCCTTTCTTTTGGAGGACTTTCAACGTGATTTGTAGCTTTAACAATCGCGATATCCAAATCCTTAATCAAAAAAAGATAATACAATCCATCATGAAAGGGGAAATTTTAAAATTGTCAATCTGGAAAAAAAATACTATTACCTTAAATTCACTGTTGACCTTGGCTAGGCCAACTTTAGTTGAATCTTTAAGTGCCCCATAAGCTTTTCTAAAGCTCTCCATTCATTCAAAATTTAAAACCCCAGAAATGATTTAATTTTTTCCAAAAAAGAATCAAAAAATTTTTGTTATAGAGAAGAAGGTTGATAAATTCTTC
>PGSC0003DMG400035069
CTACATAATTGCTCCATCTGTCGGGGCATCAGTGCCCGGTGTCACATCAGCCCTGCTAACACCGCTAGGGTCTGCCAAGGGAGTGTCTGCCAAAGAGATCTGCACATTTGACTCTACCATGGCATCCTCAATCTTTGTAAGGCCCTTATAAGAAGCCTCCTCATCAACACCCAACTGCTCCTCATCGGTCTCAGCCTCAGACTCGGCATCAGCTACCTCCTCAGCTCGAACCTCATCTCTGTTGGTAGCCGGAGGCATATCAGGATCAACTGGCATATCAGGGATCCCCACTATCTCAAAAATCATCGACATGTCAGTGGACTTCAGCTGGTTCACATCTTTCCTCGGCTCAACAATAGCGATCTTTAGAGCCGTCACCTCCTCAGTGGCTTCTTAACCACGCTCGCATACTGCTATCCTTGCCGCAAGGGCATCAATAGTACAACTCAGGGGTGTCACAACATCAACAAGGGCCCTCTCGATCATGCCAGGAATAGTGGCCTCAAGTTTGGAGGCGCGTCTATCAGCAGAATGGGCAACCTACCCTATCCGTAGTAATGCAACCTGATTGAGTGGAGGTCGGGAAGCAGCAACAGCAGAGGCACCAGACCTAGGAGGCAAAAGAGTTGTAGAGGAACTAGGCGTCATGGAAGGAGTAGTGCTAAATATACTTGAAGGCCTAGGGGCCGAAGTAGGAAAATGTGCCTCTGCAGGTAATGCATCAGTATCCACAACCGGGGATGTGTCCAATGGGGCTGCCTTCTTCTTCTTTGCCTCATCCTTTAAATACTCTGCCTCAATTCTCCGGATGTCGGTATAAGAGGTGGGAATCACTTCCACATCCTTCTTCTCATCTCTAGACACCCGTGCTCGTCTTCACAACTTGGTAATCAACACCGGAAAAGGTAGAGATGTTTGGTGCTGCTTGGCCCTCATGACCATCTCATGTGCAATGATCATCCCCAAGTTCAGCCTTGTCCCAACAATGATGCAACCAAGACAGGCTGCTTTTGCGTGGCGAAGAATCGACTCGTTCAGGGATGGCATGATAGTACTACTGATGAAGCCAAACCAAAACATTGCTGCTATATTAAGGTCCTTCTTTTCAATGGGTGCTCCAACCTCGATCCACTTGGGAGTACCGCTAGATATCAGAGGAGACAACCACTTTTTCATATTCTCCAATGTTTTTGTCCTGATCTTGTATTGACAGTCATCCTCAATTCTCGTTGAACATTCCAAGACTGCATTGATAGCATCACTATCACATTTCACCTTTTTACCCCTGACAACCACATAGTCTACCGGCTTAAACTTGGCAACCTGCTTCTTCCCTTGTGGCACTAGGGCTCTTTAGGCAGTGTAGAATTCCCGGACCCAATTTGGAACATAAGGACCACGGGGTTTAGTGAACAACTGGAACTTGTGGGACCTCAAGCAACTCATGATCTCAGTGTATCTCCTTATGACTCCATCAGTAGACAACCTCTTTTCCTCTATAGTGGTCCTCAGCCCCTCAGTCTTCCATCTGTTCATAGACCGAGGAGGAGAACCCTGGGCAACTGGTGCTGGAGCCACAGCCTGTGCCAGAGCAGGAGGAGTAGTGGTGTCCTAGGAAGTCCTGATCCTAGACAGATCATTTAACTTCTTAGATCGCAAATCCGCTATTTGGGCTTACAACAACTCATCATCCTCAGGCCCAGAAGTGGTAGCCCGAGGATCCTGTTGCTCACCCTCACTCTCAGAAGTGGTGAGGTGAGTGGCATAGATTTTGTCACTGTCAGAGCTGGCTTCCGGTGACACAAGAGAAGGTGCTTTGCCCTTCCCACCTGTAGTGGGAAATGTGGTAGCCTTTTCCCTGGATGCAGCTGCATCCTCGTTGATTGTTATTCCCTTAGCCCTCCTGCAGGGCGGCATGTATCTACCTGCCACTTTTGGTCTAGCCATATCCACAAAAATATTGTAGAAATTTAGGGACAATTCAAGAAAAGTTGTAGGCAAACTCGCTGAATTGATCGTCAAGTCATCGAATCTCTTTGGCGAGCCAAATTGGTCTCGCCGAAAGGATTAGCTAAAAAATTTCCAAAAAAATTGATATGTCAGTGATGGGAGGGGCCTTTCGATGAATCACCGACAATATTCGGCGAGCATAGACCATCCCATCGAAAGTTACAGTGTATTTTAAGGGTTAGGGGCGTAGAAAGGGCGATCAAAGACGACTTTCGGTGAGTTGCCGAGTGCACTCAGCGAACTTAGGCTTCTCGCCGAAAGTTATAGAACCAAAACTCAATATTAGTATGAAATTAAAGGTGATCAAGGGAGATTCGGCGAACCGCCGAGTGGTTCGGCAAGCTCTATCCAGCTCGCCAAACTGCCCAACGTGCCTATTTTCTACCCCAACTTCAAAAAAATCAACCCCGCAGCCCACGGGGGACAAAATCAAAGCATACACTCAATCAATTAGACTCAGACCCATAAGACCCATTCCCTTGGGGTTCTCAAACTTCTCCCGGTTTGGCCAAAATTGGCCATTTGATGATTTACGCCCTTAGGAATGACGTCAAACGCTCCATCATCGAGCAAAATGCGTTATTTAGCATAATTATGGGATACTCAGACTTCACCCAACTAGACCAAACATTAATTACACACAACCTAACAAATTAAATCAATTTTAAAGCACGAACATTCGGGAAATCAACTATATAGGCATTTTAGGCAAAAATTTTAAATTAAATTCAGCAAACAAACACACAAACATGGATTCAGAGAGGCCCAACACACATCACTAAGAAAAGAACAATTGCAAATGAGTAAAAACCACTAAATACAAGTTTGGGGTTTGGAAAACTAACCTTTAATGCCGAACAAATAGTTTGAAAAGCTAGGCGACAAAGAATTCCAACTCCGAACACACAATCAACGACTAACAATTAGTAACAATGTGAAAATATGAAATAAATAGTGCGGGTGTGATCTTGGGAAGTTAAAAAGTGAGGGAATGTGAAAGAGTTTGAAATTTTAAACCTTTGGCCTTTAAAAACCGTCCAGTTGTCGCCCTTTTGATGACATTAATTTTACTTGCCGACCCACTCAGCGACACGCCGAGTGGGCAGTTACCTAGCCAAGTTTTACAGGACCTCCAGTTAATTTGGGGGTCCAAACGGCGAACAAAGTCATGATCGCCGACCTGTTCGGTGACCCGCCGATTTGCTCCTGGGTCTGCCGAGTTTTACACATTCCAACCTTAGAATTTCTTGAGTCCAATGGCAGTCCAAGTTAGGCTCGCCGACTGGACATTTTGCTCGCCAATTTGCACTTTTCAAACACATTTTACACTTTAACCTGCAAAATCAACACACATTTATTTCAAAAAAAAAAAGCCGTAAAACTTGGGTTGCCTCCCAAGAAGCATCTTAGTTAACATCGTGGTACGACGCAAGTCCCCACTTAAGTTTCATTCTTGGGATTTTCCTCAGTGTCACTAGGCAACCCTTTTCTTTGCTTTGGGTAGAGACAACACAACACCTGATCCATTTGGGTTTCTAGTGGATGAATGAACATGGAATGAGAAGTTGTCATCTGGTTCAGTGTCGAGATATTCTCTCTTATCTCTTTTAACACTCTATCATGTTCTACGACTTTGTGATGAATGAGTAAGACTATCTCCTCAATTTGCCCACGTTCATACTCCTTGGGCTTTCTACGCTTGTGAGGGGGAATGTACCTATCTTTCTTTTTGTACATTATTTCCCATTCCATGACTTTCTTGGCCAAGACATCCAGTTGAGTCAACAATGTGGCCACTTCTTGGTCCTTTTCTATTTCCTTGTTGATCTTAATCATGCCATCAAGTAGTTTGGCTGCTGTTTCATATGGTTGTCATATCAAACAGCCCGGAGAAAGTTGGTCAACCACTCTTCTATTTTCAGGACCAAGACCTCTGTAGAAGCATTCCAGCAGCGTCTTATCTGGAATTCCATGAATTAGGCACTGTTGCAATAGTACCTTAAATCTTGGCCACAACTCCTGGATAGTCTCACCCTCTAATTGCTAGAAAGTTAGGATGTCATCCCTAAGAATCATCAATCTCAAAAGAGAGTGGTCCATTGGGTCACTATTGCTATAAGATATGCTCATTTCCTCTGTTCCAAAACAATAACACACAAACAAAAACTAAAAACAAGTAGATTCTACTATGTCTAAGAAGAACAAAATTCAACTTAACCAAAAGAATCTTAAACAACACCACTCCCTGGCAGTGGCGCCATTTTGATTAACGTTTCAAGGACATTTCATCCAATTCTAAGTGTTAACGATCGCTAGTTAGTAAAAACCAAACTAAATTAGTTGGGGTCGAATCCCACAGGGAGCGGTACATGTTTAAGATTTAATAGAAAAGTGTGAACATGTTCAAATTAGCCTTAGGAATAGACATTAACAAATAAAAACATTATTCAAATTAGGGGGTGACATGAATGTCAAATGAGGGGGTTTTGGTTTTAAATTGTCAACTACAACATCAGAAAAATAATACGAAATAAGAATAATGAGACGGGTTCTTGGGATGTCATTCGATTTTAGGCTAATATAAACAAATGAGTAATTGAAACTATTAGAAAATAGCTAGATATTAGTGAGTAAGCTAGACTATAGAAGAGGTAAACTTTCTCTCGAACAATTTACCCCGAATCAAGTCGATTTCTCTCGAACATCAACAAGCAAGCAAAATAAGACCAGCCCACACCTTACTCCTCTCACTCTCTTGAGCTGGATGTGTGGAACTAGATTTAGAATTCACTCTCTCAAGATGGACCCATGTCGACCCAATACCCACTGACTATCAATCAATAATCTTAGTTTTAAAACCTCTCTCTCTCGCAAGCCAAAAACACAAAGGTAGAACTGCATTTGCAACTATAATTCTTAAATCAAACCACAATTACTGATTGAACTCACTTCTAAACATCATTTAAACTAACAATTAGCAATACCCATAAACTAAATCAGCCCATAATCACATAATCACACCCCAAGAATAAGAGTTTTAGCTAGACATTATAAAAAGATAAAAATCGTTACCAAATTGAGTTTTCATCAACTGGGTAAGATTGATTCGTTCTTACAATGGTCCAATTCGAAGAATCTCAAAGACCCACTTCTTCTCAAAATTAAAGAACTTCAATTCTCCAAAGCTTAGGAAAAATAAGAGAAAAACTTGTCTCTATCCTTAGGATTCAATATTATGAAATTCTACCTAAAATTCGATACTAAACTAAATGTTCAAAAATGTATTTATAGTCACCAAAAATATGCTGTGAAGAGCCATTCGGTGCAGTAAGTCGGGCTCGCCGATCCACTCACCGATCCTCCCTTTAGCTAATTTCATCGCCCTTTTTTCTTGGACTTCAGCATCCTCAAGGTCTGTAACTTTGGGTGACCCAACACTGTATCGCGGAACCACTCGGCGATCCGCCGACTGCCCCTTTCTCTCGCCAACTTGATTTTCTCCTCCAAGGCTTGGCAT
>PGSC0003DMG400017027
TCATTTGCAGAGGAGAATACAAATGGAGGAGCAGAGGATGTTATTCCACTGGGCATCCAATTCCCAGAGGAAGACTATAACACACTGAACACCTCAGAATGGATACAACAAAATATAATCAAACTGAGCTTGGAATTTGGGGTTAAAATTCTAAGTTTCACAACAATGGCTCTAGAAGTAAAGGGGGGTATTTGTCCATCAGGGATCAATGAATTTAAACATTGTTTCTTGGAATGTGAGGGACTGAATTGTGGGAAGAAAAGGTGTATGATTAGGAATATGTTAAGAATCTGGAAAGCAGATGTTGTGTGTTTTCAAGAGGCAAAACTGGAGGGGGAGATTGCAAACATAGTTAAAGAAATTTGGGGTAGTAGATGGGCAGATTATGTGCAATTAGAAGCTAGTGGGACTAGGGGAGGCATACTAATTATGTGGGATAAAAGAATATGGAAGGGGAAGTAAGTAGTGTAGGAGCATACTCAGTTTCATGTTGTTTCTCTGGCAAAAACCAGGATTTTAAATGGAACTTAACGGGAGTATACGCCCCAAATGACAGAGTTGAAAGGGAAGAAACATGGTGGGAAGTGGGGGCAGCTAGAGGTCTATTTACAGGTCCTTGGGTCTTATGTGGGGATTTCAATACAGTGAGATATCCTTCTGAGAAGTTCAACTGCAGTAGAATCAGCAGGTCAATGACAGATCTCTCAGAGTTCATTGAAGACATGGAATTAATGGACTTAGACCAATTTATGTTGTTTACAATGTTCGATTACTATCCATTACTCCTTGTTTACTTTTTCCACAAATATTTTCTTCTGATGTGATGATTGATCGCCTCTAAGAAAGAATCAACAATGCTGTAGTCATGATCTAGCAGATAAAATTCGTAACCATCTTCGTTTAGTACCGAAAATGGCAAGACTTTCAGAATTACTATACTGAATATATCTTGGGTTTTACCAATACCTTCTCATGTATGTTTTCATATTAAAGGACCAGGTTGTGATCTTAGTGTTCACGCTTTTAAACCTATTTACATCTTCTGGACACTGCAGGCACAGTGCATCACGACTAATATTTACTTTTTGCGCGAGAAAAAAAATCATGCTTACCTCACCAACATCATTCTGAAAACGCCTAAGTAGCTCAATAGCATTATTTCTGAACTCATTTTCACGGCCTTTTAAGTTCACTATGATTTTTACCTGCAGGAAGTACCAATAAATAACATTTAAACATTAAACCACCAAATTCTCTAAAGTGACTGCATGCTGAAAATACATGATTCCGAGCTACCTTGTCACCATCTTTCAAGAACTTCTGAGCAGCTTTCAAACGCACTGAATAATCGTGAGAATCAATATTATAACTGCAATATCAAAAGAAACCTTCAAATACCAGAAAGAAGACCAAACCAAACAGAAGTGGGAAAACAGGATATAAACAATGTACCATATACTACAACATATTACAGTAAGGATGTTGGTCTTTTACTTCAGAGAAACATTAACATTGAAATGGTTACCGTGTGTTAAACCTAACAACAGGAATAACTTTTCTTCCTGGTAAATTCAGTCTTAACTAGAATGCTGAGAACTACAATATTAGAAATTCCCCTTTTCACCACTTTTTCATGAGACCCTTATCATTCTTTCTTTTTTTGGTACATTGGAAAAGATAAGACCCTTTTATCACCATTAGGAAAGTGTATGAACACAGGGAACACTTAATGCACTTTCTCTCATTGGCCAAAAAAGTAGTAAGTTGATGAGACAAACCGTTTCTGCATTACAACATAGTCCAATGGAAGACAAAATAAGAGACACCTCTCAGGATTTGATGGATGAACATATAGAGGTCTCATTATTTTGCATTTGTATGTAAGGCACTCATCCATAGAATGCACAAAAACATCATATCAAATATAGAATAGCTTTAATACTGAACCGCCAAAAAAAGGAAGGAAGAAAATATGGCCATAGTATCACAACTTTTCACTGAGTAGCCATCTAATGAAGGGACGGAACCATAAAAAGCTAATAATTTCTCAATAAATATCAGTGTTAAGTATACATGATATGGAACCTTACCCCATTTTGAGCTCCTTCAAATCCATGCGGCTGGCTGTCAT
>PGSC0003DMG400035638
ATGGATGGACCTACCGTCTTTCCTATCCCTCCATCAGTAACTTCAGAGAATTTTGCCTGGACCTACAGCCAACCATCGACAGGAAGTGGATTGACCTACGGTCCGTCCTGCACAACCATCGATGATGGTGAGAGACATGAAGTTTGGGCCTCGAACCACGGACCCCGACCACGAACCGTGGCCTAACCTACAATACGTAGGTCTAGTCGTAGTTCTGGACCCCCAAACTTTGGCAGGGTGTCCAACCCACTGGTCACACCTACGGTCTGTGGTTCAACCCACAGGCCGTGGTTGGCTTCCATGGCCGACACCTGCAACTTCTCCAATTTTGACTAAACTTCCTATTTCGGATACGGGGTGTTACACTTACTGTCAAAAACTTAGTAACAAACTAAAGGAAAGATAAAATACTTTTTTTAAATAGTGATAGAGGATTGCTTACAATGTTAAGGGCTCTGAGAAGTTTGAATAAAAAAAATCACATAATCAAAGTATGGTCATGAAAATTAGTATGAAGAACTAAAGAAACTACAATAGTGGCATGCTTCAGTTAGTTCACGTACATTTTCATGAATCCTAGCAATAACTAAGAAAAAATCAAGTCTTTTGGAGTTTTTTTTAAACAAAAATGCATGATTGCACTGAAAAAAAATTGAGTAGAAACAAAGAGTCTTATATCTCGACTCAAACAAAGTAATACATAATCCTAAAAGCATGTAGTCTCCTTTGTCATGAAAAATAGTATAACTAAAGAATGTCTAAACTCTTAAGTAAAATTATAATAGGAAATAAGGTTATTGAACCATCTAATACTTGATAGAATGTTTATTATTCCCTAGACTATATTACTCTCGCAACGTCCCTTCTATCTCTCTATTAGGCTGTTATCTTAAAATTAGATTCAAGAAGAAGAAAAAATGTCAAGTGAAGACTCCACCTCCAGCTCCTCTTGGTGAGACCATCGATATCATGATAGCATTGCAACTTATCATCACGCAGTCAATGACTTATGGTGGTTTAGCAAATCATCTTCATGAGGGTGCTAAGGTTATTAAGAAGCATGCCGCTCAAGATCTATATGATGATCACTATGCTAACCTGATAACCATTTCTAGTTACAAGACACTTGATGGATGGACGAGCCTATGCAAAATCGATTCTTAA
>PGSC0003DMG400017026
ATCGATTAGTAGTATGCCTGTGCCAGAAGACCTTCTCGCAGATGATTTCTAGTCAGTGTGCCGCGAGTGGCTTCTCGATGAATAAGCTGCGATTGCTCTTGTTGATACAGTTTCACTTTTTTAGGCAGTTTCGTATTCTAATGATCCCGTCTTACCTGATGATTAGGATTTGCTTTCCCTATTTGAAAAAAGGAGATCTGTGTCACTCTCACTATGCTTCACACATGAAATTATACAGCTTTCAAGGGCTCATCATAGCCCTTTTTGTGACTCGACTCAAGCTCATCATAACCTTTTTTGTGATCACGCTCATCATAACCTTTCCTGAAAGTAGACGACAAGTTTAAAATCTTAACGCCAGCATAATCATTGAAAGAGTATCTTCTTTTTCGCCACATCGCATCAAGGTGACAGGATTCGAACCTATGGCCCTCTGTACCCAAAACAGATGCGCTGACCAGACTGCGCTACACCTCGTCTCACCACCCCGAAGCATATAGATCCACCCGATCGATGAACACTCAAACCGAACTCGCCCATCCGGATGCGAGAACCAATCCGAGTAATCAACCGCTTTTTTTTGAATCTGCCTCAAGCACCCCAACCCTACCGCCAAAAAGCCGTCCGTATAGTGCAGGAGCGCTCACATTTTTTTGCTTACTCTTTCACTTTCATTTCTCAATCCGGCTCACTCCCGGCTACGGTTTGGACCTTTCGCCTGCTTAGAAGTGGATTCGAACCACTGACACAAGGATTTTCAGTCCTTTGCTCTAACCAGCTGAGCTACCTGAACCACTTTCCTAAAGTCTGTTTTCTTCATCGAAGAGCGCCCTACCTTACCACTTGACTAGTAAGGGAAAAGCCCTTTACTAAACTAAGAAAATAGAATAGATAGGCTTTTTTCGCTTCTTCGTCAAGCTTTCGAGCAGCTCTTTCAACTGCCGCCTAATCCCCCAACATGCTCAAGAACCGAGAGCCGTCCAGGGACTGCCGGAGGGAGCTTGCTTATAGAAAGAAGATAGGCCAGAAAAACAAGGTGCAACGGGCTCTCCGCTCCTAGTCACTAAGAAGTGCTATTCTGTCCTCCGGGGGACTGGACTCCACCAAGAGGTTCTTTCTCTCACGTAATTTCGCCCGCCCGTTTCATTTCCGTACCGGAGGAAATGGGATTCGAACCCATGATACAATCTTCTTGTATGTCGATTTAGCAAACCAATGCCTTAAGCCACTCAGCCATACCTCCAAGTTGTTGATCGGAATGGAATTGGATGTGCCGGGTTTGGTTGCTTGCCCGAAGGAAGGGCTATCTGATCCGATCAACTACGTAAGCCGTAGCGCGCTAGCGCGCGTACTCTTCCTCTATGAGCGAGACTCCATCCAAATCTGCCACTCCTTGGGCGAGGCCTTCTGTTCTATGAACACCCCACCACTGAATGATTCACTTTCAAGTTCTCGCCTCCGACCCGGGAGAACACAGGGTCAAGCCAAGCCCTGACCCGCCTAAATGGAATTCATATCTCC
>PGSC0003DMG400039859
ATGGCTGAAGTTGCTAGAGTTCAACCCCCTGCCGTTGAACAAAATGAGTTAATTGCACAGCTGATGCAACATATTGCTGAATTGAGGGTTGAGCTTCAGAAACAGCAAGATTTGTCAATTTCGACTATCGATGTCAACACTCTAGGTGATGGAAGGCTTCCACTCCATTTTCCTCCTCTGAATTCAAACTTGGAACATATCCAGAATAACTCACCTTACAACCTTGCTCGAAATCCCTCAACTATCAACTTAACTAACCCAAATCTACATCAGACCAACACTTCATACCAAGCACCACCTCCTCTTCAAAGCCTGAATCCCAACCCTCAAACCTTCCTTTCATGTCAAAGCCTAAATGCTAACAACTCTCAAACATTCCCTCCATTTCAAAGCTTAAACGTCAATAATCCTCAAGCATCCCTTTTCATGTACCAGACCCCTGCTCAAGGCATTCAAAATCCACCAAACGCTCAACCCCTACCTCCAAAAGTAACTTTTGATATTCCAGGCCACACCGAACCACACCTTCACTATACTGGTTGTTCCAAACTTGACCACTACAAAGAGAAGGAGAAGGAATGGATGACCAAAGAGGAAAAGACTAAGCAGATCATGAAGGAAGAGATTGCGAAAGTGATAAAAGAACTTGATTACTCTTCAGAAGAGGTAGGGCTGAACTACGAAAATTTATGCATTCATCCGGATTCGGACCTCCCGGAAGGGTTCAAAGTGCCAAAGTTCGTCACTTTTAATGGAACTGGAAATCCTCTAGCACATCTGAAAGTATATTGTGATCAACTGGTGGGAGTTGGCAAAAATGATGCGTTGTTGATGCACCTTTTCAATCGAAGTCTAAATGGAGAAGCTTTGGAGTGGCTTACATCACAAGAATTTAAACAATGGACGAGTTGGAATGCACTCGCAAAGGATTTCACTGAAAGATTTGGACATAACGTAGAAGTTGCCCCTGATCATTTCTATTGGAGAAGATCAAACAGAAATCTACAGAAAACTATCGAGAGTACGCTCTTCGTTGGAAAGAAGCTGCGAAAGTAAAACCTCCCATGTCAGAATGTGAGATCACTAACATGTTTATTCGAACTCAAAAGCCTGAGTACTATGGAAGAATGTTGTGCATGATGGGACAAAAATTTGTTGAGATCGTTAAGGTGGGAGAAGCTTTGGAAGATGGTTTCAAAACTAGAAAGGTCACAAACCTTATTGCATTGCGAGCTAATGACAAAGCTACCAGAATTAGTGATATGGATATATCAAAAGAAAAAGAAAAAGAGGTCTCCATGGTTACGGCTACCCATATGCAGTCAGCTCCACAAAAGAAATATTGAAACCACAATGTCAATCAGAATCGATTCCCTCGTCCAAACTTTAGGAAGGCCCCTAAAGTATTTACACCACTAAGAGAATCTCAAAATCAATTCTATGAAAGGTTGAAAGCAATGGGTATGCTCCATCCTATAGAAGGAAGACGAGCCAATCCTTTGGGAAAATTTTACAAGGCTGACCACAGATATGCTTATCATTCAGGAGTTGTTGGACACGACACAAAGAATTGTTCAACCCTCAAGCACAAAATTCAGAACATGATCAACAACAATTTTATCAATATTGATTAAGCCTCCTCAAACTATAGCATGTTGGATGTTTAAGAGTAGGCACAAGACGTCTTTGAACAAGTTCATGTGAAGTATGCCCAGTATTGGCTAGAATTTTGCATATGAAGTTTTGTTTTCTTTCTTTTGAAAATGCATATTTAATCTCTTTTTTCCCATTTTATCGCACATTCCTTGTAATGAACTACGTCTGACCTAAATTCTCAAGAATGAGATACGTAGGCGGTCTATGTCGGCCTCAGTCGTTTCCTTATAAAAATTTCCTATTTTTGTTAATCTTCGAGAGGGGAACTACGTTTGACCTGATTCCTGCCTCAACGGGATACATAGGCGCCACAATGGCTCGGTCATATTCCCTGTAAGATTTCCATTTCTCTTTATAATGGAAATTGGGACAGAAATTTTGAGAGGATCTCAAAAATTCATTTGAAGATAGAGTTCTCCAACAAGTCAAGACTGAAGACCAAAATACAACTGGATTAGTTTTGAGTGGATCTGGAGAAGAAAAAAAATTAAGATGAAATTTTCTAGAAAATCAAGTATGCAACTGGGACAGAATTTTTGAGATCATCTCAAAAATTCCACAAAAATATCATTTGTTACTTATTGAGGCAAACTGGGACAAAATTTTGAAGAGGGACCTCAAAATTCTAGAATGAGCAACCTCAGAATTAACAAAAGCAATTTACAAGAGTTCTTCCATATTTTAGACTGGGACAAAAATTTTGAAGAAGGACCTCAAAAATTCCATCAAGATTACATTTCGGAGAGCAGACGAACCTGCAAGTCAACAGCATGAAGAAGCATGGAGAGAAGACCAACACAAATTAGTCTTTCAAACTAAGAATTTTTCTTTGGATGCAGGAACAATGAAGTCACAAAAATGGCAGTATCAAAGTTGTCAAGCATGGAAAAAGACGTCATTTACACCCATCGTGGCCTCATCAACAGAACTTAGAAAACTTTCCATCTCATTTTATCTTCATTTCAATATGTTGCCTCAATTGATTTATAAACATATTCTTTTATTTTGCAGGAACGTTGAGGACAAACGTTAATAGGTTCTTTCAAAGTTTTAAGAAACAACGTGTTGGAGGATCGCTAGTGATAAGTCACGATCAAAGTCACTATTAGGCTCATCATAGCCTAATCCTGATAAGCCAAGTGACTTAATCTAATGCTTTATCTTTACATATATTCTCTAATTCATCATCAATAGTAATGTTTGGTGTCAAGTTTTGTAGGTGATAGTATTAGTAAAGTCAGGATCATATGTGAAATCGACATCAAATCTGAAGATGATTAAAAGTGGCATTATTTTAGAAGTGTTGCAAGGGAAAATAACTAAGTCCATCACATCAGAAAAGATGTTGGAGATCGCAATATCTTCATGACAATCGAAGTTTTCAAATCATCACAAGTTTTCGATAACGATCGAAGTTGTCAACAACAAAACTCGAATGTTGTTGAGTTTGTCAAGAAGACAGGAATGACTTTAATCTTCATGTGAAAGAATTAAGTCATTCACCTCGATAATTCTATCTTTTGAAGAGAGAATCATAGTCGCAACGTACATATACGTCGATATAGTTTTTGTTTTTATTTTTAGTATGATTGTCGCGTAGCAATTTACGCATACGTGTTTCTTGACAATGTCAGGGTCAAGATTTCAAAATTTGTTGGGTATCTACCCCATAAGCGGATTATGTGTTTTGATTGGCTGATAAAAGACTTTAGTATATAGTTTTGTTAGGTAATCCACCCCATAAGTGGTTCGTATATTTGTTTGTCCATTTCAGGTTCCTATTTTGAACTATGTCGGACTACTATTGAGCCATCCACCTCGTTACAGTTGCAATATTATCGAGCCATCCACCTCGTTACAGTTGGAATATTATCGAGTCATCCACCTAATTACAGTTGGAATATTATCGAGCCATCTACCTCGTTACAGTTGGAACATTATCGAGCCATCCACCTCATTACAGTTGGAATATTATCGAGTTATCCACCTCGTTACAGTTGGAATATTATCGAGCCTCCACCTCGTTACAGTTGGAATATTATCGAGCCTCCACCTCGTTACAGTTGGAATATTATCGAGCCTCCACCTCGTTACAGTTGGAATATTATCGAGCCTCCACCTCGTTACAGTTGGAATATTATCGAGCCTCCACCTCGTTACAGTTGGAATATTATCGAGCCTCCACCTCGTTACAGTTGGAATATTATCGAGCCTCCACCTCGTTACAGTTGGAATATTATTGAGCCTCCACCTCCTTACAGTTGGAATATTATCGAGCCATCCACCTCGTTACAATTGGATAATCATTGA
>PGSC0003DMG400035245
ATGGCCCACAAGGGTCTCCATGTGCCATTGAAGCTTCCACGAGCTGCGGATCCAAACGTGAATGTGCCTACTGCACACACGGCTAAGGCAATTTCCACGGAGGGTCTTCATGGGCAGTAAAGTGCTTTCACGCCTCATGAACCCTCACGTGAACTGCCTTTTTGCCAAAAAATGGCTAAGGCATGGTTCACGAGGGCTTCTAAGTATTGTGAAGCCTTCCACCTTCCTGAACCCTCACTTGAACTTATACTTTGTCAAATTTTTGGAGGCTAATTTAGGGTCCTCCTTAAGGACCCTTGGTTGGTCCTTGGGGGGTCATACCTTTACTTTAAGCCCCTAAAACTAAGTACAGGGAGACATTTTTATAAATCTAAACCACACATAAAATTCTAAAACTCATACGTAAGGATCTAGTTTCACCTAATAATTTTTCGGGTGTTACAGGGCCTATTAAGTGATACCTTGGCAAACCCGTAGAATGATTCGTAAGAGCGTATCCACGTCATACCACGACATTAACTAAGACGTTTATTGGGAGGCAACAAAAGATTTTGATGCTTTAGTTTTTCTTTTGAATAACGGGTGTTGATTTTGCAGGTTGAAAAGTGAAAGGTGTTGGAAAATTGGTAATTTGGCAAACCAAAAGTCCAGTCGGCGACTCGCCGAATAGGTCAACGATCCCGACTTGGGCCTCCGTTGGAATAACCCAGCTTGATGGGGAACTCTGCAAAACTAGGCGAACTAAAGGCTTTGTCGGCGACTCTGCAAAACTCTTACATTCGTTTTCACCCCCTTAGACTTGTTAACATGTCTTCAATAAATTCTATTCCTATAACCGAATAGACTAATTTATAACTTCATACCTGAAATTTAGACATGTACCTCTCCCTGTGGGGTCCTACCTCAACTCTTTGTTGGGTTTTACACTAGTTAATGATCATTTACACCTAGAATCGGATGAGGTGTACTTGAGACGTTAATCACTTCTCAATACTAAATATCTAAGCCTTCATTAATCATTGGGATATCCTATATATGCTATTCATAACTCTTAAATCTTCATTTCAAATTAAATTAAAGATTAAGAGCAAAGTTCGAGAAACCTTTTTGGGTCATTTTTTAGAAGTCTTTTACAATCTTCTAAAACTTATTTTAACCCTTAAGTGAATAAGTAAGAGGATGAAGAGAGTTGATTTTCATGTTTCAAAATGAGTATAAGAAAACTAAGTATTTCCAAGTGTAAACACTTTTACATTAAAATAGAGAGGAAACCTTTGATTTCTAAACGAGTTCATGAGGAGTTTTGAGCAGTATCTCTTTTGAGAATTCTTTTTGAGTAATTATCTTAAGTTGAGGATTAGTTATGTTTTTATACATTTGAGCATGAGTTTTATATATTATGGAGAGTAGTATTGAGCACCGATATGGGGATGAGTTTAGACAACTCAAAATCCTTATAAAGCATGTATGCCAACATAGATCAAGGATCATACTTTTTAGATGATTCCTTAAAGCTTATAAGCATAACTTAGTGGATCCACTTAGTTGAGGATGTTCTATACACCGGTAAGGTATATGACTATTCTAGCAGCATGGGGGAGACACTATATCATCAGGTAGCTCATAGTGATGGTTGTCGGTTAGAGATTCTCTGAAATAGGAATAAATAATTTATTTTTGTATTTTTTATTATATACATTGAGTTATTATCTACTGTTTTAAAATATTTATACATCTTGCATCATTCATTGTTGCTTTCATGATGAGTTGAATTTAGTTTAGTTGAGTTTAGGTGAGTATGTTTGACATTTCTATCAGTTAAGCTATGTATCTCTATGTTTTGTTTTTCCCCTTACATGCTCGTACATTCAATGTACTGACGCCATTGGCCTGCATCATTTCATGATGCATATCCAGGTCTTCAAGATAATCAACCGATGCTTCGTTGATCCAATCCCATTCTAGCTAGCTTTGTTGAGCCTCTTTTCTTTTGTAGGGCTTCACATTATGGTTTTGATTAGTTAAGATGTCATTGGTCTTTTCCCAACTTCCATCATAGTATTTAGGGGTTTCAGATATAGTACTTGTTGAGGAGTCTTTTCCCATCTCCCTTGTTGATGTTTTAAAGACATTGACTTGAACACTTATGTTTAGTTGAGTATTTTCAGATAACTTTGATTTAAACTATTTTCATGAATGATACTTTATGAGTTGAGTTATGCATTCGAGATTCCTCTTTCACTTGAGTAAATCTTTTGTTGAGTAATAAGTGAGGCCAAGGGTTCACTTGGGGACCAACAATGGTTCTCGAGTGTTGGGCACGTCCAGGGTGTAGACCCGAGGCGTGTTAAATTTGGGATCAAAGCACAAAGTTCAAGAGTCCAAGGGTGTCGATGAAGTTGTATCTATAGAGTCCTTTTTATTTTTGTGAAGCATGCCACATCTATAATTAGAAGGCTACACCATTTAGGAAAAATTTAATTTCCTTCTTACTCTTTTTTGTGAGATAAAGTTCAACTCTACGAAAGTTTCCTTCTAATTCGTGCTTGTGCATATCTTTTCAGATCATGCCCTCTTGAAGAATTGTTTAAGGTCGTCCTGCAAGGTGAAATGTTGATCCGCAACATCAAGAGGTGACCAATGCACCAGAAGGGCTACCCCCTCAAAGACAAATCACAAATGTTGAGTTCCGGGATGATACCCTTATGTTGAGTCAAGTTGTGACCAATCAAGCAGGTAAACAAAGAGTAGTTCGATAGGATGTGGTTGAAACATCCAAGATCCATGAGTTCTTGAGAATGAATCCTCCAGAATTCACATGGTCAAATGTCACTAAGGATCCGGAGAACTTTTTGGAGGAACTGCAGAAAGTGTTTGAAGTTATGTGTCTCTTTGATACTGAACGTGTAGATTTAGCTTCATACTAACTGATTAACATTTCAAGAACACCTCATCCAATTCTAGGTATAAATGATCGTTAACTAGCATAAAACCCAACGAAAGGTTGGGGTCGAACCAACAGGGAGCGGTATGTGTTCAAATTCAACTGGGAAGTACAAATGTGGTTTAATCAGTTATTGGAATAGAAATTATCGAAAATATATAAATAACTCTAAAGGGGTGACAACGAATATCATATGGGGGGTTTGGACTTGCAATTATCAGGTGCAACACAATCAAACACTAAGAAAATAACAATATAGAGAAGAATTCTCGGGATGTGGTCGATTATAAGCAAATTTTACTATAGGGGTATTTAAAACTACTAATGAATAGCTAAATATCAGTGGGTAGACTAGAATGAGTGAAATAGTTTTCTCTAGAACATCTATCACATTTCAAGTGATTTCTTTTGAACATCAATAAGTTTAGCAAATAGGAGTAGCTCACACCTTAATACATCCACTCTCTCGAGTTAGATGGGTAGTATTATGTTTAGGATTCACTCTCTCGAGCTGATCCCATATCAACCCAATACCTAAGAACCATTAATCAAAAGTTTTGGTTCAAAAACCTCTCTCTCAAGAAAGCTAAGAACTCAAAATTAGAAATGCATCTGCAACTACAATTCATAGATTAAAACATAACTAATGATTAAACCCCTTCAATCAAGCATTTAAATCAGTAATTAAATATACCCAAAAGCTAATTCAACCCATAATCACATTATCACACCCCAATAATTGGGGTTTTAGCTAAACATCATAAAAAGGTAAAAACAATTACCAACTTAATTAGCCATCAGTTGGGCAATAGTCTCCAAGACTTTACAATGTTCCAAAATGGTTAAATTAAAAAACTCAACTCAAAATCCTCATAATTGAGCTTAGAAATCCTCAAAATCTACAATAAAAACTAAAAAACAAAGAGAAAACTCTAACTCTAGAATGGGAACTGCAATAACCGGGAGAGAACTCTGCGAAATTCCTTTCAAATACCAATTTATAGTTTCCTACTTTTTGGCCTGAAAGTCCATTTGGTGGTATAAGTCGTGCCTCGCCGAGTGGTTCGGCGATCCGCCCATCGCTCCCTTTCATCGCCATTCTGCATCATTCATCAACCACCTAGATCCTATAAGTTTGGGCAATCCAACTTGTTGTCACAGAGTGGATAGGCAAGGCACTGACTGGCCATTTCTGTCGCCAACTTTGTTTTTCTACCCAGGGCTGGCACGCTGGAACTTTGGCCGAGCTAAAGAACCACTCGGCGGTTCGGCGAATGGTCTTGGTGATCACCAGGATTGCTTTTCTTCACTTCTTCAACTTGTGTTGCTCCTCTTTGCCTGGTAGTGTCCTTGTCTTGCTCCTTTGCTCACATACCTGAAAATTAATTCTTATACATCACTTTATAGCATAAATTAGGCATTTGAGGACACTAAAACTATCAAAATAAAGCCCTAAATGAGTTCAAATCTCCGACTCATCAATACCCCCAACTTATACTTTTGGTTGTCCTCAAGTAAAACTCGAGATCAATTAGTTCAACAAGGATGTCTACAAACAGTGCTTCTGAAGACTAAACATGAATGCACCCAAAAGGTTCAAACTAAACATACAATTCTCAATTGTGTACTCAAAGATTCAAAATGTGACTCATTATTATCAAGACTACTCAAGTTCACAATACTTGCTTCAAATGTAAGTAAAATCTCAACAAAGGTACTCGAATGCCCTCACAACAAAGATGATTCCACATTCATACAAAATTCTTCAAAAATTTAAAGTCTTTGAATAACATACAACTCTCACACTCAAAAAGACAAACACATGCATGACTCCACCCATAGGCTTGCCCTTATTTTACAATCAACAATCGTTTCACCTCACTAAAGATCACAAAGGTCTTTTATAAGGCTTGTAATGGGGCTGAGTGCAAAGGTATGGTCATTTAGGCTTAGAAGCTTCTACCTTCATGATGTATGGCTTGAGAATCACTTTTTATCCTTTTCTTTCACATTCAAACATGTTCATAATCCACCTGATTATTCAACTAAACATGGATCGGATACCTATTTTTCACTATTTTCACACACTTTATTTCACAATTCTTTATTCTTTTTAGTCTTTCTTCTTTTTCACCACACCCCCGACTTAGGCTTTTGTCCTAAGTTGTCTATTCAAACATACCAATACTTCATGAAGCAACGTGATTGGATAAAGAGTTCAAAGTTGTTCCAGGAAAATGATATGCTTAAAAGGTGCCAAGAAAGGCTCACACATCTCATAAGGTTTGCCATAAAGAGGTATATTGTCAAATTGGCTCACACTTAAAATTTTGCCTAAGATCATTTCAATTGCTTGCTTCACTCAATCAATTGGACCAATGGGTTAAATTCTAGGTTTCATCAAGTACAATGTTCGAGACAACCTCACCGTACAAGACATTAGTACCAATATCAAACAAGACCCCACACTTTCTAGCCAGCGTGCAATTTTCATCACAAGAGACTCGTTCGATAATCGGCTAGTCGTAACGAGATGCTAAAAGTTTACATATTCCTATGTAACTTAGTTTGCCTCACCGTAGCCACACATTCATTTCATTCAATTAAGAGCACTATTCAAGTCATCGGTATTGACCACAACCCACACTCAAATTTGCACAAGAACAACCACAATCATACAAACAAGCTAAGGTGGAAAAATATAAAAAATTTATTCAAAAACCATTTTCTATACAAACAATGGGCCACAACACGATTCAACAACCAAGATTTATGTAAAAACCAATAAGTTCGAATATTCACATCACAAAAATAAAATACTCACTAACCAGCCCACAAGAGGTAGGTATGGAAATACCTCACCCCACCAACAAAAAAAATACAGTTGTCCTCAAATGCAACTAAAAACAAAATAGTCAATAAAACAATAGAGAAGGAGGTAAAAATAATCATCCTGCCAGGCAAGGCCTGTGGTGAAGTCTGCATCTCAGTCACTCCATCTGTCGGGGCATTAGTGTCAGTGCCTCAACTATGATGACACTTTCAGTCTTGGTATCAGTGCTCAGGATCTCAGCATCCTTGGCTCCACTGGAGCTCATCATGGAAATATCCCTCAAAGAGACATGAACAACTAA
>PGSC0003DMG400044547
TCAGAGCTTGGACCATCTGGGATCTCCACAGTGCCAAAAAGACAGATCAGTGGACTTCACGTGGTCCAGATCCTTCCTCAACCCAGTAATGTCAGCCTGCAAGGCCGTCACCTCATCACTAGGTCCCTGGACCTTCTCACATTCCCCCACTATCACTACCAAGGCATCTAGGGCCAACTTATGGTTGTCAATCTCAGCTTTGAGGGGTATCAACGCAGCACCACTGGCCCTTTCGATCATCCCAGGAATATCGGCCTCTAACCAAGAGGCACGCACATCAGCAAAATGGGCTAGGTTACCCATCTTGTAAAGCATGGTCTTGGTTATCGGAGGCCTAAAAGCAGAAGCAGTAGCTGATCTAGGGGGAAGGGTAGCAACAGAAGTACTCAGGGCCTCAGAAGAAGAAGGTACAGATGTACCTGAGGGATCATTGGCCTGATTAGGCATGTTTGTGCCTCTGTAAGGATCATATCGACCTCTACCTGCAAGGATGTGACCACCGGGGCAACCCTCCTCGTGTCAGCCTCATGTCGCTAGTACTCGACTTCAATACACCAGATATCAGTGGAGGAGGTAGGTGTCACCTCTACATTTATCTCTCATCTCAAGGAACACGCGTCTCGACTGCAAAGCTCGGTGATAATAACCGGGAATGGGAGCGAAGCCTGTCGCTGCTTGGCCCTCATGGCAATCTCTTGCTCAATCAATGGCCCTATATTAAGCTTCTGGCGGGAAATGATGGACCCTAAACATGCTACCTTCGGGGGTCTGAGTATGGATTCATTTATGGATGGCATGAGAGTGTTGTTGAGGACCAAAACCAATACCTAGCTGCCACGTTAAGATCTTTCTTCTTTATCGGTGCTCCAGCCTAAATCCACCTCGGGTTGATGTAGGAGAGACGGGGTGCCAGCCAACCCTTTAGGTCCTCCAAGGTTTTCTTTTGGACCAAGTGGATATAATAATGCATGAAGTTATAAGTGCACCCCAAAACAACATTTATGTCCTCACTTTCACACTTAACCCTTTTGCCTCGGTTTATCACGTTGTCTACTGGTTTGAAGGCACTGCCCTTATTCTTCCCTTTCGACACCAAGTCTTTGTAAGCCAAATAGAATTCTCGAACCCCATTTGGAATGTAAGGACCCCGGGGTGTAGTGAAAATCTCATACTTATGGAACATCAGAGTGTTCCATATCTCTAGATACATGTCCACCACACGATCCGTGGACAATCTCTTCTCCTCAAGAATAGTCCTCAAACCCTCGGCCTCTAGTCTGTTGAGAGACAAAGGAGGAGGACACTGTACTTGTGGCGCTGGGACCACTGTATGCTCTGGAGCTGGAGTAGTTTGAGGAATCGGGATTCTAGACGGATCATGCATCACCTTGGGGTGAAGCTTCTCTTTATGGGCTTGTAACAACTTATTATCCTCATGCTCAGAGATAAAAGCCTGAAAATCATAGGAATCCCCCTCAATGTCGGAGTTGTACTCCGATGTCGCAGCCAT
>PGSC0003DMG400043607
ATGAGAACAATCATTGAGGAGAAGGGTCGATCCACTGATGGGGTCATTGAGAGGTACCCAGAGATAATGAGTTGCCTAAAGTCGCACAACTTCCAGATCATCACCAAGCCCCGTGGCCCTTACATTACTAAATGGGTCCTGGAGATCTACGCTGCCTATGGAGCCTTAGTACCACAGAGAAAGAAGAAGGCAACTGCATTCAAGCTGGCTGACTACATCGTTGTCAAGGGAAAGAAGGTCAAGTGTGATAGTGAGGCTATTAATGATGTCCTGGAATGTCCTGATGATATTGATGACGAATGCCAGCATCTGATCAGGACAAAGACTTGA
>PGSC0003DMG400043777
ATGTCGCCAAAAGCATTCGGCGATTCACCGAAAGTCTTCTCTTTTGCCCTTTTATCTACACCCCTTAACCTTTGTGCACTGGAACTTTTAGCGAGCTTTTCCTTGTTCGCCGACAGGTAACGGCGACACGCCGACAGGTAACGGCGACACGCCGAGTGGTTTTCCCATCATCTATTTACTGCAATTTTAGAGCTAATCCCTTCGGTAAACTTGATCTAGCTCGTCCAAAAATTTGTTGAGTCGCCATCTGGTTTGGCGAGTCTGTCTGAAATTATTCTGATGCGCTTTTATTTAAGCTTCTCTAACTTCTCTTCTAGATTTAGCAAACATGACTAAATCTAAAGCTGCTGAAAGAATAATTCCAGCTCAAGAGAGGTCCAAAGGGATTGCGATAAAGAAGCTTGCAATTATGTCGCAAGGAAAAGCTTCGAAACTACCCACAACTACTGGGAAAGGCTAGGGCAAGAGACTCACTTCTGCCAGGAAAACCATTACCCTGGACCCTAATATTCCTTCATGGGCCAAGGGATTTTGCAGAGCGGTGCATGTCTTTCTGGCAGACTTACACTCAACAGACCTTGGTGAATCTGGCACTGTTGTTTCCCCTGAGGTGACCTCGGGCACTGATGCCCAGACAGATGGAGAGACTACATAGACATGATCCCCTCTTTACCTCCCTCTCTGTCTTACTTTCTTTCACTTTTTGGATACTTTACTTCATTTGCATTTGAGGACAAATGGTTTTATTATGGTGGGGTGAGGCCCACCTTTTGTGTGAATATTGATTTTCATGTTTTGTATATATTTTGGGTTGATGTGTTTAAAATTGAGTGTTATATTGCTTTCGTGGAAGGTTTGAGCTTGATCAATATTCATGACTTAAATAGTGCTCATAATCAAACAAACATGAATGTACGGCTACAATGAGGCCAAATGAAGTTGTATACACAATATGTGAACTCTTTGCATCTCGTTGTGACTAGCCAATTATTAAATTGAGTGTCTTGTGATGATCGTTGCACACTAGGAAAATTGTGAAGTCTTGTTTGACTTTAGTGTCGATGCCTTGTGTGATGAGATTACTGTGAACCATGCATGACAACACCTACAATTTACCCCGTTGGTCTGGTCGACTATGTAAGGCTATCTTTTGATATGATCTTAGGCAACTTCTAAGAGTGTGAGTCAATTTGACATATACTTCTTTTGTGGCCTACCTTGTGAGTGTGTTTGAACATCTTTTGAACACCCCTTGACCCTTACCTTTCTTTGGAAGAAACTTGATGAAAACAATGACCTATCTTTATCCATCACCTATAATCCTCATGAATTTGTGGTTTGTTTGAATAGCCAACTTAGGCAAAAATCCTAAGTTGGGGGTGTAGTGAAAACAAAAGGTGAATCAAGAAACACAAGAAAGTCCCTTCTACCCATGATTTTGTGAAAAAGGGAACCCCTCCATACAAAAAAAAAGAAAAAGAAAAAGAAAAAGAATGAAAAAGTTGTGGAATAAAGTTATGAAAGTATAAGAAAAATGGGGTTTCCAACTATCCATGGGAAGTGAATAATAGGACTACTTGTGAACATAAATGAGAATGATGAAAGAAGATGAAAGGGAGTGTCATTCAACCTTTGTTTCATTAGGACTATAGCCACTGATCCTAAATGACCATACCTTTGCACTCAGCCCCTTTACAAGACTTGAAAGACCTTTGTAATCTTGAGTGAGCTAAAGTAAGTGTTGATTGGAAAATACGGGCAAACCTATGGGTGAAATTATGCATTGTGTTCATCTTTGTGAGTGCTAGCGTTGCATTTGATTCCGAAGCTTTAAATTGTGAACCATTGTGTCAATATGAAATCTTTTTTTGTGTGAGGGCATTTGAACACTTTGGTTGAGCTTGAACTTGCATTTGAAGCAAGTATTGTGAGCATAAGATTCTTCGATATTGGTGAGTCACAACTTGAATCTTTGAGTGCACAATTGATCTTTGCAAGAGTAAAGTGAGTCTTGTTGTGTGCATTCATGATTGATTCTTGTGTAGCACTATTTGAGACACCTTTTTTGAACATTTGAACTCGAGTTGCTTGAGGACAAGCAAAAGTTTAAGTTGGGGGTGTTGATGAGTCCACAATTTGGACTCATTTAGGGCTATATTTTGATAGAATTAGCGTCCTTAAATGCATATTTTGTCTCCATATCTGATGAAAATCCTAAAGTTTCAGGTATTTGGAGTTCAAGGCAAAGCATGGATACTACTTGGCAAAAGAACAAGGCGGCTGAAAAGAACGAAGAAATGAAGGCATGAAGATCGCCGAGCCCAGTTGGCGAGTCGCTGATCAGCCTGGAGATCGCCTTTCGTTCCAGTGCGCTGAGCCCTGAAGGAAAAGGTAAAGTTGTCAAGCAGTCGGCGTGTCACCGAATAGTTCCGTGAAGTAGTACCATATTGCCCAACGACTCAAAATGCGAAGAGGCTAAAGGCTAAAGTAGGAAGGCGATAAAATCGACCATACGGTGGATCGCCGAATGTATTGGTGATCCCGACTAACTTCGCCGAAGGGTCCTTCGCAGCACATTTTCTAACACTATAAATGCATGTTTATATTTCTGTCTTAGTATCATATCACTACTATTCTTAGAACTTTTTACAGTTTTTAGAGAGTTTATGTTTTAGAGGGTTTTGAAGAGTTTGTTCTAAGACCTAGAAGATTCAAAGGGTTTCAACTCCAAGAAATTGGACTTGGGTCTCAAAGATTCTTCACTCTTTACGTGTTTTAAGAGTTAATCCTTCATACCTAGTTGATGGAAACTGATATTGGTGTAAATGTTTATCTCTTTTACATGTCTAGCTAAAACCACAATTCTTGTGGTGTGATTTTGTGAATATGGGGTTAGATTATCTATTGGGTCTTTCTTGTTGATGGTTTATTTATTATTTAAATGTGATTTCGTTTAGTAGTTGTGTATGAACTTAATGGAGTTGTAGTTGCAAATACGATTTCATCTTAGTGTTTTCGGCTTGTGAGAGAGAGAGGTCGTAAAACTAAGACTACTAAATTGACAGCCGGTGGTATTGGGTTGACATAGGTTCAGCTCGAGAGAGTGAATCCTAGTCCTTCTGCCACATATTCAGCTCGAGAGAGTGAATGGGCTAAGGCGGAGGCTGTGCTTAAAGCGGCAGCTCGGTGTTCGAGACAAACCAAGTCAATTCGGGGTAAGTTGCTTGAGAGGGAATTTACCCCCACTATAGTCTAGCCTAGTAAAAAATACTCAACAATTTACTATCAAAAGCATGTACCTGACAATTTAGTTTATCTCGTATTCCTATCACATCCCAAGAATCCCGTCTCTCTATCTAGTTTTCGTATATTTTCGCTGTTTGTAGTCGTTAATTAATACAAAAACCCCATTGATAATTGACGCTTGCGTCACCTCCTTTAGATTTAATATGTTTATATTCGATAATGTCTATAGCTATGACTAATTAGAAATAAATTTTATTTTTCTATTAATTCTCAAAATCACTCCCTTGGGACTTGACCCCAACCCTTGGTTGGGTTACTTTACTATTGTATGATCGTAGACACTCGAATTGGAAGTGGTGTCTTGATTACGCAAACATGAAACCCCTCCATATAAAAAAAGAGAAAGAAAATAAGAAAGCAAAAGAAAAAGAATGAAAAAGTTATGAAATAAAGTTGTGAAGGTTGCACAAGAAATAGGGTGTTGAGTATTCCATTGGAAGTGAATAATGGAGTGAATTTTGAGCATCATTCAAATGTTGAAGGAAAGGAAGAAAGTGATTTTCAGACCACATTTCATGAGAGTAGAAGCCTCTCTGCCTAAAGGCCCATACCTTTACACTCAACCCCATTACAAGCCTTGAAAATATCATTTTGATCTTGAGTGAGCTTAAACGAATGTTGATTGGAAAATAAGAGCAAAGCTATGTGTGAAGTCATGCATGTGTTCATCTTTGTGAGTGTAAGAGTAGTATGTGATTCCGGAGCTATAAATTGTTGAAGAATTGTGTGTGAGTACGGAATCATCTTTATTGTGAGGGCATTTGAGTACCTTTGTTGAGCATGAACTTGCATTTGACGCAAGTACTGTGAACTTGAGCATCTTTGATAATGGTGAGTCACAACTTCAATCTTTGAGTGTGTAATTGATCCTTGGATGAGTAAGTTGAGTCTTGTTGTGTGCATTCATGATTGAGTCTTTTGTAGCACTGTTTGAGACATCCTTTTTCAACTGCTAAACTTAAGTTTTACTTGAGGACAAACAAAAGTTTAAGTTGGGGGTGTTGATGAGTTCGAGATTTAGACTCATTTAGGGCTTTGTTTATATAGATTTAGTGTCCTCAAATACTTATTTTGTGCCAATAACTAATGTTAAATCCTCTATTTCAAGGAATATGGATTGAGGAACAAAGCAAGGATACCAACAGGCAAAAAGGAACAAAACAGGCTGATGAAATGAAAATGGCCAAGCCTAAGGATCCCCAAGAGCACTCGGCGTGTCACCAAGTGGCTCATCAGACCACCTAA
>PGSC0003DMG400041257
ATGGTGGCAACCCTAGTTGTTGGATTCGGGATGGATTTTGCCTGCATGATCATTGCAGAGATTCATGAGAATGACTTAAAGGTCACCACCACATACCCCTTTCCCATCTTTCAGTTGTGCAGGGATTCTAGAGTGTCGGTCTGGCATTGTGATAACTTGATCTGGGCAACCAAGACCCTGAATATAGGAATGATTCGAGATGAGGTGAATATGGTGGTACCACACAGAGAGCCACAGGTTGAGGTACCTCCATTAGGAGCAGACTTAGTTGCCGATGTGGAGCAGATGCAAGGTGATGAGCCTGCCCCTCCAACCCCCAGTGACGATTCTCCGGTCGCCAATCAGTCCCCTAGATCCTCTAGAATCACCTACTCTTCAGGGTCTATTGCCATGCCCTTGGCTTGA
>PGSC0003DMG400039454
ATGCATCAACCGGAGCTGCTTTCCTCATATTGCCTCCTCCCTAGTGTACTCGACCTCTATGCACCGGATGTCAACGGAAGATGTAGGAGTGACCTCGATATCCCTCTTCTCATCATGAGGAACTCCAGCATGCCGTCACAACTCTGTAATCAAGACCGAGAAAGGAAGAAACGTCTGGCTTTACTTGGCTCTCATGGCCATCTCCTGCTCTTTGATGAGTCCCAAGTTAAGCGTCTTCCTGGCTATTATGGATCCGAGACAGGCCGCCTTTGGGTGGATAAGGATGGACTCGTTTTGCAAAGGAATGATAGAGTTGTTGATGAACCCAAACCATTACCGAGCGGCAATATTCAGGTCCTTCTTCTAGATGGGAGCTCCTGCTTCAATCCACACCAGTGTGGTATCAGAAATCAGGGGGGAAAGCCAACCCTTTAA
>PGSC0003DMG400042235
ATGGGGGGTTTCCGAGCCAACGCCCAAGGTTCCAATTCAGATAATTTGCGCCAAGGTCAAGGAAACCAAGGTTGGAACTATGGCACCTACAAACGAGAGGGTCAATATGTCTGGGATGGGAACTATAACGACGACAACAACTACAACCGGAACAACTATGGCAACAGAAACGGTAGGGCTGGACCTTATGTTCCTCCTCAAAATTGGGAATCTGGTAATAGGGAAGCTAGGGGTAGTATGTCACGAATTGAGGATATGATTCAGAAGATGATGAAGAGATTTGATTCGAATGATGAGAATGTGAAGGAGATGTGA
>PGSC0003DMG400039116
TTAGCTACTGCCCCATCCTTCACGAGAGGGACCACGAGTCGTGCTCCACACCACTGCTAGTGAAGGTGGGTGTGGACTTGCCTTAGCCATGAAAAGTTGGCAACAAAACTTCCTAGCTACTGCCTCAAAACCACGGGAAACACCACGACTGATGGTGGACCTCACAAACCGTGCAAGTGGTCATAAAGGTCACTTGGCACCAAGGCTCTAAGGCCTTGCCAAGGCCTTTCCTTTACAACACCAAGTCGTGAGCATGGACATCTCCACGGATCGTGGTTCTTACCACAGATCGTGGGAGGCTCTGTGGTTTTGCCTTCACCATGGGTAGGCTTGGCCACCAAAAGGTAGCTACTTCCTCCACCACCACGGTCCGTGGTGCTCTTCATGGACCGTACAAGTGTCCTTGGTCCCTGACGGGGACCATTAGCTGAAGGGCAAATGGAACTTTTCCTTTTTAAGTCCAATTAATGTGGGGGTGTTTTGGGTATTTTAGGGGGTGGTTTATATATTGTTTTAAGTCATTTTTCACCCAATCTCAAATAAAAATAACAAACACCCAAATAATCAATATTTCTCTCTCTACAAGTTCCTCCATTGAAGAACACCAAAAGCTTCAAGATTAGGGTTCAAGCTCCAAGATTTCCACTCCAATTTCCTGACAAAGGCTCAATTAAGGTATGGTAACCTTCATTCATAGAATTTCTTTCTCCATGAAGCCCTTCAACTTCAAATTTCGAAATTTGGAATTTGTCCAAAAACTAGGCTTTTGATTCTAGCCATGAGTTCTTCTTAAAAATGATTTCTTTATGATTATTGTCCTATATTATGATGAACATGATGTTTAATGAAGGTTTTTATTTTGAAATTTCCCATGAACCCATGTGCTTCCCCATGACCCCAACTTTATGAAATTGAGATGGGTTTGGTGATGCAATATGAATATTTAGAATTTGTATCTATGTTGATTTAGTATATTAATCTTGTCTATTGCATGCTTAAAGTACTAATTCTATGTGTGATTGCAAGATATGGTTTATGACCCTTGAAGGGTAGATGGTAAGTCTCGAATCTTGAAGTATTGCCTTGAAGGCAATGCATGAAGGTATTCTATGTTTAAGATTCTCGTATATGATTTGTTGATCCACTTGAAAGGTGGAGGTGCTTACTTTCCATGTATCTATGTATGAAGTTATGTTCCACTTGAATGGTTAAGATCCTATGACTATATATGAATTATCTTGGATGACTATATGATGATTCTAAGGGTGAAAGGTAGTTCTCACTATGATGAATCAATGAGCTATGTATGAGTTGAGTTGAATGAAGGGTAAAGCCCCCTTTTAAATATGAAATTGCAATTCACCTTAACTAAGTATAAATTGGAGAATAATGCTTAGCACTGAACATATATGGCAAATGAGGTAGATACCATCCCGCTAATGCAATAGGCGGGGTTTTCTACATATACTCTCATGAGATGGAAACTCTCCCGCTAATACAATAGGCCGGGTTTCTAGAAGCAATCTCCCCATCCCATAACTATGTGCCCGCATAGGTCTTATCTAGTGGATTCACATTATAGCTATGTTTAGTTATACCTTAGGCAAGTAGGACGCCTTCTTTCCCTGTGGGGTCATATGACACCAAATTCCATGTAGCTCACATGGTCTATGTTGGTTATTGCTATTCTCCCTATGTAATAAGATAATGAATATGACTTGAATTATACTTATGGTTTCTTGATAAGTTTACTTAGTAGGAGTGGAGGTATGGGAATTCACTTTTACATTGCACAAGTACTCTTTGAAGTGGATTATGGGTTGGTTTTTATGTTATGGTAAGACATGAATGTACATATGTATGATGAATGGATTGTTGTTAAGATGTGACTTTCCTTATGTACATGGAATGAACATGGTTATTCCTTTATGTATGATTATGGATTATGATGAGGTTTTAAGTTGATATGCGTTAGTAAGGTGATTCTAATGGATACATAGTGTTGTTGGTAGTATGGGATGCCAAATATACATTGCACAAGTAATCTTTTAGGGTTACTAAGGTAATGTTTCCACTATGTTATTAGGTTTATGTGAAATGTGATATTATGACTTGTGTTATGTCTTTATGTGCATAAATCGTCTTTTAACTTAATAAATGCATGATTTTCACAAAAATGTCCTCTTTAGCATATTTAAGGATTTTATGCATGTTTCCATACTTAGTGCTTTTGTACTAACCCCTTCTTTTCTACATCTCCTATCAGTGTAGGTTCCGGCCGTTGAGGTTCACTTGGTCCATTCTTCAAGAAACATAGATTGTTATCTCAGTGTTTTGTGAGTCCTCAAGTCCAAGGACGAGATGTTATCGATTTTAGTTCTGGCTTACTTTCTTTGTTAGAGACTATATTGTACTTCTTATGATAAGACTTTATATTGATGTAAGGGCTAAGTCCCAACTTTCATATTTCTATGTTTAGATGGTGTAATGAGAAAAGTCTTGATTCCTATTTTTCATATATGAAGGAAGTTGAACTTCTATTGCAAAAATTTTAAACTTTCCGCATTACTCTTATGTCCTATGTAATGATGATACACTAATGTCTTTTATGAGACCCCCTTCGGGGTCAAGTACACTGTGTCACTCTTGGGGGTAACCCAGGTCGAGACAAACTTGGTATCAGAGCATAAGGTTTTGGGATAATATTTAGGTTGATGTCTCATGAACCACATCTAGTATAGTCTTGTTCATGAGTGTGAAGTACGCCACACTTATGAATGAGAGGCTATTAGATGTTTAGGAACTTTCACTTTTTTTGTTATTCTTGAGTTATGCCTAAGGGTCTTAACTCTATAAGTCCTTCCTTCTAATCCTTTTCTTGTGCATATAGGATATGACTACTAGAAGATCAGCCTCAAGAAGGGTGGAAGAGGAGATTACAAATGCGGGAGTTCCTCCCCAAGGCAACCAAGCTCCTCCAAATGAACAAGCTCCTCAAGGGCAACAAGAGCCTCAATTTCCAATTGGAGAGGGATCTATGTCTAATGTTGAGATAAGGATGGGTATTCAAACCTTGACTCAAGTGTTAACGGCCCAAGGTCCCTTCATTAGAGTTGGTACCCATAGTGAAGGAATTTCCGAAAGTCTTTCCTAATGACTTGCCTAGAAATCCTCCCGAACGGGAGATAGATTTTGGCATAGATCTTTTGCCAAAAACAAAACCTATATCCATCCCTCCATACCGGATGGCTCAGGACGAGCTAAAAGAGTTGAAAGAGAAACTCAAGGATTTGCTAGATAAGGGGTTTATTCGACAAAACATATCTCCATGGGGTGCTCCGGTTTTGTTTGTGAAGAAGAAAGTCGGGTCCCTTAGAATATGCATTGACTATCGCCAATTGAACTAGGTCACTATAAAGAATAAGTATCCACTTCCTAGAATTGATGATTTGTTTGATAAATTGCAAGGAGCTACCCACTTCTTCAAAATAGATCTTCGTTCGGGTTACCATCAACTTAGGGTGAGAGGGGTTGACATTCCTAAAATGGTTTTCTGAACTAGATATGGTCACAATGAGTTCCTTGTGATGTCTTTTGGTCTAACAAATGCCCCGGCGGCGTTCATGGATTTAATGAATATAGTGTTTAAGCAATTTCTTGATACTTTTGTGATTATCTTTATTGACGACATTTTGGTATATTCAAGAAGTGAGGATGATAATATGAACCACTTGAGAATTGTGTTACAAGTTCTCAAAGATCACCAATTGTATGCTAAGTTTAGTAAATGTGAGTTTTGGCTTAAGTTGGTTTCTTTCCTTGGGCATATTGTGTCAGGCATGGGTATTGAGGTAGATCCGAAGAAATCGCAGGCGGTCAAGGGTTGGCCTAGGCCTCTAACTCCTACCGATATTAGAAGCTTTTTGGGATTAGCCGGCTACTATAGGAGATTTGTTGAGGTTTTTTCCTCCACCGCTTCTCCATTGATAGCCTTAACTCAAAAAAAAATCAAAGTTTGTGTGGTCTGAGGCTTGTGAGAAAAGCTTTCAAGAATTGAAGGATAGACTCACCTCTGCTCCGGTGTTTACCTTACAGGATGCTACCGACGGGTTCATAGTATATTGTGATGCTTCTCGAGTAGATTTGGGTTGTGTCCTCATGCAACATGGTAAGGTGATAGCCTATGCTTCAAGGTAACTCAAGGTCCATGAAAAGAATTATCCGACCCATGATCTTGAGTTAGCGGCCGTAGTATTTGCTTTGAAAATTTGGAGACATTACCTTTATGGGGTGCATGTAGATGTATTTACCGATCACAAGAGTATCCAATATGTATATAGCCAAAAATACTTGAACCTCCAATAACGAAAATGGTTAGAGCTTTTGAAAGACTATGATATGAGTGTCCTTTACCACCCTGGCAAAGCCAATGTGTTCGCGGATGCTTTAAGTCGACTGTCCATGGGTAGTGTGGCCCATATTGAAGATGAGAAAAAGGAGTTAGTCCGTGATGTGCATAGGTTGGCCTGGTTAGGTGTCCAACTAGTTGACTCACCAAGGGGTGGTTTCATGGTTCATCATAGTTCTGAATCTTCCTTAGTAGTTGATGTGATGTCTAAGCAACACCTTGATCCTGTTTTGATGGAATTGAAAGAATCGATACTCAACAAGTCCGTTGAGGCTTTCTCCCAAGGGGGAGATTGGGTGCTTAGGTACCAAGGTAGGTTGTGTGTTCCGGATGAAGGTGATTTAAGAGGACAAATTTTAGAAGAGGCTCATGGTTCACGATATTCTATTCATCCGGGAGCCACCAAGTTGTACCGTGACTTACGGGAAGTCTATTGGTGGAATGGTATGAAGAAGGATATAGCGGGTTTTGTGGCCAAATGTCTGAATTGTCAACAAGTCAAAGCCGAACACCAAAAACCGGAAGGTTTGTCCCAAGAGATAGATATTCCCTCTTGGAAGTGGGAGGATGTCAATATGGACTTCATTGTGGGTTTGCCTCGTACACGAAGGCAACATTATTCTATTTGGGTCATTATTGATAGGATGACAATATCAGCCCATTACATTTCCGTCAAGGTTTCCTTTTCGGCGGAAGACTATGCTAAGTTGTACCTCAAGGAAATAGTGAGGATGCATGGGGTTCCGTTGTCCATCATTTCAGATAGGGGTACTCAATTTACTTGTCACTTTTGGAAGGCATTCCAAAATGGGCTTGGTAAAAATGTGAAGCTTAGTACCGCTTTTCATCCTCAAACGGATGGTCAAGCGAAATGCATCATTCAAACTCTAAAAGGCATGTTGAGGGTATGTGTTATTGATTTCAAGGGTAATTGGGATGACCATCTACCGTTGATAGAGTTTGCCTACAACAATAGTTACCACTCAAGTATTATTATGGCTCTGTTTGAAGCACTATATGGGAGAAGGTATAGGTCTCTGGTGGGTTGGTTTGAAGTAGGTGAATTTTCCCTTATTGGTCCCGAGTTAGTTTGTGAAGCCATCGAAAAAGTTTGACTTATTAGAGATAGGTTGAAGACGGCTCAAAGTCGAGAAAAATCCTATGCCGATAATCGAAAGAGGGATCAGGAGTTTGAGGTAGCTGATTGGGTCTACTTGAAGATCTCACCTATGAAAGGGGTAATGAGGTTTGGTAGAAAGGGGAAGCTTAGTCCCCAGTATATGGGCCCTTATGAGATTTTAAAACGTGCTAGAAATGTTACTTATGAATTGAACTTGCCTTGTGAATTGGCTCCAGTTCACACGGTGTTCCATATCTCAATGCTCAATAAGTGCATTGGTGACCCGGTATCCATTCATCCTTTAGAAGGTTTAGGAGTTAATGAGAACCTTTCTTATGAAGAGGTCCCGGTTGAAATTTTGGACTGGTAAGTGAAGAGGTTGAGGAATAAAGAAGTAGCTTCTGTTAAAGTTCTATGGAGGAATCACTTAATTGAGAGTGCTACTTGGGAGGTCGAGGCCAATATAAAGTCCCGTTATCCTCATCTTTTTCCTTCTTCTCCTAGTCAAAGTTAAGGTTAGTAGTTCCTCTTAGTTTCTTGTGTCTTGGGAGTCATGTATATTGTTGAGCTTTTCATGATTTCCTTTATGTTATGCATGTTATTGGAAGAATTCATGATTATGTATATTGAGTTTTCATGATTTATATGTTCCTCATGGTTGGTTTGCACTTTCGTATGATGATGGTGTATTTGACTTCATGAGATGTTGTATTGAACATGCTTAGCTATGTTTCGGTGAAAAATGGCTCTTTCATGTATATGTTGAGCTTAATTGAGTTGGAGAAAGTAGTTCCTCCCTATGTGATATGAAATGATGATTTTTGTACATGTTGGATTGTGGATGTAGTTCCTACTACCTTGTGATGCATAGTTATGATTTGGGAATGGAGTAGATGTTTCCTCTTTTGCATTTTGTATTACTCTTATGTTTATTGCTTGTTGGGCGGCTAGTCTTGAGTTATTATTCCCCCTAGAAGTGTTTAGAGTGTCATTCGAGGACGAATGTTCCTAAGGGAGAGATATTGTTCCACTCCGGAAAATGCTATGTCAAACTAGAGCCTAAACGTAAGATTAAAAATAATAAAATGACTCCCTGAACTCTTAGTAAACCATTAAAGTTAAAATGCGGCTTAGGGGTCAAGGACATGAGGCAAGTGCCAAGGCCAAGGGGCCAAGCCAAGGCCAAGAGGCCAAGGCTGCCCCTAGCCATTAGCTACTACCCCATCCTTCAAGAGAGAGACCACGAGTCATGGTCCACACCACGCCTCGAGAAGGTGGGCATTGACTTGCCTTGGCCATGAAAAGTTGGCAACAAAACTTCCTAGCTACTGCCTCAAAACCACGAGCAACACCACAGCCCGTGATGGACCTCACGAACCCTGCAAATGGTCATAAAAGTCACTTGGCACCAATGTTCTGAGGCCTTGCCTCCATAAGACCAAGTCATGACCACGACCATCACCACGGACCGTGGTCCTTACCACGGATCATGGGAGGCTCCGTGGTCTTGCCTTGGCCATGGGTAGGCTTCGCCACCAAAAGGTAGCTACTTCCTCCACCACCACGGGCACCACCACGGCCCGTGGTGCTCTTCAT
>PGSC0003DMG400040320
ATGGCCCCGACCAACAACGAGATTGAGAAAGACCATATTTTGGCCACACTGTTGACTCAGCTGGATCTAGTGGCCAAGAAGATCATGGAATTGGAAACACCAGATAAGAGGAAAAACCGGTTCATTCCCCCTCATGAGCATATACATCCTAATGTGAACGAGGGTGGACAAATAGAGGATATACTCTCACTCATTCTCCACAAAGTCAAAAGTCACGACAAAAGGTTGAATGAGATAAAGGAGAATGTCTTACTACTAAATGAAATAATTGCTTCCCAATTCATATCTGTTCAGCAACTAGAGACCCAAATGGGTCATGTATTGTCTCGTCTCTACTTCTCAAATCAAAATTAAGTTGGGAAGTCATGCCACGATTGTAAATAAGGCGCTTCTTGGGAGGCAACCCAAGGTTTTATAGCTTAAATTTTGTTTTAGAAATAATGATGTGTTAATTGTGTAGGTTAAAGTGTGGGAAATGTTTGGAAGGTGCATATTGGCGAGCTAAAGTCCAGTCGACAAAACGCCGAAGAGGTTGGCGATGCCCGACTTAGACCGTCGTTAGACTCAAGACAACTTTAATGTAGAGTCTGTAAAACTCGGCGAGGTAGGTGACCACTCGGTGTATCGCCGAGTGGGTCAGTGATTACGATAAACGTCACTGAATGGCGAGAACTGGACGGTTTATTAAAGGCCCAAAGGTTTAAATTTCAAAACTCTTTCCCTCATTTTTCATCTTCCTAAAATCACACCCATTTAGTTTTTTTTTATATTTCTTACTTTATTACTGTATTTGAGTCATTGATTGGTGCTCAAAGTTGGATTACATTGCAGCCTAACTTTACAATCTTTATTAATTGGCAACTAAGGTTGGTTTTCCAAAACCCACATTTATTTTTAGTAATTTGTTCTCTTATGAAAGAAATATTAAGTTGTTGATGTGTTCTGGGCCTCTCTAATAGGATTAGCATGTTTGAATGCCTGATTTGAATTATTAATCTTGCTCGTAATGATTATAGTATCAATTTCTCATGTTCTTGTACCTTGAAATTAGTTAAATCTTGTCGGCTTGTGCTTGCATGTCATTGTTTTTAGTTGGGGGAAGTCTGAGTAGCCCGTATTTGTGCCCAAAGACGTAATTTTCCTAATGATAGAGCGAGTAGCATCGTTCATAAGGGTAGATGTCATCAAATGGCCAAATTCAGAAAAATCGAGAGAAGTTTGATTATCCAAGGGAAATGGGTGTTATGGGTCTTGCTTGAATTTGAGTTGTGCATGGTTTGATTTTGTCTTCGGGGGTTGCGGGGTTGAGTTTGAGAAGATGGGTTGAAAAATAGGAACAATGGGTCATTTGGCGAGCTAGGTCTAGCTCGCCGAACCACTCGGTGGTTCATCTAATCTCCTTATATCGCCTTTAATTTCATTCTTTACTTGTTTTTTGGATCTATCACTTTCGGCGAGAAGCCTGAGGTCTCCGAAAGCACTCGACGACTCGACAAATGATTTCTTGATCGCCCTTTGTCTCTGCTCCTGAACCCTTTTTCCACTGTAACTTTTAGCGAGCTAATTCTTGCTCGCCGAAAGCTATTGGCAATTTGCCGAAAGACCTTTCTCTTCATCGACTTGCGTAGAATTTGGAGCCAATCCTTTTGGTGAGCCCAACTAAGCTCGCCAAAGCGATTCAGCGACCCGTCGACTGGTTCGACGAGGCTGTCTGCAACTGTGTTTCTGTGTTATGAACCGAGTGGTTTCTAAACTTTTCCCAATGTTTTGCTGACATCTCCAGACCTAAAGTTGTAGGACGAAACATCCCACCCCGAGGGAAAGCAAATGGGATTACACTGAATGAGGATGCAGCTGCATCCAAGGGAAAGGCCACAAAACTCCGCACAACTTGTGGGAAAGGTAAGGGTAAAGGCAAAGCACCTGTATCACCAGAGGAAAGCTTTGATAGTGATAGCATCTATGACATTTACCTCACCACTTTTGAGAGTGAAAGTCAATATCAGGAGCCTCAGACGATAGTATTTGATGATGATGAGCTTGTAGCAGTGAAAAGGGCAGAGCTACGATCTAAAAAGTTAAATGATCCATCTAGGATCTGGACTCCTCAGGCTGCCCCTCCTCCTCGTCCAGCTCCAGAGCAAGCAGTGGTCCTAGCTCCACCAGTTCAAGGTCCTCCCCCCAAGTACATGAACAGATTGAAGACTGAAGGGTTGAAGAAGATTATTGAGGAAAAGCATCTCTCCATGGATGGAGTGATTGATAGGTATCCAGAGATTATAAGCTACCTCAAGTATCACGATTTCCAGATCTTCACCAAGCCCCGTGGCCCATATATTCCTAATTGGGTCCAGGAATTCTGTGCTTCTTATGGAAACTTGATACCACAAAGAAAGAAGCAAGCAGCAACATTAAAACTAGTTGACTATGTAGCCATTCGGAGAAGGAAAGTCAAGTGTGATTATGCCATTATTGATGCCATCCTAGATCGTCCCAAGGATATTACGGATGCCTGCCAGTACATGATTAGGACTGAAAATCTAGAAAACATGAAGAAGTGGTTAGCTCTGCTAATTTCAGATGACACACCCAAGTGGCATGAGGTTGGTGCTATTATTGAAAAGAAAGACCTCAACGTGGCAGCTCGCTATTTGTTTAGTTTCATCAATAGTACGATCATGCCATCCCAAAATGAGTCTATTCTCTAACATGCCAAAGCAGCCTGTCTAGGTTGCATTATTGATAAAACTCAGCTAAATTTGAGGATGATCATTTCTTCAGAGATTCTCATGCGTGGAAAGTAGCGCCAGACCTCACTTTTTTTCCCGGTATTGATCATCGAGCTGTGCAAACGGGATCGGGTACCTAGAGATGCAAAGAAGGATGTGGAAGTGATTCCCACATCCTCCACTGATATCCGGAGGATCAAAGCTGAATACCTTAAGGATCAGGTAGAGAAGGGGCAGAAAACAGCCCCGGTGGACCCTTTCCTGGTTGTGGTCACAGACTCCATACCTGCAGAGGCATATTTGCGTACTTTGACCCATAGGCCTTCAGGTACCACTGCTGCTACTCCTTCTAATGTTCCTAGTTCTTCTGCTGCTACACTGCCTCCTAAACCTGCTGCTGCTGTCTCCCGGACTCTGATCACCCAGGCTTCATTACTCCGGATAGGCCAGTTGGTCCCTTCTGCTGATCGTAGGGCTGCCAGACTAGAAACCTCCATTCCAAGCATGATTTAG
>PGSC0003DMG400042511
ATGAGCCGCCTAAAAGGAGTGGATAGTTGTGAAGAATCACATCTCCACGAAGGAATAGTGGGGTCTCAGGGATTTGTTCTCTTGTTGGAACTGGGTTTCTTGCCCTCATTATCCGTTTTGGGAGGATTTGTTGCCTTTGTATTTTTCCTGAAATTTTTCGCTCTTATTTGTCGGGGTGGAATATCTCTTCCAGCTACTTTCGGTCTAGCCATTTCTGCAAAGCTTCGAGAAAAAGTTAGAAAGTATTCAGACAAAAGCAAGGCAATTCAATTGCAGAATCACTTCGCTGAATCAGTTGGCGAAGCGCGCAACTACTTCAGCGGTTCGCCGAGTTCAGTGCATAGAGAATACAAGGGTGCAGACAAAGGGCGAACTAGAAGTCTTTCGGCAAGTCGCCGAATTCTTTTGGCGATCAAAGGCTTCTCACCGAAAGTTACAGAATTCAACATCACATTTAGCATTTATTTAAGGGCGAGATGGGGATTTCAAGCGAACCACCGAGTGGTTCGACGAGCTCAACCAAGCTCACCAAATGACCCAACGTGA
>PGSC0003DMG400035244
TTACACTACCTGATGCTCCTGATGTTCTTCATATTTGTCCAGTTCTAATGAGGCAGATCCAATCTCCTCTGAATCAATGTTTATGACTTTTCTCTTACTTTCACCTTCAACAATCTTAATGCCGCTAGATTTCGCGTTGTAGATGACTTTCTGAATTGCCATTGGGTCATTTTTTTTCTTGGATCTCAATTCTTCAATAGATTGTTCAACTTGAACTTGTTTATGTTTTGTCATAGACCCTACATTAACCCCAAAATCCCGAGTTAACACAATTGAAAACGAAGGTGGATTATCAACAACATTGACATGCAATGGCATACCCCTCGGCATCCTCATAGATGGATATGAATCATCCAT
>PGSC0003DMG400031332
ATGGCCACAATTGAGGAACACCGTTGGGGAGACAACATTGTTCTTGAAGGTGAATATCACTGCATTCCGGGATACTGGGAATGGACAGAAGATGTCTTAAGCAAAAATGGGCAAAGTCTAAACAATGCTTGTATTTCTGATGCTGTATTTGCTTCTCTTTTTACTTATGATCGGAACTCCAATATTATACAAGCCTTTTGTGAGGCTTGGTGCCCTCAAACAAATACATTACTTACATCTATTGGAGAAACATCCATATCTCTTTGGGTCTTCAATATTCTAGGTAGTTTGCCAATTAGCGGAGTCCCTTACGAAGAAGTGATACCTAACTCCACGGAACTTACAGGTTTGGATGACAAGAGGGAAAGATTTCTTCCTCGAACTTGCGAGTGTATGTTTGCTGCCTTTCATCATCTTAAAGAGAAAAATAATGGTAATGTGAGGGTCTCTTTTAATGAATGGATACAATTTTGGTGCAAGAAAGATCGCAAATATGAGCTAGCTCCCCCAAGGAAAGAAAAGAAATCTTGACGTCTGTCATCTACTCATAATCCAACAGGTGAGATACCTACTGAGATAAACACATGGTCAAGTACTCAAGAGATGGCATTTTCTAAGCTTGGAGCGAAACACCAAAAATATGAGACTTATCTGACGGCCTTTTTGTCATGTTGGTTATGTGCCTTTGTATTTCCGTCTGAATAAGGGAATTTCATTCGGCCTGAAACTTTCAAGATAGCAAGCTTAATGGCATGGCGAGCGGTAAAAGGGTTAGCCTTGTGGTTCCGGTCTTAGCAAGCATATATCATGGCTTAAATAAAATTTCAAATTCTTCACAGTTAGACCATATAAGAGTCTGTTTTCCCATCCACTATGTTTATGGTTGGCTTGCTTATTATCTCAAGACACACTATCCGCTTACTAGTGGACCTTCTCTTCCACGAATGGTGGTATATTATGGAGAAGGCGCTGCAAAGTACTTTGACAAAGATGAGGCAAGAAAGCGTGTTCATCGAGGGGAAAACATTGTATGGAATGCAACCATGCTTAGTAGACCTCACCCAACTTATTATATTGATGATGGAAAAGCACCAGAGTTAGAGATAGCTTATTTTATGAGCCTTCGTTTTAATTATCTTCTATTGAGGAGGGGAGGTTCCTTTGTCATTGAGCCATATAGTCCGCACCGATTTAGTCGCCAATTTGGTTTTCATCAAGATATTCTTGGCTATTTAGAAAATGATATTCGTGCTGAGTCACTTGATGAAGGCCTTAGATATTGGCGCATTTGCATATCACGTGCAACTATGTCTAAAGCGACATTTACTCATGCGGTAACTTCCGCAAAAAAGCTTTATACTACCCAATATTCATCTTGGTGGGAGAGATCCTATGGAATGGTTCTTGAGGATAATTTGGATGTTATGGTAGAGAAAGCTGGGTCAGAATTTGTTACCCTTTTAGAAGACAAAAGTCAAGATATCGAGAAGACACTTTCAAAAGTCAAGACACCACTTGCTCCCCAACATCAAAGTAAGAAGATTAACTCCTCTAAGGTTTCTAGGAGAGAAGTAGTTCATACTTCTACTGATAAAGAGAAACGTCCCCAATTTCTCTTCTCTAGTAAACGGGCCCTTCAAGAAACAAGCAAAACTAGCAAGGATCGATGTTGGAAGAGGCAAAGGGTTGAACCACCTGGGGCTGAAGTTGATGAGTTAAGAGTCGTAGAAGTTCAGAGTGTCGATAGTCCTTCAAGATCAATGACAATTCAGAGTGACAAGGTTTACTTCTTTTTTTTTTTGAATTAAAAATAACTTTGCTAACCCACTTTTTTCCATGTGTAGGTTAACGCTGTCGGGCATCCACTAGGATCGCCACATGAGATGCCACAAGTTAGCGATGAGTCTACTGCAATATCAAAACCTAAGGCACAATCAATTTCAAATATTGAGCAAGAGAAAAAGACATCATCTACTTCTGTGGCCAAACTTTAA
>PGSC0003DMG400038325
ATGGAATCAACTACGGGTCGTGACACCCCTCGTGGACTACACTTGGCAAAAGAGAAGTACACTGGAGAGGGTCACGATGGTCTTCACGGACCATGGTTCATTCGACGGATCGTGAATCCATTCGTAACCCATTCCAGTACACTGATCCATAGATTCAAGTCACCAAATGATGTTCACGAGGGTCTTCACGGACCGTGGTACCCACCACGACCCGTCCTAGCTCCCGTACATATATATATATATATATATTTACTTTCTATACTTTTAGTTTTACTTTTGTTTTTTGATTTCGTGGTTCTTCCTAATGATAGTTTGGGTGACGGCTTTGTTAAGTCAAGGCGTCATGTTGTAATTACAGAAGGGAAGTTTGAGTACCCAATAGTAATTGGTTATTAACAAGTGTTTGCATTGTTCAGGTACTATGGCTCCTCGATGAAAGAATGCAGCTCACCTTCCACAGCCACTGCTTTGCAATCTGAAGGTGATCATACTCAGGAATCTAGTAGTTCGGAGGTACAGATAAATGTTACACCTGAAGATCACCCATCTCGAGCTACTAGATCCAGTACAATGATGACCATCCTCCAGATCACTCCTTCCCAGTCTGACGAGGAAGGTAGAAGTTCCGAAAGTGGAGAGGAAGAAGGTTGCCAGTCTGATAATGGTTCGGGAGGAAGTTCAGAGTCTGCAAGTGGCTCTTCGGAGATGCAACCACACCTCCACTTGCAGTAA
>PGSC0003DMG400041271
ATGGATCATTTACCAAGTTCCGGCATAACTAACTTGGATCGGTTGCCACATTCTACAATAACTATGGGATCGGTTGCCACGTTCTGGCATAATTATTGGATCAGGTACCACATTCCGGTATGCTAACTGTTTGGGTTTGGGTTCCATGAGAGGACCAATGACTTGTTATAATTGTGTATCTTGAGAATTGTGAAATTGTTCGTTGTTCATAAAATTTGATAATATTGTATATGTTTGATATATGCATGTGTTATAATGTTTTATTGACTTGCTTATGTTATACTTAATGGGATAGCTGTGTGATCCTACCAGTATGGTTGTGTACTGATACTGCACTTGCTCTTATTTTTGTTGAGTACAGGGCATCTTCAGGCGGCTATTGACATACCTCACTTAGAAGATCAGTGATTGTCGTTCGAATTCAAGGGTGAGCCAATTCTTCCAGGCTGCCATGAGTTCTCCTTTCGTCTATGTCCATATTTCGGACTTAGACAATTCTATTAGTTATTAGTACATTAGTTGGGTTGTATCCATTCTTGTTTAGACTTGGTTCATTGTTAGATGTTTTGGTATTACTTCCGCAATGTTAGTTTATTATTGTTAGACTTTTGCTAGAGTTTATGGGAACTCTATTTCTTTCCTTAGTATTTAACTTGCTTCCGTAACTTAAATGCCTTAGTTTTTGCTTTAGTTGTTTGGTTTGGGTTGTAGTAGTGGTTCTCCCACCGGAGAGTTAGTGGGGTGCTAATCACGACGGTCTGGGTCGTGACAAATTTGGTATCAGAGCCTAGGTTCGTTGATCTCGATGTACCAAAATGAGTCTAGTAGAGTCTCGCAGAACGGTATAGAGATGCCTTTACTTTTCTTCGAGAGGCTATAGGACTTTAGGAAATCTTTAATTTTTTTTTCTTGTCTCATTTGATTCTATTACTTGATTCCAATTGGTATCTGTCGATTCAAATTGGTATCTAATCTCCTTCACTCTTCTGTCTGCAGATTGTTAACACTAGATACAACGGCGTCAGGCCTGTATCTCCAGTTAATGCTCTAGTTGAGGAATATTCAGTGAGAGGTCACGGTCAAGGCAGGGGTAGAGGAAAAGCTAGGGGTAGAGGCCAGGAAGAGTAG
>PGSC0003DMG400031333
GTTCTACTGTCATTTGTCATTGTTTAGCCTTTTAGGTTAAGATCTAAAATCTCATTTCCCCCAAAATCATATTCCCTCTTTTCAGCAAATCCGATATCCTTCAGACACACTTCCCCGTGAAGTTTGATTAGCGATTTCTCTTCTCCCTTTCCCCGTGCCCTAGTAAATCAACTCAATGCAAAGAGAATTTGAAGAAGAGCACAATTTTTTGCTATGTACCTCAAGGAATGCAGTTATTGAAGCGGTTGGTCCTTAAGATTGTGAGGAAATGGGTTCGAGTGACGATTATCCAGAATCATGGCTTTCAACCACTGTTGCAGAGCAAATGGGGTTAGGTTTTTCTCTACTTTTTTCTCCCTGTAGTAGTTAGGTTAATTATTTCGACTATTTCTTTCTGTTTATGGTAAGATTTCTGAAATTTTATGGTTTCATTGAGGGATTTTGGGTTTACTTCATGTGTTTAATGTTAAGTTTTATTTAAGTGTATGTTGTATGTTAATCCATATGATTGACCTCTGCAACAAATTATTTCCTCGAGAGTTGTTGTTATTTAGAAATTAATCTCTTATAAATTCACCATTTGCTATCCCTATTTACAATGCTCTTAGATTCAAGAGAAGGGTTTGTTGGTATAGTGCTTGATTGCTTGGTGAGTTGGAATATGAATAGAGGAAGCATCAAATGATTTCTAAAAAATATGGTCCACGCCGAAGATAATCAATGGTCTCTGCCTTTATTGAAGTTTGTGTCTCTTGTGTTTGCCACAATTTTTTATCATGGCATCATTTTAGCCAGATACATCTCGATTAATTCTCTCCATGGAGTAGCTTCATGAAATGCCTATAATTCTCTCAAAAAAAATTAAAAGGAGCTAAAAAAAATTGTGAATATGAAGCTATGGACTGAAGTGGCATCCAGATTGTTGTTTTCCCAGCAAAGATATCTCGTTTTCCTAATGTTGAAACATTCAAAGAAAAAGAGAATTCCTCTGGAGAAAAAAATGAAGATAACATTAAATATTCCTCATTTTATCTTTAAAAAATGAAAATGACATTAAAGATTCCTCATTTTAGCTTTTCTTCAAGAATCTCTCTAGTGTTTCTTTTTTCTTTTGAGGTTTTTTTGCTTATGAGAAGAAGAGTATTAGTTGTTAGAGCAAGCTAACGTGAATTCTTATATCTTCAATATGAGTATGTATACATAATAGAATAATGAATATGTGATGAGATTATTCACCTTCTTAATTATGAATTGCATAACTAGAAAAAGTTAATGTTCAATATCAAGTTGATTCGCAAGCAAGTTTGCAAGAAGGCAATTGGATATGGGATGGTTTTGAGGGCCTACATTGCAATTCGGTGAAGAGGCATGTTGTTGGTAACAAGAGATGTAAAGCATTTCAATATTTCAAGTACAAGAGACAGAGTTCTCTCAAGATTCAATTTTTAGTATTAGGTTTCTTCTGTTGGGAGTAGTGAATTATAAGGCACAGTATTAACCGTCATTAGTTCTTTTTTCTCTTTGTAATTCTTTTCTCTTTACAACAATAACATATTCAGTGTAGTAGTTCTTTTTCTCCTATTTTCTTAAATTTGTTTAGATGATGAAAGCATATGAAGATGAGTGACAGATTGTGCTTCACTTTATGTACTTGGAAGATTACCTAAAGAACCTAAGATCAAGTCTAAATATCTAATGATAAGGCTTCTAATCCCAATTGAAGAACAAAAATACACCTAGCTACTCTATTAATTGAACATCCAACTTCTAATTCTTGCAGTACTATTTCTATAAATTTAGTTCATTATCTAACAAACAATTTATTAAAATAGATCATGAGGAGTGTAAAATGACTTATTATTTGGTTAATGTGAGGTAAGGATCTTATTTTATTGCTCTTTTTTTATGCTAACTTTAAATTCCCTTTGCTTTCCTAGATAAAGAAATTAGTATTCTGTATCTATCTTGTTGCACCTTGATTTGTGTAGATAAACACTTCTAGTAGAAATTGCCAATCAGACTCTGTATTTGTTATCCATGATTTGTACCTAGTAGCGGCAAACCCAAATTCAATGAAATAGTTAGAATGTGTGCCTAGACTCCAATAAGTGTTGAAACATTTGAGTGCATGAATAGTTTGGATCATGTATATGTTTTATTCATATTGTGACACATTACTGAAGAGTGATAAGCTTGTACTCTAATGATAATTTTAAACTTTGGTTTGTTTATTTTTACTTGTGTGTTTTCTTATAACTTCCAATGTTTTCTGATTAGTGTCGACAATATTAGTCATAGATATCTCACTAAGATGTAACTAGGCAATGTATCATTTTCTTCATTGGACTAATATTAAAGCTTATATTTAATATCATCCAGTGATGCCATTTAGGCATAATGAAGTCAATAAGTTGTGTATCAATACTTCTATTGTTAGGTTACTGGCACTAGCAGTTTGTCTCTGTATATATTTCTTTAGTTTCACATTTAGTTAGATTGTTGCTTGAATTATATGAACCAATAGATCGTGATAAGTTGTTACTATTAGCAATGTTATACTATACTCAATTTTCCTGGGCTTCAACTTTTACAATTTTGTTTGGTCTTACATTTACTACTACTTTTTTGTTTTGTTTTTGCATATGATTGCTTTCAAGATGATGCAAGTGCATAGGCTAACTACACCATGTGAAATTTTCATAGAAAATTAAGGAAAATTATAATAGAATCTCTTGCTGGTGAAATTAGAAGTAGTAGGAAGTCCTGTGATTCCCAATGTGTATCAAATCAGGATCATGTATGGATTTGCAATACGTGTTAGGAAATATTTATGAGTTCATTAAGTTAGTTTTCGCCTACTTCTATTTATATGCAATCCCTAGTAAATTATTTATGTATTCACTGATCGTTCTTATGATTTTGTAATTTTTCCTCTTCTAGATCTTTACCATCAAGATGAAGTTGTTGCTTATGAAAATCAAATTATGGTAAGTACAATTAAAGCTCAATTATTTTGCATTGACAATGTGCACTGATTATTTGGTTCTAGTAGTTGTGTAAGATTTAAAGAAAAGGAATTGAACTCTTTCCATTTTATTGTTTTACCACACTGTCTTCTTTGTTTTGATCCCTTAATGCAATCATTTTTACTTTCTTAAATGTGTTTTGCTTTCTTTTACTCTAATATTCCAATGGTCACCTCTTTTCTTATTAGATTGTAATAATGGTTATATATTTGATTTCTTCCTAACAGGGATAATGTTATTAAACAATCGCAAATGAGGTCGATCAAGAATGTGTTTGAAGGCACTATATGTTTTGCTTATTTATAGTCATATCATATGATGTAAAATAAAATATTGTGTAGGAGTATATATTTAATTGACTTGTTAGTGACTGAACAATTTATGATATTGGAGTTGAAAAGTATTTTTT
>PGSC0003DMG400029981
CTAGGGAGTGGGTTCTACATAATCATCCTCATCACTCTCGTCGTCAGTATCATCGGGAGCCGAAGTAGTAGGTCGACGAGCGAGGTTCATCACTTGTTCTTTGATTTGCTGAATGGTCTCACTCATTCTTTCTTGTTCAGCTACTCTTCTCCGCTCTGAGTCTGCCAGTGCCGCTGTAAGTTTAGCTATTTAATCCGACATAGTAGCAATCTGAACACCGTCACGTGCCTCGGCTTGACGTGACGATCCAATACCTTCTAAGCCTGACTAGAGTCGTCTAACATCATTTCGAGAGCCTAGACCATAGCATCTACCCTTGTGTGTCCCCCCTACCACTTTTTATTTCCAAATCTGGGTGGACAATTCAGGTGTCAATTGGACCGAACTATCTAGATTCTCAGCGACGTACTGATGAAATTCATTTTGCATATAAAATATAAGAATTGACATCAATATATATATACATATCATAAATATATTCACTATTAATATATATTATTCATATTAAATAACTTACAAAAGGTCATTCGGCCCTTTCCTCCACCCACACATCCGAATCCGACTCATTTTCTTTTTTTCCTGACATGAGTCTTCTTGAAAACCTCTGGTTCAATGGGAGTGCGTCCCAATTCTTTTTCCTATAAAATAAACTGAAATTTATAACGATATATATGAATCAACTAATTATTTATTTAAAAGTTTGAATAAGAACTTACCATCTCTCGTGCAATTGTTCCAACCGTCCTTGTACCTCCGGTGTGCAACGAGCCACCTTTAAGATTGCCTCTAGCCTTTTTGGCTTGATCTGATATTGTTTTTCCAATACTAACCCAATTCATCAAAAACATGAGGCAACATCCAATCGGGACATTCACCACTATCCCGAACTTTCTTTAGCCAGCTAGACAGTCTAGAGGATGCCTTCCTCTCAACTGTGGTCCCAATGACCAAATTGTACCTCGACTCCCAAGTACACATAGTCTGAAAAAAAATTGAATAACGTTAATTAGATCGATAGTAAAGAAAAGTAAAGTATACTAAACTTAACTAAAAAATATTTACCTTAAAGTTATTAAACATCGCCTGGCATATACTGTTTGGAATCTCGCTCCAAGAGTGATAAGCATGTGTATAGAGTCTTCTAACACAGTCTTTTAAAGCTCGAGCAGCATCCTTTGCCGGATGCCACCTGCAAAACACATAATAAATATGTTAGTTCATGAATAATATATTAAATTATAAGAAATAAATAAAATAAACTAACAAATAGATAACAAAACAAAATTTATGATGATCCATCCGGCTCAATCATGACTCTACCAAGTTTTTCATTCTGCCCAGGAGCTAGAGCAAACATCGTATCATGTGGTGTAGCACTAGGTGTAGCTATAAACGAGGGTGATACATCAGGATGCACAAAATGTTGAGTCAATGGAGGTGTACCGGCCATAGTATCTGACTGCTCGCTACTAGAATCTCCAAGCCTCATGGCAGATAACTGAGGAGATGTACCTGTGGGAGATGGAGTACCTGCCGATAAGGGTCGTGCTCGACGAATAGCCTGTAAAGGTAGGTCCTCGTAACATCGTTAAGGCAATGCATGTGAAGTAGATGAAGCACCGACTGGTCGATGGTAATTAGGATAATATTGCCGAGGATCCACCATACCAAATGGAACAGCAAATAAATGAGTATCACGGCTGATGCGCTCTGGCATAGAAGAAATAGATCCTGCAATATCCTCAAGATCTATCGATCTCCTAGACTTCTTCTTCTTAGCATGTTTAGTCTGGCTAACTCCAAGATGCTCGCGATGTTTATCACCGTCACCGCCTGATGACATCTGTATGCAAATTTACATGTATAATACATATAAAAATCATAAATTAAATAAAATTAGCAAAATACACTTACATATACACTAGCTAGCTTTCATTCTACACTATTCCTCCCCGCCTGTTTCATTTTCATTATCGTCCCATTCTTCGTCGTCAAATGATTCATTTTCCTCATTCTCAGATATTTATTCCTCAACATTCAGTATCTCATCATCAGGTACTTCTTATAATATGTGTTGAGGATGTTGTAGTGTGGTTTCCAATTCAACATCAACTTGTTGTTGAACAATTGCAACATCATTTTGATACGCCACGTCTAAGACATTGTCAATTTCAATTCTTCCCATAGGCTTACTTTTTATAACAACCCACCAATCAGCTTTTTCTCTACGCAATGGATATGAAGCGTAATACACCTATTTAGCATTTTGTGCAATAATAAAAGGATCATAACTTCTGTATTTCCTGGTGTGTTTAACTTCAATTATATTATGTTGATGGTCCACCTTTGTGCCTCTATGTGATGGTTCAAACCACTAACACCGAAACAATACAATCTTCTTCTTAGGCCAACCTGAATACCTCACTTCAATAATCTCTTGAATGACACCATAATATTCAATAATTTGACCAGTACCATCAACATCACCTTGTATGTAGACACCGCTATTATTTGTTTTCTTGTTCCTAGAAACTTCTTCAGTTTGAAACTTAAAACCATCGACACAATACTTATTCATTGTCAGTACTTGAGATTCAGGTCCAAGTGCTACTTCTTTCACTAATTCCAAATGTCAGACACTTGAATATTCATCGTAAACCTACGTGATTGTTATTTCAAGTAATATAATTTAGTATAACATGAATATATTATTAAATACTTAGTGATTGCACACTTACATAGTTCCTCGGCCAT
>PGSC0003DMG400029978
AGATAAGGAGAGAGAGAGGGATATGGCAAGCAGAGGTGGAGGTTGGATATCATCAAGAAGCTGCATAAACACTAGTATTCCACAAAGAGAAAGTAGTAGAAGGGCCAGCAAAGGAAATCACTTGTCATTGGTAAATCACAATTATTATTGTTGTATGTACTTATATAATTATTTATACTCCTAGCTACCAAATAACTCTAGACTACTACTACTGTGTTGAAGATAACAAAAAGAAGCAAAACGCCTTTGGTGAGAATTTCTAGCTCAGATGGAAAATGGCATGGAGAATGGAATTGTGATTACATTTTCACTCTTGGAGACCTTCAACTTGAAGATTTAGCTGAAGAAACTGATACTCCACTTTCTATTCAACTCTCTATCCACAAGGTACATACAATATATTCCTTTGACCAACTACTTTTAATTCATCTTCATATTATAATTCATGTTCATGTTGATGAGCAGCACGCAGGCTTTGGGCTCTCAGTAGATGGAACAATTATCACATCTTTCACCACAAAATGTAGCAACTGTTCTTCCCCATACTGCAGAGAGGTACTCACATAACATACTTTAATTTCTCTTCAATATATCTATGTATATATATATATATATATATATATATATATATATATATATATATATATATATATATATATATATATATATATATATATATATATATATATATATATATATATATATATATATATATATATATATATATATATATATATATATATATATATATATATATATATATATATATATATATATATATATATATATATATATATATATATATATATATATATATATATATATATATATATATATATATATATATATATATATATATATATATATATATATATATATATATATATATATATATATATATATATATATATATATATATATATATATATATATATATATATATATATATATATATATATATATATATATATATATATATATATATATATATATATATATATATATATATATATATATATATATATATATATATATATATATATATATATATATATATATATATATATATATATATATATATATATATATATATATATATATATATATATATATATATATATATATATATATATATATATATATATATATATATATATATATATATATATATATATATATAAAATTTGTTCCTCTCAGATTCATACAAGCTTTAAAGTTTGGATATTACCATCAACCAGAGACAAAGGATGTACAGATCAACTTCCACTGCTTGGTTGGGATGATCCATCAGTAAGTAAGATTTCTTTTTATACAAATTAAACTAGTATTTTCTTGTTAATGAACTAACAAGAATTATCCTCAGGTTATCTATGTCAAACCAGGACTTGAAGCTGACCTTGATTCCTTGATACAAGATACCCTTAGACTTGCGACCTCTGTAAAAGTACTTGTCCATTTTCTTTTCTTTATAGAGGAGAAAAAAAAGTAGATTATGAACATTGCTTCTTCTTTTCTTTTATTTTTGCAGGAGACTTGTTCAGAATCATGTGAGAAATCTGAACCTAAATTGCAGCGTAGGAAACTCTTCCTTATATTATTTATATTTATAAAAAATATAAAGTATAATAGGAAAATCAATTCATATTTACTTGTTTAATTGCAGCTTTGGGTAAACAAAATGCTGCCTCCATTGATAGGAGGTGGTCCAGATTATTGGAGCTCAAGAAGGAAACTTAACTTTCATCAAAATCTCAATAGCTATGCACCTGGATCACTGTAAAACCAAACAACATATTACTTTCTCCCTCTCTTCAAACTATTATCTTTTCATAGCTCAAATGAAAATTAGTTGCAGTAAAGGAAAATCAACTGTTTGCTCATTTTGTTGCTCAAAACACTATTATACAGGATTAGTTTTTCACAGATAAAACTCCCACAACACAAAATTACTACTGTTAAGCTTTTATATCGTTCAGAGTATCCAGATATTCCCAAAAAGACCATATATAATCTATGTATAACTTTGTCCGCGAACCAAACAACCCCTTAACTTTATACGTGAAAATAGAGGGGAGAGGGATGGAAGGACGGACAGACAGACTAGACTCATCAAGATGCCATAGGTAACTGAAGTGTATGATACATAAAACAGGCTGCGCTAGGATATTTGAATGTTATTTATCCAACAAAAATGTTACACACTGCCTATTAAAAATGAAATTCTAATAATATTTCTACTCTCACTTGCTCTTGAATGAAATAAATACCAATAATAAATTCAGTAATTTAATATAACGCAGAAGATCTATGTCATCTCCAAGCCCAATCTATTTGTTCCTCATTATGATTTCTTACCATCCAAGCTCCTTCAGCAATTTCGTCAAATAGCTGGCCCCAACCCCAACTCGAAAATCCCAAAAAGAACCACAAGTCATGGATAGACTGGTTTCCTAACCTTAGCTCTTCAATGATAACTACTGTGGCCCTTTGGTCAAGAAAAAATACATTTGGCAGCACTTCCATTGACTGGTTAACTATATACTTTCTGGAAAACGCAACAAAAGGCATTCCACGTTTCATGACAGGGCCACCAAAAGAAAGAGGAGCCTCCTTCAGAAGCTGTACTCCATCTTCAAGTTCATCAAGAGAGTCCCAACTGATATGTTTGTTGACAATCAGACCTTGAAATCCGGTGCTTTGATCCACTTTCACAATAAGTACTTTGGATCCATCAAACGGGTGGACATTTAGAAGCTTCTCTGTAGCAACAAGGATGGAACCAACAACAACACGAGGGGCTGATTTTGCCGATCTACTAACAGGAGCTCTAATTTGGTTGAACTGATCATCTAATGTTGATCCTTCTTGAAGTATAATTTCATGTGGTGAGTTCTTAAATGGAGCCTCGGAATTCATGTTATGATTTATCCCTGGTTCACCTCCAGTCCACAGTATACCTGATGTAGGAAAAGGGAAAGACAAACTTAGAAACATATAAAATTTAAAAAAAAGTGTACTATGCAGAGTATAAAAGATAACTGCGCCAAGAAGCAAATCATCAGAAAAAATTATTGATGATAGGTTCCAACTGGATACAATAGAATTTTTCCTTTAAACAAGTACTCACCATATACTATATGAATAGACTTATTCTTTGCTCATTTTACAGGCAGAGGGGAGGAGGGGTTGTTGATACTATGGAATTGGTAATAATTCTATCCTTCTGCCTTCATTGTAAAGCATTTACGTCTCTTCAATGTTTGACATGAAATGCAAACCAGTGAAATATGGAATAAGAACAATAGAGGATTGAGTTCTATACTTTTCAAGCATAAGAGAAAATAATCTCAAATTTACTACAGGTGCCTTTAACTTCCTTTCCTAAACATGGTTGGGAATTTTTAATAAAATTCTTGAAGCTCTGGAAAGTGGTAGTTTTAATTATTCCAAGAATCCATTCCAGTATATGCCTTGGGCTTAATTCAAGTGGCAAAGGTTGAGGGATTTATGACTTAGATTTCAAGTTCGAGCCCTGTGCCATGGTATGTTAGCACCCCTTTAGTCTACCAACGGTTTACACATGGAAGATTTAAGGAAATTAGAAAGTAGAGTACTTTAGCTTATATGTTATTTACTTTTCCTATTTATGTGTAGTAGTTGTTTGTTTGCTGTAGATTACTACAACTTTTAAGTATTTATTTTTCATTTTCTGTGTAGCAATTGTTGCAGTAAAGAGGTTATTCCTCCACTTTCTCATTTCAGTTGTAGTAGGAAGTTATTTCCTTGTTTTCAGATGAGTGGTTAATCCACCAGTGTTGTATTTAGTGCATTTGAATTCAGTGAAATGTTATGCAGAAAATTATTAAGATTTTGAGTACTTCAAACTCAAGAGATTGCAGGTTCTCTCTTCACAAACTAGCACCATAGGTCGTAGGACGTAAACATTCGATTTCATATTGCAGCTCCCCATAACTAGATCAGGGGACCATAACAGCTTGGTATCAGAGACGGGTGTTATGGGAGGTCAAATTCAACATCAACTCGCACAATTGGTGAACTAGTATCAAAAAGAATGTGCAGCCAACTTAGCAAGACAGGATGCAATAAATGCTTTGCTTAGATACACTCAACAAAGGATTTAGCGAATTCAAAGGTTGATTCTGAATCAACTGAACATACCAGCCAGAATCGGGGTTGGAAGGGTAAAAGTGGAGTGGCAGGAGGGTCAGGATCAGATGCAGGAGGAAGTTCCATCATTCCTCGGTATACAAAGTTGAATTTTCCATGGTTTACTGGCCAAGGGGACTCTTGGGATGGCTGAACAAATGTGAACACTTCATTCGACACCAACAAACTCCAGAGGAAGAAGAAGTTGGACTTGCTTCTTTTTCATTTGGAGGGGAATGCACAACTTTGGATTGTACAAGTTTCTTATCCTACCTAGTGTACAAGTTTCTTATCCTACAGGTTCTTCGTAGTCAAAATAAAAAAATTTTACACCCTCAGATTGAATAGGTTTCTTATCTTTTTTTGAAACTGGTAACATGTATATATATATAAATATATATGAATTAGATTTGCACCATGACAATGCTATCTACAATTACAAAAACCCAACCATTCTTGTCCTACCAGGCATTAGGTCCAAGCGTAATTTAAGTTTGGATTCTTTACCCTCAAGTTAGGAAACTCAGAGAAATGAGCTAAAAGTAACTTTCAAGTCTTAGATTAAAAAAAGTTGACTTTGACTTGGTCAACCGATATCAAATAAAAATGGTGGTACATATGAACCTAATGACGTAGTAAATAAGGCTTTATTTGATTTACATGAATATGACGATGTTGTGAAAAATTCGGCAGTTGTGAATCCTATACCAAACAAGATTTATGATATAACTATTACTTTGGCCCGAGATGGGGTTGTTTTTACAGATGCAGGTCTACAAAGGGAGAAGGAAAAAGCAAGCATTGGAATGGCGGCTATAGATAGTTGTGGTCATTTGCTTCATGCCTTTGGTACCCCTATTCAATTTGTAGGGAAGGCCATAACTGCTGAAGCACTAGCAATTCTGTGGAAAGAGCACTACAAAAGGGTTGGTCAAAGGTTCACATACTGATCAGCAAAGAATGTCATACAAATGTTGCAAAAGAATTTGATAACATCTTGGGAAATAGAGACCATTTGCGAGGATGTATTGATGAAGTCTTTTGAAGAAATCGAGATTATATATATTCCTCGAACATGGAATGTATTAGCTCACAATCTAGCAAAAATTTCTATTTCGTGTATAAATAGGATTGCTTGGGATTCTGCCTTCCCAAGTTGTGTTCTAACGGATGCAATGGTGTCTTATGGACATTTGAAACATATTTTAAAGTAATGCAATAAAGTGTTTTTCTGAGAAAAAAA
>PGSC0003DMG400029983
TTTTTTTTAAAGGAAAAATATAAAGCCAATCAGGACCAAAATAAATAAAACTGGGTATTTGTACACACGTAAAGTGGATTTTAATTCCTTCAAACATCTAGGAATACAAGTCTAGACATCATACACACATAGTTGTCACTTTGTTGGAAAGAGAGACGAGAATCTGCACATGTCAAAATAGCAATCAACTGGAAACAAGAAAACTAGATAGATTTTCAGCTGGTTGACTGGTATGTTCGACGCCTGAGTTGAGATTCTGTACTAGGCTGCTGCAAGAAAATTCTTGTTGGATCATTAGGATCCACATAACTGCAAAATTGATAAAATCATCAAAGAGATCACCACAACATATGTATAACTAAGCAGATTATTGAGAAAACTTGATAGTTGAAAGGGGGAAATAAAGTGACATACGCATGTCTCATCATCTCATCCACAGGAGTTTGTGCTGCTTGAAGAGGATCTACTCTAGCTTCTTCCCTGGACTGTTGGTGGTATCGTCTCACTGAGGCAATTAAATTGAAAAATAGAGGAATAAAAGTTCCACAACCACCTTCCTTGAACAAAATCTTGAATGAGTGAGTGGAGTACAAGGCCCTGTTTTCATTTTCTGGTATAACCTGTAATTGTAGGGCAGAATCAGTCGGAGGAGGCAAATAGTACATGAATAAGCAAATCAATGTATTCAACTTACTGGATTCACATGTCCGGATATATTATTACAGAAAAATATTGGTTGGTTGAATTTTTCGCCATGGACATAAAGCTGCAAAATAAAGCCAATTTAAGTCGCACTTCAAATTTCATATAATTCTTTCTTTTTGGAGTTCAGTATATCAAATGTTTCATTACTTCAAACTAAAATCATATGACAACACAAAAGCTTTAGCAGGAAAGAGTTTATCAGTCTTCCAAACAAGGAATACATAAGAAGTAGACCCATCCACCATGTACAGGCACAATTTTTTTTATTTTTAAAAAAAAGAAGAGATTCCTCAAGACAGCAAGATGTAACAAAATCTAGTTTGTATAGCAGACCAGTAACAACAGTGATAGACCCCACATAAGAAGCAAGACTAAGTTGAAAATTCTAATGAATAGAACCAAAGAGAAAGGACTAGAACTTCCTGACATAAGAAAAATATAATTCACGAACCCACAAGATGCCCCAATGTAAAATTTCATTCTCGTCATTGACAAAAGATGCTTGTGATGCAACAACCAACCAACCATCCGTAAATTAATTGGGAAGAGTAGTCATGAACCATAACAGAAGTATAGCCATTTAATGGTGAAGTGCAGAGAGAACATCAGCAACCTCATATAACCTTAATAGACAGAAATCAATAAGTTGGAATTGAACAACTTATTTGCATCTTTAAGTGAGTTTTTTCATCTAAGTAATGAATATGGCTAGTTTCTTATATAAGTTGCATGATTTCAGGTTGCAATTTATTTGGAGTTGAGAAGATGGAAATAATGAAGAAAATGATCAAAAAGAGCCACAAATGTGCAGGTCTTTACGTAATAAGAGAAGTGCTAAAAGCTAAGGAAATATCTAATCACCATTCTAAACCACTAAAAGCGATATGGTCCATTGAGCAGCAAAAATTTGGCCAACTTCAATTCATAAGTTCAGAATCACCACTGGTGAAACTAAGTGGTTCTGGAATGCCATTGGCATAAGCTGAATCGCTAAAAGCGATGCTCAATCGAAAATTCAGAAAAATGTAAATTTGAACAAGATTTCGCTATTAGTGAAAATCAAACGCAAAAGGCAGGCACCATATACCCACTTTCATCAAGTGTTATTAAGTTGTTATGGTATAAATAAAACAATGTGTTGTAACTTTAGTCATCTTTGGCTAAATTTTCATCTTAGATAGCAAGGATTCATCAACCAAACAACATGCGATTGAAGATTGGATGCTTTTTTTTAAGTATTTCTAAATGTAATAATGAAATTTACTAGTTTTCTTTAATTCCTAGTGTTGTAATCAAATATTTGGTTTAGTTGATGTATTTTCAGATTTAGGACATGATTTTAGGCATAATTTCCACGACAGTTTTTGATTTACTTCTTGGACTTCTGTATTGAATATTATCTTGCTATTTATGAATGCGCCTTTTGCTTGTTTGATTACACTTGTGCTTTGTAGCTTTCCCTTTTTCCAAAGAGGGTGATCAACCCTTTGACATATCCTAGTAAGATAATTCACCTTGGGGAAGGGAGTTAGGTTTGGACATGGATTAATTGACAAGACTCTGGGTTAATTGAGGGTTAACTAATCCTAGTCCACTATTGAGGTTAGGGCTAATCCTTCACTCTTGTAATCAAAAGTTAAAATATGCTTAATGCAACTTGGTTAGATTAGAAATAATCAACTAAGTTGGGCTCACGATTGTTGAAGAGAACAGCTATTGGGTAATCAAGGATTGAGTAGTTGTGGTAACTGGGTAATTGATTTTCAAGGGTAATTAAATTGACTTGGGATTAATTGGTGAGGTTTACACAATGCATTGGATTAGATTTGAGTTGATTAAAATCCTAGGCTTTGAAATCCCTTGGATTCCTTTACTTGTGAGTCATTGATCAACTTATTTGCTTCCTTAGATTAGATTAGATACCTCCCACCAAGGCTACAATAAATGAAAAGAAATCATCTAGTGTTTTGTTTCTACTGTGATTAGAACTAGTGACCTCATGTCTCCACCAATTTCATTAACCACACCCTTGGGTGCTTCTAAGATTAGATTCTCTTTCTTCAGTTTTAGTACACTTCTTTTTGTAAAGTATTTGGCTTAGGCTTAGGCTTAGCTAATTGGTGATAATTCCTCATTTTCTTGATCGGCGGGATTCACCCAAAATCAGAATTGGGTAAATTGTCCCTATGTGTCACTCTTTTCTTTTTAGTCCGTCCCAAAGAGAATGGTCTTTTTATATTTAATAACAATTTAAGATGTCTATTTTACTCTTAATGAAATGATTTATAATCATACAAATATCTATTGCTTATTTTAGATCACAAGTTCCAACATCTTCCTCCTTTCTTCCTTGAACATTGTGCACCATCACCAATACATCAATTGGAATGGAGGGAGTATCGCATATAACCATTCATATCTCTTATAGAGGTATTTTGTAGACATCAAAATGAATCAAGCTACAACAAATAAACAAATAAACAATTAAAAAATTAAAATGTTAAGTATCTTTTTCGGGAAAATACTTTGAGCTTTTTGCTTTTCACATGTAAATCATTAGTGGAAGAAATGAAGAATAGTGCTTCTAGATAGCACTAAAGCAAATTTTCACTAGGATATCATATTCATTCATTGTAAAAAACTATTTGATGGTTGACAGTTGACCAACCTGGCACCTACAACTATGTAAGTGTCCAGATAGCGTCTTTTAATTTCTTGGTCTATTAATACATATTAACATCATTCATGAGCAATCATTGTCACACCATTCATTTCCTATTTCATACCTCCTAACCCAATCCCCAAATTGTTGAGTTCTATGTTGCTCGGGCTCTTCAAAAATGCTAGTGTGTCGGATCCTCAAAAAGTGGTGCAATTCTGGAAGACATAACACGGGTGCAGGTGCATTTTTGGAGGTCCAAGTAACATAGGTTGATTAGCAAATTACAATTCACAAAGAAAACAAGATAATAAAGAAGATCCGTAGTGCAAAAGCAGCTTCACCTGAATTCTTGACAACATGTTCAAGATAACAACAAAAGAGGACAAATGTTCACTACTAACCAAAGCCATTTGCCTATTTGATAAGAACCAAATTCATTTGTCTCAATCTTTGTACTATGAAATAATCTAAAGCAATGATGAATAAATGGCAAACAGGACGAATCAGAGTTGTAAAGCATATGCTACTTACAACTAAACACCAATGGCTGATACATACCAGGGGCATATCAAATGCAATGAAGTTGTCGACAGGCTTAATTGAAACAAAGACCATCCGAATGTTGGATAAATAGAGTGTTCCCTTTGCTTTTACTGCTCCTACTCTGCCAGCAAATAGTAAAATTAAGAGAAACATAAAAGCAAGGAAGGAGAGGAAATACAAAAGAAGAGAGAAGGTGATGCCTAGGTGTGTGTTGATGCTGATTCTACAATACCCACCAAATTCTCCATTGATTAACAAAGGGTATACATAGTAGTAAAGCATGACAAATGGATTTATGGTATTGTTTATTTTCCAAAAAATGGTGGTAGAACAACAATACATGAGAAACGAACAACAATAATCTATTTGGGGACTAAAGCTAAAACTGTGTATCCAAAGAAGATATAAAACGGGGTATACTCATCCAAAACATCAGGTCTCACAAAATCCCGCAGCCCCTTCCCTCCTTCAAGTGAGATGAGATATACTCACAATCAATAAAAAATAAAAAATAAAATGAAAAGGGGTTACCCGGGGATCTTGTCGACCTCAAAGTCGACGCCATCTCTGGCCAAGACGAAGAGTTCATTGAGGAAAGGCACCGGCATCCCATTCGGAAATAGTTGAGGATTCACCGCCATCTTTGCGTTTCACAAGTCAATTGTACACACAATCACAACTCTCGTCTTTTGAAGAAGAAACGCACACTCTTCCTTTTCTTTTTTTTTTACATTATTTATTT
>PGSC0003DMG400039243
ATGGCTAAAATGATGACCCAATTAGATATCTTGTCAAAGAATGTCATGGGTAGTTGTACTAGAGCGGTCAATGCTGTTGGTGTTAGCGGGGTAAACCCCGAGGATGCACATTTTGATGCTCTTTACAATGAGGAAGTGAGCTTCCTTTCAAATCAAGGTGGTGGTTTCCATCCGATCTATCCTAGGCCAGGCGGGAATCAAGTTTGGAATAGAGAACGTGATGACGGTTGGAGAGACCGTGAAAGGGAATGGCGTGATCGCAATGGAAGTTGGAAGGAGAGAGATGGGGACAAAGAGAGACATGTACCTCCCCATGAGCGTCAAAATCCCAAAGATCAAAAGGTTGACCTAGAGAATTTCCGCACTAAAGATATGCTCTCACGCATTCTCAACAAAGTGGAAGAGTCAGACAAAGTGTTGAAAGAGATGAAGGACGACGTCTCAACTCTCAATCAGACGGTGACCTCTCACTCCATCTCCATTAAATGGCTGGAAACACAAATGGGTCAAATGTTCAATCATTTGAATCCAAGTCAAAAATGA
>PGSC0003DMG400047112
ATGGACAACCATCCAGATGTATGGAACACTCTCAAGTTCCACAAGTTTGAGATATCTACAAAACTCCAGGTCCCCTACATTCCTACTTGGGTCCGAGAATTTTATTCGACCTATAGAGAATTAGTGCTAAAGGGGAAGAAGAAGGAAAGTGCTTTCAAACCGTTGGATTTTATAGTGGTTCGAGGCAAGAAAGTTAAATGCCTCTGCTCAGATATAAATGTTGTCCTGGGGTGCTCATTGAACATTATGCACGATTACATTAGTTTAGTCCTGAAGAAGACCTTAGAGAACCTAAAGAGTTGCTTGACGCTGCTTATCTCCGATGTCACCCGGAGGTGGATTGAGGATGGTGCACCCATAGAGAAGAATGACTTGAATGTTGCAGCCATATACTAG
>PGSC0003DMG400041838
ATGACAACACAAAGGATAACCCAAAGTTACAGAACTAGAGATGCTGAGGACCAATGCAAAATGGCGATGAAAGTGGGTAAACGACGGATCGCCGAACCACTCGGTAAAGCACGACTTATTCCTCCGAGTGGACTTTTGAGCCAAAAAGCTGAAAACTATAAATTGATTTTTAAAAGTAATTTTTAAAGAGTGCTATCTTGGAGTTTAGACCCAGATATTGCAGTTCCCATTTTAGGGTTAAAGTTTTCTCTTAGTTTTGTAGTTCTTATTGTAGAGTTTGAGGATTTTGAAGCTTAATTTTGAGGATTTGCAAGTGGGTTTATAAATTTCTTCAATTTGGACCATAGTAAAGACTTGGTAAATGATCATGGCGAATGTATTTCGTAAATTTATAGAACTTGAAGATGCTGAAGGTCAAAGCAAAAAGGCGACAAAATTGATCAAAGGGCGGATCGCCGAGTGGATCGGCGATCCCGACTTACTGCGTCGACTGGACCTCCACATCACACTTTTTGACAACTATAAATACTTGTTTAAATTAGCTTAG
>PGSC0003DMG400029979
ATGGAAACCGAAGGAGACGTAAACGCCGCTAGCACCACCAACGTCCGTTCGGATGGTGGAAAGAAGAATCGCAAGGGAAAGAAGAACCTTAAGAGTAGCGAGGAAATGCTGCTAGACCCTACACCAAGCGAGGCGCTAACATCTCACCCGCCGTCGACCACTAAAGCAAGTGACGATGACCTTGGCGAGGAGCACATTGACGTCATACCCGGAGAGGAGTGGATCGCAAGGGTTGAAACAGCGAGGCAGGCTGTGGAGATATTAGGTTGGCGTTTGAACGTGGCTGATGGAAAATTCAAGACTCTCGAAGACTTCACCCTTGAGGGGACAAACAACATCCGCAAGGAGTTGGAGGGCCGCCAGCATGCCGAGTTTGAGATGAAGGACGTTATCACTTCCTTAGAGTATCGGCTCATAGAGGTGTTGAGCACGATTGAGACCCATGAAGGTCGAGATAAAAGCACTCAAGGAGGGCGTGGAAGTTGGAGGATCATTGTCGCTTGA
>PGSC0003DMG400036637
ATGTTCGTGAAAAATGTGATGGGTAGTGGTGCAAAGAGTGTTAATATTGTTGGTGTTGGTGAAGGGAATCCCGAAGAAGATCATTTTGAAGCGTTTTACAATGAGGAAGTGAACTTCCTAGCTAATCAAGGTGGTGGATATCGAGCAAACTATCCAAGGACAGGTGGAAACCCAGGTTTGAATCGAGATGAGGGATGGAGAGACCGTGACATAGATTGGCGTGATCGTAACGCCACCTGGAAGGAAAGAGATGGTGACAAGGACAGGTATGCCCCACCCATAAGCGTCGAAAGTTAAAGGAGTCTGAACATGTCTGTACGGAAGACATGCTTTCACTTATTCTCAACAGGGTTTTAAGGGTCAGACAAAGTATTGAAGGAGATTAAGGAGGATATCTCTACACTTAATCAGAAGGTCACCTACCATTCCATGTCTATCAAGCAGTTGGAGACCCAAATGGGTCAAATTTCTTCTCATTTGAATACAAGGCCAAACGGGGGCCTACCAAGTGATACCTTGGCAAACCTAAAGAATGATCTGTAAATGGGTACTCTCGTCGTGCCATGACATTAACTAAGGTGCTTCTTGGGAGGCAACCCAAGTTTTTGATGCTTTAATTTTTTGATTTTGAATAACAAGTGTTGATTGTGCAAGTTAAAAAGTGAAAAATGTTGGAAAATTGGTAGTTGGACGAGCCAAATTCTAGTTGCCGACAAGCCGAATAAGTGTGCGATCCCCGACTTGGACCTCTTTTGAAACCACCAACCTTGAAGGGGATCTCTGTAAAATTTGGCAGGCTACATGCTCACTCGGTGACCCACCGAAAAGGTCGGCGAGCACTACTTTGTCTGCCGTTTAAACCCCTAAATAGCTGGGAGTCTTGTAAACTCGGCGAGGTAATATACCACTCGGCGCATCACCAAGTTGTTCTAAGAGCACGACCTATTACGCCAAAGGGAGCGTGAACTAAAGGTTTTAAAGACCAAATGGCTTAAAATTTTAAAATACTTCATCTTCTCCCATTTTTAACCCCCGTACTCTAACTCCCCACATTAAATCTTTCATATTTTCTTGATTTTTCCCTCGTGTCTTGTGAATTCTTTGCTTGCATTGTAGAACTTTTCCCCCTAGCTTTTAAACTCTTGTTTTTGGCTTAAAAGTTTTGTTTTCTCGAACCCCGTACTATAAATGTGTCGTTGAAATAGAATGCAATCTGTAATTTGTTGGTGATTATTTTTAGGTAGTTGATTATAATCATTATTTAATTGTTTGATTGCTTTTAATAAATTGAAATAAGTGCCTTATTGTGTGTAATTGGTTGATTCTTGTGGTCTTCCTTGTTAAAATCAAGTCTAACTTGTTGGGTTACGGTGTATATGTATTAGGTCTAGTGGGTTGAAGTCTACGTAACCCCAAATTGTGCTAAATGATGTAATTTTCCCAATGATGGAGCGTTTGACGTCATTATTAAGGGCAAAAGTCATCAAATGGCCCATTTTGGCCAAATCGGGGGAAGTCTGAGTACCCTAAGGGTATGGGTAGTATGGGTAGTATGGGTTTAACCTTAATTGCATAGTGTTTGAGTTTAATTTTGTTTTTGTGATCTACGGGTTGATTCTGAGAAAAAGGGTTCAAAACTGGGATGAAGTGCCATTTGGTGAGCCAAGTCGGGCTTGCCGAGTGGTTCGGTAGTTCACCAAAGTCCCCCACAGATCGCCCTTAATTTATATAGTTGGTTGAGTTTGTTCTATAACATTTGGCGATATGCTTGAGATCGCTAAGTTCACTTGGCGGCTAGCTGAAAGGCCTTCTAGATTGCCCTTCTACGCCCCTAAGTCCTTAAAATACACTACCACTTTTGGCGAGCTACTTCTAGGTCGCCGATTGGTGTCACCGATTTACCTAGTGACCTTGATTATCTCCAACAAGTCTTGATTATTTGAAATTTTTATGTTGGTACTTTTGGCGAGACCGATCTGGCATGCTAAAACGACTCGGCGACTCGCCGAACGATTCAGCGAGTGTTTCTGCATATTTCTCGAACTCTTTCGATGTGTTTTTCCGTTGTTTTGCAGAAATGGATAAACTCAAAGAGTCAGGAAGAGACACGCCGCTCCGCAAGCGGGCAGGAGGAGTAGTTATTGATGAGGATGCAGTTGCATCCAGAGCCAAGGCATCAAAACACCTTACAAAGGGAGGCATAGGTAAAGGCAAAGGCAAAGGAAAGGGCAAGGTACCCGTGGTTGAGTTACCGGAGGCCAGCTCTGACAGTGAGAGTCTACGAGACTCACCTCACCTCATCAGAAAATGAGGGAGAGACCTAAGTTTCTCAGGCTTCCATCTTTGAGCCTATGGATGACCAGCTATTAGAGGCCCGGAGAGCAGAAATTCGCTCCAAGGCAATGCATGATCCGTATAGGATTTTGGTGCCTCAGACTCCTCCTCTAGCTCCAGCATAGACTATGGTCCTAGAGTCACCAGTACAGGGTCCTCCTCCTCATTCACTCAATAGACTAAAACTCGAGGGTTTGAGGATTATTCTTGAGGAGAATAGATTATCCACGAATAGTGTGGTGGACAGGTATCTAGAGATATGGAGCACTCTCATGTTCCATAAGTTCCAGATTCTCACTAAACCCCAGGTCCCTATATTCCTAATTGGGTCTGGGAGTTCTACTCGGCGTACGAAGACATGGTGCCCCAAAGGAAGAAGAAGGCCAGTACCTTCAAACCAGTTGATTCCATAATTGTTCGGGGCAAGAAGGTGAAATGTGAGAGTGAAGACATAAATTCCATTTTGGGATGTACTTATAACTTCGTGCATGATTACTAGAGTATGATAAAGACACAAACTATGGATGACCTAAAGTGTTAGTTAGTGCCTCTTCTTTCTGATAGCACCCCGAGGATGATTAAGGCGAGAGTGAAAATAGAAAAGAAGGATCTCAATGTGGCGGCGAGGTATTGGTTCGATTTTATTAGAAGCACGATCATCCCGTCCTAGAACGGCAATGTTATCAACACAATCATTCCGCCCCACATTCAGATCGCAGAGATCCATGAGAGGGCCTTCAAGGCCACTACCACCCTGCCTTTCTCGTGTCTGATTTTCCATCTCTGCAGGGAGGCTTTAGTGCCTATTTGGCATTGTGACAGGTTGTTTGAGGCGACCAAGACATTGGACATCGTTCTTTTTTGGGATGATTCCAACCTTATTGTACCACAAAGGGAGCCACAGGTTGAGGTACCACCTTTGGGTGTTGATCTCGCTGCGGATGTTGAGCAGGTCTAGGCTGATGACTCTTTTATTCCAGGCACTACTAATGCTCACGCTCCAACTTCTATTGCCACTAGCCAAGCCCCAAACTCATCCCGAGCCACTGCCTCTTCAAGGTCCACTACTGTTCCTCTGGCCCGAGTCCAGAAGCTGGAGACACAAATGGCCACTTTGTTGCATCATATTCAACCATGGATGCAACATTCTATTGTGGAGTCTGAGGTGAGGATGGAGTAAATGATGGATCGGAAGATTTAGGTCGTTCATAAATGCCTGGATGCGTTCGAGTTGAATGTCTTAGAGAGGCCTGCCCATACAATTGATGTGACCACTTTCCAGATGGAGTTTGCTAGCCTTCGTGTTCATGTTGTTGCCCTACTAGTCCTTGTTGAGGAGGTATAAAAGTCTTACCCTGCGGTACCGGAGGATGAGATGGTGATGACTACTCTATTTGGTGATACTATGCAACCACCAGACTCGTCCCGTACTGCTGGGAGGCACCCTCTCTCCGACCACACTTTTGATACTAAGGAGACTCGCCGATTGAGGAAGAAGGAGCGCCAATAG
>PGSC0003DMG400029984
TTAAAACTCCAAATCAAGCTCCGGCAATCTCCATTCATTTTCTCCATTTTCCGGCGAAACACCACCAAAAGAACCTCCAAACGACCACCTGAAACCACCACTCAAAACCCCCAAAAACCAGAAACGACATCAAGCAGAAAATTTAAGTAAAACATGCTAGAAAATTCCATTTTTCTTTTTCTCTATGAACGTTTACAAATGATACATAGCATTAGCTAATTAATTCCTACAAGTTGAATGACCATTGAGTTATTAAAAAAAAGGTGTCTATCTTTTCACTCTGTATGTACTCTTTTCGTTCCAATATATATAAATAGATTTATTTTTTTAAAATTAACAGATTGTCAGAGTTAAGTAAACAATAGTTGTACTTGTACTATGAGGGGGAGAAAAAGAGCATAGTGGAAGCTTTTGATGTGAATTAGTTTGTGGGGAAAAAAGGGGAAAAGAGTGTAATCCAGCAGTAGGGGAGGGGAGTAACTGAGTATGCTCTACCTCAGCCTTGATTCTCGCCTGATTGTGTTGTTGGTTTGATCTGTTAGCGGTGCTTCAGTTGTTTTTCCGATGGGGTTTTGGTCGGGTTTTGTGGTTGGTTGTTTGGAGGTCGGAGAACTAGTGGTCTGGTGGTCATTTGCTGGTGATGGAGGTCTGGGTTCTGTGGGCTGAAGTGTGGTTTTACCACTGGATTTTGGCGTGGAGAGGGTGGTGTTTGAGAGCTGTTTCAGGTAGGTTTTAGGGCTGTTTGAATGATTCCGACGGTGGGTGGTTTGCTTAATGTTGTTCCAGCATGGAACTGGCCGGAAATGGAGAAGAAATATCTTGTTGTCATCACTGAAAAGTAGAAGAAAATGGGTTTGTTGTTAATGTTTTCTGCTTGATGTCGTTTCTGGTTTTTGGGGGTTTTGAGTGGTGGTTTGGAGGTTCTTTTGGTGGTGTTTCGCCGGAAAACGGAGAAAATGAATGGGGATTGCCGGAGCTTGATTTGGGGTTTTAATTTAGTATAAATGGGTCGAGTTCGGATTAAAAAGAGAAAAATTGGGTAATTTTAATTGATTTGGGTTTCCATCCAATTGAGGGGTAAATTTGGTGAAATTAGTAACGGGAGGGGTAAAAATAACTTCATTTTAACGGCGAGGGCATAGTCAAACAATAAACCAAAGTTGAGGGATATTTTTGACCCTTTTCCCTTCAATTTATACAAGTCTGATGTGTGGCTTTTTTGGGACAAATCAGCGAGGATAGTTGGGCTTCACTGACTGTTCGGCAACTCGCCGATTCATTTCGCGATGCGCCTTTTTGCCTTTTATCTAGCCCATCAACATTTATCTGGATCTCCATTATTATTTTTGGTGACGAGGTTATCCTTCGCCGATATAATCAGCGACATGCCGAATGGAGCTGCTTCTTGCCAAAGTTACTCATAATCCAATCTCAGAGCTCTGAAATTTAGGCAATAGAGGAGCACTTTGGCGATTCGTTGAGTGATCTCGACGACCATAAAACTTGTTTTTTTCTTCTCTTTTTCAGCTTGCGCCGTCCTTGTTGCCTGTTTCTATCCTAGTTTCATTCCTGATGTTTGTGTAATCAATGACACAACTTCCAATGCAAGTGTCTAGAATCGTGCAATACTATATTAACCCAACCAAGGGTTAGAGTCGAGTCCCAAAGGAGTGGTTTTGAGAATTAATAGGAAAATAAAATTAAGTTCTAACTAGTCATAGCTAAAGACATTAACGATTAAAAACATTGCAAATCAAAGGGGGGACACAAGAGTGTCAAAAATCGATTTGGGGGTTTTGTCACAAATATAGCTTAAATAGTAAAAATACCAAAGAAATCTATGAATAAGAGGCGATTCTTGGGGTGTGACCGCAATATATATTTTTTTAAATCGTTGGGTACATGCTTTCGATAGGAAATTTGCAAGATAATAGTGACTAGGCTAAGATTTAGATGAAAATAAGTTCCCTTTTGGGCAACTTACCCTGTTTCAAGTGGGTTCATTTCGGACACCCATTTGCAGCATGAAGGCCAGCGTACGCCTTACCCCACTTACTTTCTCGAGCTAAATGTTATGATATGGGACTAGGGCTCACCCTCTCGAACAGAAACTCATGTCGACCCAATCCTTAGGCCATCAGTCTAGCGGTCTTGGTTTTGCGACCTCTCTGTCGAGCAAGCTGAAAAGACATGGGTGGTTATGTATGTGCAACTACAAACCCATTAAATTAAACCACAACCACTAGGTGAAATCACCATTAAAATGCATCTAATCTATCAGCAAGCAAAACCCAACAACAATCTTAACACATATTTGCTAAGTCCACATAATCTCCTTAGACAAATGTGCAACTAAATTGAATGGTAGTGTAACTAGATTCAAATCCAAGTTTTTCATAAGTTATGCAAAAATAGTAAACAACCATTTCTAGACTTACTGTCACATGTAAAAAAGCTTACTAATGCAAGGAATAATGTCTAATCTAATACATCACTGTCCAAAAACTAGAAAGACAAATCCAAGATAGGCCTCCAGATGCAAGGAGCACAACACAAATTTGATCAATGCTAACCACAAATATGAAGGACTGCGCTAGAAACTGATAGATGCAAAACTGTAGAGTGAGTACCAAATCACTAGTACTTAGTAGACATCATATCCAACCGAGCTTAAATTGTAACTATAACACATAAAGAATGGTTAATATCCATCTTCCTTTACCCTCAAATTGGTGATAACCCGACCCTCAATTGGTGATAACCCGACCGAATGTCAATATTAGAAAAGTAACTTTCTCCTAAAAGTTGATCAAACAAATCATCTATCCTTGGGAGAGGATATTTTTTCTTAAATGTAACCTTGTTCAATTGTCGGTAGTCAATATATATACGAAGTGAACCATCTTTCTTTCGGACAAACAAAACTAGAGCACCCCATAAAGATACTCGATCAGATGAAACGCTTATCCAACAAATCTTTCAATTGATCCTTTAATTCCTCATGTTCTGCCAAGGTCATTCGATTTGCGTATCTTGAAGAAGGTCAATGCCGAAGTCTATTTCCCTTTCGGGAGAAACACCAAGTAAGTCATCTTGGAACACTTCCGGAAACTCGTTAACAATGGGGATGACTCGAGAGTAGGGGTTTCAAAATCCATATCCCTAACCCACACAAAATGGAATATACAACCCTTAGAAATAATCTTTCTAGCTTTCAGACATGAAACAAACTGACTCTTAGGCATATAATTTGTCCCTTTCCATTCTAGGATAGGTTCATTTGGAAACTTAAACTTGACCACACGTGGTCTACAATAAATAGATGCATAACATGAGTGCAACCAATACCAGGGATAGCATCAAAATCTAGCATCATCAAGCTCTACAAGATCAACATAAGTGACTCTATGGGACAAGGAGGCGAGACACTTTCTATAGACCCTCTTAACCACAATAGGATCACCAACATGAGTAGAGACAAAAAAATGTTCTAACAACGCATCCGGAAGAATATCAAACCTCATAGCAACATATGGCGTCACCAAAGATAAGGTAGCACCGGGATCAAGTAAAGCACAAACATCAAGTTGGAATACTTTTAACATATAATCACATCGGGAGAACCCTCTTGCTCACAACGAGTCTAAAGTGCATATAATTAGTTTACTTTTGATCATCACTTGAACCCGATGAAAGGTAAAGTGGAACCCATCGAAGATTATCTCCATCATTCTTAGCAACTTAGGGACAATCCCTTATCTTGTGATCCGTCTTTCCATAACCAAAACAGGCATTAGAACCAGCTAGACATTTACCTTCATACTTTCTTCCACACTTAGAGCAAGTAGACAATGAAGGTTTACCGCCATTCCCTCTTTGAGATTTAGGGTTAGACACCATATCTTTTTTGAACTTAAGAGAAGCGTTAGAGGATCCTTGACCAGAAAAACTTTGGCAGAACTTAGAACGATCATGTCTCTCAAACCTCAAATGTGAAAAGTCACCATCATCGATCTTGGCCCTCTTTTCCTCCCTAGACCTTTCTTTAAGTTTCTCCTCTTCAATATTTTGAGCATGAACCATAAGACAAGAAATGTTAATATCATTGATGTGCAT
>PGSC0003DMG400041263
ATGCATGAATGGCTGCTAGTCTTGAGTCTTTATTTCCGTAAGGTGTCTAAAGCGTCATTCGAGGACAAATGCTCCCAAGGGGGAGATAATGTGACACTCCGGAAAATGGTAGGTTAATCTAGATCCTAAACGTGATTATGAACATCAAGTATGAGGGTTATTTGGGTCAAGACCAAAGGGGCAAGTGCAAGGCAAAGGGGCCAAGCCAAGTCCAAAGGCCTTGCTTGCCCATAGCTTGTTGATACTTCCCCACCTTCACAAGTGGGACCACGAGTCGTGGTTGTAACTCCCCGGAAACTAGTGAGTTAATCTAGTGTGTTGAAGAGTTTTGTAGTGGAGTTTGGAGTGTTGTATGAGGGTTAAAACTTGTAAAAATGTTTCCCGCACTTATAATAACTTGTTTAGGGGTTAAACGTCCGGGTACGACTCCCCAAGGACCACCCACTTGAGGAGGACCCCAAAACAGTCCCCAAAACAGTCCAACTTTAGTGACCTACGGTTGCAAATCATTCCCCTTAGATCAACCTATGCCCCATAGGTCATGGGCGTAGGTCAGGGCTTGAAATACCCTACAAATTATGAGCCCCAGGTCCAAACCACGGACCCAAAACACTTTCAGTAGGCCCATCCATGGTTTGTGGATGAGGGTCTCGTAGGTTCTGCTAGTTTTGGAGTTTTAGTTTTTAAGTTAGTGTTTAGGGGTTAGTTTAGTAATTAGTTGAGGGGTTAGGAGGGATGATTAGTTAGTTAATTAACTTCCTATAAACAGTTAATAGACCCTAAACTAATGATTTTAACTCATTCATCTTAGAACTCTCAAATTACTCTTAAGAAATTCTCTCTCTAGAATCAAAGAAGAAGAAGAAGAAGTGGGGCTGCATCTAGGTCGATTCACCATTCATTTAAAGCTTTGTTTAGGGCATTGATTAAAGGTATGTGAATCTTAATCATCCATGGGTTCTTCAACCCATAGAGCCCCCATAGTTTCCCCTCAATTGTGAACTCAAAAACCCAATTCTAGCTAGGGTTGTGATTGCATTGTGGGTAGGGTTTGGGTGTGATTCCAATCTAGTGGATATCACCCAATTATGATTTATTTAACTTTGTTTAAGTGATATTGTAATGATGTCATGTGATTTCTATGGTGAACCCTAATCTAAATTGATGAATGTGATCTTTGTGGGTTGATGCCATTAGAGGTGGAATTGAAGGTCCATGAGTGATCTTCCTAAATCAATGTTGTGTGTAGTAATTGATCAAGATTAGGATTACCTAGACATGAATGAAACTAGACTCTATACTACATGATTGATCTTGGCTTGTAAAGATGAAATTGAACCTTTAAGGCAAATTATGACTAGAATCACCTAGTATTAAAGAATGTGATTGAATGTCTTGTAATCTAGGTTCATAATATGCTTTCATGATGTAGAGTCATTGAGAATGAGGAGTCATAGTAATGAATGATGATCGTTAGGGATTAAGCAAGAAGCTAATGTGATCAACTTTAGATCCTAAGGCTTTGAGAGTAAAATCTACATATGAGTTCAAGGCTAGTGAATAAGATTGTGTTGAGAGACCTTTACTTACTTAATTCACCATATGAATCATAGATGGTAGGAAGTGATAGGATCACTAAGGTCATGATGAGATCCATGTCTAATGAAGAATTCTAGACATGTTGCTAAACATGAATAAGAACTTAACATGAAAGACTTCTCACATAGAATGATTCTTGGTTGAAAGGTTTGCTCACCTAAAATGAATCTAAGTCTTAAGACTATAAAAACGTGATAAGGCTTGTGGTGATTCCCCTAAATGACCTTTGCATGATAGGAATGTGGGGTGAATTCCCTTACTCCTAATTAGTTAAACATGAGGTGATTACCCATGTCATGATGTGGGGAGTGTGAGGTGATTACCCTTTTATATATGTGTGACTCCCAAGGCAAGAGGTGATTACCCATTAGCCTTTGTGTTGATTATGGAGGCGATTACCCATAATCCTTATGTGTTGATGTGGAGGTGAATACCTACATTATACATTTAAATTGATATGGAGGCTAGTACCTAAATCAGCCTAAAATGAATATGGAGGCGAATACCTATATTCTTCTAATAATGAACATGGAGGCGAACACCTATGATTCATTGATGTTTATGCCTTGAGGTGACTTTCCCCTTGCATTTATGAACATGAGCATGACTAGTTCGGGATAGTAGGTCTAAGTACCTATCTACTTCATGCATAACTAAGAGGTGATTACCCTTGTTTTGATGATGTTAAGAGATGATGAACTTGAATAATGAACCTAGACATGATAAAAGAAGTACCTCATAGGGTCCAACTTTATCATTAACTAAGATTATGCTTTAAGTAGCATTTCCTAGGGTTCAACCTTAATGAGCTAAGATGTACCTAATATAGTATCTCTTAGGGTTCAAACAAGAAGAACTAAGATAGACTTAGTAAAGTGTCTCCTAGAGATCCAATGCTTTGAAACAAGGGCTAGTCTCTAATTTAAGGAACATGAGTATGATCACCTAAAAAAGTACTTAGTATGAGTAGTAGTATGGGATGCCACTCATGCCTTGCACAACTATGACTAAAGGTTACCTTATGAGTGTTGTCTTACATGAGTGATGTTTGATGGATTGTTTCTATAGAAGCCTTCCAAGATAGGATTGACTAGAGGTGATAATTCCTTTGTCTACTTGAAGTAAGCCAATAGTCATACCAAAGGAGGGTGAATATGACTAAGATGACTTCAAGGTTATGCTTAGTGTGGAGGGTATTATGGGATACCTTTCATACATTGCACAAGTGTGCTTTGAAGTTACTTAGGAGTAGGGTGCCTTTATGGTAGAAAGGCTTAAGACTTAACCATGCCTATGGACCATGATTAGGATGACCAAAAAGGGATACTTGGCTTGGGTGGTATTATGGGATGCTATTCATGCTTTGCACTTGTATACTTTTGAGGTTACTTGAGAATGGTTCTATTGTGGTATTGATGACTAAGAGTCAATTGTGCTTATATTGTTATGATGTATCTCCAATGCTCATTAAATATATCTTATGTTGACTTGTGTTTATATGATGCTTGTGTTGATGATTATTCTATGGATATATTGATTGTGTTATGACCATGTTATTATCTCTTATGCTTATGTCTTATGTTGACTAACCATTTGAGATGCTCTTATGTTGTTGTGCTAGGTTTCAAACTTGGTACATTTTGTACTAATGCATATTGCCTACATTCTAATCAAATGTAGGTTTGGAGACTTGAGTTGCTTGGAAGACAGGTTTCTAGAGTTTGCAAGGAGTTGAAGATCTTGGTGAGTCCTCATAGCTTCGAGGACAACAACCACTTTACCTTTATGTCTTTATTTTCATGTTTTTAGACTTTGTATGGGCAGCGTCCCAAAGACTTTTATTCATGAGTTTAAATAGATGGTTTGAGACAAAGGTTTTAGTAAGACTTCCGTTTGCTTTATGAAAAATGACTTCAATTGTAAAAGTTTTAAATTTTCACGTATTTTCTATTATCTTATGTTAAGAATGTGCTAAGGGCTTGTATGCGACCCCTTCGGGGTCAACTACACCATGTTACGTCTAGGGGGTACCCCTGGGTCGTGACAGTGGTCCTCACCACGGCTCATGAAGGCAGCTCGTGGACTTGCCTTGGCCATGAAAATGTGGCCACCATTTTCCCTAGCTACTGCCTCAACTTCCATGGCCATCACCACGACCATGGGAGGTGCTCACGGGGTTGCCTTAGTCAATGAACAAAGGGCCCCAAGTGGCGAGGCTATTGCCTCAAGGACCATGAGAGGGACCACGACTCGTGGTTTTCACCACGACTCGTGA
>PGSC0003DMG400038450
ATGCATGTAAGCGGAGGTACTGAAAAGGTAAATGTTGTCAATTATTTGACTAGAACTCCACCACCGGGTGAGGAATGTTACTATGAAGAGGATACTTATGCGGTGAATGATCAAACGGGGGGTTTCCGAGCCAACTCCCTAGGTTCCAATGTGGATAATTGGCGCCAAGGTCAAGGAAACCAAGGTTGGAACTATGGCAACTACAACCGAGAGGGTAAATATGTCCGAGATAGGAACTACAATCGCGACAACAACTACAACTATGACAACATAAATGATCGGGTTGGGCCTTATGTCCCTCCTCAAAATTGGGAATCTGGTAATAGGGAAGCTATAGGTAATATGTCACGTATTGAGGATATAGTGTAG
>PGSC0003DMG400043252
ATGAATGATGTTAAGGTTGGTTTCACCTATTATGATGTTGATTATGTATGTGACTTCACTGGTGTCTTCTTGATGGCTTTACTTAGTATAAATGGGGGTATAGGACTTCATATGTACATTGCACAAGTGAACTTGAAAGGGGGTCATGGGTGGTGTCTTATGATGGTATGATGTAAATCAAACTCAAATATGTAAAGTATGGGTTATGGCATCTTGTTATGATCATGAATGTCTATTTATCTCGTAATGTGGATTCGCTAAATGCTCCTTGAATATTCATTGTGGTTTTTAACTTGAAATAGCATGTTTTCAACTAAACGTCCCTTTTATGCATGTCTTAAATGGTTTTAATTGCATGGCTTCCATACTTAGTACAATTGATTGTGCTAACCCATATTTCTTCTTTTTTCTTCTAAGTGTAGGTTCCGGGAAGTGATTGTGCTACTAACAGGTTCAAGCTTGGACTTAGGCTTTCTCCAAGACTTTGTGGTATGTCCTCAAGTTCCGAGGACTCACATTATGACACTTATGTTCCTTATATTGTAA
>PGSC0003DMG400044029
CTAACACTGCATCTCGTTATTGTTGCTCATGAGCTTCTTTTTCAATCGTTGCCTTCCTTGATGCCTTGCGAGCTTTCTTTTCTTGCTTTCTTTCCTCTTTGGATAGGTCAGCAGGTATCTCCTCATCCGATTCTCCGGCTCTGTGTTTCCTCTTACCACACTCTTGGGTAGTTCTCCCTAGACATCGTCAAGTGATTGAGTAGAGGGTACCTGATTTAGCAATTGCATCAAAGAATCTAGCATAATCGAAGTGAGTACCCGTACAGGCTTTTCATCCAGTTTAGCAACCTGAGTTTTCATCTCAGCCAACTGTGATTTGAACTCTTCAGTATCTACTAAACTGGCGGCCTGGCATCGATCTTGGACAAGGTTCTCCAAACCATTCAT
>PGSC0003DMG400038094
ATGGTCTGTGCTGGTCAACCATGGTTTAAGTTCAGATATACTGGAAAAAGGTACTTAACCCACAGACCCCAACCACGTGGCGTAGACCCATCCACGGGGTGTGGGTCTAGCCGTGGTTACTGCCTTAGGTAGTTTTGTTAGGCAGTTTCTCAAGGGTCCTCATCCACGAGACTTTCAACGGAGCGTGGGTCCAACCACGTAGCGTGGATGTCCCTCATGGATGACTGATGAGTCCACAAATTGGACTCATTTAGGGCTTTGTTTTGAGAAGTTTAGTGTCCTCAAATGCGTTGTTTTCTCTCAAAACTGATAAAATACCTTAAGTTTCAGGTATTTAGACTTCGATACAAAGGCATGGGCACAATTGAGCAAAAAAGAACAAAGGAGGCTGAATGAACAAAGAAATGAAAATCTGCGGATCACCGAACCCATTCGATGTGTCACAAAATGGTCTTACCTCATCGTTTGTTCCAGTGTGCTGAGCCTTGAAGAAAAGGATAAAATCGATGGTGAAAATGAGAAGTTGGTGTGTCACCGAGTAGTTCCGCGAATCAATACTACGTCGCCTAATGATCCAAAACACGATGATGCTGAAGGATAA
>PGSC0003DMG400039278
CTATGCAGTCTCTCTCTCTGTCAGAGTCTCAGTAGCTGGTGTAGTAGGCTGTGTATAGGCATCAGTGCCCGGAGTAACCTCAGATAGAATAACAATGCCGAATCCACTAGGATTTGTTGTGGACGTCTCAGTCGACGATGTCTGGATCATCGGCTGCACAATAGTCCCTATAAGATCTGACAAGTCTCTGATTATGCCCTAATCTCTACTCTCATGTGTCTCCTCAGCATTCACTGATATCAGCTCCTCATCAGTCTCTGCATATGACTTTGCATTTCCTGCATCATCCCTCTGCACATCTTCGATAATAGCCGGAGGAATCCTTGAGGTCTTAGGAGCATCCTCATCATCTGCTCCCTGCATCAGTGTATTGAAGTCGGTAGCCTTTAAATAGGCTACATCCTTCTTCAACTCTGCTATTTCGGCTTTTAATGCTGCAACCTCAGGTGTCTCCCCCTGCCTGCTCTCACAAGCAGTGACTCTGGCAGTCACATCATCAACAGTGGTCCTGAGGGGGGGGGGTCAATGCAGTTAAGATGGCACTGTCAATCATCCCTGGGATGGATCTCTCCAATCGCATCGCCCTCACATTCGTTGAATAGGCCAGCTGCCCCATCTTCAGGATCATGGGAGGAAGAGGAGACACCTGGAGTCTGTGAAGGAGAAGAAGGAGTGGGTATACCTAAAGGTTTCGAAGCCGGAGTAGACAAAGGTGCCGCTGCTAGTAATAAGTCAACATCGACCTCTGGAGAAGTATCTGCTGGAGCTGCTCTCCTCCTGTCAACCTCCTCTCGTGTGAACTCGGCCTCTATACGCCGGATATCGATGGAGGAAGATGGGGTGACCTATATATCTATAGCAGGATCCCGAGGTACTTCAGCGCGCCGACATAACTCGGTGATCAGAACAAGAAAAGGCAAAGATGTCTGTGTCTATTTGGCTCTCATAGACATCTCCTGTGAAACCAACAGTCCTAAGTCGATCTGCCTTCTAGCCATGATAGAACCAAGGGAAGCCGTCTTAGGATGACGCAAAATGGACTCATTTTGGGATGGCATGATAGTGCTACTGACAAAGCCAAACCAGTACTGGGAGGCAATGTTCATATCCCTCTTCTCAATCGAAGCTCCCGTATTCATCCACCTCGGGGTGGTGTTAGAGATCATCGGAGTTAACAAACCCTTCAAATTGTCCAGGGATGGAACAATAGGCAAACCCTGGTAGGGCAGTACCGAGTGCAGCGGTCGACCCAATACAACATTAATATGATCGTTGTGACACTCCACCTACTTGCCTCTAACCATAACCGACTTCACCGGTCGAAACTCACTAGCCTTCTTCTTATTCTTTGGGACCAACTCTCCATAGGCTACATAGAATTTCCAGACCCAGGAAGGAATGTAAGGGTCTCGTGGCCTAGCGAACTGCTCCAACTCATGATATCTGAGTGTGTCAAGCACCTCAGTGTGCTTGCCTTCCAAACCCTCCACAGATAGTAACTTTTCTTCTAGAATGGTTCGTAAACCATCGCCTTTTAATCTAATCAGTAATCTGGGTGAAGGTGGAGCTATGGGGAGTGCAGGGGCCACTGGAGGTGGTGCTGGAGTTGGCACTGATTCAGTAGTCAGGGGAGTGGCAGCTGAAGGTGTTCCTATAGATGTGGGCTGAGCTCTAGCCCTGAATTCATTCCTTCGATTCATCAAAGGTTTCTCATCCTCTGGCTCAGAAAAAGCTGGTTCAACATTTGTACCCTTTCTAACTATGTGCTTTCTTCGTTTGCCTTTATCTCCCGGTTGGAGGTCATCCCTTTTTCTCTTTGGAAGGTTTGATCCTTCTTCATTGATCGTAATGCCTTTAGCCTTTTTCTGTGGTTGCTCGGTTAAATTGGTGTGTACAATATCTGCAAAAAAATCGAGAAAGGATAAGAAAACAACTTAAACTCAGGCACTGTGATTCTGTCTGCAGATAGACTCATCGATCAAGTCGGCGAGTCGCCGAACCAATTCGGTGAACTAAATCGGGCTCGCCGATGGGTTGGCTAAACAATTAAGGCAAGTCGGCAATAAGAGTTATTTTGGCGAATCGCCAACTACTTTCGGCGAGAAGGGTTGTCCGCCGAAAGTTACAATGCATAAGGGTCTCAGGGGTAGCATACAAAGGGCGATCAAGAGTACTTTTGGCGAGTCACCGAGTGCGTTCGGAGACCCATGGCTTCTCGCCAAAAGTCACAGTTTCATCCAATTTGAACTGATATCAAGGGAGAGATAGAGACATTGGGCGAACCGCCTAATGATTCGGCGAGCTCGACCCAGCTCGCTAAATGGTCCAACATTCCCATTTTCAATCCATCTTCTCGAATTCAATCCCGCAAACCCCGAAAGCAAAATCAAAGCATGCACTAACGAAATTCGAACAAGATCCATACTACCCATCACCTCGGAATACTTATATTTCTCCCGAGCTTGCCGCTTTTGGCCATTTGAATATATTTGCTCTTAAGAATGTGGTTACCCAGTCTATCATTAAGCAACTTTCATCAATTAGCACAAGCATGGGCTATTACGACTTCACCCTAACAATAAAAAAACATGCAAGCACAACCTAATGGGATTTCATTCAATTACAATCACAACAAATACGGGCATTTGACGATCAAAACACTACGAGCCTGATTTTGAAATTAAAATAAACATTCTAGTCCTAGCAGAGAGGCCCAACACACATCAATAAGATATGATCATTGCAAAAGAGTTCAAACTATTTGAAAGTAAAATTGGGGTTTGGAAAACTAACATTCTGTGCTGATTAAAATGTGATTGAAAAGCTAGGAATCAAAGAAATCAAACTCTGAGCACAGATCGCTCAACCAAAATACTAGTAGAATATAAGAATACTGAAAATACTACCTTGGTGTGAATTTGTGAAGATTTCTTGAGAGGGAAAGTGAAGGACTTCAAATTTTTGGACTTTTGGCCATTATAAACCATCCAGTTCACAACCATTCGACGACATTAGTCGCACTTGCCGATCCAATCGGCGACACGTCGAATGGTCATTTACCTCATCGAGTTTTATAGGACCTTCAGTCTAAGTGAAGGTCCAAACGACGGTTTTCATTGGGACCGCCAACCAATTCGGCGATTCGCTAAATGGAACAATTAGTTCGCCACATGCGATTTCCACACATTCTCGACACTTTAACCTGTTCATTCAACACATGTTATTTCTGAGACATACAAAAGCATTTAAAACCTTGGGTTGCCTCCCAAGAAGCGCCTTATTTAACATTGTGGCTCGACGTGAGGTACCAGTCAAACTTCGTCGCTGGGGTTAGACCTAGTGCCATTAGGCAACCCACCTTTATTGCTTGGGTAGAGATGAGGCAATGTGCGGTCCAAGAGGTTTTCAATCAACTTGATTGATCTTGAGTGGGAGCCACTCATCTGATTCAGTACCTCTACGCTTTCCTTCATTACCGCTAGCATTCTATCTTGTTCATGAAGTTTTTGGAGAATTATTAATAGCGTATCCTCAATACGTTTATTTTCATTGCTCCTAGACCTTTCTTGCTCATAAGGAGGTATGTGCCCCCTTTGGCTCTTGCATTGATTTTCCACCTTCGAGATTTTGGTGGCTAAGTCGTTCAGCTGAGTTGTCAGTGCGACTAACTTGAAATCACCCTCGACTTCTTGGTTCATCCTAGCTAACTTGCCACCACTTCCCTCAGCCAT
>PGSC0003DMG400006637
CAAAAATCAGAGTTTTTGGTTGAAAAACAAGTTGCCACAAATAAGTGGTCTTCTTCTTCTTCAGTAGTGACTTGGGCAACTGTTTCATCTTTTGAAATTTGCTTTTGCAAATCACAACTTCATGACCAAGTTGTTTGCAGTTCTTGCATTGTGCATCTAGTCTATTCCAACATTTATATGGAGGATGTCCAATTTTGCCACAGTGCTGACAAGGTGGTAATTTTTCAAAAATTTACCCTTGCTTTGAGTTTTGTGGTTGGCTACTAGTGCTCCTTCAACCATACCATCTTGCCTCATAAGCCTCCTTTGTTCCTGTGCCTGCAAAGAATTTAACAATTCTGTCAAGGTAATTTTGGACAGATCTTGTGTGTTTTCCAAGGTAGTTATACATGCTTCATATCTTTCGGGACGGTAACAAGAACTTTTTTAACAATTCTTGTGTCTTTAAATTCAGTGCCTAGTAATCTTACCTTGTTGACAATACCAAGCAATCTATCAGAGTATTCCTTGACTGTTTCTGACTCTTTCATTCTCTGCAATTCGAATTCCATAATTAAATTTAATACGTTCACTCCTCGTATTCTTTCATCTCCAGCATATTCTTTCTTCAGATAAATCCAAATATCTTTTGGTGATGTGAGAGTAATGATTTTCGTGAAAACAGTTGTCGAAACAGCAGCAAACAAAGTTGTTTTTGCCTGACTTAATGGTTTTCTTTTCCTTGTGACTCTTGATTTGGGCCACGGTGGGATTATTTGGCAGCGGATTAATTTCATAATCCTCTTCCAGGACTTCCCAAAGATCAAGAGCCTCCAAGTAAGTTTCCATTCTCACAGCCCATAGTTGATAATTCTCACCATCAAAAATAGGAGGAGCCATTCGTGAAAAACTATTTTCGGAATCCATTTTTCTATTCACAGGTCCCTCAAGAAGAAGCTCTAGATACCAATTGTTGGTTTTTTTTAATAAAGAAATTAAGAAAATAACAGAGAAATATTTTGAGAGAAAAAACACTGCAGAATTGTCAAAG
>PGSC0003DMG400006636
GGAATATAAGTGTTTATTTTGGACAAGTAGAATGAGTGTGTGCATCATGAGTTTGCAAAATAAAAATAATATGGTTGAGAAGTTGTTGCAACAACTCATTTACAGCAGATAGTTGTGTTGTGGTGCTTAATTTCTAGCAGGAAAGTTATTTTCCCTCTTTAGGTTTTACCAAGTTTGCTTTGATTTAGGAGTAGGAGTTATTGTGATATTTGAAGCTTATAGTTTGATTGTTATTTGTTTTGTTTTTGTCAAATTACAGAAGATGGACAAGTTGAAATCTGAATCATCAAAATTGTTGTGTGGGAGCAGTAGCAAAGTGGAGACTACAACCCCTATAACATTTGTTCTTCTACTTAGTACATTTGCTGCTGCTTGTGGTTCTATAGCCTATGGGTTTGCTGTAAGTACAGACACTTGAATGCCGTGTTTTCTTGTAAAAGTCCACCTTCCTGGAGCTAACTCTAAGCTCACTTTCTTGTAGAGTACTGGCTTTTCTCATTTAAGCTAAAGACCGCCCTTAACCTTCACATGGCTATACACTATACTGTTCCCTATTGTTAACATGTTGTGTAAAATCATTCCTCCTTTATTTGCAGTATTAATTGCCACAATCTGACCCACTCTAACAAATTTTGAGCTGCATAAACCCGAGATCTGAAACCACATTTTGAATTAACATGGATTATTTAAGTTTATAGGCTCTAGCAAGTCTATGTAGACATTGATGAGTATTTTGTGATATGGATTAATGAATCAACAAATGATTCTGCTAACAGGGCAATGATATTTAGTGCTCATTATTTGTTTTGTACTCGTAGGTCGGATATTCATCTCCAGCTGAAGCGGGGATCATGGATGATCTGGGATTGTCTCTTGCAAATGTATGCAGCTTTTATATTGTTTTCAACTAGGAAAAACTTGCACTCTGTGTCGTAGACCTGTTGACTCTTTCTTTAATGTTGCGAGGGAAACAAGTATCATATGGATCAAATAGTAATTATTACATTACTCTTCTCTTCCATCCTATTTCATACCCCTTTCTTATAAATAGACAAATTTAGATATGTATATGTAAAATCGCGGGTATGTGCCTTAGTTAGAGAAAGATTTGTTTTTTTCTTATGGGTTATGACTAACCTCGAAAATGTGTTTGCAACAAAAAGTATTATGTCCTCTTTTAGCAAAGGAAAGGGAATGGGTTGTGGTCATCAATGAAACCAACCACGATGGTTCCAATTGCAGTGTAGGTTGAAGGTTGAAAAATGTCCCCACTAACTTCAACCGACCTTAGAGTTGCACTTGTGAGCCATTGTTTTATTGCGACTTCATAAGCATGTTTTTAACTACTGGTAGTCTGTTAATGAATGTATGGAGCTCTATATTGCATTTTTTATATGCTATAAATCATGAACATGATTCTGAGGCACAACCCCTGAGAAAGTTTCTAGAAGCACCATATTAAGATTCGCATTTCCGAGGTTGCAGCTACCGGATTAAGTGTCATCAAGTAAACCAACTTGAGTTTTTTCGAACATTTTCAATGATGCCCCCATAGTATTTACTATTACTTTTTATCAATGGTGAATTTAACCACATGAATACCTGTAAATTAGTTCTTACACCCCACTGTCTGATATTCTTATCTTCCGACCACATTCTGAAGTATTCAGCATTCAGTTCAATTCTGACACTTGGAGGAGCCATTGGTGCACTAATCAGTGGCAGAGTAGCAGAGTCTGTTGGCCGAAGAGTTGTATGTTATTTGCTTTTCTTGGATACTCTCTGGCTTCCAAAATATTATGCTTGTTATTTTTCCTTTAAGTTGTGGATCTGATACATTCCTCATTGCAGACAATGTGGCTGTTAGAGTTATGTTTTATCATAGGGTGGCTTTCCATAATCTTTGCCAAGGTGTGTGAAACATTATACGTTTCTTAAATTTAGCAGTTATGACTAAAGGAATCTATTAATTCTCACATGATAATTGTTGGGTTTTTTTAATAAAGAAATTAAGAAAATAACAGAGAAAAATTTTGAGAGAAAAAATACTGCAGAATTGTCAAAGGGAATTATTTTATTAATAATTCAGAGACATACATTTATAGATATAATTCCTAACTAAAAATAGAAAAATATGCTACTAACTTATCAGTAAAATTTAAATAACAAATAAAAGAACTAACTCCTAAATTCAAGTCACATAGGACTCTAATAAAATAATTTAAAAATCTTAAAAGTAGCTAACTGATTTATTTCTGCAATATCCTGAGACATATTCTCAACACTCCTTCTTGGATCAGGAATTGTAGATTGTAGTCTCATGTGAAATTGACCTTGTGAACAAATATGCTAATTCATCCTTTGTCTTGCAAGGCTTGTGTGCATCTTCTGTTGGATTAAATGAGAAACTCTTACCTCTCATTTCAACTTGTAAAATCTCTTGCTTAGTAGAATCAAAGATTTGACAATATTTGTCTCCAAATAATAATTTATATCCTTTTTCTATTAACTGACCAACACTAAACAAACTTTTATCAATATCAGACACTTTAAAGAACATCTGAAATTATTTTTGTACCTGAATTTGTTTTAATTGAAACAGACCGTTTTCCTTTTACAGGAATACAATCACCATTCCCAATTCTGACTTTCTTATTTTCCATAGGAATGAACTCTTTTAAAAAAGATTTCTTTCATATGTCATGTGGTTGGTACAACCACTATCAATCATCCAAAAATCAGAGTTTTTGGTTGAAAAACAAGTTGCCACAAATAAGTGGTCTTCTTCTTCTTCAGTAGTGACTTGGGCAACTGTTTCATCTTTTGAAATTTGCTTTTGCAAATCACAACTTCATGACCAAGTTGTTTGCAGTTCTTGCATTGTGCATCTAGTCTATTCCAACATTTATATGGAGGATGTCCAATTTTGCCACAGTGCTGACAAGGTGGTAATTTTTCAAAAATTTACCCTTGCTTTGAGTTTTGTGGTTGGCTACTAGTGCTCCTTCAACCATACCATCTTGCCTCATAAGCCTCCTTTGTTCCTGTGCCTGCAAAGAATTTAACAATTCTGTCAAGGTAATTTTGGACAGATCTTGTGTGTTTTCCAAGGTAGTTATACATGCTTCATATCTTTCGGGACGGTAACAAGAACTTTTTTAACAATTCTTGTGTCTTTAAATTCAGTGCCTAGTAATCTTACCTTGTTGACAATACCAAGCAATCTATCAGAGTATTCCTTGACTGTTTCTGACTCTTTCATTCTCTGCAATTCGAATTCCATAATTAAATTTAATACGTTCACTCCTCGTATTCTTTCATCTCCAGCATATTCTTTCTTCAGATAAATCCAAATATCTTTTGGTGATGTGAGAGTAATGATTTTCGTGAAAACAGTTGTCGAAACAGCAGCAAACAAAGTTGTTTTTGCCTGACTTAATGGTTTTCTTTTCCTTGTGACTCTTGATTTGGGCCACGGTGGGATTATTTGGCAGCGGATTAATTTCATAATCCTCTTCCAGGACTTCCCAAAGATCAAGAGCCTCCAAGTAAGTTTCCATTCTCACAGCCCATAGTTGATAATTCTCACCATCAAAAATAGGAGGAGCCATTCGTGAAAAACTATTTTCGGAATCCATTTTTCTATTCACAGGTCCCTCAAGAAGAAGCTCTAGATACCAATTGTTGGTTTTTTTTAATAAAGAAATTAAGAAAATAACAGAGAAATATTTTGAGAGAAAAAACACTGCAGAATTGTCAAAGGGAATTATTTTATTAATAATGCAGAGACATACATTTATAGATATAATTCCTAACTAAAAATAGAATAATATGCTACTAACTTATCAAGTAAAATTTAAATAACAAATAAAAGAACTAACTCCTAAATTCAAGTCACATAGGACTTTAATAAAATAATTTAAAAATCCTAAAAGTAGCTAACTGATTTATTTCTGCAATATCCTGAGACATATTCTCAACAATAATGCAGAGCTTTCTAAACTCCTAGTACATGTTCATCCTAATATATGGAGAATTGATGCATGTATTCCTCATTTGTACACTCACTAAACAATTCCAATTATTATTTCATTGTTACATTCTTAAAGATTGGTTATCATAAGTCAGAGACTATATTTGTGTCTAAAGGAAGGTAGTTTCAAGATTTATAATATGTTTGGCTACTGAATTAAAGAATATTTGGTGGCTCAATGCTGGAAGATTATTGATGGGAATTGGAGCTGGACTTCATTGCTATGTGGTAAACTTTGCAAATTTCCCAACGGATTTCTCATGTTCCTCTTTGATTAGAACATAATCTTCCATTATAATTAAAGCAGGCACCAATATATGTAGCAGAAATAACGCCTAAGAATATCCGAGGTGGATCTACAGCTGCTGTTACGGTAAAATAAAATAATGCATGGCTGGGTGTTACTGAATTCAAACCTTTTTATGTGGTGAAATAGATTGTTGAATTTGCAGTTTACTGTGTCTTGTGCCTTTTCCGTGATGTTCTTTGCTGGGAACTTCTTCACTTGGCGCAAGTTGGCTGTAATTGGTAACATGCAGTGTGATATATAGGGGAAAATATGCCAATTTTATGTGGTTTGAGGATATTGCTTACTTATGGCTTGCAATTGGTTAATTTTCAGGATCTATTCCTTGCTTCATTCATGTGGTCTGCATTTTCTTCATTCCAGAATCCCCAAGGTGGTTGGTGAGTCTCTACAAGATTTTTTCATTTCTTTAGCTAAGCCAAGGGGGTACTTGAGGATGCTTTCTCTTAAGCACTGTAGGCAAAGGTTGGTAAAGGAAAGGAGGTAGAGGCATCTTTACTATGTCTAAGAGGCGATAACTATGATGTTTCTCAAGAAGCTGATGAAATCAAAGTAATAACTCAACTATTTGATTACAGAGAGTCGCCATTAGTTGGTTTTTTTGATGGTGTGTTTTTTCTTTGTTTTCTTCAAGGACTACACAGAGACCAGTCAGAAGCTAACTGAGTTCAGATTTCTGGATTTATTCAACCTAAAATATGCTCATTCACTTATTGTAAGAAGCAGATAAAGAAGTATGTTCTATATATTACTTGCCATAACTTCTTACTTGTATTTGTATGCTACAATTTTTAGGTTGGAGTTGGTCTAATGCTTCTGGTACAATTTGCGGGGACAGATGGAATTTCATCTTTTGCTGGTTCAATATTCAAAGCTGCTGGTTAGTCCTAATTGACAAATGTTGTTGTAAATAATACTAGTGTTTTTGAAGGAGTTAAAAATCCTAATTTACGATGCAATGACAAGGCTGTTCAACTGGTTTTGCTTCTACAATGATGGCTATGATCCAGGTTTATCACTCTTCCTAGAGTAATTTGAACAAGTCAGTCCTTCATGTGACAGTTCAAATAATGAGAATCTTGTTTCAGCTTCCTTTTGCTGCTAGTAGTGTACTATTGATGGATAAAACTGGACGCCGCCCACTTCTGATGGTACACATTTCAGCTATTTTTCCGACCTTCATAGCATAGATGGATTGGGAGGTCAGCAATTAAATTCTTGCAGGTTACAGCAACTGGAGCATGCTTAGGAAGCATTCTGGTAGGGTTGGGCTTTCTGTTTCAGGTATTGCCAAGTGATATCTGAATTCATATACTACTGGAGTTGTAACTTTATCTTAAAACACTTGCATATCTGAGCAGGACTATCAACAGTCAAAAGAGCTTACTGCCACATTGGTGTTCACCGGAATACTGGTACATGAATTTGCTCCTTTCCTATTTTTGTTTCAAGATGTTGCTTTTTGTGTTCCCTAGCTATGTTGCTCGGACTCTTCTAAAATGTCAAGTGGTGCATGTTGGATTCGTCAAAAGTAGTGTATTTTTGGAGAATTCGACACAGGTGCGGCATTGAAAGTGAAGAGTCTGCGCAACTTAGTTCCCTAGTAACATATTCTAACTTAGACTAGCTCATATCCATGCTCAATATTGATCACAGAAAATTTATAATGCTTTCCTCTACTTCGTGTTTTTAGCAAAGATGTGGGTTAGGCTTGCTTGTCAAAATATTAAGGGAAAGATGATCAAAAATATCCCTCAACTTTGTTTTATTGGTTGACTATGCCCTTATCGTTACTAATTTCATCACTTGTGCCCCTCAATTGGATAGAAAACCCCAAATCAATTAAAATTACCCAATTTTAACTTGATATGACCCACCTAATAATATAACCCATTTTTGTACATCTTCGTTTCTGTTCATCTTCTATTGGGCGTTTTTGGGTGTGGTTTTGGGTCTGTTGGCGGGAGGAGGAAAAGGTCTGGACATCTGGGTTTTGTGGTCGGTTTTTTGGGGTTTTTAGTGGTTCTGGTGGTGAATGGGGCGGCTGTTCGGAGGTGTTTTGGTTGCTATTGTTCACCTGAGCTTCGAGCTCAAGGCTGTTTGTTCCTGGTGGCTGATTCTATTTGATATTTTTTCAACTTAACTCAGGTATATTCTGCATGTTTCTCTGCTGGCATGGGTGGTACACCATGGGTTATCATGTCAGAGGTATTTATTAAGTATTTATTTTAGCAATGAGTTGACATAGATCAATTAGAAATTGACTTTGTCTTCATTCATTCAGATATTTCCTATTAACATTAAGGGACAAGGTGGAACTTTAGTGACATTAGCTAATTGGTTTAGCTCCTGGATTGTGACTTATTCTTTCAACTTCATCTTTCAATGGAGTTCAGCAGGTAATTCACTCTTCTCTCTTCCTCAACTTGCTTCTCTTATTACATTTGATAAAACTCAATTTAACTTGTCAGGTGTATTCATTGTATTTGCAATTTTTTGTGCTTCAATTGTTTTCTTTGTTGCAAAACTCGTACCTGAGACAAAGGGACGAACATTAGAAGAAATTCAAGCATCAATGACATTATTACAATGATGAATCATGTATCATGTATATCACACCTTGCTACTGCCCATTTGGTTTCTTCAAATTTGTACTCCTTTATTTGTCTTGTCAATACTCTCTCAATTATTTATTTTTTGTTCGACTTGCACATATGTCTAGTCAAACACTATGTCATCTATTAAACACATCCTAGATTTACACCATTTTTAATAGGGAAAATACATAAAAAAAAAACCCTGAACTGGGCACGAAAACTTACTTTAGTACTTAAACTATACGGGTGTTTAAATACCTCCCTAAACATCTTTGAGGTGATTAAAACACCCCCTAAGGGATGATGTGGCAGAGAGAGTGAGTGCACTCTCCTGAAAATGCGTGAAAACAGAGAAAAAAAAGCTGAATTTTTAAAGCCCTACACACTGCCTTTTTTTATTGGCCTATATATAACAAATTATTTAAATAGTTTTTTATATATATTAAATCTTTAAAATATGTAAATTTTCGTAATAAGAGGTAAATGAAACTAGTGGGTCCCCTTTTTAATTTCTTTAATTTTTTTTCTTTTCATTTTGTTGTCTTCCTCAATACACATCTTTCTCCATTGAAACATCTCCTCTTCCATCTTCATCCCCACCTCTATCCACTATTTCATTTCACTAGTCTTTTACTAATCCGTAAAATTCAATACCAATGTCATTTTATTGACGTCGATTTCACTCTATATTATTGGTGTCGATTTGGCAAGTGTAAACTTTCTTAAATTTTGAGTGACCCATTTTGATTTCTAGATCCATTCAAACATTTCTCATAAAATTTATATTTTTTTGGACTAACTTTTTTATTTAATCTTCATTTCTTATTTGAGTTGTCAAGAAAATATTGGCTTTCAAAAAAATCCATTCTCCAAGTGGGTAAATTCGTTGGGAGGGTTTAAAGAAGATAATGTGAATATTAGTGAATTTTCTTCTTTGAAGTGACTTAAAAATTGTTGAATAGTGAAGAAGAAGAAAAGAAAGTATGGAAAGTTGGAATAATGGTGAACAACAAGGAAGAAGAAAGAGAGGTGTGGGGTATGCATTTATAAATTAATCAATTGATATAATTAATTTTCAAAAGTGTTTAAGAAAAAATAGTGAATAAGTAAAAAAGAAATAAAAATTAATGACATGGTGCCTACATGGTTATGATGTGGCGCTTACGTGGCTATGATGTGGCGGGTGAGAGTGGTGTTATAGTCTCAGGGTGAAAAAAAAATCACTTTAAAGATGTTAAGGGGGGTATTTAAACGCCCGTGTAAGTTTAAGTATTAAAGTAAGTTATTCGACCAAGTTCAGGTTTTTTTTTTTATATGTATTTTCCCTTTTTAATAACTAGTTTTGATGAACATGTGTTGCATGTTAATATCAAATCACATAGTACATTATTTTTTCTAAATAATGTCAATATTATTAAATAAAAAATAAATCAAATAATTATAAATGAAATAATAAAGTATAAGTTCATATGAATAATAGATGTGTACTTTCTTATATTACCAATTGCGTGCATATTAAATTTGTGAAATCAATTTCCAAAAACATCTATATTTATTTATGGGTTGAACCCATCGGTGACCCCTTAAAGTTGGCACTAAATATCACTTAGACACCTCAACTGAGTTTTGTTCATTTTAGACACCTTATGTAGAGTCTCTGTGCCATTTTGACTTTTTTTTACTATCACCCAAATATATAAGTGTGTATAATACACTCACTGATGACGTGTCAAAGTGACGAATCAAACAAAGATAAGTAGATATAAAAAAATAAATTTCAAATAATGATTTTTGAGTTGAAAAAATGGCCACAAATTTGATGACATGGGTCATTTTAAACTCAAACAATAATTTTTTTAAAGGTCTAACCTATGTGTGGCCCCCTAAAGTTGGCACCAACTTTTACTTAGACACTTTAACTAGACTTTGTTCATTTTAGACACTTCATGTAAGGTCTTGTTGTGTCATTTTGACACTTTCTTTTCAATCAGCAAAATATGTAATATGTAACACCCCGTATCCGAAACGGACCAAAAATACAGATTTTGAGAAATTGCAGGTGCAACCCACGGTTGCCATCCACGGACCGTAGGTCAAACCACTGCCCGTGTTGGTGGTCCGTGGTTTACCACTGCAACCCCTCCCCAAACCAGCTCAGAAAATTGGCTAAGTCCCGACTCACGGATAGAGCCACGGTCCGTAGATCAGACCACGGTCCGTGGTCTGTGTCTGTGGATCGAGACTTCCCTTACCCAGCCTCTGACACAAACTACGGTCGACCAGCACGGACTGTCATTCGATGCATGGTCTGTAGGTCTGACTGTAAGTGAGGGTCAGCAGTCAGTTAGATGAAAATTGTGGTTAAGTCAACTTCAGATGGTCATAACTTTTGGCACAAAAGTAATTGTGTGTCCCATGACCTATGATATGATAGATAATTGAATTATCNNNNNNNNNNNNNNNNNNNNNNNNNNNNNNNNNNNNNNNNNNNNNNNNNNNNNNNNNNNNNNNNNNNNNNNNNNNNNNNNNNNNNNNNNNNNNNNNNNNNNNNNNNNNNNNNNNNNNNNNNNNNNNNNNNNNNNNNNNNNNNNNNNNNNNNNNNNNNNNNNNNNNNNNNNNNNNNNNNNNNNNNNNNNNNNNNNNNNNNNNNNNNNNNNNNNNNNNNNNNNNNNNNNNNNNNNNNNNNNNNNNNNNNNNNNNNNNNNNNNNNNNNNNNNNNNNNNNNNNNNNNNNNNNNNNNNNNNNNNNNNNNNNNNNNNNNNNNNNNNNNNNNNNNNNNNNNNNNNNNNNNNNNNNNNNNNNNNNNNNNNNNNNNNNNNNNNNNNNNNNNNNNNNNNNNNNNNNNNNNNNNNNNNNNNNNNNNNNNNNNNNNNNNNNNNNNNNNNNNNNNNNNNNNNNNNNNNNNNNNNNNNNNNNNNNNNNNNNNNNNNNNNNNNNNNNNNNNNNNNNNNNNNNNNNNNNNNNNNNNNNNNNNNNNNNNNNNNNNNNNNNNNNNNNNNNNNNNNNNNNNNNNNNNNNNNNNNNNNNNNNNNNNNNNNNNNNNNNNNNNNNNNNNNNNNNNNNNNNNNNNNNNNNNNNNNNNNNNNNNNNNNNNNNNNNNNNNNNNNNNNNNNNNNNNNNNNNNNNNNNNNNNNNNNNNNNNNNNNNNNNNNNNNNNNNNNNNNNNNNNNNNNNNNNNNNNNNNNNNNNNNNNNNNNNNNNNNNNNNNNNNNNNNNNNNNNNNNNNNNNNNNNNNNNNNNNTCCTCTCGATGTGGCGTATACATCGGACTCCACATTTAGCTCATGTGGTTTTATGTCGGTTATTAGTAGCTCCCACAGTTCAGTCAGACTCTATTGTATTGACCATATTTCAGTACAGTCAGTATTCAGTCTCAGCATGTTATAAATTTGGTCATTGCATCAGTTAGCTCAGTATTCAGTATTTTTCAGTATCTATATCATGTTCAGATTATTTCATTGCTTAATTGTTTTGTTCAGTTATATGTTATTTCAACTTTACTCTATCCTGTATACTCAGTACCTTTCAAGTACTGACGCATAGGTGCGCTACATCTTCTCGTGATGTAGGTTCAGGTTCTCAGCATCCAAATCACGCTTAGATCGGTTTCCGATCTCCAGTTCAGCAGCATTAGTGGTGAGTCCTCATTCTTCGAGGACAATAGTCATGTCATCTTTTAGTTTTTAGTCTTTTAGTTTAAGATTTTCTAGACTTAGCTGGGGCATGTCCCAACACTTCTAGTCAGTTTAAAAGCTTATTTTAGACATAGTTAGATTCAACTTTGTATTGAGTTAGTATCTTCCTTGTATTAAACTCATTAGTTATCATTTATCTCAGTTATAGTATATGGGTATTCCC
>PGSC0003DMG400006635
GGTGATTGTTCATGCTGGAAAACCAATATGTGAATCATTTGTTATTCATGAGTACATCGAAGAGACATAATCAACTTAATCCTCTATTCTCTGTGGATCAAAAATTGTTAAGGTGCCAGGATATTGTCTGATACAATTTCATTGAAGTGAATGCAAAGAGAGCAAAACGTCGCCATTTCTCTGAAACAACTTTATCTTACGAAAATTCTCAACTCGAATACAATCTAATTGCTATGATGCCTCTCTACATTCTGGAAATGAGCAAATAAAAGAGAATGTACAAAGGAAAACCTTGTATTCTATTTATCAAGTTATACAGGAGGAGGTGGCAGGTCTAACAGAAGCCAGAATCCAACACAATCATCCGAATTCAGGTCATTTTGAATAGCAAGGAAGTGCAAACCTCCACAGGCTTTCTTTGCTGCTTCCCAAGCTTCAGCTTCACTTGTGGATACAGGATTTTTCTTGTAAGTCGCATAAATGTAGCGGGTAGAGATACCCACCGACAAAATTAACGAAGCCTTGTCCACATCAGCTTCAATCGAACAGACTTCCAAGCCATTCATCCAAGCTGTAGTAGTCCACAATCAAAAGACGATGAACTATCTTTGCATTAAACAGAAATTGTAAAAAAAAAGAACATTTCCACAGAACACATTATTTGGGTCTCATTAAAAGGCTAGAATTATCCAAAGATGTTGCTGGCTATAGGAGCCCGAACATACAGATGGATTGACCAAACTCAACCTTAAACCAACAATCCTCAATGAATGTACTCTAACTATGACCTACATATCCCCCTTGACTTTCGGAAATAGGGAGATATGTTTTCAGATGCTATAGTTTGATGTCAGAAGGTTTTAACAGTTCACGCAGATCATCATATTGTTTGTGCAATCACACTGTGCCAATTTAGACCAGCTTATCTGAGTAAATTTGACTAGTAAATAAAAGATTTTGAATGGATTGATATACAGAAATTAATTCGAGATACATTCAAAATAATAGAAGAGACGAGATTCGTAAAATTGATGTGAAATAGTTTCAATTTATTTAGCTTGAAACAAGAAATTTTCATATTAGGCAAGGGGTAGAATGTTTTGGGATGCATAAAGATGGAAAGTGTATCAATCAAATTTGGACATAAACCAAATGTTTGATACTTGTTAGTGCCCAGCAAATAGAGCAGAAAAATAGATTTCAAATCGAAATGAGTGGATAGACACTCTGTCCTTAGAAACATGGAGAAGCTTTGAGTACAACAGACACGTGTTTATGAATGAAATTTGATCAATTTGTCAAGCCCCAATTAACTGACACCCAACGCTTCAATCACATTTTTTGGTAAATTGAAGAGTCATATCCTCAAAGGCGCAAGAATCTTGCCATCATCTAACAACTAGATAATAATATGCAGTACTTGAAGCCCAGCTCTGTTTACATCAATGATGGCAGTTACCACATCAATTTATGTGCAGAACCATCTTTGCTACAAGAAGCCACAACTCCAGAAAAGTGAATTTTCAACAATACTGAACAAATGCAATAACAGTTTTCAATAGAGAATTGACAACCCATGGTGAGATAATATCTTTTCAAGAAAATGATGTGAGAACCTCTGGCGAAGAAATAAAGAGATCCTTCTATATCAAAATCTCAATTGACAAAATAATAGGAAAATTTTGGATCACCCGTGAAGTTTCTCCACTCTATATCTCCAACATAGACTTGTCTATATAATATAATCTTTAATTGAGCAATCAGAGTAGAAATTACCACTTCTGCCGAGAAATACATCATCAGACCATTTGAAAAAAGTAATGAATATTTTTTAAAAAAAAATCACATATGAGAATGGTATAAGTAGTCTAATTAGTCTTGCTTCATGAGGATTCAACCTAATGCCTCGGTGTTTTGGGCCCACAACCCCCATCTTTGCAAATTCTAATTGACTAACATTGTGGTCATGAAAAATGGTTGCACATTAGAAAAGGTTCAATGCCCATATGAACTAGCAAGAAATGATTTCGATGTTGATTAAATTAAGTAGATTCAATTTACTCAAAAAAAGGGGGAACAAAACGGAAAGTAGTTCAAATTATACTGATAGAGCATATGAGAGTTACAAAAGAAGTATGATGGAAACTTGTCAATCTAGGAACAACGCATGTGCGCATGAATTGTCATAATCCATAAAACAATATAAAGTTAAAAAAAAAGATAGTACAGCTATCATACCTGCTAATGGTTTTGCACGTGAGGATGCAACTGCTAGTCCAGGAATCAATGTGTTGTCCTCAATTTCGATCCCCAGAAGATCCAAGTCTAAACTTGAGCCAAAAACCAATCTAGTCTCCAGGTTAGATACTTCCTCACGAACAGCTACAAACAAGATAAATTGTAAGTCCATGCATAATTTTCAAGGTACAATAATATTAGAAATTCATGTCCAACTTGATATCGGTTCTAATCCAAGTCTATCTTCTCAAAATGAAATTCCAGTGAGAAATATGGCAAGTTATATTACAGAATAGGAAATTTATTCTTATTGCAAATCATCAAAAGCTAAACTAGAGATCCTTGATTAGTTGTTCCAGAGTGTTACAATTAAATGTACCTGAAACGGGCAACTGGACAAAAGCCCACTTTTCTCCATACAGATTCTCAGGAAGTTCCATTGGAAAAGGATTGTCAAGTGCAAGAAGTGGCTTGGCTCCTTTTTGAAAACCAGGATGGCGAGTATAAACAGTTTCATAGCGGTCTTCAAGCCAAAGGACAAGTGATAAGCACTGAAATATAGCAGCATACAAGAAATGGCACTGATCAATCTGTTTTTAGCCAATTGTGCATTAAAATGGCAAAATAGTGCACTATCTTGATTATTATTTTTTATATCAGAAAAGACCTTTTGTTATGTCATGGATCAAAGATCATTTAGCCATTAGTGAAGTCTCGTGTATACACATAAATGAGCTCAAACCTGATATGCATTTTCAGATCATATATAAATATGGAAATGAAGCTATGCATTGTATATCACACTAAAGCTTGACTTGGGGGACAGTTTACCTAGAAAGAAAGGGAGAGCAAAAGAAAAAATATCCAAGATAGAGGACGATCTGTAACAAAGGGTTATACTGATGAGATGCTAGCGACGCAGTTAGACTTAAAATGACCTTCTCATACATCAACCCAGGTTACGTTAAAATGCATAAAATAAGCTAAATAACATGGACTTTCCTTCCTCTACGAATTTTGAAAACCATTTAAAGAAACTTATTAACAAAGTTGATCCATAAGAACCTCTGTTTAAATAATTTTGAATGAAAAGCTTCATGCAATAGTTATATCTTTGTCACCAGAAAACTAATTGAAGGCAAACATTTAAATTGTATGCATATGTGCTTTACCAGCAAAATAGGTAGGATGAACATAGGGATGGCAAAATTAAAGACAACTTGTCCAATCAGTGGTGGATCCACTATTTGAAGGTCGTGGGTGTTCACTTTCTTTTAACATAAAATTGCAGCTAGAGAGATTCGAATTCGTGACTAGCAGCATCTACACGCCTTAACATTAAGGCCAGAACCAAAGCAGCAACTAATTTTTTTGTGCTTATTTATTTGTTATATCTGTTTTTTCATATTTTCTCTATAGATATACAAAAAAAGAAAACAAAAAAAAACGGAGTCAATCAGGGGAGCGCTTCATGTAGATCCGTGCCTACGTGCAACCCGTTTAGGTTTGGGCGGGTTATTAACCCGCTCAACCCATAAAAAATTGGATTGATATGTTGTATATATAGGGATAATAAAGTTGTTGAAAATACCCGTTTGCTAGGAACAGGTTTGATGGCAAGTTCATTGCAAGCTCTTGTAATAATAGTTTGCATTTGTGACCTAAAATTGAAAAACAATTGATGAGAGAATTGAAAAGAAAAATAATAATGTTTTTGTGGGAGAGGATTAGTTACCTGAAGAATCGGATTTTATCGGGTAATGGGAGGCCTAAGTCATTAGATATGGATAGTAAAGCATCTTTCAAAGTGATACTATTGATAAGATTATTAGGAAAATATTTGGTATACTGAAGAGAGAGGGAATCATCACAAACAAGAAGCTCCCATAACTTTTTCCCTCTAATATCAAGAATTGGTCTTGAGCAAAAATCCAATTCCCACTCAGATATGCTCTCAGGATCAATTTCAGGGTCAAGATAGACTAGTTCAGCAGTGGGATCATCATCTTCTTCTTCTTCTTCTTCCAAATTAGTAGATGAAATGGAAGAAGCTGAACATGATGGAATATGAACAGACTTGACCTTATATTTTGGTAAAGATATTGCAAGTGATTGAAAGGGGAATACAGTTAAACAAGTGAAATTGGAAATGGGTATATGAGTTTGAAGTAAAGGGAGTCGCATTCTTGAAGGACTGCAGCTTAGACAAGCCATGAAACCAAAAGAATTTATTTTATTTTTTTAAAAGATAAGGGAGAGTAGAAGAAATCGCATCTCTTCCACCTAAATATTGCCACGCTCTA
>PGSC0003DMG400041706
CTAGTTAGTGCCTTCATCCGGATAAGCTCCCTTGTGCTTGTTAGCTTGAAGTGCATTGAAACGGTTCTTTTTTGGAGCATCAAGATCCGGGCCATTAAGAGAAGCGTGTTTGGCCTCCCTTCCTTTAGCCGTAAGAGTAGGGCAATCTTTCACTTGGTGATCATTCTTTCCACAACCATAGCTCCCACTAGTACCGGCTAGGCACTTCCCATGATACTTCTTTCCATAATTGTGGCAACTAGGTTTAGAAAATGGAGGTCCACTTCCTTTCTCTTGGTTAACCCTAGGAGTGCTTGAAGAATCTTGGTTTAGAGCTCTCTTTTGGAACCTAGGTTGACCTTGCTCATCGGACCTAGACCTCTTCAACTCCCTATTCCTCCTCTTAAGTTTGGACTCCTCAATAGATTGAGAATACACCATAAGCCTAGAAATGTTCAT
>PGSC0003DMG400043226
ATGCCCTTTCTCAAATCCGAGGTGTTACAAGTTGCCATTGTAACACCTCAGAAATTATCAGACCAGAACAACAAAAAAATAGGTGAACCACGACAAGGTTCACGGACCGTGAAAGGAACCACGGTCCATAAACCTGCCCGTGGTTCACACCCAACCAGAAGTGGTGGACCACAAGACCCTTCAAGGGCTATGGACCACCACACGAGTCGTAGTAAGGCTCGTGGAAGCCAGACAACACTCATTAGGCTTAGACATCAGACCACGGAGCCTTTCACGGGCCGTGGTCATGATGACAAGCCGTGGTGGCTTAAGTGA
>PGSC0003DMG400041317
TCAATTCTTCTGAACTGTTGTGCTCTTATATGTCTGGGTGGCATGTTTCTTCCTGCAACTTTTGGTCTGGCCACGTCTGCAAAGTCTTGAGATAATGTTAGAACATATTTGACAACCAAAACAAAGGCTATCATTTGTAGAAAGACTAGATAATCCATTTGGTGTGTTGCCGAATACATTTGGTGAGCCATAGACAATCCGCCGAAGGTCACAGTGCAGACGAAGTTAGGGGTGTAGACAAAGGGAGAGTAAGGTGTCATTCGGTGAGTCGTCGAGTGCACTTGGCAATCCCGTGCTTCTCGCTGAAAGTTACAGCGGCCAAAACTAATAAAGCATGATAGTAAAGGCGAGATGGGGTACTTAGGCGAACCGCGGAGTGGTTCGGCTAGCTCGTCACAGCTCACCGAATCACCTATCGTGCCTACTTTTTACCCAACTTTTTGAAATCGGCCCCGCAACCCTCGAAAACACAATTTAAGCACAAATAACACAAATTTAACCAAGACCCATAACATACGAATATCACCCATCACATATTAGCTTGACTAGATACATCGGAGAATAAGATTTCATAGTTTAAGCAAGATTATCGAATAACAATCGACACTTAACCAATTCTATCCAATTAGGGAGGTTCAGAAGATTTTAACAATATCAAAGAGTGTGCAAATAAGTACAATACTGACAAAATAATTATGGGTATTAAGAATCTAACCTTTTGTACTGATTGAAATACTACCAAGAAGTTAGGCGGCAATGCAATCCAAATCCGTGCACAAATCAATGAACCAAAATACTCCAAAAGTGCAAGAAATATAAAACTTGAGTGCAGGTGTGTGTTTGAACAGATAAAAAGTGAGGGAAAGTGAATGAAGTTGAACTTTTAAACCTTTGGCTTGCAAAAACCGTCCAGTTTTCGCCCACTCGGCGACATTAGTCAAACTCGTCTACTCACTTGGCGGAACGCTGACTATTTAGTTTCTCCGCCGAAATTTACAAAACCTCTGGTTTACGGGGTTCAAACGGCGGTTTCCATCGTGATTGCTGACATGGTCGGCGATTTGCCAATAATTTCCAAACTCACCGAGTTTTACAGACTCCAATGTTGACGATGTCTTGAGTCAAACGACAGATAAAATCGGATTTAACGACCCTTTCGGCGACTCGCCAACTGGATCTATTACTCGCCAATTTGCACTTTTCGTTCACTCTCCCCACTTTCATCTGCACAATCCACACACCATTATTTTATCAAAGCAAAAGAAAGAAATAAATGGTTTTGGGTTTCCTCCCAAACAACGCCTTAGTTAACGTCGTGGCACGACATAAATCAGCACTCAAACTCCATTTTTGGGGTTCGCCTTGGTATCACCAGGCAACCTCCAGTTTTGTTGCGGGTGGAGATCGGGCGACGCATAACCCATGAGGTTCTCAAGCAGCTGGATAGCTCTGGAATGAGACTAAATCATTCGCTTCATTCCTTCAATGTATTACATAATTTCTTTTAGCTCTCTATCTTGCTCAGTCAGTTTGTGGAGAATGATTGAGAGCATTCCCTCAAGGCTTTTAACCTCATTGTCCTTGAGACTTCTTCGCTCATGAGGGGGGATGTATTTACCCTTCCTCTTACACTGGACTTCGATCTTCACCATCTTTTTGGTCAACTCATCCAACTGAGTCATTACGGCGGCCAGCATAAAGTCTTTTTCTACTTCTTGGTTTATTTCAGCCAT
>PGSC0003DMG400046700
TTAATCGCCGATCAACTCGGCGATTCGCCCTGTGATGTATTTCTTCGTCGTCTTGCACCATTCTTCAGCATCATCGTGCTCTGGGTCATTAGGTGACATGGTACTGCCTCGCAGAACTTCTCGGTGATGCGCCGACTGCTCCCTTTTTCCGTCGACTTGATCCTTTCCTTCAAGGCTCATCACACTGGAACAAAAGGCGGAGTGAGATCCTTCAGCGACTCGCCAAGTGGACTTGGCGATCCCCAAGCAGTCATTTTCTTTGTTCTTTTCAGCCTTTTCGTTCCTTTTTGCGAAGTGGTGTCCATACTTTCCTTCAAACTTTAAATACCTGAAACTTACATGTTTTCATCAGATATTGAGATAAAATAAGCATGTGAGGACACAATTTATATTAAAATAAAGCCCTAAATGAGTCCAATTTGTGGACTCATCATTTTTCCCCTCATCAAGGAGAGCCTTCACCTAAATTTTTGTGAAATTCCGAGACAAAAATTTCAAGGGTTTTATTTTGGGTGTTCATCTTGTTCTTGAAGTTCTTGAAGAACATTCAAACCTTCAAGGAAAGGAATATTTGAAATGAAAGTGTTTGATTCAGCAAGGAAGAAAGAAAAAGAGTGAAGGTGTTTGTAAGAGGGAATTTACTAAAAGGGGTAAGTACTAAAGGACAAAAGGACAAGAGTGGGGGGACCACCAGATTTCAAATTTCAGAGCATTGAAGGAGCTGCAGGAGGTCTATTGAGCGAGCTAAAATAGGCCTCGCCTAACCATTCGGTGCCTCTCCCTTTGGGCAGGTTGCTCATCGAATTGGCTGCCCATTTACTGCAACTTTCGGTGAGACCAAGCCTTGGTCGCCGAGTCCTATCGGCGCATTGCCGAACTACCACCCCTATCGCCACATTTCCTTGTCCATTTACAGAGTTTGGTGAGTCCAT
>PGSC0003DMG400046039
ATGATCTTAGGCAACTTTAAAGAGTGTGAGCCAAATTTGGCATATACCTCTTTTGTGGCCTACCCGTGAGTGTGTGAAACTCTTTTGAACACCCCTCGAGCCTTACCTTTCTTTGGAAGAACCTTGATGAACCCTAGACCTTACTTAACCAACTACCTATAATTCTCTTGATTTGTGGTTTAGTGAATAGCCAACTTAGGCAAAAGTCTCCCTTAACCCATGGTATTGCAAAGCAAAATGGAAACCCTACAAAAATAAATAAATAATAATAATAAATAATTTTGTGGAATAAAAAAGTGCAAAAAGGAATCGGGATCCCAAGCAATACATGGAGAGTGAATAAAAGGATGACTTAGAAGCAGTAGAAGAAAAAGTGATAAGGGAAAGGAAAAGGACATTTTGAGAACACCACATTTAGCGAGGATGAAGAACTCACTGAGCCTAAATGACCATACCTTTGCACTCAACCCCATTACAAGCCTTGAAAAGACTTTTTGGATCTTGAATAAGCCGAACCGAAAGTCGATTGGAAAATAAGGGAAAACCTATAGGTGAAAACATACATCATGTTCCTTTTTTTGAGTGTGAGCGTTGCATCTGATTCCTGATCTTAAATTGATTAACCTCTATGTGTAAATATGGAATCATTCTTTATGTGAGGGTATATAGATACTTTTTGTTGAGCTTGAACTTGCACAAGTAGAAAGTATTGTGAGCATGAGAATCTTTGGTAATGGTGTGTCACAACTTGAATCCTTGAGTACACAATTAGTCTTTGCATAAGTAATTTGAGTCTTGTTGTGTACATTCATGATTGATTCTTGTGTAGCACTGTTTGAGACACTCTTTTTGAACAACTGAACTTGAGTTTGCTTGAGGACAAGCAAAAGTTTAAGTTGGGGTGTTGATGAGTCCACAAAGTGGACTCATTTAGGGCTATATTTTAATAGAAATTGTGTCCTCAAATGCCTATTTTCTCTCAATATTTGATGAAAACCTTTAAGTTTCAGGAATTTGAAGTTTGAAGAAAAGCATGGACACTACTTCGCAAAAAGGAACAAAAAAGAACAAGAAAATGAAGGCCTGAAGATCGCCGAGTTCACTTGGCGAATCACCGAAGGGTCTCACTTCGCCTTTAGTTCCATTGTGCTGATCCTTGAAGTAAAGGACCAAGTTGGCGAAAAAAGGGAGCAGTCCGTGCATCGCCGAGGAGTTCTGCAAAGCAGTACTATGTCACCCAATGACCCAGAGCACGACGATGCCAAAGGATGGTGCAAGACAGAGATGAACTATGCCAAAGGGCGAATCGCCGAGTTGATTGGCGATTCCGACTAA
>PGSC0003DMG400043988
ATGAGCATAGCTAAGCAGAGTAGTGCTAAATTGGTCGAAATAAGCCAAAGAGTCCAAAAGGACCTCAAGTTGACCGAACTGGCATCTCAGCTAAATGACTTGGCCACCCAAATCTTAGAGGTGGAAGTCCAATGCAATAGCAGGGGGAGGTACATACCCCCTCATGAGCGGAGGAAGTCTAGAAAAGGGGAGAAAAATTGTGTCGAGGACACACTTCAAATCATTCTCCAAAAGATCACCGATCAAGATCGGGTGTTGGAAGAAATGAAGGAAAATATTAAAGTGTTGAATCAAATGATTGGATCTCACTCTAGATCAATACAGCTAATCAGGTCATTCCAGAGTTTTGTAGTACCTCATCTCCACCCAAATGACATATTGGGGTCACCTAGTGATATTGGGGCTAACCCCAATAACGGAGAGTGA
>PGSC0003DMG400044202
ATGGCTTTGAGAGCCAAACAGACACAGACATCCATGTTATTTGCTGTTCTGATTAATGAGTTATGCCGGCATGCTAGAGTACCCCGAGAGCTTGCTAGCGATATAGAAGTCACTCCATCTTCCTCCACTAATATCCGACATATAGAGGAAGAATTTACACGAGAGGAGGATGACAAAAGAAGAGCATCCCCAGCAGATACTTCTCTAGAGGTCAAAGTTGACTCATTATAGCAGAGACACCTTCGTCCACCCCAGCATCTGAGCCCTCAAGTATATCAACTCCTTCTTTTTCTTCCTCACAAGCTCCAGGTGCTTCCTCATCCTCCCAGCCTACCAGAATCACTCAGGCCATGATCCTGAAGATGAGGCAGTTGGCCTATTCAGCTGATGTGAGAGCTACCAGACTGGAAAGGTCTGTTCCAGATATGATTAACAGGGCCATACTAGCAGCACTTACTCCCATTTAGACTTTTGTTGATGCCTTGACAGTGAGAGTTATGTCTTGTGAGAGCAAACATCGGGAAACCTCTGAGGTGGCGGCCCTAGAAGTCGAGATTACAAGTTTGAGGAAGGACGTAGATTACCTTAAGTCTACCGACTTCACTTCACTTATAGAGAGAGCAGATGATAAGGATGTTCTTGTGACCAGCAGAGATGTGCAAGGGGATGGTGCAGCACAAGCAAAGTCGGATGCAGAAATCGACGAGGAGTTGATAGCATCACAGGTTGAGGAGATAAGAGAGAGCCAAGATGCGAGCATATTTAGAGATCTGCCAGATCTAGTAAAGACAGTTACATCCACAGCAGCCCCTAGTGAATCTGGCACTGATGCCTCAACAGATAAAGAGACTGCGTAG
>PGSC0003DMG400002196
AGAAAAGAGAGCAATGTTTGTCCCTTCAATATTTTTGCTCTCCATCATGACTTTCATAAGTGCAAGTGCTAGTTATGAAAGCAAGAGCACATCTGGGCATGCAATCCCATTTCCCACCCATGAACACTTGGATGTCAATCAAGCCATTAAAGAATCAACATTAATCCAACCTCCTGAAACACATGATATTAATATTGTGGATGATGACAATAGCAGATGGAAGCTCAAGCTTCTTCACAGAGACAAATTGCCTTTTTCTCACTTTACTGATCATCCTCACCGCTTTCAAGCTCGCATGAAAAGAGACATCAAAAGGGTCCATACACTCACTGCTACTACTAATTATGATGAGGTTAAGGAGGAGGAATTCGGCGGCTTCGGGAGTGAGGTTATTTCCGGTATGGAGCAAGGCAGTGGAGAATACTTTGTCAGGATTGGTGTTGGTAGTCCTGTTAGACAACAATACATGGTTATTGATGCTGGTAGTGATATTGTTTGGGTTCAGTGCCAGCCTTGTACCCATTGCTACCATCAGTCTGACCCCGTATTTGACCCTTCCCTTTCCGCTTCTTTTTCTGGTGTACCATGTTCTTCCTCCCTTTGCGACCGCATAGATAACTCCGGCTGTCATGCTGGTCGCTGCAAATACCAGGTCATGTATGGTGATGGCTCCTACACCAAGGGGACCATGGCCCTCGAGACCCTCACTTTTGGCCGCACTGTTATTCGTGACGTCGCCATCGGATGTGGCCATAGTAACCACGGTATGTTTATTGGGGCTGCCGGTTTGTTGGGTCTTGGAGGTGGCTCCATGTCACTTGTTGGACAACTCGGTGGACAAACAGGTGGAGCCTTTAGTTACTGTTTGGTTAGCCGGGGTAGTACTGGATCAACTGGATCACTTGAATTCGGGCGGGAAGTATTACCCGCCGGTGCAGCATGGGTACCACTCATCCGAAACCCACGGGCTCCGAGTTTCTATTACATCGGCATGTCGGGTCTTGGAGTTGGAGGAGCGCGTGTACCCATACCTGAAGATGCATTTAGATTAACTGAGGAAGGAGATGGAGGAGTGGTTATGGATACAGGGACAGCCGTTACCAGGCTTCCCCAGGAAGCCTATGTGGCGTTTCGCGATGCCTTTGCAGCCCAAACCTCAAGCCTTCCACGGGCGCCCGCCATGTCAATATTCGACACCTGCTATGATCTTAACGGGTTTGTAACGGTTCGAGTACCAACCATTTCGTTTTTCCTCATGGGTGGTCCCATCTTAACCCTACCAGCTAGGAACTTCCTAATTCCAGTGGATAGAAAGGGCACCTTCTGCTTTGCATTTGCTCCATCTCCAACCAGACTTTCCATAATAGGGAATATCCAGCAAGAAGGCATCCAAATTTCTATTGATGGAGCTAATGGTTTTGTGGGATTTGGCCCCAATATTTGCTAGCCATTCATGCATGTGCTTAGTTATAGTAAATTAATTTCAATAATATATATCATCATGCAAGCTGATATGAAGTATATAAACCATATATATTACGAGTAATTATTATGTGCCTATTGATTATGATCTCAAAGATATATGCACCGGCGCCTC
>PGSC0003DMG400002198
CTTGATTAACAACATCAACATCACAACGAACTTGAAGTGGGGGATCATTTTCTCTTTCGAGTCTTTCTTTGTTCATATCAGGCACTTTGTAGTTATTGCCACCGCTATCTTTCATCACCTCATTCACACAACATTGCAAAGTCAAAAATACATGATTGAGTCGTTCTACTTTCATTTCATTGAATGATTTTTCAACAACCTCCACTAATTCATCAACATTTGAAGGAGCATTTTGATATTGAAGAGATTGAATTGCTCTAAAATCCAAGGTCCAAAACGTTAAGATCAGGACTATTAGGGGGTTGAAAGCATAACTTAATATCAAATCCATCCCGTTGAGCGGCTTCCATGAATTCCAAATCATTAACACCAATATGTGGTCTTGCATTATCTTGTTGGATGAAAATGGGTGCACTTGATGTTGAAGCTGGCCATTTTGATCGAATGGCTGGAAGAACTTTCTCTATCAAACAAGCTCTTGTGATATCTTTAGTCTCCGATAAAATCAGTTTTGTTTTGATAGCTTTTGTTGTTCGATTTTTGCTATTCCGTTTGGCTGGTTCCTTAACAACAAACAGAAAAATTCCTATTTTTCCCGAAAATAACTCAACTTCATTAGCATCAAATCTAGGATGTGCAACAGCTGCCATAAACATAACTTTTGTGATAAAAGTTTTACTTTTGCAAGAACGATATGGATTAGACTCTTCTTC
>PGSC0003DMG400035999
ATGACCAAGATCATGACACATCTTGAAATTTTGTCTAAAAATGTCATGGAAGCTGGTGCTCGGAGTGTCAATGCCGTGAATGTTAGGTGTGTAAACCACGAAGAAGACAAGTTCGAAGCATTGTATAATGAGGAGGTAAATTTCCTTGCCAACAAGGAGGTAGTTATCATTCAAACTACCCGAGGCAGGGTGGTAACCAAGGTTGGAACAGGGATGAAGGTTGGAAAGATCGTGACAGAGATTGGAGGGATCGAAATCCCAATTGGAAGGATGGGGAGAAGGATAGGTATGTTCCTCCCCACGAGCATTAAAATCTAAAGGATTCGAAAGGTGGCCGATCAGAGGATATGCTTTCTCGTTACCTCAACAAGGTTAAGGGGTCGGACAAGGTCTTGAAAGAGATGAAGGAAAATGTGTCGACCCTTAGCGAGGCGGTTACCTCCCATTCTGTCTCTATCAAACAATTGGAGACCTAGATGGGTCATATCTCGTCTCGTCTGAACCGGAGACAACAAGGGGGGTTGCCTAGTGACACTATGGCTAACCCCAAGAATGAAAGTTTGAGCATGGACTTGCGTTGTGTCGTGACGTTAACTAAGGCGCTTCTTAGGAGGTAGCCCAAATTTTTTTCTTTCTTTTTGTTTTAGAAATAATCGGGTGTTGATTGCGTAGGTGAAAGTGTGGAATGTGGTTTAAAAGTGAAGATTGGTGAGCAAAATGTCCAGTCAGCGACTCGCAAAAGTGGTCGGCGAGCCCAACTTGGACCGCCGTTGGACTCCAAAAAATCCAAGAATGGAGTCTATAAAACTCGGCCAGCCCATGGACAACTCGGCGGATCGTCGAACAGGTCGGCGACCCCAACTTTGTCTGCCGTTCGGACCCCCACATTAACTGGAGGTCCTATAAAACTTAGCGAAAAAAGTAACCACTCGGCGTTTCACCTAGTAGTTCGGCGAGCAAACTTAATGTCGCCGATTGGGCAAGAACTGGACGGTTTTTAAATGCCAAAAGTTCAAAATTTCAAAATCTATCACATTCTCTCAGTTTTCAACTTTCCAAAATCACATCCGCACTATATTTTCCTAGATTTTTGCATTATTATCACATATAGCCGTCATTTTTGTGTTCGGAGTTGGATTCTTTGCCGCCTAGCTTTTCAACTTGTTTATTCGGCTTCTAAGGTTGCTTTTCCAAACCTTGAACTTAAATTTAGCAATTTTTAATCATTTGCAAATGATTTTATCTTAGTAATGTGTACTGGACCTTTCTGATCGTAATTGTATGCTTGTGTGCCTATCTTATTCGAATATCATTCCTATAATGCTTTTATTGTTAAATTCCTAAATTTTTCGTGTTTAAAATTGATTGAAATAGTTGGGTTGTGCTTAAATAATTGTATGGTCTAGTCGGGTGAAGTTTAAGTAACCCACATTTGGCACAAATGGCGTATTTTTCCTAATGATGAAGTGGTCGACATCATTCTTAAGGGAAAAAGTCGTCAAATGGCCAAATTTGGCCAAACCAGGAGAAGTGTGAGTATCCTGGGGGAATGGGTGTAATGGGTCTAGGTTTAATTGAATGGGTGCATGTTTTTTTTTTTTTGGGGGTTGTGGGGTTGAATTTGGAAGTAGGGGTCGAAAGTAAGCACGTTGGGCAGTTTGGCGAGCTGGGTCGAGCTCACTGAACCACTCGGTAGTTTGCCGAATCTCGCCAGATTGCCTTTAATTTCATGATAAATTTGAAGATGGGTTTTTTAACTTTCGGCGAGAAGCTTGAGTTCACCGAGTGTACTCGGTGACTCGCCGATTTTCTTTCTTTATCGCCCTTTTCTGCGCCCCTAACCCTTAAAATACACTGTAATTTTTGGTGAGTTGTTACTTGCTCACCGAATGCTGTCCGCGATTTGCCAAAAGGCCCATCCCATCACCGACATGCCATTTGTCTGAGGAAATTTTGAGCCAATCCTTTTGGCGATCCCGATCTGGCTCGCCAAACCAATCGGTGAGTCTGTCTGCAACTATTTTTCTGCAACAGTTCTAGAACAATTTCTAACTCTTTTTGATGTTTTTGCAGACATGGCTAGACCAAAAGTGGCCGGTAGAGACATGCCGCCCCGTAAGAGAGCCAAGGGAATACAAATCAATGAGGATATTGTTGCATCCAGGGCCAAGGTTTCTAAACTGCCCACCACAGGTGGGAAAGGCAAATGAAAAGGCAAGACTCCTGCACCTGCGTCATCGTAGGCCAGTTCTGGCAGTGCCGGTATCTACGCCACTTACCTCACCACTTCTGAGAGTGAGGGTGAGCACCAGGAGCATCAGGATGCAACTTCTGAGCCTGAAGATGAGCTACTAGCAACACATAGGGCAGAACTGCGATCCAAAAGAATGAATGATCCGTCTAGGATCAGGACTCCCCAAGGTAACACTACTTCTTCTGCTCCAGAACATACTATGGTTCCTGCTCCGGTTTTACAAGGTCCTCCTCTTAAGTCTATGGACAGACTGAAGACTGAGGGTTAA
>PGSC0003DMG400045657
TTACCGAACCACTCGGTGAACCGCCGAACTGTACGCGGCTCGCTGAAAGTTATAGAACACTGGCCATGTAAATATGACCAAATAGCGGTCGAAGTGGAGTTTGCCAAACCTGATTGACGCACCGCCGAACAGATAAGCAGCACCATCGAATGTTCCAGAACAGCGACGGTTGAAGTCGGGCTCGCCGAACCTCATTGACGCATCGCCTAATAGACTGGCTGCTTCGCTAAATATTCCAGGACGATGGTCCTCCCGTCGTGTGAAAAAGGCGAGCCAAATCGGGATCGATGAACCACTCGGCGGATCGCCGAAATGGCCATGCCATCGCCCAATCAT
>PGSC0003DMG400035625
CTAAGCATTCGCTCCATCTGCCAGGGCATCAGTGCTCGATGTGTCACTCTGGAATTTGATAATGGTCCTCGGAGCCTCTTCAGATGATTCAGCAGCAACTGACTTACTAAGATTGTCCAAATCATGAGCCTCCAAAAAGGAGTTGATAGCTGTGAAGAATCCACGTCTCCATGAGAGAATTGTGGGGTCTCGGTGATTTGTTTTCTTGCTTGCATTGGGTTTCTTGCCCTCATTATCTATTTTGGGAGGACCTATCGCCTTTGTATTTTTCCTGAAATTTTTCTCTCTTGTTTGTCGGGGTGGCATATCTCTTCCAGCTACTTTTGGTCTAGCCAT
>PGSC0003DMG400042478
TCACTCCCCATTTTGTTCCAGTATGCGAAGCCCTGAAGAAGAAGGATCAAAAGGCGATGAAAGGAGTAGTCCACGCTTCGCTGAATATTTTCGTGAAGCAGTACTATACCGCCCAATGGTCCAGAATGTGAAGATGTTGAAGGCAAGCATAAAACGGCGATGAAACAGAAGAAGGGACAGTCGCCAAGTCATTCGGCGACATCGACTACCTTCACCGAAAGATCCGCCAACACTATTTTCTGAAGTCTATAAATACTAAACTTATTATTAATTTTTAAAGAGTTCGAACATTTATTTTAATTTCCAGAATATAATAGTACTTTTTGGGATATTTTCTCTCAAGTTTGGAGAGGGTTTTTGTGGGAAACTTGAAGAGAGACAGATTTCATCTTCCCCAAGTTGGAAGTGGGTCTTCTCCATTCTTCTTCCTTTGCTTAAATCAAGGTTTGATTTCTTATACCCCATTTTGGATTTTTAGTATCATTTTGGGTGTATTTTGTTATTTCTTGATGTGTAGCAAAAAAAACCCCATTCTTGGGGTGTGATTTAGCAAATATGTGTTGATATTGTTGTTGGGTCTTGCTTGCTAATAGGCCAGATGTATTTTAATGGTGATTTTCACCAAGTGGTTGTGGTTTAATTTAATGGTTTTGTAGTTGCAAATACAAAACCACCCGTGTGTTTTCGACTTGCCCGAGTGGGAGGTCGCAAAACCAAGACCACTAGACTGATGGCCTAAAGAGTGGTCGACATAAGGTTCACCCCAAGAGGGTGAACCCTAGTCCCATATCCTAACACTCAGCTTGAGAGAGTGAGTGGGGTAAGGCGTAGGCTGGTCTTCATGCGGCAAGTGGGTGTCCGAGAGGAACCCATTTGAAATGGGGTAAGTTGCCCGAAAGGGAACTTATTTCCATCTAAAGCTTAGCCTAGTCACTATTATCTTGTAAATTTTCTATTGAAAGCATGTACCCAATGATTTATCTCAACTTGTATTGCGGTAACACCCCAAGAACTTTCTCCCATACTTGATTTTCTTATTTACTTTTGTTGTTTTTACTACTTGTGACAAAACCCCCAATTGATATTTGACACTTTTGTGTCACCCCCTTCAATTTACAATGTTTTTGTTCGTTAATGTCTTTAGCTGGGACTAATTAGAACTAAATTTATTTTTCTATTAATTCTCAAAACCATTCCCTTGGGACACGACCCCAACCTTTAGTTGGTACTATATTTTTGACGATCGTAGACACTCATGCCGTAGGTTAGTGTCGTTGGTCACAATAAGCATCAGTTAACCTTGCTTGAACCCTTTTGAGCGTTATCCTCTCTTGGAAGAAACTTGATGCTATTATAAACCTTTTTTATCCATTGACCCATAATCCTCATGAAGTGTGGTGTGTTTGAAAAGCCTAAGTTGGGGTGTGGTGAAAAGAGAAGGTAAATCAAGAAGTGCGAAGAAGTCCCTCTTGATCCATGGACTTGAAGAGGATGGAACCCCTCCATAAAAAAAAGAATGAAAAAGTTGTGAAATAAAGTTTTGAAAGTGCAAAAGAAATAGGGTGTCTTGTATTTCGTTGGTAGTGAATAATGGGGTGAATTTTGAGAATGAGTGAAAATGTTGAAGGAAAGGAAGGAAAGTGATGTTCATACCACATTTGATGAGGATAGCAGCCACTGATCCTAAATGACCATACATTTATACTCAGCCTCGTTACAAGCCTTCAAAAGACCTTTTTGATCTTGAGTGAGCTGAAACGAGTGTGGATTGGAAAATAAGGGCAAACCTATGGGTAAAGATGCATGTGTTCATCTTTGTGAGTGTGAGAGTTATGTGTGATTCCGGACTATAAGTTGTTGAAGATTAGTGTGAATATGGAATCATTATTTTGAGCTTGAACTTGCATTTGAAGCAAATATTGTGAACTTGAGCATCTTTGATAATGGTGAGTCACAATTTGAATCTTTGAGTGCACAATTGATCCTTGCATGAGTAAGTTGAGTTTTGTTGTGTGTATTCATGATTGAATCTTTTGTAGCACTGTTTGAGACATCTTTTTTGAACTGATGAACTTGAGTTTTACTTGAGGACAAGCAAAAGTTTAAGTTGGGGGTGTTGATGAGTCAAAGATTTGGACTCATTTAGGGATTTGTTTACTTAGATTTAGTATTCTCAAATGCAAAATTTGTGCCAATAACTGATGTGAAATCCTTCATTTTTAGGTACATGGGTTGAGAAACAAAGCTAGGACATTAGTAGGCAAGAAGGACAACACAAGCTGAAAAAGAGAGAAAAAAACAAACCTGATGATCGCCGAGAGAACTCGGCAGATCACCAAGAAACCCCTGGATCGCCTTAATTTACAGACCACTGAGCCTAAAACAGGAGGAGCATCGGCGAACTGCAT
>PGSC0003DMG400041190
CTACTTGGTTTCTCTCGAACACCGAGTTGCCGCTTTAAGCACAGCCTCCGCCTTAGCCCATTCACTCTCTCGAGCTGAATGTGTGGGAGAAGGACTAGAATTCACTCTCTCGAGCTGAACCCATGTCGACCCAATACCACTGGCTATCAATTTAGTAGTCTTAGTTTTACGACCTTTCTCTTGAGCAAGCCGAAAACACTAAGATGAAACCATATTTACAACTACAACTCTATTAAGTTCATACACAACTACTAAACGAAATAACATTTAAAAAACAAATAAACCATCAGCAAGAAAGACCCAACAGATAATCTAACCCATATTCACAAAATCACACCCCAAGAATTAGGATTTTAGCTAGACATGAAAAAGAGATAAAAATCGATACCAAAAGGTGTTACCATCAAATGGGTACGATAAAAAAAGTCTTTAAACACGTCAAGGATGAAGATTCTTGAAGACCCACTTCCAATTTCTTGGAAGTTGAAACCCTTTGAATCTTCAAGGCTCAAGAACAATGTCTCCAAAAATGTAAAAACTATTATATTCTAAAACTTATTTCTCTAATAGCTTGATTGATACTAAGCTACAGCTTTAAGCGGGTAATTATAGCTGTCAAAAAGTGTGCTGCGAAGGATCCACTCAGCGCAGTTAGTCGGGATCGCCGAACTACTCGACGATCCGCCCTTTGGTGTTGTACCTCGCTTTGTAGCTTTTGCCTTCAGCATCTTCGCGTTCTGAATCATTGGGCAATATGGTGATGCTTCGCAAAACTGCTCGACCATTCGCCGACAGCTCCCTTTCCTCGCAGACAT
>PGSC0003DMG400036713
CTATATGTTACCAAATTTTTGGTCAAGGACTTTGACAAAAGGAGCAAGATAGTTGGTGGTGCAAGAAGCATTGTTGATGATGGGCTCATCAGGGCTGTAAAGGTCTGCATTGACACCGATGACATAGGTAGGAATATCACCCTTTCCGGGGGCAGTGATGAGGACTTTCTTAGCTCCAGCTTGGATATACTTGCCAGCACCCTCTCTATTGACAAAAACTTTGGTACCTTCAATGACCAGGTTAACACCAAGATCCCTAGGGAGATTGATGTTAGTGTTGAACATAATTATATATAAGAATAATTATGTTGGTGAAGGAAAGGACTTACTTCCAGGGGAGATTGATGGGGTTACGGTCGGAGACGACTTTGATGAGCTTTCCATCAACAGAGATGCCATCAGTACCAACAGGCTTAACATCAACATCGAAGATGCCGAGGGTAGAGTCGTACTTGAGGAAGTGAGAGGCTTGTTTGACACCGCTAGAGTCATTGATGGCAATGACATTAAGGGGAGAGTCCTTCCTGCCATTCTAGCACCTCAAGAAATTCCTTCCAATTCTTCCAAATCCATTGATGGCTACCTTCAATTTTGCCTCCACTACTCTACTATTATTCTTCTTTCCTCCACCAATCTACGAAACATTTTGGTATATGTTTAGTTTAAAAGCACATGAATATATTGAAATGAATGGAATTATAATTAAAAGGCTTAAGTCATTTGTGGCCCCTTAAAGTTGTCCGCATAATTCACTTAGACACCTTAACTAGCACTTGTACCTATTGAACACTCCTACCCTTCCGAATTTGAACCATTTGAACATTTTTTGACTAGGTGGCACATTGTTTGTGATTCACATCCTATAAGCGCGTGAAAGGTATTAAATTGGGCATTTTTTATGGAAAGAAGTATTCTTTCTTCTTCATCTTCTTTGTCATCATTTCCCCTACCACACCACCAGTTTGGTGCTGGTGCTGCCACTACACACCCTTCTTCTTCCTCTTTTTTTCTCTTGATACTTCAGTTCTTACACCTCCGTTGATTTTTTTATTGGCAGCACCACCATTGACACGACCTTTCCACCATTATCACCGTTATTTTCATCATGTTTAATTTGTAGAGGGATTTAGGTTTGGAGTTTGTCTCTTTGTTGTTAATGTAGTAATTTGGTAAATTGATGTCCAATTATGTGAATCTATTGGAGGATTTTTCTATTTATTATTTGCTTTTGCTCAAATTTTTATTGAAGTTTTTTGATTTGTGATGTTAATTGGACTTTTAAAATTGATGTATATTGGCAGAATTTAATGATGTTCTTCATCCAAAAAAGTTAATCGATTATGAAAAACAAAAGAAGTCCGAGATAATTTCATTTTTCCGACAATGACAATCGGGACTCATTAATTTTCCAGCAAATTTTTTCCATCTTTATCTACCTAAAACGAGATGAAAAATAAAGTTGTAGTTAAAAGTAGGCTGATGGAAAGGAAGATTTGTCGCGTTGGGGATAACACTATAAAGGGAGAGGGAAGATTGCCATGAATGGAGGTGGTACTGTAGAAGGAAAAGTGAGTTCTGAGCTTCAATAGATTGAAAGGGAAGTGGGGTGGTTTAATTTACCCCTTTTTTCATTTTATTTTTACTTTAAAATAATTTCTTTTTTCTTTACTTTATAATATAATTTTTAAATAATATTTTGGATTCAAAATGACAGATGTCACTATTTAATTAGTCAAATTAACATGTCATCGCGAGTGTATTTCACACATTTTCTACTTTTAGCTTATTCTCAAAAAAATGTTCAAATGGTTCAAATTCGGGATGATAAAGGTGTTCAATAAGTACTAGTCCTAGTTAAGGTGTGTAAGTGAATTATGCGAACAACTTTAAGGGGCCGCAGATGACTTAAGCCTAATTAAAACTTACAATAGAGGTTTGGAAAGCAACAAGAGAGAGCAAGTCATCGTTAATTTTCCTTCCGACTCCGAATGGAACGGCAGATGAGGTTCGAAGGCCAGTGAACTCTGAGAATGATCCTTTATTGTTGCTGAAGTGGACAGTAGAATTGGCTACTGATAGAGCAGCCGAAGCCAT
>PGSC0003DMG400046316
ATGCTCGTGGGAGGGGATCTAGGGTTTCTCTCGAGCTTGGTGGTGGCAGCGTTCATGGCGGTTTTTGGACCAGTGTCAGGTTTTATGGTTAGACGGAAATGGAGGCGTTCGGTGGCGAGGAGGGATGAGATCAAGAGGTTGTTGGTTTTGGCTTCAGAGGAGGCAGCCAGGGTTGAGCTACAAGCCGCTGAGGAATATGGGTATGATTATGGGTATAGGTGTGAGTCGCTGAAGGAGGAGTATGAGGTGTTTGTTGAAACACCGGCATCATCAGCACCACCACCAACAATTTCAACATCATATTCTGGGTCTTTTAATTAG
>PGSC0003DMG400017794
TTAGGAATTATTCAAAATGGCTGTTTGCAAGAGCTTAGGATGGAGTCCTCTAGAAATTGGGTAAGCTGTGATATACAACTCTGGGTCATTTCTGAAATGATCAACGTGAGGTGTAGAAATGAAGTTGCAAGCTCTAACATCGCGACCAATTCTTCGTTGCTCTTCTACAAAGGACTCAACCGAAACTGCAGGAATGACACTGTCGGCACTGTTGTATATGTATAATTGAGGGCAACTTGGTTGCTGAGATGTCAATAAATCTAGAACGTCAGAAAGTGTCCTGCAATTTCATCCAACCATCAATGTAAGTATAAACACGAAACTATTTTTGGCACTTGCTATACACACTAATTACTTGAAAATGTAATTACAACCCAGTGGTGAATGGACATGATATCGACAAGGTCTACTTTGTACGTTGAGTAGAGTACAATGACAAAAAGTAGATTTAATATTGGTACTTCTGTTAAAAATACTGCAGGCTGATAAACATTTGTAGAAAAGGTAATTCTGGAAGACATCTCCTTACCTATTTACGGTGGGAAGGTTCAAAACCACCTCAAAGAACTTTTCCTGTACTAATAGCAATGCTGCTTCAGTTACTGCAGGCTTAGTTTCCATAGAAGTTTTGGCTTCTATTGTCATGTCTCTGTCGTTTAAAGTCAT
>PGSC0003DMG400041697
CTAAATGATCATACCTTTACACTCAACCTCATTACAAGCCTTGAAAAGACCTTCTTGATCTTGAGTGAGCTGAAACAAATATTGATTGGAAAATAAGGGCAAACCTATGGGTGAAGTCATGCATGTGTTCATCTTTGTGAGTGTGAGAGTCATATGAAGAAATTCACTTTTGATCATCTTGAGAAATTCACTTTTGATCATCTTGAAGAAATTCACTTTTGATCATCTTGAGACATATTCTCTCTAGAGTTTATCCTTTAGCTTTGAGGGATTGAAGAAATTCACTTTTGAGAAATTGGAAGTGGGTCTTTAAGATTCATCAAATTGGAGCATTGTAAGGACGAAATCCCTCTTACCCAGTTGATGGATAATCAATTCGGTAAGTGTTTTCACCCTTTTATAATGTCTAGCTAAAACCCCAAATTATGTGGGTGTGATTATGTGATTATGAGATGATTTAGCTTATGGGTATTGCTAATTGTTAGTTTAAATGTTATTTAAAAGTGAGTTCAATCATTAATTATGGTTTAACTTAAGAATTGTAGTTGAAAATACAGTTCTATGTTTGTGTTCTTGGCTTGCTCAAGAGAGAGGTTTTAGAACTAAGGTTTTTGATTGATGGTTTATGGGTATTAGGTTGATCTGGGTTTAGCTCGAGAGAGTAAATCCTAACCCCAATCCCACATATTTAGCTCAAGAGAGTGAATGGATTAATGTGTGGGCTGCTCTTAATTTGCATGCTTGTTGATGTTTGAGAGAAATCACTTGATTCAGAGTAATTGTTCAAGAGAAAATTACCTCCCTTATAGCCTAGCCTACTCACTAATATCTAGGTATCTATTAATAGTTGCAATTACCCATATGTCTATATTTTCCTATAATCAATCACATCCCAAGAACCCGTCTCATTATTGTTAATTCCTAATGTTTGTGATTTCTTTTAGCTGATAATTAAAACCAAACCCCCCCATTTGACATTCGTGTCACCCCTTGATTTGAATGATGTATTTATTCCATAATTTTTATTCCTATGGTTGATTTGACCACATTTATACTTCCCAATTGAATCTGAAACACGTACCGCTCCCTGTGGGATTCTACCCCAACTCATTTAGTTAGGGTTGATACTGATTTATGATCGTTGACCCGAAGAATTGGAAGTAGTGTCTTTGAGGCGTAATTAATCAAGTAACTTTTTGAACCTCAACCATGTTTCATGCAAGGGTTCACCTCCAAGACTATTGAAATTTAGGATTAGGAGACAAAGTTTAACCATCTTTGAGTGTGGAAAGAATTGTTCTCAGAATTCCTCTATTAGCTCATCCCACGAAGTAGTAGAATCAGTTGGTAACTGTGCCAACCATCTTTTAGCCACTCCCGTTATAGAGAACGGGAATATTCTCAACCATATGGATTCTTGGGAGATATTCTTGAACACAAAGGGTCCACACACCTCATGATAAGGATGAAAGAAATAAGAAAACATATGTGGAATTATCGAAATCTAATAAAATTTATTAGCAACACAAGACTTTATACCTTCCCCTCTCAATTGAATCTGATCAAATAACAATAACTCAAACGAAAACGAGAAAACCAAATTGAATCCACAAAGAGGGTAACTCGATGATTAGTTAAGCTAGAAGAAGTTAACTATCAATTGTAAGAGTTAACCACTAATTACTCACTAATTCCTTAAGGGAATTAAACTAACACTAAATTAGCAACTAAATTTGAGAGCATTCAATTTCAACATTCAACATACTCTAAGTCTTCAAAAATGAAATAAAGACTAATAGTTATAGTAAGATAATAAAAAAAGACACTTCTTTGACAATTTACCCTTAATGAGATAAGAGCTTTGTTTGGTTGCCTTCTTTTGTAAATTCTTGAATTTAACAGATGACCATTTGCACAAATGGCCTCTTTCTCTTCACTTTGATTGACCTTCCACACATTGTATATCTTTATTTTGTTTCCAACAAGATCCTCTAAAGCTTTCATGTGATCCATGCTATCCTTTTCATTATCATCCTCCCCTTCTGGAAAAGGATGCATCCTCAAATCCAAACCCTACAAAACCATGAAAAGGACAAACAACAAACATATCCTCATAGCATAATGGTTAGTACAATGGGTAGCATAAAAACATTACACCAAGGAGACTCAATCTCAAGGAACAACCAAGTATCCTCTATTATCATGATTATTATTCCCATAGATGGAGAACAAGGAAATTGCACATTCCTCACATCAAAAGGATAATACAACCCAAAAGATAGCACTACTACAAGCTCAAATACTCCCAAACATTCACCGTGGTCAAAATGGTAATAGGTCTACATAATCGGGTCATACAAACAAGTATAGACCTCAATTATAACCCGACCCAAATGCAATGCACATTTAAGACAAATATGAGAATCATCATATGCAAAGAGATAGTAGAGAATGATGCCATGCACATTGGGTCATCTAAGGTGTTCTATATGCAAGATCACAACTAGATTCAAGGATCCTAGCACTCATTACGTCAAAAGATGGAACACACAAAGACAACATGACAAATTTAAGATAAAGTTCACCTTCTCTTGAAAAATAACTCCTACCCCCATAAGATATGCAATCAACAAGATCATACGCAAAGAGGTAGTAAAGAAAGGGGGTTAGAAAAATACCCTTGCCCATACACAACATAGGTTCTTCAAGTGGATTGAAAACCCTTAAGAAGGACTTTCCATCATAGGGAAAGGTGCCAACAAATTCATCTAAATTGTTCTTGTCATCTTTACCAAGCATCACTACACAAGTGCCACAATTCAATGCATTACCGGGGTCAAATGGAAAGGAAATCCAAGAACACGAATCAAGTACACCCTTTTTTACTCAGTTGACACTCTTATATTCCAACAACATACTCCACTCAAAAGCATGAGAATCATCATATACAAACACTTAATAAAGAAAGGTTCTACATAAATGAACTTCATCCAAGGTGTGCCCACATATAGAATCACCCTTTGATCCACAATCATTAAGGTCCTTGATCAAGAATAGGACCACACAAGAATGAAGGGCTCATTGGAGAATATACACCCTCTTTCTTTTTACCACTAACCCCTTCAATATATGTACTATCATCTTTCAAGAAGAGAGTTCAATCTTCGGAAAGTGTGTCATTATACCATAGTGGATTCTCAATCACTTGGTGGTCTTTAAGAAGGACTACACTTCTATCATCCCAAGACACACAACTATGCATTTCACCATCATTAGTCATGTCAACATTAAACAAGGGATTATTACACACAAGTTGATCAACACCAATATCACTTGATACTGAACGATCATTTAAAGCACTTGTATCAATACTAGGTGGACACGAATTGACTTTACTAGAAGAATCAATTTGGTCATCAATAGGATCAAATAGTGTATCCACATTCTCAACATGTACATTATCAAAACATGGAAAGAACTACATGGCAATGTAATATCACTCAAGGCACAAGTTTCAACACTAGGTGGACACAAATTGATCTTACAAGAAGAATCTATTCGGTATTCAATAGGATCAAGTAATGTATGAAACTTTCAATAAATATATTATCACTATGTGGCAAAGAATCATTAAGCTCACACGAAATCAAGCTATAACTTATACTCAATTTCCTACTAGCCACACAATGAATTTTTAAGCTTCAGGAAGTGTAAGAATTAACATTGTTACCTTGTAGCTCATAACATGAAGTATCTTCACCTTGGTTGTGCAACTCCTTAGGTTCTTCATCACGATGAGTAGTACCCTTTAATGGTCTTTCCAACTCATCGGGTGCCATCTGATGACTAATTGAATGACCTTTTCAATATTTCCTTATATTGAAGTAAACAACATATTTGTGCTCATAGTACGAGGATCTCGATAGCAAAATGATAATGATCCTTCCATGATACCTATAAAACTTAACAAACAAGTTAGTAGCAAAATCCTCACATCACTCTTTATTTGATCGATTAAGCTAGAAGAAGTTAACCATCAATTGTAAGAGTAACCACTATTTACTCACTAATTCCTTAAGGGAATTAAACTAACACTAAATTAGCAACTAAAATTTGAGAGCATTCAATTTCAACATTTAAATACTTTAAGTCTTCCAAACTGAAAAAAATATTAATATTTATACTAAGAAAATAAAGAAGACACTTCTGACAATTTTACCCTTGATGAGATAAGGGACTTGTTTGGCTGCCTTCTTTTGTAAATTCTAGAATTTAAGAGATGACCATTAGCACAAATGACCTCTTTCTTCTTTCTTTTCACTTTGATGGACCTTGCACACATTGTATGCCTTTATTTTATGTCCATCAATCTCCTCTATAGCTTGAATGTGATCCATGCTATCCATGTCGTTATCACCTCCTTCAAATTCCTAAAGTGCTCATGGGGATCCTAATGAGAGAGCCCCCCAAAAATTCCTTTTATCTAGAGCAATTGGATCATAGCACTGGTAATGTGAAACACCGTCCTCCCAGTTATAAGAGGTATTGGGATTGCTCCCGTGCTTTGAATGAAATTAATGGGCATGTCTTTAGGTCGCCCATATTATCATTTTGACCATAGTGACTATCATTATGACCCCCATAGTCACTCATCTTGTATACCTGCAAATAAGCTAATAAAAACACAAAACAACTACTGTACTACGAATAAACCAAATAAAAAATCTATTTTCGCAATTAGAATTCTCAACCACCGCTCTCTGGTAGCATTGCCTTTTTTTTATAACACTCAAATCACCCTTCAAAACCAATTAAAAAGGTAAGCGATCATAGACAGTAAAAACCCAAAGAAGAGTCAGGGTCGAATCCTAGAGGGAACGATATATCATTGGGAATTCTTTATCGAGAAATTTGGATTTTAAATCAAATCATTTAGAGTAGTAGGAATAATTTGGTAGATGATAGCACCAACTTAATGTAAAGCTTTGTTGTCAATTATTGAAATTAAACTAAAATTCTAACGAAATCAAGGGTTATCAAGCAATCTTGGGGTGCGTGGATTGGATATCAATGTCTATAAGAGCAAATGTGTTTCTCTATAGTGATGTGTATACATGAATAGGCTAACTCATTTTCAATGACGCTAATCATCTTTCGATCTCAAAGCATCTACTCCTAGAATCTCCTTTTAGTCTCATTTAATGCTAGTTCTTGACAACCCAATACCTTACTATATTTCCTTGTTCAAGAATAGGGCAAATAGATCTGACCCATAACCTCTCTTTCGAGCAAGTCAAGGACATCAAACCTAAATTCCTAGTATTGAAGTAATTACCCACTCCTATTAATATCTTTAGAGCATCAACCAGAGAACAGGAGTAGGAATTAAGTTTGCAACCTTAACCCTTAAGTTAACCCTATGATAATTAGACCAAATTCAACAAAACAGAGGATAGCACAATGCCCACTACATTAATTAACACCGAATCCCATTAGAGCACCCCTAGATCTTGGGGTTTTAGCCACCCATCACAAAAAGTAAAGAGAGTACACCTTCCATGAAAGCATCCATGGGTAACTTGGAATTAAGAAATTAAGAGTAAACCCACTTTGGATTGAACTTCAAATTATTGAATTCAAGATACAAATTGTAAAACGCCAAGAAGGCTAGAAAAAGTGTTCTAAAAAGTAAAGTGTTCTCTCTCGAAAATTTCTCCCCAACCCAGTTGTATTACTCTCTAATCGAACTGCCTTAAAACTCTATTATTTGGGCTATTTATATTTTTTGATAACTTAGCCCAAAAATCCATTTCGCGACCAAATCAGCGACATTAGTCGGGCTCGCCTAACTCACTCGGCGAATCGCCCTTCATTCCCCAGCTTTCCTTTATGATGATCTAGGCTTTAGGTGTTTGAACCTCAGCTAGAGAACTCGATTGAGTCAGTCATTCATATTCGACGCATCACCAAATACCACCTTAGTTCGCCATTTGATCATTTAAGTTTTTCCTTGCACACTATCGTTGTGGGAGATGTGCTTCAGATCGACCTTTCTCATTCAGCGTATTGCCTTTTATACAGGAATTTTCCGACCTTTTTTGGTAAATGAAAGTGCTATGCACTGTTAGATTGGCTGAAGTCTAGCTTAGTCAGTGATCTGCCCTTCATGTTAGGGGATCAACAATGTTAATTTTGCACTTTTTTTGCATTTTTGGCCATTCTTTCAAGCTTTAGTCCATGCCTTGTCCAATTGCCTTCATAGCTGCAAATCATCAATATTTGATTAGAAAAAGAAAATAGTTAGGAATTGAGTACACCAATTAATGAGCTAAATGGAGCTTAAATGAGTGAAAATATACCACTCATCAGTTTATACTTGGATTTTTGGACTTTCAGTATCTTGACCTATGGACCACCATGACGGTCCGTAGAAAGACCTACGATCTGTAGGTGGGTCCATTGGGCGGGCTAACCGTTTTTATTTAAGGGTATTTTTATCTTTTCCTACCCTTCTAATACTTAAACTATGTCATTTCTAGAACATTGTAAGTACCTATAACTACTTTTACTCTTCAAATCTATCTAGTTCCCTCTCATTCACTAAAATCCTCAAAACCGCTCAAGGCCTTTCTCTCCAAATCCTCTCCAAAGCTCTCAAGAAAGATTCTAGGGTTTTTCAAGCTTCAAGCATGTTATTGCAATTCTAAGGATTTATTACCAAATATGTGGGAAGTTCATCAATGGATTCTCTTTCATCCATTGAGTCCCAAAGATTTTCTCCAATTTTCTTTTAAGATTGCACCAAAATTTCTAGGGTTTTGTATGATTCTTTATGGGTTCACTTATTTATGGTTCAATTGACTATATTTGATCTTATTATGCATGTTTTGATCCAAATTACATGTTTTCAATGCCTATCATATGAACCAATGCAATATGCCTATTTTATGATCATGAATTGAGTTTTGAAGATTATGTATGCACAAAGGAATTATAGTGATTACGATTCTAGGGTGTTTTCGAATAAAGTATCTCATGATTTATGAAACTTGGTTGCTTCTAATTGAAGTATTCCTACTATGAAAGATTTCTATGATTTAACCACTTCCGAATGAAGTGCGGGTTTACTAAGAAGATATTATCATTATTTAGAGGCTTTTGATTAAGTTTCTTTTTAAACATCGAATATATTATGAAATCATGATTTTAGAAGGAGTTGTTGTAGGATGTAAGGTTTATAATTGGATCGGTATTACTTGAATATTACTTTCTAAGTATTATGATAATAATATGTTTACTATTTATGATTTCTATTGTGAGTTTACTTAGCACCGAGTGAATCCACCTTAAATTAAGTATAAGGTCCTTACCTCGGCAAGTAGGACAATCTCTTTTTGGTGTGAGAGTAAGACACCAAATTCCATGTTATAGCTCACATGGTTTATGGTGGTTAATGGTAAACATCCCACAAAAGATATCATTTCTCACTTAGCTTATGTTTTATACATACGTCATGATTCTTATATTGCATTGACCTTTCATGATTTATGAACTAAGCTTACTCGATTGATATGTTTCATTTTTCTGTACATTATCATGTTTTGAACTTATCATTTTATCATGTTTATGTTTAGGCTGAACCATCTGTGGCCCCCTAAAGTTGACACTAACTTTAACCTAGACACCTCAACTAAGCTTTGTTCAATTTAGACACCTCATATTATGTCATACTATGTCATTTTGATAATTTTTTCACGATCAAGAAAAATATTAAAGAGAGTGACACACTTGCTGCTGATGTGTCAAAGTGAAAAATTAAATGAAGACATGTGGCAAATGTAATATTTGTTTCTTTTCTTAATATAGCATAAATAATTATTTAAAAATTTGTTTCGAGTAAAATCTTATTTTTAAAGTTAATTACTTAAAAAAATAAAAGTACATTTCAATAAATTTTAAAAGAATATAAAAGTTACAACACCTTTTCCATTTTCTTCCAATGCTTCCATCCACATGGTGAAACTAATTTGCAATCTTTCCATCCTCCACTTTTGACACTCCAGCTAAAAGTGCCTTGATTTTATTACTCTGCAAATTTCCTATGAAATACCACTGTATCATCTGGAAGCTGAGGAGCTTTATCAATGAGCTCATGATGAAGAGATACCGACTTCGGTTTGCTTACCGCCACCAGCCTTACATGGTCCGATCTGTGACGCCACCCATGGCGGAAGGAGAAACTCTTAAATCTGTCAGGTTTGACCGATGCAGTGTACTTGATGAATCCTCTTTCTCGACTTTTGTTGTCTCCTCTTCCACTCCAAAAATACAT
>PGSC0003DMG400017793
CCAAAGTATAGGCAATGTACACGACTAATTCATTGGACTCTAGAGTTGGTTCCTACAAAAAAAAAAACAAATAACAAGAGCTGCAATCAAAGGACTACTATCTTAATAAAACTAATGAACTCGACACCTTCTAGGAAGGGTCTGAACCATTGTACAAACAAAAATTCGGACTCTTTTAACATGAAAAGCTATTAACATTTTCTAGTATACTCTTCCACTTGAGTCGTCTCTGTCCCACAATATGCAGCTGCAATATGATTCTTTTTGTGCTTCCCTTGCTACTTTATTAAACCTTCAACTGTTTCTCTCAATCCAGAATGGTACATCACTGCAGCAAAAATATGCACCAATTTCATGTTGGCACATTTTAGATGATACTTGAAGGCCACATGCCTAAGTTGCTTCAATGATCTGTTTAAATATTCCATAGCCAAGGTAAAGAGGTAAGGAGACATAGGATCTCCTTACCTCAGCCACCTTCATGGCAGTATGCGTCAAGAGCCTCCATGTAGAAGCTCTGACACATAACCGGCTGTTCATTCCAAACTCACCTCTAAGAGCTGAACCTTGTGAACAAGACATCCTACCTGAGATAAAGAATGCCAAACATATATCACATAATGCTGAAATTTTCAACTTACTAAGACAACTATTTTTCACTTCATAGCAAAACTAAACATTCTGTTGAAGATATATAAAATACAATCCTAGCTTAGGCAGTTTTCATATACTTTTCGATCCTCAAAATTTCTCAAGAACATGCATACTCTTCATGAGCTACATCAAATTGTGTTAATTACATCATTTTGCCACAAGGCTAATAGACGAAGTAGGAAAGGTAGACAAAACTTGTCCAACTCATGTGGATGTGATGTCTCTCACGAGTCCAACCTATGCAATTATAGGATGGTAACAATATTAACACTTAGCATTCTTACGAATGTATACATAAAGCTACAAAAATAAATTCTTACCTTAAATATTTCAAAACTGTCAATTTGAATGTGAAGGATCTTGCTCTTATCCACTATGAGGTGAAGGTCCATAAGAGACCGAAAATGGTCATCCTGATCAGTTTGTCAGTGAGAGGCAGAAATATGATTGTCGTTTTATGGAAAAACAAAGTTATGTCTATAAGCAAGGAGATTGATGGTCAAGTTGTTGGCTTTGAGTAGTATCCATCTCCCTTGCTATCAATGTTTAAGCATTCATAGGTTTCCATGTCACTATTTATTAAAGATAGACATTGATAAACATCGTCTACTAGCAGGAATGATTTATCATCTGCCAGGAATGTTTGAATCCTCTTGTCTACTTCAATCCAACTACATCCAGGTTTCTTCCTCAACCCCAGCTCCTTCATCTTCAGTCTCAACTTGCGTACCTCATTCCATTTGTTCTGCGAAGCATATATTTTTGCTAAAATAACATAAGTGGATGGATCATCTTCATCCTTTTGAGTAAGCATCTTTGCAATTTCTTCTCCAATCTCTAACTCCCCATGCAAATGGCATGCAGAAACTAATGCGCTTAACAACTCAACACCCTCCCTGGTGTCCGGGTTGCTCTGCAGAATTGCATAGGCTTCACGCAATCTTCCAGCACGTCCAAGAAGGTCAATTAGACATGAGTACTCTTCAGCTGACGGTTGAATGCCATCGCCACTGACCATTAAATTAAAATACTGGTAACCTTCATCCACTAATCCTCCATGAGCACATGCAGAAATTACTGCGAGGAATGCAACTCTATCGGGTTTTACATTAGAATGCAGCATTTCATTAAAGAGTTTAAGCGCTTCAAAAGCTTGGCCATGAGATCCATATGCTGCAATCATTGTAGTCCATGATACCAGATCTCTCTCAGGCAACTCATCAAAGACTTTAAAAGCTTCACTTACTGCACCACATTTAGCATACATATCAAGCAGCGATCCCATAACAATTTCATTGGATTCCAACTTATTATCAATGATACACTTGTGGATCTCCTTGCCATGGTCTAAGGCTGCCAACTGTGAACAAGATACCAAGGCACTAGTCAAAGTGATTGCATCAGGCTTTATCCCTGCCAATTTCATGTCATTATAAAGGGCAAGTGCCTCCAAGTAGTAGCCAGCTGACACATGTCCAGAGATCATTACATTCCATGCTTCCACATTGTTCTTTGCCATCTTACTGAAGATGTTTTGCGCAGTCTCAACTCTGCCACATTTGAAATATAAGTCAACAAGTGAAGCATTAAGAAAGTCATCAGATAGTATGTTATTTCGAATTATATATGCATGAAAAAACTTCCCGTGCTGCAGTTGAGCAGATTTAGAGCACGCCATTAATAAGCTACTTAAAGTCACAGAAGAGGGTTTCATGTTTTCTTTGTTCATCCTTTGTAAAAGCTGAATGCATGATTTGCTATCACCTCTCAAGCTGTACCCAGATATCATGGAGTTCCAAGAAACCAAACTCTTGGCAGGGATTTGCTCAAAAATTTCTTTAGCCTTCTCTAAGAGGCCACATTTCCCATACATGTCGACAAGAGCAGCACTTACAAAACCATCCAACAGAAACTTATTATTTACTAATTCCCGATGAATTGTCTCCCCTCTTTCAATATCTAAAAGCCTCCCACATGATGAGATTGCAGCTGTGTAGGTAACCGAATTAGGCATATATCTCAAATCTTTCATCTTGTCAAAGAATTGAAGGGCTTTATGAAATTGCCCATTTTGATAGTAGCACGAAATGACAGTATTCCAACACGGAATGTCTCTTTCAGGCATTTCATCAAACAGTTGTATAGCAGAAGCGAACAAGTCACATTTGGCATACACACCAATCACTGAACTTGTCACAACAACATCTGATAAAAGCCCAGTTTTAATCAAATGAGCATGTATCATTTGACCATATCGGACATTTCCTAAACCACTACAAGCCTTGAGTACACTAGGAAAGGTGTAACTATCAGGTTTAAGATATGGGAATTGCAACAGCTTGTCAAAGAGGTCAAGAGCTTCATTGAACAATTGGTTCTTAGTATAAGAAGCAATGAGACCATTCCACAAAGTGATATCAAGAGGGTTCTCAAGATTTTGAAAAACCAATTTAGCGGAATGGAAATCTTCGCAAGACGTGTATAAATTAATTAGATTCTTGGATAAGTTAATGTTGCTTTGTAACCCTAAAGTAACAATCTTCTGGTGCAACAGTTTCCCTCGTTTCACTGATGTTAAAGATGATTTCAACAGAGACAAAATTTTGATAGAATCCATTGATATTCATTCGAAATACTAATCAGTCCATG
>PGSC0003DMG400041663
ATGAGCGGGAAATTTTGGCGCCCTAGTTTTCGCTACCAATTTGGCAACCAAGTAAGTGTGACCAATTTAATTAGTATTCCGCGACGAAATTAGTGACGGAAAAATGTCACTAAACATAAAATATATTTTTTATATAATTTAATTTATATAGTGATGGAAAATCCGTCACTAGAATTAAATCTAAATAAATATAATTTTTGCTAGCAACAGATATTAAAATCTGTCACTAAGGCTATTGCAAAATTATGTTTTTGTCTAAGCTAAATAACTTCACTCTCAATTTTCACCTCACACTTTCCATTTTCACCAAAAACTCTCATCTCTCAAAGTAATGACGTTGTAAGCTCTCCGATGGCTGAAACTCTCATCTCCTTCAATCTTCATCTCAAAGTAAGCTCTCTAACTCTTATCATCTCCTTCAATCCTCAATTTCGATCTAAAAAGTGAGCTCTCAAACTATCATCTCTCTATCTCTGATGGGGTTTGTGAAAATTAGAGTTTTTAGCTCTCAACTCTTTTCATTTTTATTTAGTTTGAAGTAATATTGAGATGTGTTGAAAAATAGAGGTTTTATCAGTGTCGATATTCTGAAAATAGGATTTTATAACTTTCAACTCTTTCCATTTTCTTTAGCTCGAAGTAAGTTTGAGGTGTTCTGAAAATAGTGATTTTAGTAGTTTGGGTATTCTGAAAATAGGGTTTTTTCGAAGTACGATTTTCTGAAAAATTGGGATTAGGGTTCAAGCATTACAGTGATTTACTTTTATTTGCTTTTGTGAAAGTAAATTGCACACTGATTTGCTTAATTTTGTTTTCTTATTGCAGCTAGCTTTCATTGTTTGTGACTACTAACTATCGCTTTACTCTCTCCGCTTAAAGGTATCTCTCTTTCTCCCCCTCACACAGCTACCTAATAGTTGCTTGTAGTTTTCCATTTGCAATAAGAAAATTTTGCTGCAAAAGATTGAATAACAGTAAAGGGTGCAGGAGCTGGTATTTGCTCTTTTTGGGAGTTGTTTTGGTGGTTTGGGGAGGTTGAATGTGGTCATTGGGAGGGTTGGAATTTTGCAGGACATTTCTATTTTTTGATGAGGGGGTGCATTTCTTAAAGTCATTTGAAACTTTCGGGAAATAAGATGATGTGCAAGGGATTGTTGAAATTGCTTTCCTATTGTTTATTGTGAATAATTTCCTCATTATTCCTTTTGGGTTCCTGATGTGTGCTCTGCTTCACATGAATTGCAGCAATACTACTATGCTCATTTGAATTAGATTGCAAATGAGTTCTATCAATAGAGCTAGGAACTTGACAAGAATTGTGTTTAGTTCATTTTTCTGATAAATAATGTTACTGTAATATTGAATCTAGCTTAGAAGCTACTTCTGCATTGGTTTTGGTTTTATGATTTATGGACCTTTTGACTTGTATGATATATGACTTCTTTTTTATTTTGTTAATTGGTATTCTGATGTTGTTTAGCTGAGAATCTATGAAAGCCGTCTCTTGCATTTGGGCGGATACGATACAAGCATATGACATGAAAACAAAGAAGCAATTTTAAGTAAGCATGACTATGATTTTTGAAAAAAATTAGATATATTTATATAATCAACCAATTGAACAAGCAGAGAGGATCATGTAGAATAGCACTTTGAATATGCAACTCAAGACAACAATTGATTCATATTAAATGTTTAGTTGTTATTTGTTCTATTGTTCTTGTTTCATGTTCTTGTTAATAACCAAGACATCTGATGTTTAAATGTTGCAGGTATCTACTGCTATAACATTATACTTAGTATCTGGTTGTCATTCACTCAAAGTAAGCCTTGCTCTTTATTTTTTCTCTTGATTTAGCTAAAGATATACTCTCAAGGTATTTAATTTACTGATTGTAATTAGGAAGAAGATTGTTGTCATTTGTTTTTTTTTAAATATTTTTTTGTGGCCTAAAAAGGTCATTTTATATCATGAAGATAAGTTCAACAAGATATAATAAAAATATCAAAAGTACTGGCCCAGAAGTGGCCAGCCTAATAGTAAAAGGAAACAAATTGGGATCAAAATAATACACTCTGAAACATCTGAATAATAGTGAACAAAACATTTGGTAGATGATACCAAGGGTTCTATATGTATCTGCAAGTCATTGTAGTCATTCCAATGTCTGATCTTTCCCAGCTGAGCTGATATTTTCCTTTGGCTGATGCGCGAGTCATTGATTCTACCCACTGTTGTCTCTCTCTCTCGAGCTTATATTTTACGAAAAAAGTTTTTCGGTCCCAAATTTTCCCCCGTTGGCATTTCTATAATGACGGGAACAGGTTGTTACACTTTTAGAAATAACTTTTAAGAAAATAAGTAGGGAAGTATGCCTATATATGTTATTAACAAAATAACTGTAACTATGTAATAAGTCCCAATAGCTAGGACTATTTTATATTCTTTGCATCACCCCTTATAAAATATATTTGCTATTCTTACTTTTCCAAATCAAATAATGCTAAAATATCGTAATCACTTAACATGCTATTTCAAGATTTTAGATATGTCAACAGGGTCAAAAAATACAAGGTACATACATAAATATTTCATGCACATAAAGGTATAAGTTCTATATATTTTTTAGTTTTCTCTATACATGACTTGTTATTTTGTTACACTTTATATTATTTTTCTCATATTTACTATCATTTTTATGAATGTTATTTATTTATTTTTATAATTTATAAATTCCTACACTTTAATATACATATTATTTTATTACATATAATCTATCGTCAATTTGTCTATACATGTAAATAAAATAGTAAGTGTTCATATGTTTTAAACAACTTACATGTATATACTATACTTTATAATAAATCTAGCTAAGATCACAAACTTTATATGATATTTTAACATTTTAGTACCATTATTATTTATTTTATTGGTTTGTTTTTAGAAAACTCCATTTTATCTATTTTTATTCAAATTATATCGCACATACTATTATATACTTATGCCCGACTATTGTCTTATTTTATTTTATTTTTCTTTACGTCTTAATTCTATATATAAATAAAACGACAAATTTTCATATCCTTTAAACTCAACATTTATATATTTAGGATAAGTTTATATAAGACACATCTATATTTTTCAACATATAAATTTTTCATACATTTAAGTACATTTATTTATTTATTTTACTATATGATAAACATACTGCTATTAAATTTATTTTATATATGTTATACCTTGTATTTTACCTTGTTTTCTTAAACTAACGAAATTTACTTATCATTGATATTAAAGAAAATAAATGAACAAATTTTCCTAATTATTTTTTCCTAAATTGAGTTTAAGGACTATTTTTGGATAGACTCTGAGGGATGCTTAATACCTTTCCCTCGAGTAACCAAAACCCTTACTTAGAATGTCACTAGTTTTCGCAAATTAAAAGAGAGTTTACATTTACATATAAAAAATGGTTTTCCTAATATTTTCCTTAAAATTAGGTGGCGACTCTAAAACAAAACAAATTTTCGAAAATTAGAGTGACAGTCATTATATTATGAATTGTTTTGGCTAGCTAGAAATATGGTGCGACAGCTTGGCAACTCCGCTGGGAATAAATGAGGTTTTAACCTTAGAAAACTTAATTTAGGAATAAGTTTTGTGATTACTTTTTATTTTCATCTTATTATTTGTTTTACAAAAATGATACATTGCTTTGATCGAAAGGTCGCAAGTAAAATTCAAACTTGTGTCCCATTTTTGTTTTAAAACACTATCTGTTACTGCTAGCCTCACACTGTCATTTGAACTTTCTATCGAGTCTTTGGTCGTACACAAACACACACTGAACACGCGATGGGTGTCTGCACTCCTCCGAAACTTTCTTTGGGGTGCAATTAAGATAGTGCGTCTTTTCACAATTACTCAGTCCTACTCTCAATGATCTAGGAAAAACTCCTACTCTAGAAATAGGTCATGTTGCATAGCCTTAGGCAAGACAATATAAGGTATTGTCATTGCGTTTAGGAAACTAACCACATGTCAATGATTTTCTTCTTTAAAACTCGACGACATACATTTTGTATGAAATTGATATGAATGATCCAAACTAAAACACTTAACGGATTAGGAGCAAATATACTTATCACACCCTTTACCTTTCTTTCATATGAACATCAACCAAAACTTGCCGAATATCTAAATGGTTGTTTTAGCACCACACATCCTATAGAATTGGTGGCAAAACATCCACAGAATACACGGAACTGAGATTCGAGTGCACTTGGGAGCACTATTGTCACTTATAGGGACACAAGGCGACAAAGTCTTCATTACTCATCTAATGGGGTTCTGGGAACCAAGCATTAACTCTCAAATTCTCATATTTTGAGATCACTCCCACATTTGAGGAGTTCAATAGTTTTACCGAACTACCAATTAGAGGAAGGTTGTCGATCAGCCATATGTCCATGTGATTTTCTAAGTCTCCTGGAGCTGCATATATTTCCGTCGTTGAGATATGTGGACGGCGAAAATGTCAAGCTAGACTATTTATTTCAAAGGTTTGGGCGTCTTGAAGCTTATGATGAACATCAACACGAATTTGCATGTACCCATGGAGCATGGGAACATTTGAAGCCAAGGGTATTCATTATGGCTTTTTTGGGAATCATGGTATTCCCGATGAGGTCCCATTCCATCGACATCAATATATTATCAATGGTTATGAGCATTTTTAACAATACGCTAAGATATTCCTTAGTACTCATGATTCTCGTTGAGGTACTTCGGTCCTTGATAGTCTACACGAAGGGCACAACTTCTTCGGAGGATGCAATATGTTGCTACAGATCTGGGTGAGGGAACACTTCTATTGTCGTGATCCACAGATGGATTACTGAATAGATGCACGTAACAGGATCAAAAGCCACAAAAATTGCCTCCGATATTAGGCGGGCGCGCCGATAGGAAGGGAAGAGTGGCACACACTTTTAAACAACCTTACGGGAGATTCCATCCAATGGAAGTTTTCTTGGATAAGAGGATTGACATTTGCAAGGACTTGATATCTGTTATTTATCGAGTTGATTGGGCTAAGGAGTATTCAACCATATGCACCTCTTTGAGTTATGCGTCAATTTGGAGTTGTCTAAGACACTCTGCTATGGGCGATAATGGGATTACATGAGGATGCTTTCAATTTAGTCTTACTAGAGAGGATAAGAAATTTTCAAGTTGAATGGGAATACATGGTTGATTTAAACATGGGAGAGGAAAGTTGGTGTACGCCGGAATATTACGCTTGGCGGACTATTGTGAGTCATATGGCTCAACCAAGTGTACGAGGGATCATGGGGTTTGTAGATAACCAATGGATTGATTGGGTTAGAGAATCAGTGCTTCCTCTCATGGGATTCACTACACCCATGTACAATCAGATAGCTCATGGATCCATCGATTATTTAATCCAGGTGGTTGAGGAAGAAGACACAGAAGAAGACCTTGAAGAAGACCCAGAAGATGATCCTAAAGAGGACCCTGAAGAAGACCCAGAAGAGGATCTCGAAGAGGACCAGAGGAGGATCCCGAAGAGGACTCAGAAGAAGAGGTGGGGGAAGACCACATGGAGGTTTCTAAAACGGGTTCTCACATCTATGACCCAAGTGATGGAAGGGTCATAG
>PGSC0003DMG400044102
TTAGGCATCGTCGTGCTCTGGGTCATTGGGCGAAATATTACTGCTTTGCGGAACTTCTCGGCGATGCGCCGACTGCTCCCTTTTTCCGCCGACTTGATCATTTCCTTCAGGCTTAGCACACTGGAACAAAAGGCGAGGTGAGACCCTTCGGCGACTCGCCAAGTGGACTCGGCGATCCTCAAGCCTTCATTTTCTCATTATTTTCAGCCTTGTTGTTCCTTTTTGCGAAGTAATGCCCATGCTTTCCTTCAATTTCAAATACCTGAAACTTAAGTGTTTTCATCAGTTATTTAGACTAAATAAGCATTTGAGGACACTATTTCTATTAAAATAAAGCCTTAAATGAGTCCAATTTGTGGACTCATCAACACCCCAACTTAAACTTTTGCTTGTCCTCAAGTAAAACTCGAGTTCAGCAGTTCAAATAGGATGTCTCAAATAGTGCTACACAAGACTAAATCATGAACATACACAACAAGACTCAAATTACTCATGCAAAGATAAATTGTGTACTCAAAGATTCAAGTTGTGACACACCATTACCAAAGATTCGCATGCTCGCAATACTTGCTACTTGTGCAAGTTCAAGCTCAACAAAAAGTATCTAAATGCCCTCACATAAAGAATGATTCCATATTCACACACAGAGGTTAATCAATTCAAGATCAGGAATCAGATGCAACGCTCACACTCAAAAAGAGGAACACAATGCATGTTTTCACCCATAGGCTTGCCCTTATTTTCCAATTGATCTTCGGTTCGGCTCACTCAAGATAAAAAAGGTCTTTCTAAGGCTTGTAATGGGGTCAAGTGCAAAGATATGATCATTTAGGCTTAGTGACTTTTTCCTTATGAGATGTGGTATTCTCAAGGCATTCCCTTTTTTTCCTTTATTAATTCTTTTTCTAGTGCTTCTACGTCATCTTGGAAACCCAATTTCTTTTGTACTTTTATTCCATAACTTTTTTTTTCATGGAGGGTTTCCATTGTTCCTCAATACCATGGGTCAAGGGAGACTTTTCTTGCACTTCTTGACTTCTCCTTTTCCTTTTAACCACACCCCCAACTTAGGCTTTTGGTCTAAGTTGGTTATTCACTAAACCACAAATCAAGAGGATTATAGGTAGCGGGTCAAGTAAGGTGTAGGGTTCATTAAGGTTCTTCCAAAGAAAGATAAGGCTCAAAGGGTGTTCAAGAGAATTTCACACGCTCACGGGTAGGCCACAAAAGAGGTATATGTCAAATTTTGCTCACACTCTTCAAAAGTTGCCTAAGATCATTTCAAGAGCACACCTTACTAAATCAATCAGACTAACAAGGTAAATTCAAGGTTTATTCATGCAAGGTTCAAAGTAAGCTCATCACACAAGGCATCGACACTTAAGTCAAACAAGACCACACACTTTCGCTAGTGTGCAACAGTCATTACAAGAGAATCAATTCGATAAATAGCTAATCACAACGAGATGCAAAGAGTTCACATATTGTCTATCCAACTTCATTTGGTATTGTCACAGTTGCACGTTCATGTTTGTTCAATTGAGAGCACTATTCAAGTCATCGGTATTGATCAAAACCGAGACTTGAATTTGTACAAGAACAACCACTTTCAACACAAGAGGTGGCGAATTTTTTTGAAAAATGAACATCTTTCGGAAGGGTCAAAATTATTTTTCACTTAAACCCAAAAGAGAGCCCTAATCTCAAAAAATCGCAAAACAAATAATCCAATATCAACTAGACAACCCAAGTGTATACCAAAAACAACATTCAAAACAATATCAAAGGTGTGGGCCTCACCCCACCACAATAAAAACGTCTCTCCTCAAATGCAAGTGATAAAATATTAAGCAGTAAAAATAAACAAACTTAGAGTGGAAGGTAAATAGGGGGTCCTGTTTATGCATTCGCTTCATCTGCCTGTGCATTGGTGTTTGATGCATCGGCTTGATATAAAAAAATAGCTCCTAAAGTGTTTCCATTCTGGTTCGCATTGTTTTCATTTGCCTTAGCTTCTGTAATGATGTTAGCCTCACCCATTCTATCCACGTCATGAGCCGCCAAAAAAAATCTATGGTTGTGTAGAATCCACGTCTCCACGGAGGAATGGTGGGATCAATAGGAATCCTCCTTCTAGCCCTAGCTTCCTTGGTATGTTTCCTTTGTCTGGCTAGCTCTGCTTTCTTTTCATCTTCTTTAAACTCACATGCTCTTACACTCCGGGGTGGTTCATTTCTCCCTGTGACTTTTGGTCTAGCCAT
