# Supplementary material for: Identification of starch candidate genes using SLAF-seq and BSA strategies and development of related SNP-CAPS markers in tetraploid potato
Source: PLoS One. 2021 Dec 21;16(12):e0261403. doi: 10.1371/journal.pone.0261403 (PMC8691606; doi:10.1371/journal.pone.0261403)
Supplement: S2 File — (ZIP) [file pone.0261403.s012.zip › merge_region/Anno/Cog_Anno/Solanum_tuberosum_v4.03.Cog_class.txt]

#Gene name	Portein ID in COG	E_value	Identity	Score	COG id	COG class defination	Function code	Functional categories	Function class defination
PGSC0003DMG400006636	gi|114327928|ref|YP_745085.1|	2e-59	142/444(31.98)	209	COG2814	Predicted arabinose efflux permease	[G]	METABOLISM	Carbohydrate transport and metabolism
PGSC0003DMG400017027	gi|307153320|ref|YP_003888704.1|	3e-15	36/67(53.73)	73.2	COG0290	Translation initiation factor IF-3	[J]	INFORMATION STORAGE AND PROCESSING	Translation, ribosomal structure and biogenesis
PGSC0003DMG400036713	gi|22299009|ref|NP_682256.1|	3e-53	93/170(54.71)	182	COG0057	Glyceraldehyde-3-phosphate dehydrogenase/erythrose-4-phosphate dehydrogenase	[G]	METABOLISM	Carbohydrate transport and metabolism
PGSC0003DMG400037470	gi|302342840|ref|YP_003807369.1|	5e-10	48/150(32.00)	66.2	COG0328	Ribonuclease HI	[L]	INFORMATION STORAGE AND PROCESSING	Replication, recombination and repair
