# Supplementary material for: Identification of starch candidate genes using SLAF-seq and BSA strategies and development of related SNP-CAPS markers in tetraploid potato
Source: PLoS One. 2021 Dec 21;16(12):e0261403. doi: 10.1371/journal.pone.0261403 (PMC8691606; doi:10.1371/journal.pone.0261403)
Supplement: S2 File — (ZIP) [file pone.0261403.s012.zip › merge_region/Anno/GO_Anno/go_enrichment/Solanum_tuberosum_v4.03.GO.Biological.stat]

#Gene_Ontology_term	Cluter_frequency	Genome_frequency	P-value	Corrected_P-value
Biological Process: RNA-dependent DNA biosynthetic process (GO:0006278);	6 out of 9 66.6666666666667%	219 out of 6285 3.48448687350835%	1.28743326988238e-07	3.86229980964713e-07
Biological Process: DNA integration (GO:0015074);	6 out of 9 66.6666666666667%	222 out of 6285 3.53221957040573%	1.39648940679257e-07	4.18946822037772e-07
Biological Process: DNA metabolic process (GO:0006259);	2 out of 9 22.2222222222222%	148 out of 6285 2.35481304693715%	0.0177886596861284	0.0533659790583852
