# Supplementary material for: Identification of starch candidate genes using SLAF-seq and BSA strategies and development of related SNP-CAPS markers in tetraploid potato
Source: PLoS One. 2021 Dec 21;16(12):e0261403. doi: 10.1371/journal.pone.0261403 (PMC8691606; doi:10.1371/journal.pone.0261403)
Supplement: S2 File — (ZIP) [file pone.0261403.s012.zip › merge_region/Anno/GO_Anno/go_enrichment/Solanum_tuberosum_v4.03.GO.Biological.xls]

#GO_n	9	#GO_N	6285
#Go_Term	GO_ID	Variant_gene	gene	Variant_gene_all	gene_all
Biological Process: RNA-dependent DNA biosynthetic process (GO:0006278);	6	219	9	6285	PGSC0003DMG400005100;PGSC0003DMG400045955;PGSC0003DMG400023312;PGSC0003DMG400045079;PGSC0003DMG400003377;PGSC0003DMG400038450
Biological Process: reductive pentose-phosphate cycle (GO:0019253);	1	12	9	6285	PGSC0003DMG400036713
Biological Process: DNA integration (GO:0015074);	6	222	9	6285	PGSC0003DMG400045079;PGSC0003DMG400003377;PGSC0003DMG400023312;PGSC0003DMG400038450;PGSC0003DMG400005100;PGSC0003DMG400045955
Biological Process: glucose metabolic process (GO:0006006);	1	10	9	6285	PGSC0003DMG400036713
Biological Process: DNA metabolic process (GO:0006259);	2	148	9	6285	PGSC0003DMG400041858;PGSC0003DMG400023311
Biological Process: oxidation-reduction process (GO:0055114);	1	785	9	6285	PGSC0003DMG400036713
