# Supplementary material for: Identification of starch candidate genes using SLAF-seq and BSA strategies and development of related SNP-CAPS markers in tetraploid potato
Source: PLoS One. 2021 Dec 21;16(12):e0261403. doi: 10.1371/journal.pone.0261403 (PMC8691606; doi:10.1371/journal.pone.0261403)
Supplement: S2 File — (ZIP) [file pone.0261403.s012.zip › merge_region/Anno/GO_Anno/go_enrichment/Solanum_tuberosum_v4.03.GO.Cellular.xls]

#GO_n	3	#GO_N	3509
#Go_Term	GO_ID	Variant_gene	gene	Variant_gene_all	gene_all
Cellular Component: mitochondrion (GO:0005739);	1	155	3	3509	PGSC0003DMG400017026
Cellular Component: intracellular organelle (GO:0043229);	1	5	3	3509	PGSC0003DMG400035638
Cellular Component: chloroplast (GO:0009507);	1	286	3	3509	PGSC0003DMG400036713
Cellular Component: intracellular ribonucleoprotein complex (GO:0030529);	1	11	3	3509	PGSC0003DMG400035638
