# Supplementary material for: Identification of starch candidate genes using SLAF-seq and BSA strategies and development of related SNP-CAPS markers in tetraploid potato
Source: PLoS One. 2021 Dec 21;16(12):e0261403. doi: 10.1371/journal.pone.0261403 (PMC8691606; doi:10.1371/journal.pone.0261403)
Supplement: S2 File — (ZIP) [file pone.0261403.s012.zip › merge_region/Anno/GO_Anno/go_enrichment/Solanum_tuberosum_v4.03.GO.Molecular.stat]

#Gene_Ontology_term	Cluter_frequency	Genome_frequency	P-value	Corrected_P-value
Molecular Function: RNA-directed DNA polymerase activity (GO:0003964);	6 out of 10 60%	221 out of 6755 3.27165062916358%	2.15774430046295e-07	8.6309772018518e-07
Molecular Function: RNA binding (GO:0003723);	6 out of 10 60%	308 out of 6755 4.55958549222798%	1.54024970314976e-06	6.16099881259903e-06
Molecular Function: zinc ion binding (GO:0008270);	5 out of 10 50%	451 out of 6755 6.67653589933383%	0.000246916209542647	0.000987664838170588
Molecular Function: nucleic acid binding (GO:0003676);	2 out of 10 20%	369 out of 6755 5.46262028127313%	0.100187701870932	0.400750807483727
