# Supplementary material for: Identification of starch candidate genes using SLAF-seq and BSA strategies and development of related SNP-CAPS markers in tetraploid potato
Source: PLoS One. 2021 Dec 21;16(12):e0261403. doi: 10.1371/journal.pone.0261403 (PMC8691606; doi:10.1371/journal.pone.0261403)
Supplement: S2 File — (ZIP) [file pone.0261403.s012.zip › merge_region/Anno/GO_Anno/go_enrichment/Solanum_tuberosum_v4.03.GO.Molecular.xls]

#GO_n	10	#GO_N	6755
#Go_Term	GO_ID	Variant_gene	gene	Variant_gene_all	gene_all
Molecular Function: RNA-directed DNA polymerase activity (GO:0003964);	6	221	10	6755	PGSC0003DMG400003377;PGSC0003DMG400045079;PGSC0003DMG400023312;PGSC0003DMG400038450;PGSC0003DMG400005100;PGSC0003DMG400045955
Molecular Function: glyceraldehyde-3-phosphate dehydrogenase (NADP+) (phosphorylating) activity (GO:0047100);	1	2	10	6755	PGSC0003DMG400036713
Molecular Function: binding (GO:0005488);	1	146	10	6755	PGSC0003DMG400041271
Molecular Function: RNA binding (GO:0003723);	6	308	10	6755	PGSC0003DMG400045079;PGSC0003DMG400023312;PGSC0003DMG400045955;PGSC0003DMG400005100;PGSC0003DMG400038450;PGSC0003DMG400003377
Molecular Function: zinc ion binding (GO:0008270);	5	451	10	6755	PGSC0003DMG400023312;PGSC0003DMG400045079;PGSC0003DMG400005100;PGSC0003DMG400045955;PGSC0003DMG400003377
Molecular Function: nucleic acid binding (GO:0003676);	2	369	10	6755	PGSC0003DMG400023311;PGSC0003DMG400041858
Molecular Function: metal ion binding (GO:0046872);	1	453	10	6755	PGSC0003DMG400041858
Molecular Function: NADP binding (GO:0050661);	1	43	10	6755	PGSC0003DMG400036713
Molecular Function: NAD binding (GO:0051287);	1	48	10	6755	PGSC0003DMG400036713
