# Supplementary material for: Identification of starch candidate genes using SLAF-seq and BSA strategies and development of related SNP-CAPS markers in tetraploid potato
Source: PLoS One. 2021 Dec 21;16(12):e0261403. doi: 10.1371/journal.pone.0261403 (PMC8691606; doi:10.1371/journal.pone.0261403)
Supplement: S2 File — (ZIP) [file pone.0261403.s012.zip › merge_region/Anno/GO_Anno/topGO/Solanum_tuberosum_v4.03.topGO_BP.xls]

GO.ID	Term	Annotated	Significant	Expected	KS
GO:0044699	single-organism process	3190	1	4.57	9.3e-05
GO:0006006	glucose metabolic process	91	1	0.13	0.00014
GO:0015979	photosynthesis	163	1	0.23	0.00243
GO:0055114	oxidation-reduction process	979	1	1.4	0.01644
GO:0019318	hexose metabolic process	107	1	0.15	0.01754
GO:0044710	single-organism metabolic process	2170	1	3.11	0.02572
GO:0015074	DNA integration	222	6	0.32	0.03284
GO:0006278	RNA-dependent DNA replication	219	6	0.31	0.03478
GO:0006259	DNA metabolic process	556	8	0.8	0.07070
GO:0005996	monosaccharide metabolic process	120	1	0.17	0.08053
GO:0015977	carbon fixation	16	1	0.02	0.10062
GO:0005975	carbohydrate metabolic process	579	1	0.83	0.12201
GO:0006139	nucleobase-containing compound metabolic...	1627	8	2.33	0.22057
GO:0019685	photosynthesis, dark reaction	12	1	0.02	0.23140
GO:0019253	reductive pentose-phosphate cycle	12	1	0.02	0.23140
GO:0090304	nucleic acid metabolic process	1329	8	1.9	0.23487
GO:0046483	heterocycle metabolic process	1752	8	2.51	0.25410
GO:0034641	cellular nitrogen compound metabolic pro...	1754	8	2.51	0.27460
GO:0009987	cellular process	4336	9	6.21	0.29107
GO:0043170	macromolecule metabolic process	2670	8	3.82	0.29609
GO:0006260	DNA replication	263	6	0.38	0.31722
GO:0006807	nitrogen compound metabolic process	1994	8	2.86	0.33271
GO:0016051	carbohydrate biosynthetic process	165	1	0.24	0.37419
GO:0044260	cellular macromolecule metabolic process	2411	8	3.45	0.38834
GO:0006725	cellular aromatic compound metabolic pro...	1799	8	2.58	0.48237
GO:0044711	single-organism biosynthetic process	836	1	1.2	0.48251
GO:1901360	organic cyclic compound metabolic proces...	1848	8	2.65	0.50646
GO:0071704	organic substance metabolic process	3940	9	5.64	0.56982
GO:0044237	cellular metabolic process	3656	9	5.24	0.60889
GO:0044238	primary metabolic process	3745	9	5.36	0.63815
GO:0044723	single-organism carbohydrate metabolic p...	331	1	0.47	0.78925
GO:0009058	biosynthetic process	2110	7	3.02	0.86421
GO:1901576	organic substance biosynthetic process	2030	7	2.91	0.86644
GO:0044249	cellular biosynthetic process	1979	6	2.83	0.88036
GO:0008152	metabolic process	5021	9	7.19	0.88156
GO:0034645	cellular macromolecule biosynthetic proc...	1312	6	1.88	0.92008
GO:0009059	macromolecule biosynthetic process	1323	6	1.89	0.92105
GO:0008150	biological_process	6284	9	9	1.00000
