# Supplementary material for: Identification of starch candidate genes using SLAF-seq and BSA strategies and development of related SNP-CAPS markers in tetraploid potato
Source: PLoS One. 2021 Dec 21;16(12):e0261403. doi: 10.1371/journal.pone.0261403 (PMC8691606; doi:10.1371/journal.pone.0261403)
Supplement: S2 File — (ZIP) [file pone.0261403.s012.zip › merge_region/Anno/GO_Anno/topGO/Solanum_tuberosum_v4.03.topGO_CC.xls]

GO.ID	Term	Annotated	Significant	Expected	KS
GO:0043229	intracellular organelle	2085	3	1.78	0.13200
GO:0043226	organelle	2086	3	1.78	0.13449
GO:0043231	intracellular membrane-bounded organelle	1796	2	1.54	0.15307
GO:0043227	membrane-bounded organelle	1797	2	1.54	0.15592
GO:0030529	ribonucleoprotein complex	327	1	0.28	0.35172
GO:0044464	cell part	2783	3	2.38	0.41714
GO:0005623	cell	2783	3	2.38	0.41714
GO:0044444	cytoplasmic part	1615	2	1.38	0.44134
GO:0032991	macromolecular complex	852	1	0.73	0.46189
GO:0005622	intracellular	2576	3	2.2	0.48354
GO:0044424	intracellular part	2511	3	2.15	0.55021
GO:0005739	mitochondrion	287	1	0.25	0.70724
GO:0005737	cytoplasm	1893	2	1.62	0.84431
GO:0009507	chloroplast	634	1	0.54	0.90515
GO:0009536	plastid	684	1	0.58	0.91667
GO:0005575	cellular_component	3508	3	3	1.00000
