# Supplementary material for: Identification of starch candidate genes using SLAF-seq and BSA strategies and development of related SNP-CAPS markers in tetraploid potato
Source: PLoS One. 2021 Dec 21;16(12):e0261403. doi: 10.1371/journal.pone.0261403 (PMC8691606; doi:10.1371/journal.pone.0261403)
Supplement: S2 File — (ZIP) [file pone.0261403.s012.zip › merge_region/Anno/GO_Anno/topGO/Solanum_tuberosum_v4.03.topGO_MF.xls]

GO.ID	Term	Annotated	Significant	Expected	KS
GO:0016491	oxidoreductase activity	992	1	1.47	0.00655
GO:0003676	nucleic acid binding	1363	8	2.02	0.00733
GO:0048037	cofactor binding	322	1	0.48	0.01006
GO:0050662	coenzyme binding	198	1	0.29	0.02199
GO:0003964	RNA-directed DNA polymerase activity	221	6	0.33	0.04665
GO:0034061	DNA polymerase activity	222	6	0.33	0.06374
GO:0003723	RNA binding	436	6	0.65	0.08193
GO:0008270	zinc ion binding	451	5	0.67	0.21624
GO:0046872	metal ion binding	1499	6	2.22	0.24161
GO:0051287	NAD binding	49	1	0.07	0.26061
GO:0016779	nucleotidyltransferase activity	280	6	0.41	0.29717
GO:0043169	cation binding	1526	6	2.26	0.31255
GO:0050661	NADP binding	45	1	0.07	0.39067
GO:0046914	transition metal ion binding	820	5	1.21	0.63011
GO:0016740	transferase activity	1567	6	2.32	0.66993
GO:0097159	organic cyclic compound binding	3023	9	4.48	0.74312
GO:0036094	small molecule binding	1486	1	2.2	0.75370
GO:1901363	heterocyclic compound binding	3022	9	4.48	0.77179
GO:0016903	oxidoreductase activity, acting on the a...	51	1	0.08	0.84218
GO:0000166	nucleotide binding	1447	1	2.14	0.84385
GO:1901265	nucleoside phosphate binding	1447	1	2.14	0.84385
GO:0016772	transferase activity, transferring phosp...	809	6	1.2	0.85269
GO:0016620	oxidoreductase activity, acting on the a...	40	1	0.06	0.87438
GO:0043167	ion binding	2717	6	4.02	0.95923
GO:0003824	catalytic activity	4042	7	5.99	0.96957
GO:0005488	binding	4389	10	6.5	0.99728
GO:0003674	molecular_function	6751	10	10	1.00000
