# Supplementary material for: Identification of starch candidate genes using SLAF-seq and BSA strategies and development of related SNP-CAPS markers in tetraploid potato
Source: PLoS One. 2021 Dec 21;16(12):e0261403. doi: 10.1371/journal.pone.0261403 (PMC8691606; doi:10.1371/journal.pone.0261403)
Supplement: S2 File — (ZIP) [file pone.0261403.s012.zip › merge_region/Anno/Solanum_tuberosum_v4.03.anno.stat.xls]

Annotated_databases	Annotated_Gene_Number
NR	86
NT	86
trEMBL	86
SwissProt	10
GO	12
KEGG	6
COG	4
Total	86
