# Supplementary material for: Identification of starch candidate genes using SLAF-seq and BSA strategies and development of related SNP-CAPS markers in tetraploid potato
Source: PLoS One. 2021 Dec 21;16(12):e0261403. doi: 10.1371/journal.pone.0261403 (PMC8691606; doi:10.1371/journal.pone.0261403)
Supplement: S2 File — (ZIP) [file pone.0261403.s012.zip › merge_region/Anno/Solanum_tuberosum_v4.03.annotation.xls]

#Gene_ID	COG_class	COG_class_annotation	GO_annotation	KEGG_annotation	KOG_class	KOG_class_annotation	Pfam_annotation	Swissprot_annotation	eggNOG_class	eggNOG_class_annotation	nr_annotation
PGSC0003DMG400031332	--	--	--	--	--	--	Plant mobile domain	--	--	--	PREDICTED: uncharacterized protein LOC109219803 [Nicotiana attenuata]
PGSC0003DMG400045271	--	--	--	--	--	--	--	--	--	--	PREDICTED: uncharacterized protein LOC107059645 [Solanum tuberosum]
PGSC0003DMG400047112	--	--	--	--	--	--	--	--	--	--	hypothetical protein SDM1_41t00022 [Solanum demissum]
PGSC0003DMG400045079	--	--	Molecular Function: RNA binding (GO:0003723);; Molecular Function: RNA-directed DNA polymerase activity (GO:0003964);; Biological Process: RNA-dependent DNA biosynthetic process (GO:0006278);; Molecular Function: zinc ion binding (GO:0008270);; Biological Process: DNA integration (GO:0015074);;	--	--	--	--	--	--	--	PREDICTED: uncharacterized protein LOC107013275 [Solanum pennellii]
PGSC0003DMG400017793	--	--	--	--	[R]	General function prediction only	PPR repeat family;; PPR repeat;; PPR repeat;; Pentatricopeptide repeat domain;; Pentacotripeptide-repeat region of PRORP;; Tetratricopeptide repeat;; Tetratricopeptide repeat;; Vacuolar sorting protein 39 domain 1	Pentatricopeptide repeat-containing protein At5g27110 OS=Arabidopsis thaliana OX=3702 GN=PCMP-E14 PE=2 SV=2	--	--	PREDICTED: pentatricopeptide repeat-containing protein At5g27110 [Solanum tuberosum]
PGSC0003DMG400037470	[L]	Replication, recombination and repair	--	--	[R]	General function prediction only	Reverse transcriptase (RNA-dependent DNA polymerase);; Reverse transcriptase-like	Putative ribonuclease H protein At1g65750 OS=Arabidopsis thaliana OX=3702 GN=At1g65750 PE=3 SV=1	--	--	PREDICTED: uncharacterized protein LOC107061108 [Solanum tuberosum]
PGSC0003DMG400046871	--	--	--	--	--	--	--	--	--	--	DNA-directed RNA polymerase II subunit 1 [Capsicum chinense]
PGSC0003DMG400046316	--	--	--	K11855|1.48926e-23|spen:107017022|K11855 ubiquitin carboxyl-terminal hydrolase 36/42 [EC:3.4.19.12] | (RefSeq) ubiquitin carboxyl-terminal hydrolase 16	--	--	--	--	--	--	PREDICTED: LOW QUALITY PROTEIN: ubiquitin carboxyl-terminal hydrolase 16 [Solanum pennellii]
PGSC0003DMG400029981	--	--	--	--	--	--	--	--	--	--	PREDICTED: uncharacterized protein LOC107059112 [Solanum tuberosum]
PGSC0003DMG400041317	--	--	--	--	--	--	--	--	--	--	PREDICTED: uncharacterized protein LOC107063143 [Solanum tuberosum]
PGSC0003DMG400005098	--	--	--	--	--	--	--	--	--	--	PREDICTED: MATH domain-containing protein At5g43560-like [Solanum lycopersicum]
PGSC0003DMG400046213	--	--	--	--	--	--	--	--	--	--	PREDICTED: uncharacterized protein LOC107019517 [Solanum pennellii]
PGSC0003DMG400035069	--	--	--	--	--	--	--	--	--	--	PREDICTED: uncharacterized protein LOC107062462 [Solanum tuberosum]
PGSC0003DMG400041838	--	--	--	--	--	--	--	--	--	--	PREDICTED: benzoate carboxyl methyltransferase-like [Solanum tuberosum]
PGSC0003DMG400046694	--	--	--	--	--	--	--	--	--	--	hypothetical protein T459_11355 [Capsicum annuum]
PGSC0003DMG400038745	--	--	--	--	--	--	--	--	--	--	hypothetical protein CQW23_09444 [Capsicum baccatum]
PGSC0003DMG400002196	--	--	--	--	[O]	Posttranslational modification, protein turnover, chaperones	Xylanase inhibitor N-terminal;; Xylanase inhibitor C-terminal;; Eukaryotic aspartyl protease	Protein ASPARTIC PROTEASE IN GUARD CELL 2 OS=Arabidopsis thaliana OX=3702 GN=ASPG2 PE=2 SV=1	--	--	PREDICTED: protein ASPARTIC PROTEASE IN GUARD CELL 2-like [Solanum tuberosum]
PGSC0003DMG400038141	--	--	--	--	[R]	General function prediction only	--	--	--	--	hypothetical protein T459_07371 [Capsicum annuum]
PGSC0003DMG400034890	--	--	--	--	[R]	General function prediction only	Zinc knuckle	--	--	--	PREDICTED: uncharacterized protein LOC107025010 [Solanum pennellii]
PGSC0003DMG400038477	--	--	--	--	--	--	Domain of unknown function (DUF4283)	--	--	--	PREDICTED: uncharacterized protein LOC109120127 [Solanum lycopersicum]
PGSC0003DMG400029984	--	--	--	--	--	--	--	--	--	--	PREDICTED: uncharacterized protein LOC107060722 [Solanum tuberosum]
PGSC0003DMG400041737	--	--	--	--	--	--	--	--	--	--	PREDICTED: uncharacterized protein LOC107063233 [Solanum tuberosum]
PGSC0003DMG400044547	--	--	--	--	--	--	--	--	--	--	PREDICTED: MICOS complex subunit MIC60-like [Solanum tuberosum]
PGSC0003DMG400034537	--	--	--	--	--	--	--	--	--	--	PREDICTED: uncharacterized protein LOC107063399 [Solanum tuberosum]
PGSC0003DMG400044202	--	--	--	--	--	--	--	--	--	--	PREDICTED: uncharacterized protein LOC107062462 [Solanum tuberosum]
PGSC0003DMG400005100	--	--	Molecular Function: RNA binding (GO:0003723);; Molecular Function: RNA-directed DNA polymerase activity (GO:0003964);; Biological Process: RNA-dependent DNA biosynthetic process (GO:0006278);; Molecular Function: zinc ion binding (GO:0008270);; Biological Process: DNA integration (GO:0015074);;	--	[R]	General function prediction only	--	--	--	--	PREDICTED: uncharacterized protein LOC109218581 [Nicotiana attenuata]
PGSC0003DMG400014096	--	--	--	--	[TU]	--	ANTH domain;; ENTH domain	Putative clathrin assembly protein At2g01600 OS=Arabidopsis thaliana OX=3702 GN=At2g01600 PE=2 SV=2	--	--	PREDICTED: putative clathrin assembly protein At5g57200 [Solanum tuberosum]
PGSC0003DMG400029979	--	--	--	--	--	--	--	--	--	--	PREDICTED: uncharacterized protein LOC107013403 [Solanum pennellii]
PGSC0003DMG400029983	--	--	--	--	[T]	Signal transduction mechanisms	--	--	--	--	PREDICTED: uncharacterized protein LOC102604706 isoform X2 [Solanum tuberosum]
PGSC0003DMG400045011	--	--	--	--	--	--	--	--	--	--	PREDICTED: uncharacterized protein LOC107003693 [Solanum pennellii]
PGSC0003DMG400036615	--	--	--	--	--	--	--	--	--	--	PREDICTED: uncharacterized protein LOC107843201 isoform X2 [Capsicum annuum]
PGSC0003DMG400041271	--	--	Molecular Function: binding (GO:0005488);;	--	--	--	--	--	--	--	&apos;chromo&apos; domain containing protein [Solanum demissum]
PGSC0003DMG400006637	--	--	--	--	[R]	General function prediction only	Domain of unknown function (DUF4219)	--	--	--	PREDICTED: uncharacterized protein LOC107059533 [Solanum tuberosum]
PGSC0003DMG400006635	--	--	--	--	--	--	Protein of unknown function (DUF1092)	Protein TAB2 homolog, chloroplastic OS=Arabidopsis thaliana OX=3702 GN=ATAB2 PE=2 SV=1	--	--	PREDICTED: uncharacterized protein LOC102603144 isoform X1 [Solanum tuberosum]
PGSC0003DMG400036637	--	--	--	--	--	--	--	--	--	--	PREDICTED: uncharacterized protein LOC107061730 [Solanum tuberosum]
PGSC0003DMG400043607	--	--	--	--	--	--	--	--	--	--	PREDICTED: MICOS complex subunit MIC60-like [Solanum tuberosum]
PGSC0003DMG400040881	--	--	--	--	--	--	--	--	--	--	hypothetical protein BC332_34233 [Capsicum chinense]
PGSC0003DMG400002198	--	--	--	--	--	--	--	--	--	--	PREDICTED: uncharacterized protein LOC107060193 [Solanum tuberosum]
PGSC0003DMG400043389	--	--	--	--	--	--	--	--	--	--	PREDICTED: uncharacterized protein LOC107062462 [Solanum tuberosum]
PGSC0003DMG400043577	--	--	--	--	--	--	--	--	--	--	PREDICTED: uncharacterized protein LOC107059645 [Solanum tuberosum]
PGSC0003DMG400039278	--	--	--	--	--	--	--	--	--	--	PREDICTED: MICOS complex subunit MIC60-like [Solanum tuberosum]
PGSC0003DMG400040062	--	--	--	--	--	--	--	--	--	--	hypothetical protein CQW23_02637 [Capsicum baccatum]
PGSC0003DMG400034431	--	--	--	--	[R]	General function prediction only	--	--	--	--	hypothetical protein T459_07371 [Capsicum annuum]
PGSC0003DMG400035245	--	--	--	--	--	--	--	--	--	--	PREDICTED: cytochrome c biogenesis CcmF N-terminal-like mitochondrial protein 1, partial [Solanum tuberosum]
PGSC0003DMG400046296	--	--	--	--	[R]	General function prediction only	--	--	--	--	PREDICTED: uncharacterized protein LOC107060295 [Solanum tuberosum]
PGSC0003DMG400045668	--	--	--	--	--	--	--	--	--	--	PREDICTED: uncharacterized protein LOC107059645 [Solanum tuberosum]
PGSC0003DMG400041858	--	--	Molecular Function: nucleic acid binding (GO:0003676);; Biological Process: DNA metabolic process (GO:0006259);; Molecular Function: metal ion binding (GO:0046872);;	--	--	--	Zinc knuckle	--	--	--	Gag-pol protein, putative [Solanum demissum]
PGSC0003DMG400043988	--	--	--	--	--	--	--	--	--	--	PREDICTED: uncharacterized protein LOC107060271 [Solanum tuberosum]
PGSC0003DMG400039181	--	--	--	--	--	--	Zinc knuckle	--	--	--	PREDICTED: uncharacterized protein LOC107030053 [Solanum pennellii]
PGSC0003DMG400043872	--	--	--	--	--	--	--	--	--	--	ring-h2 finger protein atl16 [Nicotiana attenuata]
PGSC0003DMG400038450	--	--	Molecular Function: RNA binding (GO:0003723);; Molecular Function: RNA-directed DNA polymerase activity (GO:0003964);; Biological Process: RNA-dependent DNA biosynthetic process (GO:0006278);; Biological Process: DNA integration (GO:0015074);;	--	--	--	--	--	--	--	PREDICTED: uncharacterized protein LOC107061867 [Solanum tuberosum]
PGSC0003DMG400046977	--	--	--	--	--	--	--	--	--	--	PREDICTED: cysteine proteinase 4-like [Solanum tuberosum]
PGSC0003DMG400023312	--	--	Molecular Function: RNA binding (GO:0003723);; Molecular Function: RNA-directed DNA polymerase activity (GO:0003964);; Biological Process: RNA-dependent DNA biosynthetic process (GO:0006278);; Molecular Function: zinc ion binding (GO:0008270);; Biological Process: DNA integration (GO:0015074);;	--	[R]	General function prediction only	--	--	--	--	Putative retrotransposon protein, identical [Solanum demissum]
PGSC0003DMG400042512	--	--	--	--	--	--	--	--	--	--	PREDICTED: uncharacterized protein LOC107062485 [Solanum tuberosum]
PGSC0003DMG400029978	--	--	--	--	--	--	Uncharacterized ACR, COG1399	Large ribosomal RNA subunit accumulation protein YCED homolog 2, chloroplastic OS=Arabidopsis thaliana OX=3702 GN=At3g19800 PE=2 SV=1	--	--	PREDICTED: uncharacterized protein LOC102605612 isoform X2 [Solanum tuberosum]
PGSC0003DMG400035999	--	--	--	--	--	--	--	--	--	--	PREDICTED: uncharacterized protein LOC107060295 [Solanum tuberosum]
PGSC0003DMG400035864	--	--	--	--	--	--	--	--	--	--	PREDICTED: uncharacterized protein LOC102598401 [Solanum tuberosum]
PGSC0003DMG400035625	--	--	--	--	--	--	--	--	--	--	PREDICTED: uncharacterized protein LOC107060393 [Solanum tuberosum]
PGSC0003DMG400039454	--	--	--	--	--	--	--	--	--	--	PREDICTED: uncharacterized protein LOC107062462 [Solanum tuberosum]
PGSC0003DMG400040452	--	--	--	--	--	--	--	--	--	--	Integrase core domain containing protein [Solanum demissum]
PGSC0003DMG400041257	--	--	--	--	--	--	--	--	--	--	Integrase core domain containing protein [Solanum demissum]
PGSC0003DMG400041338	--	--	--	--	[R]	General function prediction only	Domain of unknown function (DUF4283)	--	--	--	PREDICTED: uncharacterized protein LOC107059016 [Solanum tuberosum]
PGSC0003DMG400023226	--	--	--	--	--	--	--	--	--	--	hypothetical protein A4A49_20746 [Nicotiana attenuata]
PGSC0003DMG400023311	--	--	Molecular Function: nucleic acid binding (GO:0003676);; Biological Process: DNA metabolic process (GO:0006259);;	--	--	--	--	--	--	--	hypothetical protein SDM1_42t00007 [Solanum demissum]
PGSC0003DMG400042313	--	--	--	--	--	--	--	--	--	--	Protein TAR1 [Capsicum baccatum]
PGSC0003DMG400039243	--	--	--	--	--	--	--	--	--	--	PREDICTED: uncharacterized protein LOC107061730 [Solanum tuberosum]
PGSC0003DMG400006636	[G]	Carbohydrate transport and metabolism	--	K08145|0|sot:102603484|K08145 MFS transporter, SP family, solute carrier family 2 (facilitated glucose transporter), member 8 | (RefSeq) sugar transporter ERD6-like 5	[R]	General function prediction only	Sugar (and other) transporter;; Major Facilitator Superfamily;; Fungal trichothecene efflux pump (TRI12)	Sugar transporter ERD6-like 5 OS=Arabidopsis thaliana OX=3702 GN=At1g54730 PE=2 SV=2	--	--	PREDICTED: sugar transporter ERD6-like 5 [Solanum tuberosum]
PGSC0003DMG400023225	--	--	--	--	--	--	--	--	--	--	hypothetical protein A4A49_31846 [Nicotiana attenuata]
PGSC0003DMG400041123	--	--	--	--	--	--	--	--	--	--	PREDICTED: uncharacterized protein LOC107771995, partial [Nicotiana tabacum]
PGSC0003DMG400039209	--	--	--	--	--	--	--	--	--	--	PREDICTED: MICOS complex subunit MIC60-like [Solanum tuberosum]
PGSC0003DMG400017027	[J]	Translation, ribosomal structure and biogenesis	--	K02520|4.56872e-40|sot:102579742|K02520 translation initiation factor IF-3 | (RefSeq) translation initiation factor IF-3-like	--	--	Translation initiation factor IF-3, C-terminal domain	Translation initiation factor IF3-4, chloroplastic OS=Arabidopsis thaliana OX=3702 GN=IF3-4 PE=2 SV=1	--	--	hypothetical protein T459_18819, partial [Capsicum annuum]
PGSC0003DMG400017026	--	--	Cellular Component: mitochondrion (GO:0005739);;	--	--	--	--	--	--	--	hypothetical protein T459_15503 [Capsicum annuum]
PGSC0003DMG400035244	--	--	--	K18195|1.1659e-38|spen:107029989|K18195 rhamnogalacturonan endolyase [EC:4.2.2.23] | (RefSeq) rhamnogalacturonate lyase-like	--	--	--	--	--	--	PREDICTED: rhamnogalacturonate lyase-like [Solanum pennellii]
PGSC0003DMG400045955	--	--	Molecular Function: RNA binding (GO:0003723);; Molecular Function: RNA-directed DNA polymerase activity (GO:0003964);; Biological Process: RNA-dependent DNA biosynthetic process (GO:0006278);; Molecular Function: zinc ion binding (GO:0008270);; Biological Process: DNA integration (GO:0015074);;	--	[R]	General function prediction only	--	--	--	--	Gag-pol polyprotein, putative [Solanum demissum]
PGSC0003DMG400042664	--	--	--	--	--	--	--	--	--	--	PREDICTED: uncharacterized protein LOC107843201 isoform X1 [Capsicum annuum]
PGSC0003DMG400036840	--	--	--	--	[R]	General function prediction only	--	--	--	--	PREDICTED: uncharacterized protein LOC107001073 [Solanum pennellii]
PGSC0003DMG400023224	--	--	--	--	--	--	--	--	--	--	PREDICTED: uncharacterized protein LOC107060739 [Solanum tuberosum]
PGSC0003DMG400036713	[G]	Carbohydrate transport and metabolism	Biological Process: glucose metabolic process (GO:0006006);; Cellular Component: chloroplast (GO:0009507);; Biological Process: reductive pentose-phosphate cycle (GO:0019253);; Molecular Function: glyceraldehyde-3-phosphate dehydrogenase (NADP+) (phosphorylating) activity (GO:0047100);; Molecular Function: NADP binding (GO:0050661);; Molecular Function: NAD binding (GO:0051287);; Biological Proce…	K05298|3.3495e-130|sly:101253541|K05298 glyceraldehyde-3-phosphate dehydrogenase (NADP+) (phosphorylating) [EC:1.2.1.13] | (RefSeq) glyceraldehyde-3-phosphate dehydrogenase A, chloroplastic-like	[G]	Carbohydrate transport and metabolism	Glyceraldehyde 3-phosphate dehydrogenase, NAD binding domain	Glyceraldehyde-3-phosphate dehydrogenase A, chloroplastic (Fragment) OS=Nicotiana tabacum OX=4097 GN=GAPA PE=2 SV=1	--	--	PREDICTED: glyceraldehyde-3-phosphate dehydrogenase A, chloroplastic-like [Solanum lycopersicum]
PGSC0003DMG400044209	--	--	--	--	--	--	--	--	--	--	hypothetical protein CQW23_04064 [Capsicum baccatum]
PGSC0003DMG400003377	--	--	Molecular Function: RNA binding (GO:0003723);; Molecular Function: RNA-directed DNA polymerase activity (GO:0003964);; Biological Process: RNA-dependent DNA biosynthetic process (GO:0006278);; Molecular Function: zinc ion binding (GO:0008270);; Biological Process: DNA integration (GO:0015074);;	--	--	--	Retroviral aspartyl protease	--	--	--	PREDICTED: uncharacterized protein LOC101262761 [Solanum lycopersicum]
PGSC0003DMG400035638	--	--	Cellular Component: intracellular ribonucleoprotein complex (GO:0030529);; Cellular Component: intracellular organelle (GO:0043229);;	K02951|1.08135e-22|cic:CICLE_v10026727mg|K02951 small subunit ribosomal protein S12e | (RefSeq) hypothetical protein	[J]	Translation, ribosomal structure and biogenesis	--	40S ribosomal protein S12 OS=Hordeum vulgare OX=4513 GN=RPS12 PE=2 SV=1	--	--	40S ribosomal protein S12 [Citrus clementina]
PGSC0003DMG400017794	--	--	--	--	[S]	Function unknown	Eukaryotic protein of unknown function (DUF829)	--	--	--	PREDICTED: transmembrane protein 53-like [Solanum tuberosum]
PGSC0003DMG400042235	--	--	--	--	--	--	--	--	--	--	PREDICTED: uncharacterized protein LOC107059901 [Solanum tuberosum]
PGSC0003DMG400039859	--	--	--	--	--	--	Mucin-like	--	--	--	hypothetical protein PCASD_17695 [Puccinia coronata var. avenae f. sp. avenae]
PGSC0003DMG400041706	--	--	--	--	--	--	--	--	--	--	PREDICTED: uncharacterized protein LOC107019517 [Solanum pennellii]
PGSC0003DMG400040320	--	--	--	--	--	--	--	--	--	--	PREDICTED: MICOS complex subunit MIC60-like [Solanum tuberosum]
