# Supplementary material for: Identification of starch candidate genes using SLAF-seq and BSA strategies and development of related SNP-CAPS markers in tetraploid potato
Source: PLoS One. 2021 Dec 21;16(12):e0261403. doi: 10.1371/journal.pone.0261403 (PMC8691606; doi:10.1371/journal.pone.0261403)
Supplement: S2 File — (ZIP) [file pone.0261403.s012.zip › merge_region/Anno/Solanum_tuberosum_v4.03.nr.anno.txt]

#NrGeneID	Database_ID	E_value	Identity	Score	Annotation
PGSC0003DMG400006635	gi|565356918|ref|XP_006345307.1|	0	354/354(100.00)	607	PREDICTED: uncharacterized protein LOC102603144 isoform X1 [Solanum tuberosum]
PGSC0003DMG400006636	gi|565356920|ref|XP_006345308.1|	0	448/448(100.00)	902	PREDICTED: sugar transporter ERD6-like 5 [Solanum tuberosum]
PGSC0003DMG400006637	gi|971539963|ref|XP_015161596.1|	8.27431e-39	55/60(91.67)	120	PREDICTED: uncharacterized protein LOC107059533 [Solanum tuberosum]
PGSC0003DMG400014096	gi|565359773|ref|XP_006346667.1|	0	573/573(100.00)	942	PREDICTED: putative clathrin assembly protein At5g57200 [Solanum tuberosum]
PGSC0003DMG400017026	gi|1271085077|gb|PHT82488.1|	4.15761e-48	78/78(100.00)	161	hypothetical protein T459_15503 [Capsicum annuum]
PGSC0003DMG400017027	gi|1271074760|gb|PHT75297.1|	2.47966e-39	65/70(92.86)	138	hypothetical protein T459_18819, partial [Capsicum annuum]
PGSC0003DMG400017793	gi|565356904|ref|XP_006345300.1|	0	705/705(100.00)	1401	PREDICTED: pentatricopeptide repeat-containing protein At5g27110 [Solanum tuberosum]
PGSC0003DMG400017794	gi|565352227|ref|XP_006343048.1|	4.77094e-69	107/117(91.45)	224	PREDICTED: transmembrane protein 53-like [Solanum tuberosum]
PGSC0003DMG400023224	gi|971551376|ref|XP_015164455.1|	9.82732e-34	65/80(81.25)	134	PREDICTED: uncharacterized protein LOC107060739 [Solanum tuberosum]
PGSC0003DMG400023225	gi|1102281414|gb|OIT29159.1|	2.68417e-13	69/113(61.06)	71	hypothetical protein A4A49_31846 [Nicotiana attenuata]
PGSC0003DMG400023226	gi|1102287526|gb|OIT34172.1|	1.34755e-26	85/216(39.35)	114	hypothetical protein A4A49_20746 [Nicotiana attenuata]
PGSC0003DMG400023311	gi|113205318|gb|ABI34340.1|	1.60592e-40	73/95(76.84)	140	hypothetical protein SDM1_42t00007 [Solanum demissum]
PGSC0003DMG400023312	gi|47824950|gb|AAT38724.1|	7.07316e-80	124/137(90.51)	267	Putative retrotransposon protein, identical [Solanum demissum]
PGSC0003DMG400029978	gi|565356934|ref|XP_006345315.1|	1.26369e-143	218/218(100.00)	410	PREDICTED: uncharacterized protein LOC102605612 isoform X2 [Solanum tuberosum]
PGSC0003DMG400029979	gi|970015506|ref|XP_015068805.1|	3.79403e-26	66/108(61.11)	109	PREDICTED: uncharacterized protein LOC107013403 [Solanum pennellii]
PGSC0003DMG400029981	gi|971587213|ref|XP_015161027.1|	7.19789e-74	118/178(66.29)	233	PREDICTED: uncharacterized protein LOC107059112 [Solanum tuberosum]
PGSC0003DMG400029983	gi|565356928|ref|XP_006345312.1|	1.1844e-141	195/195(100.00)	404	PREDICTED: uncharacterized protein LOC102604706 isoform X2 [Solanum tuberosum]
PGSC0003DMG400029984	gi|971535651|ref|XP_015164432.1|	8.7543e-14	62/123(50.41)	78	PREDICTED: uncharacterized protein LOC107060722 [Solanum tuberosum]
PGSC0003DMG400031332	gi|1111066383|ref|XP_019239821.1|	1.46353e-160	259/551(47.01)	481	PREDICTED: uncharacterized protein LOC109219803 [Nicotiana attenuata]
PGSC0003DMG400002196	gi|565356910|ref|XP_006345303.1|	0	466/466(100.00)	852	PREDICTED: protein ASPARTIC PROTEASE IN GUARD CELL 2-like [Solanum tuberosum]
PGSC0003DMG400002198	gi|971546787|ref|XP_015163260.1|	2.04328e-89	130/130(100.00)	270	PREDICTED: uncharacterized protein LOC107060193 [Solanum tuberosum]
PGSC0003DMG400034431	gi|1271090912|gb|PHT85265.1|	7.59224e-26	60/120(50.00)	119	hypothetical protein T459_07371 [Capsicum annuum]
PGSC0003DMG400034537	gi|971534368|ref|XP_015170745.1|	2.68162e-06	30/55(54.55)	52	PREDICTED: uncharacterized protein LOC107063399 [Solanum tuberosum]
PGSC0003DMG400034890	gi|970040045|ref|XP_015081381.1|	3.60195e-63	105/165(63.64)	202	PREDICTED: uncharacterized protein LOC107025010 [Solanum pennellii]
PGSC0003DMG400035069	gi|971567490|ref|XP_015168623.1|	6.92935e-31	55/91(60.44)	130	PREDICTED: uncharacterized protein LOC107062462 [Solanum tuberosum]
PGSC0003DMG400035244	gi|970050732|ref|XP_015086894.1|	1.16384e-37	73/118(61.86)	142	PREDICTED: rhamnogalacturonate lyase-like [Solanum pennellii]
PGSC0003DMG400035245	gi|565342117|ref|XP_006338208.1|	3.28222e-11	34/50(68.00)	68	PREDICTED: cytochrome c biogenesis CcmF N-terminal-like mitochondrial protein 1, partial [Solanum tuberosum]
PGSC0003DMG400035625	gi|971548937|ref|XP_015163803.1|	3.34982e-06	37/118(31.36)	52	PREDICTED: uncharacterized protein LOC107060393 [Solanum tuberosum]
PGSC0003DMG400035638	gi|567869977|ref|XP_006427610.1|	1.07944e-21	48/97(49.48)	93	40S ribosomal protein S12 [Citrus clementina]
PGSC0003DMG400035864	gi|971560967|ref|XP_015166829.1|	1.6592e-09	29/38(76.32)	63	PREDICTED: uncharacterized protein LOC102598401 [Solanum tuberosum]
PGSC0003DMG400035999	gi|971547625|ref|XP_015163500.1|	6.40944e-16	33/52(63.46)	67	PREDICTED: uncharacterized protein LOC107060295 [Solanum tuberosum]
PGSC0003DMG400036615	gi|1026087519|ref|XP_016542911.1|	5.16666e-30	112/405(27.65)	131	PREDICTED: uncharacterized protein LOC107843201 isoform X2 [Capsicum annuum]
PGSC0003DMG400036637	gi|971561606|ref|XP_015166988.1|	1.84205e-15	55/88(62.50)	81	PREDICTED: uncharacterized protein LOC107061730 [Solanum tuberosum]
PGSC0003DMG400036713	gi|460371392|ref|XP_004231523.1|	3.34358e-129	199/245(81.22)	381	PREDICTED: glyceraldehyde-3-phosphate dehydrogenase A, chloroplastic-like [Solanum lycopersicum]
PGSC0003DMG400036840	gi|970056315|ref|XP_015054746.1|	1.85386e-56	92/157(58.60)	189	PREDICTED: uncharacterized protein LOC107001073 [Solanum pennellii]
PGSC0003DMG400037470	gi|971555254|ref|XP_015165377.1|	0	458/470(97.45)	947	PREDICTED: uncharacterized protein LOC107061108 [Solanum tuberosum]
PGSC0003DMG400038141	gi|1271090912|gb|PHT85265.1|	3.49552e-20	51/104(49.04)	97	hypothetical protein T459_07371 [Capsicum annuum]
PGSC0003DMG400038450	gi|971562649|ref|XP_015167282.1|	3.58148e-24	78/113(69.03)	103	PREDICTED: uncharacterized protein LOC107061867 [Solanum tuberosum]
PGSC0003DMG400038477	gi|1104618961|ref|XP_019069073.1|	3.45836e-106	179/264(67.80)	340	PREDICTED: uncharacterized protein LOC109120127 [Solanum lycopersicum]
PGSC0003DMG400038745	gi|1271022891|gb|PHT49697.1|	1.35034e-31	95/230(41.30)	137	hypothetical protein CQW23_09444 [Capsicum baccatum]
PGSC0003DMG400039181	gi|970050810|ref|XP_015086944.1|	1.84777e-42	106/197(53.81)	154	PREDICTED: uncharacterized protein LOC107030053 [Solanum pennellii]
PGSC0003DMG400039209	gi|971562117|ref|XP_015167114.1|	2.6939e-80	181/335(54.03)	269	PREDICTED: MICOS complex subunit MIC60-like [Solanum tuberosum]
PGSC0003DMG400039243	gi|971561606|ref|XP_015166988.1|	2.13399e-53	114/179(63.69)	181	PREDICTED: uncharacterized protein LOC107061730 [Solanum tuberosum]
PGSC0003DMG400039278	gi|971562117|ref|XP_015167114.1|	4.13885e-33	92/114(80.70)	136	PREDICTED: MICOS complex subunit MIC60-like [Solanum tuberosum]
PGSC0003DMG400039454	gi|971567490|ref|XP_015168623.1|	2.39716e-39	70/127(55.12)	145	PREDICTED: uncharacterized protein LOC107062462 [Solanum tuberosum]
PGSC0003DMG400039859	gi|1321543284|gb|PLW28240.1|	8.38594e-14	53/171(30.99)	78	hypothetical protein PCASD_17695 [Puccinia coronata var. avenae f. sp. avenae]
PGSC0003DMG400040062	gi|1271041350|gb|PHT60274.1|	4.75404e-16	50/126(39.68)	86	hypothetical protein CQW23_02637 [Capsicum baccatum]
PGSC0003DMG400040320	gi|971562117|ref|XP_015167114.1|	4.64794e-17	59/139(42.45)	91	PREDICTED: MICOS complex subunit MIC60-like [Solanum tuberosum]
PGSC0003DMG400040452	gi|113205303|gb|ABI34335.1|	5.22716e-21	76/195(38.97)	104	Integrase core domain containing protein [Solanum demissum]
PGSC0003DMG400040881	gi|1271173046|gb|PHT96840.1|	5.6542e-12	36/56(64.29)	70	hypothetical protein BC332_34233 [Capsicum chinense]
PGSC0003DMG400041123	gi|1025048304|ref|XP_016446957.1|	8.82916e-46	79/109(72.48)	162	PREDICTED: uncharacterized protein LOC107771995, partial [Nicotiana tabacum]
PGSC0003DMG400041257	gi|113205303|gb|ABI34335.1|	2.49755e-10	39/90(43.33)	66	Integrase core domain containing protein [Solanum demissum]
PGSC0003DMG400041271	gi|113205313|gb|AAT38742.2|	4.02608e-09	31/51(60.78)	61	&apos;chromo&apos; domain containing protein [Solanum demissum]
PGSC0003DMG400041317	gi|971537779|ref|XP_015170095.1|	9.1555e-09	33/90(36.67)	58	PREDICTED: uncharacterized protein LOC107063143 [Solanum tuberosum]
PGSC0003DMG400041338	gi|971586710|ref|XP_015160869.1|	0	267/329(81.16)	540	PREDICTED: uncharacterized protein LOC107059016 [Solanum tuberosum]
PGSC0003DMG400041706	gi|970028340|ref|XP_015075477.1|	1.28667e-44	78/122(63.93)	152	PREDICTED: uncharacterized protein LOC107019517 [Solanum pennellii]
PGSC0003DMG400041737	gi|971573936|ref|XP_015170329.1|	4.25938e-49	88/118(74.58)	182	PREDICTED: uncharacterized protein LOC107063233 [Solanum tuberosum]
PGSC0003DMG400041838	gi|565396503|ref|XP_006363853.1|	1.06188e-09	32/39(82.05)	63	PREDICTED: benzoate carboxyl methyltransferase-like [Solanum tuberosum]
PGSC0003DMG400041858	gi|113205218|gb|AAT39297.2|	3.40368e-61	111/173(64.16)	215	Gag-pol protein, putative [Solanum demissum]
PGSC0003DMG400042235	gi|971543667|ref|XP_015162482.1|	4.92866e-31	78/103(75.73)	122	PREDICTED: uncharacterized protein LOC107059901 [Solanum tuberosum]
PGSC0003DMG400042313	gi|1270969798|gb|PHT25682.1|	5.50465e-169	313/334(93.71)	484	Protein TAR1 [Capsicum baccatum]
PGSC0003DMG400042512	gi|971567546|ref|XP_015168639.1|	4.48407e-07	33/102(32.35)	56	PREDICTED: uncharacterized protein LOC107062485 [Solanum tuberosum]
PGSC0003DMG400042664	gi|1026087511|ref|XP_016542907.1|	8.96029e-38	124/399(31.08)	154	PREDICTED: uncharacterized protein LOC107843201 isoform X1 [Capsicum annuum]
PGSC0003DMG400043389	gi|971567490|ref|XP_015168623.1|	1.09381e-60	113/271(41.70)	207	PREDICTED: uncharacterized protein LOC107062462 [Solanum tuberosum]
PGSC0003DMG400043577	gi|971540970|ref|XP_015161851.1|	3.04809e-43	79/117(67.52)	150	PREDICTED: uncharacterized protein LOC107059645 [Solanum tuberosum]
PGSC0003DMG400043607	gi|971562117|ref|XP_015167114.1|	3.36519e-09	30/75(40.00)	61	PREDICTED: MICOS complex subunit MIC60-like [Solanum tuberosum]
PGSC0003DMG400043872	gi|1102282055|gb|OIT29673.1|	4.31202e-10	32/45(71.11)	65	ring-h2 finger protein atl16 [Nicotiana attenuata]
PGSC0003DMG400043988	gi|971547429|ref|XP_015163437.1|	9.1344e-13	45/104(43.27)	72	PREDICTED: uncharacterized protein LOC107060271 [Solanum tuberosum]
PGSC0003DMG400044202	gi|971567490|ref|XP_015168623.1|	2.39614e-77	152/295(51.53)	246	PREDICTED: uncharacterized protein LOC107062462 [Solanum tuberosum]
PGSC0003DMG400044209	gi|1271034327|gb|PHT55578.1|	3.4359e-06	29/60(48.33)	54	hypothetical protein CQW23_04064 [Capsicum baccatum]
PGSC0003DMG400044547	gi|971562117|ref|XP_015167114.1|	5.15327e-33	97/262(37.02)	135	PREDICTED: MICOS complex subunit MIC60-like [Solanum tuberosum]
PGSC0003DMG400045011	gi|970061376|ref|XP_015057489.1|	1.10153e-28	67/142(47.18)	115	PREDICTED: uncharacterized protein LOC107003693 [Solanum pennellii]
PGSC0003DMG400045079	gi|970015356|ref|XP_015068714.1|	8.39119e-21	44/57(77.19)	92	PREDICTED: uncharacterized protein LOC107013275 [Solanum pennellii]
PGSC0003DMG400045271	gi|971540970|ref|XP_015161851.1|	1.6075e-29	73/153(47.71)	122	PREDICTED: uncharacterized protein LOC107059645 [Solanum tuberosum]
PGSC0003DMG400045668	gi|971540970|ref|XP_015161851.1|	4.6722e-15	44/70(62.86)	75	PREDICTED: uncharacterized protein LOC107059645 [Solanum tuberosum]
PGSC0003DMG400045955	gi|113205445|gb|AAW28576.2|	6.934e-78	141/149(94.63)	259	Gag-pol polyprotein, putative [Solanum demissum]
PGSC0003DMG400046213	gi|970028340|ref|XP_015075477.1|	1.99451e-47	81/121(66.94)	159	PREDICTED: uncharacterized protein LOC107019517 [Solanum pennellii]
PGSC0003DMG400003377	gi|460371707|ref|XP_004231676.1|	5.72093e-61	120/252(47.62)	202	PREDICTED: uncharacterized protein LOC101262761 [Solanum lycopersicum]
PGSC0003DMG400046296	gi|971547625|ref|XP_015163500.1|	7.99044e-20	40/87(45.98)	95	PREDICTED: uncharacterized protein LOC107060295 [Solanum tuberosum]
PGSC0003DMG400046316	gi|970022924|ref|XP_015072796.1|	1.48662e-22	77/86(89.53)	100	PREDICTED: LOW QUALITY PROTEIN: ubiquitin carboxyl-terminal hydrolase 16 [Solanum pennellii]
PGSC0003DMG400046694	gi|1271086023|gb|PHT82912.1|	8.6858e-08	44/125(35.20)	58	hypothetical protein T459_11355 [Capsicum annuum]
PGSC0003DMG400046871	gi|1271209049|gb|PHU24249.1|	2.15213e-22	92/237(38.82)	105	DNA-directed RNA polymerase II subunit 1 [Capsicum chinense]
PGSC0003DMG400046977	gi|971575773|ref|XP_015170806.1|	9.74001e-16	54/133(40.60)	77	PREDICTED: cysteine proteinase 4-like [Solanum tuberosum]
PGSC0003DMG400047112	gi|113205311|gb|ABI34337.1|	5.82436e-16	42/101(41.58)	81	hypothetical protein SDM1_41t00022 [Solanum demissum]
PGSC0003DMG400005098	gi|460376494|ref|XP_004234033.1|	8.8701e-27	79/85(92.94)	113	PREDICTED: MATH domain-containing protein At5g43560-like [Solanum lycopersicum]
PGSC0003DMG400005100	gi|1111063728|ref|XP_019238505.1|	7.31167e-29	51/73(69.86)	117	PREDICTED: uncharacterized protein LOC109218581 [Nicotiana attenuata]
