# Supplementary material for: Identification of starch candidate genes using SLAF-seq and BSA strategies and development of related SNP-CAPS markers in tetraploid potato
Source: PLoS One. 2021 Dec 21;16(12):e0261403. doi: 10.1371/journal.pone.0261403 (PMC8691606; doi:10.1371/journal.pone.0261403)
Supplement: S2 File — (ZIP) [file pone.0261403.s012.zip › merge_region/Anno/Solanum_tuberosum_v4.03.Swissprot.anno.txt]

#SwissprotGeneID	Database_ID	E_value	Identity	Score	Annotation
PGSC0003DMG400006635	sp|Q9SFB3|ATAB2_ARATH	2.68016e-157	233/292(79.79)	451	Protein TAB2 homolog, chloroplastic OS=Arabidopsis thaliana OX=3702 GN=ATAB2 PE=2 SV=1
PGSC0003DMG400006636	sp|Q3ECP7|ERDL5_ARATH	8.06923e-158	225/433(51.96)	460	Sugar transporter ERD6-like 5 OS=Arabidopsis thaliana OX=3702 GN=At1g54730 PE=2 SV=2
PGSC0003DMG400014096	sp|Q8LBH2|CAP8_ARATH	0	310/501(61.88)	540	Putative clathrin assembly protein At2g01600 OS=Arabidopsis thaliana OX=3702 GN=At2g01600 PE=2 SV=2
PGSC0003DMG400017027	sp|Q94B52|IF34_ARATH	9.55955e-34	54/67(80.60)	120	Translation initiation factor IF3-4, chloroplastic OS=Arabidopsis thaliana OX=3702 GN=IF3-4 PE=2 SV=1
PGSC0003DMG400017793	sp|O04659|PP398_ARATH	0	350/671(52.16)	750	Pentatricopeptide repeat-containing protein At5g27110 OS=Arabidopsis thaliana OX=3702 GN=PCMP-E14 PE=2 SV=2
PGSC0003DMG400029978	sp|Q9C5M1|YCED2_ARATH	2.06584e-54	101/175(57.71)	177	Large ribosomal RNA subunit accumulation protein YCED homolog 2, chloroplastic OS=Arabidopsis thaliana OX=3702 GN=At3g19800 PE=2 SV=1
PGSC0003DMG400002196	sp|Q9LHE3|ASPG2_ARATH	0	296/428(69.16)	530	Protein ASPARTIC PROTEASE IN GUARD CELL 2 OS=Arabidopsis thaliana OX=3702 GN=ASPG2 PE=2 SV=1
PGSC0003DMG400035638	sp|Q9XHS0|RS12_HORVU	4.74076e-14	39/97(40.21)	66	40S ribosomal protein S12 OS=Hordeum vulgare OX=4513 GN=RPS12 PE=2 SV=1
PGSC0003DMG400036713	sp|P09043|G3PA_TOBAC	2.27287e-115	180/234(76.92)	339	Glyceraldehyde-3-phosphate dehydrogenase A, chloroplastic (Fragment) OS=Nicotiana tabacum OX=4097 GN=GAPA PE=2 SV=1
PGSC0003DMG400037470	sp|P0C2F6|RNHX1_ARATH	1.54031e-15	44/130(33.85)	81	Putative ribonuclease H protein At1g65750 OS=Arabidopsis thaliana OX=3702 GN=At1g65750 PE=3 SV=1
