# Supplementary material for: Identification of starch candidate genes using SLAF-seq and BSA strategies and development of related SNP-CAPS markers in tetraploid potato
Source: PLoS One. 2021 Dec 21;16(12):e0261403. doi: 10.1371/journal.pone.0261403 (PMC8691606; doi:10.1371/journal.pone.0261403)
Supplement: S2 File — (ZIP) [file pone.0261403.s012.zip › merge_region/final_region.txt]

Chromosome ID	Start	End	Size(Mb)
ST4.03ch02	0	5620000	5.620001
Total	-	-	5.620001
