# Supplementary material for: Identification of starch candidate genes using SLAF-seq and BSA strategies and development of related SNP-CAPS markers in tetraploid potato
Source: PLoS One. 2021 Dec 21;16(12):e0261403. doi: 10.1371/journal.pone.0261403 (PMC8691606; doi:10.1371/journal.pone.0261403)
Supplement: S2 File — (ZIP) [file pone.0261403.s012.zip › merge_region/read_me.txt]

|-- BSA                                                                          关联分析的结果内容 
        |-- ED                                                                        ED法关联分析结果
            |-- total.ed                                                           ED关联值,点击查看文件说明
            |-- total.smooth                                                  ED关联值拟合结果,点击查看文件说明
            |-- region.stat                                                      ED法关联的区域
            |-- png                                                                  ED关联值在染色体上的分布图
            |-- Anno                                                              候选区域内所有基因的注释结果
                |-- anno.stat.xls                                              候选区域基因在各个数据库的注释结果统计,点击查看文件说明
                |-- GeneAnno                                                 候选区域内所有基因的注释结果
                    |-- anno.gene.fa                                         候选区域内基因的序列    
                    |-- anno.gene.loci                                       候选区域内基因的位置信息
                    |--*.annotation.xls 		                        候选区域内基因的在各个数据库的详细注释信息
                    |--*.anno.stat.xls 		                        候选区域基因在各个数据库的注释结果统计
                    |--*.nr.anno.txt 		                                候选区域基因的NR数据库注释详细信息,点击查看文件说明
                    |--*.TrEMBL.anno.txt 		                        候选区域基因的TrEMBL数据库注释详细信息,点击查看文件说明
                    |--*.Swissprot.anno.txt 	                        候选区域基因的Swissprot数据库注释详细信息,点击查看文件说明
                    |-- GO_Anno                          候选区域基因的GO数据库注释结果
                            |-- go_enrichment                          候选区域基因的GO数据库富集结果目录
                                    |--*.GO.Biological.xls 	                        候选区域基因的在Biological process层级的分类结果
                                    |--*.GO.Biological.stat 	                        候选区域基因的在Biological process层级的分类统计文件
                                    |--*.GO.Cellularl.xls 	                        候选区域基因的在Cellular component层级的分类结果
                                    |--*.GO.Cellular.stat 	                        候选区域基因的在Cellular component层级的分类统计文件
                                    |--*.GO.Molecular.stat 	                        候选区域基因的在Molecular Function层级的分类结果
                                    |--*.GO.Molecular.xls 	                        候选区域基因的在Molecular Function层级的分类统计文件
                                    |--*.GO.png                                                 候选区域内基因GO分类统计结果图
                            |-- topGO                          topGO有向无环图的结果目录
                                    |--*topGO_CC.xls                           候选区域内基因的topGO富集结果(Cellular component层级)点击查看文件说明
                                    |-- *topGO_BP.xls                        候选区域内基因的topGO富集结果(Biological process层级)点击查看文件说明
                                    |-- *topGO_MF.xls                                 候选区域内基因的topGO富集结果(Molecular Function层级)点击查看文件说明
                                    |--*.topGO_BP.png                                                 候选区域内基因的topGO有向无环图(Biological process层级
                                    |--*.topGO_MF.png                                                 候选区域内基因的topGO有向无环图(Molecular Function层级)
                                    |--*.topGO_CC.png                                                 候选区域内基因的topGO有向无环图(Cellular component层级)
                                    |-- topGO.list
                                    |-- topGO.map
                        |-- pathway                              候选区域基因的KEGG数据库注释结果
                            |-- kegg_map                              注释到的KEGG通路图目录
                                    |--ko00010.png
                                    |-- ... ...
                                    |-- ko04626.png
                            |-- kegg_enrichment                              注释到的富集结果目录
                    |-- Cog_Anno                        候选区域基因的COG数据库注释结果
                             |--*.Cog_class.txt         基因在COG注释上注释的详细信息, 点击查看文件说明
                             |--*.Cog.classfy.png         COG分类统计结果图
                             |--*.Cog_class.txt.stat         基因在COG库中分类结果统计, 点击查看文件说明
               |-- SNPAnno                                   候选区域内非同义突变SNP的注释结果
                    |--*vs*.region.vcf  		                        样品间SNP在候选区域的注释vcf 文件
                    |-- stat                                 非同义突变基因在各个数据库的注释统计
                    |--*.annotation.xls 		                        候选区域内非同义突变基因的在各个数据库的详细注释信息
                    |--*.anno.stat.xls  		                        候选区域内非同义突变在各个数据库的注释结果统计
                    |--*.nr.anno.txt 		                        候选区域内非同义突变的NR数据库注释详细信息,点击查看文件说明
                    |--*.TrEMBL.anno.txt  		                        候选区域内非同义突变的TrEMBL数据库注释详细信息,点击查看文件说明
                    |--*.Swissprot.anno.txt 		                        候选区域内非同义突变的Swissprot数据库注释详细信息, 点击查看文件说明
                    |--GO_Anno  		                        候选区域内非同义突变的GO数据库注释结果
                               |-- go_enrichment                          候选区域基因的GO数据库富集结果目录
                                    |--*.GO.Biological.xls 	                        候选区域基因的在Biological process层级的分类结果
                                    |--*.GO.Biological.stat 	                        候选区域基因的在Biological process层级的分类统计文件
                                    |--*.GO.Cellularl.xls 	                        候选区域基因的在Cellular component层级的分类结果
                                    |--*.GO.Cellular.stat 	                        候选区域基因的在Cellular component层级的分类统计文件
                                    |--*.GO.Molecular.stat 	                        候选区域基因的在Molecular Function层级的分类结果
                                    |--*.GO.Molecular.xls 	                        候选区域基因的在Molecular Function层级的分类统计文件
                                    |--*.GO.png                                                 候选区域内基因GO分类统计结果图
                              |-- topGO                          topGO有向无环图的结果目录
                                    |-- *topGO_CC.xls                             候选区域内基因的topGO富集结果(Cellular component层级)点击查看文件说明
                                    |-- *topGO_BP.xls                        候选区域内基因的topGO富集结果(Biological process层级)点击查看文件说明
                                    |--*topGO_MF.xls                             候选区域内基因的topGO富集结果(Molecular Function层级)点击查看文件说明
                                    |--*.topGO_BP.png                                                 候选区域内基因的topGO有向无环图(Biological process层级)
                                    |--*.topGO_MF.png                                                 候选区域内基因的topGO有向无环图(Molecular Function层级)
                                    |--*.topGO_CC.png                                                 候选区域内基因的topGO有向无环图(Cellular component层级)
                                    |-- topGO.list
                                    |-- topGO.map
                    |--pathway 		                        候选区域内非同义突变的KEGG数据库注释结果
                            |-- kegg_map                              注释到的KEGG通路图目录
                                    |--ko00010.png
                                    |-- ... ...
                                    |-- ko04626.png
                            |-- kegg_enrichment                              注释到的富集结果目录
                    |--Cog_Anno 		                        候选区域内非同义突变的COG数据库注释结果
                            |--*.Cog_class.txt         基因在Cog注释上注释的详细信息, 点击查看文件说明
                            |--*.Cog.classfy.png         Cog分类统计结果图
                            |--*.Cog_class.txt.stat         基因在Cog库中分类结果统计, 点击查看文件说明
       |-- SNP-index                                   SNP-index法关联分析结果(与ED法相同的文件可以参考ED法的结果文件说明)
            |-- total.index                              SNP-index关联值,点击查看文件说明
            |-- total.smooth                                   SNP-index关联值拟合结果,点击查看文件说明
            |-- region.stat                         SNP-index法关联的区域    
            |-- png                                         SNP-index关联值在染色体上的分布图
                        |-- delta                         两个混池SNP-index差值在染色体上的分布图
                        |-- delta_3                         两个混池SNP-index以及SNP-index差值在染色体上的分布图
                        |-- quantile99                        以99百分位数作为阈值,两个混池SNP-index差值在染色体上的分布图
                        |-- quantile99_3                        以99百分位数作为阈值,两个混池SNP-index以及SNP-index差值在染色体上的分布图
                        |--R* 		                        两个混池SNP-index在染色体上的分布图
            |-- Anno                                           候选区域内所有基因的注释结果)              
                |-- GeneAnno                                      候选区域内所有基因的注释结果
                 |-- SNPAnno                                       候选区域内非同义突变SNP的注释结果 
                 |-- anno.stat.xls                                       候选区域基因在各个数据库的注释结果统计点击查看文件说明
      |-- merge_region                                                ED和SNP-index取交集得到的候选区域(与ED法相同的文件可以参考ED法的结果文件说明)
            |-- final_region.txt                        ED和SNP-index取交集之后的最终区域
            |-- SNP_Anno                            候选区域内所有基因的注释结果(SNP)
                    |-- Anno                       候选区域内所有基因的注释结果
                    |-- SNPAnno                   候选区域内非同义突变SNP的注释结果
                    |-- anno.stat.xls                         候选区域基因在各个数据库的注释结果统计点击查看文件说明
