# Supplementary material for: Identification of starch candidate genes using SLAF-seq and BSA strategies and development of related SNP-CAPS markers in tetraploid potato
Source: PLoS One. 2021 Dec 21;16(12):e0261403. doi: 10.1371/journal.pone.0261403 (PMC8691606; doi:10.1371/journal.pone.0261403)
Supplement: S2 File — (ZIP) [file pone.0261403.s012.zip › merge_region/SNPAnno/chi.region.anno.stat]

Type	Diff SNP
INTERGENIC	10032
INTRON	317
UPSTREAM	1366
DOWNSTREAM	1314
UTR_5_PRIME	8
UTR_3_PRIME	29
SPLICE_SITE_ACCEPTOR	4
SPLICE_SITE_REGION	5
START_GAINED	1
SYNONYMOUS_CODING	105
NON_SYNONYMOUS_CODING	256
STOP_GAINED	19
STOP_LOST	2
Other	0
