# Supplementary material for: Identification of starch candidate genes using SLAF-seq and BSA strategies and development of related SNP-CAPS markers in tetraploid potato
Source: PLoS One. 2021 Dec 21;16(12):e0261403. doi: 10.1371/journal.pone.0261403 (PMC8691606; doi:10.1371/journal.pone.0261403)
Supplement: S2 File — (ZIP) [file pone.0261403.s012.zip › merge_region/SNPAnno/Cog_Anno/Solanum_tuberosum_v4.03.Cog_class.txt.stat]

#ID	Class_Name	Numbers
J	Translation, ribosomal structure and biogenesis	0
A	RNA processing and modification	0
K	Transcription	0
L	Replication, recombination and repair	1
B	Chromatin structure and dynamics	0
D	Cell cycle control, cell division, chromosome partitioning	0
Y	Nuclear structure	0
V	Defense mechanisms	0
T	Signal transduction mechanisms	0
M	Cell wall/membrane/envelope biogenesis	0
N	Cell motility	0
Z	Cytoskeleton	0
W	Extracellular structures	0
U	Intracellular trafficking, secretion, and vesicular transport	0
O	Posttranslational modification, protein turnover, chaperones	0
C	Energy production and conversion	0
G	Carbohydrate transport and metabolism	2
E	Amino acid transport and metabolism	0
F	Nucleotide transport and metabolism	0
H	Coenzyme transport and metabolism	0
I	Lipid transport and metabolism	0
P	Inorganic ion transport and metabolism	0
Q	Secondary metabolites biosynthesis, transport and catabolism	0
R	General function prediction only	0
S	Function unknown	0
