# Supplementary material for: Identification of starch candidate genes using SLAF-seq and BSA strategies and development of related SNP-CAPS markers in tetraploid potato
Source: PLoS One. 2021 Dec 21;16(12):e0261403. doi: 10.1371/journal.pone.0261403 (PMC8691606; doi:10.1371/journal.pone.0261403)
Supplement: S2 File — (ZIP) [file pone.0261403.s012.zip › merge_region/SNPAnno/GO_Anno/go_enrichment/Solanum_tuberosum_v4.03.GO.Biological.stat]

#Gene_Ontology_term	Cluter_frequency	Genome_frequency	P-value	Corrected_P-value
Biological Process: RNA-dependent DNA biosynthetic process (GO:0006278);	3 out of 5 60%	219 out of 6285 3.48448687350835%	0.000396257631857987	0.000792515263715974
Biological Process: DNA integration (GO:0015074);	3 out of 5 60%	222 out of 6285 3.53221957040573%	0.000412540314915291	0.000825080629830581
