# Supplementary material for: Identification of starch candidate genes using SLAF-seq and BSA strategies and development of related SNP-CAPS markers in tetraploid potato
Source: PLoS One. 2021 Dec 21;16(12):e0261403. doi: 10.1371/journal.pone.0261403 (PMC8691606; doi:10.1371/journal.pone.0261403)
Supplement: S2 File — (ZIP) [file pone.0261403.s012.zip › merge_region/SNPAnno/GO_Anno/go_enrichment/Solanum_tuberosum_v4.03.GO.list.txt]

PGSC0003DMG400003377	GO:0003723	GO:0003964	GO:0006278	GO:0008270	GO:0015074	
PGSC0003DMG400017026	GO:0005739	
PGSC0003DMG400023311	GO:0003676	GO:0006259	
PGSC0003DMG400023312	GO:0003723	GO:0003964	GO:0006278	GO:0008270	GO:0015074	
PGSC0003DMG400036713	GO:0006006	GO:0009507	GO:0019253	GO:0047100	GO:0050661	GO:0051287	GO:0055114	
PGSC0003DMG400038450	GO:0003723	GO:0003964	GO:0006278	GO:0015074	
PGSC0003DMG400041271	GO:0005488	
