# Supplementary material for: Identification of starch candidate genes using SLAF-seq and BSA strategies and development of related SNP-CAPS markers in tetraploid potato
Source: PLoS One. 2021 Dec 21;16(12):e0261403. doi: 10.1371/journal.pone.0261403 (PMC8691606; doi:10.1371/journal.pone.0261403)
Supplement: S2 File — (ZIP) [file pone.0261403.s012.zip › merge_region/SNPAnno/GO_Anno/go_enrichment/Solanum_tuberosum_v4.03.GO.Molecular.stat]

#Gene_Ontology_term	Cluter_frequency	Genome_frequency	P-value	Corrected_P-value
Molecular Function: RNA-directed DNA polymerase activity (GO:0003964);	3 out of 6 50%	221 out of 6755 3.27165062916358%	0.000642270613961826	0.00192681184188548
Molecular Function: RNA binding (GO:0003723);	3 out of 6 50%	308 out of 6755 4.55958549222798%	0.00169415782881899	0.00508247348645696
Molecular Function: zinc ion binding (GO:0008270);	2 out of 6 33.3333333333333%	451 out of 6755 6.67653589933383%	0.0557474140824141	0.167242242247242
