# Supplementary material for: Identification of starch candidate genes using SLAF-seq and BSA strategies and development of related SNP-CAPS markers in tetraploid potato
Source: PLoS One. 2021 Dec 21;16(12):e0261403. doi: 10.1371/journal.pone.0261403 (PMC8691606; doi:10.1371/journal.pone.0261403)
Supplement: S2 File — (ZIP) [file pone.0261403.s012.zip › merge_region/SNPAnno/GO_Anno/go_enrichment/Solanum_tuberosum_v4.03.GO_enrichment.stat.xls]

#GO_classify1	GO_classify2	Var gene
#Total_gene		7
cellular component	cell	2
cellular component	organelle	2
cellular component	cell part	2
molecular function	catalytic activity	4
molecular function	binding	6
biological process	metabolic process	5
biological process	cellular process	5
biological process	single-organism process	1
