# Supplementary material for: Identification of starch candidate genes using SLAF-seq and BSA strategies and development of related SNP-CAPS markers in tetraploid potato
Source: PLoS One. 2021 Dec 21;16(12):e0261403. doi: 10.1371/journal.pone.0261403 (PMC8691606; doi:10.1371/journal.pone.0261403)
Supplement: S2 File — (ZIP) [file pone.0261403.s012.zip › merge_region/SNPAnno/GO_Anno/topGO/Solanum_tuberosum_v4.03.topGO_BP.xls]

GO.ID	Term	Annotated	Significant	Expected	KS
GO:0044699	single-organism process	3190	1	2.54	7.5e-05
GO:0006006	glucose metabolic process	91	1	0.07	0.00013
GO:0015979	photosynthesis	163	1	0.13	0.00234
GO:0055114	oxidation-reduction process	979	1	0.78	0.01504
GO:0019318	hexose metabolic process	107	1	0.09	0.01735
GO:0044710	single-organism metabolic process	2170	1	1.73	0.02289
GO:0015074	DNA integration	222	3	0.18	0.03284
GO:0006278	RNA-dependent DNA replication	219	3	0.17	0.03478
GO:0006259	DNA metabolic process	556	4	0.44	0.07070
GO:0005996	monosaccharide metabolic process	120	1	0.1	0.07959
GO:0015977	carbon fixation	16	1	0.01	0.09980
GO:0005975	carbohydrate metabolic process	579	1	0.46	0.11685
GO:0006139	nucleobase-containing compound metabolic...	1627	4	1.29	0.22057
GO:0019685	photosynthesis, dark reaction	12	1	0.01	0.23010
GO:0019253	reductive pentose-phosphate cycle	12	1	0.01	0.23010
GO:0090304	nucleic acid metabolic process	1329	4	1.06	0.23487
GO:0046483	heterocycle metabolic process	1752	4	1.39	0.25410
GO:0034641	cellular nitrogen compound metabolic pro...	1754	4	1.4	0.27460
GO:0009987	cellular process	4336	5	3.45	0.29107
GO:0043170	macromolecule metabolic process	2670	4	2.12	0.29609
GO:0006260	DNA replication	263	3	0.21	0.31722
GO:0006807	nitrogen compound metabolic process	1994	4	1.59	0.33271
GO:0016051	carbohydrate biosynthetic process	165	1	0.13	0.36815
GO:0044260	cellular macromolecule metabolic process	2411	4	1.92	0.38834
GO:0044711	single-organism biosynthetic process	836	1	0.67	0.46659
GO:0006725	cellular aromatic compound metabolic pro...	1799	4	1.43	0.48237
GO:1901360	organic cyclic compound metabolic proces...	1848	4	1.47	0.50646
GO:0071704	organic substance metabolic process	3940	5	3.13	0.56982
GO:0044238	primary metabolic process	3745	5	2.98	0.63815
GO:0044237	cellular metabolic process	3656	5	2.91	0.67206
GO:0044723	single-organism carbohydrate metabolic p...	331	1	0.26	0.77959
GO:0008152	metabolic process	5021	5	4	0.88699
GO:0009058	biosynthetic process	2110	4	1.68	0.90507
GO:1901576	organic substance biosynthetic process	2030	4	1.62	0.90716
GO:0044249	cellular biosynthetic process	1979	3	1.57	0.91962
GO:0009059	macromolecule biosynthetic process	1323	3	1.05	0.92508
GO:0034645	cellular macromolecule biosynthetic proc...	1312	3	1.04	0.93840
GO:0008150	biological_process	6284	5	5	1.00000
