# Supplementary material for: Identification of starch candidate genes using SLAF-seq and BSA strategies and development of related SNP-CAPS markers in tetraploid potato
Source: PLoS One. 2021 Dec 21;16(12):e0261403. doi: 10.1371/journal.pone.0261403 (PMC8691606; doi:10.1371/journal.pone.0261403)
Supplement: S2 File — (ZIP) [file pone.0261403.s012.zip › merge_region/SNPAnno/GO_Anno/topGO/Solanum_tuberosum_v4.03.topGO_CC.xls]

GO.ID	Term	Annotated	Significant	Expected	KS
GO:0043229	intracellular organelle	2085	2	1.19	0.1401
GO:0043226	organelle	2086	2	1.19	0.1427
GO:0043231	intracellular membrane-bounded organelle	1796	2	1.02	0.1433
GO:0043227	membrane-bounded organelle	1797	2	1.02	0.1460
GO:0044444	cytoplasmic part	1615	2	0.92	0.4244
GO:0044464	cell part	2783	2	1.59	0.4273
GO:0005623	cell	2783	2	1.59	0.4273
GO:0005622	intracellular	2576	2	1.47	0.4962
GO:0044424	intracellular part	2511	2	1.43	0.5639
GO:0005739	mitochondrion	287	1	0.16	0.7013
GO:0005737	cytoplasm	1893	2	1.08	0.8264
GO:0009507	chloroplast	634	1	0.36	0.8993
GO:0009536	plastid	684	1	0.39	0.9108
GO:0005575	cellular_component	3508	2	2	1.0000
