# Supplementary material for: Identification of starch candidate genes using SLAF-seq and BSA strategies and development of related SNP-CAPS markers in tetraploid potato
Source: PLoS One. 2021 Dec 21;16(12):e0261403. doi: 10.1371/journal.pone.0261403 (PMC8691606; doi:10.1371/journal.pone.0261403)
Supplement: S2 File — (ZIP) [file pone.0261403.s012.zip › merge_region/SNPAnno/GO_Anno/topGO/Solanum_tuberosum_v4.03.topGO_MF.xls]

GO.ID	Term	Annotated	Significant	Expected	KS
GO:0016491	oxidoreductase activity	992	1	0.88	0.00596
GO:0003676	nucleic acid binding	1363	4	1.21	0.00733
GO:0048037	cofactor binding	322	1	0.29	0.00958
GO:0050662	coenzyme binding	198	1	0.18	0.02123
GO:0003964	RNA-directed DNA polymerase activity	221	3	0.2	0.04665
GO:0034061	DNA polymerase activity	222	3	0.2	0.06374
GO:0003723	RNA binding	436	3	0.39	0.08193
GO:0008270	zinc ion binding	451	2	0.4	0.21624
GO:0046872	metal ion binding	1499	2	1.33	0.24161
GO:0051287	NAD binding	49	1	0.04	0.25795
GO:0016779	nucleotidyltransferase activity	280	3	0.25	0.29717
GO:0043169	cation binding	1526	2	1.36	0.31255
GO:0050661	NADP binding	45	1	0.04	0.38747
GO:0046914	transition metal ion binding	820	2	0.73	0.63011
GO:0016740	transferase activity	1567	3	1.39	0.66993
GO:0036094	small molecule binding	1486	1	1.32	0.73749
GO:0097159	organic cyclic compound binding	3023	5	2.69	0.74312
GO:1901363	heterocyclic compound binding	3022	5	2.69	0.77179
GO:0000166	nucleotide binding	1447	1	1.29	0.83013
GO:1901265	nucleoside phosphate binding	1447	1	1.29	0.83013
GO:0016903	oxidoreductase activity, acting on the a...	51	1	0.05	0.83797
GO:0016620	oxidoreductase activity, acting on the a...	40	1	0.04	0.87181
GO:0016772	transferase activity, transferring phosp...	809	3	0.72	0.94923
GO:0043167	ion binding	2717	2	2.41	0.95923
GO:0003824	catalytic activity	4042	4	3.59	0.98499
GO:0005488	binding	4389	6	3.9	0.99876
GO:0003674	molecular_function	6751	6	6	1.00000
