# Supplementary material for: Identification of starch candidate genes using SLAF-seq and BSA strategies and development of related SNP-CAPS markers in tetraploid potato
Source: PLoS One. 2021 Dec 21;16(12):e0261403. doi: 10.1371/journal.pone.0261403 (PMC8691606; doi:10.1371/journal.pone.0261403)
Supplement: S2 File — (ZIP) [file pone.0261403.s012.zip › merge_region/SNPAnno/pathway/kegg_enrichment/Solanum_tuberosum_v4.03.KEGG.tree.stat]

#KEGG Category	Unigene Count(K Number Count)
Metabolism	1 (1)
	Energy metabolism	1 (1)
		Carbon fixation in photosynthetic organisms	1 (1)
	Global and overview maps	1 (1)
		Carbon metabolism	1 (1)
