# Supplementary material for: Identification of starch candidate genes using SLAF-seq and BSA strategies and development of related SNP-CAPS markers in tetraploid potato
Source: PLoS One. 2021 Dec 21;16(12):e0261403. doi: 10.1371/journal.pone.0261403 (PMC8691606; doi:10.1371/journal.pone.0261403)
Supplement: S2 File — (ZIP) [file pone.0261403.s012.zip › merge_region/SNPAnno/pathway/kegg_enrichment/Solanum_tuberosum_v4.03.KEGG.xls]

#KEGG_n	1	KEGG_N	5726
#Pathway	ko_ID	Variant_gene	gene	Variant_gene_all	gene_all
Carbon metabolism	ko01200	1	297	1	5726	PGSC0003DMG400036713	K05298
Carbon fixation in photosynthetic organisms	ko00710	1	81	1	5726	PGSC0003DMG400036713	K05298
