# Supplementary material for: Identification of starch candidate genes using SLAF-seq and BSA strategies and development of related SNP-CAPS markers in tetraploid potato
Source: PLoS One. 2021 Dec 21;16(12):e0261403. doi: 10.1371/journal.pone.0261403 (PMC8691606; doi:10.1371/journal.pone.0261403)
Supplement: S2 File — (ZIP) [file pone.0261403.s012.zip › merge_region/SNPAnno/region.gene.list]

#gene	.	.	up
PGSC0003DMG400014096	.	.	up
PGSC0003DMG400041257	.	.	up
PGSC0003DMG400036637	.	.	up
PGSC0003DMG400035245	.	.	up
PGSC0003DMG400039209	.	.	up
PGSC0003DMG400035999	.	.	up
PGSC0003DMG400044268	.	.	up
PGSC0003DMG400043226	.	.	up
PGSC0003DMG400017026	.	.	up
PGSC0003DMG400044029	.	.	up
PGSC0003DMG400040320	.	.	up
PGSC0003DMG400041663	.	.	up
PGSC0003DMG400041697	.	.	up
PGSC0003DMG400036840	.	.	up
PGSC0003DMG400041481	.	.	up
PGSC0003DMG400003377	.	.	up
PGSC0003DMG400039243	.	.	up
PGSC0003DMG400041123	.	.	up
PGSC0003DMG400040452	.	.	up
PGSC0003DMG400035069	.	.	up
PGSC0003DMG400043777	.	.	up
PGSC0003DMG400017793	.	.	up
PGSC0003DMG400044547	.	.	up
PGSC0003DMG400041338	.	.	up
PGSC0003DMG400029978	.	.	up
PGSC0003DMG400031332	.	.	up
PGSC0003DMG400042664	.	.	up
PGSC0003DMG400036713	.	.	up
PGSC0003DMG400041271	.	.	up
PGSC0003DMG400041317	.	.	up
PGSC0003DMG400023311	.	.	up
PGSC0003DMG400043869	.	.	up
PGSC0003DMG400023224	.	.	up
PGSC0003DMG400039454	.	.	up
PGSC0003DMG400042512	.	.	up
PGSC0003DMG400046700	.	.	up
PGSC0003DMG400023312	.	.	up
PGSC0003DMG400041569	.	.	up
PGSC0003DMG400038745	.	.	up
PGSC0003DMG400039278	.	.	up
PGSC0003DMG400037718	.	.	up
PGSC0003DMG400035625	.	.	up
PGSC0003DMG400041737	.	.	up
PGSC0003DMG400036615	.	.	up
PGSC0003DMG400006636	.	.	up
PGSC0003DMG400045271	.	.	up
PGSC0003DMG400044202	.	.	up
PGSC0003DMG400040152	.	.	up
PGSC0003DMG400046039	.	.	up
PGSC0003DMG400043577	.	.	up
PGSC0003DMG400038450	.	.	up
PGSC0003DMG400037470	.	.	up
PGSC0003DMG400045657	.	.	up
PGSC0003DMG400043389	.	.	up
PGSC0003DMG400034890	.	.	up
