# Supplementary material for: Identification of starch candidate genes using SLAF-seq and BSA strategies and development of related SNP-CAPS markers in tetraploid potato
Source: PLoS One. 2021 Dec 21;16(12):e0261403. doi: 10.1371/journal.pone.0261403 (PMC8691606; doi:10.1371/journal.pone.0261403)
Supplement: S2 File — (ZIP) [file pone.0261403.s012.zip › merge_region/SNPAnno/Solanum_tuberosum_v4.03.annotation.xls]

#gene	.	.	up	COG_class	COG_class_annotation	GO_annotation	KEGG_annotation	KOG_class	KOG_class_annotation	Pfam_annotation	Swissprot_annotation	eggNOG_class	eggNOG_class_annotation	nr_annotation
PGSC0003DMG400031332	.	.	up	--	--	--	--	--	--	Plant mobile domain	--	--	--	PREDICTED: uncharacterized protein LOC109219803 [Nicotiana attenuata]
PGSC0003DMG400045271	.	.	up	--	--	--	--	--	--	--	--	--	--	PREDICTED: uncharacterized protein LOC107059645 [Solanum tuberosum]
PGSC0003DMG400017793	.	.	up	--	--	--	--	[R]	General function prediction only	PPR repeat family;; PPR repeat;; PPR repeat;; Pentatricopeptide repeat domain;; Pentacotripeptide-repeat region of PRORP;; Tetratricopeptide repeat;; Tetratricopeptide repeat;; Vacuolar sorting protein 39 domain 1	Pentatricopeptide repeat-containing protein At5g27110 OS=Arabidopsis thaliana OX=3702 GN=PCMP-E14 PE=2 SV=2	--	--	PREDICTED: pentatricopeptide repeat-containing protein At5g27110 [Solanum tuberosum]
PGSC0003DMG400037470	.	.	up	[L]	Replication, recombination and repair	--	--	[R]	General function prediction only	Reverse transcriptase (RNA-dependent DNA polymerase);; Reverse transcriptase-like	Putative ribonuclease H protein At1g65750 OS=Arabidopsis thaliana OX=3702 GN=At1g65750 PE=3 SV=1	--	--	PREDICTED: uncharacterized protein LOC107061108 [Solanum tuberosum]
PGSC0003DMG400041317	.	.	up	--	--	--	--	--	--	--	--	--	--	PREDICTED: uncharacterized protein LOC107063143 [Solanum tuberosum]
PGSC0003DMG400035069	.	.	up	--	--	--	--	--	--	--	--	--	--	PREDICTED: uncharacterized protein LOC107062462 [Solanum tuberosum]
PGSC0003DMG400038745	.	.	up	--	--	--	--	--	--	--	--	--	--	hypothetical protein CQW23_09444 [Capsicum baccatum]
PGSC0003DMG400034890	.	.	up	--	--	--	--	[R]	General function prediction only	Zinc knuckle	--	--	--	PREDICTED: uncharacterized protein LOC107025010 [Solanum pennellii]
PGSC0003DMG400041737	.	.	up	--	--	--	--	--	--	--	--	--	--	PREDICTED: uncharacterized protein LOC107063233 [Solanum tuberosum]
PGSC0003DMG400044547	.	.	up	--	--	--	--	--	--	--	--	--	--	PREDICTED: MICOS complex subunit MIC60-like [Solanum tuberosum]
PGSC0003DMG400044202	.	.	up	--	--	--	--	--	--	--	--	--	--	PREDICTED: uncharacterized protein LOC107062462 [Solanum tuberosum]
PGSC0003DMG400014096	.	.	up	--	--	--	--	[TU]	--	ANTH domain;; ENTH domain	Putative clathrin assembly protein At2g01600 OS=Arabidopsis thaliana OX=3702 GN=At2g01600 PE=2 SV=2	--	--	PREDICTED: putative clathrin assembly protein At5g57200 [Solanum tuberosum]
PGSC0003DMG400036615	.	.	up	--	--	--	--	--	--	--	--	--	--	PREDICTED: uncharacterized protein LOC107843201 isoform X2 [Capsicum annuum]
PGSC0003DMG400041271	.	.	up	--	--	Molecular Function: binding (GO:0005488);;	--	--	--	--	--	--	--	&apos;chromo&apos; domain containing protein [Solanum demissum]
PGSC0003DMG400036637	.	.	up	--	--	--	--	--	--	--	--	--	--	PREDICTED: uncharacterized protein LOC107061730 [Solanum tuberosum]
PGSC0003DMG400043389	.	.	up	--	--	--	--	--	--	--	--	--	--	PREDICTED: uncharacterized protein LOC107062462 [Solanum tuberosum]
PGSC0003DMG400043577	.	.	up	--	--	--	--	--	--	--	--	--	--	PREDICTED: uncharacterized protein LOC107059645 [Solanum tuberosum]
PGSC0003DMG400039278	.	.	up	--	--	--	--	--	--	--	--	--	--	PREDICTED: MICOS complex subunit MIC60-like [Solanum tuberosum]
PGSC0003DMG400035245	.	.	up	--	--	--	--	--	--	--	--	--	--	PREDICTED: cytochrome c biogenesis CcmF N-terminal-like mitochondrial protein 1, partial [Solanum tuberosum]
PGSC0003DMG400038450	.	.	up	--	--	Molecular Function: RNA binding (GO:0003723);; Molecular Function: RNA-directed DNA polymerase activity (GO:0003964);; Biological Process: RNA-dependent DNA biosynthetic process (GO:0006278);; Biological Process: DNA integration (GO:0015074);;	--	--	--	--	--	--	--	PREDICTED: uncharacterized protein LOC107061867 [Solanum tuberosum]
PGSC0003DMG400023312	.	.	up	--	--	Molecular Function: RNA binding (GO:0003723);; Molecular Function: RNA-directed DNA polymerase activity (GO:0003964);; Biological Process: RNA-dependent DNA biosynthetic process (GO:0006278);; Molecular Function: zinc ion binding (GO:0008270);; Biological Process: DNA integration (GO:0015074);;	--	[R]	General function prediction only	--	--	--	--	Putative retrotransposon protein, identical [Solanum demissum]
PGSC0003DMG400042512	.	.	up	--	--	--	--	--	--	--	--	--	--	PREDICTED: uncharacterized protein LOC107062485 [Solanum tuberosum]
PGSC0003DMG400029978	.	.	up	--	--	--	--	--	--	Uncharacterized ACR, COG1399	Large ribosomal RNA subunit accumulation protein YCED homolog 2, chloroplastic OS=Arabidopsis thaliana OX=3702 GN=At3g19800 PE=2 SV=1	--	--	PREDICTED: uncharacterized protein LOC102605612 isoform X2 [Solanum tuberosum]
PGSC0003DMG400035999	.	.	up	--	--	--	--	--	--	--	--	--	--	PREDICTED: uncharacterized protein LOC107060295 [Solanum tuberosum]
PGSC0003DMG400035625	.	.	up	--	--	--	--	--	--	--	--	--	--	PREDICTED: uncharacterized protein LOC107060393 [Solanum tuberosum]
PGSC0003DMG400039454	.	.	up	--	--	--	--	--	--	--	--	--	--	PREDICTED: uncharacterized protein LOC107062462 [Solanum tuberosum]
PGSC0003DMG400040452	.	.	up	--	--	--	--	--	--	--	--	--	--	Integrase core domain containing protein [Solanum demissum]
PGSC0003DMG400041257	.	.	up	--	--	--	--	--	--	--	--	--	--	Integrase core domain containing protein [Solanum demissum]
PGSC0003DMG400041338	.	.	up	--	--	--	--	[R]	General function prediction only	Domain of unknown function (DUF4283)	--	--	--	PREDICTED: uncharacterized protein LOC107059016 [Solanum tuberosum]
PGSC0003DMG400023311	.	.	up	--	--	Molecular Function: nucleic acid binding (GO:0003676);; Biological Process: DNA metabolic process (GO:0006259);;	--	--	--	--	--	--	--	hypothetical protein SDM1_42t00007 [Solanum demissum]
PGSC0003DMG400039243	.	.	up	--	--	--	--	--	--	--	--	--	--	PREDICTED: uncharacterized protein LOC107061730 [Solanum tuberosum]
PGSC0003DMG400006636	.	.	up	[G]	Carbohydrate transport and metabolism	--	K08145|0|sot:102603484|K08145 MFS transporter, SP family, solute carrier family 2 (facilitated glucose transporter), member 8 | (RefSeq) sugar transporter ERD6-like 5	[R]	General function prediction only	Sugar (and other) transporter;; Major Facilitator Superfamily;; Fungal trichothecene efflux pump (TRI12)	Sugar transporter ERD6-like 5 OS=Arabidopsis thaliana OX=3702 GN=At1g54730 PE=2 SV=2	--	--	PREDICTED: sugar transporter ERD6-like 5 [Solanum tuberosum]
PGSC0003DMG400041123	.	.	up	--	--	--	--	--	--	--	--	--	--	PREDICTED: uncharacterized protein LOC107771995, partial [Nicotiana tabacum]
PGSC0003DMG400039209	.	.	up	--	--	--	--	--	--	--	--	--	--	PREDICTED: MICOS complex subunit MIC60-like [Solanum tuberosum]
PGSC0003DMG400017026	.	.	up	--	--	Cellular Component: mitochondrion (GO:0005739);;	--	--	--	--	--	--	--	hypothetical protein T459_15503 [Capsicum annuum]
PGSC0003DMG400042664	.	.	up	--	--	--	--	--	--	--	--	--	--	PREDICTED: uncharacterized protein LOC107843201 isoform X1 [Capsicum annuum]
PGSC0003DMG400036840	.	.	up	--	--	--	--	[R]	General function prediction only	--	--	--	--	PREDICTED: uncharacterized protein LOC107001073 [Solanum pennellii]
PGSC0003DMG400023224	.	.	up	--	--	--	--	--	--	--	--	--	--	PREDICTED: uncharacterized protein LOC107060739 [Solanum tuberosum]
PGSC0003DMG400036713	.	.	up	[G]	Carbohydrate transport and metabolism	Biological Process: glucose metabolic process (GO:0006006);; Cellular Component: chloroplast (GO:0009507);; Biological Process: reductive pentose-phosphate cycle (GO:0019253);; Molecular Function: glyceraldehyde-3-phosphate dehydrogenase (NADP+) (phosphorylating) activity (GO:0047100);; Molecular Function: NADP binding (GO:0050661);; Molecular Function: NAD binding (GO:0051287);; Biological Proce…	K05298|3.3495e-130|sly:101253541|K05298 glyceraldehyde-3-phosphate dehydrogenase (NADP+) (phosphorylating) [EC:1.2.1.13] | (RefSeq) glyceraldehyde-3-phosphate dehydrogenase A, chloroplastic-like	[G]	Carbohydrate transport and metabolism	Glyceraldehyde 3-phosphate dehydrogenase, NAD binding domain	Glyceraldehyde-3-phosphate dehydrogenase A, chloroplastic (Fragment) OS=Nicotiana tabacum OX=4097 GN=GAPA PE=2 SV=1	--	--	PREDICTED: glyceraldehyde-3-phosphate dehydrogenase A, chloroplastic-like [Solanum lycopersicum]
PGSC0003DMG400003377	.	.	up	--	--	Molecular Function: RNA binding (GO:0003723);; Molecular Function: RNA-directed DNA polymerase activity (GO:0003964);; Biological Process: RNA-dependent DNA biosynthetic process (GO:0006278);; Molecular Function: zinc ion binding (GO:0008270);; Biological Process: DNA integration (GO:0015074);;	--	--	--	Retroviral aspartyl protease	--	--	--	PREDICTED: uncharacterized protein LOC101262761 [Solanum lycopersicum]
PGSC0003DMG400040320	.	.	up	--	--	--	--	--	--	--	--	--	--	PREDICTED: MICOS complex subunit MIC60-like [Solanum tuberosum]
