# Supplementary material for: Identification of starch candidate genes using SLAF-seq and BSA strategies and development of related SNP-CAPS markers in tetraploid potato
Source: PLoS One. 2021 Dec 21;16(12):e0261403. doi: 10.1371/journal.pone.0261403 (PMC8691606; doi:10.1371/journal.pone.0261403)
Supplement: S2 File — (ZIP) [file pone.0261403.s012.zip › merge_region/SNPAnno/Solanum_tuberosum_v4.03.nr.anno.txt]

#NrGeneID	Database_ID	E_value	Identity	Score	Annotation
PGSC0003DMG400006636	gi|565356920|ref|XP_006345308.1|	0	448/448(100.00)	902	PREDICTED: sugar transporter ERD6-like 5 [Solanum tuberosum]
PGSC0003DMG400014096	gi|565359773|ref|XP_006346667.1|	0	573/573(100.00)	942	PREDICTED: putative clathrin assembly protein At5g57200 [Solanum tuberosum]
PGSC0003DMG400017026	gi|1271085077|gb|PHT82488.1|	4.15761e-48	78/78(100.00)	161	hypothetical protein T459_15503 [Capsicum annuum]
PGSC0003DMG400017793	gi|565356904|ref|XP_006345300.1|	0	705/705(100.00)	1401	PREDICTED: pentatricopeptide repeat-containing protein At5g27110 [Solanum tuberosum]
PGSC0003DMG400023224	gi|971551376|ref|XP_015164455.1|	9.82732e-34	65/80(81.25)	134	PREDICTED: uncharacterized protein LOC107060739 [Solanum tuberosum]
PGSC0003DMG400023311	gi|113205318|gb|ABI34340.1|	1.60592e-40	73/95(76.84)	140	hypothetical protein SDM1_42t00007 [Solanum demissum]
PGSC0003DMG400023312	gi|47824950|gb|AAT38724.1|	7.07316e-80	124/137(90.51)	267	Putative retrotransposon protein, identical [Solanum demissum]
PGSC0003DMG400029978	gi|565356934|ref|XP_006345315.1|	1.26369e-143	218/218(100.00)	410	PREDICTED: uncharacterized protein LOC102605612 isoform X2 [Solanum tuberosum]
PGSC0003DMG400031332	gi|1111066383|ref|XP_019239821.1|	1.46353e-160	259/551(47.01)	481	PREDICTED: uncharacterized protein LOC109219803 [Nicotiana attenuata]
PGSC0003DMG400034890	gi|970040045|ref|XP_015081381.1|	3.60195e-63	105/165(63.64)	202	PREDICTED: uncharacterized protein LOC107025010 [Solanum pennellii]
PGSC0003DMG400035069	gi|971567490|ref|XP_015168623.1|	6.92935e-31	55/91(60.44)	130	PREDICTED: uncharacterized protein LOC107062462 [Solanum tuberosum]
PGSC0003DMG400035245	gi|565342117|ref|XP_006338208.1|	3.28222e-11	34/50(68.00)	68	PREDICTED: cytochrome c biogenesis CcmF N-terminal-like mitochondrial protein 1, partial [Solanum tuberosum]
PGSC0003DMG400035625	gi|971548937|ref|XP_015163803.1|	3.34982e-06	37/118(31.36)	52	PREDICTED: uncharacterized protein LOC107060393 [Solanum tuberosum]
PGSC0003DMG400035999	gi|971547625|ref|XP_015163500.1|	6.40944e-16	33/52(63.46)	67	PREDICTED: uncharacterized protein LOC107060295 [Solanum tuberosum]
PGSC0003DMG400036615	gi|1026087519|ref|XP_016542911.1|	5.16666e-30	112/405(27.65)	131	PREDICTED: uncharacterized protein LOC107843201 isoform X2 [Capsicum annuum]
PGSC0003DMG400036637	gi|971561606|ref|XP_015166988.1|	1.84205e-15	55/88(62.50)	81	PREDICTED: uncharacterized protein LOC107061730 [Solanum tuberosum]
PGSC0003DMG400036713	gi|460371392|ref|XP_004231523.1|	3.34358e-129	199/245(81.22)	381	PREDICTED: glyceraldehyde-3-phosphate dehydrogenase A, chloroplastic-like [Solanum lycopersicum]
PGSC0003DMG400036840	gi|970056315|ref|XP_015054746.1|	1.85386e-56	92/157(58.60)	189	PREDICTED: uncharacterized protein LOC107001073 [Solanum pennellii]
PGSC0003DMG400037470	gi|971555254|ref|XP_015165377.1|	0	458/470(97.45)	947	PREDICTED: uncharacterized protein LOC107061108 [Solanum tuberosum]
PGSC0003DMG400038450	gi|971562649|ref|XP_015167282.1|	3.58148e-24	78/113(69.03)	103	PREDICTED: uncharacterized protein LOC107061867 [Solanum tuberosum]
PGSC0003DMG400038745	gi|1271022891|gb|PHT49697.1|	1.35034e-31	95/230(41.30)	137	hypothetical protein CQW23_09444 [Capsicum baccatum]
PGSC0003DMG400039209	gi|971562117|ref|XP_015167114.1|	2.6939e-80	181/335(54.03)	269	PREDICTED: MICOS complex subunit MIC60-like [Solanum tuberosum]
PGSC0003DMG400039243	gi|971561606|ref|XP_015166988.1|	2.13399e-53	114/179(63.69)	181	PREDICTED: uncharacterized protein LOC107061730 [Solanum tuberosum]
PGSC0003DMG400039278	gi|971562117|ref|XP_015167114.1|	4.13885e-33	92/114(80.70)	136	PREDICTED: MICOS complex subunit MIC60-like [Solanum tuberosum]
PGSC0003DMG400039454	gi|971567490|ref|XP_015168623.1|	2.39716e-39	70/127(55.12)	145	PREDICTED: uncharacterized protein LOC107062462 [Solanum tuberosum]
PGSC0003DMG400040320	gi|971562117|ref|XP_015167114.1|	4.64794e-17	59/139(42.45)	91	PREDICTED: MICOS complex subunit MIC60-like [Solanum tuberosum]
PGSC0003DMG400040452	gi|113205303|gb|ABI34335.1|	5.22716e-21	76/195(38.97)	104	Integrase core domain containing protein [Solanum demissum]
PGSC0003DMG400041123	gi|1025048304|ref|XP_016446957.1|	8.82916e-46	79/109(72.48)	162	PREDICTED: uncharacterized protein LOC107771995, partial [Nicotiana tabacum]
PGSC0003DMG400041257	gi|113205303|gb|ABI34335.1|	2.49755e-10	39/90(43.33)	66	Integrase core domain containing protein [Solanum demissum]
PGSC0003DMG400041271	gi|113205313|gb|AAT38742.2|	4.02608e-09	31/51(60.78)	61	&apos;chromo&apos; domain containing protein [Solanum demissum]
PGSC0003DMG400041317	gi|971537779|ref|XP_015170095.1|	9.1555e-09	33/90(36.67)	58	PREDICTED: uncharacterized protein LOC107063143 [Solanum tuberosum]
PGSC0003DMG400041338	gi|971586710|ref|XP_015160869.1|	0	267/329(81.16)	540	PREDICTED: uncharacterized protein LOC107059016 [Solanum tuberosum]
PGSC0003DMG400041737	gi|971573936|ref|XP_015170329.1|	4.25938e-49	88/118(74.58)	182	PREDICTED: uncharacterized protein LOC107063233 [Solanum tuberosum]
PGSC0003DMG400042512	gi|971567546|ref|XP_015168639.1|	4.48407e-07	33/102(32.35)	56	PREDICTED: uncharacterized protein LOC107062485 [Solanum tuberosum]
PGSC0003DMG400042664	gi|1026087511|ref|XP_016542907.1|	8.96029e-38	124/399(31.08)	154	PREDICTED: uncharacterized protein LOC107843201 isoform X1 [Capsicum annuum]
PGSC0003DMG400043389	gi|971567490|ref|XP_015168623.1|	1.09381e-60	113/271(41.70)	207	PREDICTED: uncharacterized protein LOC107062462 [Solanum tuberosum]
PGSC0003DMG400043577	gi|971540970|ref|XP_015161851.1|	3.04809e-43	79/117(67.52)	150	PREDICTED: uncharacterized protein LOC107059645 [Solanum tuberosum]
PGSC0003DMG400044202	gi|971567490|ref|XP_015168623.1|	2.39614e-77	152/295(51.53)	246	PREDICTED: uncharacterized protein LOC107062462 [Solanum tuberosum]
PGSC0003DMG400044547	gi|971562117|ref|XP_015167114.1|	5.15327e-33	97/262(37.02)	135	PREDICTED: MICOS complex subunit MIC60-like [Solanum tuberosum]
PGSC0003DMG400045271	gi|971540970|ref|XP_015161851.1|	1.6075e-29	73/153(47.71)	122	PREDICTED: uncharacterized protein LOC107059645 [Solanum tuberosum]
PGSC0003DMG400003377	gi|460371707|ref|XP_004231676.1|	5.72093e-61	120/252(47.62)	202	PREDICTED: uncharacterized protein LOC101262761 [Solanum lycopersicum]
