# Supplementary material for: Identification of starch candidate genes using SLAF-seq and BSA strategies and development of related SNP-CAPS markers in tetraploid potato
Source: PLoS One. 2021 Dec 21;16(12):e0261403. doi: 10.1371/journal.pone.0261403 (PMC8691606; doi:10.1371/journal.pone.0261403)
Supplement: S2 File — (ZIP) [file pone.0261403.s012.zip › merge_region/SNPAnno/Solanum_tuberosum_v4.03.Pfam.anno.txt]

#Gene_ID	Pfam_IDs	Pfam_Description
PGSC0003DMG400006636	PF00083.23;PF07690.15;PF06609.12	Sugar (and other) transporter;; Major Facilitator Superfamily;; Fungal trichothecene efflux pump (TRI12)
PGSC0003DMG400014096	PF07651.15;PF01417.19	ANTH domain;; ENTH domain
PGSC0003DMG400017793	PF13041.5;PF01535.19;PF12854.6;PF13812.5;PF17177.3;PF13428.5;PF14559.5;PF10366.8	PPR repeat family;; PPR repeat;; PPR repeat;; Pentatricopeptide repeat domain;; Pentacotripeptide-repeat region of PRORP;; Tetratricopeptide repeat;; Tetratricopeptide repeat;; Vacuolar sorting protein 39 domain 1
PGSC0003DMG400029978	PF02620.16	Uncharacterized ACR, COG1399
PGSC0003DMG400031332	PF10536.8	Plant mobile domain
PGSC0003DMG400034890	PF00098.22	Zinc knuckle
PGSC0003DMG400036713	PF00044.23	Glyceraldehyde 3-phosphate dehydrogenase, NAD binding domain
PGSC0003DMG400037470	PF00078.26;PF13456.5	Reverse transcriptase (RNA-dependent DNA polymerase);; Reverse transcriptase-like
PGSC0003DMG400003377	PF08284.10	Retroviral aspartyl protease
PGSC0003DMG400041338	PF14111.5	Domain of unknown function (DUF4283)
