# Supplementary material for: Identification of starch candidate genes using SLAF-seq and BSA strategies and development of related SNP-CAPS markers in tetraploid potato
Source: PLoS One. 2021 Dec 21;16(12):e0261403. doi: 10.1371/journal.pone.0261403 (PMC8691606; doi:10.1371/journal.pone.0261403)
Supplement: S2 File — (ZIP) [file pone.0261403.s012.zip › merge_region/SNPAnno/stat]

Type	R01 vs R02	R03 vs R04
UTR_5_PRIME	13	8
UTR_3_PRIME	29	29
UPSTREAM	2061	1366
SYNONYMOUS_CODING	211	105
STOP_LOST	2	2
STOP_GAINED	27	19
START_GAINED	1	1
SPLICE_SITE_REGION	7	5
SPLICE_SITE_DONOR	2	0
SPLICE_SITE_ACCEPTOR	1	4
NON_SYNONYMOUS_CODING	376	256
INTRON	598	317
INTERGENIC	15610	10032
DOWNSTREAM	2203	1314
Other	0	0
