# Supplementary material for: Identification of starch candidate genes using SLAF-seq and BSA strategies and development of related SNP-CAPS markers in tetraploid potato
Source: PLoS One. 2021 Dec 21;16(12):e0261403. doi: 10.1371/journal.pone.0261403 (PMC8691606; doi:10.1371/journal.pone.0261403)
Supplement: S3 File — (ZIP) [file pone.0261403.s013.zip]

Archive with 123 entries (102 files):
- SNP-index/
- SNP-index/Anno/
- SNP-index/Anno/anno.stat.xls
- SNP-index/Anno/GeneAnno/
- SNP-index/Anno/GeneAnno/anno.gene.fa
- SNP-index/Anno/GeneAnno/anno.gene.loci
- SNP-index/Anno/GeneAnno/Cog_Anno/
- SNP-index/Anno/GeneAnno/Cog_Anno/Solanum_tuberosum_v4.03.Cog.classfy.png.pdf
- SNP-index/Anno/GeneAnno/Cog_Anno/Solanum_tuberosum_v4.03.Cog_class.txt
- SNP-index/Anno/GeneAnno/Cog_Anno/Solanum_tuberosum_v4.03.Cog_class.txt.stat
- SNP-index/Anno/GeneAnno/GO_Anno/
- SNP-index/Anno/GeneAnno/GO_Anno/go_enrichment/
- SNP-index/Anno/GeneAnno/GO_Anno/go_enrichment/Solanum_tuberosum_v4.03.GO.Biological.stat
- SNP-index/Anno/GeneAnno/GO_Anno/go_enrichment/Solanum_tuberosum_v4.03.GO.Biological.xls
- SNP-index/Anno/GeneAnno/GO_Anno/go_enrichment/Solanum_tuberosum_v4.03.GO.Cellular.stat
- SNP-index/Anno/GeneAnno/GO_Anno/go_enrichment/Solanum_tuberosum_v4.03.GO.Cellular.xls
- SNP-index/Anno/GeneAnno/GO_Anno/go_enrichment/Solanum_tuberosum_v4.03.GO.list.txt
- SNP-index/Anno/GeneAnno/GO_Anno/go_enrichment/Solanum_tuberosum_v4.03.GO.Molecular.stat
- SNP-index/Anno/GeneAnno/GO_Anno/go_enrichment/Solanum_tuberosum_v4.03.GO.Molecular.xls
- SNP-index/Anno/GeneAnno/GO_Anno/go_enrichment/Solanum_tuberosum_v4.03.GO.pdf
- SNP-index/Anno/GeneAnno/GO_Anno/go_enrichment/Solanum_tuberosum_v4.03.GO_enrichment.stat.xls
- SNP-index/Anno/GeneAnno/GO_Anno/topGO/
- SNP-index/Anno/GeneAnno/GO_Anno/topGO/Solanum_tuberosum_v4.03.topGO_BP.pdf
- SNP-index/Anno/GeneAnno/GO_Anno/topGO/Solanum_tuberosum_v4.03.topGO_BP.xls
- SNP-index/Anno/GeneAnno/GO_Anno/topGO/Solanum_tuberosum_v4.03.topGO_CC.pdf
- SNP-index/Anno/GeneAnno/GO_Anno/topGO/Solanum_tuberosum_v4.03.topGO_CC.xls
- SNP-index/Anno/GeneAnno/GO_Anno/topGO/Solanum_tuberosum_v4.03.topGO_MF.pdf
- SNP-index/Anno/GeneAnno/GO_Anno/topGO/Solanum_tuberosum_v4.03.topGO_MF.xls
- SNP-index/Anno/GeneAnno/GO_Anno/topGO/topGO.list
- SNP-index/Anno/GeneAnno/GO_Anno/topGO/topGO.map
- SNP-index/Anno/GeneAnno/pathway/
- SNP-index/Anno/GeneAnno/pathway/kegg_enrichment/
- SNP-index/Anno/GeneAnno/pathway/kegg_enrichment/Solanum_tuberosum_v4.03.Kegg.ko
- SNP-index/Anno/GeneAnno/pathway/kegg_enrichment/Solanum_tuberosum_v4.03.KEGG.list
- SNP-index/Anno/GeneAnno/pathway/kegg_enrichment/Solanum_tuberosum_v4.03.KEGG.stat
- SNP-index/Anno/GeneAnno/pathway/kegg_enrichment/Solanum_tuberosum_v4.03.KEGG.svg
- SNP-index/Anno/GeneAnno/pathway/kegg_enrichment/Solanum_tuberosum_v4.03.KEGG.tree.stat
- SNP-index/Anno/GeneAnno/pathway/kegg_enrichment/Solanum_tuberosum_v4.03.KEGG.xls
- SNP-index/Anno/GeneAnno/pathway/kegg_enrichment/Solanum_tuberosum_v4.03.png
- SNP-index/Anno/GeneAnno/pathway/kegg_enrichment/Solanum_tuberosum_v4.03.svg
- SNP-index/Anno/GeneAnno/pathway/kegg_enrichment/Solanum_tuberosum_v4.03.tree.stat
- SNP-index/Anno/GeneAnno/pathway/kegg_map/
- SNP-index/Anno/GeneAnno/pathway/kegg_map/ko00195.html
- SNP-index/Anno/GeneAnno/pathway/kegg_map/ko00195.png
- SNP-index/Anno/GeneAnno/pathway/kegg_map/ko00710.html
- SNP-index/Anno/GeneAnno/pathway/kegg_map/ko00710.png
- SNP-index/Anno/GeneAnno/pathway/kegg_map/ko01200.html
- SNP-index/Anno/GeneAnno/pathway/kegg_map/ko01200.png
- SNP-index/Anno/GeneAnno/pathway/kegg_map/ko03010.html
- SNP-index/Anno/GeneAnno/pathway/kegg_map/ko03010.png
- SNP-index/Anno/GeneAnno/region.stat
- SNP-index/Anno/GeneAnno/Solanum_tuberosum_v4.03.anno.stat.xls
- SNP-index/Anno/GeneAnno/Solanum_tuberosum_v4.03.annotation.xls
- SNP-index/Anno/GeneAnno/Solanum_tuberosum_v4.03.nr.anno.txt
- SNP-index/Anno/GeneAnno/Solanum_tuberosum_v4.03.Pfam.anno.txt
- SNP-index/Anno/GeneAnno/Solanum_tuberosum_v4.03.Swissprot.anno.txt
- SNP-index/Anno/SNPAnno/
- SNP-index/Anno/SNPAnno/chi.region.anno.stat
- SNP-index/Anno/SNPAnno/Cog_Anno/
- SNP-index/Anno/SNPAnno/Cog_Anno/Solanum_tuberosum_v4.03.Cog.classfy.plot.log
- SNP-index/Anno/SNPAnno/Cog_Anno/Solanum_tuberosum_v4.03.Cog.classfy.png.pdf
- SNP-index/Anno/SNPAnno/Cog_Anno/Solanum_tuberosum_v4.03.Cog_class.txt
- SNP-index/Anno/SNPAnno/Cog_Anno/Solanum_tuberosum_v4.03.Cog_class.txt.stat
- SNP-index/Anno/SNPAnno/GO_Anno/
- SNP-index/Anno/SNPAnno/GO_Anno/go_enrichment/
- SNP-index/Anno/SNPAnno/GO_Anno/go_enrichment/Solanum_tuberosum_v4.03.GO.Biological.stat
- SNP-index/Anno/SNPAnno/GO_Anno/go_enrichment/Solanum_tuberosum_v4.03.GO.Biological.xls
- SNP-index/Anno/SNPAnno/GO_Anno/go_enrichment/Solanum_tuberosum_v4.03.GO.Cellular.stat
- SNP-index/Anno/SNPAnno/GO_Anno/go_enrichment/Solanum_tuberosum_v4.03.GO.Cellular.xls
- SNP-index/Anno/SNPAnno/GO_Anno/go_enrichment/Solanum_tuberosum_v4.03.GO.list.txt
- SNP-index/Anno/SNPAnno/GO_Anno/go_enrichment/Solanum_tuberosum_v4.03.GO.Molecular.stat
- SNP-index/Anno/SNPAnno/GO_Anno/go_enrichment/Solanum_tuberosum_v4.03.GO.Molecular.xls
- SNP-index/Anno/SNPAnno/GO_Anno/go_enrichment/Solanum_tuberosum_v4.03.GO.pdf
- SNP-index/Anno/SNPAnno/GO_Anno/go_enrichment/Solanum_tuberosum_v4.03.GO_enrichment.stat.xls
- SNP-index/Anno/SNPAnno/GO_Anno/topGO/
- SNP-index/Anno/SNPAnno/GO_Anno/topGO/Solanum_tuberosum_v4.03.topGO_BP.pdf
- SNP-index/Anno/SNPAnno/GO_Anno/topGO/Solanum_tuberosum_v4.03.topGO_BP.xls
- SNP-index/Anno/SNPAnno/GO_Anno/topGO/Solanum_tuberosum_v4.03.topGO_CC.pdf
- SNP-index/Anno/SNPAnno/GO_Anno/topGO/Solanum_tuberosum_v4.03.topGO_CC.xls
- SNP-index/Anno/SNPAnno/GO_Anno/topGO/Solanum_tuberosum_v4.03.topGO_MF.pdf
- SNP-index/Anno/SNPAnno/GO_Anno/topGO/Solanum_tuberosum_v4.03.topGO_MF.xls
- SNP-index/Anno/SNPAnno/GO_Anno/topGO/topGO.list
- SNP-index/Anno/SNPAnno/GO_Anno/topGO/topGO.map
- SNP-index/Anno/SNPAnno/par.region.anno.stat
- SNP-index/Anno/SNPAnno/pathway/
- SNP-index/Anno/SNPAnno/pathway/kegg_enrichment/
- SNP-index/Anno/SNPAnno/pathway/kegg_enrichment/Solanum_tuberosum_v4.03.Kegg.ko
- SNP-index/Anno/SNPAnno/pathway/kegg_enrichment/Solanum_tuberosum_v4.03.KEGG.list
- SNP-index/Anno/SNPAnno/pathway/kegg_enrichment/Solanum_tuberosum_v4.03.KEGG.png
- SNP-index/Anno/SNPAnno/pathway/kegg_enrichment/Solanum_tuberosum_v4.03.KEGG.stat
- SNP-index/Anno/SNPAnno/pathway/kegg_enrichment/Solanum_tuberosum_v4.03.KEGG.svg
- SNP-index/Anno/SNPAnno/pathway/kegg_enrichment/Solanum_tuberosum_v4.03.KEGG.tree.stat
- SNP-index/Anno/SNPAnno/pathway/kegg_enrichment/Solanum_tuberosum_v4.03.KEGG.xls
- SNP-index/Anno/SNPAnno/pathway/kegg_enrichment/Solanum_tuberosum_v4.03.png
- SNP-index/Anno/SNPAnno/pathway/kegg_enrichment/Solanum_tuberosum_v4.03.svg
- SNP-index/Anno/SNPAnno/pathway/kegg_enrichment/Solanum_tuberosum_v4.03.tree.stat
- SNP-index/Anno/SNPAnno/pathway/kegg_map/
- SNP-index/Anno/SNPAnno/pathway/kegg_map/ko00195.html
- SNP-index/Anno/SNPAnno/pathway/kegg_map/ko00195.png
- SNP-index/Anno/SNPAnno/pathway/kegg_map/ko00710.html
- SNP-index/Anno/SNPAnno/pathway/kegg_map/ko00710.png
- SNP-index/Anno/SNPAnno/pathway/kegg_map/ko01200.html
- SNP-index/Anno/SNPAnno/pathway/kegg_map/ko01200.png
- SNP-index/Anno/SNPAnno/R01vsR02.region.vcf
- SNP-index/Anno/SNPAnno/R03vsR04.region.vcf
- SNP-index/Anno/SNPAnno/region.gene.list
- SNP-index/Anno/SNPAnno/Solanum_tuberosum_v4.03.anno.stat.xls
- SNP-index/Anno/SNPAnno/Solanum_tuberosum_v4.03.annotation.xls
- SNP-index/Anno/SNPAnno/Solanum_tuberosum_v4.03.nr.anno.txt
- SNP-index/Anno/SNPAnno/Solanum_tuberosum_v4.03.Pfam.anno.txt
- SNP-index/Anno/SNPAnno/Solanum_tuberosum_v4.03.Swissprot.anno.txt
- SNP-index/Anno/SNPAnno/stat
- SNP-index/png/
- SNP-index/png/quantile99_3/
- SNP-index/png/quantile99_3/quantile99_final_region.txt
- SNP-index/png/quantile99_3/quantile99_SNPs_in_region.xls
- SNP-index/png/quantile99_3/sig_snp.txt
- SNP-index/png/quantile99_3/total.plot.png
- SNP-index/region.snp.txt
- SNP-index/Smooth/
- SNP-index/Smooth/delta_smooth.summary
- SNP-index/Smooth/total.index
- SNP-index/Smooth/total.smooth
