# Supplementary material for: Identification of starch candidate genes using SLAF-seq and BSA strategies and development of related SNP-CAPS markers in tetraploid potato
Source: PLoS One. 2021 Dec 21;16(12):e0261403. doi: 10.1371/journal.pone.0261403 (PMC8691606; doi:10.1371/journal.pone.0261403)
Supplement: S3 File — (ZIP) [file pone.0261403.s013.zip › SNP-index/Anno/anno.stat.xls]

Annotated databases	Gene Num	Non_Syn Gene Num
NR	122	64
NT	122	64
trEMBL	122	64
SwissProt	15	9
GO	20	14
KEGG	9	3
COG	5	4
Total	122	64
