# Supplementary material for: Identification of starch candidate genes using SLAF-seq and BSA strategies and development of related SNP-CAPS markers in tetraploid potato
Source: PLoS One. 2021 Dec 21;16(12):e0261403. doi: 10.1371/journal.pone.0261403 (PMC8691606; doi:10.1371/journal.pone.0261403)
Supplement: S3 File — (ZIP) [file pone.0261403.s013.zip › SNP-index/Anno/GeneAnno/anno.gene.loci]

@ST4.03ch02	0	6370000	6.37	143
PGSC0003DMG400002196	5088313	5089909
PGSC0003DMG400002198	5117853	5118565
PGSC0003DMG400003377	204288	205604
PGSC0003DMG400005098	559269	559577
PGSC0003DMG400005100	1328480	1329001
PGSC0003DMG400006635	4478946	4483486
PGSC0003DMG400006636	4446887	4457680
PGSC0003DMG400006637	4449619	4450648
PGSC0003DMG400010929	6100746	6101387
PGSC0003DMG400014096	2724420	2728276
PGSC0003DMG400014534	6272954	6274384
PGSC0003DMG400014535	6283940	6287898
PGSC0003DMG400017026	2991829	2993349
PGSC0003DMG400017027	2830005	2832135
PGSC0003DMG400017793	5509248	5512550
PGSC0003DMG400017794	5408285	5408950
PGSC0003DMG400023224	1746062	1746790
PGSC0003DMG400023225	1775242	1775583
PGSC0003DMG400023226	1775910	1776601
PGSC0003DMG400023311	2621743	2623993
PGSC0003DMG400023312	2607238	2608004
PGSC0003DMG400026828	5726069	5733581
PGSC0003DMG400029978	3745277	3750686
PGSC0003DMG400029979	4058403	4058906
PGSC0003DMG400029981	3694348	3697101
PGSC0003DMG400029983	3870001	3874652
PGSC0003DMG400029984	4170973	4175088
PGSC0003DMG400031332	3493655	3495648
PGSC0003DMG400031333	3616220	3619654
PGSC0003DMG400034367	6283243	6283563
PGSC0003DMG400034431	970281	974140
PGSC0003DMG400034537	2094179	2097827
PGSC0003DMG400034890	1494496	1495008
PGSC0003DMG400035069	2754904	2760430
PGSC0003DMG400035244	3488533	3488889
PGSC0003DMG400035245	3089503	3095580
PGSC0003DMG400035425	38078	38446
PGSC0003DMG400035436	2478540	2479920
PGSC0003DMG400035593	5895305	5897558
PGSC0003DMG400035625	5277818	5278153
PGSC0003DMG400035638	2938849	2940012
PGSC0003DMG400035864	1117191	1117739
PGSC0003DMG400035999	5207402	5209923
PGSC0003DMG400036329	6258314	6259306
PGSC0003DMG400036429	1268375	1269246
PGSC0003DMG400036615	863391	866456
PGSC0003DMG400036637	4107392	4111235
PGSC0003DMG400036713	5344748	5346841
PGSC0003DMG400036757	1868801	1869259
PGSC0003DMG400036826	6339641	6340075
PGSC0003DMG400036840	887445	887954
PGSC0003DMG400037125	6355556	6360709
PGSC0003DMG400037314	133628	134194
PGSC0003DMG400037470	1044233	1049524
PGSC0003DMG400037590	5628052	5629319
PGSC0003DMG400037718	72609	74584
PGSC0003DMG400038094	4426337	4426937
PGSC0003DMG400038101	6340687	6343713
PGSC0003DMG400038141	1095497	1101406
PGSC0003DMG400038325	3533045	3533776
PGSC0003DMG400038450	4299805	4300173
PGSC0003DMG400038477	1050038	1052038
PGSC0003DMG400038745	1528202	1530695
PGSC0003DMG400039116	3266271	3273394
PGSC0003DMG400039181	1284522	1285127
PGSC0003DMG400039209	80548	85573
PGSC0003DMG400039243	3891921	3892463
PGSC0003DMG400039278	4440454	4444184
PGSC0003DMG400039387	1514577	1514909
PGSC0003DMG400039454	3210992	3211426
PGSC0003DMG400039859	3067724	3071689
PGSC0003DMG400040062	128389	130700
PGSC0003DMG400040152	41632	44956
PGSC0003DMG400040320	3332171	3335412
PGSC0003DMG400040330	6249976	6254706
PGSC0003DMG400040452	292648	301084
PGSC0003DMG400040496	6282602	6282952
PGSC0003DMG400040881	1469412	1471344
PGSC0003DMG400041123	2491121	2491681
PGSC0003DMG400041190	5320049	5320863
PGSC0003DMG400041257	3184751	3185155
PGSC0003DMG400041263	4258300	4262173
PGSC0003DMG400041264	1737985	1739354
PGSC0003DMG400041271	3596028	3597155
PGSC0003DMG400041317	4944945	4946677
PGSC0003DMG400041329	5690731	5694296
PGSC0003DMG400041338	902808	903800
PGSC0003DMG400041481	2102584	2104967
PGSC0003DMG400041543	5748655	5752207
PGSC0003DMG400041569	2001033	2005998
PGSC0003DMG400041663	5516893	5522574
PGSC0003DMG400041697	5465284	5473615
PGSC0003DMG400041706	4709541	4709978
PGSC0003DMG400041737	1398997	1407061
PGSC0003DMG400041838	3936923	3937469
PGSC0003DMG400041858	481372	481893
PGSC0003DMG400042235	3228291	3228605
PGSC0003DMG400042244	932172	941431
PGSC0003DMG400042313	2123088	2124550
PGSC0003DMG400042478	5291885	5294292
PGSC0003DMG400042511	3443231	3443776
PGSC0003DMG400042512	2091995	2092477
PGSC0003DMG400042552	1137485	1142022
PGSC0003DMG400042664	2106266	2107360
PGSC0003DMG400043226	4926840	4927154
PGSC0003DMG400043252	4359099	4359644
PGSC0003DMG400043389	211740	212648
PGSC0003DMG400043577	1231026	1231373
PGSC0003DMG400043607	3134680	3135009
PGSC0003DMG400043769	2695704	2696156
PGSC0003DMG400043777	3146885	3151435
PGSC0003DMG400043869	1106071	1106505
PGSC0003DMG400043872	1767488	1767850
PGSC0003DMG400043988	5039823	5040248
PGSC0003DMG400043991	429406	434055
PGSC0003DMG400044029	4401848	4402234
PGSC0003DMG400044102	5581909	5584169
PGSC0003DMG400044202	5042610	5043466
PGSC0003DMG400044209	1522939	1523790
PGSC0003DMG400044268	2227616	2229343
PGSC0003DMG400044547	3095744	3097253
PGSC0003DMG400045011	1208403	1210414
PGSC0003DMG400045079	602391	604841
PGSC0003DMG400045177	5974590	5974934
PGSC0003DMG400045187	6366193	6366569
PGSC0003DMG400045230	5800708	5801510
PGSC0003DMG400045271	1901144	1905142
PGSC0003DMG400045657	5245857	5246192
PGSC0003DMG400045668	886598	886991
PGSC0003DMG400045736	263308	264872
PGSC0003DMG400045955	767013	767462
PGSC0003DMG400046039	4968176	4969510
PGSC0003DMG400046213	2300176	2300559
PGSC0003DMG400046296	108005	109086
PGSC0003DMG400046316	5351649	5351969
PGSC0003DMG400046424	5695328	5696268
PGSC0003DMG400046534	6070397	6070986
PGSC0003DMG400046694	1420505	1421269
PGSC0003DMG400046700	4960372	4961303
PGSC0003DMG400046871	1062057	1064332
PGSC0003DMG400046977	1966372	1966680
PGSC0003DMG400047112	3899507	3899902
PGSC0003DMG400047142	2211871	2212203
@ST4.03ch05	26130000	26140000	0.01	1
PGSC0003DMG400002126	26137172	26138036
@ST4.03ch05	26160000	26380000	0.22	5
PGSC0003DMG400034848	26283076	26284227
PGSC0003DMG400036233	26276350	26281447
PGSC0003DMG400038605	26184049	26186016
PGSC0003DMG400039814	26370579	26371414
PGSC0003DMG400044626	26373461	26374967
@ST4.03ch05	26400000	26440000	0.04	2
PGSC0003DMG400044356	26435845	26437113
PGSC0003DMG400047047	26437153	26443631
@ST4.03ch05	37170000	38150000	0.98	23
PGSC0003DMG400006469	37457022	37458529
PGSC0003DMG400006470	37472791	37473947
PGSC0003DMG400006472	37475547	37476133
PGSC0003DMG400006473	37480532	37484465
PGSC0003DMG400019578	37658589	37660448
PGSC0003DMG400034918	37343304	37343741
PGSC0003DMG400036009	37515117	37517986
PGSC0003DMG400037431	37492929	37494890
PGSC0003DMG400038319	37959910	37966410
PGSC0003DMG400039515	37531772	37534081
PGSC0003DMG400040897	37322220	37322567
PGSC0003DMG400041253	37808006	37816069
PGSC0003DMG400042030	37406197	37407702
PGSC0003DMG400042075	37862114	37862839
PGSC0003DMG400042121	37511784	37512104
PGSC0003DMG400043495	37930566	37931025
PGSC0003DMG400043568	37806456	37807924
PGSC0003DMG400043922	38130884	38133244
PGSC0003DMG400044190	37541912	37543502
PGSC0003DMG400045569	37750941	37753901
PGSC0003DMG400045625	37826983	37827339
PGSC0003DMG400046493	37907484	37910419
PGSC0003DMG400046924	38067170	38069743
