# Supplementary material for: Identification of starch candidate genes using SLAF-seq and BSA strategies and development of related SNP-CAPS markers in tetraploid potato
Source: PLoS One. 2021 Dec 21;16(12):e0261403. doi: 10.1371/journal.pone.0261403 (PMC8691606; doi:10.1371/journal.pone.0261403)
Supplement: S3 File — (ZIP) [file pone.0261403.s013.zip › SNP-index/Anno/GeneAnno/GO_Anno/go_enrichment/Solanum_tuberosum_v4.03.GO.Biological.stat]

#Gene_Ontology_term	Cluter_frequency	Genome_frequency	P-value	Corrected_P-value
Biological Process: RNA-dependent DNA biosynthetic process (GO:0006278);	7 out of 15 46.6666666666667%	219 out of 6285 3.48448687350835%	2.87628398654149e-07	8.62885195962448e-07
Biological Process: DNA integration (GO:0015074);	7 out of 15 46.6666666666667%	222 out of 6285 3.53221957040573%	3.15700453223933e-07	9.47101359671798e-07
Biological Process: DNA metabolic process (GO:0006259);	3 out of 15 20%	148 out of 6285 2.35481304693715%	0.00472894121713197	0.0141868236513959
