# Supplementary material for: Identification of starch candidate genes using SLAF-seq and BSA strategies and development of related SNP-CAPS markers in tetraploid potato
Source: PLoS One. 2021 Dec 21;16(12):e0261403. doi: 10.1371/journal.pone.0261403 (PMC8691606; doi:10.1371/journal.pone.0261403)
Supplement: S3 File — (ZIP) [file pone.0261403.s013.zip › SNP-index/Anno/GeneAnno/GO_Anno/go_enrichment/Solanum_tuberosum_v4.03.GO.list.txt]

PGSC0003DMG400002126	GO:0004427	GO:0009678	GO:0015992	GO:0016020	GO:0016023	
PGSC0003DMG400003377	GO:0003723	GO:0003964	GO:0006278	GO:0008270	GO:0015074	
PGSC0003DMG400005100	GO:0003723	GO:0003964	GO:0006278	GO:0008270	GO:0015074	
PGSC0003DMG400006472	GO:0044237	
PGSC0003DMG400017026	GO:0005739	
PGSC0003DMG400023311	GO:0003676	GO:0006259	
PGSC0003DMG400023312	GO:0003723	GO:0003964	GO:0006278	GO:0008270	GO:0015074	
PGSC0003DMG400035593	GO:0003676	GO:0006259	
PGSC0003DMG400035638	GO:0030529	GO:0043229	
PGSC0003DMG400036009	GO:0008152	GO:0016758	
PGSC0003DMG400036713	GO:0006006	GO:0009507	GO:0019253	GO:0047100	GO:0050661	GO:0051287	GO:0055114	
PGSC0003DMG400038450	GO:0003723	GO:0003964	GO:0006278	GO:0015074	
PGSC0003DMG400040330	GO:0005488	
PGSC0003DMG400041271	GO:0005488	
PGSC0003DMG400041858	GO:0003676	GO:0006259	GO:0046872	
PGSC0003DMG400042121	GO:0044267	GO:0048367	
PGSC0003DMG400044356	GO:0005488	
PGSC0003DMG400045079	GO:0003723	GO:0003964	GO:0006278	GO:0008270	GO:0015074	
PGSC0003DMG400045955	GO:0003723	GO:0003964	GO:0006278	GO:0008270	GO:0015074	
PGSC0003DMG400047047	GO:0003723	GO:0003964	GO:0006278	GO:0008270	GO:0015074	
