# Supplementary material for: Identification of starch candidate genes using SLAF-seq and BSA strategies and development of related SNP-CAPS markers in tetraploid potato
Source: PLoS One. 2021 Dec 21;16(12):e0261403. doi: 10.1371/journal.pone.0261403 (PMC8691606; doi:10.1371/journal.pone.0261403)
Supplement: S3 File — (ZIP) [file pone.0261403.s013.zip › SNP-index/Anno/GeneAnno/GO_Anno/go_enrichment/Solanum_tuberosum_v4.03.GO.Molecular.stat]

#Gene_Ontology_term	Cluter_frequency	Genome_frequency	P-value	Corrected_P-value
Molecular Function: RNA-directed DNA polymerase activity (GO:0003964);	7 out of 16 43.75%	221 out of 6755 3.27165062916358%	3.24801881834702e-07	1.62400940917351e-06
Molecular Function: RNA binding (GO:0003723);	7 out of 16 43.75%	308 out of 6755 4.55958549222798%	3.07011242051125e-06	1.53505621025563e-05
Molecular Function: zinc ion binding (GO:0008270);	6 out of 16 37.5%	451 out of 6755 6.67653589933383%	0.000385472061861902	0.00192736030930951
Molecular Function: binding (GO:0005488);	3 out of 16 18.75%	146 out of 6755 2.16136195410807%	0.00450527960893621	0.022526398044681
Molecular Function: nucleic acid binding (GO:0003676);	3 out of 16 18.75%	369 out of 6755 5.46262028127313%	0.0533029548063901	0.266514774031951
