# Supplementary material for: Identification of starch candidate genes using SLAF-seq and BSA strategies and development of related SNP-CAPS markers in tetraploid potato
Source: PLoS One. 2021 Dec 21;16(12):e0261403. doi: 10.1371/journal.pone.0261403 (PMC8691606; doi:10.1371/journal.pone.0261403)
Supplement: S3 File — (ZIP) [file pone.0261403.s013.zip › SNP-index/Anno/GeneAnno/GO_Anno/go_enrichment/Solanum_tuberosum_v4.03.GO_enrichment.stat.xls]

#GO_classify1	GO_classify2	Var gene
#Total_gene		20
cellular component	cell	4
cellular component	membrane	1
cellular component	macromolecular complex	1
cellular component	organelle	4
cellular component	cell part	4
molecular function	catalytic activity	10
molecular function	transporter activity	1
molecular function	binding	14
biological process	metabolic process	15
biological process	cellular process	14
biological process	multicellular organismal process	1
biological process	developmental process	1
biological process	single-organism process	3
biological process	localization	1
