# Supplementary material for: Identification of starch candidate genes using SLAF-seq and BSA strategies and development of related SNP-CAPS markers in tetraploid potato
Source: PLoS One. 2021 Dec 21;16(12):e0261403. doi: 10.1371/journal.pone.0261403 (PMC8691606; doi:10.1371/journal.pone.0261403)
Supplement: S3 File — (ZIP) [file pone.0261403.s013.zip › SNP-index/Anno/GeneAnno/GO_Anno/topGO/Solanum_tuberosum_v4.03.topGO_BP.xls]

GO.ID	Term	Annotated	Significant	Expected	KS
GO:0044699	single-organism process	3190	3	7.61	8.8e-05
GO:0006810	transport	855	1	2.04	0.00012
GO:0006006	glucose metabolic process	91	1	0.22	0.00015
GO:0015979	photosynthesis	163	1	0.39	0.00256
GO:0019318	hexose metabolic process	107	1	0.26	0.01787
GO:0055114	oxidation-reduction process	979	1	2.34	0.01847
GO:0044710	single-organism metabolic process	2170	1	5.18	0.02997
GO:0015074	DNA integration	222	7	0.53	0.03284
GO:0006278	RNA-dependent DNA replication	219	7	0.52	0.03478
GO:0044765	single-organism transport	635	1	1.52	0.04234
GO:0006811	ion transport	306	1	0.73	0.05124
GO:0006259	DNA metabolic process	556	10	1.33	0.07070
GO:0044267	cellular protein metabolic process	1097	1	2.62	0.07266
GO:0005996	monosaccharide metabolic process	120	1	0.29	0.08180
GO:0015977	carbon fixation	16	1	0.04	0.10172
GO:0019538	protein metabolic process	1317	1	3.14	0.12914
GO:0005975	carbohydrate metabolic process	579	1	1.38	0.12915
GO:0043170	macromolecule metabolic process	2670	11	6.37	0.18887
GO:0006818	hydrogen transport	80	1	0.19	0.19377
GO:0015992	proton transport	80	1	0.19	0.19377
GO:0009987	cellular process	4336	13	10.35	0.19783
GO:0006139	nucleobase-containing compound metabolic...	1627	10	3.88	0.22057
GO:0044260	cellular macromolecule metabolic process	2411	11	5.76	0.22476
GO:0019685	photosynthesis, dark reaction	12	1	0.03	0.23316
GO:0019253	reductive pentose-phosphate cycle	12	1	0.03	0.23316
GO:0090304	nucleic acid metabolic process	1329	10	3.17	0.23487
GO:0046483	heterocycle metabolic process	1752	10	4.18	0.25410
GO:0015672	monovalent inorganic cation transport	127	1	0.3	0.26340
GO:0034641	cellular nitrogen compound metabolic pro...	1754	10	4.19	0.27460
GO:0032502	developmental process	494	1	1.18	0.29722
GO:0006812	cation transport	226	1	0.54	0.31547
GO:0006260	DNA replication	263	7	0.63	0.31722
GO:0006807	nitrogen compound metabolic process	1994	10	4.76	0.33271
GO:0044707	single-multicellular organism process	453	1	1.08	0.34483
GO:0048856	anatomical structure development	451	1	1.08	0.36503
GO:0032501	multicellular organismal process	461	1	1.1	0.36734
GO:0007275	multicellular organismal development	440	1	1.05	0.37297
GO:0016051	carbohydrate biosynthetic process	165	1	0.39	0.38231
GO:0044767	single-organism developmental process	476	1	1.14	0.41758
GO:0051234	establishment of localization	866	1	2.07	0.45741
GO:0044237	cellular metabolic process	3656	13	8.73	0.47577
GO:0006725	cellular aromatic compound metabolic pro...	1799	10	4.29	0.48237
GO:0044711	single-organism biosynthetic process	836	1	2	0.50399
GO:1901360	organic cyclic compound metabolic proces...	1848	10	4.41	0.50646
GO:0071704	organic substance metabolic process	3940	12	9.4	0.51624
GO:0048367	shoot system development	188	1	0.45	0.53910
GO:0048731	system development	372	1	0.89	0.58001
GO:0044238	primary metabolic process	3745	12	8.94	0.60263
GO:0008152	metabolic process	5021	14	11.99	0.71416
GO:0044723	single-organism carbohydrate metabolic p...	331	1	0.79	0.80349
GO:0051179	localization	886	1	2.11	0.83405
GO:0009058	biosynthetic process	2110	8	5.04	0.88707
GO:1901576	organic substance biosynthetic process	2030	8	4.85	0.88855
GO:0044249	cellular biosynthetic process	1979	7	4.72	0.90079
GO:0009059	macromolecule biosynthetic process	1323	7	3.16	0.92508
GO:0034645	cellular macromolecule biosynthetic proc...	1312	7	3.13	0.92551
GO:0008150	biological_process	6284	15	15	1.00000
