# Supplementary material for: Identification of starch candidate genes using SLAF-seq and BSA strategies and development of related SNP-CAPS markers in tetraploid potato
Source: PLoS One. 2021 Dec 21;16(12):e0261403. doi: 10.1371/journal.pone.0261403 (PMC8691606; doi:10.1371/journal.pone.0261403)
Supplement: S3 File — (ZIP) [file pone.0261403.s013.zip › SNP-index/Anno/GeneAnno/GO_Anno/topGO/Solanum_tuberosum_v4.03.topGO_CC.xls]

GO.ID	Term	Annotated	Significant	Expected	KS
GO:0043229	intracellular organelle	2085	4	2.38	0.13200
GO:0043226	organelle	2086	4	2.38	0.13449
GO:0043231	intracellular membrane-bounded organelle	1796	3	2.05	0.15307
GO:0043227	membrane-bounded organelle	1797	3	2.05	0.15592
GO:0031410	cytoplasmic vesicle	21	1	0.02	0.30235
GO:0016023	cytoplasmic membrane-bounded vesicle	21	1	0.02	0.30235
GO:0016020	membrane	1370	1	1.56	0.32607
GO:0031988	membrane-bounded vesicle	22	1	0.03	0.33373
GO:0030529	ribonucleoprotein complex	327	1	0.37	0.35172
GO:0031982	vesicle	23	1	0.03	0.36492
GO:0044464	cell part	2783	4	3.17	0.41714
GO:0005623	cell	2783	4	3.17	0.41714
GO:0044444	cytoplasmic part	1615	3	1.84	0.44134
GO:0032991	macromolecular complex	852	1	0.97	0.46189
GO:0005622	intracellular	2576	4	2.94	0.48354
GO:0044424	intracellular part	2511	4	2.86	0.55021
GO:0005739	mitochondrion	287	1	0.33	0.70724
GO:0005737	cytoplasm	1893	3	2.16	0.84431
GO:0009507	chloroplast	634	1	0.72	0.91082
GO:0009536	plastid	684	1	0.78	0.92233
GO:0005575	cellular_component	3508	4	4	1.00000
