# Supplementary material for: Identification of starch candidate genes using SLAF-seq and BSA strategies and development of related SNP-CAPS markers in tetraploid potato
Source: PLoS One. 2021 Dec 21;16(12):e0261403. doi: 10.1371/journal.pone.0261403 (PMC8691606; doi:10.1371/journal.pone.0261403)
Supplement: S3 File — (ZIP) [file pone.0261403.s013.zip › SNP-index/Anno/GeneAnno/pathway/kegg_enrichment/Solanum_tuberosum_v4.03.Kegg.ko]

#Gene_id	KO|e_value|Database_Genes|Anno
PGSC0003DMG400006472	K02704|8.01305e-65|bna:11542096|K02704 photosystem II CP47 chlorophyll apoprotein | (RefSeq) psbB, BRNAC_p048; photosystem II 47 kDa protein
PGSC0003DMG400006636	K08145|0|sot:102603484|K08145 MFS transporter, SP family, solute carrier family 2 (facilitated glucose transporter), member 8 | (RefSeq) sugar transporter ERD6-like 5
PGSC0003DMG400014535	K11290|4.31322e-91|sot:102602898|K11290 template-activating factor I | (RefSeq) NAP1-related protein 1-like
PGSC0003DMG400017027	K02520|4.56872e-40|sot:102579742|K02520 translation initiation factor IF-3 | (RefSeq) translation initiation factor IF-3-like
PGSC0003DMG400035244	K18195|1.1659e-38|spen:107029989|K18195 rhamnogalacturonan endolyase [EC:4.2.2.23] | (RefSeq) rhamnogalacturonate lyase-like
PGSC0003DMG400035638	K02951|1.08135e-22|cic:CICLE_v10026727mg|K02951 small subunit ribosomal protein S12e | (RefSeq) hypothetical protein
PGSC0003DMG400036713	K05298|3.3495e-130|sly:101253541|K05298 glyceraldehyde-3-phosphate dehydrogenase (NADP+) (phosphorylating) [EC:1.2.1.13] | (RefSeq) glyceraldehyde-3-phosphate dehydrogenase A, chloroplastic-like
PGSC0003DMG400042121	K11855|3.49641e-24|sly:101252175|K11855 ubiquitin carboxyl-terminal hydrolase 36/42 [EC:3.4.19.12] | (RefSeq) ubiquitin carboxyl-terminal hydrolase 17
PGSC0003DMG400046316	K11855|1.48926e-23|spen:107017022|K11855 ubiquitin carboxyl-terminal hydrolase 36/42 [EC:3.4.19.12] | (RefSeq) ubiquitin carboxyl-terminal hydrolase 16
