# Supplementary material for: Identification of starch candidate genes using SLAF-seq and BSA strategies and development of related SNP-CAPS markers in tetraploid potato
Source: PLoS One. 2021 Dec 21;16(12):e0261403. doi: 10.1371/journal.pone.0261403 (PMC8691606; doi:10.1371/journal.pone.0261403)
Supplement: S3 File — (ZIP) [file pone.0261403.s013.zip › SNP-index/Anno/GeneAnno/pathway/kegg_enrichment/Solanum_tuberosum_v4.03.KEGG.xls]

#KEGG_n	3	KEGG_N	5726
#Pathway	ko_ID	Variant_gene	gene	Variant_gene_all	gene_all
Carbon fixation in photosynthetic organisms	ko00710	1	81	3	5726	PGSC0003DMG400036713	K05298
Carbon metabolism	ko01200	1	297	3	5726	PGSC0003DMG400036713	K05298
Photosynthesis	ko00195	1	80	3	5726	PGSC0003DMG400006472	K02704
Ribosome	ko03010	1	358	3	5726	PGSC0003DMG400035638	K02951
