# Supplementary material for: Identification of starch candidate genes using SLAF-seq and BSA strategies and development of related SNP-CAPS markers in tetraploid potato
Source: PLoS One. 2021 Dec 21;16(12):e0261403. doi: 10.1371/journal.pone.0261403 (PMC8691606; doi:10.1371/journal.pone.0261403)
Supplement: S3 File — (ZIP) [file pone.0261403.s013.zip › SNP-index/Anno/GeneAnno/region.stat]

Chromosome_ID	Start	End	Size(Mb)	Gene_Number
ST4.03ch02	0	6370000	6.37	143
ST4.03ch05	26130000	26140000	0.01	1
ST4.03ch05	26160000	26380000	0.22	5
ST4.03ch05	26400000	26440000	0.04	2
ST4.03ch05	37170000	38150000	0.98	23
Total	-	-	-	174
