# Supplementary material for: Identification of starch candidate genes using SLAF-seq and BSA strategies and development of related SNP-CAPS markers in tetraploid potato
Source: PLoS One. 2021 Dec 21;16(12):e0261403. doi: 10.1371/journal.pone.0261403 (PMC8691606; doi:10.1371/journal.pone.0261403)
Supplement: S3 File — (ZIP) [file pone.0261403.s013.zip › SNP-index/Anno/SNPAnno/GO_Anno/go_enrichment/Solanum_tuberosum_v4.03.GO.Biological.xls]

#GO_n	10	#GO_N	6285
#Go_Term	GO_ID	Variant_gene	gene	Variant_gene_all	gene_all
Biological Process: DNA integration (GO:0015074);	4	222	10	6285	PGSC0003DMG400003377;PGSC0003DMG400023312;PGSC0003DMG400038450;PGSC0003DMG400047047
Biological Process: metabolic process (GO:0008152);	1	298	10	6285	PGSC0003DMG400036009
Biological Process: DNA metabolic process (GO:0006259);	2	148	10	6285	PGSC0003DMG400035593;PGSC0003DMG400023311
Biological Process: RNA-dependent DNA biosynthetic process (GO:0006278);	4	219	10	6285	PGSC0003DMG400023312;PGSC0003DMG400003377;PGSC0003DMG400047047;PGSC0003DMG400038450
Biological Process: proton transport (GO:0015992);	1	16	10	6285	PGSC0003DMG400002126
Biological Process: cellular metabolic process (GO:0044237);	1	44	10	6285	PGSC0003DMG400006472
Biological Process: oxidation-reduction process (GO:0055114);	1	785	10	6285	PGSC0003DMG400036713
Biological Process: glucose metabolic process (GO:0006006);	1	10	10	6285	PGSC0003DMG400036713
Biological Process: reductive pentose-phosphate cycle (GO:0019253);	1	12	10	6285	PGSC0003DMG400036713
