# Supplementary material for: Identification of starch candidate genes using SLAF-seq and BSA strategies and development of related SNP-CAPS markers in tetraploid potato
Source: PLoS One. 2021 Dec 21;16(12):e0261403. doi: 10.1371/journal.pone.0261403 (PMC8691606; doi:10.1371/journal.pone.0261403)
Supplement: S3 File — (ZIP) [file pone.0261403.s013.zip › SNP-index/Anno/SNPAnno/GO_Anno/go_enrichment/Solanum_tuberosum_v4.03.GO.Molecular.stat]

#Gene_Ontology_term	Cluter_frequency	Genome_frequency	P-value	Corrected_P-value
Molecular Function: RNA-directed DNA polymerase activity (GO:0003964);	4 out of 12 33.3333333333333%	221 out of 6755 3.27165062916358%	0.000448758119053871	0.00224379059526936
Molecular Function: RNA binding (GO:0003723);	4 out of 12 33.3333333333333%	308 out of 6755 4.55958549222798%	0.00156816858072528	0.00784084290362641
Molecular Function: binding (GO:0005488);	3 out of 12 25%	146 out of 6755 2.16136195410807%	0.00188574594742241	0.00942872973711206
Molecular Function: zinc ion binding (GO:0008270);	3 out of 12 25%	451 out of 6755 6.67653589933383%	0.0413716783696709	0.206858391848355
Molecular Function: nucleic acid binding (GO:0003676);	2 out of 12 16.6666666666667%	369 out of 6755 5.46262028127313%	0.136899353742834	0.684496768714168
