# Supplementary material for: Identification of starch candidate genes using SLAF-seq and BSA strategies and development of related SNP-CAPS markers in tetraploid potato
Source: PLoS One. 2021 Dec 21;16(12):e0261403. doi: 10.1371/journal.pone.0261403 (PMC8691606; doi:10.1371/journal.pone.0261403)
Supplement: S3 File — (ZIP) [file pone.0261403.s013.zip › SNP-index/Anno/SNPAnno/GO_Anno/topGO/Solanum_tuberosum_v4.03.topGO_BP.xls]

GO.ID	Term	Annotated	Significant	Expected	KS
GO:0044699	single-organism process	3190	2	5.08	9.3e-05
GO:0006006	glucose metabolic process	91	1	0.14	0.00014
GO:0015979	photosynthesis	163	1	0.26	0.00243
GO:0006810	transport	855	1	1.36	0.00469
GO:0055114	oxidation-reduction process	979	1	1.56	0.01644
GO:0019318	hexose metabolic process	107	1	0.17	0.01761
GO:0044710	single-organism metabolic process	2170	1	3.45	0.02572
GO:0015074	DNA integration	222	4	0.35	0.03284
GO:0006278	RNA-dependent DNA replication	219	4	0.35	0.03478
GO:0044765	single-organism transport	635	1	1.01	0.03997
GO:0006811	ion transport	306	1	0.49	0.04913
GO:0006259	DNA metabolic process	556	6	0.88	0.07070
GO:0005996	monosaccharide metabolic process	120	1	0.19	0.08053
GO:0015977	carbon fixation	16	1	0.03	0.10062
GO:0005975	carbohydrate metabolic process	579	1	0.92	0.12201
GO:0006818	hydrogen transport	80	1	0.13	0.18879
GO:0015992	proton transport	80	1	0.13	0.18879
GO:0006139	nucleobase-containing compound metabolic...	1627	6	2.59	0.22057
GO:0019685	photosynthesis, dark reaction	12	1	0.02	0.23140
GO:0019253	reductive pentose-phosphate cycle	12	1	0.02	0.23140
GO:0090304	nucleic acid metabolic process	1329	6	2.11	0.23487
GO:0046483	heterocycle metabolic process	1752	6	2.79	0.25410
GO:0015672	monovalent inorganic cation transport	127	1	0.2	0.25721
GO:0034641	cellular nitrogen compound metabolic pro...	1754	6	2.79	0.27460
GO:0009987	cellular process	4336	8	6.9	0.29107
GO:0043170	macromolecule metabolic process	2670	6	4.25	0.29609
GO:0006812	cation transport	226	1	0.36	0.30764
GO:0006260	DNA replication	263	4	0.42	0.31722
GO:0006807	nitrogen compound metabolic process	1994	6	3.17	0.33271
GO:0016051	carbohydrate biosynthetic process	165	1	0.26	0.37419
GO:0044260	cellular macromolecule metabolic process	2411	6	3.84	0.38834
GO:0051234	establishment of localization	866	1	1.38	0.45391
GO:0006725	cellular aromatic compound metabolic pro...	1799	6	2.86	0.48237
GO:0044711	single-organism biosynthetic process	836	1	1.33	0.48251
GO:1901360	organic cyclic compound metabolic proces...	1848	6	2.94	0.50646
GO:0071704	organic substance metabolic process	3940	7	6.27	0.56982
GO:0044238	primary metabolic process	3745	7	5.96	0.63815
GO:0044237	cellular metabolic process	3656	8	5.82	0.65867
GO:0044723	single-organism carbohydrate metabolic p...	331	1	0.53	0.79164
GO:0051179	localization	886	1	1.41	0.83405
GO:0008152	metabolic process	5021	9	7.99	0.88156
GO:1901576	organic substance biosynthetic process	2030	5	3.23	0.90831
GO:0009058	biosynthetic process	2110	5	3.36	0.91806
GO:0009059	macromolecule biosynthetic process	1323	4	2.11	0.92508
GO:0044249	cellular biosynthetic process	1979	4	3.15	0.93080
GO:0034645	cellular macromolecule biosynthetic proc...	1312	4	2.09	0.93840
GO:0008150	biological_process	6284	10	10	1.00000
