# Supplementary material for: Identification of starch candidate genes using SLAF-seq and BSA strategies and development of related SNP-CAPS markers in tetraploid potato
Source: PLoS One. 2021 Dec 21;16(12):e0261403. doi: 10.1371/journal.pone.0261403 (PMC8691606; doi:10.1371/journal.pone.0261403)
Supplement: S3 File — (ZIP) [file pone.0261403.s013.zip › SNP-index/Anno/SNPAnno/GO_Anno/topGO/Solanum_tuberosum_v4.03.topGO_CC.xls]

GO.ID	Term	Annotated	Significant	Expected	KS
GO:0043229	intracellular organelle	2085	3	1.78	0.1401
GO:0043226	organelle	2086	3	1.78	0.1427
GO:0043231	intracellular membrane-bounded organelle	1796	3	1.54	0.1433
GO:0043227	membrane-bounded organelle	1797	3	1.54	0.1460
GO:0031410	cytoplasmic vesicle	21	1	0.02	0.3011
GO:0016023	cytoplasmic membrane-bounded vesicle	21	1	0.02	0.3011
GO:0016020	membrane	1370	1	1.17	0.3161
GO:0031988	membrane-bounded vesicle	22	1	0.02	0.3324
GO:0031982	vesicle	23	1	0.02	0.3635
GO:0044444	cytoplasmic part	1615	3	1.38	0.4244
GO:0044464	cell part	2783	3	2.38	0.4273
GO:0005623	cell	2783	3	2.38	0.4273
GO:0005622	intracellular	2576	3	2.2	0.4962
GO:0044424	intracellular part	2511	3	2.15	0.5639
GO:0005739	mitochondrion	287	1	0.25	0.7013
GO:0005737	cytoplasm	1893	3	1.62	0.8264
GO:0009507	chloroplast	634	1	0.54	0.9052
GO:0009536	plastid	684	1	0.58	0.9167
GO:0005575	cellular_component	3508	3	3	1.0000
