# Supplementary material for: Identification of starch candidate genes using SLAF-seq and BSA strategies and development of related SNP-CAPS markers in tetraploid potato
Source: PLoS One. 2021 Dec 21;16(12):e0261403. doi: 10.1371/journal.pone.0261403 (PMC8691606; doi:10.1371/journal.pone.0261403)
Supplement: S3 File — (ZIP) [file pone.0261403.s013.zip › SNP-index/Anno/SNPAnno/GO_Anno/topGO/Solanum_tuberosum_v4.03.topGO_MF.xls]

GO.ID	Term	Annotated	Significant	Expected	KS
GO:0022857	transmembrane transporter activity	308	1	0.55	0.00145
GO:0005215	transporter activity	408	1	0.73	0.00269
GO:0016491	oxidoreductase activity	992	1	1.76	0.00697
GO:0003676	nucleic acid binding	1363	6	2.42	0.00733
GO:0048037	cofactor binding	322	1	0.57	0.01040
GO:0050662	coenzyme binding	198	1	0.35	0.02251
GO:0022804	active transmembrane transporter activit...	135	1	0.24	0.03503
GO:0016818	hydrolase activity, acting on acid anhyd...	302	1	0.54	0.04246
GO:0015405	P-P-bond-hydrolysis-driven transmembrane...	68	1	0.12	0.04461
GO:0015399	primary active transmembrane transporter...	68	1	0.12	0.04461
GO:0003964	RNA-directed DNA polymerase activity	221	4	0.39	0.04665
GO:0034061	DNA polymerase activity	222	4	0.39	0.06374
GO:0016787	hydrolase activity	1127	1	2	0.07771
GO:0003723	RNA binding	436	4	0.77	0.08193
GO:0016462	pyrophosphatase activity	301	1	0.54	0.09809
GO:0004427	inorganic diphosphatase activity	7	1	0.01	0.15787
GO:0016817	hydrolase activity, acting on acid anhyd...	311	1	0.55	0.16310
GO:0008270	zinc ion binding	451	3	0.8	0.21624
GO:0046872	metal ion binding	1499	3	2.66	0.24161
GO:0051287	NAD binding	49	1	0.09	0.26239
GO:0016779	nucleotidyltransferase activity	280	4	0.5	0.29717
GO:0043169	cation binding	1526	3	2.71	0.31255
GO:0016757	transferase activity, transferring glyco...	263	1	0.47	0.34424
GO:0050661	NADP binding	45	1	0.08	0.39280
GO:0016758	transferase activity, transferring hexos...	221	1	0.39	0.43227
GO:0046914	transition metal ion binding	820	3	1.46	0.63011
GO:0016740	transferase activity	1567	5	2.79	0.66993
GO:0036094	small molecule binding	1486	1	2.64	0.76436
GO:0097159	organic cyclic compound binding	3023	7	5.37	0.76760
GO:1901363	heterocyclic compound binding	3022	7	5.37	0.79545
GO:0016903	oxidoreductase activity, acting on the a...	51	1	0.09	0.84323
GO:0000166	nucleotide binding	1447	1	2.57	0.85277
GO:1901265	nucleoside phosphate binding	1447	1	2.57	0.85277
GO:0016620	oxidoreductase activity, acting on the a...	40	1	0.07	0.87608
GO:0016772	transferase activity, transferring phosp...	809	4	1.44	0.94316
GO:0043167	ion binding	2717	3	4.83	0.95923
GO:0003824	catalytic activity	4042	7	7.18	0.98650
GO:0005488	binding	4389	10	7.8	0.99630
GO:0003674	molecular_function	6751	12	12	1.00000
