# Supplementary material for: Identification of starch candidate genes using SLAF-seq and BSA strategies and development of related SNP-CAPS markers in tetraploid potato
Source: PLoS One. 2021 Dec 21;16(12):e0261403. doi: 10.1371/journal.pone.0261403 (PMC8691606; doi:10.1371/journal.pone.0261403)
Supplement: S3 File — (ZIP) [file pone.0261403.s013.zip › SNP-index/Anno/SNPAnno/par.region.anno.stat]

Type	Diff SNP
INTERGENIC	25250
INTRON	1219
UPSTREAM	3373
DOWNSTREAM	3689
UTR_5_PRIME	13
UTR_3_PRIME	29
SPLICE_SITE_ACCEPTOR	4
SPLICE_SITE_DONOR	3
SPLICE_SITE_REGION	11
START_GAINED	1
START_LOST	1
SYNONYMOUS_CODING	301
NON_SYNONYMOUS_CODING	594
STOP_GAINED	46
STOP_LOST	3
Other	0
