# Supplementary material for: Identification of starch candidate genes using SLAF-seq and BSA strategies and development of related SNP-CAPS markers in tetraploid potato
Source: PLoS One. 2021 Dec 21;16(12):e0261403. doi: 10.1371/journal.pone.0261403 (PMC8691606; doi:10.1371/journal.pone.0261403)
Supplement: S3 File — (ZIP) [file pone.0261403.s013.zip › SNP-index/Anno/SNPAnno/R01vsR02.region.vcf]

##fileformat=VCFv4.2
##FILTER=<ID=LowQual,Description="Low quality">
##FILTER=<ID=VQSRTrancheSNP90.00to93.00,Description="Truth sensitivity tranche level for SNP model at VQS Lod: 1.432 <= x < 1.5796">
##FILTER=<ID=VQSRTrancheSNP93.00to95.00,Description="Truth sensitivity tranche level for SNP model at VQS Lod: 1.2329 <= x < 1.432">
##FILTER=<ID=VQSRTrancheSNP95.00to97.00,Description="Truth sensitivity tranche level for SNP model at VQS Lod: 0.7995 <= x < 1.2329">
##FILTER=<ID=VQSRTrancheSNP97.00to99.00,Description="Truth sensitivity tranche level for SNP model at VQS Lod: -0.6895 <= x < 0.7995">
##FILTER=<ID=VQSRTrancheSNP99.00to99.90,Description="Truth sensitivity tranche level for SNP model at VQS Lod: -5.1075 <= x < -0.6895">
##FILTER=<ID=VQSRTrancheSNP99.90to100.00+,Description="Truth sensitivity tranche level for SNP model at VQS Lod < -15.7844">
##FILTER=<ID=VQSRTrancheSNP99.90to100.00,Description="Truth sensitivity tranche level for SNP model at VQS Lod: -15.7844 <= x < -5.1075">
##FORMAT=<ID=AD,Number=.,Type=Integer,Description="Allelic depths for the ref and alt alleles in the order listed">
##FORMAT=<ID=DP,Number=1,Type=Integer,Description="Approximate read depth (reads with MQ=255 or with bad mates are filtered)">
##FORMAT=<ID=GQ,Number=1,Type=Integer,Description="Genotype Quality">
##FORMAT=<ID=GT,Number=1,Type=String,Description="Genotype">
##FORMAT=<ID=PL,Number=G,Type=Integer,Description="Normalized, Phred-scaled likelihoods for genotypes as defined in the VCF specification">
##GATKCommandLine.ApplyRecalibration=<ID=ApplyRecalibration,Version=exported,Date="Tue Dec 10 06:53:25 CST 2019",Epoch=1575932005060,CommandLineOptions="analysis_type=ApplyRecalibration input_file=[] showFullBamList=false read_buffer_size=null phone_home=AWS gatk_key=null tag=NA read_filter=[] disable_read_filter=[] intervals=null excludeIntervals=null interval_set_rule=UNION interval_merging=ALL interval_padding=0 reference_sequence=/share/nas1/zhangx/project/BSA/BMK191111-W330-0101/Analysis_new/refined_ref/Solanum_tuberosum.fa nonDeterministicRandomSeed=false disableDithering=false maxRuntime=-1 maxRuntimeUnits=MINUTES downsampling_type=BY_SAMPLE downsample_to_fraction=null downsample_to_coverage=1000 baq=OFF baqGapOpenPenalty=40.0 refactor_NDN_cigar_string=false fix_misencoded_quality_scores=false allow_potentially_misencoded_quality_scores=false useOriginalQualities=false defaultBaseQualities=-1 performanceLog=null BQSR=null quantize_quals=0 static_quantized_quals=null round_down_quantized=false disable_indel_quals=false emit_original_quals=false preserve_qscores_less_than=6 globalQScorePrior=-1.0 validation_strictness=SILENT remove_program_records=false keep_program_records=false sample_rename_mapping_file=null unsafe=null disable_auto_index_creation_and_locking_when_reading_rods=false no_cmdline_in_header=false sites_only=false never_trim_vcf_format_field=false bcf=false bam_compression=null simplifyBAM=false disable_bam_indexing=false generate_md5=false num_threads=1 num_cpu_threads_per_data_thread=1 num_io_threads=0 monitorThreadEfficiency=false num_bam_file_handles=null read_group_black_list=null pedigree=[] pedigreeString=[] pedigreeValidationType=STRICT allow_intervals_with_unindexed_bam=false generateShadowBCF=false variant_index_type=DYNAMIC_SEEK variant_index_parameter=-1 reference_window_stop=0 logging_level=INFO log_to_file=null help=false version=false input=[(RodBinding name=input source=/share/nas1/zhangx/project/BSA/BMK191111-W330-0101/Analysis_new/SNP/variant_quality_score_recalibration/Solanum_tuberosum.gatk_raw.snp.vcf)] recal_file=(RodBinding name=recal_file source=/share/nas1/zhangx/project/BSA/BMK191111-W330-0101/Analysis_new/SNP/variant_quality_score_recalibration/Solanum_tuberosum.gatk_raw.snp.recal) tranches_file=/share/nas1/zhangx/project/BSA/BMK191111-W330-0101/Analysis_new/SNP/variant_quality_score_recalibration/Solanum_tuberosum.gatk_raw.snp.tranches out=/share/nas1/zhangx/project/BSA/BMK191111-W330-0101/Analysis_new/SNP/variant_quality_score_recalibration/Solanum_tuberosum.gatk_raw.snp.vqsr.vcf ts_filter_level=90.0 lodCutoff=null ignore_filter=null ignore_all_filters=false excludeFiltered=false mode=SNP filter_reads_with_N_cigar=false filter_mismatching_base_and_quals=false filter_bases_not_stored=false">
##GATKCommandLine.CombineVariants=<ID=CombineVariants,Version=exported,Date="Mon Dec 09 20:09:44 CST 2019",Epoch=1575893384909,CommandLineOptions="analysis_type=CombineVariants input_file=[] showFullBamList=false read_buffer_size=null phone_home=AWS gatk_key=null tag=NA read_filter=[] disable_read_filter=[] intervals=null excludeIntervals=null interval_set_rule=UNION interval_merging=ALL interval_padding=0 reference_sequence=/share/nas1/zhangx/project/BSA/BMK191111-W330-0101/Analysis_new/refined_ref/Solanum_tuberosum.fa nonDeterministicRandomSeed=false disableDithering=false maxRuntime=-1 maxRuntimeUnits=MINUTES downsampling_type=BY_SAMPLE downsample_to_fraction=null downsample_to_coverage=1000 baq=OFF baqGapOpenPenalty=40.0 refactor_NDN_cigar_string=false fix_misencoded_quality_scores=false allow_potentially_misencoded_quality_scores=false useOriginalQualities=false defaultBaseQualities=-1 performanceLog=null BQSR=null quantize_quals=0 static_quantized_quals=null round_down_quantized=false disable_indel_quals=false emit_original_quals=false preserve_qscores_less_than=6 globalQScorePrior=-1.0 validation_strictness=SILENT remove_program_records=false keep_program_records=false sample_rename_mapping_file=null unsafe=null disable_auto_index_creation_and_locking_when_reading_rods=true no_cmdline_in_header=false sites_only=false never_trim_vcf_format_field=false bcf=false bam_compression=null simplifyBAM=false disable_bam_indexing=false generate_md5=false num_threads=1 num_cpu_threads_per_data_thread=1 num_io_threads=0 monitorThreadEfficiency=false num_bam_file_handles=null read_group_black_list=null pedigree=[] pedigreeString=[] pedigreeValidationType=STRICT allow_intervals_with_unindexed_bam=false generateShadowBCF=false variant_index_type=DYNAMIC_SEEK variant_index_parameter=-1 reference_window_stop=0 logging_level=INFO log_to_file=null help=false version=false variant=[(RodBindingCollection [(RodBinding name=variant source=/share/nas1/zhangx/project/BSA/BMK191111-W330-0101/Analysis_new/SNP/base_quality_score_recalibration/Solanum_tuberosum.gatk_raw.1.vcf)]), (RodBindingCollection [(RodBinding name=variant2 source=/share/nas1/zhangx/project/BSA/BMK191111-W330-0101/Analysis_new/SNP/base_quality_score_recalibration/Solanum_tuberosum.gatk_raw.2.vcf)]), (RodBindingCollection [(RodBinding name=variant3 source=/share/nas1/zhangx/project/BSA/BMK191111-W330-0101/Analysis_new/SNP/base_quality_score_recalibration/Solanum_tuberosum.gatk_raw.3.vcf)]), (RodBindingCollection [(RodBinding name=variant4 source=/share/nas1/zhangx/project/BSA/BMK191111-W330-0101/Analysis_new/SNP/base_quality_score_recalibration/Solanum_tuberosum.gatk_raw.4.vcf)]), (RodBindingCollection [(RodBinding name=variant5 source=/share/nas1/zhangx/project/BSA/BMK191111-W330-0101/Analysis_new/SNP/base_quality_score_recalibration/Solanum_tuberosum.gatk_raw.5.vcf)]), (RodBindingCollection [(RodBinding name=variant6 source=/share/nas1/zhangx/project/BSA/BMK191111-W330-0101/Analysis_new/SNP/base_quality_score_recalibration/Solanum_tuberosum.gatk_raw.6.vcf)]), (RodBindingCollection [(RodBinding name=variant7 source=/share/nas1/zhangx/project/BSA/BMK191111-W330-0101/Analysis_new/SNP/base_quality_score_recalibration/Solanum_tuberosum.gatk_raw.7.vcf)]), (RodBindingCollection [(RodBinding name=variant8 source=/share/nas1/zhangx/project/BSA/BMK191111-W330-0101/Analysis_new/SNP/base_quality_score_recalibration/Solanum_tuberosum.gatk_raw.8.vcf)]), (RodBindingCollection [(RodBinding name=variant9 source=/share/nas1/zhangx/project/BSA/BMK191111-W330-0101/Analysis_new/SNP/base_quality_score_recalibration/Solanum_tuberosum.gatk_raw.9.vcf)]), (RodBindingCollection [(RodBinding name=variant10 source=/share/nas1/zhangx/project/BSA/BMK191111-W330-0101/Analysis_new/SNP/base_quality_score_recalibration/Solanum_tuberosum.gatk_raw.10.vcf)]), (RodBindingCollection [(RodBinding name=variant11 source=/share/nas1/zhangx/project/BSA/BMK191111-W330-0101/Analysis_new/SNP/base_quality_score_recalibration/Solanum_tuberosum.gatk_raw.11.vcf)]), (RodBindingCollection [(RodBinding name=variant12 source=/share/nas1/zhangx/project/BSA/BMK191111-W330-0101/Analysis_new/SNP/base_quality_score_recalibration/Solanum_tuberosum.gatk_raw.12.vcf)]), (RodBindingCollection [(RodBinding name=variant13 source=/share/nas1/zhangx/project/BSA/BMK191111-W330-0101/Analysis_new/SNP/base_quality_score_recalibration/Solanum_tuberosum.gatk_raw.13.vcf)])] out=/share/nas1/zhangx/project/BSA/BMK191111-W330-0101/Analysis_new/SNP/base_quality_score_recalibration/Solanum_tuberosum.gatk_raw.vcf genotypemergeoption=UNSORTED filteredrecordsmergetype=KEEP_IF_ANY_UNFILTERED multipleallelesmergetype=BY_TYPE rod_priority_list=null printComplexMerges=false filteredAreUncalled=false minimalVCF=false excludeNonVariants=false setKey=set assumeIdenticalSamples=false minimumN=1 suppressCommandLineHeader=false mergeInfoWithMaxAC=false filter_reads_with_N_cigar=false filter_mismatching_base_and_quals=false filter_bases_not_stored=false">
##GATKCommandLine.SelectVariants=<ID=SelectVariants,Version=exported,Date="Tue Dec 10 06:33:42 CST 2019",Epoch=1575930822879,CommandLineOptions="analysis_type=SelectVariants input_file=[] showFullBamList=false read_buffer_size=null phone_home=AWS gatk_key=null tag=NA read_filter=[] disable_read_filter=[] intervals=null excludeIntervals=null interval_set_rule=UNION interval_merging=ALL interval_padding=0 reference_sequence=/share/nas1/zhangx/project/BSA/BMK191111-W330-0101/Analysis_new/refined_ref/Solanum_tuberosum.fa nonDeterministicRandomSeed=false disableDithering=false maxRuntime=-1 maxRuntimeUnits=MINUTES downsampling_type=BY_SAMPLE downsample_to_fraction=null downsample_to_coverage=1000 baq=OFF baqGapOpenPenalty=40.0 refactor_NDN_cigar_string=false fix_misencoded_quality_scores=false allow_potentially_misencoded_quality_scores=false useOriginalQualities=false defaultBaseQualities=-1 performanceLog=null BQSR=null quantize_quals=0 static_quantized_quals=null round_down_quantized=false disable_indel_quals=false emit_original_quals=false preserve_qscores_less_than=6 globalQScorePrior=-1.0 validation_strictness=SILENT remove_program_records=false keep_program_records=false sample_rename_mapping_file=null unsafe=null disable_auto_index_creation_and_locking_when_reading_rods=false no_cmdline_in_header=false sites_only=false never_trim_vcf_format_field=false bcf=false bam_compression=null simplifyBAM=false disable_bam_indexing=false generate_md5=false num_threads=1 num_cpu_threads_per_data_thread=1 num_io_threads=0 monitorThreadEfficiency=false num_bam_file_handles=null read_group_black_list=null pedigree=[] pedigreeString=[] pedigreeValidationType=STRICT allow_intervals_with_unindexed_bam=false generateShadowBCF=false variant_index_type=DYNAMIC_SEEK variant_index_parameter=-1 reference_window_stop=0 logging_level=INFO log_to_file=null help=false version=false variant=(RodBinding name=variant source=/share/nas1/zhangx/project/BSA/BMK191111-W330-0101/Analysis_new/SNP/base_quality_score_recalibration/Solanum_tuberosum.gatk_raw.vcf) discordance=(RodBinding name= source=UNBOUND) concordance=(RodBinding name= source=UNBOUND) out=/share/nas1/zhangx/project/BSA/BMK191111-W330-0101/Analysis_new/SNP/variant_quality_score_recalibration/Solanum_tuberosum.gatk_raw.snp.vcf sample_name=[] sample_expressions=null sample_file=null exclude_sample_name=[] exclude_sample_file=[] exclude_sample_expressions=[] selectexpressions=[] invertselect=false excludeNonVariants=false excludeFiltered=false preserveAlleles=false removeUnusedAlternates=false restrictAllelesTo=ALL keepOriginalAC=false keepOriginalDP=false mendelianViolation=false invertMendelianViolation=false mendelianViolationQualThreshold=0.0 select_random_fraction=0.0 remove_fraction_genotypes=0.0 selectTypeToInclude=[SNP] selectTypeToExclude=[] keepIDs=null excludeIDs=null fullyDecode=false justRead=false maxIndelSize=2147483647 minIndelSize=0 maxFilteredGenotypes=2147483647 minFilteredGenotypes=0 maxFractionFilteredGenotypes=1.0 minFractionFilteredGenotypes=0.0 setFilteredGtToNocall=false ALLOW_NONOVERLAPPING_COMMAND_LINE_SAMPLES=false forceValidOutput=false filter_reads_with_N_cigar=false filter_mismatching_base_and_quals=false filter_bases_not_stored=false">
##GATKCommandLine.UnifiedGenotyper=<ID=UnifiedGenotyper,Version=exported,Date="Mon Dec 09 16:11:06 CST 2019",Epoch=1575879066957,CommandLineOptions="analysis_type=UnifiedGenotyper input_file=[/share/nas1/zhangx/project/BSA/BMK191111-W330-0101/Analysis_new/SNP/local_realignment/Solanum_tuberosum.ac.sort.realn.bam, /share/nas1/zhangx/project/BSA/BMK191111-W330-0101/Analysis_new/SNP/local_realignment/Solanum_tuberosum.ad.sort.realn.bam, /share/nas1/zhangx/project/BSA/BMK191111-W330-0101/Analysis_new/SNP/local_realignment/Solanum_tuberosum.ag.sort.realn.bam, /share/nas1/zhangx/project/BSA/BMK191111-W330-0101/Analysis_new/SNP/local_realignment/Solanum_tuberosum.ah.sort.realn.bam, /share/nas1/zhangx/project/BSA/BMK191111-W330-0101/Analysis_new/SNP/local_realignment/Solanum_tuberosum.ai.sort.realn.bam, /share/nas1/zhangx/project/BSA/BMK191111-W330-0101/Analysis_new/SNP/local_realignment/Solanum_tuberosum.ao.sort.realn.bam, /share/nas1/zhangx/project/BSA/BMK191111-W330-0101/Analysis_new/SNP/local_realignment/Solanum_tuberosum.aq.sort.realn.bam, /share/nas1/zhangx/project/BSA/BMK191111-W330-0101/Analysis_new/SNP/local_realignment/Solanum_tuberosum.au.sort.realn.bam, /share/nas1/zhangx/project/BSA/BMK191111-W330-0101/Analysis_new/SNP/local_realignment/Solanum_tuberosum.av.sort.realn.bam, /share/nas1/zhangx/project/BSA/BMK191111-W330-0101/Analysis_new/SNP/local_realignment/Solanum_tuberosum.az.sort.realn.bam, /share/nas1/zhangx/project/BSA/BMK191111-W330-0101/Analysis_new/SNP/local_realignment/Solanum_tuberosum.bc.sort.realn.bam, /share/nas1/zhangx/project/BSA/BMK191111-W330-0101/Analysis_new/SNP/local_realignment/Solanum_tuberosum.bf.sort.realn.bam, /share/nas1/zhangx/project/BSA/BMK191111-W330-0101/Analysis_new/SNP/local_realignment/Solanum_tuberosum.bh.sort.realn.bam, /share/nas1/zhangx/project/BSA/BMK191111-W330-0101/Analysis_new/SNP/local_realignment/Solanum_tuberosum.bi.sort.realn.bam, /share/nas1/zhangx/project/BSA/BMK191111-W330-0101/Analysis_new/SNP/local_realignment/Solanum_tuberosum.bm.sort.realn.bam, /share/nas1/zhangx/project/BSA/BMK191111-W330-0101/Analysis_new/SNP/local_realignment/Solanum_tuberosum.bv.sort.realn.bam, /share/nas1/zhangx/project/BSA/BMK191111-W330-0101/Analysis_new/SNP/local_realignment/Solanum_tuberosum.bw.sort.realn.bam, /share/nas1/zhangx/project/BSA/BMK191111-W330-0101/Analysis_new/SNP/local_realignment/Solanum_tuberosum.by.sort.realn.bam, /share/nas1/zhangx/project/BSA/BMK191111-W330-0101/Analysis_new/SNP/local_realignment/Solanum_tuberosum.bz.sort.realn.bam, /share/nas1/zhangx/project/BSA/BMK191111-W330-0101/Analysis_new/SNP/local_realignment/Solanum_tuberosum.ca.sort.realn.bam, /share/nas1/zhangx/project/BSA/BMK191111-W330-0101/Analysis_new/SNP/local_realignment/Solanum_tuberosum.cg.sort.realn.bam, /share/nas1/zhangx/project/BSA/BMK191111-W330-0101/Analysis_new/SNP/local_realignment/Solanum_tuberosum.cj.sort.realn.bam, /share/nas1/zhangx/project/BSA/BMK191111-W330-0101/Analysis_new/SNP/local_realignment/Solanum_tuberosum.co.sort.realn.bam, /share/nas1/zhangx/project/BSA/BMK191111-W330-0101/Analysis_new/SNP/local_realignment/Solanum_tuberosum.cs.sort.realn.bam, /share/nas1/zhangx/project/BSA/BMK191111-W330-0101/Analysis_new/SNP/local_realignment/Solanum_tuberosum.ct.sort.realn.bam, /share/nas1/zhangx/project/BSA/BMK191111-W330-0101/Analysis_new/SNP/local_realignment/Solanum_tuberosum.cu.sort.realn.bam, /share/nas1/zhangx/project/BSA/BMK191111-W330-0101/Analysis_new/SNP/local_realignment/Solanum_tuberosum.cw.sort.realn.bam, /share/nas1/zhangx/project/BSA/BMK191111-W330-0101/Analysis_new/SNP/local_realignment/Solanum_tuberosum.cx.sort.realn.bam, /share/nas1/zhangx/project/BSA/BMK191111-W330-0101/Analysis_new/SNP/local_realignment/Solanum_tuberosum.dc.sort.realn.bam, /share/nas1/zhangx/project/BSA/BMK191111-W330-0101/Analysis_new/SNP/local_realignment/Solanum_tuberosum.dd.sort.realn.bam, /share/nas1/zhangx/project/BSA/BMK191111-W330-0101/Analysis_new/SNP/local_realignment/Solanum_tuberosum.de.sort.realn.bam, /share/nas1/zhangx/project/BSA/BMK191111-W330-0101/Analysis_new/SNP/local_realignment/Solanum_tuberosum.df.sort.realn.bam, /share/nas1/zhangx/project/BSA/BMK191111-W330-0101/Analysis_new/SNP/local_realignment/Solanum_tuberosum.dg.sort.realn.bam, /share/nas1/zhangx/project/BSA/BMK191111-W330-0101/Analysis_new/SNP/local_realignment/Solanum_tuberosum.dh.sort.realn.bam, /share/nas1/zhangx/project/BSA/BMK191111-W330-0101/Analysis_new/SNP/local_realignment/Solanum_tuberosum.dm.sort.realn.bam, /share/nas1/zhangx/project/BSA/BMK191111-W330-0101/Analysis_new/SNP/local_realignment/Solanum_tuberosum.dp.sort.realn.bam, /share/nas1/zhangx/project/BSA/BMK191111-W330-0101/Analysis_new/SNP/local_realignment/Solanum_tuberosum.dq.sort.realn.bam, /share/nas1/zhangx/project/BSA/BMK191111-W330-0101/Analysis_new/SNP/local_realignment/Solanum_tuberosum.dr.sort.realn.bam, /share/nas1/zhangx/project/BSA/BMK191111-W330-0101/Analysis_new/SNP/local_realignment/Solanum_tuberosum.du.sort.realn.bam, /share/nas1/zhangx/project/BSA/BMK191111-W330-0101/Analysis_new/SNP/local_realignment/Solanum_tuberosum.ea.sort.realn.bam, /share/nas1/zhangx/project/BSA/BMK191111-W330-0101/Analysis_new/SNP/local_realignment/Solanum_tuberosum.ec.sort.realn.bam, /share/nas1/zhangx/project/BSA/BMK191111-W330-0101/Analysis_new/SNP/local_realignment/Solanum_tuberosum.ed.sort.realn.bam] showFullBamList=false read_buffer_size=null phone_home=AWS gatk_key=null tag=NA read_filter=[] disable_read_filter=[] intervals=[/share/nas1/zhangx/project/BSA/BMK191111-W330-0101/Analysis_new/SNP/base_quality_score_recalibration/Solanum_tuberosum.chr_allocation.3.list] excludeIntervals=null interval_set_rule=UNION interval_merging=ALL interval_padding=0 reference_sequence=/share/nas1/zhangx/project/BSA/BMK191111-W330-0101/Analysis_new/refined_ref/Solanum_tuberosum.fa nonDeterministicRandomSeed=false disableDithering=false maxRuntime=-1 maxRuntimeUnits=MINUTES downsampling_type=BY_SAMPLE downsample_to_fraction=null downsample_to_coverage=250 baq=OFF baqGapOpenPenalty=40.0 refactor_NDN_cigar_string=false fix_misencoded_quality_scores=false allow_potentially_misencoded_quality_scores=false useOriginalQualities=false defaultBaseQualities=-1 performanceLog=null BQSR=null quantize_quals=0 static_quantized_quals=null round_down_quantized=false disable_indel_quals=false emit_original_quals=false preserve_qscores_less_than=6 globalQScorePrior=-1.0 validation_strictness=SILENT remove_program_records=false keep_program_records=false sample_rename_mapping_file=null unsafe=null disable_auto_index_creation_and_locking_when_reading_rods=false no_cmdline_in_header=false sites_only=false never_trim_vcf_format_field=false bcf=false bam_compression=null simplifyBAM=false disable_bam_indexing=false generate_md5=false num_threads=1 num_cpu_threads_per_data_thread=4 num_io_threads=0 monitorThreadEfficiency=true num_bam_file_handles=null read_group_black_list=null pedigree=[] pedigreeString=[] pedigreeValidationType=STRICT allow_intervals_with_unindexed_bam=false generateShadowBCF=false variant_index_type=DYNAMIC_SEEK variant_index_parameter=-1 reference_window_stop=0 logging_level=INFO log_to_file=null help=false version=false genotype_likelihoods_model=BOTH pcr_error_rate=1.0E-4 computeSLOD=false pair_hmm_implementation=LOGLESS_CACHING min_base_quality_score=17 max_deletion_fraction=0.05 min_indel_count_for_genotyping=5 min_indel_fraction_per_sample=0.25 indelGapContinuationPenalty=10 indelGapOpenPenalty=45 indelHaplotypeSize=80 indelDebug=false ignoreSNPAlleles=false allReadsSP=false ignoreLaneInfo=false reference_sample_calls=(RodBinding name= source=UNBOUND) reference_sample_name=null min_quality_score=1 max_quality_score=40 site_quality_prior=20 min_power_threshold_for_calling=0.95 annotateNDA=false heterozygosity=0.001 indel_heterozygosity=1.25E-4 standard_min_confidence_threshold_for_calling=30.0 standard_min_confidence_threshold_for_emitting=30.0 max_alternate_alleles=6 input_prior=[] sample_ploidy=2 genotyping_mode=DISCOVERY alleles=(RodBinding name= source=UNBOUND) contamination_fraction_to_filter=0.0 contamination_fraction_per_sample_file=null p_nonref_model=null exactcallslog=null output_mode=EMIT_VARIANTS_ONLY allSitePLs=false dbsnp=(RodBinding name= source=UNBOUND) comp=[] out=/share/nas1/zhangx/project/BSA/BMK191111-W330-0101/Analysis_new/SNP/base_quality_score_recalibration/Solanum_tuberosum.gatk_raw.3.vcf onlyEmitSamples=[] debug_file=null metrics_file=null annotation=[] excludeAnnotation=[] filter_reads_with_N_cigar=false filter_mismatching_base_and_quals=false filter_bases_not_stored=false">
##INFO=<ID=AC,Number=A,Type=Integer,Description="Allele count in genotypes, for each ALT allele, in the same order as listed">
##INFO=<ID=AF,Number=A,Type=Float,Description="Allele Frequency, for each ALT allele, in the same order as listed">
##INFO=<ID=AN,Number=1,Type=Integer,Description="Total number of alleles in called genotypes">
##INFO=<ID=BaseQRankSum,Number=1,Type=Float,Description="Z-score from Wilcoxon rank sum test of Alt Vs. Ref base qualities">
##INFO=<ID=DP,Number=1,Type=Integer,Description="Approximate read depth; some reads may have been filtered">
##INFO=<ID=DS,Number=0,Type=Flag,Description="Were any of the samples downsampled?">
##INFO=<ID=Dels,Number=1,Type=Float,Description="Fraction of Reads Containing Spanning Deletions">
##INFO=<ID=END,Number=1,Type=Integer,Description="Stop position of the interval">
##INFO=<ID=ExcessHet,Number=1,Type=Float,Description="Phred-scaled p-value for exact test of excess heterozygosity">
##INFO=<ID=FS,Number=1,Type=Float,Description="Phred-scaled p-value using Fisher's exact test to detect strand bias">
##INFO=<ID=HaplotypeScore,Number=1,Type=Float,Description="Consistency of the site with at most two segregating haplotypes">
##INFO=<ID=InbreedingCoeff,Number=1,Type=Float,Description="Inbreeding coefficient as estimated from the genotype likelihoods per-sample when compared against the Hardy-Weinberg expectation">
##INFO=<ID=MLEAC,Number=A,Type=Integer,Description="Maximum likelihood expectation (MLE) for the allele counts (not necessarily the same as the AC), for each ALT allele, in the same order as listed">
##INFO=<ID=MLEAF,Number=A,Type=Float,Description="Maximum likelihood expectation (MLE) for the allele frequency (not necessarily the same as the AF), for each ALT allele, in the same order as listed">
##INFO=<ID=MQ,Number=1,Type=Float,Description="RMS Mapping Quality">
##INFO=<ID=MQ0,Number=1,Type=Integer,Description="Total Mapping Quality Zero Reads">
##INFO=<ID=MQRankSum,Number=1,Type=Float,Description="Z-score From Wilcoxon rank sum test of Alt vs. Ref read mapping qualities">
##INFO=<ID=NEGATIVE_TRAIN_SITE,Number=0,Type=Flag,Description="This variant was used to build the negative training set of bad variants">
##INFO=<ID=POSITIVE_TRAIN_SITE,Number=0,Type=Flag,Description="This variant was used to build the positive training set of good variants">
##INFO=<ID=QD,Number=1,Type=Float,Description="Variant Confidence/Quality by Depth">
##INFO=<ID=RPA,Number=.,Type=Integer,Description="Number of times tandem repeat unit is repeated, for each allele (including reference)">
##INFO=<ID=RU,Number=1,Type=String,Description="Tandem repeat unit (bases)">
##INFO=<ID=ReadPosRankSum,Number=1,Type=Float,Description="Z-score from Wilcoxon rank sum test of Alt vs. Ref read position bias">
##INFO=<ID=SOR,Number=1,Type=Float,Description="Symmetric Odds Ratio of 2x2 contingency table to detect strand bias">
##INFO=<ID=STR,Number=0,Type=Flag,Description="Variant is a short tandem repeat">
##INFO=<ID=VQSLOD,Number=1,Type=Float,Description="Log odds of being a true variant versus being false under the trained gaussian mixture model">
##INFO=<ID=culprit,Number=1,Type=String,Description="The annotation which was the worst performing in the Gaussian mixture model, likely the reason why the variant was filtered out">
##INFO=<ID=set,Number=1,Type=String,Description="Source VCF for the merged record in CombineVariants">
##contig=<ID=ST4.03ch01,length=88663952>
##contig=<ID=ST4.03ch02,length=48614681>
##contig=<ID=ST4.03ch03,length=62290286>
##contig=<ID=ST4.03ch04,length=72208621>
##contig=<ID=ST4.03ch05,length=52070158>
##contig=<ID=ST4.03ch06,length=59532096>
##contig=<ID=ST4.03ch07,length=56760843>
##contig=<ID=ST4.03ch08,length=56938457>
##contig=<ID=ST4.03ch09,length=61540751>
##contig=<ID=ST4.03ch10,length=59756223>
##contig=<ID=ST4.03ch11,length=45475667>
##contig=<ID=ST4.03ch12,length=61165649>
##contig=<ID=ST4.03ch00,length=48012048>
##reference=file:///share/nas1/zhangx/project/BSA/BMK191111-W330-0101/Analysis_new/refined_ref/Solanum_tuberosum.fa
##source=SelectVariants
##SnpEffVersion="3.6c (build 2014-05-20), by Pablo Cingolani"
##SnpEffCmd="SnpEff  Solanum_tuberosum /share/nas1/zhangx/project/BSA/BMK191111-W330-0101/Analysis_new/SNP/filter_variants/Solanum_tuberosum.gatk_raw.snp.vqsr.filter.vcf -o gatk "
##INFO=<ID=EFF,Number=.,Type=String,Description="Predicted effects for this variant.Format: 'Effect ( Effect_Impact | Functional_Class | Codon_Change | Amino_Acid_change| Gene_Name | Transcript_BioType | Gene_Coding | Transcript_ID | Exon [ | ERRORS | WARNINGS ] )' ">
##INFO=<ID=SNPEFF_AMINO_ACID_CHANGE,Number=1,Type=String,Description="Old/New amino acid for the highest-impact effect resulting from the current variant (in HGVS style)">
##INFO=<ID=SNPEFF_CODON_CHANGE,Number=1,Type=String,Description="Old/New codon for the highest-impact effect resulting from the current variant">
##INFO=<ID=SNPEFF_EFFECT,Number=1,Type=String,Description="The highest-impact effect resulting from the current variant (or one of the highest-impact effects, if there is a tie)">
##INFO=<ID=SNPEFF_EXON_ID,Number=1,Type=String,Description="Exon ID for the highest-impact effect resulting from the current variant">
##INFO=<ID=SNPEFF_FUNCTIONAL_CLASS,Number=1,Type=String,Description="Functional class of the highest-impact effect resulting from the current variant: [NONE, SILENT, MISSENSE, NONSENSE]">
##INFO=<ID=SNPEFF_GENE_BIOTYPE,Number=1,Type=String,Description="Gene biotype for the highest-impact effect resulting from the current variant">
##INFO=<ID=SNPEFF_GENE_NAME,Number=1,Type=String,Description="Gene name for the highest-impact effect resulting from the current variant">
##INFO=<ID=SNPEFF_IMPACT,Number=1,Type=String,Description="Impact of the highest-impact effect resulting from the current variant [MODIFIER, LOW, MODERATE, HIGH]">
##INFO=<ID=SNPEFF_TRANSCRIPT_ID,Number=1,Type=String,Description="Transcript ID for the highest-impact effect resulting from the current variant">
#CHROM	POS	ID	REF	ALT	QUAL	FILTER	INFO	FORMAT	R03	R04	R01	R02
ST4.03ch02	5411	.	C	T	310.13	PASS	AC=6;AF=0.429;AN=14;BaseQRankSum=-0.021;DP=30;Dels=0.00;ExcessHet=0.0254;FS=0.000;HaplotypeScore=0.0000;MLEAC=7;MLEAF=0.500;MQ=60.00;MQ0=0;MQRankSum=0.187;POSITIVE_TRAIN_SITE;QD=19.38;ReadPosRankSum=0.187;SOR=0.693;VQSLOD=4.01;culprit=MQRankSum;SNPEFF_EFFECT=INTERGENIC;SNPEFF_IMPACT=MODIFIER;SNPEFF_FUNCTIONAL_CLASS=NONE;set=variant11	GT:AD:DP:GQ:PL	0/1:4,2:6:99:1460,0,2566,1674,2698,4372	0/1:2,2:4:99:1460,0,2566,1674,2698,4372	0/0:2,0:2:99:1460,0,2566,1674,2698,4372	1/1:0,2:2:99:1460,0,2566,1674,2698,4372
ST4.03ch02	5500	.	C	A	292.13	PASS	AC=6;AF=0.429;AN=14;BaseQRankSum=0.340;DP=15;Dels=0.00;ExcessHet=0.0254;FS=0.000;HaplotypeScore=0.0000;MLEAC=7;MLEAF=0.500;MQ=60.00;MQ0=0;MQRankSum=0.000;POSITIVE_TRAIN_SITE;QD=31.07;ReadPosRankSum=-0.150;SOR=0.818;VQSLOD=4.03;culprit=MQRankSum;SNPEFF_EFFECT=INTERGENIC;SNPEFF_IMPACT=MODIFIER;SNPEFF_FUNCTIONAL_CLASS=NONE;set=variant11	GT:AD:DP:GQ:PL	0/1:4,2:6:99:1460,0,2566,1674,2698,4372	0/1:2,2:4:99:1460,0,2566,1674,2698,4372	0/0:2,0:2:99:1460,0,2566,1674,2698,4372	1/1:0,2:2:99:1460,0,2566,1674,2698,4372
ST4.03ch02	7149	.	C	T	1864.65	PASS	AC=23;AF=0.274;AN=84;BaseQRankSum=-1.385;DP=1217;Dels=0.00;ExcessHet=21.2964;FS=0.000;HaplotypeScore=9.4572;InbreedingCoeff=-0.3809;MLEAC=23;MLEAF=0.274;MQ=30.16;MQ0=12;MQRankSum=-4.508;POSITIVE_TRAIN_SITE;QD=2.68;ReadPosRankSum=-4.760;SOR=0.018;VQSLOD=1.89;culprit=ReadPosRankSum;SNPEFF_EFFECT=INTERGENIC;SNPEFF_IMPACT=MODIFIER;SNPEFF_FUNCTIONAL_CLASS=NONE;set=variant11	GT:AD:DP:GQ:PL	0/1:28,12:40:99:1460,0,2566,1674,2698,4372	0/1:30,10:40:99:1460,0,2566,1674,2698,4372	0/1:1,1:2:99:1460,0,2566,1674,2698,4372	0/0:2,0:2:99:1460,0,2566,1674,2698,4372
ST4.03ch02	7156	.	C	T	983.59	PASS	AC=20;AF=0.238;AN=84;BaseQRankSum=4.734;DP=1218;Dels=0.00;ExcessHet=17.1699;FS=0.000;HaplotypeScore=16.9887;InbreedingCoeff=-0.3179;MLEAC=20;MLEAF=0.238;MQ=30.15;MQ0=12;MQRankSum=-4.885;POSITIVE_TRAIN_SITE;QD=1.66;ReadPosRankSum=-4.142;SOR=0.010;VQSLOD=1.91;culprit=ReadPosRankSum;SNPEFF_EFFECT=INTERGENIC;SNPEFF_IMPACT=MODIFIER;SNPEFF_FUNCTIONAL_CLASS=NONE;set=variant11	GT:AD:DP:GQ:PL	0/1:28,12:40:99:1460,0,2566,1674,2698,4372	0/1:33,7:40:99:1460,0,2566,1674,2698,4372	0/1:1,1:2:99:1460,0,2566,1674,2698,4372	0/0:2,0:2:99:1460,0,2566,1674,2698,4372
ST4.03ch02	7209	.	T	C	1894.76	PASS	AC=23;AF=0.274;AN=84;BaseQRankSum=4.264;DP=1187;Dels=0.00;ExcessHet=21.2964;FS=0.000;HaplotypeScore=36.8387;InbreedingCoeff=-0.3884;MLEAC=23;MLEAF=0.274;MQ=30.58;MQ0=12;MQRankSum=-5.303;POSITIVE_TRAIN_SITE;QD=2.77;ReadPosRankSum=4.768;SOR=0.399;VQSLOD=1.70;culprit=ReadPosRankSum;SNPEFF_EFFECT=INTERGENIC;SNPEFF_IMPACT=MODIFIER;SNPEFF_FUNCTIONAL_CLASS=NONE;set=variant11	GT:AD:DP:GQ:PL	0/1:28,12:40:99:1460,0,2566,1674,2698,4372	0/1:30,10:40:99:1460,0,2566,1674,2698,4372	0/1:1,1:2:99:1460,0,2566,1674,2698,4372	0/0:2,0:2:99:1460,0,2566,1674,2698,4372
ST4.03ch02	7210	.	C	A	1885.25	PASS	AC=23;AF=0.274;AN=84;BaseQRankSum=4.418;DP=1187;Dels=0.00;ExcessHet=21.2964;FS=0.000;HaplotypeScore=36.7732;InbreedingCoeff=-0.3792;MLEAC=23;MLEAF=0.274;MQ=30.58;MQ0=12;MQRankSum=-5.294;POSITIVE_TRAIN_SITE;QD=2.76;ReadPosRankSum=5.001;SOR=0.399;VQSLOD=1.68;culprit=ReadPosRankSum;SNPEFF_EFFECT=INTERGENIC;SNPEFF_IMPACT=MODIFIER;SNPEFF_FUNCTIONAL_CLASS=NONE;set=variant11	GT:AD:DP:GQ:PL	0/1:28,12:40:99:1460,0,2566,1674,2698,4372	0/1:30,10:40:99:1460,0,2566,1674,2698,4372	0/1:1,1:2:99:1460,0,2566,1674,2698,4372	0/0:2,0:2:99:1460,0,2566,1674,2698,4372
ST4.03ch02	7212	.	T	G	452.69	PASS	AC=13;AF=0.155;AN=84;BaseQRankSum=0.599;DP=1172;Dels=0.00;ExcessHet=7.7722;FS=0.000;HaplotypeScore=34.3495;InbreedingCoeff=-0.1916;MLEAC=12;MLEAF=0.143;MQ=30.56;MQ0=9;MQRankSum=8.471;POSITIVE_TRAIN_SITE;QD=1.62;ReadPosRankSum=3.693;SOR=0.047;VQSLOD=1.62;culprit=ReadPosRankSum;SNPEFF_EFFECT=INTERGENIC;SNPEFF_IMPACT=MODIFIER;SNPEFF_FUNCTIONAL_CLASS=NONE;set=variant11	GT:AD:DP:GQ:PL	0/1:35,5:40:99:1460,0,2566,1674,2698,4372	0/1:33,7:40:99:1460,0,2566,1674,2698,4372	0/1:1,1:2:99:1460,0,2566,1674,2698,4372	0/0:2,0:2:99:1460,0,2566,1674,2698,4372
ST4.03ch02	7226	.	A	G	2998.2	PASS	AC=23;AF=0.274;AN=84;BaseQRankSum=2.762;DP=1104;Dels=0.00;ExcessHet=21.2964;FS=0.000;HaplotypeScore=12.0381;InbreedingCoeff=-0.3887;MLEAC=23;MLEAF=0.274;MQ=30.47;MQ0=8;MQRankSum=-3.412;POSITIVE_TRAIN_SITE;QD=4.53;ReadPosRankSum=-10.581;SOR=0.613;VQSLOD=1.89;culprit=ReadPosRankSum;SNPEFF_EFFECT=INTERGENIC;SNPEFF_IMPACT=MODIFIER;SNPEFF_FUNCTIONAL_CLASS=NONE;set=variant11	GT:AD:DP:GQ:PL	0/1:32,8:40:99:1460,0,2566,1674,2698,4372	0/1:26,14:40:99:1460,0,2566,1674,2698,4372	0/1:1,1:2:99:1460,0,2566,1674,2698,4372	0/0:2,0:2:99:1460,0,2566,1674,2698,4372
ST4.03ch02	7236	.	A	T	4878.2	PASS	AC=54;AF=0.900;AN=60;BaseQRankSum=-0.218;DP=173;Dels=0.00;ExcessHet=0.0290;FS=21.987;HaplotypeScore=0.0332;InbreedingCoeff=0.2527;MLEAC=56;MLEAF=0.933;MQ=26.25;MQ0=0;MQRankSum=-3.419;POSITIVE_TRAIN_SITE;QD=29.56;ReadPosRankSum=-3.419;SOR=10.260;VQSLOD=2.36;culprit=ReadPosRankSum;SNPEFF_EFFECT=INTERGENIC;SNPEFF_IMPACT=MODIFIER;SNPEFF_FUNCTIONAL_CLASS=NONE;set=variant11	GT:AD:DP:GQ:PL	0/1:3,21:24:99:1460,0,2566,1674,2698,4372	0/1:1,31:32:99:1460,0,2566,1674,2698,4372	1/1:0,2:2:99:1460,0,2566,1674,2698,4372	0/0:2,0:2:99:1460,0,2566,1674,2698,4372
ST4.03ch02	7247	.	A	G	4905.22	PASS	AC=55;AF=0.917;AN=60;BaseQRankSum=0.936;DP=172;Dels=0.00;ExcessHet=0.0097;FS=21.959;HaplotypeScore=0.1300;InbreedingCoeff=0.3086;MLEAC=57;MLEAF=0.950;MQ=26.33;MQ0=0;MQRankSum=-2.971;POSITIVE_TRAIN_SITE;QD=29.37;ReadPosRankSum=2.948;SOR=8.874;VQSLOD=2.92;culprit=ReadPosRankSum;SNPEFF_EFFECT=INTERGENIC;SNPEFF_IMPACT=MODIFIER;SNPEFF_FUNCTIONAL_CLASS=NONE;set=variant11	GT:AD:DP:GQ:PL	0/1:2,22:24:99:1460,0,2566,1674,2698,4372	0/1:1,31:32:99:1460,0,2566,1674,2698,4372	1/1:0,2:2:99:1460,0,2566,1674,2698,4372	0/0:2,0:2:99:1460,0,2566,1674,2698,4372
ST4.03ch02	7431	.	C	T	462.71	PASS	AC=7;AF=0.083;AN=84;BaseQRankSum=4.242;DP=1371;Dels=0.00;ExcessHet=4.1884;FS=0.000;HaplotypeScore=32.1591;InbreedingCoeff=-0.0888;MLEAC=6;MLEAF=0.071;MQ=29.45;MQ0=68;MQRankSum=5.895;POSITIVE_TRAIN_SITE;QD=2.47;ReadPosRankSum=-0.034;SOR=0.001;VQSLOD=1.87;culprit=MQRankSum;SNPEFF_EFFECT=INTERGENIC;SNPEFF_IMPACT=MODIFIER;SNPEFF_FUNCTIONAL_CLASS=NONE;set=variant11	GT:AD:DP:GQ:PL	0/1:37,3:40:99:1460,0,2566,1674,2698,4372	0/1:37,3:40:99:1460,0,2566,1674,2698,4372	0/0:2,0:2:99:1460,0,2566,1674,2698,4372	0/1:1,1:2:99:1460,0,2566,1674,2698,4372
ST4.03ch02	7439	.	C	G	447.44	PASS	AC=6;AF=0.071;AN=84;BaseQRankSum=0.881;DP=1477;Dels=0.00;ExcessHet=3.8408;FS=0.000;HaplotypeScore=17.4577;InbreedingCoeff=-0.0751;MLEAC=5;MLEAF=0.060;MQ=28.41;MQ0=70;MQRankSum=7.004;POSITIVE_TRAIN_SITE;QD=2.47;ReadPosRankSum=0.487;SOR=0.001;VQSLOD=1.74;culprit=MQRankSum;SNPEFF_EFFECT=INTERGENIC;SNPEFF_IMPACT=MODIFIER;SNPEFF_FUNCTIONAL_CLASS=NONE;set=variant11	GT:AD:DP:GQ:PL	0/1:37,3:40:99:1460,0,2566,1674,2698,4372	0/1:38,2:40:99:1460,0,2566,1674,2698,4372	0/0:2,0:2:99:1460,0,2566,1674,2698,4372	0/1:1,1:2:99:1460,0,2566,1674,2698,4372
ST4.03ch02	7442	.	A	T	1321.36	PASS	AC=21;AF=0.250;AN=84;BaseQRankSum=2.141;DP=1477;Dels=0.00;ExcessHet=17.6321;FS=0.000;HaplotypeScore=18.8562;InbreedingCoeff=-0.3356;MLEAC=21;MLEAF=0.250;MQ=28.41;MQ0=70;MQRankSum=-5.723;POSITIVE_TRAIN_SITE;QD=1.67;ReadPosRankSum=3.121;SOR=0.013;VQSLOD=1.96;culprit=ReadPosRankSum;SNPEFF_EFFECT=INTERGENIC;SNPEFF_IMPACT=MODIFIER;SNPEFF_FUNCTIONAL_CLASS=NONE;set=variant11	GT:AD:DP:GQ:PL	0/1:28,12:40:99:1460,0,2566,1674,2698,4372	0/1:32,8:40:99:1460,0,2566,1674,2698,4372	0/1:1,1:2:99:1460,0,2566,1674,2698,4372	0/0:2,0:2:99:1460,0,2566,1674,2698,4372
ST4.03ch02	7455	.	C	G	4131.94	PASS	AC=26;AF=0.310;AN=84;BaseQRankSum=4.699;DP=1477;Dels=0.00;ExcessHet=27.9640;FS=0.000;HaplotypeScore=29.5370;InbreedingCoeff=-0.4532;MLEAC=26;MLEAF=0.310;MQ=28.41;MQ0=70;MQRankSum=-9.549;POSITIVE_TRAIN_SITE;QD=4.44;ReadPosRankSum=-3.467;SOR=0.084;VQSLOD=1.80;culprit=ReadPosRankSum;SNPEFF_EFFECT=INTERGENIC;SNPEFF_IMPACT=MODIFIER;SNPEFF_FUNCTIONAL_CLASS=NONE;set=variant11	GT:AD:DP:GQ:PL	0/1:29,11:40:99:1460,0,2566,1674,2698,4372	0/1:26,14:40:99:1460,0,2566,1674,2698,4372	0/1:1,1:2:99:1460,0,2566,1674,2698,4372	0/0:2,0:2:99:1460,0,2566,1674,2698,4372
ST4.03ch02	7465	.	T	C	460.42	PASS	AC=7;AF=0.083;AN=84;BaseQRankSum=2.507;DP=1477;Dels=0.00;ExcessHet=4.1884;FS=0.000;HaplotypeScore=30.6489;InbreedingCoeff=-0.0871;MLEAC=6;MLEAF=0.071;MQ=28.41;MQ0=70;MQRankSum=7.655;POSITIVE_TRAIN_SITE;QD=2.56;ReadPosRankSum=0.339;SOR=0.001;VQSLOD=1.72;culprit=MQRankSum;SNPEFF_EFFECT=INTERGENIC;SNPEFF_IMPACT=MODIFIER;SNPEFF_FUNCTIONAL_CLASS=NONE;set=variant11	GT:AD:DP:GQ:PL	0/1:37,3:40:99:1460,0,2566,1674,2698,4372	0/1:37,3:40:99:1460,0,2566,1674,2698,4372	0/0:2,0:2:99:1460,0,2566,1674,2698,4372	0/1:1,1:2:99:1460,0,2566,1674,2698,4372
ST4.03ch02	9678	.	A	G	4548.66	PASS	AC=43;AF=0.566;AN=76;BaseQRankSum=0.239;DP=343;Dels=0.00;ExcessHet=0.4974;FS=0.000;HaplotypeScore=0.1446;InbreedingCoeff=-0.0026;MLEAC=44;MLEAF=0.579;MQ=57.24;MQ0=0;MQRankSum=1.790;POSITIVE_TRAIN_SITE;QD=15.26;ReadPosRankSum=2.489;SOR=0.702;VQSLOD=2.99;culprit=ReadPosRankSum;SNPEFF_EFFECT=INTERGENIC;SNPEFF_IMPACT=MODIFIER;SNPEFF_FUNCTIONAL_CLASS=NONE;set=variant11	GT:AD:DP:GQ:PL	0/1:10,26:36:99:1460,0,2566,1674,2698,4372	0/1:22,14:36:99:1460,0,2566,1674,2698,4372	1/1:0,2:2:99:1460,0,2566,1674,2698,4372	0/1:1,1:2:99:1460,0,2566,1674,2698,4372
ST4.03ch02	9799	.	C	T	1064.68	PASS	AC=25;AF=0.431;AN=58;BaseQRankSum=0.648;DP=85;Dels=0.00;ExcessHet=0.0010;FS=0.000;HaplotypeScore=0.5119;InbreedingCoeff=0.2686;MLEAC=23;MLEAF=0.397;MQ=55.18;MQ0=0;MQRankSum=2.414;POSITIVE_TRAIN_SITE;QD=33.27;ReadPosRankSum=-1.651;SOR=0.267;VQSLOD=3.11;culprit=ReadPosRankSum;SNPEFF_EFFECT=INTERGENIC;SNPEFF_IMPACT=MODIFIER;SNPEFF_FUNCTIONAL_CLASS=NONE;set=variant11	GT:AD:DP:GQ:PL	0/1:15,11:26:99:1460,0,2566,1674,2698,4372	0/1:15,13:28:99:1460,0,2566,1674,2698,4372	0/0:2,0:2:99:1460,0,2566,1674,2698,4372	0/1:1,1:2:99:1460,0,2566,1674,2698,4372
ST4.03ch02	9817	.	A	G	256.45	PASS	AC=4;AF=0.069;AN=58;BaseQRankSum=0.697;DP=85;Dels=0.00;ExcessHet=3.4887;FS=0.000;HaplotypeScore=0.0316;InbreedingCoeff=-0.1944;MLEAC=5;MLEAF=0.086;MQ=55.18;MQ0=0;MQRankSum=-6.058;POSITIVE_TRAIN_SITE;QD=10.69;ReadPosRankSum=0.720;SOR=0.050;VQSLOD=2.42;culprit=MQRankSum;SNPEFF_EFFECT=INTERGENIC;SNPEFF_IMPACT=MODIFIER;SNPEFF_FUNCTIONAL_CLASS=NONE;set=variant11	GT:AD:DP:GQ:PL	0/0:26,0:26:99:1460,0,2566,1674,2698,4372	0/1:25,3:28:99:1460,0,2566,1674,2698,4372	0/1:1,1:2:99:1460,0,2566,1674,2698,4372	0/0:2,0:2:99:1460,0,2566,1674,2698,4372
ST4.03ch02	9840	.	T	A	259.58	PASS	AC=4;AF=0.069;AN=58;BaseQRankSum=1.770;DP=85;Dels=0.00;ExcessHet=3.4887;FS=0.000;HaplotypeScore=0.0976;InbreedingCoeff=-0.1961;MLEAC=5;MLEAF=0.086;MQ=55.18;MQ0=0;MQRankSum=-6.058;POSITIVE_TRAIN_SITE;QD=10.82;ReadPosRankSum=0.236;SOR=0.050;VQSLOD=2.45;culprit=MQRankSum;SNPEFF_EFFECT=INTERGENIC;SNPEFF_IMPACT=MODIFIER;SNPEFF_FUNCTIONAL_CLASS=NONE;set=variant11	GT:AD:DP:GQ:PL	0/0:26,0:26:99:1460,0,2566,1674,2698,4372	0/1:25,3:28:99:1460,0,2566,1674,2698,4372	0/1:1,1:2:99:1460,0,2566,1674,2698,4372	0/0:2,0:2:99:1460,0,2566,1674,2698,4372
ST4.03ch02	9852	.	C	T	256.45	PASS	AC=4;AF=0.069;AN=58;BaseQRankSum=-0.352;DP=85;Dels=0.00;ExcessHet=3.4887;FS=0.000;HaplotypeScore=0.0000;InbreedingCoeff=-0.1944;MLEAC=5;MLEAF=0.086;MQ=55.18;MQ0=0;MQRankSum=-6.058;POSITIVE_TRAIN_SITE;QD=10.69;ReadPosRankSum=-0.905;SOR=0.050;VQSLOD=2.35;culprit=ReadPosRankSum;SNPEFF_EFFECT=INTERGENIC;SNPEFF_IMPACT=MODIFIER;SNPEFF_FUNCTIONAL_CLASS=NONE;set=variant11	GT:AD:DP:GQ:PL	0/0:26,0:26:99:1460,0,2566,1674,2698,4372	0/1:25,3:28:99:1460,0,2566,1674,2698,4372	0/1:1,1:2:99:1460,0,2566,1674,2698,4372	0/0:2,0:2:99:1460,0,2566,1674,2698,4372
ST4.03ch02	9879	.	C	A	256.45	PASS	AC=4;AF=0.069;AN=58;BaseQRankSum=1.504;DP=86;Dels=0.00;ExcessHet=3.4887;FS=0.000;HaplotypeScore=0.0000;InbreedingCoeff=-0.1944;MLEAC=5;MLEAF=0.086;MQ=54.86;MQ0=1;MQRankSum=-6.058;POSITIVE_TRAIN_SITE;QD=10.69;ReadPosRankSum=-1.009;SOR=0.050;VQSLOD=2.33;culprit=ReadPosRankSum;SNPEFF_EFFECT=INTERGENIC;SNPEFF_IMPACT=MODIFIER;SNPEFF_FUNCTIONAL_CLASS=NONE;set=variant11	GT:AD:DP:GQ:PL	0/0:26,0:26:99:1460,0,2566,1674,2698,4372	0/1:25,3:28:99:1460,0,2566,1674,2698,4372	0/1:1,1:2:99:1460,0,2566,1674,2698,4372	0/0:2,0:2:99:1460,0,2566,1674,2698,4372
ST4.03ch02	10477	.	A	G	4217.28	PASS	AC=50;AF=0.714;AN=70;BaseQRankSum=-0.515;DP=127;Dels=0.00;ExcessHet=0.0000;FS=0.000;HaplotypeScore=0.0000;InbreedingCoeff=0.5176;MLEAC=55;MLEAF=0.786;MQ=59.86;MQ0=0;MQRankSum=0.079;QD=31.50;ReadPosRankSum=0.404;SOR=3.541;VQSLOD=2.83;culprit=MQRankSum;SNPEFF_EFFECT=INTERGENIC;SNPEFF_IMPACT=MODIFIER;SNPEFF_FUNCTIONAL_CLASS=NONE;set=variant11	GT:AD:DP:GQ:PL	0/1:8,28:36:99:1460,0,2566,1674,2698,4372	0/1:11,19:30:99:1460,0,2566,1674,2698,4372	1/1:0,2:2:99:1460,0,2566,1674,2698,4372	0/1:1,1:2:99:1460,0,2566,1674,2698,4372
ST4.03ch02	11827	.	G	T	4530.09	PASS	AC=44;AF=0.564;AN=78;BaseQRankSum=-0.898;DP=371;Dels=0.00;ExcessHet=0.2002;FS=0.000;HaplotypeScore=0.0491;InbreedingCoeff=0.0633;MLEAC=45;MLEAF=0.577;MQ=55.09;MQ0=1;MQRankSum=-2.631;POSITIVE_TRAIN_SITE;QD=14.03;ReadPosRankSum=0.514;SOR=0.693;VQSLOD=3.86;culprit=MQRankSum;SNPEFF_EFFECT=INTERGENIC;SNPEFF_IMPACT=MODIFIER;SNPEFF_FUNCTIONAL_CLASS=NONE;set=variant11	GT:AD:DP:GQ:PL	0/1:10,26:36:99:1460,0,2566,1674,2698,4372	0/1:23,15:38:99:1460,0,2566,1674,2698,4372	1/1:0,2:2:99:1460,0,2566,1674,2698,4372	0/1:1,1:2:99:1460,0,2566,1674,2698,4372
ST4.03ch02	11855	.	C	T	4533.09	PASS	AC=44;AF=0.564;AN=78;BaseQRankSum=0.413;DP=371;Dels=0.00;ExcessHet=0.2002;FS=0.000;HaplotypeScore=0.0724;InbreedingCoeff=0.0633;MLEAC=45;MLEAF=0.577;MQ=55.09;MQ0=1;MQRankSum=-0.957;POSITIVE_TRAIN_SITE;QD=14.03;ReadPosRankSum=-0.325;SOR=0.693;VQSLOD=4.06;culprit=ReadPosRankSum;SNPEFF_EFFECT=INTERGENIC;SNPEFF_IMPACT=MODIFIER;SNPEFF_FUNCTIONAL_CLASS=NONE;set=variant11	GT:AD:DP:GQ:PL	0/1:10,26:36:99:1460,0,2566,1674,2698,4372	0/1:23,15:38:99:1460,0,2566,1674,2698,4372	1/1:0,2:2:99:1460,0,2566,1674,2698,4372	0/1:1,1:2:99:1460,0,2566,1674,2698,4372
ST4.03ch02	12005	.	A	G	1765.84	PASS	AC=39;AF=0.629;AN=62;BaseQRankSum=-0.016;DP=105;Dels=0.00;ExcessHet=0.0103;FS=0.000;HaplotypeScore=0.0591;InbreedingCoeff=0.2757;MLEAC=39;MLEAF=0.629;MQ=45.62;MQ0=0;MQRankSum=-8.212;POSITIVE_TRAIN_SITE;QD=24.19;ReadPosRankSum=-0.016;SOR=1.064;VQSLOD=1.80;culprit=MQRankSum;SNPEFF_EFFECT=INTERGENIC;SNPEFF_IMPACT=MODIFIER;SNPEFF_FUNCTIONAL_CLASS=NONE;set=variant11	GT:AD:DP:GQ:PL	0/1:7,27:34:99:1460,0,2566,1674,2698,4372	0/1:15,9:24:99:1460,0,2566,1674,2698,4372	1/1:0,2:2:99:1460,0,2566,1674,2698,4372	0/1:1,1:2:99:1460,0,2566,1674,2698,4372
ST4.03ch02	12069	.	T	C	1679.87	PASS	AC=38;AF=0.613;AN=62;BaseQRankSum=0.323;DP=103;Dels=0.00;ExcessHet=0.0023;FS=0.000;HaplotypeScore=0.0911;InbreedingCoeff=0.3185;MLEAC=38;MLEAF=0.613;MQ=45.29;MQ0=0;MQRankSum=-8.657;POSITIVE_TRAIN_SITE;QD=23.33;ReadPosRankSum=-0.450;SOR=1.022;VQSLOD=1.78;culprit=MQRankSum;SNPEFF_EFFECT=INTERGENIC;SNPEFF_IMPACT=MODIFIER;SNPEFF_FUNCTIONAL_CLASS=NONE;set=variant11	GT:AD:DP:GQ:PL	0/1:8,26:34:99:1460,0,2566,1674,2698,4372	0/1:15,9:24:99:1460,0,2566,1674,2698,4372	1/1:0,2:2:99:1460,0,2566,1674,2698,4372	0/1:1,1:2:99:1460,0,2566,1674,2698,4372
ST4.03ch02	12072	.	G	A	1699.3	PASS	AC=38;AF=0.613;AN=62;BaseQRankSum=0.290;DP=103;Dels=0.00;ExcessHet=0.0023;FS=0.000;HaplotypeScore=0.0615;InbreedingCoeff=0.3237;MLEAC=38;MLEAF=0.613;MQ=45.29;MQ0=0;MQRankSum=-8.657;POSITIVE_TRAIN_SITE;QD=23.60;ReadPosRankSum=-0.203;SOR=1.022;VQSLOD=1.78;culprit=MQRankSum;SNPEFF_EFFECT=INTERGENIC;SNPEFF_IMPACT=MODIFIER;SNPEFF_FUNCTIONAL_CLASS=NONE;set=variant11	GT:AD:DP:GQ:PL	0/1:8,26:34:99:1460,0,2566,1674,2698,4372	0/1:15,9:24:99:1460,0,2566,1674,2698,4372	1/1:0,2:2:99:1460,0,2566,1674,2698,4372	0/1:1,1:2:99:1460,0,2566,1674,2698,4372
ST4.03ch02	12089	.	T	C	1670.3	PASS	AC=38;AF=0.613;AN=62;BaseQRankSum=-0.573;DP=101;Dels=0.00;ExcessHet=0.0023;FS=0.000;HaplotypeScore=0.0913;InbreedingCoeff=0.3237;MLEAC=38;MLEAF=0.613;MQ=45.17;MQ0=0;MQRankSum=-8.568;POSITIVE_TRAIN_SITE;QD=23.86;ReadPosRankSum=-0.697;SOR=1.029;VQSLOD=1.79;culprit=MQRankSum;SNPEFF_EFFECT=INTERGENIC;SNPEFF_IMPACT=MODIFIER;SNPEFF_FUNCTIONAL_CLASS=NONE;set=variant11	GT:AD:DP:GQ:PL	0/1:8,26:34:99:1460,0,2566,1674,2698,4372	0/1:15,9:24:99:1460,0,2566,1674,2698,4372	1/1:0,2:2:99:1460,0,2566,1674,2698,4372	0/1:1,1:2:99:1460,0,2566,1674,2698,4372
ST4.03ch02	12092	.	G	A	1676.3	PASS	AC=38;AF=0.613;AN=62;BaseQRankSum=0.532;DP=101;Dels=0.00;ExcessHet=0.0023;FS=0.000;HaplotypeScore=0.0913;InbreedingCoeff=0.3237;MLEAC=38;MLEAF=0.613;MQ=45.17;MQ0=0;MQRankSum=-8.568;POSITIVE_TRAIN_SITE;QD=23.95;ReadPosRankSum=-2.036;SOR=1.029;VQSLOD=1.80;culprit=ReadPosRankSum;SNPEFF_EFFECT=INTERGENIC;SNPEFF_IMPACT=MODIFIER;SNPEFF_FUNCTIONAL_CLASS=NONE;set=variant11	GT:AD:DP:GQ:PL	0/1:8,26:34:99:1460,0,2566,1674,2698,4372	0/1:15,9:24:99:1460,0,2566,1674,2698,4372	1/1:0,2:2:99:1460,0,2566,1674,2698,4372	0/1:1,1:2:99:1460,0,2566,1674,2698,4372
ST4.03ch02	13759	.	C	A	1733.16	PASS	AC=33;AF=0.611;AN=54;BaseQRankSum=1.115;DP=66;Dels=0.00;ExcessHet=0.0001;FS=0.000;HaplotypeScore=0.0000;InbreedingCoeff=0.3817;MLEAC=35;MLEAF=0.648;MQ=59.64;MQ0=0;MQRankSum=-1.501;POSITIVE_TRAIN_SITE;QD=23.92;ReadPosRankSum=0.785;SOR=1.681;VQSLOD=4.00;culprit=ReadPosRankSum;SNPEFF_EFFECT=INTERGENIC;SNPEFF_IMPACT=MODIFIER;SNPEFF_FUNCTIONAL_CLASS=NONE;set=variant11	GT:AD:DP:GQ:PL	0/1:8,24:32:99:1460,0,2566,1674,2698,4372	0/1:11,7:18:99:1460,0,2566,1674,2698,4372	1/1:0,2:2:99:1460,0,2566,1674,2698,4372	0/0:2,0:2:99:1460,0,2566,1674,2698,4372
ST4.03ch02	13923	.	C	T	1979.02	PASS	AC=34;AF=0.630;AN=54;BaseQRankSum=0.914;DP=82;Dels=0.00;ExcessHet=0.0010;FS=4.810;HaplotypeScore=0.1388;InbreedingCoeff=0.3207;MLEAC=37;MLEAF=0.685;MQ=59.56;MQ0=0;MQRankSum=-0.765;POSITIVE_TRAIN_SITE;QD=32.44;ReadPosRankSum=1.795;SOR=0.045;VQSLOD=3.75;culprit=ReadPosRankSum;SNPEFF_EFFECT=INTERGENIC;SNPEFF_IMPACT=MODIFIER;SNPEFF_FUNCTIONAL_CLASS=NONE;set=variant11	GT:AD:DP:GQ:PL	0/1:8,22:30:99:1460,0,2566,1674,2698,4372	0/1:11,9:20:99:1460,0,2566,1674,2698,4372	1/1:0,2:2:99:1460,0,2566,1674,2698,4372	0/1:1,1:2:99:1460,0,2566,1674,2698,4372
ST4.03ch02	13926	.	A	G	1980.03	PASS	AC=34;AF=0.630;AN=54;BaseQRankSum=1.062;DP=82;Dels=0.00;ExcessHet=0.0010;FS=4.810;HaplotypeScore=0.1388;InbreedingCoeff=0.3207;MLEAC=37;MLEAF=0.685;MQ=59.56;MQ0=0;MQRankSum=-0.722;POSITIVE_TRAIN_SITE;QD=32.46;ReadPosRankSum=0.659;SOR=0.045;VQSLOD=4.04;culprit=ReadPosRankSum;SNPEFF_EFFECT=INTERGENIC;SNPEFF_IMPACT=MODIFIER;SNPEFF_FUNCTIONAL_CLASS=NONE;set=variant11	GT:AD:DP:GQ:PL	0/1:8,22:30:99:1460,0,2566,1674,2698,4372	0/1:11,9:20:99:1460,0,2566,1674,2698,4372	1/1:0,2:2:99:1460,0,2566,1674,2698,4372	0/1:1,1:2:99:1460,0,2566,1674,2698,4372
ST4.03ch02	14105	.	T	A	2784.07	PASS	AC=44;AF=0.667;AN=66;BaseQRankSum=0.985;DP=96;Dels=0.00;ExcessHet=0.0001;FS=0.000;HaplotypeScore=0.1411;InbreedingCoeff=0.3779;MLEAC=46;MLEAF=0.697;MQ=60.00;MQ0=0;MQRankSum=0.977;POSITIVE_TRAIN_SITE;QD=29.09;ReadPosRankSum=-0.501;SOR=3.030;VQSLOD=3.84;culprit=MQRankSum;SNPEFF_EFFECT=INTERGENIC;SNPEFF_IMPACT=MODIFIER;SNPEFF_FUNCTIONAL_CLASS=NONE;set=variant11	GT:AD:DP:GQ:PL	0/1:7,23:30:99:1460,0,2566,1674,2698,4372	0/1:13,19:32:99:1460,0,2566,1674,2698,4372	1/1:0,2:2:99:1460,0,2566,1674,2698,4372	0/0:2,0:2:99:1460,0,2566,1674,2698,4372
ST4.03ch02	14123	.	C	T	2780.31	PASS	AC=32;AF=0.400;AN=80;BaseQRankSum=1.243;DP=206;Dels=0.00;ExcessHet=0.0403;FS=2.530;HaplotypeScore=0.1145;InbreedingCoeff=0.1521;MLEAC=31;MLEAF=0.388;MQ=60.00;MQ0=0;MQRankSum=-0.656;POSITIVE_TRAIN_SITE;QD=23.56;ReadPosRankSum=-4.202;SOR=0.155;VQSLOD=2.22;culprit=ReadPosRankSum;SNPEFF_EFFECT=INTERGENIC;SNPEFF_IMPACT=MODIFIER;SNPEFF_FUNCTIONAL_CLASS=NONE;set=variant11	GT:AD:DP:GQ:PL	0/1:26,12:38:99:1460,0,2566,1674,2698,4372	0/1:19,19:38:99:1460,0,2566,1674,2698,4372	0/0:2,0:2:99:1460,0,2566,1674,2698,4372	0/1:1,1:2:99:1460,0,2566,1674,2698,4372
ST4.03ch02	14131	.	G	C	4731.31	PASS	AC=48;AF=0.600;AN=80;BaseQRankSum=0.025;DP=208;Dels=0.00;ExcessHet=0.0403;FS=2.523;HaplotypeScore=0.1840;InbreedingCoeff=0.1521;MLEAC=49;MLEAF=0.613;MQ=59.72;MQ0=0;MQRankSum=-0.621;POSITIVE_TRAIN_SITE;QD=28.50;ReadPosRankSum=2.012;SOR=1.919;VQSLOD=3.66;culprit=ReadPosRankSum;SNPEFF_EFFECT=INTERGENIC;SNPEFF_IMPACT=MODIFIER;SNPEFF_FUNCTIONAL_CLASS=NONE;set=variant11	GT:AD:DP:GQ:PL	0/1:12,26:38:99:1460,0,2566,1674,2698,4372	0/1:19,19:38:99:1460,0,2566,1674,2698,4372	1/1:0,2:2:99:1460,0,2566,1674,2698,4372	0/1:1,1:2:99:1460,0,2566,1674,2698,4372
ST4.03ch02	14208	.	C	T	15037.93	PASS	AC=45;AF=0.563;AN=80;BaseQRankSum=-2.057;DP=636;Dels=0.00;ExcessHet=4.2856;FS=0.000;HaplotypeScore=0.3435;InbreedingCoeff=-0.0866;MLEAC=45;MLEAF=0.563;MQ=59.94;MQ0=0;MQRankSum=1.398;POSITIVE_TRAIN_SITE;QD=27.05;ReadPosRankSum=-0.668;SOR=1.344;VQSLOD=3.71;culprit=MQRankSum;SNPEFF_EFFECT=INTERGENIC;SNPEFF_IMPACT=MODIFIER;SNPEFF_FUNCTIONAL_CLASS=NONE;set=variant11	GT:AD:DP:GQ:PL	0/1:12,24:36:99:1460,0,2566,1674,2698,4372	0/1:22,18:40:99:1460,0,2566,1674,2698,4372	1/1:0,2:2:99:1460,0,2566,1674,2698,4372	0/1:1,1:2:99:1460,0,2566,1674,2698,4372
ST4.03ch02	14219	.	C	T	14944.04	PASS	AC=45;AF=0.563;AN=80;BaseQRankSum=0.097;DP=635;Dels=0.00;ExcessHet=4.2856;FS=0.000;HaplotypeScore=0.5554;InbreedingCoeff=-0.0873;MLEAC=45;MLEAF=0.563;MQ=59.94;MQ0=0;MQRankSum=-1.395;POSITIVE_TRAIN_SITE;QD=26.83;ReadPosRankSum=-0.974;SOR=1.338;VQSLOD=3.92;culprit=ReadPosRankSum;SNPEFF_EFFECT=INTERGENIC;SNPEFF_IMPACT=MODIFIER;SNPEFF_FUNCTIONAL_CLASS=NONE;set=variant11	GT:AD:DP:GQ:PL	0/1:12,24:36:99:1460,0,2566,1674,2698,4372	0/1:22,18:40:99:1460,0,2566,1674,2698,4372	1/1:0,2:2:99:1460,0,2566,1674,2698,4372	0/1:1,1:2:99:1460,0,2566,1674,2698,4372
ST4.03ch02	14387	.	C	T	19790.17	PASS	AC=45;AF=0.536;AN=84;BaseQRankSum=2.458;DP=920;Dels=0.00;ExcessHet=5.3627;FS=16.706;HaplotypeScore=1.2798;InbreedingCoeff=-0.1127;MLEAC=45;MLEAF=0.536;MQ=57.69;MQ0=24;MQRankSum=3.003;POSITIVE_TRAIN_SITE;QD=24.40;ReadPosRankSum=4.935;SOR=9.034;VQSLOD=1.68;culprit=ReadPosRankSum;SNPEFF_EFFECT=INTERGENIC;SNPEFF_IMPACT=MODIFIER;SNPEFF_FUNCTIONAL_CLASS=NONE;set=variant11	GT:AD:DP:GQ:PL	0/1:16,24:40:99:1460,0,2566,1674,2698,4372	0/1:22,18:40:99:1460,0,2566,1674,2698,4372	1/1:0,2:2:99:1460,0,2566,1674,2698,4372	0/1:1,1:2:99:1460,0,2566,1674,2698,4372
ST4.03ch02	14415	.	T	C	19927.53	PASS	AC=47;AF=0.560;AN=84;BaseQRankSum=1.920;DP=843;Dels=0.00;ExcessHet=3.0558;FS=0.000;HaplotypeScore=0.6834;InbreedingCoeff=-0.0306;MLEAC=47;MLEAF=0.560;MQ=59.90;MQ0=1;MQRankSum=1.139;POSITIVE_TRAIN_SITE;QD=26.57;ReadPosRankSum=2.619;SOR=1.325;VQSLOD=3.11;culprit=ReadPosRankSum;SNPEFF_EFFECT=INTERGENIC;SNPEFF_IMPACT=MODIFIER;SNPEFF_FUNCTIONAL_CLASS=NONE;set=variant11	GT:AD:DP:GQ:PL	0/1:14,26:40:99:1460,0,2566,1674,2698,4372	0/1:22,18:40:99:1460,0,2566,1674,2698,4372	1/1:0,2:2:99:1460,0,2566,1674,2698,4372	0/1:1,1:2:99:1460,0,2566,1674,2698,4372
ST4.03ch02	14640	.	T	C	156.38	PASS	AC=10;AF=0.294;AN=34;BaseQRankSum=-3.150;DP=48;Dels=0.00;ExcessHet=0.0125;FS=0.000;HaplotypeScore=0.4500;InbreedingCoeff=0.1949;MLEAC=7;MLEAF=0.206;MQ=44.08;MQ0=0;MQRankSum=-4.544;POSITIVE_TRAIN_SITE;QD=11.17;ReadPosRankSum=3.695;SOR=0.178;VQSLOD=2.05;culprit=ReadPosRankSum;SNPEFF_EFFECT=INTERGENIC;SNPEFF_IMPACT=MODIFIER;SNPEFF_FUNCTIONAL_CLASS=NONE;set=variant11	GT:AD:DP:GQ:PL	0/1:9,3:12:99:1460,0,2566,1674,2698,4372	0/1:12,6:18:99:1460,0,2566,1674,2698,4372	0/0:2,0:2:99:1460,0,2566,1674,2698,4372	0/1:1,1:2:99:1460,0,2566,1674,2698,4372
ST4.03ch02	15976	.	G	A	41061.68	PASS	AC=46;AF=0.548;AN=84;BaseQRankSum=1.588;DP=1746;Dels=0.00;ExcessHet=7.2083;FS=0.000;HaplotypeScore=0.8185;InbreedingCoeff=-0.1534;MLEAC=46;MLEAF=0.548;MQ=59.99;MQ0=0;MQRankSum=-0.754;POSITIVE_TRAIN_SITE;QD=25.97;ReadPosRankSum=0.147;SOR=1.312;VQSLOD=4.08;culprit=MQRankSum;SNPEFF_EFFECT=INTERGENIC;SNPEFF_IMPACT=MODIFIER;SNPEFF_FUNCTIONAL_CLASS=NONE;set=variant11	GT:AD:DP:GQ:PL	0/1:14,26:40:99:1460,0,2566,1674,2698,4372	0/1:23,17:40:99:1460,0,2566,1674,2698,4372	1/1:0,2:2:99:1460,0,2566,1674,2698,4372	0/1:1,1:2:99:1460,0,2566,1674,2698,4372
ST4.03ch02	16196	.	C	T	40448.68	PASS	AC=46;AF=0.548;AN=84;BaseQRankSum=6.181;DP=1743;Dels=0.00;ExcessHet=7.2083;FS=0.000;HaplotypeScore=1.1710;InbreedingCoeff=-0.1534;MLEAC=46;MLEAF=0.548;MQ=59.97;MQ0=1;MQRankSum=-0.415;POSITIVE_TRAIN_SITE;QD=25.67;ReadPosRankSum=-0.647;SOR=1.307;VQSLOD=4.01;culprit=ReadPosRankSum;SNPEFF_EFFECT=INTERGENIC;SNPEFF_IMPACT=MODIFIER;SNPEFF_FUNCTIONAL_CLASS=NONE;set=variant11	GT:AD:DP:GQ:PL	0/1:14,26:40:99:1460,0,2566,1674,2698,4372	0/1:23,17:40:99:1460,0,2566,1674,2698,4372	1/1:0,2:2:99:1460,0,2566,1674,2698,4372	0/1:1,1:2:99:1460,0,2566,1674,2698,4372
ST4.03ch02	16408	.	G	A	2765.91	PASS	AC=42;AF=0.656;AN=64;BaseQRankSum=2.117;DP=198;Dels=0.00;ExcessHet=0.0304;FS=0.000;HaplotypeScore=0.2628;InbreedingCoeff=0.0998;MLEAC=43;MLEAF=0.672;MQ=59.91;MQ0=0;MQRankSum=0.051;POSITIVE_TRAIN_SITE;QD=15.81;ReadPosRankSum=1.046;SOR=0.677;VQSLOD=3.93;culprit=ReadPosRankSum;SNPEFF_EFFECT=INTERGENIC;SNPEFF_IMPACT=MODIFIER;SNPEFF_FUNCTIONAL_CLASS=NONE;set=variant11	GT:AD:DP:GQ:PL	0/1:8,22:30:99:1460,0,2566,1674,2698,4372	0/1:13,17:30:99:1460,0,2566,1674,2698,4372	1/1:0,2:2:99:1460,0,2566,1674,2698,4372	0/1:1,1:2:99:1460,0,2566,1674,2698,4372
ST4.03ch02	16461	.	A	G	2769.91	PASS	AC=42;AF=0.656;AN=64;BaseQRankSum=0.647;DP=198;Dels=0.00;ExcessHet=0.0304;FS=0.000;HaplotypeScore=0.1169;InbreedingCoeff=0.0998;MLEAC=43;MLEAF=0.672;MQ=59.91;MQ0=0;MQRankSum=1.518;POSITIVE_TRAIN_SITE;QD=15.83;ReadPosRankSum=-1.185;SOR=0.677;VQSLOD=3.56;culprit=ReadPosRankSum;SNPEFF_EFFECT=INTERGENIC;SNPEFF_IMPACT=MODIFIER;SNPEFF_FUNCTIONAL_CLASS=NONE;set=variant11	GT:AD:DP:GQ:PL	0/1:8,22:30:99:1460,0,2566,1674,2698,4372	0/1:13,17:30:99:1460,0,2566,1674,2698,4372	1/1:0,2:2:99:1460,0,2566,1674,2698,4372	0/1:1,1:2:99:1460,0,2566,1674,2698,4372
ST4.03ch02	17725	.	G	A	5539.89	PASS	AC=33;AF=0.402;AN=82;BaseQRankSum=-1.211;DP=398;Dels=0.00;ExcessHet=4.2550;FS=0.000;HaplotypeScore=0.1340;InbreedingCoeff=-0.1096;MLEAC=33;MLEAF=0.402;MQ=60.00;MQ0=0;MQRankSum=1.403;QD=21.14;ReadPosRankSum=2.622;SOR=0.401;VQSLOD=1.85;culprit=ReadPosRankSum;SNPEFF_EFFECT=INTERGENIC;SNPEFF_IMPACT=MODIFIER;SNPEFF_FUNCTIONAL_CLASS=NONE;set=variant11	GT:AD:DP:GQ:PL	0/1:26,14:40:99:1460,0,2566,1674,2698,4372	0/1:20,18:38:99:1460,0,2566,1674,2698,4372	0/0:2,0:2:99:1460,0,2566,1674,2698,4372	0/1:1,1:2:99:1460,0,2566,1674,2698,4372
ST4.03ch02	17902	.	C	T	8937.06	PASS	AC=49;AF=0.598;AN=82;BaseQRankSum=2.850;DP=411;Dels=0.00;ExcessHet=4.2550;FS=0.000;HaplotypeScore=0.2274;InbreedingCoeff=-0.1052;MLEAC=49;MLEAF=0.598;MQ=60.00;MQ0=0;MQRankSum=1.277;POSITIVE_TRAIN_SITE;QD=26.52;ReadPosRankSum=2.438;SOR=1.081;VQSLOD=3.17;culprit=ReadPosRankSum;SNPEFF_EFFECT=INTERGENIC;SNPEFF_IMPACT=MODIFIER;SNPEFF_FUNCTIONAL_CLASS=NONE;set=variant11	GT:AD:DP:GQ:PL	0/1:14,26:40:99:1460,0,2566,1674,2698,4372	0/1:18,20:38:99:1460,0,2566,1674,2698,4372	1/1:0,2:2:99:1460,0,2566,1674,2698,4372	0/1:1,1:2:99:1460,0,2566,1674,2698,4372
ST4.03ch02	17936	.	A	G	9030.12	PASS	AC=49;AF=0.598;AN=82;BaseQRankSum=3.486;DP=411;Dels=0.00;ExcessHet=4.2550;FS=0.000;HaplotypeScore=0.1807;InbreedingCoeff=-0.5543;MLEAC=49;MLEAF=0.598;MQ=60.00;MQ0=0;MQRankSum=0.061;POSITIVE_TRAIN_SITE;QD=26.80;ReadPosRankSum=-1.873;SOR=1.073;VQSLOD=3.60;culprit=ReadPosRankSum;SNPEFF_EFFECT=INTERGENIC;SNPEFF_IMPACT=MODIFIER;SNPEFF_FUNCTIONAL_CLASS=NONE;set=variant11	GT:AD:DP:GQ:PL	0/1:14,26:40:99:1460,0,2566,1674,2698,4372	0/1:18,20:38:99:1460,0,2566,1674,2698,4372	1/1:0,2:2:99:1460,0,2566,1674,2698,4372	0/1:1,1:2:99:1460,0,2566,1674,2698,4372
ST4.03ch02	17954	.	A	G	1747.59	PASS	AC=37;AF=0.597;AN=62;BaseQRankSum=-0.415;DP=102;Dels=0.00;ExcessHet=0.0629;FS=0.000;HaplotypeScore=0.0913;InbreedingCoeff=0.0925;MLEAC=36;MLEAF=0.581;MQ=60.00;MQ0=0;MQRankSum=0.201;POSITIVE_TRAIN_SITE;QD=32.36;ReadPosRankSum=-0.127;SOR=0.619;VQSLOD=4.01;culprit=MQRankSum;SNPEFF_EFFECT=INTERGENIC;SNPEFF_IMPACT=MODIFIER;SNPEFF_FUNCTIONAL_CLASS=NONE;set=variant11	GT:AD:DP:GQ:PL	0/1:11,21:32:99:1460,0,2566,1674,2698,4372	0/1:13,13:26:99:1460,0,2566,1674,2698,4372	1/1:0,2:2:99:1460,0,2566,1674,2698,4372	0/1:1,1:2:99:1460,0,2566,1674,2698,4372
ST4.03ch02	18477	.	G	A	1185.18	PASS	AC=31;AF=0.912;AN=34;BaseQRankSum=-0.792;DP=33;Dels=0.00;ExcessHet=0.2020;FS=0.000;HaplotypeScore=0.0000;InbreedingCoeff=0.0010;MLEAC=31;MLEAF=0.912;MQ=60.00;MQ0=0;MQRankSum=1.396;POSITIVE_TRAIN_SITE;QD=29.22;ReadPosRankSum=-0.113;SOR=4.743;VQSLOD=3.77;culprit=MQRankSum;SNPEFF_EFFECT=INTERGENIC;SNPEFF_IMPACT=MODIFIER;SNPEFF_FUNCTIONAL_CLASS=NONE;set=variant11	GT:AD:DP:GQ:PL	0/1:1,9:10:99:1460,0,2566,1674,2698,4372	1/1:0,20:20:99:1460,0,2566,1674,2698,4372	1/1:0,2:2:99:1460,0,2566,1674,2698,4372	0/0:2,0:2:99:1460,0,2566,1674,2698,4372
ST4.03ch02	18478	.	G	T	1214.03	PASS	AC=31;AF=0.912;AN=34;BaseQRankSum=-0.717;DP=33;Dels=0.00;ExcessHet=0.2020;FS=0.000;HaplotypeScore=0.0000;InbreedingCoeff=0.0079;MLEAC=31;MLEAF=0.912;MQ=60.00;MQ0=0;MQRankSum=-1.849;POSITIVE_TRAIN_SITE;QD=29.89;ReadPosRankSum=-0.113;SOR=4.743;VQSLOD=4.01;culprit=MQRankSum;SNPEFF_EFFECT=INTERGENIC;SNPEFF_IMPACT=MODIFIER;SNPEFF_FUNCTIONAL_CLASS=NONE;set=variant11	GT:AD:DP:GQ:PL	0/1:1,9:10:99:1460,0,2566,1674,2698,4372	1/1:0,20:20:99:1460,0,2566,1674,2698,4372	1/1:0,2:2:99:1460,0,2566,1674,2698,4372	0/0:2,0:2:99:1460,0,2566,1674,2698,4372
ST4.03ch02	18486	.	G	A	1199.03	PASS	AC=31;AF=0.912;AN=34;BaseQRankSum=-1.396;DP=33;Dels=0.00;ExcessHet=0.2020;FS=0.000;HaplotypeScore=0.0000;InbreedingCoeff=0.0079;MLEAC=31;MLEAF=0.912;MQ=60.00;MQ0=0;MQRankSum=-0.717;POSITIVE_TRAIN_SITE;QD=32.20;ReadPosRankSum=-1.471;SOR=4.743;VQSLOD=3.80;culprit=ReadPosRankSum;SNPEFF_EFFECT=INTERGENIC;SNPEFF_IMPACT=MODIFIER;SNPEFF_FUNCTIONAL_CLASS=NONE;set=variant11	GT:AD:DP:GQ:PL	0/1:1,9:10:99:1460,0,2566,1674,2698,4372	1/1:0,20:20:99:1460,0,2566,1674,2698,4372	1/1:0,2:2:99:1460,0,2566,1674,2698,4372	0/0:2,0:2:99:1460,0,2566,1674,2698,4372
ST4.03ch02	18523	.	T	C	1172.19	PASS	AC=31;AF=0.912;AN=34;BaseQRankSum=-0.189;DP=33;Dels=0.00;ExcessHet=0.2020;FS=0.000;HaplotypeScore=0.1666;InbreedingCoeff=0.0014;MLEAC=31;MLEAF=0.912;MQ=60.00;MQ0=0;MQRankSum=0.264;POSITIVE_TRAIN_SITE;QD=29.15;ReadPosRankSum=0.264;SOR=4.743;VQSLOD=4.00;culprit=MQRankSum;SNPEFF_EFFECT=INTERGENIC;SNPEFF_IMPACT=MODIFIER;SNPEFF_FUNCTIONAL_CLASS=NONE;set=variant11	GT:AD:DP:GQ:PL	0/1:1,9:10:99:1460,0,2566,1674,2698,4372	1/1:0,20:20:99:1460,0,2566,1674,2698,4372	1/1:0,2:2:99:1460,0,2566,1674,2698,4372	0/0:2,0:2:99:1460,0,2566,1674,2698,4372
ST4.03ch02	18777	.	T	C	1047.11	PASS	AC=27;AF=0.900;AN=30;BaseQRankSum=-1.005;DP=31;Dels=0.00;ExcessHet=0.2307;FS=0.000;HaplotypeScore=0.0611;InbreedingCoeff=0.0119;MLEAC=27;MLEAF=0.900;MQ=60.00;MQ0=0;MQRankSum=0.362;QD=29.42;ReadPosRankSum=0.603;SOR=4.615;VQSLOD=2.77;culprit=MQRankSum;SNPEFF_EFFECT=INTERGENIC;SNPEFF_IMPACT=MODIFIER;SNPEFF_FUNCTIONAL_CLASS=NONE;set=variant11	GT:AD:DP:GQ:PL	0/1:1,7:8:99:1460,0,2566,1674,2698,4372	1/1:0,18:18:99:1460,0,2566,1674,2698,4372	1/1:0,2:2:99:1460,0,2566,1674,2698,4372	0/0:2,0:2:99:1460,0,2566,1674,2698,4372
ST4.03ch02	18829	.	T	C	1108.62	PASS	AC=27;AF=0.900;AN=30;BaseQRankSum=-1.488;DP=32;Dels=0.00;ExcessHet=0.2307;FS=0.000;HaplotypeScore=0.1888;InbreedingCoeff=0.0310;MLEAC=27;MLEAF=0.900;MQ=59.74;MQ0=0;MQRankSum=-2.211;POSITIVE_TRAIN_SITE;QD=34.89;ReadPosRankSum=0.603;SOR=4.615;VQSLOD=3.93;culprit=MQRankSum;SNPEFF_EFFECT=INTERGENIC;SNPEFF_IMPACT=MODIFIER;SNPEFF_FUNCTIONAL_CLASS=NONE;set=variant11	GT:AD:DP:GQ:PL	0/1:1,7:8:99:1460,0,2566,1674,2698,4372	1/1:0,18:18:99:1460,0,2566,1674,2698,4372	1/1:0,2:2:99:1460,0,2566,1674,2698,4372	0/0:2,0:2:99:1460,0,2566,1674,2698,4372
ST4.03ch02	18861	.	G	A	1070.47	PASS	AC=27;AF=0.900;AN=30;BaseQRankSum=-1.327;DP=32;Dels=0.00;ExcessHet=0.2307;FS=0.000;HaplotypeScore=0.1277;InbreedingCoeff=0.0308;MLEAC=27;MLEAF=0.900;MQ=59.74;MQ0=0;MQRankSum=-1.005;POSITIVE_TRAIN_SITE;QD=30.37;ReadPosRankSum=0.603;SOR=4.047;VQSLOD=4.05;culprit=ReadPosRankSum;SNPEFF_EFFECT=INTERGENIC;SNPEFF_IMPACT=MODIFIER;SNPEFF_FUNCTIONAL_CLASS=NONE;set=variant11	GT:AD:DP:GQ:PL	0/1:1,7:8:99:1460,0,2566,1674,2698,4372	1/1:0,18:18:99:1460,0,2566,1674,2698,4372	1/1:0,2:2:99:1460,0,2566,1674,2698,4372	0/0:2,0:2:99:1460,0,2566,1674,2698,4372
ST4.03ch02	18863	.	T	C	1090.79	PASS	AC=27;AF=0.900;AN=30;BaseQRankSum=-1.407;DP=32;Dels=0.00;ExcessHet=0.2307;FS=0.000;HaplotypeScore=0.1277;InbreedingCoeff=0.0234;MLEAC=27;MLEAF=0.900;MQ=59.74;MQ0=0;MQRankSum=0.201;POSITIVE_TRAIN_SITE;QD=26.82;ReadPosRankSum=0.603;SOR=4.680;VQSLOD=3.98;culprit=MQRankSum;SNPEFF_EFFECT=INTERGENIC;SNPEFF_IMPACT=MODIFIER;SNPEFF_FUNCTIONAL_CLASS=NONE;set=variant11	GT:AD:DP:GQ:PL	0/1:1,7:8:99:1460,0,2566,1674,2698,4372	1/1:0,18:18:99:1460,0,2566,1674,2698,4372	1/1:0,2:2:99:1460,0,2566,1674,2698,4372	0/0:2,0:2:99:1460,0,2566,1674,2698,4372
ST4.03ch02	19009	.	A	G	3434.23	PASS	AC=47;AF=0.712;AN=66;BaseQRankSum=1.212;DP=202;Dels=0.00;ExcessHet=0.0182;FS=0.722;HaplotypeScore=0.1439;InbreedingCoeff=0.1710;MLEAC=48;MLEAF=0.727;MQ=60.00;MQ0=0;MQRankSum=0.950;POSITIVE_TRAIN_SITE;QD=18.66;ReadPosRankSum=-0.664;SOR=0.598;VQSLOD=3.82;culprit=MQRankSum;SNPEFF_EFFECT=INTERGENIC;SNPEFF_IMPACT=MODIFIER;SNPEFF_FUNCTIONAL_CLASS=NONE;set=variant11	GT:AD:DP:GQ:PL	0/1:6,26:32:99:1460,0,2566,1674,2698,4372	0/1:12,18:30:99:1460,0,2566,1674,2698,4372	1/1:0,2:2:99:1460,0,2566,1674,2698,4372	0/1:1,1:2:99:1460,0,2566,1674,2698,4372
ST4.03ch02	19056	.	A	G	3440.64	PASS	AC=47;AF=0.712;AN=66;BaseQRankSum=-1.172;DP=202;Dels=0.00;ExcessHet=0.0182;FS=0.000;HaplotypeScore=1.4791;InbreedingCoeff=0.1505;MLEAC=49;MLEAF=0.742;MQ=60.00;MQ0=0;MQRankSum=-1.064;POSITIVE_TRAIN_SITE;QD=18.70;ReadPosRankSum=1.197;SOR=0.598;VQSLOD=3.94;culprit=ReadPosRankSum;SNPEFF_EFFECT=INTERGENIC;SNPEFF_IMPACT=MODIFIER;SNPEFF_FUNCTIONAL_CLASS=NONE;set=variant11	GT:AD:DP:GQ:PL	0/1:6,26:32:99:1460,0,2566,1674,2698,4372	0/1:12,18:30:99:1460,0,2566,1674,2698,4372	1/1:0,2:2:99:1460,0,2566,1674,2698,4372	0/1:1,1:2:99:1460,0,2566,1674,2698,4372
ST4.03ch02	19648	.	G	A	780.36	PASS	AC=19;AF=0.413;AN=46;BaseQRankSum=0.621;DP=60;Dels=0.00;ExcessHet=0.0010;FS=0.000;HaplotypeScore=0.0000;InbreedingCoeff=0.3184;MLEAC=19;MLEAF=0.413;MQ=60.00;MQ0=0;MQRankSum=0.130;POSITIVE_TRAIN_SITE;QD=32.52;ReadPosRankSum=-0.913;SOR=0.298;VQSLOD=3.91;culprit=ReadPosRankSum;SNPEFF_EFFECT=INTERGENIC;SNPEFF_IMPACT=MODIFIER;SNPEFF_FUNCTIONAL_CLASS=NONE;set=variant11	GT:AD:DP:GQ:PL	0/1:14,4:18:99:1460,0,2566,1674,2698,4372	0/1:10,14:24:99:1460,0,2566,1674,2698,4372	0/0:2,0:2:99:1460,0,2566,1674,2698,4372	0/1:1,1:2:99:1460,0,2566,1674,2698,4372
ST4.03ch02	19683	.	G	T	4700.72	PASS	AC=55;AF=0.786;AN=70;BaseQRankSum=0.125;DP=202;Dels=0.00;ExcessHet=0.0627;FS=24.302;HaplotypeScore=1.3617;InbreedingCoeff=0.5756;MLEAC=55;MLEAF=0.786;MQ=60.00;MQ0=0;MQRankSum=-0.140;POSITIVE_TRAIN_SITE;QD=27.98;ReadPosRankSum=-2.998;SOR=2.333;VQSLOD=2.99;culprit=ReadPosRankSum;SNPEFF_EFFECT=INTERGENIC;SNPEFF_IMPACT=MODIFIER;SNPEFF_FUNCTIONAL_CLASS=NONE;set=variant11	GT:AD:DP:GQ:PL	0/1:3,29:32:99:1460,0,2566,1674,2698,4372	0/1:11,23:34:99:1460,0,2566,1674,2698,4372	1/1:0,2:2:99:1460,0,2566,1674,2698,4372	0/1:1,1:2:99:1460,0,2566,1674,2698,4372
ST4.03ch02	19946	.	T	C	191.05	PASS	AC=8;AF=0.174;AN=46;BaseQRankSum=1.169;DP=53;Dels=0.00;ExcessHet=0.0114;FS=0.000;HaplotypeScore=0.1263;InbreedingCoeff=0.1656;MLEAC=7;MLEAF=0.152;MQ=56.78;MQ0=0;MQRankSum=4.190;POSITIVE_TRAIN_SITE;QD=27.29;ReadPosRankSum=-4.243;SOR=0.029;VQSLOD=1.86;culprit=ReadPosRankSum;SNPEFF_EFFECT=INTERGENIC;SNPEFF_IMPACT=MODIFIER;SNPEFF_FUNCTIONAL_CLASS=NONE;set=variant11	GT:AD:DP:GQ:PL	0/1:18,4:22:99:1460,0,2566,1674,2698,4372	0/1:17,3:20:99:1460,0,2566,1674,2698,4372	0/1:1,1:2:99:1460,0,2566,1674,2698,4372	0/0:2,0:2:99:1460,0,2566,1674,2698,4372
ST4.03ch02	19954	.	T	C	191.49	PASS	AC=8;AF=0.174;AN=46;BaseQRankSum=0.591;DP=53;Dels=0.00;ExcessHet=0.0114;FS=0.000;HaplotypeScore=0.0398;InbreedingCoeff=0.1568;MLEAC=8;MLEAF=0.174;MQ=56.78;MQ0=0;MQRankSum=4.059;POSITIVE_TRAIN_SITE;QD=27.36;ReadPosRankSum=-4.243;SOR=0.029;VQSLOD=1.86;culprit=ReadPosRankSum;SNPEFF_EFFECT=INTERGENIC;SNPEFF_IMPACT=MODIFIER;SNPEFF_FUNCTIONAL_CLASS=NONE;set=variant11	GT:AD:DP:GQ:PL	0/1:18,4:22:99:1460,0,2566,1674,2698,4372	0/1:17,3:20:99:1460,0,2566,1674,2698,4372	0/1:1,1:2:99:1460,0,2566,1674,2698,4372	0/0:2,0:2:99:1460,0,2566,1674,2698,4372
ST4.03ch02	19981	.	G	C	212.32	PASS	AC=8;AF=0.182;AN=44;BaseQRankSum=-0.806;DP=58;Dels=0.00;ExcessHet=0.0131;FS=30.430;HaplotypeScore=0.0416;InbreedingCoeff=0.1632;MLEAC=7;MLEAF=0.159;MQ=59.69;MQ0=0;MQRankSum=-0.083;POSITIVE_TRAIN_SITE;QD=9.65;ReadPosRankSum=1.122;SOR=0.001;VQSLOD=3.92;culprit=ReadPosRankSum;SNPEFF_EFFECT=INTERGENIC;SNPEFF_IMPACT=MODIFIER;SNPEFF_FUNCTIONAL_CLASS=NONE;set=variant11	GT:AD:DP:GQ:PL	0/1:18,4:22:99:1460,0,2566,1674,2698,4372	0/1:15,3:18:99:1460,0,2566,1674,2698,4372	0/1:1,1:2:99:1460,0,2566,1674,2698,4372	0/0:2,0:2:99:1460,0,2566,1674,2698,4372
ST4.03ch02	20017	.	T	C	212.32	PASS	AC=8;AF=0.182;AN=44;BaseQRankSum=-0.554;DP=58;Dels=0.00;ExcessHet=0.0131;FS=30.430;HaplotypeScore=0.0416;InbreedingCoeff=0.1632;MLEAC=7;MLEAF=0.159;MQ=59.69;MQ0=0;MQRankSum=1.263;POSITIVE_TRAIN_SITE;QD=9.65;ReadPosRankSum=-1.608;SOR=0.000;VQSLOD=3.49;culprit=ReadPosRankSum;SNPEFF_EFFECT=INTERGENIC;SNPEFF_IMPACT=MODIFIER;SNPEFF_FUNCTIONAL_CLASS=NONE;set=variant11	GT:AD:DP:GQ:PL	0/1:18,4:22:99:1460,0,2566,1674,2698,4372	0/1:15,3:18:99:1460,0,2566,1674,2698,4372	0/1:1,1:2:99:1460,0,2566,1674,2698,4372	0/0:2,0:2:99:1460,0,2566,1674,2698,4372
ST4.03ch02	20032	.	T	G	1570.56	PASS	AC=33;AF=0.750;AN=44;BaseQRankSum=0.615;DP=58;Dels=0.00;ExcessHet=0.0141;FS=0.000;HaplotypeScore=0.4014;InbreedingCoeff=0.1825;MLEAC=34;MLEAF=0.773;MQ=59.69;MQ0=0;MQRankSum=-0.417;POSITIVE_TRAIN_SITE;QD=31.06;ReadPosRankSum=0.040;SOR=0.168;VQSLOD=4.07;culprit=MQRankSum;SNPEFF_EFFECT=INTERGENIC;SNPEFF_IMPACT=MODIFIER;SNPEFF_FUNCTIONAL_CLASS=NONE;set=variant11	GT:AD:DP:GQ:PL	0/1:3,19:22:99:1460,0,2566,1674,2698,4372	0/1:7,11:18:99:1460,0,2566,1674,2698,4372	1/1:0,2:2:99:1460,0,2566,1674,2698,4372	0/1:1,1:2:99:1460,0,2566,1674,2698,4372
ST4.03ch02	20041	.	A	G	191.89	PASS	AC=8;AF=0.182;AN=44;BaseQRankSum=1.355;DP=51;Dels=0.00;ExcessHet=0.0131;FS=0.000;HaplotypeScore=0.4014;InbreedingCoeff=0.1728;MLEAC=7;MLEAF=0.159;MQ=59.64;MQ0=0;MQRankSum=0.178;POSITIVE_TRAIN_SITE;QD=27.41;ReadPosRankSum=-0.041;SOR=0.031;VQSLOD=4.01;culprit=MQRankSum;SNPEFF_EFFECT=INTERGENIC;SNPEFF_IMPACT=MODIFIER;SNPEFF_FUNCTIONAL_CLASS=NONE;set=variant11	GT:AD:DP:GQ:PL	0/1:18,4:22:99:1460,0,2566,1674,2698,4372	0/1:15,3:18:99:1460,0,2566,1674,2698,4372	0/1:1,1:2:99:1460,0,2566,1674,2698,4372	0/0:2,0:2:99:1460,0,2566,1674,2698,4372
ST4.03ch02	20066	.	G	A	190.35	PASS	AC=8;AF=0.182;AN=44;BaseQRankSum=-1.510;DP=50;Dels=0.00;ExcessHet=0.0131;FS=0.000;HaplotypeScore=0.0000;InbreedingCoeff=0.1633;MLEAC=7;MLEAF=0.159;MQ=59.89;MQ0=0;MQRankSum=-0.224;POSITIVE_TRAIN_SITE;QD=27.19;ReadPosRankSum=-1.789;SOR=0.033;VQSLOD=3.66;culprit=ReadPosRankSum;SNPEFF_EFFECT=INTERGENIC;SNPEFF_IMPACT=MODIFIER;SNPEFF_FUNCTIONAL_CLASS=NONE;set=variant11	GT:AD:DP:GQ:PL	0/1:18,4:22:99:1460,0,2566,1674,2698,4372	0/1:15,3:18:99:1460,0,2566,1674,2698,4372	0/1:1,1:2:99:1460,0,2566,1674,2698,4372	0/0:2,0:2:99:1460,0,2566,1674,2698,4372
ST4.03ch02	20722	.	C	A	22153.11	PASS	AC=67;AF=0.985;AN=68;BaseQRankSum=2.202;DP=536;Dels=0.00;ExcessHet=3.0103;FS=0.000;HaplotypeScore=0.3549;InbreedingCoeff=-0.0179;MLEAC=68;MLEAF=1.00;MQ=60.00;MQ0=0;MQRankSum=-1.670;POSITIVE_TRAIN_SITE;QD=32.86;ReadPosRankSum=1.620;SOR=10.364;VQSLOD=3.78;culprit=ReadPosRankSum;SNPEFF_EFFECT=INTERGENIC;SNPEFF_IMPACT=MODIFIER;SNPEFF_FUNCTIONAL_CLASS=NONE;set=variant11	GT:AD:DP:GQ:PL	1/1:0,32:32:99:1460,0,2566,1674,2698,4372	1/1:0,32:32:99:1460,0,2566,1674,2698,4372	0/1:1,1:2:99:1460,0,2566,1674,2698,4372	1/1:0,2:2:99:1460,0,2566,1674,2698,4372
ST4.03ch02	21581	.	G	A	4799.8	PASS	AC=41;AF=0.820;AN=50;BaseQRankSum=0.321;DP=131;Dels=0.00;ExcessHet=0.3432;FS=82.429;HaplotypeScore=0.2699;InbreedingCoeff=0.1048;MLEAC=40;MLEAF=0.800;MQ=59.87;MQ0=0;MQRankSum=2.311;POSITIVE_TRAIN_SITE;QD=28.30;ReadPosRankSum=4.989;SOR=9.608;VQSLOD=1.70;culprit=ReadPosRankSum;SNPEFF_EFFECT=INTERGENIC;SNPEFF_IMPACT=MODIFIER;SNPEFF_FUNCTIONAL_CLASS=NONE;set=variant11	GT:AD:DP:GQ:PL	0/1:6,18:24:99:1460,0,2566,1674,2698,4372	0/1:2,20:22:99:1460,0,2566,1674,2698,4372	1/1:0,2:2:99:1460,0,2566,1674,2698,4372	0/1:1,1:2:99:1460,0,2566,1674,2698,4372
ST4.03ch02	21593	.	G	A	4848.87	PASS	AC=41;AF=0.820;AN=50;BaseQRankSum=0.926;DP=131;Dels=0.00;ExcessHet=0.3432;FS=82.616;HaplotypeScore=0.2665;InbreedingCoeff=0.1050;MLEAC=42;MLEAF=0.840;MQ=59.87;MQ0=0;MQRankSum=0.688;POSITIVE_TRAIN_SITE;QD=22.96;ReadPosRankSum=4.989;SOR=9.608;VQSLOD=1.79;culprit=ReadPosRankSum;SNPEFF_EFFECT=INTERGENIC;SNPEFF_IMPACT=MODIFIER;SNPEFF_FUNCTIONAL_CLASS=NONE;set=variant11	GT:AD:DP:GQ:PL	0/1:6,18:24:99:1460,0,2566,1674,2698,4372	0/1:2,20:22:99:1460,0,2566,1674,2698,4372	1/1:0,2:2:99:1460,0,2566,1674,2698,4372	0/1:1,1:2:99:1460,0,2566,1674,2698,4372
ST4.03ch02	21625	.	G	A	5071.05	PASS	AC=41;AF=0.788;AN=52;BaseQRankSum=-0.411;DP=142;Dels=0.00;ExcessHet=0.1156;FS=74.736;HaplotypeScore=0.2114;InbreedingCoeff=0.1574;MLEAC=43;MLEAF=0.827;MQ=59.88;MQ0=0;MQRankSum=1.314;POSITIVE_TRAIN_SITE;QD=31.91;ReadPosRankSum=-6.219;SOR=9.704;VQSLOD=1.88;culprit=ReadPosRankSum;SNPEFF_EFFECT=INTERGENIC;SNPEFF_IMPACT=MODIFIER;SNPEFF_FUNCTIONAL_CLASS=NONE;set=variant11	GT:AD:DP:GQ:PL	0/1:8,18:26:99:1460,0,2566,1674,2698,4372	0/1:2,20:22:99:1460,0,2566,1674,2698,4372	1/1:0,2:2:99:1460,0,2566,1674,2698,4372	0/1:1,1:2:99:1460,0,2566,1674,2698,4372
ST4.03ch02	21670	.	A	C	283.6	PASS	AC=12;AF=0.353;AN=34;BaseQRankSum=-0.103;DP=38;Dels=0.00;ExcessHet=0.0066;FS=4.434;HaplotypeScore=0.0000;InbreedingCoeff=0.2245;MLEAC=12;MLEAF=0.353;MQ=60.00;MQ0=0;MQRankSum=0.240;POSITIVE_TRAIN_SITE;QD=33.37;ReadPosRankSum=1.682;SOR=0.798;VQSLOD=3.72;culprit=ReadPosRankSum;SNPEFF_EFFECT=INTERGENIC;SNPEFF_IMPACT=MODIFIER;SNPEFF_FUNCTIONAL_CLASS=NONE;set=variant11	GT:AD:DP:GQ:PL	0/1:9,7:16:99:1460,0,2566,1674,2698,4372	0/1:11,3:14:99:1460,0,2566,1674,2698,4372	1/1:0,2:2:99:1460,0,2566,1674,2698,4372	0/0:2,0:2:99:1460,0,2566,1674,2698,4372
ST4.03ch02	21671	.	G	A	292.6	PASS	AC=12;AF=0.353;AN=34;BaseQRankSum=-0.687;DP=38;Dels=0.00;ExcessHet=0.0066;FS=4.434;HaplotypeScore=0.0000;InbreedingCoeff=0.2245;MLEAC=12;MLEAF=0.353;MQ=60.00;MQ0=0;MQRankSum=0.000;POSITIVE_TRAIN_SITE;QD=36.15;ReadPosRankSum=0.927;SOR=0.798;VQSLOD=3.96;culprit=ReadPosRankSum;SNPEFF_EFFECT=INTERGENIC;SNPEFF_IMPACT=MODIFIER;SNPEFF_FUNCTIONAL_CLASS=NONE;set=variant11	GT:AD:DP:GQ:PL	0/1:9,7:16:99:1460,0,2566,1674,2698,4372	0/1:11,3:14:99:1460,0,2566,1674,2698,4372	1/1:0,2:2:99:1460,0,2566,1674,2698,4372	0/0:2,0:2:99:1460,0,2566,1674,2698,4372
ST4.03ch02	21699	.	C	G	290.6	PASS	AC=12;AF=0.353;AN=34;BaseQRankSum=-1.339;DP=38;Dels=0.00;ExcessHet=0.0066;FS=4.434;HaplotypeScore=0.1127;InbreedingCoeff=0.2246;MLEAC=12;MLEAF=0.353;MQ=60.00;MQ0=0;MQRankSum=-0.927;POSITIVE_TRAIN_SITE;QD=32.65;ReadPosRankSum=-0.893;SOR=0.798;VQSLOD=3.97;culprit=ReadPosRankSum;SNPEFF_EFFECT=INTERGENIC;SNPEFF_IMPACT=MODIFIER;SNPEFF_FUNCTIONAL_CLASS=NONE;set=variant11	GT:AD:DP:GQ:PL	0/1:9,7:16:99:1460,0,2566,1674,2698,4372	0/1:11,3:14:99:1460,0,2566,1674,2698,4372	1/1:0,2:2:99:1460,0,2566,1674,2698,4372	0/0:2,0:2:99:1460,0,2566,1674,2698,4372
ST4.03ch02	21899	.	T	C	446.59	PASS	AC=14;AF=0.368;AN=38;BaseQRankSum=-1.385;DP=38;Dels=0.00;ExcessHet=0.0019;FS=6.039;HaplotypeScore=0.0000;InbreedingCoeff=0.3057;MLEAC=15;MLEAF=0.395;MQ=60.00;MQ0=0;MQRankSum=0.523;POSITIVE_TRAIN_SITE;QD=28.93;ReadPosRankSum=0.585;SOR=2.833;VQSLOD=3.94;culprit=MQRankSum;SNPEFF_EFFECT=INTERGENIC;SNPEFF_IMPACT=MODIFIER;SNPEFF_FUNCTIONAL_CLASS=NONE;set=variant11	GT:AD:DP:GQ:PL	0/1:13,5:18:99:1460,0,2566,1674,2698,4372	0/1:8,8:16:99:1460,0,2566,1674,2698,4372	0/1:1,1:2:99:1460,0,2566,1674,2698,4372	0/0:2,0:2:99:1460,0,2566,1674,2698,4372
ST4.03ch02	21904	.	T	A	446.59	PASS	AC=14;AF=0.368;AN=38;BaseQRankSum=-0.862;DP=38;Dels=0.00;ExcessHet=0.0019;FS=6.039;HaplotypeScore=0.0000;InbreedingCoeff=0.3058;MLEAC=15;MLEAF=0.395;MQ=60.00;MQ0=0;MQRankSum=-0.154;POSITIVE_TRAIN_SITE;QD=26.21;ReadPosRankSum=0.738;SOR=2.833;VQSLOD=4.00;culprit=ReadPosRankSum;SNPEFF_EFFECT=INTERGENIC;SNPEFF_IMPACT=MODIFIER;SNPEFF_FUNCTIONAL_CLASS=NONE;set=variant11	GT:AD:DP:GQ:PL	0/1:13,5:18:99:1460,0,2566,1674,2698,4372	0/1:8,8:16:99:1460,0,2566,1674,2698,4372	0/1:1,1:2:99:1460,0,2566,1674,2698,4372	0/0:2,0:2:99:1460,0,2566,1674,2698,4372
ST4.03ch02	21930	.	G	C	523.83	PASS	AC=16;AF=0.400;AN=40;BaseQRankSum=0.390;DP=67;Dels=0.00;ExcessHet=0.0008;FS=0.000;HaplotypeScore=0.0000;InbreedingCoeff=0.3153;MLEAC=16;MLEAF=0.400;MQ=59.43;MQ0=0;MQRankSum=-0.198;POSITIVE_TRAIN_SITE;QD=15.41;ReadPosRankSum=0.045;SOR=0.765;VQSLOD=4.05;culprit=MQRankSum;SNPEFF_EFFECT=INTERGENIC;SNPEFF_IMPACT=MODIFIER;SNPEFF_FUNCTIONAL_CLASS=NONE;set=variant11	GT:AD:DP:GQ:PL	0/1:13,5:18:99:1460,0,2566,1674,2698,4372	0/1:8,10:18:99:1460,0,2566,1674,2698,4372	0/1:1,1:2:99:1460,0,2566,1674,2698,4372	0/0:2,0:2:99:1460,0,2566,1674,2698,4372
ST4.03ch02	21941	.	A	G	523.83	PASS	AC=16;AF=0.400;AN=40;BaseQRankSum=2.819;DP=67;Dels=0.00;ExcessHet=0.0008;FS=0.000;HaplotypeScore=0.0000;InbreedingCoeff=0.3153;MLEAC=16;MLEAF=0.400;MQ=59.43;MQ0=0;MQRankSum=-1.246;POSITIVE_TRAIN_SITE;QD=15.41;ReadPosRankSum=-0.722;SOR=0.765;VQSLOD=3.99;culprit=ReadPosRankSum;SNPEFF_EFFECT=INTERGENIC;SNPEFF_IMPACT=MODIFIER;SNPEFF_FUNCTIONAL_CLASS=NONE;set=variant11	GT:AD:DP:GQ:PL	0/1:13,5:18:99:1460,0,2566,1674,2698,4372	0/1:8,10:18:99:1460,0,2566,1674,2698,4372	0/1:1,1:2:99:1460,0,2566,1674,2698,4372	0/0:2,0:2:99:1460,0,2566,1674,2698,4372
ST4.03ch02	21942	.	C	T	523.83	PASS	AC=16;AF=0.400;AN=40;BaseQRankSum=1.489;DP=67;Dels=0.00;ExcessHet=0.0008;FS=0.000;HaplotypeScore=0.0000;InbreedingCoeff=0.3153;MLEAC=16;MLEAF=0.400;MQ=59.43;MQ0=0;MQRankSum=-0.441;POSITIVE_TRAIN_SITE;QD=15.41;ReadPosRankSum=-0.927;SOR=0.765;VQSLOD=3.95;culprit=ReadPosRankSum;SNPEFF_EFFECT=INTERGENIC;SNPEFF_IMPACT=MODIFIER;SNPEFF_FUNCTIONAL_CLASS=NONE;set=variant11	GT:AD:DP:GQ:PL	0/1:13,5:18:99:1460,0,2566,1674,2698,4372	0/1:8,10:18:99:1460,0,2566,1674,2698,4372	0/1:1,1:2:99:1460,0,2566,1674,2698,4372	0/0:2,0:2:99:1460,0,2566,1674,2698,4372
ST4.03ch02	21944	.	G	A	523.83	PASS	AC=16;AF=0.400;AN=40;BaseQRankSum=-0.748;DP=67;Dels=0.00;ExcessHet=0.0008;FS=0.000;HaplotypeScore=0.0000;InbreedingCoeff=0.3153;MLEAC=16;MLEAF=0.400;MQ=59.43;MQ0=0;MQRankSum=-1.118;POSITIVE_TRAIN_SITE;QD=15.41;ReadPosRankSum=-1.451;SOR=0.765;VQSLOD=3.80;culprit=ReadPosRankSum;SNPEFF_EFFECT=INTERGENIC;SNPEFF_IMPACT=MODIFIER;SNPEFF_FUNCTIONAL_CLASS=NONE;set=variant11	GT:AD:DP:GQ:PL	0/1:13,5:18:99:1460,0,2566,1674,2698,4372	0/1:8,10:18:99:1460,0,2566,1674,2698,4372	0/1:1,1:2:99:1460,0,2566,1674,2698,4372	0/0:2,0:2:99:1460,0,2566,1674,2698,4372
ST4.03ch02	21952	.	T	C	523.83	PASS	AC=16;AF=0.400;AN=40;BaseQRankSum=1.272;DP=67;Dels=0.00;ExcessHet=0.0008;FS=0.000;HaplotypeScore=0.0000;InbreedingCoeff=0.3153;MLEAC=16;MLEAF=0.400;MQ=59.43;MQ0=0;MQRankSum=-1.655;POSITIVE_TRAIN_SITE;QD=15.41;ReadPosRankSum=-0.403;SOR=0.765;VQSLOD=4.00;culprit=ReadPosRankSum;SNPEFF_EFFECT=INTERGENIC;SNPEFF_IMPACT=MODIFIER;SNPEFF_FUNCTIONAL_CLASS=NONE;set=variant11	GT:AD:DP:GQ:PL	0/1:13,5:18:99:1460,0,2566,1674,2698,4372	0/1:8,10:18:99:1460,0,2566,1674,2698,4372	0/1:1,1:2:99:1460,0,2566,1674,2698,4372	0/0:2,0:2:99:1460,0,2566,1674,2698,4372
ST4.03ch02	21979	.	T	C	482.83	PASS	AC=16;AF=0.400;AN=40;BaseQRankSum=-0.128;DP=54;Dels=0.00;ExcessHet=0.0008;FS=12.409;HaplotypeScore=0.1415;InbreedingCoeff=0.3153;MLEAC=16;MLEAF=0.400;MQ=59.30;MQ0=0;MQRankSum=-1.234;POSITIVE_TRAIN_SITE;QD=30.32;ReadPosRankSum=3.089;SOR=5.421;VQSLOD=3.07;culprit=ReadPosRankSum;SNPEFF_EFFECT=INTERGENIC;SNPEFF_IMPACT=MODIFIER;SNPEFF_FUNCTIONAL_CLASS=NONE;set=variant11	GT:AD:DP:GQ:PL	0/1:13,5:18:99:1460,0,2566,1674,2698,4372	0/1:8,10:18:99:1460,0,2566,1674,2698,4372	0/1:1,1:2:99:1460,0,2566,1674,2698,4372	0/0:2,0:2:99:1460,0,2566,1674,2698,4372
ST4.03ch02	21981	.	G	T	484.83	PASS	AC=16;AF=0.400;AN=40;BaseQRankSum=-0.089;DP=54;Dels=0.00;ExcessHet=0.0008;FS=12.409;HaplotypeScore=0.1415;InbreedingCoeff=0.3153;MLEAC=16;MLEAF=0.400;MQ=59.30;MQ0=0;MQRankSum=-0.977;POSITIVE_TRAIN_SITE;QD=33.46;ReadPosRankSum=3.563;SOR=5.421;VQSLOD=2.75;culprit=ReadPosRankSum;SNPEFF_EFFECT=INTERGENIC;SNPEFF_IMPACT=MODIFIER;SNPEFF_FUNCTIONAL_CLASS=NONE;set=variant11	GT:AD:DP:GQ:PL	0/1:13,5:18:99:1460,0,2566,1674,2698,4372	0/1:8,10:18:99:1460,0,2566,1674,2698,4372	0/1:1,1:2:99:1460,0,2566,1674,2698,4372	0/0:2,0:2:99:1460,0,2566,1674,2698,4372
ST4.03ch02	22055	.	C	T	18852.46	PASS	AC=48;AF=0.585;AN=82;BaseQRankSum=1.711;DP=661;Dels=0.00;ExcessHet=5.4449;FS=0.000;HaplotypeScore=0.2945;InbreedingCoeff=-0.1441;MLEAC=49;MLEAF=0.598;MQ=60.00;MQ0=0;MQRankSum=-0.115;POSITIVE_TRAIN_SITE;QD=30.26;ReadPosRankSum=0.206;SOR=2.200;VQSLOD=4.05;culprit=MQRankSum;SNPEFF_EFFECT=INTERGENIC;SNPEFF_IMPACT=MODIFIER;SNPEFF_FUNCTIONAL_CLASS=NONE;set=variant11	GT:AD:DP:GQ:PL	0/1:13,27:40:99:1460,0,2566,1674,2698,4372	0/1:20,18:38:99:1460,0,2566,1674,2698,4372	1/1:0,2:2:99:1460,0,2566,1674,2698,4372	0/1:1,1:2:99:1460,0,2566,1674,2698,4372
ST4.03ch02	22073	.	A	G	20559.84	PASS	AC=52;AF=0.619;AN=84;BaseQRankSum=0.257;DP=707;Dels=0.00;ExcessHet=10.7114;FS=0.000;HaplotypeScore=1.6934;InbreedingCoeff=-0.2669;MLEAC=54;MLEAF=0.643;MQ=59.98;MQ0=0;MQRankSum=1.944;POSITIVE_TRAIN_SITE;QD=30.64;ReadPosRankSum=-1.496;SOR=2.368;VQSLOD=3.34;culprit=ReadPosRankSum;SNPEFF_EFFECT=INTERGENIC;SNPEFF_IMPACT=MODIFIER;SNPEFF_FUNCTIONAL_CLASS=NONE;set=variant11	GT:AD:DP:GQ:PL	0/1:12,28:40:99:1460,0,2566,1674,2698,4372	0/1:19,21:40:99:1460,0,2566,1674,2698,4372	1/1:0,2:2:99:1460,0,2566,1674,2698,4372	0/1:1,1:2:99:1460,0,2566,1674,2698,4372
ST4.03ch02	22077	.	G	A	18261.03	PASS	AC=44;AF=0.524;AN=84;BaseQRankSum=-0.178;DP=707;Dels=0.00;ExcessHet=11.1455;FS=0.000;HaplotypeScore=1.8004;InbreedingCoeff=-0.2407;MLEAC=45;MLEAF=0.536;MQ=59.98;MQ0=0;MQRankSum=0.173;POSITIVE_TRAIN_SITE;QD=27.96;ReadPosRankSum=4.299;SOR=1.800;VQSLOD=2.17;culprit=ReadPosRankSum;SNPEFF_EFFECT=INTERGENIC;SNPEFF_IMPACT=MODIFIER;SNPEFF_FUNCTIONAL_CLASS=NONE;set=variant11	GT:AD:DP:GQ:PL	0/1:15,25:40:99:1460,0,2566,1674,2698,4372	0/1:24,16:40:99:1460,0,2566,1674,2698,4372	1/1:0,2:2:99:1460,0,2566,1674,2698,4372	0/1:1,1:2:99:1460,0,2566,1674,2698,4372
ST4.03ch02	22282	.	C	T	18595.07	PASS	AC=46;AF=0.548;AN=84;BaseQRankSum=0.273;DP=698;Dels=0.00;ExcessHet=7.2083;FS=0.000;HaplotypeScore=1.9554;InbreedingCoeff=-0.1829;MLEAC=47;MLEAF=0.560;MQ=60.00;MQ0=0;MQRankSum=0.100;POSITIVE_TRAIN_SITE;QD=28.74;ReadPosRankSum=-3.533;SOR=1.883;VQSLOD=2.61;culprit=ReadPosRankSum;SNPEFF_EFFECT=INTERGENIC;SNPEFF_IMPACT=MODIFIER;SNPEFF_FUNCTIONAL_CLASS=NONE;set=variant11	GT:AD:DP:GQ:PL	0/1:14,26:40:99:1460,0,2566,1674,2698,4372	0/1:23,17:40:99:1460,0,2566,1674,2698,4372	1/1:0,2:2:99:1460,0,2566,1674,2698,4372	0/1:1,1:2:99:1460,0,2566,1674,2698,4372
ST4.03ch02	22490	.	T	A	1029.01	PASS	AC=20;AF=0.455;AN=44;BaseQRankSum=-0.556;DP=74;Dels=0.00;ExcessHet=0.0067;FS=0.000;HaplotypeScore=0.9468;InbreedingCoeff=0.2837;MLEAC=18;MLEAF=0.409;MQ=59.71;MQ0=0;MQRankSum=1.954;POSITIVE_TRAIN_SITE;QD=28.78;ReadPosRankSum=-0.446;SOR=0.388;VQSLOD=3.57;culprit=MQRankSum;SNPEFF_EFFECT=INTERGENIC;SNPEFF_IMPACT=MODIFIER;SNPEFF_FUNCTIONAL_CLASS=NONE;set=variant11	GT:AD:DP:GQ:PL	0/1:5,11:16:99:1460,0,2566,1674,2698,4372	0/1:16,8:24:99:1460,0,2566,1674,2698,4372	0/1:1,1:2:99:1460,0,2566,1674,2698,4372	0/0:2,0:2:99:1460,0,2566,1674,2698,4372
ST4.03ch02	22568	.	C	A	1341.79	PASS	AC=23;AF=0.442;AN=52;BaseQRankSum=0.458;DP=87;Dels=0.00;ExcessHet=0.2870;FS=0.000;HaplotypeScore=0.0737;InbreedingCoeff=-0.0023;MLEAC=23;MLEAF=0.442;MQ=59.97;MQ0=0;MQRankSum=0.133;POSITIVE_TRAIN_SITE;QD=34.40;ReadPosRankSum=1.836;SOR=0.475;VQSLOD=3.67;culprit=ReadPosRankSum;SNPEFF_EFFECT=INTERGENIC;SNPEFF_IMPACT=MODIFIER;SNPEFF_FUNCTIONAL_CLASS=NONE;set=variant11	GT:AD:DP:GQ:PL	0/1:12,8:20:99:1460,0,2566,1674,2698,4372	0/1:14,14:28:99:1460,0,2566,1674,2698,4372	0/0:2,0:2:99:1460,0,2566,1674,2698,4372	0/1:1,1:2:99:1460,0,2566,1674,2698,4372
ST4.03ch02	22589	.	T	G	1327.4	PASS	AC=23;AF=0.442;AN=52;BaseQRankSum=1.117;DP=87;Dels=0.00;ExcessHet=0.2870;FS=0.000;HaplotypeScore=0.6537;InbreedingCoeff=0.0014;MLEAC=23;MLEAF=0.442;MQ=59.97;MQ0=0;MQRankSum=-1.100;POSITIVE_TRAIN_SITE;QD=34.04;ReadPosRankSum=0.569;SOR=0.475;VQSLOD=4.05;culprit=ReadPosRankSum;SNPEFF_EFFECT=INTERGENIC;SNPEFF_IMPACT=MODIFIER;SNPEFF_FUNCTIONAL_CLASS=NONE;set=variant11	GT:AD:DP:GQ:PL	0/1:12,8:20:99:1460,0,2566,1674,2698,4372	0/1:14,14:28:99:1460,0,2566,1674,2698,4372	0/0:2,0:2:99:1460,0,2566,1674,2698,4372	0/1:1,1:2:99:1460,0,2566,1674,2698,4372
ST4.03ch02	22592	.	C	T	1333.4	PASS	AC=23;AF=0.442;AN=52;BaseQRankSum=1.767;DP=87;Dels=0.00;ExcessHet=0.2870;FS=0.000;HaplotypeScore=0.0352;InbreedingCoeff=0.0014;MLEAC=23;MLEAF=0.442;MQ=59.97;MQ0=0;MQRankSum=-0.869;POSITIVE_TRAIN_SITE;QD=34.19;ReadPosRankSum=0.543;SOR=0.475;VQSLOD=4.06;culprit=ReadPosRankSum;SNPEFF_EFFECT=INTERGENIC;SNPEFF_IMPACT=MODIFIER;SNPEFF_FUNCTIONAL_CLASS=NONE;set=variant11	GT:AD:DP:GQ:PL	0/1:12,8:20:99:1460,0,2566,1674,2698,4372	0/1:14,14:28:99:1460,0,2566,1674,2698,4372	0/0:2,0:2:99:1460,0,2566,1674,2698,4372	0/1:1,1:2:99:1460,0,2566,1674,2698,4372
ST4.03ch02	22593	.	A	G	1337.41	PASS	AC=23;AF=0.442;AN=52;BaseQRankSum=1.365;DP=87;Dels=0.00;ExcessHet=0.2870;FS=0.000;HaplotypeScore=0.0352;InbreedingCoeff=0.0019;MLEAC=23;MLEAF=0.442;MQ=59.97;MQ0=0;MQRankSum=-0.749;POSITIVE_TRAIN_SITE;QD=34.29;ReadPosRankSum=1.510;SOR=0.475;VQSLOD=3.85;culprit=ReadPosRankSum;SNPEFF_EFFECT=INTERGENIC;SNPEFF_IMPACT=MODIFIER;SNPEFF_FUNCTIONAL_CLASS=NONE;set=variant11	GT:AD:DP:GQ:PL	0/1:12,8:20:99:1460,0,2566,1674,2698,4372	0/1:14,14:28:99:1460,0,2566,1674,2698,4372	0/0:2,0:2:99:1460,0,2566,1674,2698,4372	0/1:1,1:2:99:1460,0,2566,1674,2698,4372
ST4.03ch02	22602	.	A	G	1313.39	PASS	AC=23;AF=0.442;AN=52;BaseQRankSum=1.801;DP=87;Dels=0.00;ExcessHet=0.2870;FS=0.000;HaplotypeScore=0.0352;InbreedingCoeff=0.0012;MLEAC=23;MLEAF=0.442;MQ=59.97;MQ0=0;MQRankSum=0.543;POSITIVE_TRAIN_SITE;QD=33.68;ReadPosRankSum=-0.954;SOR=0.475;VQSLOD=3.84;culprit=ReadPosRankSum;SNPEFF_EFFECT=INTERGENIC;SNPEFF_IMPACT=MODIFIER;SNPEFF_FUNCTIONAL_CLASS=NONE;set=variant11	GT:AD:DP:GQ:PL	0/1:12,8:20:99:1460,0,2566,1674,2698,4372	0/1:14,14:28:99:1460,0,2566,1674,2698,4372	0/0:2,0:2:99:1460,0,2566,1674,2698,4372	0/1:1,1:2:99:1460,0,2566,1674,2698,4372
ST4.03ch02	22608	.	A	G	1344.4	PASS	AC=23;AF=0.442;AN=52;BaseQRankSum=3.085;DP=87;Dels=0.00;ExcessHet=0.2870;FS=0.000;HaplotypeScore=0.0705;InbreedingCoeff=0.0015;MLEAC=23;MLEAF=0.442;MQ=59.97;MQ0=0;MQRankSum=0.561;POSITIVE_TRAIN_SITE;QD=34.47;ReadPosRankSum=-0.252;SOR=0.475;VQSLOD=3.95;culprit=MQRankSum;SNPEFF_EFFECT=INTERGENIC;SNPEFF_IMPACT=MODIFIER;SNPEFF_FUNCTIONAL_CLASS=NONE;set=variant11	GT:AD:DP:GQ:PL	0/1:12,8:20:99:1460,0,2566,1674,2698,4372	0/1:14,14:28:99:1460,0,2566,1674,2698,4372	0/0:2,0:2:99:1460,0,2566,1674,2698,4372	0/1:1,1:2:99:1460,0,2566,1674,2698,4372
ST4.03ch02	22624	.	A	C	1339.4	PASS	AC=23;AF=0.442;AN=52;BaseQRankSum=0.501;DP=87;Dels=0.00;ExcessHet=0.2870;FS=0.000;HaplotypeScore=0.6888;InbreedingCoeff=0.0014;MLEAC=23;MLEAF=0.442;MQ=59.97;MQ0=0;MQRankSum=0.655;POSITIVE_TRAIN_SITE;QD=34.34;ReadPosRankSum=-0.466;SOR=0.475;VQSLOD=3.91;culprit=MQRankSum;SNPEFF_EFFECT=INTERGENIC;SNPEFF_IMPACT=MODIFIER;SNPEFF_FUNCTIONAL_CLASS=NONE;set=variant11	GT:AD:DP:GQ:PL	0/1:12,8:20:99:1460,0,2566,1674,2698,4372	0/1:14,14:28:99:1460,0,2566,1674,2698,4372	0/0:2,0:2:99:1460,0,2566,1674,2698,4372	0/1:1,1:2:99:1460,0,2566,1674,2698,4372
ST4.03ch02	22636	.	G	A	1309.39	PASS	AC=23;AF=0.442;AN=52;BaseQRankSum=0.851;DP=87;Dels=0.00;ExcessHet=0.2870;FS=0.000;HaplotypeScore=0.6536;InbreedingCoeff=0.0012;MLEAC=23;MLEAF=0.442;MQ=59.97;MQ0=0;MQRankSum=-0.355;POSITIVE_TRAIN_SITE;QD=33.57;ReadPosRankSum=0.389;SOR=0.475;VQSLOD=4.06;culprit=MQRankSum;SNPEFF_EFFECT=INTERGENIC;SNPEFF_IMPACT=MODIFIER;SNPEFF_FUNCTIONAL_CLASS=NONE;set=variant11	GT:AD:DP:GQ:PL	0/1:12,8:20:99:1460,0,2566,1674,2698,4372	0/1:14,14:28:99:1460,0,2566,1674,2698,4372	0/0:2,0:2:99:1460,0,2566,1674,2698,4372	0/1:1,1:2:99:1460,0,2566,1674,2698,4372
ST4.03ch02	22641	.	G	C	1337.4	PASS	AC=23;AF=0.442;AN=52;BaseQRankSum=0.458;DP=87;Dels=0.00;ExcessHet=0.2870;FS=0.000;HaplotypeScore=0.0000;InbreedingCoeff=0.0014;MLEAC=23;MLEAF=0.442;MQ=59.97;MQ0=0;MQRankSum=1.057;POSITIVE_TRAIN_SITE;QD=34.29;ReadPosRankSum=-0.381;SOR=0.475;VQSLOD=3.84;culprit=MQRankSum;SNPEFF_EFFECT=INTERGENIC;SNPEFF_IMPACT=MODIFIER;SNPEFF_FUNCTIONAL_CLASS=NONE;set=variant11	GT:AD:DP:GQ:PL	0/1:12,8:20:99:1460,0,2566,1674,2698,4372	0/1:14,14:28:99:1460,0,2566,1674,2698,4372	0/0:2,0:2:99:1460,0,2566,1674,2698,4372	0/1:1,1:2:99:1460,0,2566,1674,2698,4372
ST4.03ch02	22776	.	C	T	3987.49	PASS	AC=59;AF=0.797;AN=74;BaseQRankSum=-0.206;DP=129;Dels=0.00;ExcessHet=1.4983;FS=0.000;HaplotypeScore=0.7544;InbreedingCoeff=-2.5035;MLEAC=57;MLEAF=0.770;MQ=60.00;MQ0=0;MQRankSum=-2.243;POSITIVE_TRAIN_SITE;QD=25.39;ReadPosRankSum=0.503;SOR=2.851;VQSLOD=3.94;culprit=MQRankSum;SNPEFF_EFFECT=INTERGENIC;SNPEFF_IMPACT=MODIFIER;SNPEFF_FUNCTIONAL_CLASS=NONE;set=variant11	GT:AD:DP:GQ:PL	0/1:8,30:38:99:1460,0,2566,1674,2698,4372	0/1:6,26:32:99:1460,0,2566,1674,2698,4372	1/1:0,2:2:99:1460,0,2566,1674,2698,4372	0/1:1,1:2:99:1460,0,2566,1674,2698,4372
ST4.03ch02	24831	.	C	G	741.81	PASS	AC=18;AF=0.600;AN=30;BaseQRankSum=-0.931;DP=36;Dels=0.00;ExcessHet=0.2135;FS=0.000;HaplotypeScore=0.0000;InbreedingCoeff=0.0679;MLEAC=18;MLEAF=0.600;MQ=58.66;MQ0=0;MQRankSum=-0.449;QD=24.07;ReadPosRankSum=-2.439;SOR=1.061;VQSLOD=2.16;culprit=ReadPosRankSum;SNPEFF_EFFECT=INTERGENIC;SNPEFF_IMPACT=MODIFIER;SNPEFF_FUNCTIONAL_CLASS=NONE;set=variant11	GT:AD:DP:GQ:PL	0/1:6,6:12:99:1460,0,2566,1674,2698,4372	0/1:5,9:14:99:1460,0,2566,1674,2698,4372	1/1:0,2:2:99:1460,0,2566,1674,2698,4372	0/1:1,1:2:99:1460,0,2566,1674,2698,4372
ST4.03ch02	25210	.	C	T	3309.61	PASS	AC=47;AF=0.635;AN=74;BaseQRankSum=1.753;DP=182;Dels=0.00;ExcessHet=1.0283;FS=0.000;HaplotypeScore=0.6069;InbreedingCoeff=-0.1366;MLEAC=46;MLEAF=0.622;MQ=45.71;MQ0=1;MQRankSum=4.177;POSITIVE_TRAIN_SITE;QD=24.88;ReadPosRankSum=-2.352;SOR=0.749;VQSLOD=2.14;culprit=ReadPosRankSum;SNPEFF_EFFECT=INTERGENIC;SNPEFF_IMPACT=MODIFIER;SNPEFF_FUNCTIONAL_CLASS=NONE;set=variant11	GT:AD:DP:GQ:PL	0/1:13,27:40:99:1460,0,2566,1674,2698,4372	0/1:13,17:30:99:1460,0,2566,1674,2698,4372	1/1:0,2:2:99:1460,0,2566,1674,2698,4372	0/1:1,1:2:99:1460,0,2566,1674,2698,4372
ST4.03ch02	25396	.	C	A	155.49	PASS	AC=7;AF=0.350;AN=20;BaseQRankSum=0.429;DP=15;Dels=0.00;ExcessHet=0.0473;FS=0.000;HaplotypeScore=0.0000;InbreedingCoeff=0.2681;MLEAC=7;MLEAF=0.350;MQ=60.00;MQ0=0;MQRankSum=1.408;POSITIVE_TRAIN_SITE;QD=32.45;ReadPosRankSum=1.776;SOR=0.260;VQSLOD=3.44;culprit=ReadPosRankSum;SNPEFF_EFFECT=INTERGENIC;SNPEFF_IMPACT=MODIFIER;SNPEFF_FUNCTIONAL_CLASS=NONE;set=variant11	GT:AD:DP:GQ:PL	0/1:2,2:4:99:1460,0,2566,1674,2698,4372	0/1:10,2:12:99:1460,0,2566,1674,2698,4372	1/1:0,2:2:99:1460,0,2566,1674,2698,4372	0/1:1,1:2:99:1460,0,2566,1674,2698,4372
ST4.03ch02	25511	.	G	A	2117.83	PASS	AC=27;AF=0.450;AN=60;BaseQRankSum=2.085;DP=105;Dels=0.00;ExcessHet=0.0694;FS=0.000;HaplotypeScore=0.0639;InbreedingCoeff=0.1227;MLEAC=29;MLEAF=0.483;MQ=60.00;MQ0=0;MQRankSum=0.847;POSITIVE_TRAIN_SITE;QD=31.14;ReadPosRankSum=-0.287;SOR=0.921;VQSLOD=3.89;culprit=MQRankSum;SNPEFF_EFFECT=INTERGENIC;SNPEFF_IMPACT=MODIFIER;SNPEFF_FUNCTIONAL_CLASS=NONE;set=variant11	GT:AD:DP:GQ:PL	0/1:11,13:24:99:1460,0,2566,1674,2698,4372	0/1:21,11:32:99:1460,0,2566,1674,2698,4372	1/1:0,2:2:99:1460,0,2566,1674,2698,4372	0/1:1,1:2:99:1460,0,2566,1674,2698,4372
ST4.03ch02	25620	.	C	T	2299.46	PASS	AC=29;AF=0.468;AN=62;BaseQRankSum=0.870;DP=120;Dels=0.00;ExcessHet=0.0451;FS=0.000;HaplotypeScore=0.0295;InbreedingCoeff=0.1689;MLEAC=30;MLEAF=0.484;MQ=60.00;MQ0=0;MQRankSum=-0.524;POSITIVE_TRAIN_SITE;QD=31.50;ReadPosRankSum=0.972;SOR=0.796;VQSLOD=3.99;culprit=ReadPosRankSum;SNPEFF_EFFECT=INTERGENIC;SNPEFF_IMPACT=MODIFIER;SNPEFF_FUNCTIONAL_CLASS=NONE;set=variant11	GT:AD:DP:GQ:PL	0/1:13,13:26:99:1460,0,2566,1674,2698,4372	0/1:19,13:32:99:1460,0,2566,1674,2698,4372	1/1:0,2:2:99:1460,0,2566,1674,2698,4372	0/1:1,1:2:99:1460,0,2566,1674,2698,4372
ST4.03ch02	26212	.	A	G	130.81	PASS	AC=9;AF=0.118;AN=76;BaseQRankSum=1.567;DP=874;Dels=0.00;ExcessHet=1.1828;FS=0.000;HaplotypeScore=7.7616;InbreedingCoeff=-0.0586;MLEAC=8;MLEAF=0.105;MQ=25.54;MQ0=0;MQRankSum=3.230;POSITIVE_TRAIN_SITE;QD=1.26;ReadPosRankSum=0.356;SOR=0.000;VQSLOD=3.05;culprit=MQRankSum;SNPEFF_EFFECT=INTERGENIC;SNPEFF_IMPACT=MODIFIER;SNPEFF_FUNCTIONAL_CLASS=NONE;set=variant11	GT:AD:DP:GQ:PL	0/1:31,3:34:99:1460,0,2566,1674,2698,4372	0/1:33,5:38:99:1460,0,2566,1674,2698,4372	0/1:1,1:2:99:1460,0,2566,1674,2698,4372	0/0:2,0:2:99:1460,0,2566,1674,2698,4372
ST4.03ch02	26219	.	G	A	304.47	PASS	AC=12;AF=0.162;AN=74;BaseQRankSum=2.466;DP=878;Dels=0.00;ExcessHet=2.4779;FS=0.000;HaplotypeScore=8.3220;InbreedingCoeff=-0.1273;MLEAC=12;MLEAF=0.162;MQ=25.48;MQ0=0;MQRankSum=3.968;POSITIVE_TRAIN_SITE;QD=1.38;ReadPosRankSum=0.674;SOR=0.001;VQSLOD=2.64;culprit=MQRankSum;SNPEFF_EFFECT=INTERGENIC;SNPEFF_IMPACT=MODIFIER;SNPEFF_FUNCTIONAL_CLASS=NONE;set=variant11	GT:AD:DP:GQ:PL	0/1:30,2:32:99:1460,0,2566,1674,2698,4372	0/1:29,9:38:99:1460,0,2566,1674,2698,4372	0/1:1,1:2:99:1460,0,2566,1674,2698,4372	0/0:2,0:2:99:1460,0,2566,1674,2698,4372
ST4.03ch02	26220	.	A	G	544.06	PASS	AC=13;AF=0.171;AN=76;BaseQRankSum=-0.442;DP=878;Dels=0.00;ExcessHet=8.3795;FS=0.000;HaplotypeScore=8.0091;InbreedingCoeff=-0.2864;MLEAC=15;MLEAF=0.197;MQ=25.48;MQ0=0;MQRankSum=3.953;POSITIVE_TRAIN_SITE;QD=1.45;ReadPosRankSum=-0.450;SOR=0.008;VQSLOD=2.67;culprit=MQRankSum;SNPEFF_EFFECT=INTERGENIC;SNPEFF_IMPACT=MODIFIER;SNPEFF_FUNCTIONAL_CLASS=NONE;set=variant11	GT:AD:DP:GQ:PL	0/1:30,4:34:99:1460,0,2566,1674,2698,4372	0/1:30,8:38:99:1460,0,2566,1674,2698,4372	0/1:1,1:2:99:1460,0,2566,1674,2698,4372	0/0:2,0:2:99:1460,0,2566,1674,2698,4372
ST4.03ch02	26228	.	C	T	321.25	PASS	AC=6;AF=0.079;AN=76;BaseQRankSum=-0.157;DP=887;Dels=0.00;ExcessHet=4.2875;FS=0.000;HaplotypeScore=6.7271;InbreedingCoeff=-0.1559;MLEAC=7;MLEAF=0.092;MQ=25.59;MQ0=0;MQRankSum=6.450;POSITIVE_TRAIN_SITE;QD=2.22;ReadPosRankSum=-0.639;SOR=0.048;VQSLOD=1.80;culprit=MQRankSum;SNPEFF_EFFECT=INTERGENIC;SNPEFF_IMPACT=MODIFIER;SNPEFF_FUNCTIONAL_CLASS=NONE;set=variant11	GT:AD:DP:GQ:PL	0/1:30,4:34:99:1460,0,2566,1674,2698,4372	0/1:37,1:38:99:1460,0,2566,1674,2698,4372	0/1:1,1:2:99:1460,0,2566,1674,2698,4372	0/0:2,0:2:99:1460,0,2566,1674,2698,4372
ST4.03ch02	26235	.	A	G	359.09	PASS	AC=7;AF=0.092;AN=76;BaseQRankSum=0.491;DP=1190;Dels=0.00;ExcessHet=4.3244;FS=0.000;HaplotypeScore=19.5503;InbreedingCoeff=-0.1581;MLEAC=7;MLEAF=0.092;MQ=31.11;MQ0=3;MQRankSum=7.869;POSITIVE_TRAIN_SITE;QD=1.23;ReadPosRankSum=1.339;SOR=0.168;VQSLOD=1.69;culprit=ReadPosRankSum;SNPEFF_EFFECT=INTERGENIC;SNPEFF_IMPACT=MODIFIER;SNPEFF_FUNCTIONAL_CLASS=NONE;set=variant11	GT:AD:DP:GQ:PL	0/1:29,5:34:99:1460,0,2566,1674,2698,4372	0/1:37,1:38:99:1460,0,2566,1674,2698,4372	0/1:1,1:2:99:1460,0,2566,1674,2698,4372	0/0:2,0:2:99:1460,0,2566,1674,2698,4372
ST4.03ch02	26238	.	T	G	374.01	PASS	AC=7;AF=0.092;AN=76;BaseQRankSum=0.914;DP=1190;Dels=0.00;ExcessHet=4.3244;FS=0.000;HaplotypeScore=20.0748;InbreedingCoeff=0.3966;MLEAC=7;MLEAF=0.092;MQ=31.11;MQ0=3;MQRankSum=8.013;POSITIVE_TRAIN_SITE;QD=1.28;ReadPosRankSum=1.645;SOR=0.135;VQSLOD=1.68;culprit=ReadPosRankSum;SNPEFF_EFFECT=INTERGENIC;SNPEFF_IMPACT=MODIFIER;SNPEFF_FUNCTIONAL_CLASS=NONE;set=variant11	GT:AD:DP:GQ:PL	0/1:29,5:34:99:1460,0,2566,1674,2698,4372	0/1:37,1:38:99:1460,0,2566,1674,2698,4372	0/1:1,1:2:99:1460,0,2566,1674,2698,4372	0/0:2,0:2:99:1460,0,2566,1674,2698,4372
ST4.03ch02	26240	.	C	T	557.0	PASS	AC=15;AF=0.197;AN=76;BaseQRankSum=0.797;DP=1192;Dels=0.00;ExcessHet=4.9036;FS=0.000;HaplotypeScore=23.2351;InbreedingCoeff=0.2521;MLEAC=16;MLEAF=0.211;MQ=31.14;MQ0=3;MQRankSum=5.151;POSITIVE_TRAIN_SITE;QD=1.09;ReadPosRankSum=-0.493;SOR=0.105;VQSLOD=2.09;culprit=MQRankSum;SNPEFF_EFFECT=INTERGENIC;SNPEFF_IMPACT=MODIFIER;SNPEFF_FUNCTIONAL_CLASS=NONE;set=variant11	GT:AD:DP:GQ:PL	0/1:30,4:34:99:1460,0,2566,1674,2698,4372	0/1:28,10:38:99:1460,0,2566,1674,2698,4372	0/1:1,1:2:99:1460,0,2566,1674,2698,4372	0/0:2,0:2:99:1460,0,2566,1674,2698,4372
ST4.03ch02	26256	.	G	T	353.28	PASS	AC=6;AF=0.079;AN=76;BaseQRankSum=1.914;DP=1234;Dels=0.00;ExcessHet=4.2875;FS=0.000;HaplotypeScore=10.3080;InbreedingCoeff=-0.1556;MLEAC=7;MLEAF=0.092;MQ=30.85;MQ0=6;MQRankSum=8.238;POSITIVE_TRAIN_SITE;QD=1.25;ReadPosRankSum=0.889;SOR=0.118;VQSLOD=1.70;culprit=MQRankSum;SNPEFF_EFFECT=INTERGENIC;SNPEFF_IMPACT=MODIFIER;SNPEFF_FUNCTIONAL_CLASS=NONE;set=variant11	GT:AD:DP:GQ:PL	0/1:30,4:34:99:1460,0,2566,1674,2698,4372	0/1:37,1:38:99:1460,0,2566,1674,2698,4372	0/1:1,1:2:99:1460,0,2566,1674,2698,4372	0/0:2,0:2:99:1460,0,2566,1674,2698,4372
ST4.03ch02	26267	.	T	G	400.66	PASS	AC=10;AF=0.132;AN=76;BaseQRankSum=1.482;DP=1234;Dels=0.00;ExcessHet=5.9590;FS=0.000;HaplotypeScore=15.7959;InbreedingCoeff=-0.2128;MLEAC=10;MLEAF=0.132;MQ=30.85;MQ0=6;MQRankSum=3.620;POSITIVE_TRAIN_SITE;QD=0.84;ReadPosRankSum=2.748;SOR=0.156;VQSLOD=2.17;culprit=ReadPosRankSum;SNPEFF_EFFECT=INTERGENIC;SNPEFF_IMPACT=MODIFIER;SNPEFF_FUNCTIONAL_CLASS=NONE;set=variant11	GT:AD:DP:GQ:PL	0/1:27,7:34:99:1460,0,2566,1674,2698,4372	0/1:36,2:38:99:1460,0,2566,1674,2698,4372	0/0:2,0:2:99:1460,0,2566,1674,2698,4372	0/1:1,1:2:99:1460,0,2566,1674,2698,4372
ST4.03ch02	26272	.	A	C	255.0	PASS	AC=5;AF=0.066;AN=76;BaseQRankSum=1.255;DP=1234;Dels=0.00;ExcessHet=0.4450;FS=0.000;HaplotypeScore=13.2167;InbreedingCoeff=0.0401;MLEAC=4;MLEAF=0.053;MQ=30.85;MQ0=6;MQRankSum=3.574;POSITIVE_TRAIN_SITE;QD=1.02;ReadPosRankSum=0.544;SOR=0.137;VQSLOD=2.86;culprit=MQRankSum;SNPEFF_EFFECT=INTERGENIC;SNPEFF_IMPACT=MODIFIER;SNPEFF_FUNCTIONAL_CLASS=NONE;set=variant11	GT:AD:DP:GQ:PL	0/1:30,4:34:99:1460,0,2566,1674,2698,4372	0/0:38,0:38:99:1460,0,2566,1674,2698,4372	0/0:2,0:2:99:1460,0,2566,1674,2698,4372	0/1:1,1:2:99:1460,0,2566,1674,2698,4372
ST4.03ch02	26276	.	C	T	447.02	PASS	AC=10;AF=0.132;AN=76;BaseQRankSum=3.021;DP=1234;Dels=0.00;ExcessHet=1.8675;FS=0.000;HaplotypeScore=14.4306;InbreedingCoeff=-0.0792;MLEAC=10;MLEAF=0.132;MQ=30.85;MQ0=6;MQRankSum=8.340;POSITIVE_TRAIN_SITE;QD=1.09;ReadPosRankSum=-0.545;SOR=0.116;VQSLOD=1.73;culprit=MQRankSum;SNPEFF_EFFECT=INTERGENIC;SNPEFF_IMPACT=MODIFIER;SNPEFF_FUNCTIONAL_CLASS=NONE;set=variant11	GT:AD:DP:GQ:PL	0/1:31,3:34:99:1460,0,2566,1674,2698,4372	0/1:32,6:38:99:1460,0,2566,1674,2698,4372	0/1:1,1:2:99:1460,0,2566,1674,2698,4372	0/0:2,0:2:99:1460,0,2566,1674,2698,4372
ST4.03ch02	26290	.	G	A	1005.37	PASS	AC=16;AF=0.211;AN=76;BaseQRankSum=4.708;DP=1237;Dels=0.00;ExcessHet=2.2606;FS=0.000;HaplotypeScore=11.3680;InbreedingCoeff=-0.1375;MLEAC=16;MLEAF=0.211;MQ=30.96;MQ0=6;MQRankSum=12.237;POSITIVE_TRAIN_SITE;QD=1.94;ReadPosRankSum=0.346;SOR=0.118;VQSLOD=1.62;culprit=MQRankSum;SNPEFF_EFFECT=INTERGENIC;SNPEFF_IMPACT=MODIFIER;SNPEFF_FUNCTIONAL_CLASS=NONE;set=variant11	GT:AD:DP:GQ:PL	0/1:24,10:34:99:1460,0,2566,1674,2698,4372	0/1:33,5:38:99:1460,0,2566,1674,2698,4372	0/0:2,0:2:99:1460,0,2566,1674,2698,4372	0/1:1,1:2:99:1460,0,2566,1674,2698,4372
ST4.03ch02	26309	.	T	G	679.68	PASS	AC=20;AF=0.263;AN=76;BaseQRankSum=1.579;DP=313;Dels=0.00;ExcessHet=5.2683;FS=6.346;HaplotypeScore=6.6718;InbreedingCoeff=-0.2487;MLEAC=21;MLEAF=0.276;MQ=40.95;MQ0=3;MQRankSum=-1.655;POSITIVE_TRAIN_SITE;QD=5.07;ReadPosRankSum=-7.717;SOR=2.441;VQSLOD=1.90;culprit=ReadPosRankSum;SNPEFF_EFFECT=INTERGENIC;SNPEFF_IMPACT=MODIFIER;SNPEFF_FUNCTIONAL_CLASS=NONE;set=variant11	GT:AD:DP:GQ:PL	0/1:26,8:34:99:1460,0,2566,1674,2698,4372	0/1:27,11:38:99:1460,0,2566,1674,2698,4372	0/1:1,1:2:99:1460,0,2566,1674,2698,4372	0/0:2,0:2:99:1460,0,2566,1674,2698,4372
ST4.03ch02	26329	.	A	G	1953.44	PASS	AC=34;AF=0.531;AN=64;BaseQRankSum=0.503;DP=119;Dels=0.00;ExcessHet=1.1410;FS=0.000;HaplotypeScore=0.0918;InbreedingCoeff=-0.1217;MLEAC=34;MLEAF=0.531;MQ=49.91;MQ0=0;MQRankSum=-7.867;POSITIVE_TRAIN_SITE;QD=24.12;ReadPosRankSum=-0.686;SOR=0.727;VQSLOD=1.83;culprit=MQRankSum;SNPEFF_EFFECT=INTERGENIC;SNPEFF_IMPACT=MODIFIER;SNPEFF_FUNCTIONAL_CLASS=NONE;set=variant11	GT:AD:DP:GQ:PL	0/1:16,12:28:99:1460,0,2566,1674,2698,4372	0/1:13,19:32:99:1460,0,2566,1674,2698,4372	1/1:0,2:2:99:1460,0,2566,1674,2698,4372	0/1:1,1:2:99:1460,0,2566,1674,2698,4372
ST4.03ch02	27466	.	G	A	6638.45	PASS	AC=49;AF=0.613;AN=80;BaseQRankSum=0.871;DP=273;Dels=0.00;ExcessHet=2.7509;FS=0.000;HaplotypeScore=0.2061;InbreedingCoeff=-0.1201;MLEAC=49;MLEAF=0.613;MQ=59.86;MQ0=0;MQRankSum=-1.317;POSITIVE_TRAIN_SITE;QD=27.21;ReadPosRankSum=-0.908;SOR=1.474;VQSLOD=3.95;culprit=ReadPosRankSum;SNPEFF_EFFECT=INTERGENIC;SNPEFF_IMPACT=MODIFIER;SNPEFF_FUNCTIONAL_CLASS=NONE;set=variant11	GT:AD:DP:GQ:PL	0/1:12,26:38:99:1460,0,2566,1674,2698,4372	0/1:18,20:38:99:1460,0,2566,1674,2698,4372	1/1:0,2:2:99:1460,0,2566,1674,2698,4372	0/1:1,1:2:99:1460,0,2566,1674,2698,4372
ST4.03ch02	27506	.	G	A	6644.49	PASS	AC=49;AF=0.613;AN=80;BaseQRankSum=2.802;DP=274;Dels=0.00;ExcessHet=2.7509;FS=0.000;HaplotypeScore=0.2310;InbreedingCoeff=-0.1253;MLEAC=49;MLEAF=0.613;MQ=59.75;MQ0=0;MQRankSum=0.274;POSITIVE_TRAIN_SITE;QD=27.23;ReadPosRankSum=-1.023;SOR=1.458;VQSLOD=3.87;culprit=ReadPosRankSum;SNPEFF_EFFECT=INTERGENIC;SNPEFF_IMPACT=MODIFIER;SNPEFF_FUNCTIONAL_CLASS=NONE;set=variant11	GT:AD:DP:GQ:PL	0/1:12,26:38:99:1460,0,2566,1674,2698,4372	0/1:18,20:38:99:1460,0,2566,1674,2698,4372	1/1:0,2:2:99:1460,0,2566,1674,2698,4372	0/1:1,1:2:99:1460,0,2566,1674,2698,4372
ST4.03ch02	27594	.	C	T	1125.54	PASS	AC=28;AF=0.538;AN=52;BaseQRankSum=1.626;DP=57;Dels=0.00;ExcessHet=0.0142;FS=0.000;HaplotypeScore=0.1057;InbreedingCoeff=0.1523;MLEAC=28;MLEAF=0.538;MQ=54.56;MQ0=0;MQRankSum=-5.968;POSITIVE_TRAIN_SITE;QD=22.78;ReadPosRankSum=-0.216;SOR=0.877;VQSLOD=2.48;culprit=MQRankSum;SNPEFF_EFFECT=INTERGENIC;SNPEFF_IMPACT=MODIFIER;SNPEFF_FUNCTIONAL_CLASS=NONE;set=variant11	GT:AD:DP:GQ:PL	0/1:10,16:26:99:1460,0,2566,1674,2698,4372	0/1:13,9:22:99:1460,0,2566,1674,2698,4372	1/1:0,2:2:99:1460,0,2566,1674,2698,4372	0/1:1,1:2:99:1460,0,2566,1674,2698,4372
ST4.03ch02	27621	.	A	G	1114.42	PASS	AC=28;AF=0.538;AN=52;BaseQRankSum=1.269;DP=57;Dels=0.00;ExcessHet=0.0142;FS=0.000;HaplotypeScore=0.1057;InbreedingCoeff=0.1451;MLEAC=28;MLEAF=0.538;MQ=54.56;MQ0=0;MQRankSum=-6.395;POSITIVE_TRAIN_SITE;QD=28.31;ReadPosRankSum=0.165;SOR=0.922;VQSLOD=2.28;culprit=MQRankSum;SNPEFF_EFFECT=INTERGENIC;SNPEFF_IMPACT=MODIFIER;SNPEFF_FUNCTIONAL_CLASS=NONE;set=variant11	GT:AD:DP:GQ:PL	0/1:10,16:26:99:1460,0,2566,1674,2698,4372	0/1:13,9:22:99:1460,0,2566,1674,2698,4372	1/1:0,2:2:99:1460,0,2566,1674,2698,4372	0/1:1,1:2:99:1460,0,2566,1674,2698,4372
ST4.03ch02	27643	.	G	A	1129.54	PASS	AC=28;AF=0.538;AN=52;BaseQRankSum=0.377;DP=57;Dels=0.00;ExcessHet=0.0142;FS=0.000;HaplotypeScore=0.0000;InbreedingCoeff=0.1525;MLEAC=28;MLEAF=0.538;MQ=54.56;MQ0=0;MQRankSum=-5.968;POSITIVE_TRAIN_SITE;QD=29.39;ReadPosRankSum=1.770;SOR=0.877;VQSLOD=2.27;culprit=ReadPosRankSum;SNPEFF_EFFECT=INTERGENIC;SNPEFF_IMPACT=MODIFIER;SNPEFF_FUNCTIONAL_CLASS=NONE;set=variant11	GT:AD:DP:GQ:PL	0/1:10,16:26:99:1460,0,2566,1674,2698,4372	0/1:13,9:22:99:1460,0,2566,1674,2698,4372	1/1:0,2:2:99:1460,0,2566,1674,2698,4372	0/1:1,1:2:99:1460,0,2566,1674,2698,4372
ST4.03ch02	27824	.	T	C	454.8	PASS	AC=13;AF=0.929;AN=14;BaseQRankSum=-0.574;DP=24;Dels=0.00;ExcessHet=3.0103;FS=0.000;HaplotypeScore=0.0000;MLEAC=13;MLEAF=0.929;MQ=57.04;MQ0=0;MQRankSum=-1.932;POSITIVE_TRAIN_SITE;QD=18.95;ReadPosRankSum=-0.052;SOR=0.874;VQSLOD=4.00;culprit=MQRankSum;SNPEFF_EFFECT=INTERGENIC;SNPEFF_IMPACT=MODIFIER;SNPEFF_FUNCTIONAL_CLASS=NONE;set=variant11	GT:AD:DP:GQ:PL	1/1:0,6:6:99:1460,0,2566,1674,2698,4372	1/1:0,4:4:99:1460,0,2566,1674,2698,4372	1/1:0,2:2:99:1460,0,2566,1674,2698,4372	0/1:1,1:2:99:1460,0,2566,1674,2698,4372
ST4.03ch02	28790	.	T	C	6396.77	PASS	AC=55;AF=0.859;AN=64;BaseQRankSum=1.600;DP=175;Dels=0.00;ExcessHet=0.2063;FS=21.563;HaplotypeScore=0.2599;InbreedingCoeff=0.1691;MLEAC=56;MLEAF=0.875;MQ=40.21;MQ0=0;MQRankSum=-0.401;POSITIVE_TRAIN_SITE;QD=29.96;ReadPosRankSum=1.912;SOR=6.791;VQSLOD=3.69;culprit=ReadPosRankSum;SNPEFF_EFFECT=INTERGENIC;SNPEFF_IMPACT=MODIFIER;SNPEFF_FUNCTIONAL_CLASS=NONE;set=variant11	GT:AD:DP:GQ:PL	0/1:5,29:34:99:1460,0,2566,1674,2698,4372	0/1:3,23:26:99:1460,0,2566,1674,2698,4372	1/1:0,2:2:99:1460,0,2566,1674,2698,4372	0/1:1,1:2:99:1460,0,2566,1674,2698,4372
ST4.03ch02	28876	.	T	C	6456.58	PASS	AC=56;AF=0.824;AN=68;BaseQRankSum=2.459;DP=217;Dels=0.00;ExcessHet=0.0976;FS=17.118;HaplotypeScore=0.2919;InbreedingCoeff=0.1722;MLEAC=57;MLEAF=0.838;MQ=37.39;MQ0=20;MQRankSum=2.693;POSITIVE_TRAIN_SITE;QD=32.45;ReadPosRankSum=-3.067;SOR=5.477;VQSLOD=2.36;culprit=ReadPosRankSum;SNPEFF_EFFECT=INTERGENIC;SNPEFF_IMPACT=MODIFIER;SNPEFF_FUNCTIONAL_CLASS=NONE;set=variant11	GT:AD:DP:GQ:PL	0/1:5,29:34:99:1460,0,2566,1674,2698,4372	0/1:6,24:30:99:1460,0,2566,1674,2698,4372	1/1:0,2:2:99:1460,0,2566,1674,2698,4372	0/1:1,1:2:99:1460,0,2566,1674,2698,4372
ST4.03ch02	31440	.	G	A	214.65	PASS	AC=10;AF=0.185;AN=54;BaseQRankSum=0.239;DP=83;Dels=0.00;ExcessHet=0.0016;FS=0.000;HaplotypeScore=0.0000;InbreedingCoeff=0.2919;MLEAC=8;MLEAF=0.148;MQ=60.00;MQ0=0;MQRankSum=0.039;POSITIVE_TRAIN_SITE;QD=30.66;ReadPosRankSum=-0.609;SOR=0.014;VQSLOD=3.98;culprit=ReadPosRankSum;SNPEFF_EFFECT=INTERGENIC;SNPEFF_IMPACT=MODIFIER;SNPEFF_FUNCTIONAL_CLASS=NONE;set=variant11	GT:AD:DP:GQ:PL	0/1:14,6:20:99:1460,0,2566,1674,2698,4372	0/1:28,2:30:99:1460,0,2566,1674,2698,4372	1/1:0,2:2:99:1460,0,2566,1674,2698,4372	0/0:2,0:2:99:1460,0,2566,1674,2698,4372
ST4.03ch02	31479	.	C	T	225.04	PASS	AC=10;AF=0.185;AN=54;BaseQRankSum=-0.455;DP=83;Dels=0.00;ExcessHet=0.0016;FS=0.000;HaplotypeScore=0.1018;InbreedingCoeff=0.2834;MLEAC=8;MLEAF=0.148;MQ=60.00;MQ0=0;MQRankSum=-0.054;POSITIVE_TRAIN_SITE;QD=32.15;ReadPosRankSum=0.918;SOR=0.014;VQSLOD=3.96;culprit=ReadPosRankSum;SNPEFF_EFFECT=INTERGENIC;SNPEFF_IMPACT=MODIFIER;SNPEFF_FUNCTIONAL_CLASS=NONE;set=variant11	GT:AD:DP:GQ:PL	0/1:14,6:20:99:1460,0,2566,1674,2698,4372	0/1:28,2:30:99:1460,0,2566,1674,2698,4372	1/1:0,2:2:99:1460,0,2566,1674,2698,4372	0/0:2,0:2:99:1460,0,2566,1674,2698,4372
ST4.03ch02	31547	.	C	T	33449.24	PASS	AC=49;AF=0.583;AN=84;BaseQRankSum=1.071;DP=1422;Dels=0.00;ExcessHet=7.0200;FS=0.000;HaplotypeScore=0.8030;InbreedingCoeff=-0.1463;MLEAC=50;MLEAF=0.595;MQ=59.87;MQ0=0;MQRankSum=-0.356;POSITIVE_TRAIN_SITE;QD=25.04;ReadPosRankSum=-0.275;SOR=0.522;VQSLOD=4.05;culprit=ReadPosRankSum;SNPEFF_EFFECT=INTERGENIC;SNPEFF_IMPACT=MODIFIER;SNPEFF_FUNCTIONAL_CLASS=NONE;set=variant11	GT:AD:DP:GQ:PL	0/1:13,27:40:99:1460,0,2566,1674,2698,4372	0/1:21,19:40:99:1460,0,2566,1674,2698,4372	1/1:0,2:2:99:1460,0,2566,1674,2698,4372	0/1:1,1:2:99:1460,0,2566,1674,2698,4372
ST4.03ch02	31591	.	C	T	32186.01	PASS	AC=49;AF=0.583;AN=84;BaseQRankSum=0.645;DP=1419;Dels=0.00;ExcessHet=7.0200;FS=0.000;HaplotypeScore=1.4760;InbreedingCoeff=-0.1543;MLEAC=50;MLEAF=0.595;MQ=59.89;MQ0=0;MQRankSum=1.871;POSITIVE_TRAIN_SITE;QD=24.18;ReadPosRankSum=1.314;SOR=2.471;VQSLOD=3.45;culprit=ReadPosRankSum;SNPEFF_EFFECT=INTERGENIC;SNPEFF_IMPACT=MODIFIER;SNPEFF_FUNCTIONAL_CLASS=NONE;set=variant11	GT:AD:DP:GQ:PL	0/1:13,27:40:99:1460,0,2566,1674,2698,4372	0/1:21,19:40:99:1460,0,2566,1674,2698,4372	1/1:0,2:2:99:1460,0,2566,1674,2698,4372	0/1:1,1:2:99:1460,0,2566,1674,2698,4372
ST4.03ch02	31744	.	C	T	73.84	PASS	AC=3;AF=0.036;AN=84;BaseQRankSum=0.626;DP=1439;Dels=0.00;ExcessHet=3.1702;FS=0.000;HaplotypeScore=2.2305;InbreedingCoeff=-0.0373;MLEAC=2;MLEAF=0.024;MQ=60.00;MQ0=0;MQRankSum=-0.766;QD=0.68;ReadPosRankSum=0.441;SOR=0.000;VQSLOD=2.88;culprit=ReadPosRankSum;SNPEFF_EFFECT=INTERGENIC;SNPEFF_IMPACT=MODIFIER;SNPEFF_FUNCTIONAL_CLASS=NONE;set=variant11	GT:AD:DP:GQ:PL	0/1:39,1:40:99:1460,0,2566,1674,2698,4372	0/1:39,1:40:99:1460,0,2566,1674,2698,4372	0/1:1,1:2:99:1460,0,2566,1674,2698,4372	0/0:2,0:2:99:1460,0,2566,1674,2698,4372
ST4.03ch02	31758	.	A	G	82.12	PASS	AC=3;AF=0.036;AN=84;BaseQRankSum=1.614;DP=1441;Dels=0.00;ExcessHet=3.1702;FS=0.000;HaplotypeScore=2.3965;InbreedingCoeff=-0.0374;MLEAC=3;MLEAF=0.036;MQ=60.00;MQ0=0;MQRankSum=-0.675;QD=0.75;ReadPosRankSum=2.598;SOR=0.000;VQSLOD=2.19;culprit=ReadPosRankSum;SNPEFF_EFFECT=INTERGENIC;SNPEFF_IMPACT=MODIFIER;SNPEFF_FUNCTIONAL_CLASS=NONE;set=variant11	GT:AD:DP:GQ:PL	0/1:39,1:40:99:1460,0,2566,1674,2698,4372	0/1:39,1:40:99:1460,0,2566,1674,2698,4372	0/1:1,1:2:99:1460,0,2566,1674,2698,4372	0/0:2,0:2:99:1460,0,2566,1674,2698,4372
ST4.03ch02	31763	.	G	A	73.75	PASS	AC=3;AF=0.036;AN=84;BaseQRankSum=2.653;DP=1441;Dels=0.00;ExcessHet=3.1702;FS=0.000;HaplotypeScore=3.0452;InbreedingCoeff=-0.0369;MLEAC=2;MLEAF=0.024;MQ=60.00;MQ0=0;MQRankSum=-0.100;QD=0.67;ReadPosRankSum=-0.236;SOR=0.000;VQSLOD=2.85;culprit=MQRankSum;SNPEFF_EFFECT=INTERGENIC;SNPEFF_IMPACT=MODIFIER;SNPEFF_FUNCTIONAL_CLASS=NONE;set=variant11	GT:AD:DP:GQ:PL	0/1:39,1:40:99:1460,0,2566,1674,2698,4372	0/1:39,1:40:99:1460,0,2566,1674,2698,4372	0/1:1,1:2:99:1460,0,2566,1674,2698,4372	0/0:2,0:2:99:1460,0,2566,1674,2698,4372
ST4.03ch02	31773	.	T	G	82.12	PASS	AC=3;AF=0.036;AN=84;BaseQRankSum=1.673;DP=1441;Dels=0.00;ExcessHet=3.1702;FS=0.000;HaplotypeScore=1.5457;InbreedingCoeff=-0.0374;MLEAC=3;MLEAF=0.036;MQ=60.00;MQ0=0;MQRankSum=-0.617;QD=0.75;ReadPosRankSum=0.471;SOR=0.000;VQSLOD=2.87;culprit=ReadPosRankSum;SNPEFF_EFFECT=INTERGENIC;SNPEFF_IMPACT=MODIFIER;SNPEFF_FUNCTIONAL_CLASS=NONE;set=variant11	GT:AD:DP:GQ:PL	0/1:39,1:40:99:1460,0,2566,1674,2698,4372	0/1:39,1:40:99:1460,0,2566,1674,2698,4372	0/1:1,1:2:99:1460,0,2566,1674,2698,4372	0/0:2,0:2:99:1460,0,2566,1674,2698,4372
ST4.03ch02	31788	.	T	C	85.06	PASS	AC=3;AF=0.036;AN=84;BaseQRankSum=2.630;DP=1441;Dels=0.00;ExcessHet=3.1702;FS=0.000;HaplotypeScore=1.3734;InbreedingCoeff=-0.0374;MLEAC=3;MLEAF=0.036;MQ=60.00;MQ0=0;MQRankSum=-0.457;QD=0.77;ReadPosRankSum=-0.513;SOR=0.000;VQSLOD=2.84;culprit=ReadPosRankSum;SNPEFF_EFFECT=INTERGENIC;SNPEFF_IMPACT=MODIFIER;SNPEFF_FUNCTIONAL_CLASS=NONE;set=variant11	GT:AD:DP:GQ:PL	0/1:39,1:40:99:1460,0,2566,1674,2698,4372	0/1:39,1:40:99:1460,0,2566,1674,2698,4372	0/1:1,1:2:99:1460,0,2566,1674,2698,4372	0/0:2,0:2:99:1460,0,2566,1674,2698,4372
ST4.03ch02	31789	.	G	A	85.06	PASS	AC=3;AF=0.036;AN=84;BaseQRankSum=1.061;DP=1441;Dels=0.00;ExcessHet=3.1702;FS=0.000;HaplotypeScore=1.4607;InbreedingCoeff=-0.0374;MLEAC=3;MLEAF=0.036;MQ=60.00;MQ0=0;MQRankSum=0.126;QD=0.77;ReadPosRankSum=0.965;SOR=0.000;VQSLOD=2.75;culprit=ReadPosRankSum;SNPEFF_EFFECT=INTERGENIC;SNPEFF_IMPACT=MODIFIER;SNPEFF_FUNCTIONAL_CLASS=NONE;set=variant11	GT:AD:DP:GQ:PL	0/1:39,1:40:99:1460,0,2566,1674,2698,4372	0/1:39,1:40:99:1460,0,2566,1674,2698,4372	0/1:1,1:2:99:1460,0,2566,1674,2698,4372	0/0:2,0:2:99:1460,0,2566,1674,2698,4372
ST4.03ch02	31812	.	G	A	82.13	PASS	AC=3;AF=0.036;AN=84;BaseQRankSum=1.456;DP=1441;Dels=0.00;ExcessHet=3.1702;FS=0.000;HaplotypeScore=0.8560;InbreedingCoeff=-0.0367;MLEAC=2;MLEAF=0.024;MQ=60.00;MQ0=0;MQRankSum=1.219;QD=0.75;ReadPosRankSum=-0.335;SOR=0.000;VQSLOD=2.61;culprit=MQRankSum;SNPEFF_EFFECT=INTERGENIC;SNPEFF_IMPACT=MODIFIER;SNPEFF_FUNCTIONAL_CLASS=NONE;set=variant11	GT:AD:DP:GQ:PL	0/1:39,1:40:99:1460,0,2566,1674,2698,4372	0/1:39,1:40:99:1460,0,2566,1674,2698,4372	0/1:1,1:2:99:1460,0,2566,1674,2698,4372	0/0:2,0:2:99:1460,0,2566,1674,2698,4372
ST4.03ch02	31902	.	A	T	1985.97	PASS	AC=36;AF=0.563;AN=64;BaseQRankSum=-1.301;DP=176;Dels=0.00;ExcessHet=0.0121;FS=1.281;HaplotypeScore=0.2290;InbreedingCoeff=0.1915;MLEAC=33;MLEAF=0.516;MQ=60.00;MQ0=0;MQRankSum=-0.244;POSITIVE_TRAIN_SITE;QD=16.83;ReadPosRankSum=0.587;SOR=0.560;VQSLOD=4.03;culprit=MQRankSum;SNPEFF_EFFECT=INTERGENIC;SNPEFF_IMPACT=MODIFIER;SNPEFF_FUNCTIONAL_CLASS=NONE;set=variant11	GT:AD:DP:GQ:PL	0/1:7,17:24:99:1460,0,2566,1674,2698,4372	0/1:20,16:36:99:1460,0,2566,1674,2698,4372	1/1:0,2:2:99:1460,0,2566,1674,2698,4372	0/1:1,1:2:99:1460,0,2566,1674,2698,4372
ST4.03ch02	31959	.	A	G	705.9	PASS	AC=17;AF=0.340;AN=50;BaseQRankSum=0.602;DP=107;Dels=0.00;ExcessHet=0.7428;FS=8.884;HaplotypeScore=0.0000;InbreedingCoeff=-0.0654;MLEAC=18;MLEAF=0.360;MQ=58.58;MQ0=0;MQRankSum=-2.379;POSITIVE_TRAIN_SITE;QD=10.23;ReadPosRankSum=-0.660;SOR=0.175;VQSLOD=3.86;culprit=MQRankSum;SNPEFF_EFFECT=INTERGENIC;SNPEFF_IMPACT=MODIFIER;SNPEFF_FUNCTIONAL_CLASS=NONE;set=variant11	GT:AD:DP:GQ:PL	0/1:17,7:24:99:1460,0,2566,1674,2698,4372	0/1:13,9:22:99:1460,0,2566,1674,2698,4372	0/0:2,0:2:99:1460,0,2566,1674,2698,4372	0/1:1,1:2:99:1460,0,2566,1674,2698,4372
ST4.03ch02	31964	.	T	C	705.9	PASS	AC=17;AF=0.340;AN=50;BaseQRankSum=0.589;DP=107;Dels=0.00;ExcessHet=0.7428;FS=8.884;HaplotypeScore=0.0366;InbreedingCoeff=-0.0655;MLEAC=18;MLEAF=0.360;MQ=58.58;MQ0=0;MQRankSum=-2.688;POSITIVE_TRAIN_SITE;QD=10.23;ReadPosRankSum=-0.872;SOR=0.175;VQSLOD=3.74;culprit=ReadPosRankSum;SNPEFF_EFFECT=INTERGENIC;SNPEFF_IMPACT=MODIFIER;SNPEFF_FUNCTIONAL_CLASS=NONE;set=variant11	GT:AD:DP:GQ:PL	0/1:17,7:24:99:1460,0,2566,1674,2698,4372	0/1:13,9:22:99:1460,0,2566,1674,2698,4372	0/0:2,0:2:99:1460,0,2566,1674,2698,4372	0/1:1,1:2:99:1460,0,2566,1674,2698,4372
ST4.03ch02	31977	.	G	T	705.9	PASS	AC=17;AF=0.340;AN=50;BaseQRankSum=-1.059;DP=107;Dels=0.00;ExcessHet=0.7428;FS=7.292;HaplotypeScore=0.0763;InbreedingCoeff=-0.0655;MLEAC=18;MLEAF=0.360;MQ=58.58;MQ0=0;MQRankSum=-1.561;POSITIVE_TRAIN_SITE;QD=10.23;ReadPosRankSum=-1.515;SOR=0.182;VQSLOD=3.74;culprit=ReadPosRankSum;SNPEFF_EFFECT=INTERGENIC;SNPEFF_IMPACT=MODIFIER;SNPEFF_FUNCTIONAL_CLASS=NONE;set=variant11	GT:AD:DP:GQ:PL	0/1:17,7:24:99:1460,0,2566,1674,2698,4372	0/1:13,9:22:99:1460,0,2566,1674,2698,4372	0/0:2,0:2:99:1460,0,2566,1674,2698,4372	0/1:1,1:2:99:1460,0,2566,1674,2698,4372
ST4.03ch02	31989	.	G	A	705.9	PASS	AC=17;AF=0.340;AN=50;BaseQRankSum=1.117;DP=107;Dels=0.00;ExcessHet=0.7428;FS=8.884;HaplotypeScore=1.3198;InbreedingCoeff=-0.0655;MLEAC=18;MLEAF=0.360;MQ=58.58;MQ0=0;MQRankSum=-2.257;POSITIVE_TRAIN_SITE;QD=10.23;ReadPosRankSum=-0.248;SOR=0.175;VQSLOD=3.93;culprit=MQRankSum;SNPEFF_EFFECT=INTERGENIC;SNPEFF_IMPACT=MODIFIER;SNPEFF_FUNCTIONAL_CLASS=NONE;set=variant11	GT:AD:DP:GQ:PL	0/1:17,7:24:99:1460,0,2566,1674,2698,4372	0/1:13,9:22:99:1460,0,2566,1674,2698,4372	0/0:2,0:2:99:1460,0,2566,1674,2698,4372	0/1:1,1:2:99:1460,0,2566,1674,2698,4372
ST4.03ch02	31999	.	T	A	1702.1	PASS	AC=38;AF=0.760;AN=50;BaseQRankSum=1.276;DP=107;Dels=0.00;ExcessHet=1.2835;FS=9.495;HaplotypeScore=1.3198;InbreedingCoeff=-0.1183;MLEAC=36;MLEAF=0.720;MQ=58.58;MQ0=0;MQRankSum=-0.657;POSITIVE_TRAIN_SITE;QD=17.73;ReadPosRankSum=-0.378;SOR=0.207;VQSLOD=4.05;culprit=ReadPosRankSum;SNPEFF_EFFECT=INTERGENIC;SNPEFF_IMPACT=MODIFIER;SNPEFF_FUNCTIONAL_CLASS=NONE;set=variant11	GT:AD:DP:GQ:PL	0/1:4,20:24:99:1460,0,2566,1674,2698,4372	0/1:7,15:22:99:1460,0,2566,1674,2698,4372	1/1:0,2:2:99:1460,0,2566,1674,2698,4372	0/1:1,1:2:99:1460,0,2566,1674,2698,4372
ST4.03ch02	32007	.	C	T	705.9	PASS	AC=17;AF=0.340;AN=50;BaseQRankSum=2.218;DP=107;Dels=0.00;ExcessHet=0.7428;FS=8.884;HaplotypeScore=1.3997;InbreedingCoeff=-0.0655;MLEAC=18;MLEAF=0.360;MQ=58.58;MQ0=0;MQRankSum=-4.349;POSITIVE_TRAIN_SITE;QD=10.23;ReadPosRankSum=0.872;SOR=0.175;VQSLOD=3.25;culprit=MQRankSum;SNPEFF_EFFECT=INTERGENIC;SNPEFF_IMPACT=MODIFIER;SNPEFF_FUNCTIONAL_CLASS=NONE;set=variant11	GT:AD:DP:GQ:PL	0/1:17,7:24:99:1460,0,2566,1674,2698,4372	0/1:13,9:22:99:1460,0,2566,1674,2698,4372	0/0:2,0:2:99:1460,0,2566,1674,2698,4372	0/1:1,1:2:99:1460,0,2566,1674,2698,4372
ST4.03ch02	32019	.	A	G	707.91	PASS	AC=18;AF=0.360;AN=50;BaseQRankSum=2.605;DP=107;Dels=0.00;ExcessHet=0.2957;FS=7.496;HaplotypeScore=0.1200;InbreedingCoeff=0.0053;MLEAC=18;MLEAF=0.360;MQ=58.58;MQ0=0;MQRankSum=-1.742;POSITIVE_TRAIN_SITE;QD=10.26;ReadPosRankSum=2.070;SOR=0.175;VQSLOD=3.59;culprit=ReadPosRankSum;SNPEFF_EFFECT=INTERGENIC;SNPEFF_IMPACT=MODIFIER;SNPEFF_FUNCTIONAL_CLASS=NONE;set=variant11	GT:AD:DP:GQ:PL	0/1:17,7:24:99:1460,0,2566,1674,2698,4372	0/1:12,10:22:99:1460,0,2566,1674,2698,4372	0/0:2,0:2:99:1460,0,2566,1674,2698,4372	0/1:1,1:2:99:1460,0,2566,1674,2698,4372
ST4.03ch02	32031	.	T	C	799.12	PASS	AC=22;AF=0.440;AN=50;BaseQRankSum=1.331;DP=107;Dels=0.00;ExcessHet=0.1803;FS=0.000;HaplotypeScore=1.5996;InbreedingCoeff=0.0626;MLEAC=21;MLEAF=0.420;MQ=58.58;MQ0=0;MQRankSum=0.535;POSITIVE_TRAIN_SITE;QD=15.08;ReadPosRankSum=-2.155;SOR=0.882;VQSLOD=3.40;culprit=ReadPosRankSum;SNPEFF_EFFECT=INTERGENIC;SNPEFF_IMPACT=MODIFIER;SNPEFF_FUNCTIONAL_CLASS=NONE;set=variant11	GT:AD:DP:GQ:PL	0/1:11,13:24:99:1460,0,2566,1674,2698,4372	0/1:16,6:22:99:1460,0,2566,1674,2698,4372	1/1:0,2:2:99:1460,0,2566,1674,2698,4372	0/1:1,1:2:99:1460,0,2566,1674,2698,4372
ST4.03ch02	32039	.	C	A	636.98	PASS	AC=17;AF=0.340;AN=50;BaseQRankSum=-0.398;DP=87;Dels=0.00;ExcessHet=0.7428;FS=52.154;HaplotypeScore=2.3995;InbreedingCoeff=-0.0643;MLEAC=18;MLEAF=0.360;MQ=58.32;MQ0=0;MQRankSum=-3.647;POSITIVE_TRAIN_SITE;QD=25.48;ReadPosRankSum=5.049;SOR=6.089;VQSLOD=1.73;culprit=ReadPosRankSum;SNPEFF_EFFECT=INTERGENIC;SNPEFF_IMPACT=MODIFIER;SNPEFF_FUNCTIONAL_CLASS=NONE;set=variant11	GT:AD:DP:GQ:PL	0/1:17,7:24:99:1460,0,2566,1674,2698,4372	0/1:13,9:22:99:1460,0,2566,1674,2698,4372	0/0:2,0:2:99:1460,0,2566,1674,2698,4372	0/1:1,1:2:99:1460,0,2566,1674,2698,4372
ST4.03ch02	32079	.	C	T	643.75	PASS	AC=15;AF=0.395;AN=38;BaseQRankSum=0.424;DP=84;Dels=0.00;ExcessHet=0.0091;FS=0.000;HaplotypeScore=0.8281;InbreedingCoeff=0.2986;MLEAC=16;MLEAF=0.421;MQ=58.98;MQ0=0;MQRankSum=3.613;POSITIVE_TRAIN_SITE;QD=13.41;ReadPosRankSum=0.971;SOR=0.693;VQSLOD=2.78;culprit=MQRankSum;SNPEFF_EFFECT=INTERGENIC;SNPEFF_IMPACT=MODIFIER;SNPEFF_FUNCTIONAL_CLASS=NONE;set=variant11	GT:AD:DP:GQ:PL	0/1:6,10:16:99:1460,0,2566,1674,2698,4372	0/1:15,3:18:99:1460,0,2566,1674,2698,4372	1/1:0,2:2:99:1460,0,2566,1674,2698,4372	0/0:2,0:2:99:1460,0,2566,1674,2698,4372
ST4.03ch02	32101	.	C	G	1513.29	PASS	AC=32;AF=0.800;AN=40;BaseQRankSum=1.131;DP=88;Dels=0.00;ExcessHet=0.3087;FS=0.000;HaplotypeScore=1.6491;InbreedingCoeff=0.0483;MLEAC=32;MLEAF=0.800;MQ=59.03;MQ0=0;MQRankSum=-1.704;POSITIVE_TRAIN_SITE;QD=18.92;ReadPosRankSum=0.449;SOR=0.693;VQSLOD=4.02;culprit=MQRankSum;SNPEFF_EFFECT=INTERGENIC;SNPEFF_IMPACT=MODIFIER;SNPEFF_FUNCTIONAL_CLASS=NONE;set=variant11	GT:AD:DP:GQ:PL	0/1:2,14:16:99:1460,0,2566,1674,2698,4372	0/1:4,16:20:99:1460,0,2566,1674,2698,4372	1/1:0,2:2:99:1460,0,2566,1674,2698,4372	0/0:2,0:2:99:1460,0,2566,1674,2698,4372
ST4.03ch02	32102	.	T	C	1511.29	PASS	AC=32;AF=0.800;AN=40;BaseQRankSum=0.903;DP=88;Dels=0.00;ExcessHet=0.3087;FS=0.000;HaplotypeScore=2.4490;InbreedingCoeff=0.0483;MLEAC=32;MLEAF=0.800;MQ=59.03;MQ0=0;MQRankSum=-1.650;POSITIVE_TRAIN_SITE;QD=18.89;ReadPosRankSum=0.038;SOR=0.693;VQSLOD=4.03;culprit=MQRankSum;SNPEFF_EFFECT=INTERGENIC;SNPEFF_IMPACT=MODIFIER;SNPEFF_FUNCTIONAL_CLASS=NONE;set=variant11	GT:AD:DP:GQ:PL	0/1:2,14:16:99:1460,0,2566,1674,2698,4372	0/1:4,16:20:99:1460,0,2566,1674,2698,4372	1/1:0,2:2:99:1460,0,2566,1674,2698,4372	0/0:2,0:2:99:1460,0,2566,1674,2698,4372
ST4.03ch02	32112	.	T	A	719.74	PASS	AC=16;AF=0.400;AN=40;BaseQRankSum=0.837;DP=90;Dels=0.00;ExcessHet=0.0232;FS=0.000;HaplotypeScore=1.6495;InbreedingCoeff=0.2230;MLEAC=16;MLEAF=0.400;MQ=59.05;MQ0=0;MQRankSum=2.381;POSITIVE_TRAIN_SITE;QD=13.33;ReadPosRankSum=0.200;SOR=0.693;VQSLOD=3.44;culprit=MQRankSum;SNPEFF_EFFECT=INTERGENIC;SNPEFF_IMPACT=MODIFIER;SNPEFF_FUNCTIONAL_CLASS=NONE;set=variant11	GT:AD:DP:GQ:PL	0/1:6,10:16:99:1460,0,2566,1674,2698,4372	0/1:15,5:20:99:1460,0,2566,1674,2698,4372	0/1:1,1:2:99:1460,0,2566,1674,2698,4372	0/0:2,0:2:99:1460,0,2566,1674,2698,4372
ST4.03ch02	32118	.	C	T	663.27	PASS	AC=16;AF=0.400;AN=40;BaseQRankSum=-0.268;DP=90;Dels=0.00;ExcessHet=0.2217;FS=0.000;HaplotypeScore=0.8497;InbreedingCoeff=0.0287;MLEAC=15;MLEAF=0.375;MQ=59.05;MQ0=0;MQRankSum=-3.669;POSITIVE_TRAIN_SITE;QD=12.28;ReadPosRankSum=-0.128;SOR=0.693;VQSLOD=3.56;culprit=MQRankSum;SNPEFF_EFFECT=INTERGENIC;SNPEFF_IMPACT=MODIFIER;SNPEFF_FUNCTIONAL_CLASS=NONE;set=variant11	GT:AD:DP:GQ:PL	0/1:12,4:16:99:1460,0,2566,1674,2698,4372	0/1:9,11:20:99:1460,0,2566,1674,2698,4372	0/1:1,1:2:99:1460,0,2566,1674,2698,4372	0/0:2,0:2:99:1460,0,2566,1674,2698,4372
ST4.03ch02	32124	.	A	T	663.27	PASS	AC=16;AF=0.400;AN=40;BaseQRankSum=0.564;DP=90;Dels=0.00;ExcessHet=0.2217;FS=0.000;HaplotypeScore=0.0957;InbreedingCoeff=0.0287;MLEAC=15;MLEAF=0.375;MQ=59.05;MQ0=0;MQRankSum=-3.957;POSITIVE_TRAIN_SITE;QD=12.28;ReadPosRankSum=0.054;SOR=0.693;VQSLOD=3.46;culprit=MQRankSum;SNPEFF_EFFECT=INTERGENIC;SNPEFF_IMPACT=MODIFIER;SNPEFF_FUNCTIONAL_CLASS=NONE;set=variant11	GT:AD:DP:GQ:PL	0/1:12,4:16:99:1460,0,2566,1674,2698,4372	0/1:9,11:20:99:1460,0,2566,1674,2698,4372	0/1:1,1:2:99:1460,0,2566,1674,2698,4372	0/0:2,0:2:99:1460,0,2566,1674,2698,4372
ST4.03ch02	32151	.	A	G	663.27	PASS	AC=16;AF=0.400;AN=40;BaseQRankSum=0.597;DP=90;Dels=0.00;ExcessHet=0.2217;FS=0.000;HaplotypeScore=0.0000;InbreedingCoeff=0.0287;MLEAC=15;MLEAF=0.375;MQ=59.05;MQ0=0;MQRankSum=-2.994;POSITIVE_TRAIN_SITE;QD=12.28;ReadPosRankSum=-0.564;SOR=0.693;VQSLOD=3.73;culprit=MQRankSum;SNPEFF_EFFECT=INTERGENIC;SNPEFF_IMPACT=MODIFIER;SNPEFF_FUNCTIONAL_CLASS=NONE;set=variant11	GT:AD:DP:GQ:PL	0/1:12,4:16:99:1460,0,2566,1674,2698,4372	0/1:9,11:20:99:1460,0,2566,1674,2698,4372	0/1:1,1:2:99:1460,0,2566,1674,2698,4372	0/0:2,0:2:99:1460,0,2566,1674,2698,4372
ST4.03ch02	32165	.	T	C	663.27	PASS	AC=16;AF=0.400;AN=40;BaseQRankSum=1.701;DP=90;Dels=0.00;ExcessHet=0.2217;FS=0.000;HaplotypeScore=0.4415;InbreedingCoeff=0.0287;MLEAC=15;MLEAF=0.375;MQ=59.05;MQ0=0;MQRankSum=-4.550;POSITIVE_TRAIN_SITE;QD=12.28;ReadPosRankSum=-0.292;SOR=0.693;VQSLOD=3.19;culprit=MQRankSum;SNPEFF_EFFECT=INTERGENIC;SNPEFF_IMPACT=MODIFIER;SNPEFF_FUNCTIONAL_CLASS=NONE;set=variant11	GT:AD:DP:GQ:PL	0/1:12,4:16:99:1460,0,2566,1674,2698,4372	0/1:9,11:20:99:1460,0,2566,1674,2698,4372	0/1:1,1:2:99:1460,0,2566,1674,2698,4372	0/0:2,0:2:99:1460,0,2566,1674,2698,4372
ST4.03ch02	32174	.	C	G	579.33	PASS	AC=15;AF=0.395;AN=38;BaseQRankSum=0.460;DP=43;Dels=0.00;ExcessHet=0.0091;FS=0.000;HaplotypeScore=0.4648;InbreedingCoeff=0.2723;MLEAC=15;MLEAF=0.395;MQ=59.77;MQ0=0;MQRankSum=1.975;POSITIVE_TRAIN_SITE;QD=26.30;ReadPosRankSum=1.056;SOR=0.368;VQSLOD=3.48;culprit=MQRankSum;SNPEFF_EFFECT=INTERGENIC;SNPEFF_IMPACT=MODIFIER;SNPEFF_FUNCTIONAL_CLASS=NONE;set=variant11	GT:AD:DP:GQ:PL	0/1:5,11:16:99:1460,0,2566,1674,2698,4372	0/1:15,3:18:99:1460,0,2566,1674,2698,4372	0/1:1,1:2:99:1460,0,2566,1674,2698,4372	0/0:2,0:2:99:1460,0,2566,1674,2698,4372
ST4.03ch02	32214	.	A	C	275.49	PASS	AC=3;AF=0.038;AN=80;BaseQRankSum=2.197;DP=267;Dels=0.00;ExcessHet=3.1784;FS=0.000;HaplotypeScore=0.4602;InbreedingCoeff=-0.1130;MLEAC=3;MLEAF=0.038;MQ=60.00;MQ0=0;MQRankSum=-0.786;POSITIVE_TRAIN_SITE;QD=7.06;ReadPosRankSum=-4.586;SOR=0.003;VQSLOD=2.05;culprit=ReadPosRankSum;SNPEFF_EFFECT=INTERGENIC;SNPEFF_IMPACT=MODIFIER;SNPEFF_FUNCTIONAL_CLASS=NONE;set=variant11	GT:AD:DP:GQ:PL	0/1:39,1:40:99:1460,0,2566,1674,2698,4372	0/1:35,1:36:99:1460,0,2566,1674,2698,4372	0/1:1,1:2:99:1460,0,2566,1674,2698,4372	0/0:2,0:2:99:1460,0,2566,1674,2698,4372
ST4.03ch02	32229	.	G	A	271.39	PASS	AC=3;AF=0.038;AN=80;BaseQRankSum=3.371;DP=267;Dels=0.00;ExcessHet=3.1784;FS=0.000;HaplotypeScore=0.2788;InbreedingCoeff=-0.1106;MLEAC=3;MLEAF=0.038;MQ=60.00;MQ0=0;MQRankSum=-0.297;POSITIVE_TRAIN_SITE;QD=6.96;ReadPosRankSum=-5.616;SOR=0.002;VQSLOD=1.90;culprit=ReadPosRankSum;SNPEFF_EFFECT=INTERGENIC;SNPEFF_IMPACT=MODIFIER;SNPEFF_FUNCTIONAL_CLASS=NONE;set=variant11	GT:AD:DP:GQ:PL	0/1:39,1:40:99:1460,0,2566,1674,2698,4372	0/1:35,1:36:99:1460,0,2566,1674,2698,4372	0/1:1,1:2:99:1460,0,2566,1674,2698,4372	0/0:2,0:2:99:1460,0,2566,1674,2698,4372
ST4.03ch02	32562	.	C	T	15223.09	PASS	AC=55;AF=0.671;AN=82;BaseQRankSum=3.497;DP=499;Dels=0.00;ExcessHet=7.2938;FS=0.000;HaplotypeScore=2.7470;InbreedingCoeff=-0.2345;MLEAC=55;MLEAF=0.671;MQ=59.95;MQ0=0;MQRankSum=1.411;POSITIVE_TRAIN_SITE;QD=31.78;ReadPosRankSum=0.030;SOR=2.723;VQSLOD=3.77;culprit=MQRankSum;SNPEFF_EFFECT=INTERGENIC;SNPEFF_IMPACT=MODIFIER;SNPEFF_FUNCTIONAL_CLASS=NONE;set=variant11	GT:AD:DP:GQ:PL	0/1:12,28:40:99:1460,0,2566,1674,2698,4372	0/1:14,24:38:99:1460,0,2566,1674,2698,4372	1/1:0,2:2:99:1460,0,2566,1674,2698,4372	0/1:1,1:2:99:1460,0,2566,1674,2698,4372
ST4.03ch02	32947	.	G	T	10670.68	PASS	AC=49;AF=0.583;AN=84;BaseQRankSum=0.576;DP=430;Dels=0.00;ExcessHet=3.3693;FS=0.000;HaplotypeScore=0.0238;InbreedingCoeff=-0.0535;MLEAC=49;MLEAF=0.583;MQ=60.00;MQ0=0;MQRankSum=0.478;QD=28.76;ReadPosRankSum=-1.634;SOR=2.768;VQSLOD=2.46;culprit=ReadPosRankSum;SNPEFF_EFFECT=INTERGENIC;SNPEFF_IMPACT=MODIFIER;SNPEFF_FUNCTIONAL_CLASS=NONE;set=variant11	GT:AD:DP:GQ:PL	0/1:12,28:40:99:1460,0,2566,1674,2698,4372	0/1:22,18:40:99:1460,0,2566,1674,2698,4372	1/1:0,2:2:99:1460,0,2566,1674,2698,4372	0/1:1,1:2:99:1460,0,2566,1674,2698,4372
ST4.03ch02	35570	.	T	C	44.97	PASS	AC=1;AF=0.012;AN=84;BaseQRankSum=1.629;DP=2707;Dels=0.00;ExcessHet=3.0103;FS=0.000;HaplotypeScore=2.0159;InbreedingCoeff=-0.0200;MLEAC=1;MLEAF=0.012;MQ=59.98;MQ0=0;MQRankSum=0.154;POSITIVE_TRAIN_SITE;QD=0.48;ReadPosRankSum=-5.409;SOR=0.000;VQSLOD=1.90;culprit=ReadPosRankSum;SNPEFF_EFFECT=DOWNSTREAM;SNPEFF_IMPACT=MODIFIER;SNPEFF_FUNCTIONAL_CLASS=NONE;SNPEFF_CODON_CHANGE=2508;SNPEFF_GENE_NAME=PGSC0003DMG400035425;SNPEFF_TRANSCRIPT_ID=PGSC0003DMT400085854;set=variant11	GT:AD:DP:GQ:PL	0/0:40,0:40:99:1460,0,2566,1674,2698,4372	0/0:40,0:40:99:1460,0,2566,1674,2698,4372	0/1:1,1:2:99:1460,0,2566,1674,2698,4372	0/0:2,0:2:99:1460,0,2566,1674,2698,4372
ST4.03ch02	35805	.	A	C	68170.12	PASS	AC=48;AF=0.571;AN=84;BaseQRankSum=10.193;DP=2659;Dels=0.00;ExcessHet=7.7313;FS=0.000;HaplotypeScore=0.5600;InbreedingCoeff=-0.1659;MLEAC=48;MLEAF=0.571;MQ=60.00;MQ0=0;MQRankSum=0.814;POSITIVE_TRAIN_SITE;QD=27.37;ReadPosRankSum=3.547;SOR=1.631;VQSLOD=2.59;culprit=ReadPosRankSum;SNPEFF_EFFECT=DOWNSTREAM;SNPEFF_IMPACT=MODIFIER;SNPEFF_FUNCTIONAL_CLASS=NONE;SNPEFF_CODON_CHANGE=2273;SNPEFF_GENE_NAME=PGSC0003DMG400035425;SNPEFF_TRANSCRIPT_ID=PGSC0003DMT400085854;set=variant11	GT:AD:DP:GQ:PL	0/1:13,27:40:99:1460,0,2566,1674,2698,4372	0/1:22,18:40:99:1460,0,2566,1674,2698,4372	1/1:0,2:2:99:1460,0,2566,1674,2698,4372	0/1:1,1:2:99:1460,0,2566,1674,2698,4372
ST4.03ch02	35927	.	T	G	2716.98	PASS	AC=39;AF=0.672;AN=58;BaseQRankSum=1.435;DP=108;Dels=0.00;ExcessHet=0.2647;FS=3.025;HaplotypeScore=2.0999;InbreedingCoeff=-0.0200;MLEAC=40;MLEAF=0.690;MQ=60.00;MQ0=0;MQRankSum=-1.823;POSITIVE_TRAIN_SITE;QD=30.53;ReadPosRankSum=0.118;SOR=1.204;VQSLOD=4.02;culprit=MQRankSum;SNPEFF_EFFECT=DOWNSTREAM;SNPEFF_IMPACT=MODIFIER;SNPEFF_FUNCTIONAL_CLASS=NONE;SNPEFF_CODON_CHANGE=2151;SNPEFF_GENE_NAME=PGSC0003DMG400035425;SNPEFF_TRANSCRIPT_ID=PGSC0003DMT400085854;set=variant11	GT:AD:DP:GQ:PL	0/1:6,16:22:99:1460,0,2566,1674,2698,4372	0/1:12,20:32:99:1460,0,2566,1674,2698,4372	1/1:0,2:2:99:1460,0,2566,1674,2698,4372	0/1:1,1:2:99:1460,0,2566,1674,2698,4372
ST4.03ch02	36065	.	C	T	3142.17	PASS	AC=24;AF=0.293;AN=82;BaseQRankSum=-0.998;DP=470;Dels=0.00;ExcessHet=7.9989;FS=20.332;HaplotypeScore=2.5278;InbreedingCoeff=-0.2546;MLEAC=23;MLEAF=0.280;MQ=60.00;MQ0=0;MQRankSum=-0.770;POSITIVE_TRAIN_SITE;QD=12.37;ReadPosRankSum=7.349;SOR=5.548;VQSLOD=1.60;culprit=ReadPosRankSum;SNPEFF_EFFECT=DOWNSTREAM;SNPEFF_IMPACT=MODIFIER;SNPEFF_FUNCTIONAL_CLASS=NONE;SNPEFF_CODON_CHANGE=2013;SNPEFF_GENE_NAME=PGSC0003DMG400035425;SNPEFF_TRANSCRIPT_ID=PGSC0003DMT400085854;set=variant11	GT:AD:DP:GQ:PL	0/1:30,8:38:99:1460,0,2566,1674,2698,4372	0/1:25,15:40:99:1460,0,2566,1674,2698,4372	0/0:2,0:2:99:1460,0,2566,1674,2698,4372	0/1:1,1:2:99:1460,0,2566,1674,2698,4372
ST4.03ch02	36131	.	A	G	9989.84	PASS	AC=52;AF=0.634;AN=82;BaseQRankSum=2.220;DP=361;Dels=0.00;ExcessHet=0.2043;FS=0.000;HaplotypeScore=0.0691;InbreedingCoeff=0.1610;MLEAC=53;MLEAF=0.646;MQ=60.00;MQ0=0;MQRankSum=-0.116;QD=30.64;ReadPosRankSum=-0.676;SOR=2.093;VQSLOD=2.79;culprit=ReadPosRankSum;SNPEFF_EFFECT=DOWNSTREAM;SNPEFF_IMPACT=MODIFIER;SNPEFF_FUNCTIONAL_CLASS=NONE;SNPEFF_CODON_CHANGE=1947;SNPEFF_GENE_NAME=PGSC0003DMG400035425;SNPEFF_TRANSCRIPT_ID=PGSC0003DMT400085854;set=variant11	GT:AD:DP:GQ:PL	0/1:8,30:38:99:1460,0,2566,1674,2698,4372	0/1:21,19:40:99:1460,0,2566,1674,2698,4372	1/1:0,2:2:99:1460,0,2566,1674,2698,4372	0/1:1,1:2:99:1460,0,2566,1674,2698,4372
ST4.03ch02	36189	.	A	G	992.51	PASS	AC=17;AF=0.207;AN=82;BaseQRankSum=0.765;DP=405;Dels=0.00;ExcessHet=12.1249;FS=583.832;HaplotypeScore=6.6123;InbreedingCoeff=-0.2976;MLEAC=18;MLEAF=0.220;MQ=59.96;MQ0=0;MQRankSum=-0.002;POSITIVE_TRAIN_SITE;QD=6.75;ReadPosRankSum=5.409;SOR=7.657;VQSLOD=1.72;culprit=ReadPosRankSum;SNPEFF_EFFECT=DOWNSTREAM;SNPEFF_IMPACT=MODIFIER;SNPEFF_FUNCTIONAL_CLASS=NONE;SNPEFF_CODON_CHANGE=1889;SNPEFF_GENE_NAME=PGSC0003DMG400035425;SNPEFF_TRANSCRIPT_ID=PGSC0003DMT400085854;set=variant11	GT:AD:DP:GQ:PL	0/1:35,3:38:99:1460,0,2566,1674,2698,4372	0/1:27,13:40:99:1460,0,2566,1674,2698,4372	0/0:2,0:2:99:1460,0,2566,1674,2698,4372	0/1:1,1:2:99:1460,0,2566,1674,2698,4372
ST4.03ch02	36210	.	G	A	2884.96	PASS	AC=23;AF=0.280;AN=82;BaseQRankSum=0.875;DP=409;Dels=0.00;ExcessHet=6.7848;FS=0.000;HaplotypeScore=1.4143;InbreedingCoeff=-0.2217;MLEAC=22;MLEAF=0.268;MQ=60.00;MQ0=0;MQRankSum=0.797;POSITIVE_TRAIN_SITE;QD=13.54;ReadPosRankSum=-10.047;SOR=0.087;VQSLOD=1.89;culprit=ReadPosRankSum;SNPEFF_EFFECT=DOWNSTREAM;SNPEFF_IMPACT=MODIFIER;SNPEFF_FUNCTIONAL_CLASS=NONE;SNPEFF_CODON_CHANGE=1868;SNPEFF_GENE_NAME=PGSC0003DMG400035425;SNPEFF_TRANSCRIPT_ID=PGSC0003DMT400085854;set=variant11	GT:AD:DP:GQ:PL	0/1:31,7:38:99:1460,0,2566,1674,2698,4372	0/1:25,15:40:99:1460,0,2566,1674,2698,4372	0/0:2,0:2:99:1460,0,2566,1674,2698,4372	0/1:1,1:2:99:1460,0,2566,1674,2698,4372
ST4.03ch02	36211	.	C	T	1010.4	PASS	AC=18;AF=0.220;AN=82;BaseQRankSum=3.087;DP=409;Dels=0.00;ExcessHet=13.4417;FS=0.000;HaplotypeScore=1.3919;InbreedingCoeff=-0.3183;MLEAC=19;MLEAF=0.232;MQ=60.00;MQ0=0;MQRankSum=0.813;POSITIVE_TRAIN_SITE;QD=6.28;ReadPosRankSum=-10.873;SOR=0.017;VQSLOD=1.88;culprit=ReadPosRankSum;SNPEFF_EFFECT=DOWNSTREAM;SNPEFF_IMPACT=MODIFIER;SNPEFF_FUNCTIONAL_CLASS=NONE;SNPEFF_CODON_CHANGE=1867;SNPEFF_GENE_NAME=PGSC0003DMG400035425;SNPEFF_TRANSCRIPT_ID=PGSC0003DMT400085854;set=variant11	GT:AD:DP:GQ:PL	0/1:34,4:38:99:1460,0,2566,1674,2698,4372	0/1:27,13:40:99:1460,0,2566,1674,2698,4372	0/0:2,0:2:99:1460,0,2566,1674,2698,4372	0/1:1,1:2:99:1460,0,2566,1674,2698,4372
ST4.03ch02	36225	.	A	G	1045.23	PASS	AC=18;AF=0.220;AN=82;BaseQRankSum=0.816;DP=409;Dels=0.00;ExcessHet=13.4417;FS=0.000;HaplotypeScore=0.1584;InbreedingCoeff=-0.3182;MLEAC=19;MLEAF=0.232;MQ=60.00;MQ0=0;MQRankSum=1.423;POSITIVE_TRAIN_SITE;QD=6.49;ReadPosRankSum=-5.145;SOR=0.017;VQSLOD=1.90;culprit=ReadPosRankSum;SNPEFF_EFFECT=DOWNSTREAM;SNPEFF_IMPACT=MODIFIER;SNPEFF_FUNCTIONAL_CLASS=NONE;SNPEFF_CODON_CHANGE=1853;SNPEFF_GENE_NAME=PGSC0003DMG400035425;SNPEFF_TRANSCRIPT_ID=PGSC0003DMT400085854;set=variant11	GT:AD:DP:GQ:PL	0/1:34,4:38:99:1460,0,2566,1674,2698,4372	0/1:27,13:40:99:1460,0,2566,1674,2698,4372	0/0:2,0:2:99:1460,0,2566,1674,2698,4372	0/1:1,1:2:99:1460,0,2566,1674,2698,4372
ST4.03ch02	36241	.	C	A	10507.17	PASS	AC=52;AF=0.667;AN=78;BaseQRankSum=-0.358;DP=330;Dels=0.00;ExcessHet=1.3689;FS=0.000;HaplotypeScore=0.2456;InbreedingCoeff=-0.0088;MLEAC=54;MLEAF=0.692;MQ=60.00;MQ0=0;MQRankSum=-0.598;POSITIVE_TRAIN_SITE;QD=33.68;ReadPosRankSum=-9.059;SOR=3.394;VQSLOD=1.90;culprit=ReadPosRankSum;SNPEFF_EFFECT=DOWNSTREAM;SNPEFF_IMPACT=MODIFIER;SNPEFF_FUNCTIONAL_CLASS=NONE;SNPEFF_CODON_CHANGE=1837;SNPEFF_GENE_NAME=PGSC0003DMG400035425;SNPEFF_TRANSCRIPT_ID=PGSC0003DMT400085854;set=variant11	GT:AD:DP:GQ:PL	0/1:5,31:36:99:1460,0,2566,1674,2698,4372	0/1:20,18:38:99:1460,0,2566,1674,2698,4372	1/1:0,2:2:99:1460,0,2566,1674,2698,4372	0/1:1,1:2:99:1460,0,2566,1674,2698,4372
ST4.03ch02	36449	.	G	A	4464.12	PASS	AC=32;AF=0.457;AN=70;BaseQRankSum=-0.975;DP=207;Dels=0.00;ExcessHet=0.5553;FS=0.000;HaplotypeScore=1.3379;InbreedingCoeff=0.0562;MLEAC=33;MLEAF=0.471;MQ=60.00;MQ0=0;MQRankSum=0.146;POSITIVE_TRAIN_SITE;QD=28.08;ReadPosRankSum=-2.369;SOR=1.076;VQSLOD=3.35;culprit=ReadPosRankSum;SNPEFF_EFFECT=DOWNSTREAM;SNPEFF_IMPACT=MODIFIER;SNPEFF_FUNCTIONAL_CLASS=NONE;SNPEFF_CODON_CHANGE=1629;SNPEFF_GENE_NAME=PGSC0003DMG400035425;SNPEFF_TRANSCRIPT_ID=PGSC0003DMT400085854;set=variant11	GT:AD:DP:GQ:PL	0/1:15,17:32:99:1460,0,2566,1674,2698,4372	0/1:22,12:34:99:1460,0,2566,1674,2698,4372	1/1:0,2:2:99:1460,0,2566,1674,2698,4372	0/1:1,1:2:99:1460,0,2566,1674,2698,4372
ST4.03ch02	36554	.	A	T	280.66	PASS	AC=9;AF=0.281;AN=32;BaseQRankSum=1.793;DP=35;Dels=0.00;ExcessHet=0.1073;FS=26.641;HaplotypeScore=0.4945;InbreedingCoeff=0.0767;MLEAC=10;MLEAF=0.313;MQ=60.00;MQ0=0;MQRankSum=2.321;POSITIVE_TRAIN_SITE;QD=25.51;ReadPosRankSum=2.963;SOR=4.606;VQSLOD=2.55;culprit=ReadPosRankSum;SNPEFF_EFFECT=DOWNSTREAM;SNPEFF_IMPACT=MODIFIER;SNPEFF_FUNCTIONAL_CLASS=NONE;SNPEFF_CODON_CHANGE=1524;SNPEFF_GENE_NAME=PGSC0003DMG400035425;SNPEFF_TRANSCRIPT_ID=PGSC0003DMT400085854;set=variant11	GT:AD:DP:GQ:PL	0/1:11,5:16:99:1460,0,2566,1674,2698,4372	0/1:9,3:12:99:1460,0,2566,1674,2698,4372	0/0:2,0:2:99:1460,0,2566,1674,2698,4372	0/1:1,1:2:99:1460,0,2566,1674,2698,4372
ST4.03ch02	36558	.	A	G	933.49	PASS	AC=24;AF=0.750;AN=32;BaseQRankSum=2.023;DP=35;Dels=0.00;ExcessHet=0.0370;FS=10.263;HaplotypeScore=0.4945;InbreedingCoeff=0.1387;MLEAC=24;MLEAF=0.750;MQ=60.00;MQ0=0;MQRankSum=1.355;POSITIVE_TRAIN_SITE;QD=37.27;ReadPosRankSum=1.787;SOR=0.191;VQSLOD=3.45;culprit=ReadPosRankSum;SNPEFF_EFFECT=DOWNSTREAM;SNPEFF_IMPACT=MODIFIER;SNPEFF_FUNCTIONAL_CLASS=NONE;SNPEFF_CODON_CHANGE=1520;SNPEFF_GENE_NAME=PGSC0003DMG400035425;SNPEFF_TRANSCRIPT_ID=PGSC0003DMT400085854;set=variant11	GT:AD:DP:GQ:PL	0/1:2,14:16:99:1460,0,2566,1674,2698,4372	0/1:5,7:12:99:1460,0,2566,1674,2698,4372	1/1:0,2:2:99:1460,0,2566,1674,2698,4372	0/1:1,1:2:99:1460,0,2566,1674,2698,4372
ST4.03ch02	36573	.	C	T	280.66	PASS	AC=9;AF=0.281;AN=32;BaseQRankSum=0.774;DP=35;Dels=0.00;ExcessHet=0.1073;FS=26.641;HaplotypeScore=0.0000;InbreedingCoeff=0.0767;MLEAC=10;MLEAF=0.313;MQ=60.00;MQ0=0;MQRankSum=0.925;POSITIVE_TRAIN_SITE;QD=25.51;ReadPosRankSum=3.152;SOR=4.606;VQSLOD=2.83;culprit=ReadPosRankSum;SNPEFF_EFFECT=DOWNSTREAM;SNPEFF_IMPACT=MODIFIER;SNPEFF_FUNCTIONAL_CLASS=NONE;SNPEFF_CODON_CHANGE=1505;SNPEFF_GENE_NAME=PGSC0003DMG400035425;SNPEFF_TRANSCRIPT_ID=PGSC0003DMT400085854;set=variant11	GT:AD:DP:GQ:PL	0/1:11,5:16:99:1460,0,2566,1674,2698,4372	0/1:9,3:12:99:1460,0,2566,1674,2698,4372	0/0:2,0:2:99:1460,0,2566,1674,2698,4372	0/1:1,1:2:99:1460,0,2566,1674,2698,4372
ST4.03ch02	36574	.	G	A	280.66	PASS	AC=9;AF=0.281;AN=32;BaseQRankSum=-0.208;DP=35;Dels=0.00;ExcessHet=0.1073;FS=26.641;HaplotypeScore=0.0000;InbreedingCoeff=0.0767;MLEAC=10;MLEAF=0.313;MQ=60.00;MQ0=0;MQRankSum=-0.585;POSITIVE_TRAIN_SITE;QD=25.51;ReadPosRankSum=3.416;SOR=4.606;VQSLOD=2.85;culprit=ReadPosRankSum;SNPEFF_EFFECT=DOWNSTREAM;SNPEFF_IMPACT=MODIFIER;SNPEFF_FUNCTIONAL_CLASS=NONE;SNPEFF_CODON_CHANGE=1504;SNPEFF_GENE_NAME=PGSC0003DMG400035425;SNPEFF_TRANSCRIPT_ID=PGSC0003DMT400085854;set=variant11	GT:AD:DP:GQ:PL	0/1:11,5:16:99:1460,0,2566,1674,2698,4372	0/1:9,3:12:99:1460,0,2566,1674,2698,4372	0/0:2,0:2:99:1460,0,2566,1674,2698,4372	0/1:1,1:2:99:1460,0,2566,1674,2698,4372
ST4.03ch02	36578	.	G	A	280.66	PASS	AC=9;AF=0.281;AN=32;BaseQRankSum=0.849;DP=35;Dels=0.00;ExcessHet=0.1073;FS=26.641;HaplotypeScore=0.0000;InbreedingCoeff=0.0767;MLEAC=10;MLEAF=0.313;MQ=60.00;MQ0=0;MQRankSum=0.698;POSITIVE_TRAIN_SITE;QD=25.51;ReadPosRankSum=3.265;SOR=4.606;VQSLOD=2.81;culprit=ReadPosRankSum;SNPEFF_EFFECT=DOWNSTREAM;SNPEFF_IMPACT=MODIFIER;SNPEFF_FUNCTIONAL_CLASS=NONE;SNPEFF_CODON_CHANGE=1500;SNPEFF_GENE_NAME=PGSC0003DMG400035425;SNPEFF_TRANSCRIPT_ID=PGSC0003DMT400085854;set=variant11	GT:AD:DP:GQ:PL	0/1:11,5:16:99:1460,0,2566,1674,2698,4372	0/1:9,3:12:99:1460,0,2566,1674,2698,4372	0/0:2,0:2:99:1460,0,2566,1674,2698,4372	0/1:1,1:2:99:1460,0,2566,1674,2698,4372
ST4.03ch02	36583	.	C	T	280.66	PASS	AC=9;AF=0.281;AN=32;BaseQRankSum=1.076;DP=35;Dels=0.00;ExcessHet=0.1073;FS=26.641;HaplotypeScore=0.0000;InbreedingCoeff=0.0767;MLEAC=10;MLEAF=0.313;MQ=60.00;MQ0=0;MQRankSum=-0.170;POSITIVE_TRAIN_SITE;QD=25.51;ReadPosRankSum=4.095;SOR=4.606;VQSLOD=2.33;culprit=ReadPosRankSum;SNPEFF_EFFECT=DOWNSTREAM;SNPEFF_IMPACT=MODIFIER;SNPEFF_FUNCTIONAL_CLASS=NONE;SNPEFF_CODON_CHANGE=1495;SNPEFF_GENE_NAME=PGSC0003DMG400035425;SNPEFF_TRANSCRIPT_ID=PGSC0003DMT400085854;set=variant11	GT:AD:DP:GQ:PL	0/1:11,5:16:99:1460,0,2566,1674,2698,4372	0/1:9,3:12:99:1460,0,2566,1674,2698,4372	0/0:2,0:2:99:1460,0,2566,1674,2698,4372	0/1:1,1:2:99:1460,0,2566,1674,2698,4372
ST4.03ch02	36610	.	C	T	280.66	PASS	AC=9;AF=0.281;AN=32;BaseQRankSum=0.245;DP=35;Dels=0.00;ExcessHet=0.1073;FS=26.641;HaplotypeScore=0.0000;InbreedingCoeff=0.0767;MLEAC=10;MLEAF=0.313;MQ=60.00;MQ0=0;MQRankSum=-0.434;POSITIVE_TRAIN_SITE;QD=25.51;ReadPosRankSum=-3.604;SOR=4.606;VQSLOD=2.60;culprit=ReadPosRankSum;SNPEFF_EFFECT=DOWNSTREAM;SNPEFF_IMPACT=MODIFIER;SNPEFF_FUNCTIONAL_CLASS=NONE;SNPEFF_CODON_CHANGE=1468;SNPEFF_GENE_NAME=PGSC0003DMG400035425;SNPEFF_TRANSCRIPT_ID=PGSC0003DMT400085854;set=variant11	GT:AD:DP:GQ:PL	0/1:11,5:16:99:1460,0,2566,1674,2698,4372	0/1:9,3:12:99:1460,0,2566,1674,2698,4372	0/0:2,0:2:99:1460,0,2566,1674,2698,4372	0/1:1,1:2:99:1460,0,2566,1674,2698,4372
ST4.03ch02	36616	.	T	C	836.66	PASS	AC=23;AF=0.719;AN=32;BaseQRankSum=0.623;DP=35;Dels=0.00;ExcessHet=0.1073;FS=26.641;HaplotypeScore=0.0000;InbreedingCoeff=0.0767;MLEAC=22;MLEAF=0.688;MQ=60.00;MQ0=0;MQRankSum=0.359;POSITIVE_TRAIN_SITE;QD=26.85;ReadPosRankSum=3.227;SOR=2.198;VQSLOD=2.89;culprit=ReadPosRankSum;SNPEFF_EFFECT=DOWNSTREAM;SNPEFF_IMPACT=MODIFIER;SNPEFF_FUNCTIONAL_CLASS=NONE;SNPEFF_CODON_CHANGE=1462;SNPEFF_GENE_NAME=PGSC0003DMG400035425;SNPEFF_TRANSCRIPT_ID=PGSC0003DMT400085854;set=variant11	GT:AD:DP:GQ:PL	0/1:5,11:16:99:1460,0,2566,1674,2698,4372	0/1:3,9:12:99:1460,0,2566,1674,2698,4372	1/1:0,2:2:99:1460,0,2566,1674,2698,4372	0/1:1,1:2:99:1460,0,2566,1674,2698,4372
ST4.03ch02	36628	.	T	G	280.66	PASS	AC=9;AF=0.281;AN=32;BaseQRankSum=0.925;DP=35;Dels=0.00;ExcessHet=0.1073;FS=26.641;HaplotypeScore=0.0000;InbreedingCoeff=0.0767;MLEAC=10;MLEAF=0.313;MQ=60.00;MQ0=0;MQRankSum=-0.434;POSITIVE_TRAIN_SITE;QD=25.51;ReadPosRankSum=-3.642;SOR=4.606;VQSLOD=2.57;culprit=ReadPosRankSum;SNPEFF_EFFECT=DOWNSTREAM;SNPEFF_IMPACT=MODIFIER;SNPEFF_FUNCTIONAL_CLASS=NONE;SNPEFF_CODON_CHANGE=1450;SNPEFF_GENE_NAME=PGSC0003DMG400035425;SNPEFF_TRANSCRIPT_ID=PGSC0003DMT400085854;set=variant11	GT:AD:DP:GQ:PL	0/1:11,5:16:99:1460,0,2566,1674,2698,4372	0/1:9,3:12:99:1460,0,2566,1674,2698,4372	0/0:2,0:2:99:1460,0,2566,1674,2698,4372	0/1:1,1:2:99:1460,0,2566,1674,2698,4372
ST4.03ch02	36690	.	G	T	5678.56	PASS	AC=41;AF=0.526;AN=78;BaseQRankSum=1.581;DP=282;Dels=0.00;ExcessHet=0.0832;FS=1.299;HaplotypeScore=0.2154;InbreedingCoeff=0.1800;MLEAC=42;MLEAF=0.538;MQ=60.00;MQ0=0;MQRankSum=1.410;POSITIVE_TRAIN_SITE;QD=25.24;ReadPosRankSum=2.888;SOR=0.714;VQSLOD=2.88;culprit=ReadPosRankSum;SNPEFF_EFFECT=DOWNSTREAM;SNPEFF_IMPACT=MODIFIER;SNPEFF_FUNCTIONAL_CLASS=NONE;SNPEFF_CODON_CHANGE=1388;SNPEFF_GENE_NAME=PGSC0003DMG400035425;SNPEFF_TRANSCRIPT_ID=PGSC0003DMT400085854;set=variant11	GT:AD:DP:GQ:PL	0/1:14,24:38:99:1460,0,2566,1674,2698,4372	0/1:22,14:36:99:1460,0,2566,1674,2698,4372	1/1:0,2:2:99:1460,0,2566,1674,2698,4372	0/1:1,1:2:99:1460,0,2566,1674,2698,4372
ST4.03ch02	36912	.	G	A	660.86	PASS	AC=17;AF=0.340;AN=50;BaseQRankSum=-1.589;DP=90;Dels=0.00;ExcessHet=0.0160;FS=0.966;HaplotypeScore=0.2800;InbreedingCoeff=0.1154;MLEAC=17;MLEAF=0.340;MQ=60.00;MQ0=0;MQRankSum=0.830;POSITIVE_TRAIN_SITE;QD=16.95;ReadPosRankSum=0.055;SOR=0.714;VQSLOD=3.91;culprit=MQRankSum;SNPEFF_EFFECT=DOWNSTREAM;SNPEFF_IMPACT=MODIFIER;SNPEFF_FUNCTIONAL_CLASS=NONE;SNPEFF_CODON_CHANGE=1166;SNPEFF_GENE_NAME=PGSC0003DMG400035425;SNPEFF_TRANSCRIPT_ID=PGSC0003DMT400085854;set=variant11	GT:AD:DP:GQ:PL	0/1:21,7:28:99:1460,0,2566,1674,2698,4372	0/1:10,8:18:99:1460,0,2566,1674,2698,4372	0/0:2,0:2:99:1460,0,2566,1674,2698,4372	1/1:0,2:2:99:1460,0,2566,1674,2698,4372
ST4.03ch02	36917	.	G	A	673.85	PASS	AC=17;AF=0.340;AN=50;BaseQRankSum=-0.552;DP=90;Dels=0.00;ExcessHet=0.0160;FS=0.966;HaplotypeScore=0.2800;InbreedingCoeff=0.1154;MLEAC=17;MLEAF=0.340;MQ=60.00;MQ0=0;MQRankSum=0.502;POSITIVE_TRAIN_SITE;QD=17.28;ReadPosRankSum=0.788;SOR=0.714;VQSLOD=3.91;culprit=MQRankSum;SNPEFF_EFFECT=DOWNSTREAM;SNPEFF_IMPACT=MODIFIER;SNPEFF_FUNCTIONAL_CLASS=NONE;SNPEFF_CODON_CHANGE=1161;SNPEFF_GENE_NAME=PGSC0003DMG400035425;SNPEFF_TRANSCRIPT_ID=PGSC0003DMT400085854;set=variant11	GT:AD:DP:GQ:PL	0/1:21,7:28:99:1460,0,2566,1674,2698,4372	0/1:10,8:18:99:1460,0,2566,1674,2698,4372	0/0:2,0:2:99:1460,0,2566,1674,2698,4372	1/1:0,2:2:99:1460,0,2566,1674,2698,4372
ST4.03ch02	39310	.	C	T	97608.98	PASS	AC=54;AF=0.643;AN=84;BaseQRankSum=6.791;DP=3990;Dels=0.00;ExcessHet=26.8730;FS=0.000;HaplotypeScore=15.8795;InbreedingCoeff=-0.4519;MLEAC=54;MLEAF=0.643;MQ=59.37;MQ0=0;MQRankSum=-1.567;POSITIVE_TRAIN_SITE;QD=24.84;ReadPosRankSum=-6.054;SOR=1.504;VQSLOD=1.89;culprit=ReadPosRankSum;SNPEFF_EFFECT=UPSTREAM;SNPEFF_IMPACT=MODIFIER;SNPEFF_FUNCTIONAL_CLASS=NONE;SNPEFF_CODON_CHANGE=864;SNPEFF_GENE_NAME=PGSC0003DMG400035425;SNPEFF_TRANSCRIPT_ID=PGSC0003DMT400085854;set=variant11	GT:AD:DP:GQ:PL	0/1:12,28:40:99:1460,0,2566,1674,2698,4372	0/1:17,23:40:99:1460,0,2566,1674,2698,4372	1/1:0,2:2:99:1460,0,2566,1674,2698,4372	0/1:1,1:2:99:1460,0,2566,1674,2698,4372
ST4.03ch02	40960	.	G	A	820.6	PASS	AC=12;AF=0.222;AN=54;BaseQRankSum=1.098;DP=97;Dels=0.00;ExcessHet=0.1963;FS=71.628;HaplotypeScore=0.9628;InbreedingCoeff=0.0686;MLEAC=14;MLEAF=0.259;MQ=58.49;MQ0=0;MQRankSum=-2.902;POSITIVE_TRAIN_SITE;QD=15.20;ReadPosRankSum=3.866;SOR=0.174;VQSLOD=2.34;culprit=ReadPosRankSum;SNPEFF_EFFECT=DOWNSTREAM;SNPEFF_IMPACT=MODIFIER;SNPEFF_FUNCTIONAL_CLASS=NONE;SNPEFF_CODON_CHANGE=672;SNPEFF_GENE_NAME=PGSC0003DMG400040152;SNPEFF_TRANSCRIPT_ID=PGSC0003DMT400090581;set=variant11	GT:AD:DP:GQ:PL	0/1:29,1:30:99:1460,0,2566,1674,2698,4372	0/1:12,8:20:99:1460,0,2566,1674,2698,4372	0/1:1,1:2:99:1460,0,2566,1674,2698,4372	1/1:0,2:2:99:1460,0,2566,1674,2698,4372
ST4.03ch02	40966	.	C	A,G	2574.87	PASS	AC=24,15;AF=0.400,0.250;AN=60;BaseQRankSum=-0.511;DP=137;Dels=0.00;ExcessHet=3.9338;FS=34.875;HaplotypeScore=0.2000;InbreedingCoeff=0.1194;MLEAC=22,15;MLEAF=0.367,0.250;MQ=50.23;MQ0=0;MQRankSum=-3.996;POSITIVE_TRAIN_SITE;QD=20.77;ReadPosRankSum=2.254;SOR=0.003;VQSLOD=2.97;culprit=ReadPosRankSum;SNPEFF_EFFECT=DOWNSTREAM;SNPEFF_IMPACT=MODIFIER;SNPEFF_FUNCTIONAL_CLASS=NONE;SNPEFF_CODON_CHANGE=666;SNPEFF_GENE_NAME=PGSC0003DMG400040152;SNPEFF_TRANSCRIPT_ID=PGSC0003DMT400090581;set=variant11	GT:AD:DP:GQ:PL	0/1:13,5:18:99:1460,0,2566,1674,2698,4372	0/1:3,9:12:99:1460,0,2566,1674,2698,4372	0/1:1,1:2:99:1460,0,2566,1674,2698,4372	1/1:0,2:2:99:1460,0,2566,1674,2698,4372
ST4.03ch02	40971	.	C	T	703.01	PASS	AC=19;AF=0.317;AN=60;BaseQRankSum=0.422;DP=140;Dels=0.00;ExcessHet=0.2247;FS=28.904;HaplotypeScore=2.6328;InbreedingCoeff=0.0154;MLEAC=18;MLEAF=0.300;MQ=50.33;MQ0=0;MQRankSum=5.792;POSITIVE_TRAIN_SITE;QD=18.50;ReadPosRankSum=-1.800;SOR=5.295;VQSLOD=1.85;culprit=ReadPosRankSum;SNPEFF_EFFECT=DOWNSTREAM;SNPEFF_IMPACT=MODIFIER;SNPEFF_FUNCTIONAL_CLASS=NONE;SNPEFF_CODON_CHANGE=661;SNPEFF_GENE_NAME=PGSC0003DMG400040152;SNPEFF_TRANSCRIPT_ID=PGSC0003DMT400090581;set=variant11	GT:AD:DP:GQ:PL	0/1:19,13:32:99:1460,0,2566,1674,2698,4372	0/1:19,5:24:99:1460,0,2566,1674,2698,4372	0/1:1,1:2:99:1460,0,2566,1674,2698,4372	0/0:2,0:2:99:1460,0,2566,1674,2698,4372
ST4.03ch02	40975	.	A	G	2654.67	PASS	AC=37;AF=0.617;AN=60;BaseQRankSum=2.257;DP=140;Dels=0.00;ExcessHet=0.4924;FS=37.787;HaplotypeScore=2.6633;InbreedingCoeff=-0.0479;MLEAC=39;MLEAF=0.650;MQ=50.33;MQ0=0;MQRankSum=-3.980;POSITIVE_TRAIN_SITE;QD=20.90;ReadPosRankSum=0.509;SOR=0.003;VQSLOD=3.44;culprit=MQRankSum;SNPEFF_EFFECT=DOWNSTREAM;SNPEFF_IMPACT=MODIFIER;SNPEFF_FUNCTIONAL_CLASS=NONE;SNPEFF_CODON_CHANGE=657;SNPEFF_GENE_NAME=PGSC0003DMG400040152;SNPEFF_TRANSCRIPT_ID=PGSC0003DMT400090581;set=variant11	GT:AD:DP:GQ:PL	0/1:16,16:32:99:1460,0,2566,1674,2698,4372	0/1:6,18:24:99:1460,0,2566,1674,2698,4372	0/1:1,1:2:99:1460,0,2566,1674,2698,4372	1/1:0,2:2:99:1460,0,2566,1674,2698,4372
ST4.03ch02	40991	.	A	G	3094.68	PASS	AC=41;AF=0.621;AN=66;BaseQRankSum=0.058;DP=208;Dels=0.00;ExcessHet=0.7922;FS=0.000;HaplotypeScore=2.1989;InbreedingCoeff=-0.1062;MLEAC=42;MLEAF=0.636;MQ=53.68;MQ0=0;MQRankSum=-3.630;POSITIVE_TRAIN_SITE;QD=16.12;ReadPosRankSum=2.942;SOR=0.780;VQSLOD=2.74;culprit=ReadPosRankSum;SNPEFF_EFFECT=DOWNSTREAM;SNPEFF_IMPACT=MODIFIER;SNPEFF_FUNCTIONAL_CLASS=NONE;SNPEFF_CODON_CHANGE=641;SNPEFF_GENE_NAME=PGSC0003DMG400040152;SNPEFF_TRANSCRIPT_ID=PGSC0003DMT400090581;set=variant11	GT:AD:DP:GQ:PL	0/1:17,17:34:99:1460,0,2566,1674,2698,4372	0/1:7,21:28:99:1460,0,2566,1674,2698,4372	0/1:1,1:2:99:1460,0,2566,1674,2698,4372	1/1:0,2:2:99:1460,0,2566,1674,2698,4372
ST4.03ch02	41007	.	A	C	3252.37	PASS	AC=43;AF=0.652;AN=66;BaseQRankSum=1.633;DP=206;Dels=0.00;ExcessHet=0.2902;FS=1.322;HaplotypeScore=3.8599;InbreedingCoeff=-0.0145;MLEAC=45;MLEAF=0.682;MQ=53.62;MQ0=0;MQRankSum=-3.564;POSITIVE_TRAIN_SITE;QD=17.03;ReadPosRankSum=0.602;SOR=0.930;VQSLOD=3.58;culprit=MQRankSum;SNPEFF_EFFECT=DOWNSTREAM;SNPEFF_IMPACT=MODIFIER;SNPEFF_FUNCTIONAL_CLASS=NONE;SNPEFF_CODON_CHANGE=625;SNPEFF_GENE_NAME=PGSC0003DMG400040152;SNPEFF_TRANSCRIPT_ID=PGSC0003DMT400090581;set=variant11	GT:AD:DP:GQ:PL	0/1:16,18:34:99:1460,0,2566,1674,2698,4372	0/1:6,22:28:99:1460,0,2566,1674,2698,4372	0/1:1,1:2:99:1460,0,2566,1674,2698,4372	1/1:0,2:2:99:1460,0,2566,1674,2698,4372
ST4.03ch02	41021	.	G	A	1517.95	PASS	AC=23;AF=0.348;AN=66;BaseQRankSum=-0.233;DP=206;Dels=0.00;ExcessHet=1.0320;FS=0.000;HaplotypeScore=1.5931;InbreedingCoeff=-0.0984;MLEAC=25;MLEAF=0.379;MQ=53.62;MQ0=0;MQRankSum=-8.084;POSITIVE_TRAIN_SITE;QD=10.92;ReadPosRankSum=-7.623;SOR=0.602;VQSLOD=1.85;culprit=ReadPosRankSum;SNPEFF_EFFECT=DOWNSTREAM;SNPEFF_IMPACT=MODIFIER;SNPEFF_FUNCTIONAL_CLASS=NONE;SNPEFF_CODON_CHANGE=611;SNPEFF_GENE_NAME=PGSC0003DMG400040152;SNPEFF_TRANSCRIPT_ID=PGSC0003DMT400090581;set=variant11	GT:AD:DP:GQ:PL	0/1:26,8:34:99:1460,0,2566,1674,2698,4372	0/1:16,12:28:99:1460,0,2566,1674,2698,4372	0/1:1,1:2:99:1460,0,2566,1674,2698,4372	1/1:0,2:2:99:1460,0,2566,1674,2698,4372
ST4.03ch02	41741	.	T	A	273.76	PASS	AC=3;AF=0.056;AN=54;BaseQRankSum=2.089;DP=97;Dels=0.00;ExcessHet=3.2634;FS=0.000;HaplotypeScore=1.3269;InbreedingCoeff=-0.2040;MLEAC=4;MLEAF=0.074;MQ=48.17;MQ0=0;MQRankSum=-8.030;POSITIVE_TRAIN_SITE;QD=10.53;ReadPosRankSum=0.090;SOR=0.328;VQSLOD=1.81;culprit=MQRankSum;SNPEFF_EFFECT=NON_SYNONYMOUS_CODING;SNPEFF_IMPACT=MODERATE;SNPEFF_FUNCTIONAL_CLASS=MISSENSE;SNPEFF_CODON_CHANGE=gAt/gTt;SNPEFF_AMINO_ACID_CHANGE=D339V;SNPEFF_GENE_NAME=PGSC0003DMG400040152;SNPEFF_TRANSCRIPT_ID=PGSC0003DMT400090581;SNPEFF_EXON_ID=5;set=variant11	GT:AD:DP:GQ:PL	0/1:23,1:24:99:1460,0,2566,1674,2698,4372	0/1:25,1:26:99:1460,0,2566,1674,2698,4372	0/1:1,1:2:99:1460,0,2566,1674,2698,4372	0/0:2,0:2:99:1460,0,2566,1674,2698,4372
ST4.03ch02	41749	.	A	C	274.0	PASS	AC=3;AF=0.056;AN=54;BaseQRankSum=-0.028;DP=97;Dels=0.00;ExcessHet=3.2634;FS=0.000;HaplotypeScore=0.1018;InbreedingCoeff=-0.2076;MLEAC=4;MLEAF=0.074;MQ=48.17;MQ0=0;MQRankSum=-8.030;POSITIVE_TRAIN_SITE;QD=10.54;ReadPosRankSum=-0.791;SOR=0.328;VQSLOD=1.82;culprit=ReadPosRankSum;SNPEFF_EFFECT=NON_SYNONYMOUS_CODING;SNPEFF_IMPACT=MODERATE;SNPEFF_FUNCTIONAL_CLASS=MISSENSE;SNPEFF_CODON_CHANGE=gaT/gaG;SNPEFF_AMINO_ACID_CHANGE=D336E;SNPEFF_GENE_NAME=PGSC0003DMG400040152;SNPEFF_TRANSCRIPT_ID=PGSC0003DMT400090581;SNPEFF_EXON_ID=5;set=variant11	GT:AD:DP:GQ:PL	0/1:23,1:24:99:1460,0,2566,1674,2698,4372	0/1:25,1:26:99:1460,0,2566,1674,2698,4372	0/1:1,1:2:99:1460,0,2566,1674,2698,4372	0/0:2,0:2:99:1460,0,2566,1674,2698,4372
ST4.03ch02	41752	.	C	A	252.78	PASS	AC=3;AF=0.056;AN=54;BaseQRankSum=2.506;DP=97;Dels=0.00;ExcessHet=3.2634;FS=0.000;HaplotypeScore=0.1018;InbreedingCoeff=-0.2040;MLEAC=4;MLEAF=0.074;MQ=48.17;MQ0=0;MQRankSum=-8.030;POSITIVE_TRAIN_SITE;QD=9.72;ReadPosRankSum=-1.231;SOR=0.328;VQSLOD=1.82;culprit=ReadPosRankSum;SNPEFF_EFFECT=NON_SYNONYMOUS_CODING;SNPEFF_IMPACT=MODERATE;SNPEFF_FUNCTIONAL_CLASS=MISSENSE;SNPEFF_CODON_CHANGE=aaG/aaT;SNPEFF_AMINO_ACID_CHANGE=K335N;SNPEFF_GENE_NAME=PGSC0003DMG400040152;SNPEFF_TRANSCRIPT_ID=PGSC0003DMT400090581;SNPEFF_EXON_ID=5;set=variant11	GT:AD:DP:GQ:PL	0/1:23,1:24:99:1460,0,2566,1674,2698,4372	0/1:25,1:26:99:1460,0,2566,1674,2698,4372	0/1:1,1:2:99:1460,0,2566,1674,2698,4372	0/0:2,0:2:99:1460,0,2566,1674,2698,4372
ST4.03ch02	41776	.	T	C	273.76	PASS	AC=3;AF=0.056;AN=54;BaseQRankSum=0.610;DP=97;Dels=0.00;ExcessHet=3.2634;FS=0.000;HaplotypeScore=0.0709;InbreedingCoeff=-0.2039;MLEAC=4;MLEAF=0.074;MQ=48.17;MQ0=0;MQRankSum=-8.030;POSITIVE_TRAIN_SITE;QD=10.53;ReadPosRankSum=-0.460;SOR=0.328;VQSLOD=1.82;culprit=MQRankSum;SNPEFF_EFFECT=SYNONYMOUS_CODING;SNPEFF_IMPACT=LOW;SNPEFF_FUNCTIONAL_CLASS=SILENT;SNPEFF_CODON_CHANGE=aaA/aaG;SNPEFF_AMINO_ACID_CHANGE=K327;SNPEFF_GENE_NAME=PGSC0003DMG400040152;SNPEFF_TRANSCRIPT_ID=PGSC0003DMT400090581;SNPEFF_EXON_ID=5;set=variant11	GT:AD:DP:GQ:PL	0/1:23,1:24:99:1460,0,2566,1674,2698,4372	0/1:25,1:26:99:1460,0,2566,1674,2698,4372	0/1:1,1:2:99:1460,0,2566,1674,2698,4372	0/0:2,0:2:99:1460,0,2566,1674,2698,4372
ST4.03ch02	41781	.	T	C	274.0	PASS	AC=3;AF=0.056;AN=54;BaseQRankSum=2.837;DP=97;Dels=0.00;ExcessHet=3.2634;FS=0.000;HaplotypeScore=0.0709;InbreedingCoeff=-0.2075;MLEAC=4;MLEAF=0.074;MQ=48.17;MQ0=0;MQRankSum=-8.030;POSITIVE_TRAIN_SITE;QD=10.54;ReadPosRankSum=-1.106;SOR=0.328;VQSLOD=1.82;culprit=ReadPosRankSum;SNPEFF_EFFECT=NON_SYNONYMOUS_CODING;SNPEFF_IMPACT=MODERATE;SNPEFF_FUNCTIONAL_CLASS=MISSENSE;SNPEFF_CODON_CHANGE=Aag/Gag;SNPEFF_AMINO_ACID_CHANGE=K326E;SNPEFF_GENE_NAME=PGSC0003DMG400040152;SNPEFF_TRANSCRIPT_ID=PGSC0003DMT400090581;SNPEFF_EXON_ID=5;set=variant11	GT:AD:DP:GQ:PL	0/1:23,1:24:99:1460,0,2566,1674,2698,4372	0/1:25,1:26:99:1460,0,2566,1674,2698,4372	0/1:1,1:2:99:1460,0,2566,1674,2698,4372	0/0:2,0:2:99:1460,0,2566,1674,2698,4372
ST4.03ch02	41784	.	A	C	274.0	PASS	AC=3;AF=0.056;AN=54;BaseQRankSum=2.469;DP=96;Dels=0.00;ExcessHet=3.2634;FS=0.000;HaplotypeScore=0.0709;InbreedingCoeff=-0.2076;MLEAC=4;MLEAF=0.074;MQ=48.12;MQ0=0;MQRankSum=-8.005;POSITIVE_TRAIN_SITE;QD=10.54;ReadPosRankSum=0.267;SOR=0.337;VQSLOD=1.81;culprit=MQRankSum;SNPEFF_EFFECT=NON_SYNONYMOUS_CODING;SNPEFF_IMPACT=MODERATE;SNPEFF_FUNCTIONAL_CLASS=MISSENSE;SNPEFF_CODON_CHANGE=Tca/Gca;SNPEFF_AMINO_ACID_CHANGE=S325A;SNPEFF_GENE_NAME=PGSC0003DMG400040152;SNPEFF_TRANSCRIPT_ID=PGSC0003DMT400090581;SNPEFF_EXON_ID=5;set=variant11	GT:AD:DP:GQ:PL	0/1:23,1:24:99:1460,0,2566,1674,2698,4372	0/1:25,1:26:99:1460,0,2566,1674,2698,4372	0/1:1,1:2:99:1460,0,2566,1674,2698,4372	0/0:2,0:2:99:1460,0,2566,1674,2698,4372
ST4.03ch02	41788	.	A	T	274.0	PASS	AC=3;AF=0.056;AN=54;BaseQRankSum=0.985;DP=96;Dels=0.00;ExcessHet=3.2634;FS=0.000;HaplotypeScore=0.0709;InbreedingCoeff=-0.2076;MLEAC=4;MLEAF=0.074;MQ=48.12;MQ0=0;MQRankSum=-8.005;POSITIVE_TRAIN_SITE;QD=10.54;ReadPosRankSum=-0.953;SOR=0.337;VQSLOD=1.82;culprit=ReadPosRankSum;SNPEFF_EFFECT=NON_SYNONYMOUS_CODING;SNPEFF_IMPACT=MODERATE;SNPEFF_FUNCTIONAL_CLASS=MISSENSE;SNPEFF_CODON_CHANGE=ttT/ttA;SNPEFF_AMINO_ACID_CHANGE=F323L;SNPEFF_GENE_NAME=PGSC0003DMG400040152;SNPEFF_TRANSCRIPT_ID=PGSC0003DMT400090581;SNPEFF_EXON_ID=5;set=variant11	GT:AD:DP:GQ:PL	0/1:23,1:24:99:1460,0,2566,1674,2698,4372	0/1:25,1:26:99:1460,0,2566,1674,2698,4372	0/1:1,1:2:99:1460,0,2566,1674,2698,4372	0/0:2,0:2:99:1460,0,2566,1674,2698,4372
ST4.03ch02	41812	.	G	A	728.68	PASS	AC=13;AF=0.167;AN=78;BaseQRankSum=2.347;DP=337;Dels=0.00;ExcessHet=2.8424;FS=30.615;HaplotypeScore=3.3437;InbreedingCoeff=-0.1550;MLEAC=13;MLEAF=0.167;MQ=46.54;MQ0=1;MQRankSum=-9.537;POSITIVE_TRAIN_SITE;QD=7.84;ReadPosRankSum=-5.144;SOR=4.782;VQSLOD=1.82;culprit=ReadPosRankSum;SNPEFF_EFFECT=SYNONYMOUS_CODING;SNPEFF_IMPACT=LOW;SNPEFF_FUNCTIONAL_CLASS=SILENT;SNPEFF_CODON_CHANGE=ccC/ccT;SNPEFF_AMINO_ACID_CHANGE=P315;SNPEFF_GENE_NAME=PGSC0003DMG400040152;SNPEFF_TRANSCRIPT_ID=PGSC0003DMT400090581;SNPEFF_EXON_ID=5;set=variant11	GT:AD:DP:GQ:PL	0/1:32,4:36:99:1460,0,2566,1674,2698,4372	0/1:30,8:38:99:1460,0,2566,1674,2698,4372	0/1:1,1:2:99:1460,0,2566,1674,2698,4372	0/0:2,0:2:99:1460,0,2566,1674,2698,4372
ST4.03ch02	41813	.	G	T	727.21	PASS	AC=13;AF=0.167;AN=78;BaseQRankSum=2.607;DP=337;Dels=0.00;ExcessHet=2.8424;FS=33.136;HaplotypeScore=3.5977;InbreedingCoeff=-0.1540;MLEAC=13;MLEAF=0.167;MQ=46.54;MQ0=1;MQRankSum=-9.518;POSITIVE_TRAIN_SITE;QD=7.82;ReadPosRankSum=-5.133;SOR=4.782;VQSLOD=1.82;culprit=ReadPosRankSum;SNPEFF_EFFECT=NON_SYNONYMOUS_CODING;SNPEFF_IMPACT=MODERATE;SNPEFF_FUNCTIONAL_CLASS=MISSENSE;SNPEFF_CODON_CHANGE=cCc/cAc;SNPEFF_AMINO_ACID_CHANGE=P315H;SNPEFF_GENE_NAME=PGSC0003DMG400040152;SNPEFF_TRANSCRIPT_ID=PGSC0003DMT400090581;SNPEFF_EXON_ID=5;set=variant11	GT:AD:DP:GQ:PL	0/1:32,4:36:99:1460,0,2566,1674,2698,4372	0/1:30,8:38:99:1460,0,2566,1674,2698,4372	0/1:1,1:2:99:1460,0,2566,1674,2698,4372	0/0:2,0:2:99:1460,0,2566,1674,2698,4372
ST4.03ch02	41845	.	T	C	9432.16	PASS	AC=67;AF=0.882;AN=76;BaseQRankSum=0.874;DP=278;Dels=0.00;ExcessHet=1.1828;FS=0.000;HaplotypeScore=1.9584;InbreedingCoeff=-0.0542;MLEAC=67;MLEAF=0.882;MQ=43.14;MQ0=1;MQRankSum=-6.917;POSITIVE_TRAIN_SITE;QD=34.68;ReadPosRankSum=-2.828;SOR=0.981;VQSLOD=1.86;culprit=ReadPosRankSum;SNPEFF_EFFECT=SYNONYMOUS_CODING;SNPEFF_IMPACT=LOW;SNPEFF_FUNCTIONAL_CLASS=SILENT;SNPEFF_CODON_CHANGE=agA/agG;SNPEFF_AMINO_ACID_CHANGE=R304;SNPEFF_GENE_NAME=PGSC0003DMG400040152;SNPEFF_TRANSCRIPT_ID=PGSC0003DMT400090581;SNPEFF_EXON_ID=5;set=variant11	GT:AD:DP:GQ:PL	0/1:1,33:34:99:1460,0,2566,1674,2698,4372	0/1:7,31:38:99:1460,0,2566,1674,2698,4372	1/1:0,2:2:99:1460,0,2566,1674,2698,4372	0/1:1,1:2:99:1460,0,2566,1674,2698,4372
ST4.03ch02	42100	.	T	C	294.54	PASS	AC=13;AF=0.163;AN=80;BaseQRankSum=2.947;DP=330;Dels=0.00;ExcessHet=0.6967;FS=0.000;HaplotypeScore=3.3401;InbreedingCoeff=0.0185;MLEAC=11;MLEAF=0.138;MQ=51.21;MQ0=18;MQRankSum=-6.706;POSITIVE_TRAIN_SITE;QD=5.56;ReadPosRankSum=-7.287;SOR=0.005;VQSLOD=1.87;culprit=ReadPosRankSum;SNPEFF_EFFECT=SYNONYMOUS_CODING;SNPEFF_IMPACT=LOW;SNPEFF_FUNCTIONAL_CLASS=SILENT;SNPEFF_CODON_CHANGE=gcA/gcG;SNPEFF_AMINO_ACID_CHANGE=A242;SNPEFF_GENE_NAME=PGSC0003DMG400040152;SNPEFF_TRANSCRIPT_ID=PGSC0003DMT400090581;SNPEFF_EXON_ID=4;set=variant11	GT:AD:DP:GQ:PL	0/1:33,5:38:99:1460,0,2566,1674,2698,4372	0/1:31,7:38:99:1460,0,2566,1674,2698,4372	0/1:1,1:2:99:1460,0,2566,1674,2698,4372	0/0:2,0:2:99:1460,0,2566,1674,2698,4372
ST4.03ch02	42117	.	A	C	8069.73	PASS	AC=57;AF=0.713;AN=80;BaseQRankSum=3.896;DP=320;Dels=0.00;ExcessHet=3.4695;FS=0.000;HaplotypeScore=3.4876;InbreedingCoeff=-0.1443;MLEAC=57;MLEAF=0.713;MQ=51.23;MQ0=18;MQRankSum=-8.096;POSITIVE_TRAIN_SITE;QD=27.17;ReadPosRankSum=1.913;SOR=2.120;VQSLOD=1.75;culprit=ReadPosRankSum;SNPEFF_EFFECT=NON_SYNONYMOUS_CODING;SNPEFF_IMPACT=MODERATE;SNPEFF_FUNCTIONAL_CLASS=MISSENSE;SNPEFF_CODON_CHANGE=Tca/Gca;SNPEFF_AMINO_ACID_CHANGE=S237A;SNPEFF_GENE_NAME=PGSC0003DMG400040152;SNPEFF_TRANSCRIPT_ID=PGSC0003DMT400090581;SNPEFF_EXON_ID=4;set=variant11	GT:AD:DP:GQ:PL	0/1:9,29:38:99:1460,0,2566,1674,2698,4372	0/1:13,25:38:99:1460,0,2566,1674,2698,4372	1/1:0,2:2:99:1460,0,2566,1674,2698,4372	0/1:1,1:2:99:1460,0,2566,1674,2698,4372
ST4.03ch02	42167	.	C	T	80.72	PASS	AC=4;AF=0.083;AN=48;BaseQRankSum=0.663;DP=95;Dels=0.00;ExcessHet=0.2865;FS=0.000;HaplotypeScore=0.0000;InbreedingCoeff=0.0433;MLEAC=3;MLEAF=0.063;MQ=47.60;MQ0=19;MQRankSum=-1.873;QD=6.21;ReadPosRankSum=-1.314;SOR=0.005;VQSLOD=2.59;culprit=ReadPosRankSum;SNPEFF_EFFECT=SPLICE_SITE_REGION;SNPEFF_IMPACT=LOW;SNPEFF_FUNCTIONAL_CLASS=NONE;SNPEFF_GENE_NAME=PGSC0003DMG400040152;SNPEFF_TRANSCRIPT_ID=PGSC0003DMT400090581;SNPEFF_EXON_ID=3;set=variant11	GT:AD:DP:GQ:PL	0/1:19,3:22:99:1460,0,2566,1674,2698,4372	0/0:22,0:22:99:1460,0,2566,1674,2698,4372	0/1:1,1:2:99:1460,0,2566,1674,2698,4372	0/0:2,0:2:99:1460,0,2566,1674,2698,4372
ST4.03ch02	42179	.	A	C	1720.94	PASS	AC=26;AF=0.500;AN=52;BaseQRankSum=-0.538;DP=108;Dels=0.00;ExcessHet=0.0134;FS=0.000;HaplotypeScore=1.2203;InbreedingCoeff=0.2345;MLEAC=28;MLEAF=0.538;MQ=46.56;MQ0=19;MQRankSum=6.530;POSITIVE_TRAIN_SITE;QD=24.58;ReadPosRankSum=-6.456;SOR=0.809;VQSLOD=1.83;culprit=ReadPosRankSum;SNPEFF_EFFECT=INTRON;SNPEFF_IMPACT=MODIFIER;SNPEFF_FUNCTIONAL_CLASS=NONE;SNPEFF_GENE_NAME=PGSC0003DMG400040152;SNPEFF_TRANSCRIPT_ID=PGSC0003DMT400090581;SNPEFF_EXON_ID=3;set=variant11	GT:AD:DP:GQ:PL	0/1:12,10:22:99:1460,0,2566,1674,2698,4372	0/1:13,13:26:99:1460,0,2566,1674,2698,4372	0/1:1,1:2:99:1460,0,2566,1674,2698,4372	1/1:0,2:2:99:1460,0,2566,1674,2698,4372
ST4.03ch02	42194	.	G	A	1554.25	PASS	AC=28;AF=0.519;AN=54;BaseQRankSum=2.496;DP=116;Dels=0.00;ExcessHet=0.3984;FS=0.000;HaplotypeScore=1.9802;InbreedingCoeff=0.0044;MLEAC=28;MLEAF=0.519;MQ=46.39;MQ0=19;MQRankSum=-5.257;POSITIVE_TRAIN_SITE;QD=23.20;ReadPosRankSum=5.411;SOR=0.561;VQSLOD=1.66;culprit=ReadPosRankSum;SNPEFF_EFFECT=INTRON;SNPEFF_IMPACT=MODIFIER;SNPEFF_FUNCTIONAL_CLASS=NONE;SNPEFF_GENE_NAME=PGSC0003DMG400040152;SNPEFF_TRANSCRIPT_ID=PGSC0003DMT400090581;SNPEFF_EXON_ID=3;set=variant11	GT:AD:DP:GQ:PL	0/1:13,9:22:99:1460,0,2566,1674,2698,4372	0/1:10,18:28:99:1460,0,2566,1674,2698,4372	0/1:1,1:2:99:1460,0,2566,1674,2698,4372	0/0:2,0:2:99:1460,0,2566,1674,2698,4372
ST4.03ch02	42201	.	C	T	63.58	PASS	AC=5;AF=0.089;AN=56;BaseQRankSum=-1.174;DP=118;Dels=0.00;ExcessHet=0.4139;FS=0.000;HaplotypeScore=1.0192;InbreedingCoeff=0.0051;MLEAC=5;MLEAF=0.089;MQ=46.40;MQ0=19;MQRankSum=-3.185;POSITIVE_TRAIN_SITE;QD=3.53;ReadPosRankSum=-2.329;SOR=0.010;VQSLOD=3.05;culprit=ReadPosRankSum;SNPEFF_EFFECT=INTRON;SNPEFF_IMPACT=MODIFIER;SNPEFF_FUNCTIONAL_CLASS=NONE;SNPEFF_GENE_NAME=PGSC0003DMG400040152;SNPEFF_TRANSCRIPT_ID=PGSC0003DMT400090581;SNPEFF_EXON_ID=3;set=variant11	GT:AD:DP:GQ:PL	0/1:20,4:24:99:1460,0,2566,1674,2698,4372	0/0:28,0:28:99:1460,0,2566,1674,2698,4372	0/1:1,1:2:99:1460,0,2566,1674,2698,4372	0/0:2,0:2:99:1460,0,2566,1674,2698,4372
ST4.03ch02	42207	.	G	T	1136.76	PASS	AC=23;AF=0.442;AN=52;BaseQRankSum=1.445;DP=118;Dels=0.00;ExcessHet=0.2870;FS=0.000;HaplotypeScore=0.4906;InbreedingCoeff=0.0563;MLEAC=23;MLEAF=0.442;MQ=46.40;MQ0=19;MQRankSum=-4.442;POSITIVE_TRAIN_SITE;QD=18.04;ReadPosRankSum=7.385;SOR=0.310;VQSLOD=1.59;culprit=ReadPosRankSum;SNPEFF_EFFECT=INTRON;SNPEFF_IMPACT=MODIFIER;SNPEFF_FUNCTIONAL_CLASS=NONE;SNPEFF_GENE_NAME=PGSC0003DMG400040152;SNPEFF_TRANSCRIPT_ID=PGSC0003DMT400090581;SNPEFF_EXON_ID=3;set=variant11	GT:AD:DP:GQ:PL	0/1:13,9:22:99:1460,0,2566,1674,2698,4372	0/1:13,13:26:99:1460,0,2566,1674,2698,4372	0/1:1,1:2:99:1460,0,2566,1674,2698,4372	0/0:2,0:2:99:1460,0,2566,1674,2698,4372
ST4.03ch02	42217	.	C	T	1365.18	PASS	AC=25;AF=0.463;AN=54;BaseQRankSum=1.342;DP=120;Dels=0.00;ExcessHet=0.0292;FS=0.000;HaplotypeScore=0.4006;InbreedingCoeff=0.1980;MLEAC=25;MLEAF=0.463;MQ=46.66;MQ0=19;MQRankSum=-4.747;POSITIVE_TRAIN_SITE;QD=23.14;ReadPosRankSum=-6.744;SOR=0.471;VQSLOD=1.88;culprit=ReadPosRankSum;SNPEFF_EFFECT=INTRON;SNPEFF_IMPACT=MODIFIER;SNPEFF_FUNCTIONAL_CLASS=NONE;SNPEFF_GENE_NAME=PGSC0003DMG400040152;SNPEFF_TRANSCRIPT_ID=PGSC0003DMT400090581;SNPEFF_EXON_ID=3;set=variant11	GT:AD:DP:GQ:PL	0/1:11,11:22:99:1460,0,2566,1674,2698,4372	0/1:15,13:28:99:1460,0,2566,1674,2698,4372	0/1:1,1:2:99:1460,0,2566,1674,2698,4372	0/0:2,0:2:99:1460,0,2566,1674,2698,4372
ST4.03ch02	42223	.	A	G	1334.33	PASS	AC=24;AF=0.462;AN=52;BaseQRankSum=3.092;DP=120;Dels=0.00;ExcessHet=0.1175;FS=0.000;HaplotypeScore=0.4338;InbreedingCoeff=0.1053;MLEAC=22;MLEAF=0.423;MQ=46.66;MQ0=19;MQRankSum=-3.651;POSITIVE_TRAIN_SITE;QD=22.62;ReadPosRankSum=-7.062;SOR=0.348;VQSLOD=1.89;culprit=ReadPosRankSum;SNPEFF_EFFECT=INTRON;SNPEFF_IMPACT=MODIFIER;SNPEFF_FUNCTIONAL_CLASS=NONE;SNPEFF_GENE_NAME=PGSC0003DMG400040152;SNPEFF_TRANSCRIPT_ID=PGSC0003DMT400090581;SNPEFF_EXON_ID=3;set=variant11	GT:AD:DP:GQ:PL	0/1:12,10:22:99:1460,0,2566,1674,2698,4372	0/1:13,13:26:99:1460,0,2566,1674,2698,4372	0/1:1,1:2:99:1460,0,2566,1674,2698,4372	0/0:2,0:2:99:1460,0,2566,1674,2698,4372
ST4.03ch02	42227	.	C	T	1197.85	PASS	AC=23;AF=0.411;AN=56;BaseQRankSum=0.188;DP=120;Dels=0.00;ExcessHet=0.1714;FS=0.000;HaplotypeScore=0.5572;InbreedingCoeff=0.0615;MLEAC=23;MLEAF=0.411;MQ=46.66;MQ0=19;MQRankSum=-3.370;POSITIVE_TRAIN_SITE;QD=21.01;ReadPosRankSum=-7.865;SOR=0.316;VQSLOD=1.89;culprit=ReadPosRankSum;SNPEFF_EFFECT=INTRON;SNPEFF_IMPACT=MODIFIER;SNPEFF_FUNCTIONAL_CLASS=NONE;SNPEFF_GENE_NAME=PGSC0003DMG400040152;SNPEFF_TRANSCRIPT_ID=PGSC0003DMT400090581;SNPEFF_EXON_ID=3;set=variant11	GT:AD:DP:GQ:PL	0/1:15,9:24:99:1460,0,2566,1674,2698,4372	0/1:15,13:28:99:1460,0,2566,1674,2698,4372	0/1:1,1:2:99:1460,0,2566,1674,2698,4372	0/0:2,0:2:99:1460,0,2566,1674,2698,4372
ST4.03ch02	42247	.	T	C	611.33	PASS	AC=15;AF=0.268;AN=56;BaseQRankSum=0.529;DP=120;Dels=0.00;ExcessHet=0.1534;FS=0.000;HaplotypeScore=1.3736;InbreedingCoeff=0.0892;MLEAC=14;MLEAF=0.250;MQ=46.66;MQ0=19;MQRankSum=-4.830;POSITIVE_TRAIN_SITE;QD=13.01;ReadPosRankSum=5.985;SOR=0.108;VQSLOD=1.64;culprit=ReadPosRankSum;SNPEFF_EFFECT=INTRON;SNPEFF_IMPACT=MODIFIER;SNPEFF_FUNCTIONAL_CLASS=NONE;SNPEFF_GENE_NAME=PGSC0003DMG400040152;SNPEFF_TRANSCRIPT_ID=PGSC0003DMT400090581;SNPEFF_EXON_ID=3;set=variant11	GT:AD:DP:GQ:PL	0/1:16,8:24:99:1460,0,2566,1674,2698,4372	0/1:22,6:28:99:1460,0,2566,1674,2698,4372	0/1:1,1:2:99:1460,0,2566,1674,2698,4372	0/0:2,0:2:99:1460,0,2566,1674,2698,4372
ST4.03ch02	42253	.	C	T	1236.24	PASS	AC=23;AF=0.411;AN=56;BaseQRankSum=-0.645;DP=121;Dels=0.00;ExcessHet=0.1714;FS=0.000;HaplotypeScore=1.5097;InbreedingCoeff=0.0661;MLEAC=23;MLEAF=0.411;MQ=46.76;MQ0=19;MQRankSum=-3.484;POSITIVE_TRAIN_SITE;QD=21.31;ReadPosRankSum=-6.902;SOR=0.330;VQSLOD=1.89;culprit=ReadPosRankSum;SNPEFF_EFFECT=INTRON;SNPEFF_IMPACT=MODIFIER;SNPEFF_FUNCTIONAL_CLASS=NONE;SNPEFF_GENE_NAME=PGSC0003DMG400040152;SNPEFF_TRANSCRIPT_ID=PGSC0003DMT400090581;SNPEFF_EXON_ID=3;set=variant11	GT:AD:DP:GQ:PL	0/1:15,9:24:99:1460,0,2566,1674,2698,4372	0/1:15,13:28:99:1460,0,2566,1674,2698,4372	0/1:1,1:2:99:1460,0,2566,1674,2698,4372	0/0:2,0:2:99:1460,0,2566,1674,2698,4372
ST4.03ch02	42254	.	G	A	76.84	PASS	AC=5;AF=0.089;AN=56;BaseQRankSum=1.461;DP=121;Dels=0.00;ExcessHet=0.4139;FS=0.000;HaplotypeScore=1.5097;InbreedingCoeff=0.0008;MLEAC=4;MLEAF=0.071;MQ=46.76;MQ0=19;MQRankSum=-4.372;POSITIVE_TRAIN_SITE;QD=3.34;ReadPosRankSum=3.076;SOR=0.017;VQSLOD=2.41;culprit=ReadPosRankSum;SNPEFF_EFFECT=INTRON;SNPEFF_IMPACT=MODIFIER;SNPEFF_FUNCTIONAL_CLASS=NONE;SNPEFF_GENE_NAME=PGSC0003DMG400040152;SNPEFF_TRANSCRIPT_ID=PGSC0003DMT400090581;SNPEFF_EXON_ID=3;set=variant11	GT:AD:DP:GQ:PL	0/1:20,4:24:99:1460,0,2566,1674,2698,4372	0/0:28,0:28:99:1460,0,2566,1674,2698,4372	0/1:1,1:2:99:1460,0,2566,1674,2698,4372	0/0:2,0:2:99:1460,0,2566,1674,2698,4372
ST4.03ch02	42632	.	G	A	72.01	PASS	AC=3;AF=0.079;AN=38;BaseQRankSum=1.208;DP=36;Dels=0.00;ExcessHet=0.1797;FS=0.000;HaplotypeScore=0.3096;InbreedingCoeff=0.0485;MLEAC=3;MLEAF=0.079;MQ=38.46;MQ0=0;MQRankSum=1.385;POSITIVE_TRAIN_SITE;QD=34.18;ReadPosRankSum=0.088;SOR=0.014;VQSLOD=3.77;culprit=MQRankSum;SNPEFF_EFFECT=NON_SYNONYMOUS_CODING;SNPEFF_IMPACT=MODERATE;SNPEFF_FUNCTIONAL_CLASS=MISSENSE;SNPEFF_CODON_CHANGE=aCa/aTa;SNPEFF_AMINO_ACID_CHANGE=T134I;SNPEFF_GENE_NAME=PGSC0003DMG400040152;SNPEFF_TRANSCRIPT_ID=PGSC0003DMT400090581;SNPEFF_EXON_ID=3;set=variant11	GT:AD:DP:GQ:PL	0/1:19,1:20:99:1460,0,2566,1674,2698,4372	0/0:14,0:14:99:1460,0,2566,1674,2698,4372	0/0:2,0:2:99:1460,0,2566,1674,2698,4372	1/1:0,2:2:99:1460,0,2566,1674,2698,4372
ST4.03ch02	42641	.	G	T	676.97	PASS	AC=27;AF=0.675;AN=40;BaseQRankSum=-0.996;DP=36;Dels=0.00;ExcessHet=0.0002;FS=0.000;HaplotypeScore=0.3894;InbreedingCoeff=0.3726;MLEAC=27;MLEAF=0.675;MQ=38.46;MQ0=0;MQRankSum=-4.739;QD=26.28;ReadPosRankSum=-0.893;SOR=1.739;VQSLOD=1.82;culprit=ReadPosRankSum;SNPEFF_EFFECT=NON_SYNONYMOUS_CODING;SNPEFF_IMPACT=MODERATE;SNPEFF_FUNCTIONAL_CLASS=MISSENSE;SNPEFF_CODON_CHANGE=cCt/cAt;SNPEFF_AMINO_ACID_CHANGE=P131H;SNPEFF_GENE_NAME=PGSC0003DMG400040152;SNPEFF_TRANSCRIPT_ID=PGSC0003DMT400090581;SNPEFF_EXON_ID=3;set=variant11	GT:AD:DP:GQ:PL	0/1:7,13:20:99:1460,0,2566,1674,2698,4372	0/1:4,12:16:99:1460,0,2566,1674,2698,4372	1/1:0,2:2:99:1460,0,2566,1674,2698,4372	0/0:2,0:2:99:1460,0,2566,1674,2698,4372
ST4.03ch02	42645	.	A	C	623.42	PASS	AC=25;AF=0.658;AN=38;BaseQRankSum=-0.017;DP=37;Dels=0.00;ExcessHet=0.0003;FS=6.284;HaplotypeScore=0.1999;InbreedingCoeff=0.3713;MLEAC=25;MLEAF=0.658;MQ=39.20;MQ0=0;MQRankSum=-4.849;QD=34.63;ReadPosRankSum=-1.225;SOR=2.985;VQSLOD=1.68;culprit=ReadPosRankSum;SNPEFF_EFFECT=NON_SYNONYMOUS_CODING;SNPEFF_IMPACT=MODERATE;SNPEFF_FUNCTIONAL_CLASS=MISSENSE;SNPEFF_CODON_CHANGE=Tct/Gct;SNPEFF_AMINO_ACID_CHANGE=S130A;SNPEFF_GENE_NAME=PGSC0003DMG400040152;SNPEFF_TRANSCRIPT_ID=PGSC0003DMT400090581;SNPEFF_EXON_ID=3;set=variant11	GT:AD:DP:GQ:PL	0/1:7,13:20:99:1460,0,2566,1674,2698,4372	0/1:4,10:14:99:1460,0,2566,1674,2698,4372	1/1:0,2:2:99:1460,0,2566,1674,2698,4372	0/0:2,0:2:99:1460,0,2566,1674,2698,4372
ST4.03ch02	42673	.	C	T	880.9	PASS	AC=29;AF=0.558;AN=52;BaseQRankSum=0.554;DP=81;Dels=0.00;ExcessHet=0.0473;FS=23.401;HaplotypeScore=0.6403;InbreedingCoeff=0.0635;MLEAC=28;MLEAF=0.538;MQ=48.33;MQ0=0;MQRankSum=-7.327;POSITIVE_TRAIN_SITE;QD=18.74;ReadPosRankSum=4.254;SOR=1.776;VQSLOD=1.67;culprit=ReadPosRankSum;SNPEFF_EFFECT=SYNONYMOUS_CODING;SNPEFF_IMPACT=LOW;SNPEFF_FUNCTIONAL_CLASS=SILENT;SNPEFF_CODON_CHANGE=agG/agA;SNPEFF_AMINO_ACID_CHANGE=R120;SNPEFF_GENE_NAME=PGSC0003DMG400040152;SNPEFF_TRANSCRIPT_ID=PGSC0003DMT400090581;SNPEFF_EXON_ID=3;set=variant11	GT:AD:DP:GQ:PL	0/1:14,14:28:99:1460,0,2566,1674,2698,4372	0/1:8,12:20:99:1460,0,2566,1674,2698,4372	0/1:1,1:2:99:1460,0,2566,1674,2698,4372	1/1:0,2:2:99:1460,0,2566,1674,2698,4372
ST4.03ch02	42694	.	C	T	333.88	PASS	AC=6;AF=0.111;AN=54;BaseQRankSum=1.405;DP=80;Dels=0.00;ExcessHet=0.6624;FS=6.702;HaplotypeScore=3.4168;InbreedingCoeff=-0.0733;MLEAC=7;MLEAF=0.130;MQ=48.55;MQ0=0;MQRankSum=-1.874;POSITIVE_TRAIN_SITE;QD=13.91;ReadPosRankSum=2.761;SOR=2.393;VQSLOD=3.23;culprit=ReadPosRankSum;SNPEFF_EFFECT=SYNONYMOUS_CODING;SNPEFF_IMPACT=LOW;SNPEFF_FUNCTIONAL_CLASS=SILENT;SNPEFF_CODON_CHANGE=gaG/gaA;SNPEFF_AMINO_ACID_CHANGE=E113;SNPEFF_GENE_NAME=PGSC0003DMG400040152;SNPEFF_TRANSCRIPT_ID=PGSC0003DMT400090581;SNPEFF_EXON_ID=3;set=variant11	GT:AD:DP:GQ:PL	0/1:26,2:28:99:1460,0,2566,1674,2698,4372	0/1:20,2:22:99:1460,0,2566,1674,2698,4372	0/0:2,0:2:99:1460,0,2566,1674,2698,4372	1/1:0,2:2:99:1460,0,2566,1674,2698,4372
ST4.03ch02	42717	.	A	C	314.87	PASS	AC=6;AF=0.188;AN=32;BaseQRankSum=-0.998;DP=54;Dels=0.00;ExcessHet=1.2012;FS=5.193;HaplotypeScore=0.2233;InbreedingCoeff=-0.1033;MLEAC=7;MLEAF=0.219;MQ=55.33;MQ0=0;MQRankSum=-4.836;POSITIVE_TRAIN_SITE;QD=17.49;ReadPosRankSum=1.744;SOR=2.599;VQSLOD=2.82;culprit=ReadPosRankSum;SNPEFF_EFFECT=NON_SYNONYMOUS_CODING;SNPEFF_IMPACT=MODERATE;SNPEFF_FUNCTIONAL_CLASS=MISSENSE;SNPEFF_CODON_CHANGE=Tct/Gct;SNPEFF_AMINO_ACID_CHANGE=S106A;SNPEFF_GENE_NAME=PGSC0003DMG400040152;SNPEFF_TRANSCRIPT_ID=PGSC0003DMT400090581;SNPEFF_EXON_ID=3;set=variant11	GT:AD:DP:GQ:PL	0/1:16,2:18:99:1460,0,2566,1674,2698,4372	0/1:8,2:10:99:1460,0,2566,1674,2698,4372	0/0:2,0:2:99:1460,0,2566,1674,2698,4372	1/1:0,2:2:99:1460,0,2566,1674,2698,4372
ST4.03ch02	42718	.	G	A	339.3	PASS	AC=6;AF=0.188;AN=32;BaseQRankSum=1.740;DP=54;Dels=0.00;ExcessHet=1.2012;FS=7.904;HaplotypeScore=0.2754;InbreedingCoeff=-0.0930;MLEAC=7;MLEAF=0.219;MQ=55.33;MQ0=0;MQRankSum=-4.618;POSITIVE_TRAIN_SITE;QD=18.85;ReadPosRankSum=1.396;SOR=2.546;VQSLOD=3.02;culprit=ReadPosRankSum;SNPEFF_EFFECT=SYNONYMOUS_CODING;SNPEFF_IMPACT=LOW;SNPEFF_FUNCTIONAL_CLASS=SILENT;SNPEFF_CODON_CHANGE=gcC/gcT;SNPEFF_AMINO_ACID_CHANGE=A105;SNPEFF_GENE_NAME=PGSC0003DMG400040152;SNPEFF_TRANSCRIPT_ID=PGSC0003DMT400090581;SNPEFF_EXON_ID=3;set=variant11	GT:AD:DP:GQ:PL	0/1:16,2:18:99:1460,0,2566,1674,2698,4372	0/1:8,2:10:99:1460,0,2566,1674,2698,4372	0/0:2,0:2:99:1460,0,2566,1674,2698,4372	1/1:0,2:2:99:1460,0,2566,1674,2698,4372
ST4.03ch02	42728	.	A	G	325.87	PASS	AC=6;AF=0.188;AN=32;BaseQRankSum=-1.003;DP=45;Dels=0.00;ExcessHet=1.2012;FS=0.000;HaplotypeScore=1.5358;InbreedingCoeff=-0.1032;MLEAC=7;MLEAF=0.219;MQ=54.97;MQ0=0;MQRankSum=-4.933;POSITIVE_TRAIN_SITE;QD=18.10;ReadPosRankSum=0.379;SOR=0.117;VQSLOD=3.03;culprit=MQRankSum;SNPEFF_EFFECT=NON_SYNONYMOUS_CODING;SNPEFF_IMPACT=MODERATE;SNPEFF_FUNCTIONAL_CLASS=MISSENSE;SNPEFF_CODON_CHANGE=gTt/gCt;SNPEFF_AMINO_ACID_CHANGE=V102A;SNPEFF_GENE_NAME=PGSC0003DMG400040152;SNPEFF_TRANSCRIPT_ID=PGSC0003DMT400090581;SNPEFF_EXON_ID=3;set=variant11	GT:AD:DP:GQ:PL	0/1:16,2:18:99:1460,0,2566,1674,2698,4372	0/1:8,2:10:99:1460,0,2566,1674,2698,4372	0/0:2,0:2:99:1460,0,2566,1674,2698,4372	1/1:0,2:2:99:1460,0,2566,1674,2698,4372
ST4.03ch02	43357	.	G	A	1144.04	PASS	AC=26;AF=0.765;AN=34;BaseQRankSum=-0.046;DP=41;Dels=0.00;ExcessHet=0.4362;FS=60.341;HaplotypeScore=0.2347;InbreedingCoeff=0.0010;MLEAC=25;MLEAF=0.735;MQ=58.77;MQ0=0;MQRankSum=2.656;POSITIVE_TRAIN_SITE;QD=32.34;ReadPosRankSum=-1.897;SOR=6.931;VQSLOD=2.92;culprit=ReadPosRankSum;SNPEFF_EFFECT=NON_SYNONYMOUS_CODING;SNPEFF_IMPACT=MODERATE;SNPEFF_FUNCTIONAL_CLASS=MISSENSE;SNPEFF_CODON_CHANGE=tCa/tTa;SNPEFF_AMINO_ACID_CHANGE=S93L;SNPEFF_GENE_NAME=PGSC0003DMG400040152;SNPEFF_TRANSCRIPT_ID=PGSC0003DMT400090581;SNPEFF_EXON_ID=2;set=variant11	GT:AD:DP:GQ:PL	0/1:4,10:14:99:1460,0,2566,1674,2698,4372	0/1:3,13:16:99:1460,0,2566,1674,2698,4372	0/1:1,1:2:99:1460,0,2566,1674,2698,4372	1/1:0,2:2:99:1460,0,2566,1674,2698,4372
ST4.03ch02	43361	.	C	A	1138.67	PASS	AC=26;AF=0.765;AN=34;BaseQRankSum=2.656;DP=41;Dels=0.00;ExcessHet=0.4362;FS=60.341;HaplotypeScore=0.3474;InbreedingCoeff=-0.0038;MLEAC=25;MLEAF=0.735;MQ=58.77;MQ0=0;MQRankSum=2.353;POSITIVE_TRAIN_SITE;QD=30.70;ReadPosRankSum=-1.897;SOR=6.931;VQSLOD=3.04;culprit=ReadPosRankSum;SNPEFF_EFFECT=NON_SYNONYMOUS_CODING;SNPEFF_IMPACT=MODERATE;SNPEFF_FUNCTIONAL_CLASS=MISSENSE;SNPEFF_CODON_CHANGE=Gct/Tct;SNPEFF_AMINO_ACID_CHANGE=A92S;SNPEFF_GENE_NAME=PGSC0003DMG400040152;SNPEFF_TRANSCRIPT_ID=PGSC0003DMT400090581;SNPEFF_EXON_ID=2;set=variant11	GT:AD:DP:GQ:PL	0/1:4,10:14:99:1460,0,2566,1674,2698,4372	0/1:3,13:16:99:1460,0,2566,1674,2698,4372	0/1:1,1:2:99:1460,0,2566,1674,2698,4372	1/1:0,2:2:99:1460,0,2566,1674,2698,4372
ST4.03ch02	43926	.	C	T	169.75	PASS	AC=7;AF=0.100;AN=70;BaseQRankSum=-0.531;DP=127;Dels=0.00;ExcessHet=0.7160;FS=78.347;HaplotypeScore=0.0000;InbreedingCoeff=-0.0512;MLEAC=7;MLEAF=0.100;MQ=59.22;MQ0=0;MQRankSum=-4.928;POSITIVE_TRAIN_SITE;QD=11.32;ReadPosRankSum=2.776;SOR=1.962;VQSLOD=2.36;culprit=ReadPosRankSum;SNPEFF_EFFECT=INTRON;SNPEFF_IMPACT=MODIFIER;SNPEFF_FUNCTIONAL_CLASS=NONE;SNPEFF_GENE_NAME=PGSC0003DMG400040152;SNPEFF_TRANSCRIPT_ID=PGSC0003DMT400090581;SNPEFF_EXON_ID=1;set=variant11	GT:AD:DP:GQ:PL	0/1:29,5:34:99:1460,0,2566,1674,2698,4372	0/1:31,1:32:99:1460,0,2566,1674,2698,4372	0/1:1,1:2:99:1460,0,2566,1674,2698,4372	0/0:2,0:2:99:1460,0,2566,1674,2698,4372
ST4.03ch02	43945	.	A	T	133.83	PASS	AC=7;AF=0.100;AN=70;BaseQRankSum=0.346;DP=124;Dels=0.00;ExcessHet=0.7160;FS=79.206;HaplotypeScore=0.0808;InbreedingCoeff=-0.0528;MLEAC=7;MLEAF=0.100;MQ=59.57;MQ0=0;MQRankSum=-4.439;POSITIVE_TRAIN_SITE;QD=12.17;ReadPosRankSum=-4.439;SOR=4.159;VQSLOD=1.90;culprit=ReadPosRankSum;SNPEFF_EFFECT=INTRON;SNPEFF_IMPACT=MODIFIER;SNPEFF_FUNCTIONAL_CLASS=NONE;SNPEFF_GENE_NAME=PGSC0003DMG400040152;SNPEFF_TRANSCRIPT_ID=PGSC0003DMT400090581;SNPEFF_EXON_ID=1;set=variant11	GT:AD:DP:GQ:PL	0/1:29,5:34:99:1460,0,2566,1674,2698,4372	0/1:31,1:32:99:1460,0,2566,1674,2698,4372	0/1:1,1:2:99:1460,0,2566,1674,2698,4372	0/0:2,0:2:99:1460,0,2566,1674,2698,4372
ST4.03ch02	43953	.	C	A	133.83	PASS	AC=7;AF=0.100;AN=70;BaseQRankSum=-0.281;DP=124;Dels=0.00;ExcessHet=0.7160;FS=79.422;HaplotypeScore=0.0547;InbreedingCoeff=-0.0528;MLEAC=7;MLEAF=0.100;MQ=59.57;MQ0=0;MQRankSum=-4.439;POSITIVE_TRAIN_SITE;QD=12.17;ReadPosRankSum=-4.439;SOR=4.159;VQSLOD=1.90;culprit=ReadPosRankSum;SNPEFF_EFFECT=INTRON;SNPEFF_IMPACT=MODIFIER;SNPEFF_FUNCTIONAL_CLASS=NONE;SNPEFF_GENE_NAME=PGSC0003DMG400040152;SNPEFF_TRANSCRIPT_ID=PGSC0003DMT400090581;SNPEFF_EXON_ID=1;set=variant11	GT:AD:DP:GQ:PL	0/1:29,5:34:99:1460,0,2566,1674,2698,4372	0/1:31,1:32:99:1460,0,2566,1674,2698,4372	0/1:1,1:2:99:1460,0,2566,1674,2698,4372	0/0:2,0:2:99:1460,0,2566,1674,2698,4372
ST4.03ch02	44094	.	T	A	7017.39	PASS	AC=59;AF=0.756;AN=78;BaseQRankSum=-0.404;DP=233;Dels=0.00;ExcessHet=3.5422;FS=6.734;HaplotypeScore=1.2796;InbreedingCoeff=-0.1637;MLEAC=59;MLEAF=0.756;MQ=55.51;MQ0=0;MQRankSum=-5.270;POSITIVE_TRAIN_SITE;QD=32.19;ReadPosRankSum=6.415;SOR=0.135;VQSLOD=1.62;culprit=ReadPosRankSum;SNPEFF_EFFECT=INTRON;SNPEFF_IMPACT=MODIFIER;SNPEFF_FUNCTIONAL_CLASS=NONE;SNPEFF_GENE_NAME=PGSC0003DMG400040152;SNPEFF_TRANSCRIPT_ID=PGSC0003DMT400090581;SNPEFF_EXON_ID=1;set=variant11	GT:AD:DP:GQ:PL	0/1:7,31:38:99:1460,0,2566,1674,2698,4372	0/1:11,25:36:99:1460,0,2566,1674,2698,4372	1/1:0,2:2:99:1460,0,2566,1674,2698,4372	0/1:1,1:2:99:1460,0,2566,1674,2698,4372
ST4.03ch02	44705	.	T	C	32887.38	PASS	AC=61;AF=0.744;AN=82;BaseQRankSum=-0.129;DP=865;Dels=0.00;ExcessHet=0.6584;FS=0.000;HaplotypeScore=0.2060;InbreedingCoeff=0.0798;MLEAC=64;MLEAF=0.780;MQ=59.91;MQ0=0;MQRankSum=-0.568;POSITIVE_TRAIN_SITE;QD=21.05;ReadPosRankSum=1.093;SOR=5.468;VQSLOD=3.96;culprit=ReadPosRankSum;SNPEFF_EFFECT=INTRON;SNPEFF_IMPACT=MODIFIER;SNPEFF_FUNCTIONAL_CLASS=NONE;SNPEFF_GENE_NAME=PGSC0003DMG400040152;SNPEFF_TRANSCRIPT_ID=PGSC0003DMT400090581;SNPEFF_EXON_ID=1;set=variant11	GT:AD:DP:GQ:PL	0/1:9,31:40:99:1460,0,2566,1674,2698,4372	0/1:11,27:38:99:1460,0,2566,1674,2698,4372	1/1:0,2:2:99:1460,0,2566,1674,2698,4372	0/1:1,1:2:99:1460,0,2566,1674,2698,4372
ST4.03ch02	44716	.	G	A	1039.87	PASS	AC=20;AF=0.244;AN=82;BaseQRankSum=0.044;DP=865;Dels=0.00;ExcessHet=0.6042;FS=0.000;HaplotypeScore=0.3662;InbreedingCoeff=0.0935;MLEAC=18;MLEAF=0.220;MQ=59.91;MQ0=0;MQRankSum=-0.940;POSITIVE_TRAIN_SITE;QD=4.71;ReadPosRankSum=0.661;SOR=0.004;VQSLOD=4.04;culprit=ReadPosRankSum;SNPEFF_EFFECT=INTRON;SNPEFF_IMPACT=MODIFIER;SNPEFF_FUNCTIONAL_CLASS=NONE;SNPEFF_GENE_NAME=PGSC0003DMG400040152;SNPEFF_TRANSCRIPT_ID=PGSC0003DMT400090581;SNPEFF_EXON_ID=1;set=variant11	GT:AD:DP:GQ:PL	0/1:31,9:40:99:1460,0,2566,1674,2698,4372	0/1:28,10:38:99:1460,0,2566,1674,2698,4372	0/0:2,0:2:99:1460,0,2566,1674,2698,4372	0/1:1,1:2:99:1460,0,2566,1674,2698,4372
ST4.03ch02	44727	.	C	T	32066.62	PASS	AC=61;AF=0.744;AN=82;BaseQRankSum=-0.816;DP=865;Dels=0.00;ExcessHet=0.6584;FS=0.000;HaplotypeScore=0.6835;InbreedingCoeff=0.0764;MLEAC=63;MLEAF=0.768;MQ=59.91;MQ0=0;MQRankSum=-0.115;POSITIVE_TRAIN_SITE;QD=24.96;ReadPosRankSum=-1.396;SOR=5.508;VQSLOD=3.80;culprit=ReadPosRankSum;SNPEFF_EFFECT=INTRON;SNPEFF_IMPACT=MODIFIER;SNPEFF_FUNCTIONAL_CLASS=NONE;SNPEFF_GENE_NAME=PGSC0003DMG400040152;SNPEFF_TRANSCRIPT_ID=PGSC0003DMT400090581;SNPEFF_EXON_ID=1;set=variant11	GT:AD:DP:GQ:PL	0/1:9,31:40:99:1460,0,2566,1674,2698,4372	0/1:11,27:38:99:1460,0,2566,1674,2698,4372	1/1:0,2:2:99:1460,0,2566,1674,2698,4372	0/1:1,1:2:99:1460,0,2566,1674,2698,4372
ST4.03ch02	44728	.	G	A	32065.86	PASS	AC=61;AF=0.744;AN=82;BaseQRankSum=0.366;DP=865;Dels=0.00;ExcessHet=0.6584;FS=0.000;HaplotypeScore=20.3489;InbreedingCoeff=0.0749;MLEAC=63;MLEAF=0.768;MQ=59.91;MQ0=0;MQRankSum=-0.354;POSITIVE_TRAIN_SITE;QD=30.59;ReadPosRankSum=-0.869;SOR=5.506;VQSLOD=3.96;culprit=ReadPosRankSum;SNPEFF_EFFECT=INTRON;SNPEFF_IMPACT=MODIFIER;SNPEFF_FUNCTIONAL_CLASS=NONE;SNPEFF_GENE_NAME=PGSC0003DMG400040152;SNPEFF_TRANSCRIPT_ID=PGSC0003DMT400090581;SNPEFF_EXON_ID=1;set=variant11	GT:AD:DP:GQ:PL	0/1:9,31:40:99:1460,0,2566,1674,2698,4372	0/1:11,27:38:99:1460,0,2566,1674,2698,4372	1/1:0,2:2:99:1460,0,2566,1674,2698,4372	0/1:1,1:2:99:1460,0,2566,1674,2698,4372
ST4.03ch02	44785	.	T	C	32341.18	PASS	AC=61;AF=0.744;AN=82;BaseQRankSum=1.023;DP=865;Dels=0.00;ExcessHet=0.6584;FS=0.000;HaplotypeScore=0.4953;InbreedingCoeff=0.0789;MLEAC=63;MLEAF=0.768;MQ=59.91;MQ0=0;MQRankSum=-0.197;POSITIVE_TRAIN_SITE;QD=33.90;ReadPosRankSum=0.407;SOR=5.549;VQSLOD=4.04;culprit=MQRankSum;SNPEFF_EFFECT=NON_SYNONYMOUS_CODING;SNPEFF_IMPACT=MODERATE;SNPEFF_FUNCTIONAL_CLASS=MISSENSE;SNPEFF_CODON_CHANGE=Aaa/Gaa;SNPEFF_AMINO_ACID_CHANGE=K58E;SNPEFF_GENE_NAME=PGSC0003DMG400040152;SNPEFF_TRANSCRIPT_ID=PGSC0003DMT400090581;SNPEFF_EXON_ID=1;set=variant11	GT:AD:DP:GQ:PL	0/1:9,31:40:99:1460,0,2566,1674,2698,4372	0/1:11,27:38:99:1460,0,2566,1674,2698,4372	1/1:0,2:2:99:1460,0,2566,1674,2698,4372	0/1:1,1:2:99:1460,0,2566,1674,2698,4372
ST4.03ch02	45081	.	C	T	1450.35	PASS	AC=28;AF=0.700;AN=40;BaseQRankSum=1.495;DP=46;Dels=0.00;ExcessHet=0.0026;FS=0.000;HaplotypeScore=0.0458;InbreedingCoeff=0.3305;MLEAC=30;MLEAF=0.750;MQ=60.00;MQ0=0;MQRankSum=0.083;POSITIVE_TRAIN_SITE;QD=29.63;ReadPosRankSum=0.138;SOR=2.737;VQSLOD=4.03;culprit=MQRankSum;SNPEFF_EFFECT=UPSTREAM;SNPEFF_IMPACT=MODIFIER;SNPEFF_FUNCTIONAL_CLASS=NONE;SNPEFF_CODON_CHANGE=125;SNPEFF_GENE_NAME=PGSC0003DMG400040152;SNPEFF_TRANSCRIPT_ID=PGSC0003DMT400090581;set=variant11	GT:AD:DP:GQ:PL	0/1:6,16:22:99:1460,0,2566,1674,2698,4372	0/1:5,9:14:99:1460,0,2566,1674,2698,4372	1/1:0,2:2:99:1460,0,2566,1674,2698,4372	0/1:1,1:2:99:1460,0,2566,1674,2698,4372
ST4.03ch02	45094	.	C	T	1451.35	PASS	AC=28;AF=0.700;AN=40;BaseQRankSum=0.997;DP=46;Dels=0.00;ExcessHet=0.0026;FS=0.000;HaplotypeScore=0.0458;InbreedingCoeff=0.3305;MLEAC=30;MLEAF=0.750;MQ=60.00;MQ0=0;MQRankSum=-0.305;POSITIVE_TRAIN_SITE;QD=31.65;ReadPosRankSum=1.855;SOR=2.737;VQSLOD=3.71;culprit=ReadPosRankSum;SNPEFF_EFFECT=UPSTREAM;SNPEFF_IMPACT=MODIFIER;SNPEFF_FUNCTIONAL_CLASS=NONE;SNPEFF_CODON_CHANGE=138;SNPEFF_GENE_NAME=PGSC0003DMG400040152;SNPEFF_TRANSCRIPT_ID=PGSC0003DMT400090581;set=variant11	GT:AD:DP:GQ:PL	0/1:6,16:22:99:1460,0,2566,1674,2698,4372	0/1:5,9:14:99:1460,0,2566,1674,2698,4372	1/1:0,2:2:99:1460,0,2566,1674,2698,4372	0/1:1,1:2:99:1460,0,2566,1674,2698,4372
ST4.03ch02	45188	.	C	G	1275.14	PASS	AC=23;AF=0.338;AN=68;BaseQRankSum=-0.998;DP=156;Dels=0.00;ExcessHet=0.0046;FS=0.000;HaplotypeScore=0.7514;InbreedingCoeff=0.2822;MLEAC=22;MLEAF=0.324;MQ=58.09;MQ0=1;MQRankSum=-0.757;POSITIVE_TRAIN_SITE;QD=23.61;ReadPosRankSum=3.941;SOR=2.560;VQSLOD=2.47;culprit=ReadPosRankSum;SNPEFF_EFFECT=UPSTREAM;SNPEFF_IMPACT=MODIFIER;SNPEFF_FUNCTIONAL_CLASS=NONE;SNPEFF_CODON_CHANGE=232;SNPEFF_GENE_NAME=PGSC0003DMG400040152;SNPEFF_TRANSCRIPT_ID=PGSC0003DMT400090581;set=variant11	GT:AD:DP:GQ:PL	0/1:19,13:32:99:1460,0,2566,1674,2698,4372	0/1:25,7:32:99:1460,0,2566,1674,2698,4372	1/1:0,2:2:99:1460,0,2566,1674,2698,4372	0/1:1,1:2:99:1460,0,2566,1674,2698,4372
ST4.03ch02	45880	.	T	C	466.09	PASS	AC=15;AF=0.577;AN=26;BaseQRankSum=-1.736;DP=27;Dels=0.00;ExcessHet=0.0058;FS=0.000;HaplotypeScore=0.0705;InbreedingCoeff=0.3024;MLEAC=16;MLEAF=0.615;MQ=54.25;MQ0=0;MQRankSum=0.334;POSITIVE_TRAIN_SITE;QD=25.84;ReadPosRankSum=-1.002;SOR=1.528;VQSLOD=3.86;culprit=ReadPosRankSum;SNPEFF_EFFECT=UPSTREAM;SNPEFF_IMPACT=MODIFIER;SNPEFF_FUNCTIONAL_CLASS=NONE;SNPEFF_CODON_CHANGE=924;SNPEFF_GENE_NAME=PGSC0003DMG400040152;SNPEFF_TRANSCRIPT_ID=PGSC0003DMT400090581;set=variant11	GT:AD:DP:GQ:PL	0/1:4,4:8:99:1460,0,2566,1674,2698,4372	0/1:6,8:14:99:1460,0,2566,1674,2698,4372	1/1:0,2:2:99:1460,0,2566,1674,2698,4372	0/1:1,1:2:99:1460,0,2566,1674,2698,4372
ST4.03ch02	45885	.	A	G	466.09	PASS	AC=15;AF=0.577;AN=26;BaseQRankSum=0.000;DP=27;Dels=0.00;ExcessHet=0.0058;FS=0.000;HaplotypeScore=0.0000;InbreedingCoeff=0.3024;MLEAC=16;MLEAF=0.615;MQ=54.25;MQ0=0;MQRankSum=0.200;POSITIVE_TRAIN_SITE;QD=23.33;ReadPosRankSum=0.200;SOR=0.627;VQSLOD=4.01;culprit=MQRankSum;SNPEFF_EFFECT=UPSTREAM;SNPEFF_IMPACT=MODIFIER;SNPEFF_FUNCTIONAL_CLASS=NONE;SNPEFF_CODON_CHANGE=929;SNPEFF_GENE_NAME=PGSC0003DMG400040152;SNPEFF_TRANSCRIPT_ID=PGSC0003DMT400090581;set=variant11	GT:AD:DP:GQ:PL	0/1:4,4:8:99:1460,0,2566,1674,2698,4372	0/1:6,8:14:99:1460,0,2566,1674,2698,4372	1/1:0,2:2:99:1460,0,2566,1674,2698,4372	0/1:1,1:2:99:1460,0,2566,1674,2698,4372
ST4.03ch02	45999	.	C	T	1342.44	PASS	AC=18;AF=0.225;AN=80;BaseQRankSum=0.999;DP=554;Dels=0.00;ExcessHet=6.5203;FS=49.016;HaplotypeScore=73.0375;InbreedingCoeff=-0.2093;MLEAC=17;MLEAF=0.213;MQ=56.95;MQ0=1;MQRankSum=-15.155;POSITIVE_TRAIN_SITE;QD=6.24;ReadPosRankSum=-6.134;SOR=0.025;VQSLOD=1.71;culprit=ReadPosRankSum;SNPEFF_EFFECT=UPSTREAM;SNPEFF_IMPACT=MODIFIER;SNPEFF_FUNCTIONAL_CLASS=NONE;SNPEFF_CODON_CHANGE=1043;SNPEFF_GENE_NAME=PGSC0003DMG400040152;SNPEFF_TRANSCRIPT_ID=PGSC0003DMT400090581;set=variant11	GT:AD:DP:GQ:PL	0/1:31,7:38:99:1460,0,2566,1674,2698,4372	0/1:28,10:38:99:1460,0,2566,1674,2698,4372	0/1:1,1:2:99:1460,0,2566,1674,2698,4372	0/0:2,0:2:99:1460,0,2566,1674,2698,4372
ST4.03ch02	46617	.	A	C	2460.75	PASS	AC=39;AF=0.813;AN=48;BaseQRankSum=0.746;DP=78;Dels=0.00;ExcessHet=0.3736;FS=0.000;HaplotypeScore=0.0000;InbreedingCoeff=0.0167;MLEAC=38;MLEAF=0.792;MQ=44.15;MQ0=0;MQRankSum=-5.831;POSITIVE_TRAIN_SITE;QD=26.38;ReadPosRankSum=-5.699;SOR=2.985;VQSLOD=1.87;culprit=ReadPosRankSum;SNPEFF_EFFECT=UPSTREAM;SNPEFF_IMPACT=MODIFIER;SNPEFF_FUNCTIONAL_CLASS=NONE;SNPEFF_CODON_CHANGE=1661;SNPEFF_GENE_NAME=PGSC0003DMG400040152;SNPEFF_TRANSCRIPT_ID=PGSC0003DMT400090581;set=variant11	GT:AD:DP:GQ:PL	0/1:7,13:20:99:1460,0,2566,1674,2698,4372	0/1:1,23:24:99:1460,0,2566,1674,2698,4372	0/1:1,1:2:99:1460,0,2566,1674,2698,4372	1/1:0,2:2:99:1460,0,2566,1674,2698,4372
ST4.03ch02	46628	.	A	G	2415.54	PASS	AC=37;AF=0.771;AN=48;BaseQRankSum=0.328;DP=78;Dels=0.00;ExcessHet=0.1481;FS=0.000;HaplotypeScore=0.0000;InbreedingCoeff=0.0798;MLEAC=37;MLEAF=0.771;MQ=44.15;MQ0=0;MQRankSum=-5.987;POSITIVE_TRAIN_SITE;QD=28.77;ReadPosRankSum=-5.987;SOR=2.833;VQSLOD=1.87;culprit=ReadPosRankSum;SNPEFF_EFFECT=UPSTREAM;SNPEFF_IMPACT=MODIFIER;SNPEFF_FUNCTIONAL_CLASS=NONE;SNPEFF_CODON_CHANGE=1672;SNPEFF_GENE_NAME=PGSC0003DMG400040152;SNPEFF_TRANSCRIPT_ID=PGSC0003DMT400090581;set=variant11	GT:AD:DP:GQ:PL	0/1:7,13:20:99:1460,0,2566,1674,2698,4372	0/1:3,21:24:99:1460,0,2566,1674,2698,4372	0/1:1,1:2:99:1460,0,2566,1674,2698,4372	1/1:0,2:2:99:1460,0,2566,1674,2698,4372
ST4.03ch02	46636	.	A	G	2409.54	PASS	AC=37;AF=0.771;AN=48;BaseQRankSum=0.932;DP=78;Dels=0.00;ExcessHet=0.1481;FS=0.000;HaplotypeScore=0.0833;InbreedingCoeff=0.0798;MLEAC=37;MLEAF=0.771;MQ=44.15;MQ0=0;MQRankSum=-5.987;POSITIVE_TRAIN_SITE;QD=27.76;ReadPosRankSum=-5.987;SOR=2.690;VQSLOD=1.87;culprit=ReadPosRankSum;SNPEFF_EFFECT=UPSTREAM;SNPEFF_IMPACT=MODIFIER;SNPEFF_FUNCTIONAL_CLASS=NONE;SNPEFF_CODON_CHANGE=1680;SNPEFF_GENE_NAME=PGSC0003DMG400040152;SNPEFF_TRANSCRIPT_ID=PGSC0003DMT400090581;set=variant11	GT:AD:DP:GQ:PL	0/1:7,13:20:99:1460,0,2566,1674,2698,4372	0/1:3,21:24:99:1460,0,2566,1674,2698,4372	0/1:1,1:2:99:1460,0,2566,1674,2698,4372	1/1:0,2:2:99:1460,0,2566,1674,2698,4372
ST4.03ch02	46644	.	G	A	2310.79	PASS	AC=36;AF=0.621;AN=58;BaseQRankSum=0.788;DP=94;Dels=0.00;ExcessHet=0.0064;FS=0.000;HaplotypeScore=0.9417;InbreedingCoeff=0.2329;MLEAC=36;MLEAF=0.621;MQ=40.74;MQ0=1;MQRankSum=-0.268;POSITIVE_TRAIN_SITE;QD=32.68;ReadPosRankSum=-0.268;SOR=1.584;VQSLOD=4.05;culprit=ReadPosRankSum;SNPEFF_EFFECT=UPSTREAM;SNPEFF_IMPACT=MODIFIER;SNPEFF_FUNCTIONAL_CLASS=NONE;SNPEFF_CODON_CHANGE=1688;SNPEFF_GENE_NAME=PGSC0003DMG400040152;SNPEFF_TRANSCRIPT_ID=PGSC0003DMT400090581;set=variant11	GT:AD:DP:GQ:PL	0/1:11,13:24:99:1460,0,2566,1674,2698,4372	0/1:10,20:30:99:1460,0,2566,1674,2698,4372	0/1:1,1:2:99:1460,0,2566,1674,2698,4372	1/1:0,2:2:99:1460,0,2566,1674,2698,4372
ST4.03ch02	46646	.	C	T	2292.48	PASS	AC=36;AF=0.621;AN=58;BaseQRankSum=-2.065;DP=94;Dels=0.00;ExcessHet=0.0064;FS=0.000;HaplotypeScore=0.9417;InbreedingCoeff=0.2362;MLEAC=36;MLEAF=0.621;MQ=40.74;MQ0=1;MQRankSum=-0.268;POSITIVE_TRAIN_SITE;QD=26.46;ReadPosRankSum=-0.268;SOR=1.584;VQSLOD=4.05;culprit=ReadPosRankSum;SNPEFF_EFFECT=UPSTREAM;SNPEFF_IMPACT=MODIFIER;SNPEFF_FUNCTIONAL_CLASS=NONE;SNPEFF_CODON_CHANGE=1690;SNPEFF_GENE_NAME=PGSC0003DMG400040152;SNPEFF_TRANSCRIPT_ID=PGSC0003DMT400090581;set=variant11	GT:AD:DP:GQ:PL	0/1:11,13:24:99:1460,0,2566,1674,2698,4372	0/1:10,20:30:99:1460,0,2566,1674,2698,4372	0/1:1,1:2:99:1460,0,2566,1674,2698,4372	1/1:0,2:2:99:1460,0,2566,1674,2698,4372
ST4.03ch02	46655	.	A	C	2352.48	PASS	AC=36;AF=0.621;AN=58;BaseQRankSum=-1.120;DP=94;Dels=0.00;ExcessHet=0.0064;FS=0.000;HaplotypeScore=0.4364;InbreedingCoeff=0.2361;MLEAC=36;MLEAF=0.621;MQ=40.74;MQ0=1;MQRankSum=-0.268;POSITIVE_TRAIN_SITE;QD=26.10;ReadPosRankSum=0.345;SOR=1.661;VQSLOD=4.05;culprit=MQRankSum;SNPEFF_EFFECT=UPSTREAM;SNPEFF_IMPACT=MODIFIER;SNPEFF_FUNCTIONAL_CLASS=NONE;SNPEFF_CODON_CHANGE=1699;SNPEFF_GENE_NAME=PGSC0003DMG400040152;SNPEFF_TRANSCRIPT_ID=PGSC0003DMT400090581;set=variant11	GT:AD:DP:GQ:PL	0/1:11,13:24:99:1460,0,2566,1674,2698,4372	0/1:10,20:30:99:1460,0,2566,1674,2698,4372	0/1:1,1:2:99:1460,0,2566,1674,2698,4372	1/1:0,2:2:99:1460,0,2566,1674,2698,4372
ST4.03ch02	46660	.	C	A	2559.47	PASS	AC=36;AF=0.621;AN=58;BaseQRankSum=1.931;DP=174;Dels=0.00;ExcessHet=0.0064;FS=10.285;HaplotypeScore=1.3119;InbreedingCoeff=0.2360;MLEAC=36;MLEAF=0.621;MQ=38.39;MQ0=4;MQRankSum=2.862;POSITIVE_TRAIN_SITE;QD=18.41;ReadPosRankSum=1.350;SOR=0.256;VQSLOD=3.05;culprit=ReadPosRankSum;SNPEFF_EFFECT=UPSTREAM;SNPEFF_IMPACT=MODIFIER;SNPEFF_FUNCTIONAL_CLASS=NONE;SNPEFF_CODON_CHANGE=1704;SNPEFF_GENE_NAME=PGSC0003DMG400040152;SNPEFF_TRANSCRIPT_ID=PGSC0003DMT400090581;set=variant11	GT:AD:DP:GQ:PL	0/1:11,13:24:99:1460,0,2566,1674,2698,4372	0/1:10,20:30:99:1460,0,2566,1674,2698,4372	0/1:1,1:2:99:1460,0,2566,1674,2698,4372	1/1:0,2:2:99:1460,0,2566,1674,2698,4372
ST4.03ch02	46677	.	C	T	2559.47	PASS	AC=36;AF=0.621;AN=58;BaseQRankSum=-0.577;DP=177;Dels=0.00;ExcessHet=0.0064;FS=10.285;HaplotypeScore=0.9445;InbreedingCoeff=0.2360;MLEAC=36;MLEAF=0.621;MQ=38.08;MQ0=4;MQRankSum=2.862;POSITIVE_TRAIN_SITE;QD=18.41;ReadPosRankSum=-1.160;SOR=0.339;VQSLOD=3.08;culprit=ReadPosRankSum;SNPEFF_EFFECT=UPSTREAM;SNPEFF_IMPACT=MODIFIER;SNPEFF_FUNCTIONAL_CLASS=NONE;SNPEFF_CODON_CHANGE=1721;SNPEFF_GENE_NAME=PGSC0003DMG400040152;SNPEFF_TRANSCRIPT_ID=PGSC0003DMT400090581;set=variant11	GT:AD:DP:GQ:PL	0/1:11,13:24:99:1460,0,2566,1674,2698,4372	0/1:10,20:30:99:1460,0,2566,1674,2698,4372	0/1:1,1:2:99:1460,0,2566,1674,2698,4372	1/1:0,2:2:99:1460,0,2566,1674,2698,4372
ST4.03ch02	46679	.	T	C	2599.83	PASS	AC=38;AF=0.655;AN=58;BaseQRankSum=-2.017;DP=177;Dels=0.00;ExcessHet=0.0098;FS=10.285;HaplotypeScore=0.0690;InbreedingCoeff=0.2196;MLEAC=38;MLEAF=0.655;MQ=38.08;MQ0=4;MQRankSum=3.406;POSITIVE_TRAIN_SITE;QD=18.44;ReadPosRankSum=-1.781;SOR=0.328;VQSLOD=2.65;culprit=ReadPosRankSum;SNPEFF_EFFECT=UPSTREAM;SNPEFF_IMPACT=MODIFIER;SNPEFF_FUNCTIONAL_CLASS=NONE;SNPEFF_CODON_CHANGE=1723;SNPEFF_GENE_NAME=PGSC0003DMG400040152;SNPEFF_TRANSCRIPT_ID=PGSC0003DMT400090581;set=variant11	GT:AD:DP:GQ:PL	0/1:11,13:24:99:1460,0,2566,1674,2698,4372	0/1:8,22:30:99:1460,0,2566,1674,2698,4372	0/1:1,1:2:99:1460,0,2566,1674,2698,4372	1/1:0,2:2:99:1460,0,2566,1674,2698,4372
ST4.03ch02	46748	.	A	C	2456.87	PASS	AC=39;AF=0.813;AN=48;BaseQRankSum=1.547;DP=98;Dels=0.00;ExcessHet=0.3736;FS=0.000;HaplotypeScore=0.2805;InbreedingCoeff=0.0174;MLEAC=38;MLEAF=0.792;MQ=39.47;MQ0=3;MQRankSum=-5.872;POSITIVE_TRAIN_SITE;QD=34.24;ReadPosRankSum=-5.872;SOR=3.430;VQSLOD=1.87;culprit=ReadPosRankSum;SNPEFF_EFFECT=UPSTREAM;SNPEFF_IMPACT=MODIFIER;SNPEFF_FUNCTIONAL_CLASS=NONE;SNPEFF_CODON_CHANGE=1792;SNPEFF_GENE_NAME=PGSC0003DMG400040152;SNPEFF_TRANSCRIPT_ID=PGSC0003DMT400090581;set=variant11	GT:AD:DP:GQ:PL	0/1:7,13:20:99:1460,0,2566,1674,2698,4372	0/1:1,23:24:99:1460,0,2566,1674,2698,4372	0/1:1,1:2:99:1460,0,2566,1674,2698,4372	1/1:0,2:2:99:1460,0,2566,1674,2698,4372
ST4.03ch02	46977	.	A	C	1265.7	PASS	AC=22;AF=0.647;AN=34;BaseQRankSum=-1.129;DP=51;Dels=0.00;ExcessHet=0.1226;FS=0.000;HaplotypeScore=0.1122;InbreedingCoeff=0.1142;MLEAC=22;MLEAF=0.647;MQ=60.00;MQ0=0;MQRankSum=1.469;POSITIVE_TRAIN_SITE;QD=36.34;ReadPosRankSum=1.029;SOR=1.565;VQSLOD=3.64;culprit=MQRankSum;SNPEFF_EFFECT=UPSTREAM;SNPEFF_IMPACT=MODIFIER;SNPEFF_FUNCTIONAL_CLASS=NONE;SNPEFF_CODON_CHANGE=2021;SNPEFF_GENE_NAME=PGSC0003DMG400040152;SNPEFF_TRANSCRIPT_ID=PGSC0003DMT400090581;set=variant11	GT:AD:DP:GQ:PL	0/1:6,8:14:99:1460,0,2566,1674,2698,4372	0/1:5,11:16:99:1460,0,2566,1674,2698,4372	1/1:0,2:2:99:1460,0,2566,1674,2698,4372	0/1:1,1:2:99:1460,0,2566,1674,2698,4372
ST4.03ch02	47028	.	A	C	1270.0	PASS	AC=22;AF=0.611;AN=36;BaseQRankSum=-0.528;DP=54;Dels=0.00;ExcessHet=0.0622;FS=0.000;HaplotypeScore=0.1018;InbreedingCoeff=0.1610;MLEAC=22;MLEAF=0.611;MQ=60.00;MQ0=0;MQRankSum=-0.188;POSITIVE_TRAIN_SITE;QD=31.72;ReadPosRankSum=1.191;SOR=1.329;VQSLOD=3.92;culprit=ReadPosRankSum;SNPEFF_EFFECT=UPSTREAM;SNPEFF_IMPACT=MODIFIER;SNPEFF_FUNCTIONAL_CLASS=NONE;SNPEFF_CODON_CHANGE=2072;SNPEFF_GENE_NAME=PGSC0003DMG400040152;SNPEFF_TRANSCRIPT_ID=PGSC0003DMT400090581;set=variant11	GT:AD:DP:GQ:PL	0/1:6,8:14:99:1460,0,2566,1674,2698,4372	0/1:7,11:18:99:1460,0,2566,1674,2698,4372	1/1:0,2:2:99:1460,0,2566,1674,2698,4372	0/1:1,1:2:99:1460,0,2566,1674,2698,4372
ST4.03ch02	47177	.	C	A	83.33	PASS	AC=7;AF=0.083;AN=84;BaseQRankSum=1.476;DP=399;Dels=0.00;ExcessHet=4.5617;FS=0.000;HaplotypeScore=1.3639;InbreedingCoeff=-0.1228;MLEAC=7;MLEAF=0.083;MQ=58.72;MQ0=0;MQRankSum=-5.765;POSITIVE_TRAIN_SITE;QD=1.60;ReadPosRankSum=-0.063;SOR=0.002;VQSLOD=2.60;culprit=MQRankSum;SNPEFF_EFFECT=UPSTREAM;SNPEFF_IMPACT=MODIFIER;SNPEFF_FUNCTIONAL_CLASS=NONE;SNPEFF_CODON_CHANGE=2221;SNPEFF_GENE_NAME=PGSC0003DMG400040152;SNPEFF_TRANSCRIPT_ID=PGSC0003DMT400090581;set=variant11	GT:AD:DP:GQ:PL	0/1:37,3:40:99:1460,0,2566,1674,2698,4372	0/1:37,3:40:99:1460,0,2566,1674,2698,4372	0/1:1,1:2:99:1460,0,2566,1674,2698,4372	0/0:2,0:2:99:1460,0,2566,1674,2698,4372
ST4.03ch02	47937	.	T	C	1154.31	PASS	AC=24;AF=0.706;AN=34;BaseQRankSum=-0.518;DP=45;Dels=0.00;ExcessHet=0.0125;FS=0.000;HaplotypeScore=0.0000;InbreedingCoeff=0.3431;MLEAC=23;MLEAF=0.676;MQ=60.00;MQ0=0;MQRankSum=0.325;POSITIVE_TRAIN_SITE;QD=26.23;ReadPosRankSum=0.783;SOR=1.559;VQSLOD=3.94;culprit=MQRankSum;SNPEFF_EFFECT=UPSTREAM;SNPEFF_IMPACT=MODIFIER;SNPEFF_FUNCTIONAL_CLASS=NONE;SNPEFF_CODON_CHANGE=2981;SNPEFF_GENE_NAME=PGSC0003DMG400040152;SNPEFF_TRANSCRIPT_ID=PGSC0003DMT400090581;set=variant11	GT:AD:DP:GQ:PL	0/1:2,16:18:99:1460,0,2566,1674,2698,4372	0/1:7,5:12:99:1460,0,2566,1674,2698,4372	1/1:0,2:2:99:1460,0,2566,1674,2698,4372	0/1:1,1:2:99:1460,0,2566,1674,2698,4372
ST4.03ch02	47956	.	G	T	1156.82	PASS	AC=24;AF=0.706;AN=34;BaseQRankSum=1.312;DP=45;Dels=0.00;ExcessHet=0.0125;FS=0.000;HaplotypeScore=0.0000;InbreedingCoeff=0.3386;MLEAC=23;MLEAF=0.676;MQ=60.00;MQ0=0;MQRankSum=-0.662;POSITIVE_TRAIN_SITE;QD=24.93;ReadPosRankSum=-0.084;SOR=1.559;VQSLOD=4.07;culprit=ReadPosRankSum;SNPEFF_EFFECT=UPSTREAM;SNPEFF_IMPACT=MODIFIER;SNPEFF_FUNCTIONAL_CLASS=NONE;SNPEFF_CODON_CHANGE=3000;SNPEFF_GENE_NAME=PGSC0003DMG400040152;SNPEFF_TRANSCRIPT_ID=PGSC0003DMT400090581;set=variant11	GT:AD:DP:GQ:PL	0/1:2,16:18:99:1460,0,2566,1674,2698,4372	0/1:7,5:12:99:1460,0,2566,1674,2698,4372	1/1:0,2:2:99:1460,0,2566,1674,2698,4372	0/1:1,1:2:99:1460,0,2566,1674,2698,4372
ST4.03ch02	47983	.	A	G	1150.31	PASS	AC=24;AF=0.706;AN=34;BaseQRankSum=0.611;DP=339;Dels=0.00;ExcessHet=0.0125;FS=0.000;HaplotypeScore=0.8823;InbreedingCoeff=0.3431;MLEAC=23;MLEAF=0.676;MQ=24.51;MQ0=0;MQRankSum=8.071;POSITIVE_TRAIN_SITE;QD=10.96;ReadPosRankSum=-7.785;SOR=6.868;VQSLOD=1.81;culprit=ReadPosRankSum;SNPEFF_EFFECT=UPSTREAM;SNPEFF_IMPACT=MODIFIER;SNPEFF_FUNCTIONAL_CLASS=NONE;SNPEFF_CODON_CHANGE=3027;SNPEFF_GENE_NAME=PGSC0003DMG400040152;SNPEFF_TRANSCRIPT_ID=PGSC0003DMT400090581;set=variant11	GT:AD:DP:GQ:PL	0/1:2,16:18:99:1460,0,2566,1674,2698,4372	0/1:7,5:12:99:1460,0,2566,1674,2698,4372	1/1:0,2:2:99:1460,0,2566,1674,2698,4372	0/1:1,1:2:99:1460,0,2566,1674,2698,4372
ST4.03ch02	48009	.	T	C	574.78	PASS	AC=29;AF=0.906;AN=32;BaseQRankSum=-0.057;DP=1305;Dels=0.00;ExcessHet=0.2154;FS=0.000;HaplotypeScore=1.3647;InbreedingCoeff=0.0545;MLEAC=29;MLEAF=0.906;MQ=7.44;MQ0=950;MQRankSum=-3.425;POSITIVE_TRAIN_SITE;QD=0.90;ReadPosRankSum=2.683;SOR=8.509;VQSLOD=2.94;culprit=ReadPosRankSum;SNPEFF_EFFECT=UPSTREAM;SNPEFF_IMPACT=MODIFIER;SNPEFF_FUNCTIONAL_CLASS=NONE;SNPEFF_CODON_CHANGE=3053;SNPEFF_GENE_NAME=PGSC0003DMG400040152;SNPEFF_TRANSCRIPT_ID=PGSC0003DMT400090581;set=variant11	GT:AD:DP:GQ:PL	0/1:2,16:18:99:1460,0,2566,1674,2698,4372	1/1:0,10:10:99:1460,0,2566,1674,2698,4372	1/1:0,2:2:99:1460,0,2566,1674,2698,4372	0/1:1,1:2:99:1460,0,2566,1674,2698,4372
ST4.03ch02	48043	.	T	C	572.13	PASS	AC=27;AF=0.900;AN=30;BaseQRankSum=0.451;DP=1021;Dels=0.00;ExcessHet=0.2307;FS=0.000;HaplotypeScore=1.2297;InbreedingCoeff=0.0683;MLEAC=27;MLEAF=0.900;MQ=5.69;MQ0=950;MQRankSum=-2.821;POSITIVE_TRAIN_SITE;QD=1.16;ReadPosRankSum=0.284;SOR=4.047;VQSLOD=3.82;culprit=MQRankSum;SNPEFF_EFFECT=UPSTREAM;SNPEFF_IMPACT=MODIFIER;SNPEFF_FUNCTIONAL_CLASS=NONE;SNPEFF_CODON_CHANGE=3087;SNPEFF_GENE_NAME=PGSC0003DMG400040152;SNPEFF_TRANSCRIPT_ID=PGSC0003DMT400090581;set=variant11	GT:AD:DP:GQ:PL	0/1:2,14:16:99:1460,0,2566,1674,2698,4372	1/1:0,10:10:99:1460,0,2566,1674,2698,4372	1/1:0,2:2:99:1460,0,2566,1674,2698,4372	0/1:1,1:2:99:1460,0,2566,1674,2698,4372
ST4.03ch02	48048	.	A	T	41.43	PASS	AC=3;AF=0.083;AN=36;BaseQRankSum=0.190;DP=1023;Dels=0.00;ExcessHet=3.3995;FS=0.000;HaplotypeScore=1.3430;InbreedingCoeff=-0.2390;MLEAC=4;MLEAF=0.111;MQ=5.96;MQ0=951;MQRankSum=1.303;QD=1.43;ReadPosRankSum=-0.922;SOR=0.015;VQSLOD=2.50;culprit=ReadPosRankSum;SNPEFF_EFFECT=UPSTREAM;SNPEFF_IMPACT=MODIFIER;SNPEFF_FUNCTIONAL_CLASS=NONE;SNPEFF_CODON_CHANGE=3092;SNPEFF_GENE_NAME=PGSC0003DMG400040152;SNPEFF_TRANSCRIPT_ID=PGSC0003DMT400090581;set=variant11	GT:AD:DP:GQ:PL	0/0:20,0:20:99:1460,0,2566,1674,2698,4372	0/1:10,2:12:99:1460,0,2566,1674,2698,4372	0/0:2,0:2:99:1460,0,2566,1674,2698,4372	0/1:1,1:2:99:1460,0,2566,1674,2698,4372
ST4.03ch02	48054	.	C	T	43.51	PASS	AC=3;AF=0.094;AN=32;BaseQRankSum=0.596;DP=1022;Dels=0.00;ExcessHet=3.4523;FS=0.000;HaplotypeScore=0.4097;InbreedingCoeff=-0.2633;MLEAC=4;MLEAF=0.125;MQ=5.97;MQ0=951;MQRankSum=1.210;QD=1.50;ReadPosRankSum=-0.271;SOR=0.016;VQSLOD=2.62;culprit=MQRankSum;SNPEFF_EFFECT=UPSTREAM;SNPEFF_IMPACT=MODIFIER;SNPEFF_FUNCTIONAL_CLASS=NONE;SNPEFF_CODON_CHANGE=3098;SNPEFF_GENE_NAME=PGSC0003DMG400040152;SNPEFF_TRANSCRIPT_ID=PGSC0003DMT400090581;set=variant11	GT:AD:DP:GQ:PL	0/0:18,0:18:99:1460,0,2566,1674,2698,4372	0/1:8,2:10:99:1460,0,2566,1674,2698,4372	0/0:2,0:2:99:1460,0,2566,1674,2698,4372	0/1:1,1:2:99:1460,0,2566,1674,2698,4372
ST4.03ch02	48066	.	A	G	560.25	PASS	AC=30;AF=0.938;AN=32;BaseQRankSum=-0.038;DP=1021;Dels=0.00;ExcessHet=3.1527;FS=0.000;HaplotypeScore=0.2300;InbreedingCoeff=-0.2196;MLEAC=29;MLEAF=0.906;MQ=5.97;MQ0=950;MQRankSum=-0.317;POSITIVE_TRAIN_SITE;QD=1.06;ReadPosRankSum=-0.368;SOR=2.551;VQSLOD=4.04;culprit=ReadPosRankSum;SNPEFF_EFFECT=UPSTREAM;SNPEFF_IMPACT=MODIFIER;SNPEFF_FUNCTIONAL_CLASS=NONE;SNPEFF_CODON_CHANGE=3110;SNPEFF_GENE_NAME=PGSC0003DMG400040152;SNPEFF_TRANSCRIPT_ID=PGSC0003DMT400090581;set=variant11	GT:AD:DP:GQ:PL	0/1:1,17:18:99:1460,0,2566,1674,2698,4372	1/1:0,10:10:99:1460,0,2566,1674,2698,4372	1/1:0,2:2:99:1460,0,2566,1674,2698,4372	0/1:1,1:2:99:1460,0,2566,1674,2698,4372
ST4.03ch02	48077	.	A	T	42.82	PASS	AC=3;AF=0.088;AN=34;BaseQRankSum=1.708;DP=1021;Dels=0.00;ExcessHet=3.4242;FS=0.000;HaplotypeScore=0.2165;InbreedingCoeff=-0.2575;MLEAC=4;MLEAF=0.118;MQ=5.97;MQ0=950;MQRankSum=1.121;QD=1.48;ReadPosRankSum=1.466;SOR=0.016;VQSLOD=2.43;culprit=ReadPosRankSum;SNPEFF_EFFECT=UPSTREAM;SNPEFF_IMPACT=MODIFIER;SNPEFF_FUNCTIONAL_CLASS=NONE;SNPEFF_CODON_CHANGE=3121;SNPEFF_GENE_NAME=PGSC0003DMG400040152;SNPEFF_TRANSCRIPT_ID=PGSC0003DMT400090581;set=variant11	GT:AD:DP:GQ:PL	0/0:20,0:20:99:1460,0,2566,1674,2698,4372	0/1:8,2:10:99:1460,0,2566,1674,2698,4372	0/0:2,0:2:99:1460,0,2566,1674,2698,4372	0/1:1,1:2:99:1460,0,2566,1674,2698,4372
ST4.03ch02	48217	.	C	T	670.65	PASS	AC=39;AF=0.929;AN=42;BaseQRankSum=-0.758;DP=1313;Dels=0.00;ExcessHet=0.1619;FS=0.000;HaplotypeScore=1.3481;InbreedingCoeff=-0.0162;MLEAC=39;MLEAF=0.929;MQ=9.05;MQ0=22;MQRankSum=-3.444;POSITIVE_TRAIN_SITE;QD=0.95;ReadPosRankSum=-1.481;SOR=10.427;VQSLOD=3.35;culprit=ReadPosRankSum;SNPEFF_EFFECT=UPSTREAM;SNPEFF_IMPACT=MODIFIER;SNPEFF_FUNCTIONAL_CLASS=NONE;SNPEFF_CODON_CHANGE=3261;SNPEFF_GENE_NAME=PGSC0003DMG400040152;SNPEFF_TRANSCRIPT_ID=PGSC0003DMT400090581;set=variant11	GT:AD:DP:GQ:PL	0/1:2,18:20:99:1460,0,2566,1674,2698,4372	1/1:0,18:18:99:1460,0,2566,1674,2698,4372	1/1:0,2:2:99:1460,0,2566,1674,2698,4372	0/1:1,1:2:99:1460,0,2566,1674,2698,4372
ST4.03ch02	51935	.	A	T	31563.32	PASS	AC=48;AF=0.571;AN=84;BaseQRankSum=1.306;DP=1790;Dels=0.00;ExcessHet=18.5529;FS=0.000;HaplotypeScore=25.4160;InbreedingCoeff=-0.3679;MLEAC=49;MLEAF=0.583;MQ=57.13;MQ0=8;MQRankSum=-7.222;POSITIVE_TRAIN_SITE;QD=18.70;ReadPosRankSum=-0.413;SOR=0.805;VQSLOD=1.95;culprit=MQRankSum;SNPEFF_EFFECT=INTERGENIC;SNPEFF_IMPACT=MODIFIER;SNPEFF_FUNCTIONAL_CLASS=NONE;set=variant11	GT:AD:DP:GQ:PL	0/1:13,27:40:99:1460,0,2566,1674,2698,4372	0/1:22,18:40:99:1460,0,2566,1674,2698,4372	1/1:0,2:2:99:1460,0,2566,1674,2698,4372	0/1:1,1:2:99:1460,0,2566,1674,2698,4372
ST4.03ch02	52859	.	T	C	149.2	PASS	AC=10;AF=0.217;AN=46;BaseQRankSum=-2.361;DP=61;Dels=0.00;ExcessHet=0.0804;FS=0.000;HaplotypeScore=0.0398;InbreedingCoeff=0.0895;MLEAC=9;MLEAF=0.196;MQ=59.60;MQ0=0;MQRankSum=-0.053;QD=7.85;ReadPosRankSum=-1.399;SOR=0.027;VQSLOD=2.60;culprit=ReadPosRankSum;SNPEFF_EFFECT=INTERGENIC;SNPEFF_IMPACT=MODIFIER;SNPEFF_FUNCTIONAL_CLASS=NONE;set=variant11	GT:AD:DP:GQ:PL	0/1:16,6:22:99:1460,0,2566,1674,2698,4372	0/1:18,2:20:99:1460,0,2566,1674,2698,4372	1/1:0,2:2:99:1460,0,2566,1674,2698,4372	0/0:2,0:2:99:1460,0,2566,1674,2698,4372
ST4.03ch02	52900	.	T	A	4241.86	PASS	AC=42;AF=0.600;AN=70;BaseQRankSum=0.015;DP=167;Dels=0.00;ExcessHet=0.2029;FS=0.000;HaplotypeScore=0.0808;InbreedingCoeff=0.0084;MLEAC=43;MLEAF=0.614;MQ=59.86;MQ0=0;MQRankSum=-0.542;POSITIVE_TRAIN_SITE;QD=30.52;ReadPosRankSum=-9.219;SOR=1.667;VQSLOD=1.90;culprit=ReadPosRankSum;SNPEFF_EFFECT=INTERGENIC;SNPEFF_IMPACT=MODIFIER;SNPEFF_FUNCTIONAL_CLASS=NONE;set=variant11	GT:AD:DP:GQ:PL	0/1:12,24:36:99:1460,0,2566,1674,2698,4372	0/1:15,15:30:99:1460,0,2566,1674,2698,4372	1/1:0,2:2:99:1460,0,2566,1674,2698,4372	0/1:1,1:2:99:1460,0,2566,1674,2698,4372
ST4.03ch02	52945	.	C	T	1785.11	PASS	AC=27;AF=0.386;AN=70;BaseQRankSum=-0.788;DP=186;Dels=0.00;ExcessHet=0.1060;FS=0.000;HaplotypeScore=0.1618;InbreedingCoeff=0.0468;MLEAC=23;MLEAF=0.329;MQ=56.85;MQ0=7;MQRankSum=1.532;POSITIVE_TRAIN_SITE;QD=22.60;ReadPosRankSum=-9.292;SOR=0.195;VQSLOD=1.89;culprit=ReadPosRankSum;SNPEFF_EFFECT=INTERGENIC;SNPEFF_IMPACT=MODIFIER;SNPEFF_FUNCTIONAL_CLASS=NONE;set=variant11	GT:AD:DP:GQ:PL	0/1:24,12:36:99:1460,0,2566,1674,2698,4372	0/1:16,14:30:99:1460,0,2566,1674,2698,4372	0/0:2,0:2:99:1460,0,2566,1674,2698,4372	0/1:1,1:2:99:1460,0,2566,1674,2698,4372
ST4.03ch02	53082	.	T	G	4282.96	PASS	AC=42;AF=0.600;AN=70;BaseQRankSum=1.309;DP=185;Dels=0.00;ExcessHet=0.2029;FS=0.000;HaplotypeScore=0.4297;InbreedingCoeff=0.0078;MLEAC=44;MLEAF=0.629;MQ=56.97;MQ0=7;MQRankSum=0.955;POSITIVE_TRAIN_SITE;QD=29.54;ReadPosRankSum=1.309;SOR=1.382;VQSLOD=3.71;culprit=ReadPosRankSum;SNPEFF_EFFECT=INTERGENIC;SNPEFF_IMPACT=MODIFIER;SNPEFF_FUNCTIONAL_CLASS=NONE;set=variant11	GT:AD:DP:GQ:PL	0/1:13,23:36:99:1460,0,2566,1674,2698,4372	0/1:14,16:30:99:1460,0,2566,1674,2698,4372	1/1:0,2:2:99:1460,0,2566,1674,2698,4372	0/1:1,1:2:99:1460,0,2566,1674,2698,4372
ST4.03ch02	53354	.	C	G	1297.24	PASS	AC=29;AF=0.558;AN=52;BaseQRankSum=-0.328;DP=66;Dels=0.00;ExcessHet=0.0001;FS=0.000;HaplotypeScore=0.0352;InbreedingCoeff=0.4293;MLEAC=29;MLEAF=0.558;MQ=60.00;MQ0=0;MQRankSum=-0.161;POSITIVE_TRAIN_SITE;QD=26.66;ReadPosRankSum=-0.328;SOR=0.886;VQSLOD=4.03;culprit=ReadPosRankSum;SNPEFF_EFFECT=INTERGENIC;SNPEFF_IMPACT=MODIFIER;SNPEFF_FUNCTIONAL_CLASS=NONE;set=variant11	GT:AD:DP:GQ:PL	0/1:14,14:28:99:1460,0,2566,1674,2698,4372	0/1:7,13:20:99:1460,0,2566,1674,2698,4372	1/1:0,2:2:99:1460,0,2566,1674,2698,4372	0/0:2,0:2:99:1460,0,2566,1674,2698,4372
ST4.03ch02	53523	.	T	C	1275.0	PASS	AC=28;AF=0.583;AN=48;BaseQRankSum=3.137;DP=63;Dels=0.00;ExcessHet=0.0001;FS=0.000;HaplotypeScore=0.1179;InbreedingCoeff=0.4785;MLEAC=28;MLEAF=0.583;MQ=60.00;MQ0=0;MQRankSum=0.572;POSITIVE_TRAIN_SITE;QD=29.46;ReadPosRankSum=6.792;SOR=0.859;VQSLOD=1.61;culprit=ReadPosRankSum;SNPEFF_EFFECT=INTERGENIC;SNPEFF_IMPACT=MODIFIER;SNPEFF_FUNCTIONAL_CLASS=NONE;set=variant11	GT:AD:DP:GQ:PL	0/1:13,15:28:99:1460,0,2566,1674,2698,4372	0/1:5,11:16:99:1460,0,2566,1674,2698,4372	1/1:0,2:2:99:1460,0,2566,1674,2698,4372	0/0:2,0:2:99:1460,0,2566,1674,2698,4372
ST4.03ch02	53527	.	T	A	1192.54	PASS	AC=26;AF=0.542;AN=48;BaseQRankSum=0.034;DP=63;Dels=0.00;ExcessHet=0.0001;FS=0.000;HaplotypeScore=0.1179;InbreedingCoeff=0.4873;MLEAC=26;MLEAF=0.542;MQ=60.00;MQ0=0;MQRankSum=-0.324;POSITIVE_TRAIN_SITE;QD=33.12;ReadPosRankSum=6.792;SOR=0.859;VQSLOD=1.62;culprit=ReadPosRankSum;SNPEFF_EFFECT=INTERGENIC;SNPEFF_IMPACT=MODIFIER;SNPEFF_FUNCTIONAL_CLASS=NONE;set=variant11	GT:AD:DP:GQ:PL	0/1:15,13:28:99:1460,0,2566,1674,2698,4372	0/1:5,11:16:99:1460,0,2566,1674,2698,4372	1/1:0,2:2:99:1460,0,2566,1674,2698,4372	0/0:2,0:2:99:1460,0,2566,1674,2698,4372
ST4.03ch02	53559	.	A	G	1340.86	PASS	AC=29;AF=0.558;AN=52;BaseQRankSum=0.483;DP=66;Dels=0.00;ExcessHet=0.0001;FS=0.000;HaplotypeScore=0.0352;InbreedingCoeff=0.4336;MLEAC=29;MLEAF=0.558;MQ=60.00;MQ0=0;MQRankSum=0.032;POSITIVE_TRAIN_SITE;QD=33.55;ReadPosRankSum=-6.188;SOR=0.886;VQSLOD=1.89;culprit=ReadPosRankSum;SNPEFF_EFFECT=INTERGENIC;SNPEFF_IMPACT=MODIFIER;SNPEFF_FUNCTIONAL_CLASS=NONE;set=variant11	GT:AD:DP:GQ:PL	0/1:14,14:28:99:1460,0,2566,1674,2698,4372	0/1:7,13:20:99:1460,0,2566,1674,2698,4372	1/1:0,2:2:99:1460,0,2566,1674,2698,4372	0/0:2,0:2:99:1460,0,2566,1674,2698,4372
ST4.03ch02	53561	.	G	A	1270.76	PASS	AC=29;AF=0.558;AN=52;BaseQRankSum=1.410;DP=66;Dels=0.00;ExcessHet=0.0001;FS=0.000;HaplotypeScore=0.0352;InbreedingCoeff=0.4338;MLEAC=29;MLEAF=0.558;MQ=60.00;MQ0=0;MQRankSum=0.006;POSITIVE_TRAIN_SITE;QD=31.93;ReadPosRankSum=-6.188;SOR=0.886;VQSLOD=1.89;culprit=ReadPosRankSum;SNPEFF_EFFECT=INTERGENIC;SNPEFF_IMPACT=MODIFIER;SNPEFF_FUNCTIONAL_CLASS=NONE;set=variant11	GT:AD:DP:GQ:PL	0/1:14,14:28:99:1460,0,2566,1674,2698,4372	0/1:7,13:20:99:1460,0,2566,1674,2698,4372	1/1:0,2:2:99:1460,0,2566,1674,2698,4372	0/0:2,0:2:99:1460,0,2566,1674,2698,4372
ST4.03ch02	53572	.	C	A	1344.54	PASS	AC=29;AF=0.558;AN=52;BaseQRankSum=0.328;DP=66;Dels=0.00;ExcessHet=0.0001;FS=0.000;HaplotypeScore=0.0352;InbreedingCoeff=0.4358;MLEAC=29;MLEAF=0.558;MQ=60.00;MQ0=0;MQRankSum=-0.367;POSITIVE_TRAIN_SITE;QD=26.25;ReadPosRankSum=-6.188;SOR=0.886;VQSLOD=1.89;culprit=ReadPosRankSum;SNPEFF_EFFECT=INTERGENIC;SNPEFF_IMPACT=MODIFIER;SNPEFF_FUNCTIONAL_CLASS=NONE;set=variant11	GT:AD:DP:GQ:PL	0/1:14,14:28:99:1460,0,2566,1674,2698,4372	0/1:7,13:20:99:1460,0,2566,1674,2698,4372	1/1:0,2:2:99:1460,0,2566,1674,2698,4372	0/0:2,0:2:99:1460,0,2566,1674,2698,4372
ST4.03ch02	53580	.	C	T	1361.54	PASS	AC=29;AF=0.558;AN=52;BaseQRankSum=-0.290;DP=66;Dels=0.00;ExcessHet=0.0001;FS=0.000;HaplotypeScore=0.0000;InbreedingCoeff=0.4359;MLEAC=29;MLEAF=0.558;MQ=60.00;MQ0=0;MQRankSum=0.496;POSITIVE_TRAIN_SITE;QD=24.26;ReadPosRankSum=-6.214;SOR=0.886;VQSLOD=1.89;culprit=ReadPosRankSum;SNPEFF_EFFECT=INTERGENIC;SNPEFF_IMPACT=MODIFIER;SNPEFF_FUNCTIONAL_CLASS=NONE;set=variant11	GT:AD:DP:GQ:PL	0/1:14,14:28:99:1460,0,2566,1674,2698,4372	0/1:7,13:20:99:1460,0,2566,1674,2698,4372	1/1:0,2:2:99:1460,0,2566,1674,2698,4372	0/0:2,0:2:99:1460,0,2566,1674,2698,4372
ST4.03ch02	53834	.	T	C	151.22	PASS	AC=7;AF=0.083;AN=84;BaseQRankSum=0.040;DP=1271;Dels=0.00;ExcessHet=4.1884;FS=16.946;HaplotypeScore=0.6956;InbreedingCoeff=-0.0915;MLEAC=7;MLEAF=0.083;MQ=59.70;MQ0=0;MQRankSum=-5.754;POSITIVE_TRAIN_SITE;QD=1.16;ReadPosRankSum=2.542;SOR=0.000;VQSLOD=2.13;culprit=ReadPosRankSum;SNPEFF_EFFECT=INTERGENIC;SNPEFF_IMPACT=MODIFIER;SNPEFF_FUNCTIONAL_CLASS=NONE;set=variant11	GT:AD:DP:GQ:PL	0/1:39,1:40:99:1460,0,2566,1674,2698,4372	0/1:35,5:40:99:1460,0,2566,1674,2698,4372	0/1:1,1:2:99:1460,0,2566,1674,2698,4372	0/0:2,0:2:99:1460,0,2566,1674,2698,4372
ST4.03ch02	53866	.	T	C	214.31	PASS	AC=7;AF=0.083;AN=84;BaseQRankSum=0.128;DP=1293;Dels=0.00;ExcessHet=4.1884;FS=0.000;HaplotypeScore=0.9587;InbreedingCoeff=-0.0912;MLEAC=7;MLEAF=0.083;MQ=59.30;MQ0=1;MQRankSum=-11.147;POSITIVE_TRAIN_SITE;QD=1.95;ReadPosRankSum=-4.497;SOR=0.005;VQSLOD=1.79;culprit=ReadPosRankSum;SNPEFF_EFFECT=INTERGENIC;SNPEFF_IMPACT=MODIFIER;SNPEFF_FUNCTIONAL_CLASS=NONE;set=variant11	GT:AD:DP:GQ:PL	0/1:39,1:40:99:1460,0,2566,1674,2698,4372	0/1:35,5:40:99:1460,0,2566,1674,2698,4372	0/1:1,1:2:99:1460,0,2566,1674,2698,4372	0/0:2,0:2:99:1460,0,2566,1674,2698,4372
ST4.03ch02	53871	.	C	T	188.03	PASS	AC=7;AF=0.083;AN=84;BaseQRankSum=4.094;DP=1293;Dels=0.00;ExcessHet=4.1884;FS=0.000;HaplotypeScore=1.5776;InbreedingCoeff=-0.0908;MLEAC=7;MLEAF=0.083;MQ=59.30;MQ0=1;MQRankSum=-10.990;POSITIVE_TRAIN_SITE;QD=1.88;ReadPosRankSum=-3.624;SOR=0.005;VQSLOD=1.78;culprit=ReadPosRankSum;SNPEFF_EFFECT=INTERGENIC;SNPEFF_IMPACT=MODIFIER;SNPEFF_FUNCTIONAL_CLASS=NONE;set=variant11	GT:AD:DP:GQ:PL	0/1:39,1:40:99:1460,0,2566,1674,2698,4372	0/1:35,5:40:99:1460,0,2566,1674,2698,4372	0/1:1,1:2:99:1460,0,2566,1674,2698,4372	0/0:2,0:2:99:1460,0,2566,1674,2698,4372
ST4.03ch02	54413	.	T	C	288.98	PASS	AC=12;AF=0.462;AN=26;BaseQRankSum=-0.430;DP=37;Dels=0.00;ExcessHet=0.4083;FS=0.000;HaplotypeScore=0.0000;InbreedingCoeff=0.0017;MLEAC=11;MLEAF=0.423;MQ=19.44;MQ0=0;MQRankSum=5.078;POSITIVE_TRAIN_SITE;QD=18.06;ReadPosRankSum=5.078;SOR=0.551;VQSLOD=1.63;culprit=ReadPosRankSum;SNPEFF_EFFECT=INTERGENIC;SNPEFF_IMPACT=MODIFIER;SNPEFF_FUNCTIONAL_CLASS=NONE;set=variant11	GT:AD:DP:GQ:PL	0/1:7,5:12:99:1460,0,2566,1674,2698,4372	0/1:4,6:10:99:1460,0,2566,1674,2698,4372	0/1:1,1:2:99:1460,0,2566,1674,2698,4372	0/0:2,0:2:99:1460,0,2566,1674,2698,4372
ST4.03ch02	54425	.	T	C	327.82	PASS	AC=14;AF=0.500;AN=28;BaseQRankSum=0.625;DP=37;Dels=0.00;ExcessHet=0.2631;FS=0.000;HaplotypeScore=0.0000;InbreedingCoeff=0.0317;MLEAC=15;MLEAF=0.536;MQ=19.44;MQ0=0;MQRankSum=-5.196;POSITIVE_TRAIN_SITE;QD=12.14;ReadPosRankSum=-5.196;SOR=0.859;VQSLOD=1.87;culprit=ReadPosRankSum;SNPEFF_EFFECT=INTERGENIC;SNPEFF_IMPACT=MODIFIER;SNPEFF_FUNCTIONAL_CLASS=NONE;set=variant11	GT:AD:DP:GQ:PL	0/1:7,7:14:99:1460,0,2566,1674,2698,4372	0/1:6,4:10:99:1460,0,2566,1674,2698,4372	0/1:1,1:2:99:1460,0,2566,1674,2698,4372	1/1:0,2:2:99:1460,0,2566,1674,2698,4372
ST4.03ch02	54427	.	G	A	327.82	PASS	AC=14;AF=0.500;AN=28;BaseQRankSum=0.381;DP=37;Dels=0.00;ExcessHet=0.2631;FS=0.000;HaplotypeScore=0.0000;InbreedingCoeff=0.0317;MLEAC=15;MLEAF=0.536;MQ=19.44;MQ0=0;MQRankSum=-5.196;POSITIVE_TRAIN_SITE;QD=12.14;ReadPosRankSum=-5.196;SOR=0.859;VQSLOD=1.87;culprit=ReadPosRankSum;SNPEFF_EFFECT=INTERGENIC;SNPEFF_IMPACT=MODIFIER;SNPEFF_FUNCTIONAL_CLASS=NONE;set=variant11	GT:AD:DP:GQ:PL	0/1:7,7:14:99:1460,0,2566,1674,2698,4372	0/1:6,4:10:99:1460,0,2566,1674,2698,4372	0/1:1,1:2:99:1460,0,2566,1674,2698,4372	1/1:0,2:2:99:1460,0,2566,1674,2698,4372
ST4.03ch02	54437	.	C	T	327.82	PASS	AC=14;AF=0.500;AN=28;BaseQRankSum=1.752;DP=37;Dels=0.00;ExcessHet=0.2631;FS=0.000;HaplotypeScore=0.0000;InbreedingCoeff=0.0317;MLEAC=15;MLEAF=0.536;MQ=19.44;MQ0=0;MQRankSum=-5.196;POSITIVE_TRAIN_SITE;QD=12.14;ReadPosRankSum=5.166;SOR=0.859;VQSLOD=1.67;culprit=ReadPosRankSum;SNPEFF_EFFECT=INTERGENIC;SNPEFF_IMPACT=MODIFIER;SNPEFF_FUNCTIONAL_CLASS=NONE;set=variant11	GT:AD:DP:GQ:PL	0/1:7,7:14:99:1460,0,2566,1674,2698,4372	0/1:6,4:10:99:1460,0,2566,1674,2698,4372	0/1:1,1:2:99:1460,0,2566,1674,2698,4372	1/1:0,2:2:99:1460,0,2566,1674,2698,4372
ST4.03ch02	54454	.	C	T	327.82	PASS	AC=14;AF=0.500;AN=28;BaseQRankSum=2.331;DP=37;Dels=0.00;ExcessHet=0.2631;FS=0.000;HaplotypeScore=0.0000;InbreedingCoeff=0.0317;MLEAC=15;MLEAF=0.536;MQ=19.44;MQ0=0;MQRankSum=-5.196;POSITIVE_TRAIN_SITE;QD=12.14;ReadPosRankSum=5.166;SOR=0.859;VQSLOD=1.67;culprit=ReadPosRankSum;SNPEFF_EFFECT=INTERGENIC;SNPEFF_IMPACT=MODIFIER;SNPEFF_FUNCTIONAL_CLASS=NONE;set=variant11	GT:AD:DP:GQ:PL	0/1:7,7:14:99:1460,0,2566,1674,2698,4372	0/1:6,4:10:99:1460,0,2566,1674,2698,4372	0/1:1,1:2:99:1460,0,2566,1674,2698,4372	1/1:0,2:2:99:1460,0,2566,1674,2698,4372
ST4.03ch02	56569	.	G	A	13273.45	PASS	AC=48;AF=0.571;AN=84;BaseQRankSum=2.003;DP=517;Dels=0.00;ExcessHet=4.4161;FS=0.000;HaplotypeScore=0.1308;InbreedingCoeff=-0.1159;MLEAC=48;MLEAF=0.571;MQ=60.00;MQ0=0;MQRankSum=-0.609;POSITIVE_TRAIN_SITE;QD=28.06;ReadPosRankSum=-0.644;SOR=1.582;VQSLOD=4.01;culprit=ReadPosRankSum;SNPEFF_EFFECT=INTERGENIC;SNPEFF_IMPACT=MODIFIER;SNPEFF_FUNCTIONAL_CLASS=NONE;set=variant11	GT:AD:DP:GQ:PL	0/1:12,28:40:99:1460,0,2566,1674,2698,4372	0/1:23,17:40:99:1460,0,2566,1674,2698,4372	1/1:0,2:2:99:1460,0,2566,1674,2698,4372	0/1:1,1:2:99:1460,0,2566,1674,2698,4372
ST4.03ch02	56777	.	A	G	13179.43	PASS	AC=48;AF=0.571;AN=84;BaseQRankSum=1.817;DP=519;Dels=0.00;ExcessHet=4.4161;FS=0.000;HaplotypeScore=0.1308;InbreedingCoeff=-0.1207;MLEAC=48;MLEAF=0.571;MQ=59.97;MQ0=0;MQRankSum=0.166;POSITIVE_TRAIN_SITE;QD=27.75;ReadPosRankSum=-0.450;SOR=1.573;VQSLOD=3.99;culprit=MQRankSum;SNPEFF_EFFECT=INTERGENIC;SNPEFF_IMPACT=MODIFIER;SNPEFF_FUNCTIONAL_CLASS=NONE;set=variant11	GT:AD:DP:GQ:PL	0/1:12,28:40:99:1460,0,2566,1674,2698,4372	0/1:23,17:40:99:1460,0,2566,1674,2698,4372	1/1:0,2:2:99:1460,0,2566,1674,2698,4372	0/1:1,1:2:99:1460,0,2566,1674,2698,4372
ST4.03ch02	58260	.	T	C	27178.21	PASS	AC=45;AF=0.536;AN=84;BaseQRankSum=8.186;DP=1365;Dels=0.00;ExcessHet=9.0156;FS=0.000;HaplotypeScore=1.8593;InbreedingCoeff=-0.2208;MLEAC=46;MLEAF=0.548;MQ=58.78;MQ0=2;MQRankSum=2.395;POSITIVE_TRAIN_SITE;QD=21.90;ReadPosRankSum=0.703;SOR=1.856;VQSLOD=3.38;culprit=MQRankSum;SNPEFF_EFFECT=INTERGENIC;SNPEFF_IMPACT=MODIFIER;SNPEFF_FUNCTIONAL_CLASS=NONE;set=variant11	GT:AD:DP:GQ:PL	0/1:14,26:40:99:1460,0,2566,1674,2698,4372	0/1:24,16:40:99:1460,0,2566,1674,2698,4372	1/1:0,2:2:99:1460,0,2566,1674,2698,4372	0/1:1,1:2:99:1460,0,2566,1674,2698,4372
ST4.03ch02	58285	.	G	A	26827.83	PASS	AC=45;AF=0.536;AN=84;BaseQRankSum=6.651;DP=1364;Dels=0.00;ExcessHet=9.0156;FS=0.000;HaplotypeScore=3.9268;InbreedingCoeff=-0.2137;MLEAC=46;MLEAF=0.548;MQ=58.79;MQ0=2;MQRankSum=2.523;POSITIVE_TRAIN_SITE;QD=21.65;ReadPosRankSum=-0.171;SOR=1.859;VQSLOD=3.38;culprit=MQRankSum;SNPEFF_EFFECT=INTERGENIC;SNPEFF_IMPACT=MODIFIER;SNPEFF_FUNCTIONAL_CLASS=NONE;set=variant11	GT:AD:DP:GQ:PL	0/1:14,26:40:99:1460,0,2566,1674,2698,4372	0/1:24,16:40:99:1460,0,2566,1674,2698,4372	1/1:0,2:2:99:1460,0,2566,1674,2698,4372	0/1:1,1:2:99:1460,0,2566,1674,2698,4372
ST4.03ch02	58292	.	C	T	26750.47	PASS	AC=45;AF=0.536;AN=84;BaseQRankSum=4.654;DP=1364;Dels=0.00;ExcessHet=9.0156;FS=0.000;HaplotypeScore=2.2782;InbreedingCoeff=-0.2156;MLEAC=46;MLEAF=0.548;MQ=58.79;MQ0=2;MQRankSum=3.456;POSITIVE_TRAIN_SITE;QD=21.56;ReadPosRankSum=0.368;SOR=0.288;VQSLOD=2.94;culprit=MQRankSum;SNPEFF_EFFECT=INTERGENIC;SNPEFF_IMPACT=MODIFIER;SNPEFF_FUNCTIONAL_CLASS=NONE;set=variant11	GT:AD:DP:GQ:PL	0/1:14,26:40:99:1460,0,2566,1674,2698,4372	0/1:24,16:40:99:1460,0,2566,1674,2698,4372	1/1:0,2:2:99:1460,0,2566,1674,2698,4372	0/1:1,1:2:99:1460,0,2566,1674,2698,4372
ST4.03ch02	58304	.	G	T	27312.25	PASS	AC=47;AF=0.560;AN=84;BaseQRankSum=4.545;DP=1309;Dels=0.00;ExcessHet=5.6861;FS=0.000;HaplotypeScore=0.7989;InbreedingCoeff=-0.1345;MLEAC=48;MLEAF=0.571;MQ=59.87;MQ0=2;MQRankSum=0.601;POSITIVE_TRAIN_SITE;QD=22.91;ReadPosRankSum=0.121;SOR=2.016;VQSLOD=3.95;culprit=MQRankSum;SNPEFF_EFFECT=INTERGENIC;SNPEFF_IMPACT=MODIFIER;SNPEFF_FUNCTIONAL_CLASS=NONE;set=variant11	GT:AD:DP:GQ:PL	0/1:13,27:40:99:1460,0,2566,1674,2698,4372	0/1:23,17:40:99:1460,0,2566,1674,2698,4372	1/1:0,2:2:99:1460,0,2566,1674,2698,4372	0/1:1,1:2:99:1460,0,2566,1674,2698,4372
ST4.03ch02	58403	.	C	T	39.11	PASS	AC=3;AF=0.047;AN=64;BaseQRankSum=0.187;DP=524;Dels=0.00;ExcessHet=3.2222;FS=15.999;HaplotypeScore=0.8303;InbreedingCoeff=-0.0600;MLEAC=3;MLEAF=0.047;MQ=59.71;MQ0=0;MQRankSum=-3.722;POSITIVE_TRAIN_SITE;QD=4.35;ReadPosRankSum=0.769;SOR=3.584;VQSLOD=3.51;culprit=MQRankSum;SNPEFF_EFFECT=INTERGENIC;SNPEFF_IMPACT=MODIFIER;SNPEFF_FUNCTIONAL_CLASS=NONE;set=variant11	GT:AD:DP:GQ:PL	0/1:25,1:26:99:1460,0,2566,1674,2698,4372	0/1:33,1:34:99:1460,0,2566,1674,2698,4372	0/1:1,1:2:99:1460,0,2566,1674,2698,4372	0/0:2,0:2:99:1460,0,2566,1674,2698,4372
ST4.03ch02	58412	.	C	T	38.98	PASS	AC=3;AF=0.047;AN=64;BaseQRankSum=2.096;DP=526;Dels=0.00;ExcessHet=3.2222;FS=15.999;HaplotypeScore=1.0358;InbreedingCoeff=-0.0569;MLEAC=3;MLEAF=0.047;MQ=59.71;MQ0=0;MQRankSum=-3.722;POSITIVE_TRAIN_SITE;QD=4.33;ReadPosRankSum=0.781;SOR=3.584;VQSLOD=3.51;culprit=MQRankSum;SNPEFF_EFFECT=INTERGENIC;SNPEFF_IMPACT=MODIFIER;SNPEFF_FUNCTIONAL_CLASS=NONE;set=variant11	GT:AD:DP:GQ:PL	0/1:25,1:26:99:1460,0,2566,1674,2698,4372	0/1:33,1:34:99:1460,0,2566,1674,2698,4372	0/1:1,1:2:99:1460,0,2566,1674,2698,4372	0/0:2,0:2:99:1460,0,2566,1674,2698,4372
ST4.03ch02	58435	.	A	G	61.66	PASS	AC=6;AF=0.071;AN=84;BaseQRankSum=2.665;DP=1406;Dels=0.00;ExcessHet=3.8408;FS=35.075;HaplotypeScore=2.0696;InbreedingCoeff=-0.0718;MLEAC=5;MLEAF=0.060;MQ=58.45;MQ0=0;MQRankSum=-7.516;POSITIVE_TRAIN_SITE;QD=0.49;ReadPosRankSum=0.288;SOR=0.000;VQSLOD=1.88;culprit=MQRankSum;SNPEFF_EFFECT=INTERGENIC;SNPEFF_IMPACT=MODIFIER;SNPEFF_FUNCTIONAL_CLASS=NONE;set=variant11	GT:AD:DP:GQ:PL	0/1:38,2:40:99:1460,0,2566,1674,2698,4372	0/1:37,3:40:99:1460,0,2566,1674,2698,4372	0/1:1,1:2:99:1460,0,2566,1674,2698,4372	0/0:2,0:2:99:1460,0,2566,1674,2698,4372
ST4.03ch02	60804	.	C	T	1505.82	PASS	AC=28;AF=0.467;AN=60;BaseQRankSum=0.748;DP=91;Dels=0.00;ExcessHet=0.0022;FS=15.112;HaplotypeScore=0.1216;InbreedingCoeff=0.2505;MLEAC=28;MLEAF=0.467;MQ=52.68;MQ0=1;MQRankSum=-7.687;POSITIVE_TRAIN_SITE;QD=26.89;ReadPosRankSum=-2.867;SOR=0.011;VQSLOD=1.83;culprit=ReadPosRankSum;SNPEFF_EFFECT=INTERGENIC;SNPEFF_IMPACT=MODIFIER;SNPEFF_FUNCTIONAL_CLASS=NONE;set=variant11	GT:AD:DP:GQ:PL	0/1:13,17:30:99:1460,0,2566,1674,2698,4372	0/1:18,8:26:99:1460,0,2566,1674,2698,4372	1/1:0,2:2:99:1460,0,2566,1674,2698,4372	0/1:1,1:2:99:1460,0,2566,1674,2698,4372
ST4.03ch02	60809	.	C	G	1518.82	PASS	AC=28;AF=0.467;AN=60;BaseQRankSum=0.880;DP=91;Dels=0.00;ExcessHet=0.0022;FS=15.112;HaplotypeScore=0.0884;InbreedingCoeff=0.2505;MLEAC=28;MLEAF=0.467;MQ=52.68;MQ0=1;MQRankSum=-7.205;POSITIVE_TRAIN_SITE;QD=27.12;ReadPosRankSum=-0.735;SOR=0.010;VQSLOD=1.94;culprit=MQRankSum;SNPEFF_EFFECT=INTERGENIC;SNPEFF_IMPACT=MODIFIER;SNPEFF_FUNCTIONAL_CLASS=NONE;set=variant11	GT:AD:DP:GQ:PL	0/1:13,17:30:99:1460,0,2566,1674,2698,4372	0/1:18,8:26:99:1460,0,2566,1674,2698,4372	1/1:0,2:2:99:1460,0,2566,1674,2698,4372	0/1:1,1:2:99:1460,0,2566,1674,2698,4372
ST4.03ch02	64568	.	C	A	68.17	PASS	AC=4;AF=0.050;AN=80;BaseQRankSum=0.000;DP=357;Dels=0.00;ExcessHet=3.3510;FS=0.000;HaplotypeScore=0.4306;InbreedingCoeff=-0.0764;MLEAC=3;MLEAF=0.038;MQ=58.60;MQ0=0;MQRankSum=-4.956;POSITIVE_TRAIN_SITE;QD=2.73;ReadPosRankSum=-1.422;SOR=0.001;VQSLOD=2.76;culprit=ReadPosRankSum;SNPEFF_EFFECT=INTERGENIC;SNPEFF_IMPACT=MODIFIER;SNPEFF_FUNCTIONAL_CLASS=NONE;set=variant11	GT:AD:DP:GQ:PL	0/0:40,0:40:99:1460,0,2566,1674,2698,4372	0/1:33,3:36:99:1460,0,2566,1674,2698,4372	0/1:1,1:2:99:1460,0,2566,1674,2698,4372	0/0:2,0:2:99:1460,0,2566,1674,2698,4372
ST4.03ch02	64596	.	C	T	91.89	PASS	AC=5;AF=0.063;AN=80;BaseQRankSum=0.635;DP=359;Dels=0.00;ExcessHet=3.5858;FS=0.000;HaplotypeScore=0.6067;InbreedingCoeff=-0.0899;MLEAC=4;MLEAF=0.050;MQ=58.52;MQ0=1;MQRankSum=-4.735;POSITIVE_TRAIN_SITE;QD=3.68;ReadPosRankSum=-1.459;SOR=0.001;VQSLOD=2.85;culprit=ReadPosRankSum;SNPEFF_EFFECT=INTERGENIC;SNPEFF_IMPACT=MODIFIER;SNPEFF_FUNCTIONAL_CLASS=NONE;set=variant11	GT:AD:DP:GQ:PL	0/0:40,0:40:99:1460,0,2566,1674,2698,4372	0/1:32,4:36:99:1460,0,2566,1674,2698,4372	0/1:1,1:2:99:1460,0,2566,1674,2698,4372	0/0:2,0:2:99:1460,0,2566,1674,2698,4372
ST4.03ch02	64597	.	A	G	8734.79	PASS	AC=49;AF=0.613;AN=80;BaseQRankSum=0.119;DP=359;Dels=0.00;ExcessHet=9.4073;FS=0.000;HaplotypeScore=0.6296;InbreedingCoeff=-0.2630;MLEAC=50;MLEAF=0.625;MQ=58.52;MQ0=1;MQRankSum=1.111;POSITIVE_TRAIN_SITE;QD=26.23;ReadPosRankSum=-2.878;SOR=1.590;VQSLOD=2.89;culprit=ReadPosRankSum;SNPEFF_EFFECT=INTERGENIC;SNPEFF_IMPACT=MODIFIER;SNPEFF_FUNCTIONAL_CLASS=NONE;set=variant11	GT:AD:DP:GQ:PL	0/1:13,27:40:99:1460,0,2566,1674,2698,4372	0/1:17,19:36:99:1460,0,2566,1674,2698,4372	1/1:0,2:2:99:1460,0,2566,1674,2698,4372	0/1:1,1:2:99:1460,0,2566,1674,2698,4372
ST4.03ch02	64608	.	T	A	189.66	PASS	AC=4;AF=0.050;AN=80;BaseQRankSum=3.122;DP=374;Dels=0.00;ExcessHet=3.3510;FS=94.875;HaplotypeScore=0.4084;InbreedingCoeff=-0.0803;MLEAC=4;MLEAF=0.050;MQ=57.46;MQ0=2;MQRankSum=-6.718;POSITIVE_TRAIN_SITE;QD=4.74;ReadPosRankSum=-1.041;SOR=0.000;VQSLOD=2.05;culprit=ReadPosRankSum;SNPEFF_EFFECT=INTERGENIC;SNPEFF_IMPACT=MODIFIER;SNPEFF_FUNCTIONAL_CLASS=NONE;set=variant11	GT:AD:DP:GQ:PL	0/0:40,0:40:99:1460,0,2566,1674,2698,4372	0/1:33,3:36:99:1460,0,2566,1674,2698,4372	0/1:1,1:2:99:1460,0,2566,1674,2698,4372	0/0:2,0:2:99:1460,0,2566,1674,2698,4372
ST4.03ch02	64612	.	T	C	186.6	PASS	AC=4;AF=0.050;AN=80;BaseQRankSum=1.114;DP=374;Dels=0.00;ExcessHet=3.3510;FS=95.409;HaplotypeScore=0.4313;InbreedingCoeff=-0.0791;MLEAC=4;MLEAF=0.050;MQ=57.46;MQ0=2;MQRankSum=-6.723;POSITIVE_TRAIN_SITE;QD=4.66;ReadPosRankSum=-1.587;SOR=0.000;VQSLOD=1.99;culprit=ReadPosRankSum;SNPEFF_EFFECT=INTERGENIC;SNPEFF_IMPACT=MODIFIER;SNPEFF_FUNCTIONAL_CLASS=NONE;set=variant11	GT:AD:DP:GQ:PL	0/0:40,0:40:99:1460,0,2566,1674,2698,4372	0/1:33,3:36:99:1460,0,2566,1674,2698,4372	0/1:1,1:2:99:1460,0,2566,1674,2698,4372	0/0:2,0:2:99:1460,0,2566,1674,2698,4372
ST4.03ch02	64618	.	A	C	230.93	PASS	AC=5;AF=0.063;AN=80;BaseQRankSum=2.152;DP=374;Dels=0.00;ExcessHet=3.5858;FS=108.135;HaplotypeScore=0.3397;InbreedingCoeff=-0.0940;MLEAC=5;MLEAF=0.063;MQ=57.46;MQ0=2;MQRankSum=-8.755;POSITIVE_TRAIN_SITE;QD=5.02;ReadPosRankSum=-1.446;SOR=0.000;VQSLOD=1.79;culprit=ReadPosRankSum;SNPEFF_EFFECT=INTERGENIC;SNPEFF_IMPACT=MODIFIER;SNPEFF_FUNCTIONAL_CLASS=NONE;set=variant11	GT:AD:DP:GQ:PL	0/1:39,1:40:99:1460,0,2566,1674,2698,4372	0/1:33,3:36:99:1460,0,2566,1674,2698,4372	0/1:1,1:2:99:1460,0,2566,1674,2698,4372	0/0:2,0:2:99:1460,0,2566,1674,2698,4372
ST4.03ch02	64627	.	C	A	192.75	PASS	AC=4;AF=0.051;AN=78;BaseQRankSum=2.514;DP=381;Dels=0.00;ExcessHet=3.3602;FS=72.989;HaplotypeScore=1.0570;InbreedingCoeff=-0.0762;MLEAC=4;MLEAF=0.051;MQ=56.98;MQ0=2;MQRankSum=-6.696;POSITIVE_TRAIN_SITE;QD=4.70;ReadPosRankSum=0.330;SOR=0.002;VQSLOD=2.14;culprit=MQRankSum;SNPEFF_EFFECT=INTERGENIC;SNPEFF_IMPACT=MODIFIER;SNPEFF_FUNCTIONAL_CLASS=NONE;set=variant11	GT:AD:DP:GQ:PL	0/0:40,0:40:99:1460,0,2566,1674,2698,4372	0/1:31,3:34:99:1460,0,2566,1674,2698,4372	0/1:1,1:2:99:1460,0,2566,1674,2698,4372	0/0:2,0:2:99:1460,0,2566,1674,2698,4372
ST4.03ch02	64639	.	C	T	186.6	PASS	AC=4;AF=0.050;AN=80;BaseQRankSum=1.554;DP=381;Dels=0.00;ExcessHet=3.3510;FS=72.989;HaplotypeScore=1.1271;InbreedingCoeff=-0.0793;MLEAC=4;MLEAF=0.050;MQ=56.98;MQ0=2;MQRankSum=-6.582;POSITIVE_TRAIN_SITE;QD=4.55;ReadPosRankSum=3.721;SOR=0.002;VQSLOD=1.73;culprit=ReadPosRankSum;SNPEFF_EFFECT=INTERGENIC;SNPEFF_IMPACT=MODIFIER;SNPEFF_FUNCTIONAL_CLASS=NONE;set=variant11	GT:AD:DP:GQ:PL	0/0:40,0:40:99:1460,0,2566,1674,2698,4372	0/1:33,3:36:99:1460,0,2566,1674,2698,4372	0/1:1,1:2:99:1460,0,2566,1674,2698,4372	0/0:2,0:2:99:1460,0,2566,1674,2698,4372
ST4.03ch02	64654	.	T	C	193.22	PASS	AC=4;AF=0.050;AN=80;BaseQRankSum=2.434;DP=309;Dels=0.00;ExcessHet=3.3510;FS=88.182;HaplotypeScore=0.4018;InbreedingCoeff=-0.0916;MLEAC=4;MLEAF=0.050;MQ=56.30;MQ0=2;MQRankSum=-7.405;POSITIVE_TRAIN_SITE;QD=5.08;ReadPosRankSum=3.157;SOR=1.022;VQSLOD=1.72;culprit=ReadPosRankSum;SNPEFF_EFFECT=INTERGENIC;SNPEFF_IMPACT=MODIFIER;SNPEFF_FUNCTIONAL_CLASS=NONE;set=variant11	GT:AD:DP:GQ:PL	0/0:40,0:40:99:1460,0,2566,1674,2698,4372	0/1:33,3:36:99:1460,0,2566,1674,2698,4372	0/1:1,1:2:99:1460,0,2566,1674,2698,4372	0/0:2,0:2:99:1460,0,2566,1674,2698,4372
ST4.03ch02	64656	.	G	A	171.05	PASS	AC=6;AF=0.375;AN=16;BaseQRankSum=1.220;DP=28;Dels=0.00;ExcessHet=0.5153;FS=0.000;HaplotypeScore=0.6249;MLEAC=7;MLEAF=0.438;MQ=27.82;MQ0=2;MQRankSum=-0.428;POSITIVE_TRAIN_SITE;QD=21.38;ReadPosRankSum=3.366;SOR=2.621;VQSLOD=2.88;culprit=ReadPosRankSum;SNPEFF_EFFECT=INTERGENIC;SNPEFF_IMPACT=MODIFIER;SNPEFF_FUNCTIONAL_CLASS=NONE;set=variant11	GT:AD:DP:GQ:PL	0/0:4,0:4:99:1460,0,2566,1674,2698,4372	0/1:4,4:8:99:1460,0,2566,1674,2698,4372	1/1:0,2:2:99:1460,0,2566,1674,2698,4372	0/0:2,0:2:99:1460,0,2566,1674,2698,4372
ST4.03ch02	64657	.	C	T	173.18	PASS	AC=6;AF=0.429;AN=14;BaseQRankSum=1.365;DP=27;Dels=0.00;ExcessHet=0.7136;FS=4.771;HaplotypeScore=0.5713;MLEAC=7;MLEAF=0.500;MQ=25.87;MQ0=2;MQRankSum=0.000;POSITIVE_TRAIN_SITE;QD=21.65;ReadPosRankSum=3.165;SOR=3.816;VQSLOD=2.98;culprit=ReadPosRankSum;SNPEFF_EFFECT=INTERGENIC;SNPEFF_IMPACT=MODIFIER;SNPEFF_FUNCTIONAL_CLASS=NONE;set=variant11	GT:AD:DP:GQ:PL	0/0:2,0:2:99:1460,0,2566,1674,2698,4372	0/1:4,4:8:99:1460,0,2566,1674,2698,4372	1/1:0,2:2:99:1460,0,2566,1674,2698,4372	0/0:2,0:2:99:1460,0,2566,1674,2698,4372
ST4.03ch02	64672	.	C	T	184.38	PASS	AC=7;AF=0.583;AN=12;BaseQRankSum=0.929;DP=25;Dels=0.00;ExcessHet=0.3421;FS=0.000;HaplotypeScore=0.0000;MLEAC=8;MLEAF=0.667;MQ=20.86;MQ0=2;MQRankSum=1.239;POSITIVE_TRAIN_SITE;QD=26.34;ReadPosRankSum=-1.239;SOR=1.112;VQSLOD=3.62;culprit=ReadPosRankSum;SNPEFF_EFFECT=INTERGENIC;SNPEFF_IMPACT=MODIFIER;SNPEFF_FUNCTIONAL_CLASS=NONE;set=variant11	GT:AD:DP:GQ:PL	0/0:2,0:2:99:1460,0,2566,1674,2698,4372	0/1:1,5:6:99:1460,0,2566,1674,2698,4372	1/1:0,2:2:99:1460,0,2566,1674,2698,4372	0/0:2,0:2:99:1460,0,2566,1674,2698,4372
ST4.03ch02	64674	.	G	A	184.38	PASS	AC=7;AF=0.583;AN=12;BaseQRankSum=0.825;DP=25;Dels=0.00;ExcessHet=0.3421;FS=0.000;HaplotypeScore=0.0000;MLEAC=8;MLEAF=0.667;MQ=20.86;MQ0=2;MQRankSum=1.239;POSITIVE_TRAIN_SITE;QD=26.34;ReadPosRankSum=-1.239;SOR=2.494;VQSLOD=3.62;culprit=ReadPosRankSum;SNPEFF_EFFECT=INTERGENIC;SNPEFF_IMPACT=MODIFIER;SNPEFF_FUNCTIONAL_CLASS=NONE;set=variant11	GT:AD:DP:GQ:PL	0/0:2,0:2:99:1460,0,2566,1674,2698,4372	0/1:1,5:6:99:1460,0,2566,1674,2698,4372	1/1:0,2:2:99:1460,0,2566,1674,2698,4372	0/0:2,0:2:99:1460,0,2566,1674,2698,4372
ST4.03ch02	64785	.	A	G	8248.05	PASS	AC=50;AF=0.625;AN=80;BaseQRankSum=2.636;DP=339;Dels=0.00;ExcessHet=4.2596;FS=0.000;HaplotypeScore=0.3455;InbreedingCoeff=-0.1517;MLEAC=52;MLEAF=0.650;MQ=59.94;MQ0=0;MQRankSum=-0.292;POSITIVE_TRAIN_SITE;QD=26.35;ReadPosRankSum=-0.547;SOR=1.645;VQSLOD=4.02;culprit=ReadPosRankSum;SNPEFF_EFFECT=INTERGENIC;SNPEFF_IMPACT=MODIFIER;SNPEFF_FUNCTIONAL_CLASS=NONE;set=variant11	GT:AD:DP:GQ:PL	0/1:12,28:40:99:1460,0,2566,1674,2698,4372	0/1:17,19:36:99:1460,0,2566,1674,2698,4372	1/1:0,2:2:99:1460,0,2566,1674,2698,4372	0/1:1,1:2:99:1460,0,2566,1674,2698,4372
ST4.03ch02	64819	.	T	C	8672.78	PASS	AC=50;AF=0.625;AN=80;BaseQRankSum=1.330;DP=339;Dels=0.00;ExcessHet=4.2596;FS=0.000;HaplotypeScore=0.3913;InbreedingCoeff=-0.1705;MLEAC=52;MLEAF=0.650;MQ=59.94;MQ0=0;MQRankSum=1.347;POSITIVE_TRAIN_SITE;QD=27.71;ReadPosRankSum=-2.269;SOR=1.659;VQSLOD=3.18;culprit=ReadPosRankSum;SNPEFF_EFFECT=INTERGENIC;SNPEFF_IMPACT=MODIFIER;SNPEFF_FUNCTIONAL_CLASS=NONE;set=variant11	GT:AD:DP:GQ:PL	0/1:12,28:40:99:1460,0,2566,1674,2698,4372	0/1:17,19:36:99:1460,0,2566,1674,2698,4372	1/1:0,2:2:99:1460,0,2566,1674,2698,4372	0/1:1,1:2:99:1460,0,2566,1674,2698,4372
ST4.03ch02	64838	.	A	G	8637.03	PASS	AC=50;AF=0.625;AN=80;BaseQRankSum=2.179;DP=339;Dels=0.00;ExcessHet=4.2596;FS=0.000;HaplotypeScore=0.2332;InbreedingCoeff=-0.1543;MLEAC=51;MLEAF=0.638;MQ=59.94;MQ0=0;MQRankSum=1.470;POSITIVE_TRAIN_SITE;QD=27.77;ReadPosRankSum=-0.771;SOR=1.652;VQSLOD=3.67;culprit=MQRankSum;SNPEFF_EFFECT=INTERGENIC;SNPEFF_IMPACT=MODIFIER;SNPEFF_FUNCTIONAL_CLASS=NONE;set=variant11	GT:AD:DP:GQ:PL	0/1:12,28:40:99:1460,0,2566,1674,2698,4372	0/1:17,19:36:99:1460,0,2566,1674,2698,4372	1/1:0,2:2:99:1460,0,2566,1674,2698,4372	0/1:1,1:2:99:1460,0,2566,1674,2698,4372
ST4.03ch02	64844	.	C	T	8609.85	PASS	AC=51;AF=0.638;AN=80;BaseQRankSum=0.884;DP=339;Dels=0.00;ExcessHet=3.3059;FS=0.000;HaplotypeScore=0.2810;InbreedingCoeff=-0.1042;MLEAC=52;MLEAF=0.650;MQ=59.94;MQ0=0;MQRankSum=-0.822;POSITIVE_TRAIN_SITE;QD=27.60;ReadPosRankSum=-0.440;SOR=1.659;VQSLOD=4.05;culprit=ReadPosRankSum;SNPEFF_EFFECT=INTERGENIC;SNPEFF_IMPACT=MODIFIER;SNPEFF_FUNCTIONAL_CLASS=NONE;set=variant11	GT:AD:DP:GQ:PL	0/1:11,29:40:99:1460,0,2566,1674,2698,4372	0/1:17,19:36:99:1460,0,2566,1674,2698,4372	1/1:0,2:2:99:1460,0,2566,1674,2698,4372	0/1:1,1:2:99:1460,0,2566,1674,2698,4372
ST4.03ch02	66788	.	A	G	1219.36	PASS	AC=29;AF=0.725;AN=40;BaseQRankSum=0.704;DP=46;Dels=0.00;ExcessHet=0.0213;FS=0.000;HaplotypeScore=0.0000;InbreedingCoeff=0.1819;MLEAC=29;MLEAF=0.725;MQ=60.00;MQ0=0;MQRankSum=1.110;POSITIVE_TRAIN_SITE;QD=27.04;ReadPosRankSum=0.728;SOR=1.765;VQSLOD=3.80;culprit=MQRankSum;SNPEFF_EFFECT=INTERGENIC;SNPEFF_IMPACT=MODIFIER;SNPEFF_FUNCTIONAL_CLASS=NONE;set=variant11	GT:AD:DP:GQ:PL	0/1:4,12:16:99:1460,0,2566,1674,2698,4372	0/1:6,14:20:99:1460,0,2566,1674,2698,4372	1/1:0,2:2:99:1460,0,2566,1674,2698,4372	0/1:1,1:2:99:1460,0,2566,1674,2698,4372
ST4.03ch02	72283	.	G	A	718.9	PASS	AC=11;AF=0.131;AN=84;BaseQRankSum=0.361;DP=534;Dels=0.00;ExcessHet=1.7084;FS=0.000;HaplotypeScore=0.1368;InbreedingCoeff=0.0325;MLEAC=11;MLEAF=0.131;MQ=59.91;MQ0=0;MQRankSum=-0.243;POSITIVE_TRAIN_SITE;QD=10.57;ReadPosRankSum=0.541;SOR=0.004;VQSLOD=4.04;culprit=MQRankSum;SNPEFF_EFFECT=UPSTREAM;SNPEFF_IMPACT=MODIFIER;SNPEFF_FUNCTIONAL_CLASS=NONE;SNPEFF_CODON_CHANGE=326;SNPEFF_GENE_NAME=PGSC0003DMG400037718;SNPEFF_TRANSCRIPT_ID=PGSC0003DMT400088147;set=variant11	GT:AD:DP:GQ:PL	0/1:38,2:40:99:1460,0,2566,1674,2698,4372	0/1:32,8:40:99:1460,0,2566,1674,2698,4372	0/1:1,1:2:99:1460,0,2566,1674,2698,4372	0/0:2,0:2:99:1460,0,2566,1674,2698,4372
ST4.03ch02	72285	.	T	C	723.31	PASS	AC=11;AF=0.131;AN=84;BaseQRankSum=-0.258;DP=534;Dels=0.00;ExcessHet=1.7084;FS=0.000;HaplotypeScore=0.1842;InbreedingCoeff=0.0222;MLEAC=11;MLEAF=0.131;MQ=59.91;MQ0=0;MQRankSum=-1.926;POSITIVE_TRAIN_SITE;QD=10.64;ReadPosRankSum=-1.788;SOR=0.004;VQSLOD=3.59;culprit=ReadPosRankSum;SNPEFF_EFFECT=UPSTREAM;SNPEFF_IMPACT=MODIFIER;SNPEFF_FUNCTIONAL_CLASS=NONE;SNPEFF_CODON_CHANGE=324;SNPEFF_GENE_NAME=PGSC0003DMG400037718;SNPEFF_TRANSCRIPT_ID=PGSC0003DMT400088147;set=variant11	GT:AD:DP:GQ:PL	0/1:38,2:40:99:1460,0,2566,1674,2698,4372	0/1:32,8:40:99:1460,0,2566,1674,2698,4372	0/1:1,1:2:99:1460,0,2566,1674,2698,4372	0/0:2,0:2:99:1460,0,2566,1674,2698,4372
ST4.03ch02	72351	.	A	C	719.65	PASS	AC=12;AF=0.143;AN=84;BaseQRankSum=-0.288;DP=536;Dels=0.00;ExcessHet=2.1168;FS=0.000;HaplotypeScore=0.2895;InbreedingCoeff=0.0097;MLEAC=11;MLEAF=0.131;MQ=59.91;MQ0=0;MQRankSum=-0.638;POSITIVE_TRAIN_SITE;QD=10.58;ReadPosRankSum=-1.284;SOR=0.004;VQSLOD=3.86;culprit=ReadPosRankSum;SNPEFF_EFFECT=UPSTREAM;SNPEFF_IMPACT=MODIFIER;SNPEFF_FUNCTIONAL_CLASS=NONE;SNPEFF_CODON_CHANGE=258;SNPEFF_GENE_NAME=PGSC0003DMG400037718;SNPEFF_TRANSCRIPT_ID=PGSC0003DMT400088147;set=variant11	GT:AD:DP:GQ:PL	0/1:37,3:40:99:1460,0,2566,1674,2698,4372	0/1:32,8:40:99:1460,0,2566,1674,2698,4372	0/1:1,1:2:99:1460,0,2566,1674,2698,4372	0/0:2,0:2:99:1460,0,2566,1674,2698,4372
ST4.03ch02	72352	.	A	G	738.08	PASS	AC=12;AF=0.143;AN=84;BaseQRankSum=2.579;DP=536;Dels=0.00;ExcessHet=2.1168;FS=0.000;HaplotypeScore=2.5187;InbreedingCoeff=0.0057;MLEAC=11;MLEAF=0.131;MQ=59.91;MQ0=0;MQRankSum=-0.847;POSITIVE_TRAIN_SITE;QD=10.85;ReadPosRankSum=0.389;SOR=0.004;VQSLOD=4.07;culprit=ReadPosRankSum;SNPEFF_EFFECT=UPSTREAM;SNPEFF_IMPACT=MODIFIER;SNPEFF_FUNCTIONAL_CLASS=NONE;SNPEFF_CODON_CHANGE=257;SNPEFF_GENE_NAME=PGSC0003DMG400037718;SNPEFF_TRANSCRIPT_ID=PGSC0003DMT400088147;set=variant11	GT:AD:DP:GQ:PL	0/1:37,3:40:99:1460,0,2566,1674,2698,4372	0/1:32,8:40:99:1460,0,2566,1674,2698,4372	0/1:1,1:2:99:1460,0,2566,1674,2698,4372	0/0:2,0:2:99:1460,0,2566,1674,2698,4372
ST4.03ch02	72358	.	A	C	662.66	PASS	AC=12;AF=0.143;AN=84;BaseQRankSum=-0.078;DP=536;Dels=0.00;ExcessHet=2.1168;FS=0.000;HaplotypeScore=2.4967;InbreedingCoeff=0.0052;MLEAC=12;MLEAF=0.143;MQ=59.91;MQ0=0;MQRankSum=-0.810;POSITIVE_TRAIN_SITE;QD=9.75;ReadPosRankSum=0.183;SOR=0.004;VQSLOD=4.08;culprit=MQRankSum;SNPEFF_EFFECT=UPSTREAM;SNPEFF_IMPACT=MODIFIER;SNPEFF_FUNCTIONAL_CLASS=NONE;SNPEFF_CODON_CHANGE=251;SNPEFF_GENE_NAME=PGSC0003DMG400037718;SNPEFF_TRANSCRIPT_ID=PGSC0003DMT400088147;set=variant11	GT:AD:DP:GQ:PL	0/1:37,3:40:99:1460,0,2566,1674,2698,4372	0/1:32,8:40:99:1460,0,2566,1674,2698,4372	0/1:1,1:2:99:1460,0,2566,1674,2698,4372	0/0:2,0:2:99:1460,0,2566,1674,2698,4372
ST4.03ch02	72466	.	A	G	12124.77	PASS	AC=50;AF=0.610;AN=82;BaseQRankSum=0.959;DP=509;Dels=0.01;ExcessHet=6.1652;FS=0.000;HaplotypeScore=1.6839;InbreedingCoeff=-0.1705;MLEAC=51;MLEAF=0.622;MQ=59.94;MQ0=0;MQRankSum=1.026;POSITIVE_TRAIN_SITE;QD=26.30;ReadPosRankSum=-0.185;SOR=1.364;VQSLOD=3.86;culprit=MQRankSum;SNPEFF_EFFECT=UPSTREAM;SNPEFF_IMPACT=MODIFIER;SNPEFF_FUNCTIONAL_CLASS=NONE;SNPEFF_CODON_CHANGE=143;SNPEFF_GENE_NAME=PGSC0003DMG400037718;SNPEFF_TRANSCRIPT_ID=PGSC0003DMT400088147;set=variant11	GT:AD:DP:GQ:PL	0/1:11,29:40:99:1460,0,2566,1674,2698,4372	0/1:20,18:38:99:1460,0,2566,1674,2698,4372	1/1:0,2:2:99:1460,0,2566,1674,2698,4372	0/1:1,1:2:99:1460,0,2566,1674,2698,4372
ST4.03ch02	72522	.	C	A	12080.88	PASS	AC=48;AF=0.585;AN=82;BaseQRankSum=1.748;DP=510;Dels=0.00;ExcessHet=9.3018;FS=0.000;HaplotypeScore=4.0312;InbreedingCoeff=-0.2383;MLEAC=49;MLEAF=0.598;MQ=60.00;MQ0=0;MQRankSum=-0.085;POSITIVE_TRAIN_SITE;QD=25.87;ReadPosRankSum=5.163;SOR=1.341;VQSLOD=1.77;culprit=ReadPosRankSum;SNPEFF_EFFECT=UPSTREAM;SNPEFF_IMPACT=MODIFIER;SNPEFF_FUNCTIONAL_CLASS=NONE;SNPEFF_CODON_CHANGE=87;SNPEFF_GENE_NAME=PGSC0003DMG400037718;SNPEFF_TRANSCRIPT_ID=PGSC0003DMT400088147;set=variant11	GT:AD:DP:GQ:PL	0/1:11,29:40:99:1460,0,2566,1674,2698,4372	0/1:22,16:38:99:1460,0,2566,1674,2698,4372	1/1:0,2:2:99:1460,0,2566,1674,2698,4372	0/1:1,1:2:99:1460,0,2566,1674,2698,4372
ST4.03ch02	72528	.	G	A	5830.62	PASS	AC=30;AF=0.366;AN=82;BaseQRankSum=-0.844;DP=510;Dels=0.00;ExcessHet=3.8816;FS=0.000;HaplotypeScore=3.8870;InbreedingCoeff=-0.0877;MLEAC=30;MLEAF=0.366;MQ=60.00;MQ0=0;MQRankSum=-0.023;POSITIVE_TRAIN_SITE;QD=16.61;ReadPosRankSum=-0.076;SOR=0.224;VQSLOD=4.04;culprit=MQRankSum;SNPEFF_EFFECT=UPSTREAM;SNPEFF_IMPACT=MODIFIER;SNPEFF_FUNCTIONAL_CLASS=NONE;SNPEFF_CODON_CHANGE=81;SNPEFF_GENE_NAME=PGSC0003DMG400037718;SNPEFF_TRANSCRIPT_ID=PGSC0003DMT400088147;set=variant11	GT:AD:DP:GQ:PL	0/1:23,17:40:99:1460,0,2566,1674,2698,4372	0/1:26,12:38:99:1460,0,2566,1674,2698,4372	0/0:2,0:2:99:1460,0,2566,1674,2698,4372	0/1:1,1:2:99:1460,0,2566,1674,2698,4372
ST4.03ch02	72563	.	C	G	795.79	PASS	AC=18;AF=0.563;AN=32;BaseQRankSum=0.310;DP=39;Dels=0.00;ExcessHet=0.1213;FS=38.331;HaplotypeScore=0.1197;InbreedingCoeff=0.0923;MLEAC=19;MLEAF=0.594;MQ=48.78;MQ0=0;MQRankSum=-5.218;POSITIVE_TRAIN_SITE;QD=29.13;ReadPosRankSum=5.189;SOR=6.271;VQSLOD=1.67;culprit=ReadPosRankSum;SNPEFF_EFFECT=UPSTREAM;SNPEFF_IMPACT=MODIFIER;SNPEFF_FUNCTIONAL_CLASS=NONE;SNPEFF_CODON_CHANGE=46;SNPEFF_GENE_NAME=PGSC0003DMG400037718;SNPEFF_TRANSCRIPT_ID=PGSC0003DMT400088147;set=variant11	GT:AD:DP:GQ:PL	0/1:5,5:10:99:1460,0,2566,1674,2698,4372	0/1:8,10:18:99:1460,0,2566,1674,2698,4372	1/1:0,2:2:99:1460,0,2566,1674,2698,4372	0/1:1,1:2:99:1460,0,2566,1674,2698,4372
ST4.03ch02	72681	.	A	T	19953.7	PASS	AC=46;AF=0.548;AN=84;BaseQRankSum=5.192;DP=938;Dels=0.00;ExcessHet=4.0889;FS=0.000;HaplotypeScore=0.1328;InbreedingCoeff=-0.0838;MLEAC=46;MLEAF=0.548;MQ=59.99;MQ0=0;MQRankSum=-0.712;POSITIVE_TRAIN_SITE;QD=24.91;ReadPosRankSum=1.429;SOR=0.993;VQSLOD=3.88;culprit=ReadPosRankSum;SNPEFF_EFFECT=NON_SYNONYMOUS_CODING;SNPEFF_IMPACT=MODERATE;SNPEFF_FUNCTIONAL_CLASS=MISSENSE;SNPEFF_CODON_CHANGE=Atc/Ttc;SNPEFF_AMINO_ACID_CHANGE=I25F;SNPEFF_GENE_NAME=PGSC0003DMG400037718;SNPEFF_TRANSCRIPT_ID=PGSC0003DMT400088147;SNPEFF_EXON_ID=1;set=variant11	GT:AD:DP:GQ:PL	0/1:15,25:40:99:1460,0,2566,1674,2698,4372	0/1:22,18:40:99:1460,0,2566,1674,2698,4372	1/1:0,2:2:99:1460,0,2566,1674,2698,4372	0/1:1,1:2:99:1460,0,2566,1674,2698,4372
ST4.03ch02	72981	.	G	A	437.79	PASS	AC=10;AF=0.313;AN=32;BaseQRankSum=-0.126;DP=41;Dels=0.00;ExcessHet=0.0165;FS=17.042;HaplotypeScore=0.6249;InbreedingCoeff=0.2989;MLEAC=10;MLEAF=0.313;MQ=59.39;MQ0=0;MQRankSum=-0.294;POSITIVE_TRAIN_SITE;QD=21.89;ReadPosRankSum=-1.023;SOR=0.048;VQSLOD=3.92;culprit=ReadPosRankSum;SNPEFF_EFFECT=INTRON;SNPEFF_IMPACT=MODIFIER;SNPEFF_FUNCTIONAL_CLASS=NONE;SNPEFF_GENE_NAME=PGSC0003DMG400037718;SNPEFF_TRANSCRIPT_ID=PGSC0003DMT400088147;SNPEFF_EXON_ID=1;set=variant11	GT:AD:DP:GQ:PL	0/1:8,6:14:99:1460,0,2566,1674,2698,4372	0/1:11,3:14:99:1460,0,2566,1674,2698,4372	0/0:2,0:2:99:1460,0,2566,1674,2698,4372	0/1:1,1:2:99:1460,0,2566,1674,2698,4372
ST4.03ch02	73001	.	C	T	494.83	PASS	AC=5;AF=0.060;AN=84;BaseQRankSum=0.273;DP=1376;Dels=0.00;ExcessHet=3.5568;FS=48.042;HaplotypeScore=2.6808;InbreedingCoeff=-0.0737;MLEAC=5;MLEAF=0.060;MQ=58.82;MQ0=0;MQRankSum=3.928;POSITIVE_TRAIN_SITE;QD=4.71;ReadPosRankSum=5.183;SOR=3.008;VQSLOD=1.65;culprit=ReadPosRankSum;SNPEFF_EFFECT=INTRON;SNPEFF_IMPACT=MODIFIER;SNPEFF_FUNCTIONAL_CLASS=NONE;SNPEFF_GENE_NAME=PGSC0003DMG400037718;SNPEFF_TRANSCRIPT_ID=PGSC0003DMT400088147;SNPEFF_EXON_ID=1;set=variant11	GT:AD:DP:GQ:PL	0/1:39,1:40:99:1460,0,2566,1674,2698,4372	0/1:37,3:40:99:1460,0,2566,1674,2698,4372	0/0:2,0:2:99:1460,0,2566,1674,2698,4372	0/1:1,1:2:99:1460,0,2566,1674,2698,4372
ST4.03ch02	73028	.	C	T	35532.11	PASS	AC=52;AF=0.619;AN=84;BaseQRankSum=5.342;DP=1376;Dels=0.00;ExcessHet=33.0392;FS=11.814;HaplotypeScore=1.6642;InbreedingCoeff=-0.5337;MLEAC=51;MLEAF=0.607;MQ=58.82;MQ0=0;MQRankSum=-12.858;POSITIVE_TRAIN_SITE;QD=26.50;ReadPosRankSum=-1.505;SOR=3.179;VQSLOD=1.71;culprit=ReadPosRankSum;SNPEFF_EFFECT=INTRON;SNPEFF_IMPACT=MODIFIER;SNPEFF_FUNCTIONAL_CLASS=NONE;SNPEFF_GENE_NAME=PGSC0003DMG400037718;SNPEFF_TRANSCRIPT_ID=PGSC0003DMT400088147;SNPEFF_EXON_ID=1;set=variant11	GT:AD:DP:GQ:PL	0/1:12,28:40:99:1460,0,2566,1674,2698,4372	0/1:19,21:40:99:1460,0,2566,1674,2698,4372	1/1:0,2:2:99:1460,0,2566,1674,2698,4372	0/1:1,1:2:99:1460,0,2566,1674,2698,4372
ST4.03ch02	73480	.	T	G	755.79	PASS	AC=19;AF=0.528;AN=36;BaseQRankSum=-1.309;DP=81;Dels=0.00;ExcessHet=0.1428;FS=0.000;HaplotypeScore=0.0000;InbreedingCoeff=0.0582;MLEAC=20;MLEAF=0.556;MQ=60.00;MQ0=0;MQRankSum=1.044;POSITIVE_TRAIN_SITE;QD=12.19;ReadPosRankSum=-2.424;SOR=0.743;VQSLOD=3.17;culprit=ReadPosRankSum;SNPEFF_EFFECT=INTRON;SNPEFF_IMPACT=MODIFIER;SNPEFF_FUNCTIONAL_CLASS=NONE;SNPEFF_GENE_NAME=PGSC0003DMG400037718;SNPEFF_TRANSCRIPT_ID=PGSC0003DMT400088147;SNPEFF_EXON_ID=1;set=variant11	GT:AD:DP:GQ:PL	0/1:5,11:16:99:1460,0,2566,1674,2698,4372	0/1:11,5:16:99:1460,0,2566,1674,2698,4372	1/1:0,2:2:99:1460,0,2566,1674,2698,4372	0/1:1,1:2:99:1460,0,2566,1674,2698,4372
ST4.03ch02	73512	.	A	T	755.79	PASS	AC=19;AF=0.528;AN=36;BaseQRankSum=0.666;DP=81;Dels=0.00;ExcessHet=0.1428;FS=0.000;HaplotypeScore=0.0551;InbreedingCoeff=0.0582;MLEAC=20;MLEAF=0.556;MQ=60.00;MQ0=0;MQRankSum=-0.222;POSITIVE_TRAIN_SITE;QD=12.19;ReadPosRankSum=-2.150;SOR=0.743;VQSLOD=3.49;culprit=ReadPosRankSum;SNPEFF_EFFECT=INTRON;SNPEFF_IMPACT=MODIFIER;SNPEFF_FUNCTIONAL_CLASS=NONE;SNPEFF_GENE_NAME=PGSC0003DMG400037718;SNPEFF_TRANSCRIPT_ID=PGSC0003DMT400088147;SNPEFF_EXON_ID=1;set=variant11	GT:AD:DP:GQ:PL	0/1:5,11:16:99:1460,0,2566,1674,2698,4372	0/1:11,5:16:99:1460,0,2566,1674,2698,4372	1/1:0,2:2:99:1460,0,2566,1674,2698,4372	0/1:1,1:2:99:1460,0,2566,1674,2698,4372
ST4.03ch02	73531	.	G	C	802.8	PASS	AC=17;AF=0.472;AN=36;BaseQRankSum=-0.525;DP=81;Dels=0.00;ExcessHet=0.1428;FS=0.910;HaplotypeScore=0.1018;InbreedingCoeff=0.0584;MLEAC=16;MLEAF=0.444;MQ=60.00;MQ0=0;MQRankSum=-0.686;POSITIVE_TRAIN_SITE;QD=14.08;ReadPosRankSum=-1.803;SOR=0.648;VQSLOD=3.67;culprit=ReadPosRankSum;SNPEFF_EFFECT=INTRON;SNPEFF_IMPACT=MODIFIER;SNPEFF_FUNCTIONAL_CLASS=NONE;SNPEFF_GENE_NAME=PGSC0003DMG400037718;SNPEFF_TRANSCRIPT_ID=PGSC0003DMT400088147;SNPEFF_EXON_ID=1;set=variant11	GT:AD:DP:GQ:PL	0/1:11,5:16:99:1460,0,2566,1674,2698,4372	0/1:5,11:16:99:1460,0,2566,1674,2698,4372	0/0:2,0:2:99:1460,0,2566,1674,2698,4372	0/1:1,1:2:99:1460,0,2566,1674,2698,4372
ST4.03ch02	78313	.	G	A	2782.01	PASS	AC=27;AF=0.375;AN=72;BaseQRankSum=3.268;DP=221;Dels=0.00;ExcessHet=1.1782;FS=0.000;HaplotypeScore=0.0750;InbreedingCoeff=-0.0334;MLEAC=27;MLEAF=0.375;MQ=59.60;MQ0=2;MQRankSum=-0.781;POSITIVE_TRAIN_SITE;QD=21.40;ReadPosRankSum=-1.873;SOR=0.289;VQSLOD=3.64;culprit=ReadPosRankSum;SNPEFF_EFFECT=DOWNSTREAM;SNPEFF_IMPACT=MODIFIER;SNPEFF_FUNCTIONAL_CLASS=NONE;SNPEFF_CODON_CHANGE=2235;SNPEFF_GENE_NAME=PGSC0003DMG400039209;SNPEFF_TRANSCRIPT_ID=PGSC0003DMT400089638;set=variant11	GT:AD:DP:GQ:PL	0/1:26,12:38:99:1460,0,2566,1674,2698,4372	0/1:16,14:30:99:1460,0,2566,1674,2698,4372	0/0:2,0:2:99:1460,0,2566,1674,2698,4372	0/1:1,1:2:99:1460,0,2566,1674,2698,4372
ST4.03ch02	78324	.	C	T	5229.17	PASS	AC=44;AF=0.611;AN=72;BaseQRankSum=1.623;DP=221;Dels=0.00;ExcessHet=0.6163;FS=0.000;HaplotypeScore=0.0736;InbreedingCoeff=0.0358;MLEAC=44;MLEAF=0.611;MQ=59.60;MQ0=2;MQRankSum=0.695;POSITIVE_TRAIN_SITE;QD=30.58;ReadPosRankSum=0.415;SOR=1.326;VQSLOD=3.92;culprit=MQRankSum;SNPEFF_EFFECT=DOWNSTREAM;SNPEFF_IMPACT=MODIFIER;SNPEFF_FUNCTIONAL_CLASS=NONE;SNPEFF_CODON_CHANGE=2224;SNPEFF_GENE_NAME=PGSC0003DMG400039209;SNPEFF_TRANSCRIPT_ID=PGSC0003DMT400089638;set=variant11	GT:AD:DP:GQ:PL	0/1:13,25:38:99:1460,0,2566,1674,2698,4372	0/1:14,16:30:99:1460,0,2566,1674,2698,4372	1/1:0,2:2:99:1460,0,2566,1674,2698,4372	0/1:1,1:2:99:1460,0,2566,1674,2698,4372
ST4.03ch02	78357	.	G	A	613.4	PASS	AC=11;AF=0.149;AN=74;BaseQRankSum=-0.428;DP=249;Dels=0.00;ExcessHet=2.3962;FS=333.146;HaplotypeScore=0.2222;InbreedingCoeff=-0.1123;MLEAC=11;MLEAF=0.149;MQ=57.35;MQ0=2;MQRankSum=-8.535;POSITIVE_TRAIN_SITE;QD=10.58;ReadPosRankSum=-8.614;SOR=6.735;VQSLOD=1.85;culprit=ReadPosRankSum;SNPEFF_EFFECT=DOWNSTREAM;SNPEFF_IMPACT=MODIFIER;SNPEFF_FUNCTIONAL_CLASS=NONE;SNPEFF_CODON_CHANGE=2191;SNPEFF_GENE_NAME=PGSC0003DMG400039209;SNPEFF_TRANSCRIPT_ID=PGSC0003DMT400089638;set=variant11	GT:AD:DP:GQ:PL	0/1:33,5:38:99:1460,0,2566,1674,2698,4372	0/1:27,5:32:99:1460,0,2566,1674,2698,4372	0/0:2,0:2:99:1460,0,2566,1674,2698,4372	0/1:1,1:2:99:1460,0,2566,1674,2698,4372
ST4.03ch02	78360	.	T	C	635.42	PASS	AC=12;AF=0.162;AN=74;BaseQRankSum=0.167;DP=249;Dels=0.00;ExcessHet=2.4779;FS=330.379;HaplotypeScore=0.2443;InbreedingCoeff=-0.1369;MLEAC=12;MLEAF=0.162;MQ=57.35;MQ0=2;MQRankSum=-8.746;POSITIVE_TRAIN_SITE;QD=10.96;ReadPosRankSum=-8.199;SOR=5.348;VQSLOD=1.84;culprit=ReadPosRankSum;SNPEFF_EFFECT=DOWNSTREAM;SNPEFF_IMPACT=MODIFIER;SNPEFF_FUNCTIONAL_CLASS=NONE;SNPEFF_CODON_CHANGE=2188;SNPEFF_GENE_NAME=PGSC0003DMG400039209;SNPEFF_TRANSCRIPT_ID=PGSC0003DMT400089638;set=variant11	GT:AD:DP:GQ:PL	0/1:33,5:38:99:1460,0,2566,1674,2698,4372	0/1:26,6:32:99:1460,0,2566,1674,2698,4372	0/0:2,0:2:99:1460,0,2566,1674,2698,4372	0/1:1,1:2:99:1460,0,2566,1674,2698,4372
ST4.03ch02	78370	.	G	A	618.45	PASS	AC=12;AF=0.162;AN=74;BaseQRankSum=-0.239;DP=247;Dels=0.00;ExcessHet=2.4779;FS=329.872;HaplotypeScore=0.1466;InbreedingCoeff=-0.1162;MLEAC=11;MLEAF=0.149;MQ=57.58;MQ0=0;MQRankSum=-8.744;POSITIVE_TRAIN_SITE;QD=10.85;ReadPosRankSum=-8.183;SOR=5.348;VQSLOD=1.84;culprit=ReadPosRankSum;SNPEFF_EFFECT=DOWNSTREAM;SNPEFF_IMPACT=MODIFIER;SNPEFF_FUNCTIONAL_CLASS=NONE;SNPEFF_CODON_CHANGE=2178;SNPEFF_GENE_NAME=PGSC0003DMG400039209;SNPEFF_TRANSCRIPT_ID=PGSC0003DMT400089638;set=variant11	GT:AD:DP:GQ:PL	0/1:32,6:38:99:1460,0,2566,1674,2698,4372	0/1:27,5:32:99:1460,0,2566,1674,2698,4372	0/0:2,0:2:99:1460,0,2566,1674,2698,4372	0/1:1,1:2:99:1460,0,2566,1674,2698,4372
ST4.03ch02	78388	.	G	A	5078.51	PASS	AC=40;AF=0.541;AN=74;BaseQRankSum=1.796;DP=247;Dels=0.00;ExcessHet=2.3742;FS=102.410;HaplotypeScore=3.0745;InbreedingCoeff=-0.1282;MLEAC=40;MLEAF=0.541;MQ=57.58;MQ0=0;MQRankSum=4.079;POSITIVE_TRAIN_SITE;QD=27.16;ReadPosRankSum=-3.633;SOR=7.752;VQSLOD=1.90;culprit=ReadPosRankSum;SNPEFF_EFFECT=DOWNSTREAM;SNPEFF_IMPACT=MODIFIER;SNPEFF_FUNCTIONAL_CLASS=NONE;SNPEFF_CODON_CHANGE=2160;SNPEFF_GENE_NAME=PGSC0003DMG400039209;SNPEFF_TRANSCRIPT_ID=PGSC0003DMT400089638;set=variant11	GT:AD:DP:GQ:PL	0/1:16,22:38:99:1460,0,2566,1674,2698,4372	0/1:17,15:32:99:1460,0,2566,1674,2698,4372	1/1:0,2:2:99:1460,0,2566,1674,2698,4372	0/1:1,1:2:99:1460,0,2566,1674,2698,4372
ST4.03ch02	78394	.	T	C	5058.16	PASS	AC=39;AF=0.527;AN=74;BaseQRankSum=3.667;DP=246;Dels=0.00;ExcessHet=2.8670;FS=99.051;HaplotypeScore=3.8308;InbreedingCoeff=-0.1365;MLEAC=40;MLEAF=0.541;MQ=57.69;MQ0=0;MQRankSum=3.537;POSITIVE_TRAIN_SITE;QD=27.19;ReadPosRankSum=-3.068;SOR=7.776;VQSLOD=2.11;culprit=ReadPosRankSum;SNPEFF_EFFECT=DOWNSTREAM;SNPEFF_IMPACT=MODIFIER;SNPEFF_FUNCTIONAL_CLASS=NONE;SNPEFF_CODON_CHANGE=2154;SNPEFF_GENE_NAME=PGSC0003DMG400039209;SNPEFF_TRANSCRIPT_ID=PGSC0003DMT400089638;set=variant11	GT:AD:DP:GQ:PL	0/1:17,21:38:99:1460,0,2566,1674,2698,4372	0/1:17,15:32:99:1460,0,2566,1674,2698,4372	1/1:0,2:2:99:1460,0,2566,1674,2698,4372	0/1:1,1:2:99:1460,0,2566,1674,2698,4372
ST4.03ch02	78434	.	C	T	637.81	PASS	AC=14;AF=0.250;AN=56;BaseQRankSum=0.849;DP=134;Dels=0.00;ExcessHet=0.0773;FS=0.000;HaplotypeScore=1.6445;InbreedingCoeff=0.0347;MLEAC=15;MLEAF=0.268;MQ=35.04;MQ0=10;MQRankSum=6.545;POSITIVE_TRAIN_SITE;QD=11.00;ReadPosRankSum=1.313;SOR=0.039;VQSLOD=1.74;culprit=ReadPosRankSum;SNPEFF_EFFECT=DOWNSTREAM;SNPEFF_IMPACT=MODIFIER;SNPEFF_FUNCTIONAL_CLASS=NONE;SNPEFF_CODON_CHANGE=2114;SNPEFF_GENE_NAME=PGSC0003DMG400039209;SNPEFF_TRANSCRIPT_ID=PGSC0003DMT400089638;set=variant11	GT:AD:DP:GQ:PL	0/1:22,4:26:99:1460,0,2566,1674,2698,4372	0/1:19,7:26:99:1460,0,2566,1674,2698,4372	1/1:0,2:2:99:1460,0,2566,1674,2698,4372	0/1:1,1:2:99:1460,0,2566,1674,2698,4372
ST4.03ch02	78437	.	C	T	645.4	PASS	AC=14;AF=0.259;AN=54;BaseQRankSum=-0.126;DP=134;Dels=0.00;ExcessHet=0.0898;FS=0.000;HaplotypeScore=1.6100;InbreedingCoeff=0.0445;MLEAC=15;MLEAF=0.278;MQ=35.04;MQ0=10;MQRankSum=6.703;POSITIVE_TRAIN_SITE;QD=11.13;ReadPosRankSum=1.237;SOR=0.039;VQSLOD=1.73;culprit=ReadPosRankSum;SNPEFF_EFFECT=DOWNSTREAM;SNPEFF_IMPACT=MODIFIER;SNPEFF_FUNCTIONAL_CLASS=NONE;SNPEFF_CODON_CHANGE=2111;SNPEFF_GENE_NAME=PGSC0003DMG400039209;SNPEFF_TRANSCRIPT_ID=PGSC0003DMT400089638;set=variant11	GT:AD:DP:GQ:PL	0/1:22,4:26:99:1460,0,2566,1674,2698,4372	0/1:17,7:24:99:1460,0,2566,1674,2698,4372	1/1:0,2:2:99:1460,0,2566,1674,2698,4372	0/1:1,1:2:99:1460,0,2566,1674,2698,4372
ST4.03ch02	78460	.	T	G	226.71	PASS	AC=7;AF=0.194;AN=36;BaseQRankSum=-0.424;DP=92;Dels=0.00;ExcessHet=0.0064;FS=0.000;HaplotypeScore=1.4717;InbreedingCoeff=0.2807;MLEAC=5;MLEAF=0.139;MQ=36.69;MQ0=10;MQRankSum=-1.769;POSITIVE_TRAIN_SITE;QD=10.80;ReadPosRankSum=-0.866;SOR=0.034;VQSLOD=3.91;culprit=ReadPosRankSum;SNPEFF_EFFECT=DOWNSTREAM;SNPEFF_IMPACT=MODIFIER;SNPEFF_FUNCTIONAL_CLASS=NONE;SNPEFF_CODON_CHANGE=2088;SNPEFF_GENE_NAME=PGSC0003DMG400039209;SNPEFF_TRANSCRIPT_ID=PGSC0003DMT400089638;set=variant11	GT:AD:DP:GQ:PL	0/1:10,2:12:99:1460,0,2566,1674,2698,4372	0/1:16,4:20:99:1460,0,2566,1674,2698,4372	0/0:2,0:2:99:1460,0,2566,1674,2698,4372	0/1:1,1:2:99:1460,0,2566,1674,2698,4372
ST4.03ch02	78481	.	G	A	984.5	PASS	AC=25;AF=0.463;AN=54;BaseQRankSum=-0.675;DP=213;Dels=0.00;ExcessHet=0.0292;FS=62.272;HaplotypeScore=3.4897;InbreedingCoeff=0.0663;MLEAC=25;MLEAF=0.463;MQ=34.74;MQ0=11;MQRankSum=1.190;POSITIVE_TRAIN_SITE;QD=11.45;ReadPosRankSum=-6.998;SOR=7.523;VQSLOD=1.89;culprit=ReadPosRankSum;SNPEFF_EFFECT=DOWNSTREAM;SNPEFF_IMPACT=MODIFIER;SNPEFF_FUNCTIONAL_CLASS=NONE;SNPEFF_CODON_CHANGE=2067;SNPEFF_GENE_NAME=PGSC0003DMG400039209;SNPEFF_TRANSCRIPT_ID=PGSC0003DMT400089638;set=variant11	GT:AD:DP:GQ:PL	0/1:12,14:26:99:1460,0,2566,1674,2698,4372	0/1:14,10:24:99:1460,0,2566,1674,2698,4372	0/0:2,0:2:99:1460,0,2566,1674,2698,4372	0/1:1,1:2:99:1460,0,2566,1674,2698,4372
ST4.03ch02	78492	.	T	G	1984.65	PASS	AC=38;AF=0.760;AN=50;BaseQRankSum=0.222;DP=198;Dels=0.00;ExcessHet=0.0232;FS=6.231;HaplotypeScore=5.6160;InbreedingCoeff=0.1240;MLEAC=39;MLEAF=0.780;MQ=35.47;MQ0=9;MQRankSum=-6.898;POSITIVE_TRAIN_SITE;QD=11.67;ReadPosRankSum=-1.657;SOR=1.511;VQSLOD=1.94;culprit=ReadPosRankSum;SNPEFF_EFFECT=DOWNSTREAM;SNPEFF_IMPACT=MODIFIER;SNPEFF_FUNCTIONAL_CLASS=NONE;SNPEFF_CODON_CHANGE=2056;SNPEFF_GENE_NAME=PGSC0003DMG400039209;SNPEFF_TRANSCRIPT_ID=PGSC0003DMT400089638;set=variant11	GT:AD:DP:GQ:PL	0/1:4,18:22:99:1460,0,2566,1674,2698,4372	0/1:7,17:24:99:1460,0,2566,1674,2698,4372	1/1:0,2:2:99:1460,0,2566,1674,2698,4372	0/1:1,1:2:99:1460,0,2566,1674,2698,4372
ST4.03ch02	78493	.	T	C	1051.81	PASS	AC=26;AF=0.520;AN=50;BaseQRankSum=1.160;DP=198;Dels=0.00;ExcessHet=0.0214;FS=6.934;HaplotypeScore=5.6160;InbreedingCoeff=0.1291;MLEAC=26;MLEAF=0.520;MQ=35.47;MQ0=9;MQRankSum=-9.455;POSITIVE_TRAIN_SITE;QD=7.68;ReadPosRankSum=-1.741;SOR=1.318;VQSLOD=1.78;culprit=ReadPosRankSum;SNPEFF_EFFECT=DOWNSTREAM;SNPEFF_IMPACT=MODIFIER;SNPEFF_FUNCTIONAL_CLASS=NONE;SNPEFF_CODON_CHANGE=2055;SNPEFF_GENE_NAME=PGSC0003DMG400039209;SNPEFF_TRANSCRIPT_ID=PGSC0003DMT400089638;set=variant11	GT:AD:DP:GQ:PL	0/1:8,14:22:99:1460,0,2566,1674,2698,4372	0/1:13,11:24:99:1460,0,2566,1674,2698,4372	0/0:2,0:2:99:1460,0,2566,1674,2698,4372	0/1:1,1:2:99:1460,0,2566,1674,2698,4372
ST4.03ch02	78501	.	C	T	1022.01	PASS	AC=26;AF=0.520;AN=50;BaseQRankSum=1.322;DP=198;Dels=0.00;ExcessHet=0.0214;FS=53.936;HaplotypeScore=6.6121;InbreedingCoeff=0.1187;MLEAC=26;MLEAF=0.520;MQ=35.47;MQ0=9;MQRankSum=0.635;POSITIVE_TRAIN_SITE;QD=12.94;ReadPosRankSum=4.743;SOR=7.281;VQSLOD=1.88;culprit=ReadPosRankSum;SNPEFF_EFFECT=DOWNSTREAM;SNPEFF_IMPACT=MODIFIER;SNPEFF_FUNCTIONAL_CLASS=NONE;SNPEFF_CODON_CHANGE=2047;SNPEFF_GENE_NAME=PGSC0003DMG400039209;SNPEFF_TRANSCRIPT_ID=PGSC0003DMT400089638;set=variant11	GT:AD:DP:GQ:PL	0/1:8,14:22:99:1460,0,2566,1674,2698,4372	0/1:13,11:24:99:1460,0,2566,1674,2698,4372	0/0:2,0:2:99:1460,0,2566,1674,2698,4372	0/1:1,1:2:99:1460,0,2566,1674,2698,4372
ST4.03ch02	78504	.	C	A	926.78	PASS	AC=22;AF=0.440;AN=50;BaseQRankSum=-0.699;DP=206;Dels=0.00;ExcessHet=0.0015;FS=41.289;HaplotypeScore=4.1321;InbreedingCoeff=0.2715;MLEAC=21;MLEAF=0.420;MQ=34.87;MQ0=9;MQRankSum=1.375;POSITIVE_TRAIN_SITE;QD=14.04;ReadPosRankSum=4.638;SOR=6.091;VQSLOD=1.86;culprit=ReadPosRankSum;SNPEFF_EFFECT=DOWNSTREAM;SNPEFF_IMPACT=MODIFIER;SNPEFF_FUNCTIONAL_CLASS=NONE;SNPEFF_CODON_CHANGE=2044;SNPEFF_GENE_NAME=PGSC0003DMG400039209;SNPEFF_TRANSCRIPT_ID=PGSC0003DMT400089638;set=variant11	GT:AD:DP:GQ:PL	0/1:10,12:22:99:1460,0,2566,1674,2698,4372	0/1:15,9:24:99:1460,0,2566,1674,2698,4372	0/0:2,0:2:99:1460,0,2566,1674,2698,4372	0/1:1,1:2:99:1460,0,2566,1674,2698,4372
ST4.03ch02	78519	.	A	G	1851.95	PASS	AC=37;AF=0.685;AN=54;BaseQRankSum=1.477;DP=135;Dels=0.00;ExcessHet=0.0096;FS=0.000;HaplotypeScore=1.7646;InbreedingCoeff=0.1260;MLEAC=38;MLEAF=0.704;MQ=32.24;MQ0=1;MQRankSum=-1.732;POSITIVE_TRAIN_SITE;QD=16.68;ReadPosRankSum=4.823;SOR=2.303;VQSLOD=1.90;culprit=ReadPosRankSum;SNPEFF_EFFECT=DOWNSTREAM;SNPEFF_IMPACT=MODIFIER;SNPEFF_FUNCTIONAL_CLASS=NONE;SNPEFF_CODON_CHANGE=2029;SNPEFF_GENE_NAME=PGSC0003DMG400039209;SNPEFF_TRANSCRIPT_ID=PGSC0003DMT400089638;set=variant11	GT:AD:DP:GQ:PL	0/1:6,18:24:99:1460,0,2566,1674,2698,4372	0/1:10,16:26:99:1460,0,2566,1674,2698,4372	1/1:0,2:2:99:1460,0,2566,1674,2698,4372	0/1:1,1:2:99:1460,0,2566,1674,2698,4372
ST4.03ch02	78533	.	T	A	907.77	PASS	AC=21;AF=0.404;AN=52;BaseQRankSum=0.009;DP=135;Dels=0.00;ExcessHet=0.0052;FS=0.000;HaplotypeScore=1.1687;InbreedingCoeff=0.1922;MLEAC=20;MLEAF=0.385;MQ=32.24;MQ0=1;MQRankSum=2.499;POSITIVE_TRAIN_SITE;QD=17.80;ReadPosRankSum=0.986;SOR=0.077;VQSLOD=3.29;culprit=MQRankSum;SNPEFF_EFFECT=DOWNSTREAM;SNPEFF_IMPACT=MODIFIER;SNPEFF_FUNCTIONAL_CLASS=NONE;SNPEFF_CODON_CHANGE=2015;SNPEFF_GENE_NAME=PGSC0003DMG400039209;SNPEFF_TRANSCRIPT_ID=PGSC0003DMT400089638;set=variant11	GT:AD:DP:GQ:PL	0/1:12,12:24:99:1460,0,2566,1674,2698,4372	0/1:16,8:24:99:1460,0,2566,1674,2698,4372	0/0:2,0:2:99:1460,0,2566,1674,2698,4372	0/1:1,1:2:99:1460,0,2566,1674,2698,4372
ST4.03ch02	78551	.	C	A,T	1123.06	PASS	AC=21,5;AF=0.389,0.093;AN=54;BaseQRankSum=-0.674;DP=135;Dels=0.00;ExcessHet=0.3958;FS=0.000;HaplotypeScore=0.8288;InbreedingCoeff=0.3845;MLEAC=18,3;MLEAF=0.333,0.056;MQ=32.24;MQ0=1;MQRankSum=2.307;POSITIVE_TRAIN_SITE;QD=22.02;ReadPosRankSum=1.988;SOR=0.122;VQSLOD=3.05;culprit=ReadPosRankSum;SNPEFF_EFFECT=DOWNSTREAM;SNPEFF_IMPACT=MODIFIER;SNPEFF_FUNCTIONAL_CLASS=NONE;SNPEFF_CODON_CHANGE=1997;SNPEFF_GENE_NAME=PGSC0003DMG400039209;SNPEFF_TRANSCRIPT_ID=PGSC0003DMT400089638;set=variant11	GT:AD:DP:GQ:PL	0/1:10,12:22:99:1460,0,2566,1674,2698,4372	0/1:15,7:22:99:1460,0,2566,1674,2698,4372	0/0:2,0:2:99:1460,0,2566,1674,2698,4372	0/1:1,1:2:99:1460,0,2566,1674,2698,4372
ST4.03ch02	78565	.	G	T	983.31	PASS	AC=25;AF=0.463;AN=54;BaseQRankSum=0.050;DP=135;Dels=0.00;ExcessHet=0.0292;FS=0.000;HaplotypeScore=2.8102;InbreedingCoeff=0.0756;MLEAC=25;MLEAF=0.463;MQ=32.24;MQ0=1;MQRankSum=1.508;POSITIVE_TRAIN_SITE;QD=16.12;ReadPosRankSum=-1.111;SOR=0.194;VQSLOD=3.59;culprit=ReadPosRankSum;SNPEFF_EFFECT=DOWNSTREAM;SNPEFF_IMPACT=MODIFIER;SNPEFF_FUNCTIONAL_CLASS=NONE;SNPEFF_CODON_CHANGE=1983;SNPEFF_GENE_NAME=PGSC0003DMG400039209;SNPEFF_TRANSCRIPT_ID=PGSC0003DMT400089638;set=variant11	GT:AD:DP:GQ:PL	0/1:10,14:24:99:1460,0,2566,1674,2698,4372	0/1:16,10:26:99:1460,0,2566,1674,2698,4372	0/0:2,0:2:99:1460,0,2566,1674,2698,4372	0/1:1,1:2:99:1460,0,2566,1674,2698,4372
ST4.03ch02	78566	.	C	T	327.29	PASS	AC=12;AF=0.222;AN=54;BaseQRankSum=0.388;DP=134;Dels=0.00;ExcessHet=0.0167;FS=0.000;HaplotypeScore=2.0916;InbreedingCoeff=0.1182;MLEAC=12;MLEAF=0.222;MQ=32.35;MQ0=1;MQRankSum=-4.794;POSITIVE_TRAIN_SITE;QD=9.63;ReadPosRankSum=-0.997;SOR=0.407;VQSLOD=2.95;culprit=ReadPosRankSum;SNPEFF_EFFECT=DOWNSTREAM;SNPEFF_IMPACT=MODIFIER;SNPEFF_FUNCTIONAL_CLASS=NONE;SNPEFF_CODON_CHANGE=1982;SNPEFF_GENE_NAME=PGSC0003DMG400039209;SNPEFF_TRANSCRIPT_ID=PGSC0003DMT400089638;set=variant11	GT:AD:DP:GQ:PL	0/1:20,4:24:99:1460,0,2566,1674,2698,4372	0/1:19,7:26:99:1460,0,2566,1674,2698,4372	0/0:2,0:2:99:1460,0,2566,1674,2698,4372	0/1:1,1:2:99:1460,0,2566,1674,2698,4372
ST4.03ch02	79466	.	C	T	367.96	PASS	AC=7;AF=0.152;AN=46;BaseQRankSum=4.332;DP=71;Dels=0.00;ExcessHet=0.0029;FS=24.304;HaplotypeScore=0.4546;InbreedingCoeff=0.2207;MLEAC=7;MLEAF=0.152;MQ=57.52;MQ0=1;MQRankSum=0.021;POSITIVE_TRAIN_SITE;QD=16.73;ReadPosRankSum=3.251;SOR=0.013;VQSLOD=2.92;culprit=ReadPosRankSum;SNPEFF_EFFECT=DOWNSTREAM;SNPEFF_IMPACT=MODIFIER;SNPEFF_FUNCTIONAL_CLASS=NONE;SNPEFF_CODON_CHANGE=1082;SNPEFF_GENE_NAME=PGSC0003DMG400039209;SNPEFF_TRANSCRIPT_ID=PGSC0003DMT400089638;set=variant11	GT:AD:DP:GQ:PL	0/1:20,2:22:99:1460,0,2566,1674,2698,4372	0/1:16,4:20:99:1460,0,2566,1674,2698,4372	0/0:2,0:2:99:1460,0,2566,1674,2698,4372	0/1:1,1:2:99:1460,0,2566,1674,2698,4372
ST4.03ch02	79683	.	C	T	1894.72	PASS	AC=45;AF=0.978;AN=46;BaseQRankSum=1.520;DP=51;Dels=0.00;ExcessHet=3.0103;FS=0.000;HaplotypeScore=0.0435;InbreedingCoeff=-0.1694;MLEAC=45;MLEAF=0.978;MQ=40.76;MQ0=0;MQRankSum=-1.732;POSITIVE_TRAIN_SITE;QD=28.60;ReadPosRankSum=-1.591;SOR=4.484;VQSLOD=3.70;culprit=ReadPosRankSum;SNPEFF_EFFECT=DOWNSTREAM;SNPEFF_IMPACT=MODIFIER;SNPEFF_FUNCTIONAL_CLASS=NONE;SNPEFF_CODON_CHANGE=865;SNPEFF_GENE_NAME=PGSC0003DMG400039209;SNPEFF_TRANSCRIPT_ID=PGSC0003DMT400089638;set=variant11	GT:AD:DP:GQ:PL	1/1:0,26:26:99:1460,0,2566,1674,2698,4372	1/1:0,16:16:99:1460,0,2566,1674,2698,4372	1/1:0,2:2:99:1460,0,2566,1674,2698,4372	0/1:1,1:2:99:1460,0,2566,1674,2698,4372
ST4.03ch02	79880	.	G	T	20415.91	PASS	AC=40;AF=0.476;AN=84;BaseQRankSum=3.895;DP=1728;Dels=0.00;ExcessHet=29.6645;FS=0.000;HaplotypeScore=4.7226;InbreedingCoeff=-0.4886;MLEAC=40;MLEAF=0.476;MQ=28.65;MQ0=160;MQRankSum=3.409;POSITIVE_TRAIN_SITE;QD=13.31;ReadPosRankSum=-6.329;SOR=0.448;VQSLOD=1.87;culprit=ReadPosRankSum;SNPEFF_EFFECT=DOWNSTREAM;SNPEFF_IMPACT=MODIFIER;SNPEFF_FUNCTIONAL_CLASS=NONE;SNPEFF_CODON_CHANGE=668;SNPEFF_GENE_NAME=PGSC0003DMG400039209;SNPEFF_TRANSCRIPT_ID=PGSC0003DMT400089638;set=variant11	GT:AD:DP:GQ:PL	0/1:24,16:40:99:1460,0,2566,1674,2698,4372	0/1:19,21:40:99:1460,0,2566,1674,2698,4372	1/1:0,2:2:99:1460,0,2566,1674,2698,4372	0/1:1,1:2:99:1460,0,2566,1674,2698,4372
ST4.03ch02	79892	.	T	C	29091.7	PASS	AC=57;AF=0.679;AN=84;BaseQRankSum=1.603;DP=1732;Dels=0.00;ExcessHet=6.8531;FS=0.000;HaplotypeScore=4.4461;InbreedingCoeff=-0.1273;MLEAC=57;MLEAF=0.679;MQ=28.64;MQ0=160;MQRankSum=-10.267;POSITIVE_TRAIN_SITE;QD=17.48;ReadPosRankSum=1.068;SOR=3.529;VQSLOD=1.71;culprit=MQRankSum;SNPEFF_EFFECT=DOWNSTREAM;SNPEFF_IMPACT=MODIFIER;SNPEFF_FUNCTIONAL_CLASS=NONE;SNPEFF_CODON_CHANGE=656;SNPEFF_GENE_NAME=PGSC0003DMG400039209;SNPEFF_TRANSCRIPT_ID=PGSC0003DMT400089638;set=variant11	GT:AD:DP:GQ:PL	0/1:15,25:40:99:1460,0,2566,1674,2698,4372	0/1:11,29:40:99:1460,0,2566,1674,2698,4372	1/1:0,2:2:99:1460,0,2566,1674,2698,4372	0/1:1,1:2:99:1460,0,2566,1674,2698,4372
ST4.03ch02	79911	.	G	A	20601.9	PASS	AC=40;AF=0.476;AN=84;BaseQRankSum=2.295;DP=1732;Dels=0.00;ExcessHet=29.6645;FS=0.000;HaplotypeScore=46.7320;InbreedingCoeff=-0.4892;MLEAC=40;MLEAF=0.476;MQ=28.64;MQ0=160;MQRankSum=1.322;POSITIVE_TRAIN_SITE;QD=13.81;ReadPosRankSum=-10.389;SOR=0.515;VQSLOD=1.89;culprit=ReadPosRankSum;SNPEFF_EFFECT=DOWNSTREAM;SNPEFF_IMPACT=MODIFIER;SNPEFF_FUNCTIONAL_CLASS=NONE;SNPEFF_CODON_CHANGE=637;SNPEFF_GENE_NAME=PGSC0003DMG400039209;SNPEFF_TRANSCRIPT_ID=PGSC0003DMT400089638;set=variant11	GT:AD:DP:GQ:PL	0/1:24,16:40:99:1460,0,2566,1674,2698,4372	0/1:19,21:40:99:1460,0,2566,1674,2698,4372	1/1:0,2:2:99:1460,0,2566,1674,2698,4372	0/1:1,1:2:99:1460,0,2566,1674,2698,4372
ST4.03ch02	80403	.	T	C	109.82	PASS	AC=3;AF=0.214;AN=14;BaseQRankSum=0.578;DP=21;Dels=0.00;ExcessHet=0.5325;FS=0.000;HaplotypeScore=0.0000;MLEAC=3;MLEAF=0.214;MQ=43.97;MQ0=2;MQRankSum=-2.532;POSITIVE_TRAIN_SITE;QD=27.46;ReadPosRankSum=0.133;SOR=1.022;VQSLOD=3.89;culprit=MQRankSum;SNPEFF_EFFECT=DOWNSTREAM;SNPEFF_IMPACT=MODIFIER;SNPEFF_FUNCTIONAL_CLASS=NONE;SNPEFF_CODON_CHANGE=145;SNPEFF_GENE_NAME=PGSC0003DMG400039209;SNPEFF_TRANSCRIPT_ID=PGSC0003DMT400089638;set=variant11	GT:AD:DP:GQ:PL	0/0:4,0:4:99:1460,0,2566,1674,2698,4372	0/1:4,2:6:99:1460,0,2566,1674,2698,4372	0/1:1,1:2:99:1460,0,2566,1674,2698,4372	0/0:2,0:2:99:1460,0,2566,1674,2698,4372
ST4.03ch02	80438	.	G	T	85.64	PASS	AC=1;AF=0.071;AN=14;BaseQRankSum=-0.474;DP=22;Dels=0.00;ExcessHet=3.0103;FS=0.000;HaplotypeScore=1.0051;MLEAC=1;MLEAF=0.071;MQ=43.00;MQ0=2;MQRankSum=1.422;POSITIVE_TRAIN_SITE;QD=21.41;ReadPosRankSum=-1.422;SOR=0.048;VQSLOD=3.52;culprit=ReadPosRankSum;SNPEFF_EFFECT=DOWNSTREAM;SNPEFF_IMPACT=MODIFIER;SNPEFF_FUNCTIONAL_CLASS=NONE;SNPEFF_CODON_CHANGE=110;SNPEFF_GENE_NAME=PGSC0003DMG400039209;SNPEFF_TRANSCRIPT_ID=PGSC0003DMT400089638;set=variant11	GT:AD:DP:GQ:PL	0/0:4,0:4:99:1460,0,2566,1674,2698,4372	0/0:6,0:6:99:1460,0,2566,1674,2698,4372	0/1:1,1:2:99:1460,0,2566,1674,2698,4372	0/0:2,0:2:99:1460,0,2566,1674,2698,4372
ST4.03ch02	80476	.	T	C	107.08	PASS	AC=3;AF=0.167;AN=18;BaseQRankSum=2.652;DP=157;Dels=0.00;ExcessHet=0.4012;FS=6.990;HaplotypeScore=3.0891;MLEAC=3;MLEAF=0.167;MQ=22.05;MQ0=2;MQRankSum=0.233;POSITIVE_TRAIN_SITE;QD=17.85;ReadPosRankSum=2.094;SOR=1.387;VQSLOD=3.55;culprit=ReadPosRankSum;SNPEFF_EFFECT=DOWNSTREAM;SNPEFF_IMPACT=MODIFIER;SNPEFF_FUNCTIONAL_CLASS=NONE;SNPEFF_CODON_CHANGE=72;SNPEFF_GENE_NAME=PGSC0003DMG400039209;SNPEFF_TRANSCRIPT_ID=PGSC0003DMT400089638;set=variant11	GT:AD:DP:GQ:PL	0/0:6,0:6:99:1460,0,2566,1674,2698,4372	0/1:6,2:8:99:1460,0,2566,1674,2698,4372	0/1:1,1:2:99:1460,0,2566,1674,2698,4372	0/0:2,0:2:99:1460,0,2566,1674,2698,4372
ST4.03ch02	80483	.	G	A	123.54	PASS	AC=5;AF=0.278;AN=18;BaseQRankSum=1.673;DP=162;Dels=0.00;ExcessHet=0.1296;FS=3.214;HaplotypeScore=4.4651;MLEAC=5;MLEAF=0.278;MQ=22.48;MQ0=2;MQRankSum=-5.474;POSITIVE_TRAIN_SITE;QD=3.09;ReadPosRankSum=5.447;SOR=9.688;VQSLOD=1.65;culprit=ReadPosRankSum;SNPEFF_EFFECT=DOWNSTREAM;SNPEFF_IMPACT=MODIFIER;SNPEFF_FUNCTIONAL_CLASS=NONE;SNPEFF_CODON_CHANGE=65;SNPEFF_GENE_NAME=PGSC0003DMG400039209;SNPEFF_TRANSCRIPT_ID=PGSC0003DMT400089638;set=variant11	GT:AD:DP:GQ:PL	0/1:4,2:6:99:1460,0,2566,1674,2698,4372	0/1:6,2:8:99:1460,0,2566,1674,2698,4372	0/0:2,0:2:99:1460,0,2566,1674,2698,4372	0/1:1,1:2:99:1460,0,2566,1674,2698,4372
ST4.03ch02	80485	.	C	A	134.72	PASS	AC=1;AF=0.063;AN=16;BaseQRankSum=-0.403;DP=165;Dels=0.00;ExcessHet=3.0103;FS=0.000;HaplotypeScore=3.1549;MLEAC=1;MLEAF=0.063;MQ=22.31;MQ0=2;MQRankSum=2.582;POSITIVE_TRAIN_SITE;QD=14.97;ReadPosRankSum=-3.423;SOR=0.010;VQSLOD=2.22;culprit=ReadPosRankSum;SNPEFF_EFFECT=DOWNSTREAM;SNPEFF_IMPACT=MODIFIER;SNPEFF_FUNCTIONAL_CLASS=NONE;SNPEFF_CODON_CHANGE=63;SNPEFF_GENE_NAME=PGSC0003DMG400039209;SNPEFF_TRANSCRIPT_ID=PGSC0003DMT400089638;set=variant11	GT:AD:DP:GQ:PL	0/0:6,0:6:99:1460,0,2566,1674,2698,4372	0/0:6,0:6:99:1460,0,2566,1674,2698,4372	0/1:1,1:2:99:1460,0,2566,1674,2698,4372	0/0:2,0:2:99:1460,0,2566,1674,2698,4372
ST4.03ch02	80491	.	C	T	128.54	PASS	AC=5;AF=0.278;AN=18;BaseQRankSum=-0.009;DP=165;Dels=0.00;ExcessHet=0.1296;FS=2.808;HaplotypeScore=3.6213;MLEAC=5;MLEAF=0.278;MQ=22.31;MQ0=2;MQRankSum=-5.219;POSITIVE_TRAIN_SITE;QD=3.21;ReadPosRankSum=5.108;SOR=9.016;VQSLOD=1.67;culprit=ReadPosRankSum;SNPEFF_EFFECT=DOWNSTREAM;SNPEFF_IMPACT=MODIFIER;SNPEFF_FUNCTIONAL_CLASS=NONE;SNPEFF_CODON_CHANGE=57;SNPEFF_GENE_NAME=PGSC0003DMG400039209;SNPEFF_TRANSCRIPT_ID=PGSC0003DMT400089638;set=variant11	GT:AD:DP:GQ:PL	0/1:4,2:6:99:1460,0,2566,1674,2698,4372	0/1:6,2:8:99:1460,0,2566,1674,2698,4372	0/0:2,0:2:99:1460,0,2566,1674,2698,4372	0/1:1,1:2:99:1460,0,2566,1674,2698,4372
ST4.03ch02	80493	.	C	T	128.54	PASS	AC=5;AF=0.278;AN=18;BaseQRankSum=-1.431;DP=165;Dels=0.00;ExcessHet=0.1296;FS=3.214;HaplotypeScore=3.6213;MLEAC=5;MLEAF=0.278;MQ=22.31;MQ0=2;MQRankSum=-5.572;POSITIVE_TRAIN_SITE;QD=3.21;ReadPosRankSum=5.676;SOR=9.380;VQSLOD=1.64;culprit=ReadPosRankSum;SNPEFF_EFFECT=DOWNSTREAM;SNPEFF_IMPACT=MODIFIER;SNPEFF_FUNCTIONAL_CLASS=NONE;SNPEFF_CODON_CHANGE=55;SNPEFF_GENE_NAME=PGSC0003DMG400039209;SNPEFF_TRANSCRIPT_ID=PGSC0003DMT400089638;set=variant11	GT:AD:DP:GQ:PL	0/1:4,2:6:99:1460,0,2566,1674,2698,4372	0/1:6,2:8:99:1460,0,2566,1674,2698,4372	0/0:2,0:2:99:1460,0,2566,1674,2698,4372	0/1:1,1:2:99:1460,0,2566,1674,2698,4372
ST4.03ch02	80496	.	G	A	43.38	PASS	AC=1;AF=0.056;AN=18;BaseQRankSum=-1.043;DP=146;Dels=0.00;ExcessHet=3.0103;FS=0.000;HaplotypeScore=1.0941;MLEAC=1;MLEAF=0.056;MQ=16.90;MQ0=0;MQRankSum=2.072;POSITIVE_TRAIN_SITE;QD=8.68;ReadPosRankSum=-2.701;SOR=0.001;VQSLOD=2.74;culprit=ReadPosRankSum;SNPEFF_EFFECT=DOWNSTREAM;SNPEFF_IMPACT=MODIFIER;SNPEFF_FUNCTIONAL_CLASS=NONE;SNPEFF_CODON_CHANGE=52;SNPEFF_GENE_NAME=PGSC0003DMG400039209;SNPEFF_TRANSCRIPT_ID=PGSC0003DMT400089638;set=variant11	GT:AD:DP:GQ:PL	0/0:6,0:6:99:1460,0,2566,1674,2698,4372	0/0:8,0:8:99:1460,0,2566,1674,2698,4372	0/1:1,1:2:99:1460,0,2566,1674,2698,4372	0/0:2,0:2:99:1460,0,2566,1674,2698,4372
ST4.03ch02	80505	.	C	T	90.55	PASS	AC=5;AF=0.278;AN=18;BaseQRankSum=-0.806;DP=146;Dels=0.00;ExcessHet=0.1296;FS=0.000;HaplotypeScore=1.8713;MLEAC=5;MLEAF=0.278;MQ=16.90;MQ0=0;MQRankSum=-4.517;POSITIVE_TRAIN_SITE;QD=2.66;ReadPosRankSum=3.526;SOR=3.505;VQSLOD=2.14;culprit=ReadPosRankSum;SNPEFF_EFFECT=DOWNSTREAM;SNPEFF_IMPACT=MODIFIER;SNPEFF_FUNCTIONAL_CLASS=NONE;SNPEFF_CODON_CHANGE=43;SNPEFF_GENE_NAME=PGSC0003DMG400039209;SNPEFF_TRANSCRIPT_ID=PGSC0003DMT400089638;set=variant11	GT:AD:DP:GQ:PL	0/1:4,2:6:99:1460,0,2566,1674,2698,4372	0/1:6,2:8:99:1460,0,2566,1674,2698,4372	0/0:2,0:2:99:1460,0,2566,1674,2698,4372	0/1:1,1:2:99:1460,0,2566,1674,2698,4372
ST4.03ch02	80507	.	G	A	105.08	PASS	AC=3;AF=0.167;AN=18;BaseQRankSum=0.037;DP=147;Dels=0.00;ExcessHet=0.4012;FS=0.000;HaplotypeScore=1.6491;MLEAC=3;MLEAF=0.167;MQ=17.12;MQ0=0;MQRankSum=2.348;POSITIVE_TRAIN_SITE;QD=21.02;ReadPosRankSum=-3.061;SOR=0.001;VQSLOD=2.46;culprit=ReadPosRankSum;SNPEFF_EFFECT=DOWNSTREAM;SNPEFF_IMPACT=MODIFIER;SNPEFF_FUNCTIONAL_CLASS=NONE;SNPEFF_CODON_CHANGE=41;SNPEFF_GENE_NAME=PGSC0003DMG400039209;SNPEFF_TRANSCRIPT_ID=PGSC0003DMT400089638;set=variant11	GT:AD:DP:GQ:PL	0/0:6,0:6:99:1460,0,2566,1674,2698,4372	0/1:6,2:8:99:1460,0,2566,1674,2698,4372	0/1:1,1:2:99:1460,0,2566,1674,2698,4372	0/0:2,0:2:99:1460,0,2566,1674,2698,4372
ST4.03ch02	80511	.	C	A	82.27	PASS	AC=1;AF=0.050;AN=20;BaseQRankSum=1.091;DP=148;Dels=0.00;ExcessHet=3.0103;FS=0.000;HaplotypeScore=0.9743;InbreedingCoeff=-0.2056;MLEAC=1;MLEAF=0.050;MQ=17.33;MQ0=0;MQRankSum=2.261;POSITIVE_TRAIN_SITE;QD=16.45;ReadPosRankSum=-2.624;SOR=0.001;VQSLOD=2.73;culprit=ReadPosRankSum;SNPEFF_EFFECT=DOWNSTREAM;SNPEFF_IMPACT=MODIFIER;SNPEFF_FUNCTIONAL_CLASS=NONE;SNPEFF_CODON_CHANGE=37;SNPEFF_GENE_NAME=PGSC0003DMG400039209;SNPEFF_TRANSCRIPT_ID=PGSC0003DMT400089638;set=variant11	GT:AD:DP:GQ:PL	0/0:8,0:8:99:1460,0,2566,1674,2698,4372	0/0:8,0:8:99:1460,0,2566,1674,2698,4372	0/1:1,1:2:99:1460,0,2566,1674,2698,4372	0/0:2,0:2:99:1460,0,2566,1674,2698,4372
ST4.03ch02	80523	.	G	T	82.27	PASS	AC=1;AF=0.050;AN=20;BaseQRankSum=0.364;DP=148;Dels=0.00;ExcessHet=3.0103;FS=0.000;HaplotypeScore=0.7000;InbreedingCoeff=-0.2056;MLEAC=1;MLEAF=0.050;MQ=17.33;MQ0=0;MQRankSum=2.261;POSITIVE_TRAIN_SITE;QD=16.45;ReadPosRankSum=-0.624;SOR=0.001;VQSLOD=3.44;culprit=MQRankSum;SNPEFF_EFFECT=DOWNSTREAM;SNPEFF_IMPACT=MODIFIER;SNPEFF_FUNCTIONAL_CLASS=NONE;SNPEFF_CODON_CHANGE=25;SNPEFF_GENE_NAME=PGSC0003DMG400039209;SNPEFF_TRANSCRIPT_ID=PGSC0003DMT400089638;set=variant11	GT:AD:DP:GQ:PL	0/0:8,0:8:99:1460,0,2566,1674,2698,4372	0/0:8,0:8:99:1460,0,2566,1674,2698,4372	0/1:1,1:2:99:1460,0,2566,1674,2698,4372	0/0:2,0:2:99:1460,0,2566,1674,2698,4372
ST4.03ch02	80551	.	T	G	98.88	PASS	AC=3;AF=0.214;AN=14;BaseQRankSum=-0.721;DP=133;Dels=0.00;ExcessHet=0.5325;FS=0.000;HaplotypeScore=0.1308;MLEAC=3;MLEAF=0.214;MQ=16.49;MQ0=0;MQRankSum=-4.372;POSITIVE_TRAIN_SITE;QD=4.71;ReadPosRankSum=-0.689;SOR=5.283;VQSLOD=3.21;culprit=MQRankSum;SNPEFF_EFFECT=NON_SYNONYMOUS_CODING;SNPEFF_IMPACT=MODERATE;SNPEFF_FUNCTIONAL_CLASS=MISSENSE;SNPEFF_CODON_CHANGE=aaA/aaC;SNPEFF_AMINO_ACID_CHANGE=K590N;SNPEFF_GENE_NAME=PGSC0003DMG400039209;SNPEFF_TRANSCRIPT_ID=PGSC0003DMT400089638;SNPEFF_EXON_ID=8;set=variant11	GT:AD:DP:GQ:PL	0/0:4,0:4:99:1460,0,2566,1674,2698,4372	0/1:4,2:6:99:1460,0,2566,1674,2698,4372	0/0:2,0:2:99:1460,0,2566,1674,2698,4372	0/1:1,1:2:99:1460,0,2566,1674,2698,4372
ST4.03ch02	80554	.	C	T	135.3	PASS	AC=5;AF=0.313;AN=16;BaseQRankSum=-0.539;DP=133;Dels=0.00;ExcessHet=0.1703;FS=0.000;HaplotypeScore=0.1145;MLEAC=5;MLEAF=0.313;MQ=16.49;MQ0=0;MQRankSum=-4.440;POSITIVE_TRAIN_SITE;QD=5.01;ReadPosRankSum=-0.595;SOR=5.058;VQSLOD=3.20;culprit=MQRankSum;SNPEFF_EFFECT=SYNONYMOUS_CODING;SNPEFF_IMPACT=LOW;SNPEFF_FUNCTIONAL_CLASS=SILENT;SNPEFF_CODON_CHANGE=gaG/gaA;SNPEFF_AMINO_ACID_CHANGE=E589;SNPEFF_GENE_NAME=PGSC0003DMG400039209;SNPEFF_TRANSCRIPT_ID=PGSC0003DMT400089638;SNPEFF_EXON_ID=8;set=variant11	GT:AD:DP:GQ:PL	0/1:4,2:6:99:1460,0,2566,1674,2698,4372	0/1:4,2:6:99:1460,0,2566,1674,2698,4372	0/0:2,0:2:99:1460,0,2566,1674,2698,4372	0/1:1,1:2:99:1460,0,2566,1674,2698,4372
ST4.03ch02	80557	.	T	A	99.88	PASS	AC=3;AF=0.214;AN=14;BaseQRankSum=-0.496;DP=133;Dels=0.00;ExcessHet=0.5325;FS=0.000;HaplotypeScore=0.0000;MLEAC=3;MLEAF=0.214;MQ=16.49;MQ0=0;MQRankSum=-4.372;POSITIVE_TRAIN_SITE;QD=4.76;ReadPosRankSum=-1.297;SOR=5.058;VQSLOD=3.06;culprit=ReadPosRankSum;SNPEFF_EFFECT=NON_SYNONYMOUS_CODING;SNPEFF_IMPACT=MODERATE;SNPEFF_FUNCTIONAL_CLASS=MISSENSE;SNPEFF_CODON_CHANGE=agA/agT;SNPEFF_AMINO_ACID_CHANGE=R588S;SNPEFF_GENE_NAME=PGSC0003DMG400039209;SNPEFF_TRANSCRIPT_ID=PGSC0003DMT400089638;SNPEFF_EXON_ID=8;set=variant11	GT:AD:DP:GQ:PL	0/0:4,0:4:99:1460,0,2566,1674,2698,4372	0/1:4,2:6:99:1460,0,2566,1674,2698,4372	0/0:2,0:2:99:1460,0,2566,1674,2698,4372	0/1:1,1:2:99:1460,0,2566,1674,2698,4372
ST4.03ch02	80563	.	C	T	135.3	PASS	AC=5;AF=0.313;AN=16;BaseQRankSum=0.567;DP=133;Dels=0.00;ExcessHet=0.1703;FS=0.000;HaplotypeScore=0.0000;MLEAC=5;MLEAF=0.313;MQ=16.49;MQ0=0;MQRankSum=-4.440;POSITIVE_TRAIN_SITE;QD=5.01;ReadPosRankSum=0.484;SOR=5.058;VQSLOD=3.25;culprit=MQRankSum;SNPEFF_EFFECT=SYNONYMOUS_CODING;SNPEFF_IMPACT=LOW;SNPEFF_FUNCTIONAL_CLASS=SILENT;SNPEFF_CODON_CHANGE=aaG/aaA;SNPEFF_AMINO_ACID_CHANGE=K586;SNPEFF_GENE_NAME=PGSC0003DMG400039209;SNPEFF_TRANSCRIPT_ID=PGSC0003DMT400089638;SNPEFF_EXON_ID=8;set=variant11	GT:AD:DP:GQ:PL	0/1:4,2:6:99:1460,0,2566,1674,2698,4372	0/1:4,2:6:99:1460,0,2566,1674,2698,4372	0/0:2,0:2:99:1460,0,2566,1674,2698,4372	0/1:1,1:2:99:1460,0,2566,1674,2698,4372
ST4.03ch02	80596	.	G	A	50.38	PASS	AC=6;AF=0.103;AN=58;BaseQRankSum=1.280;DP=79;Dels=0.00;ExcessHet=0.0002;FS=0.000;HaplotypeScore=0.6512;InbreedingCoeff=0.3026;MLEAC=4;MLEAF=0.069;MQ=57.40;MQ0=0;MQRankSum=-3.160;POSITIVE_TRAIN_SITE;QD=16.79;ReadPosRankSum=-1.099;SOR=0.004;VQSLOD=3.56;culprit=ReadPosRankSum;SNPEFF_EFFECT=SYNONYMOUS_CODING;SNPEFF_IMPACT=LOW;SNPEFF_FUNCTIONAL_CLASS=SILENT;SNPEFF_CODON_CHANGE=atC/atT;SNPEFF_AMINO_ACID_CHANGE=I575;SNPEFF_GENE_NAME=PGSC0003DMG400039209;SNPEFF_TRANSCRIPT_ID=PGSC0003DMT400089638;SNPEFF_EXON_ID=8;set=variant11	GT:AD:DP:GQ:PL	0/1:28,2:30:99:1460,0,2566,1674,2698,4372	0/1:22,2:24:99:1460,0,2566,1674,2698,4372	0/0:2,0:2:99:1460,0,2566,1674,2698,4372	1/1:0,2:2:99:1460,0,2566,1674,2698,4372
ST4.03ch02	80601	.	C	T	1262.24	PASS	AC=30;AF=0.500;AN=60;BaseQRankSum=0.851;DP=80;Dels=0.00;ExcessHet=0.0021;FS=0.000;HaplotypeScore=1.0401;InbreedingCoeff=0.2483;MLEAC=30;MLEAF=0.500;MQ=57.08;MQ0=0;MQRankSum=3.283;POSITIVE_TRAIN_SITE;QD=28.01;ReadPosRankSum=2.584;SOR=0.516;VQSLOD=2.38;culprit=ReadPosRankSum;SNPEFF_EFFECT=NON_SYNONYMOUS_CODING;SNPEFF_IMPACT=MODERATE;SNPEFF_FUNCTIONAL_CLASS=MISSENSE;SNPEFF_CODON_CHANGE=Ggg/Agg;SNPEFF_AMINO_ACID_CHANGE=G574R;SNPEFF_GENE_NAME=PGSC0003DMG400039209;SNPEFF_TRANSCRIPT_ID=PGSC0003DMT400089638;SNPEFF_EXON_ID=8;set=variant11	GT:AD:DP:GQ:PL	0/1:12,18:30:99:1460,0,2566,1674,2698,4372	0/1:16,10:26:99:1460,0,2566,1674,2698,4372	1/1:0,2:2:99:1460,0,2566,1674,2698,4372	0/0:2,0:2:99:1460,0,2566,1674,2698,4372
ST4.03ch02	80607	.	T	C	69.18	PASS	AC=8;AF=0.138;AN=58;BaseQRankSum=-2.072;DP=81;Dels=0.00;ExcessHet=0.0000;FS=0.000;HaplotypeScore=1.0043;InbreedingCoeff=0.3441;MLEAC=5;MLEAF=0.086;MQ=56.73;MQ0=0;MQRankSum=-3.872;POSITIVE_TRAIN_SITE;QD=23.06;ReadPosRankSum=-0.553;SOR=0.012;VQSLOD=3.44;culprit=MQRankSum;SNPEFF_EFFECT=NON_SYNONYMOUS_CODING;SNPEFF_IMPACT=MODERATE;SNPEFF_FUNCTIONAL_CLASS=MISSENSE;SNPEFF_CODON_CHANGE=Aat/Gat;SNPEFF_AMINO_ACID_CHANGE=N572D;SNPEFF_GENE_NAME=PGSC0003DMG400039209;SNPEFF_TRANSCRIPT_ID=PGSC0003DMT400089638;SNPEFF_EXON_ID=8;set=variant11	GT:AD:DP:GQ:PL	0/1:26,4:30:99:1460,0,2566,1674,2698,4372	0/1:22,2:24:99:1460,0,2566,1674,2698,4372	0/0:2,0:2:99:1460,0,2566,1674,2698,4372	1/1:0,2:2:99:1460,0,2566,1674,2698,4372
ST4.03ch02	80621	.	G	A	1142.15	PASS	AC=23;AF=0.348;AN=66;BaseQRankSum=2.062;DP=117;Dels=0.00;ExcessHet=0.2902;FS=0.000;HaplotypeScore=1.2636;InbreedingCoeff=-0.0049;MLEAC=23;MLEAF=0.348;MQ=50.82;MQ0=2;MQRankSum=4.415;POSITIVE_TRAIN_SITE;QD=25.38;ReadPosRankSum=3.801;SOR=0.239;VQSLOD=1.72;culprit=ReadPosRankSum;SNPEFF_EFFECT=NON_SYNONYMOUS_CODING;SNPEFF_IMPACT=MODERATE;SNPEFF_FUNCTIONAL_CLASS=MISSENSE;SNPEFF_CODON_CHANGE=gCa/gTa;SNPEFF_AMINO_ACID_CHANGE=A567V;SNPEFF_GENE_NAME=PGSC0003DMG400039209;SNPEFF_TRANSCRIPT_ID=PGSC0003DMT400089638;SNPEFF_EXON_ID=8;set=variant11	GT:AD:DP:GQ:PL	0/1:18,14:32:99:1460,0,2566,1674,2698,4372	0/1:22,8:30:99:1460,0,2566,1674,2698,4372	0/1:1,1:2:99:1460,0,2566,1674,2698,4372	0/0:2,0:2:99:1460,0,2566,1674,2698,4372
ST4.03ch02	80627	.	C	T	424.49	PASS	AC=14;AF=0.212;AN=66;BaseQRankSum=0.641;DP=117;Dels=0.00;ExcessHet=0.3147;FS=0.000;HaplotypeScore=2.0640;InbreedingCoeff=-0.0143;MLEAC=14;MLEAF=0.212;MQ=50.82;MQ0=2;MQRankSum=-5.369;POSITIVE_TRAIN_SITE;QD=13.27;ReadPosRankSum=-6.293;SOR=0.088;VQSLOD=1.88;culprit=ReadPosRankSum;SNPEFF_EFFECT=NON_SYNONYMOUS_CODING;SNPEFF_IMPACT=MODERATE;SNPEFF_FUNCTIONAL_CLASS=MISSENSE;SNPEFF_CODON_CHANGE=gGc/gAc;SNPEFF_AMINO_ACID_CHANGE=G565D;SNPEFF_GENE_NAME=PGSC0003DMG400039209;SNPEFF_TRANSCRIPT_ID=PGSC0003DMT400089638;SNPEFF_EXON_ID=8;set=variant11	GT:AD:DP:GQ:PL	0/1:27,5:32:99:1460,0,2566,1674,2698,4372	0/1:22,8:30:99:1460,0,2566,1674,2698,4372	0/1:1,1:2:99:1460,0,2566,1674,2698,4372	0/0:2,0:2:99:1460,0,2566,1674,2698,4372
ST4.03ch02	80642	.	A	G	1242.24	PASS	AC=38;AF=0.487;AN=78;BaseQRankSum=3.112;DP=1546;Dels=0.00;ExcessHet=0.5829;FS=0.000;HaplotypeScore=1.0822;InbreedingCoeff=-0.0654;MLEAC=35;MLEAF=0.449;MQ=19.94;MQ0=6;MQRankSum=-15.075;POSITIVE_TRAIN_SITE;QD=0.98;ReadPosRankSum=-13.709;SOR=5.139;VQSLOD=1.68;culprit=ReadPosRankSum;SNPEFF_EFFECT=NON_SYNONYMOUS_CODING;SNPEFF_IMPACT=MODERATE;SNPEFF_FUNCTIONAL_CLASS=MISSENSE;SNPEFF_CODON_CHANGE=gTa/gCa;SNPEFF_AMINO_ACID_CHANGE=V560A;SNPEFF_GENE_NAME=PGSC0003DMG400039209;SNPEFF_TRANSCRIPT_ID=PGSC0003DMT400089638;SNPEFF_EXON_ID=8;set=variant11	GT:AD:DP:GQ:PL	0/1:21,17:38:99:1460,0,2566,1674,2698,4372	0/1:18,18:36:99:1460,0,2566,1674,2698,4372	0/1:1,1:2:99:1460,0,2566,1674,2698,4372	1/1:0,2:2:99:1460,0,2566,1674,2698,4372
ST4.03ch02	80852	.	C	G	6041.87	PASS	AC=56;AF=0.757;AN=74;BaseQRankSum=3.494;DP=1664;Dels=0.00;ExcessHet=0.0421;FS=0.000;HaplotypeScore=1.1773;InbreedingCoeff=0.2273;MLEAC=60;MLEAF=0.811;MQ=15.39;MQ0=11;MQRankSum=-1.015;POSITIVE_TRAIN_SITE;QD=3.69;ReadPosRankSum=-9.614;SOR=10.715;VQSLOD=1.89;culprit=ReadPosRankSum;SNPEFF_EFFECT=NON_SYNONYMOUS_CODING;SNPEFF_IMPACT=MODERATE;SNPEFF_FUNCTIONAL_CLASS=MISSENSE;SNPEFF_CODON_CHANGE=aGg/aCg;SNPEFF_AMINO_ACID_CHANGE=R490T;SNPEFF_GENE_NAME=PGSC0003DMG400039209;SNPEFF_TRANSCRIPT_ID=PGSC0003DMT400089638;SNPEFF_EXON_ID=8;set=variant11	GT:AD:DP:GQ:PL	0/1:8,24:32:99:1460,0,2566,1674,2698,4372	0/1:9,29:38:99:1460,0,2566,1674,2698,4372	1/1:0,2:2:99:1460,0,2566,1674,2698,4372	0/1:1,1:2:99:1460,0,2566,1674,2698,4372
ST4.03ch02	80860	.	G	A	42.39	PASS	AC=8;AF=0.108;AN=74;BaseQRankSum=1.160;DP=1687;Dels=0.00;ExcessHet=0.9216;FS=0.000;HaplotypeScore=1.7643;InbreedingCoeff=0.0217;MLEAC=5;MLEAF=0.068;MQ=16.07;MQ0=11;MQRankSum=4.533;POSITIVE_TRAIN_SITE;QD=0.14;ReadPosRankSum=4.468;SOR=0.001;VQSLOD=1.67;culprit=ReadPosRankSum;SNPEFF_EFFECT=SYNONYMOUS_CODING;SNPEFF_IMPACT=LOW;SNPEFF_FUNCTIONAL_CLASS=SILENT;SNPEFF_CODON_CHANGE=acC/acT;SNPEFF_AMINO_ACID_CHANGE=T487;SNPEFF_GENE_NAME=PGSC0003DMG400039209;SNPEFF_TRANSCRIPT_ID=PGSC0003DMT400089638;SNPEFF_EXON_ID=8;set=variant11	GT:AD:DP:GQ:PL	0/1:28,4:32:99:1460,0,2566,1674,2698,4372	0/1:35,3:38:99:1460,0,2566,1674,2698,4372	0/0:2,0:2:99:1460,0,2566,1674,2698,4372	0/1:1,1:2:99:1460,0,2566,1674,2698,4372
ST4.03ch02	81267	.	A	G	46751.93	PASS	AC=47;AF=0.560;AN=84;BaseQRankSum=1.767;DP=2259;Dels=0.00;ExcessHet=5.6861;FS=0.000;HaplotypeScore=0.8681;InbreedingCoeff=-0.0991;MLEAC=47;MLEAF=0.560;MQ=60.00;MQ0=0;MQRankSum=-1.419;POSITIVE_TRAIN_SITE;QD=22.79;ReadPosRankSum=-0.292;SOR=0.913;VQSLOD=4.04;culprit=ReadPosRankSum;SNPEFF_EFFECT=SYNONYMOUS_CODING;SNPEFF_IMPACT=LOW;SNPEFF_FUNCTIONAL_CLASS=SILENT;SNPEFF_CODON_CHANGE=Ttg/Ctg;SNPEFF_AMINO_ACID_CHANGE=L352;SNPEFF_GENE_NAME=PGSC0003DMG400039209;SNPEFF_TRANSCRIPT_ID=PGSC0003DMT400089638;SNPEFF_EXON_ID=8;set=variant11	GT:AD:DP:GQ:PL	0/1:13,27:40:99:1460,0,2566,1674,2698,4372	0/1:23,17:40:99:1460,0,2566,1674,2698,4372	1/1:0,2:2:99:1460,0,2566,1674,2698,4372	0/1:1,1:2:99:1460,0,2566,1674,2698,4372
ST4.03ch02	81313	.	C	T	46358.7	PASS	AC=47;AF=0.560;AN=84;BaseQRankSum=2.220;DP=2250;Dels=0.00;ExcessHet=5.6861;FS=0.000;HaplotypeScore=1.4490;InbreedingCoeff=0.3378;MLEAC=47;MLEAF=0.560;MQ=59.99;MQ0=0;MQRankSum=0.115;POSITIVE_TRAIN_SITE;QD=22.75;ReadPosRankSum=0.054;SOR=0.909;VQSLOD=4.02;culprit=MQRankSum;SNPEFF_EFFECT=NON_SYNONYMOUS_CODING;SNPEFF_IMPACT=MODERATE;SNPEFF_FUNCTIONAL_CLASS=MISSENSE;SNPEFF_CODON_CHANGE=atG/atA;SNPEFF_AMINO_ACID_CHANGE=M336I;SNPEFF_GENE_NAME=PGSC0003DMG400039209;SNPEFF_TRANSCRIPT_ID=PGSC0003DMT400089638;SNPEFF_EXON_ID=8;set=variant11	GT:AD:DP:GQ:PL	0/1:13,27:40:99:1460,0,2566,1674,2698,4372	0/1:23,17:40:99:1460,0,2566,1674,2698,4372	1/1:0,2:2:99:1460,0,2566,1674,2698,4372	0/1:1,1:2:99:1460,0,2566,1674,2698,4372
ST4.03ch02	81482	.	C	A	87.79	PASS	AC=1;AF=0.012;AN=84;BaseQRankSum=0.524;DP=4003;Dels=0.00;ExcessHet=3.0103;FS=0.000;HaplotypeScore=144.3674;InbreedingCoeff=-0.0120;MLEAC=1;MLEAF=0.012;MQ=47.63;MQ0=10;MQRankSum=-1.224;POSITIVE_TRAIN_SITE;QD=0.90;ReadPosRankSum=4.030;SOR=0.000;VQSLOD=2.41;culprit=ReadPosRankSum;SNPEFF_EFFECT=NON_SYNONYMOUS_CODING;SNPEFF_IMPACT=MODERATE;SNPEFF_FUNCTIONAL_CLASS=MISSENSE;SNPEFF_CODON_CHANGE=aGc/aTc;SNPEFF_AMINO_ACID_CHANGE=S325I;SNPEFF_GENE_NAME=PGSC0003DMG400039209;SNPEFF_TRANSCRIPT_ID=PGSC0003DMT400089638;SNPEFF_EXON_ID=7;set=variant11	GT:AD:DP:GQ:PL	0/0:40,0:40:99:1460,0,2566,1674,2698,4372	0/0:40,0:40:99:1460,0,2566,1674,2698,4372	0/1:1,1:2:99:1460,0,2566,1674,2698,4372	0/0:2,0:2:99:1460,0,2566,1674,2698,4372
ST4.03ch02	81516	.	C	T	81.79	PASS	AC=1;AF=0.012;AN=84;BaseQRankSum=2.380;DP=4029;Dels=0.00;ExcessHet=3.0103;FS=0.000;HaplotypeScore=7.0174;InbreedingCoeff=-0.0120;MLEAC=1;MLEAF=0.012;MQ=47.51;MQ0=11;MQRankSum=-1.250;POSITIVE_TRAIN_SITE;QD=0.84;ReadPosRankSum=-1.986;SOR=0.000;VQSLOD=3.57;culprit=ReadPosRankSum;SNPEFF_EFFECT=NON_SYNONYMOUS_CODING;SNPEFF_IMPACT=MODERATE;SNPEFF_FUNCTIONAL_CLASS=MISSENSE;SNPEFF_CODON_CHANGE=Ggg/Agg;SNPEFF_AMINO_ACID_CHANGE=G314R;SNPEFF_GENE_NAME=PGSC0003DMG400039209;SNPEFF_TRANSCRIPT_ID=PGSC0003DMT400089638;SNPEFF_EXON_ID=7;set=variant11	GT:AD:DP:GQ:PL	0/0:40,0:40:99:1460,0,2566,1674,2698,4372	0/0:40,0:40:99:1460,0,2566,1674,2698,4372	0/1:1,1:2:99:1460,0,2566,1674,2698,4372	0/0:2,0:2:99:1460,0,2566,1674,2698,4372
ST4.03ch02	81839	.	T	C	2187.79	PASS	AC=37;AF=0.617;AN=60;BaseQRankSum=0.372;DP=89;Dels=0.00;ExcessHet=0.0009;FS=0.000;HaplotypeScore=0.0611;InbreedingCoeff=0.3147;MLEAC=37;MLEAF=0.617;MQ=60.00;MQ0=0;MQRankSum=-0.654;POSITIVE_TRAIN_SITE;QD=29.81;ReadPosRankSum=0.970;SOR=1.408;VQSLOD=3.99;culprit=ReadPosRankSum;SNPEFF_EFFECT=INTRON;SNPEFF_IMPACT=MODIFIER;SNPEFF_FUNCTIONAL_CLASS=NONE;SNPEFF_GENE_NAME=PGSC0003DMG400039209;SNPEFF_TRANSCRIPT_ID=PGSC0003DMT400089638;SNPEFF_EXON_ID=6;set=variant11	GT:AD:DP:GQ:PL	0/1:10,20:30:99:1460,0,2566,1674,2698,4372	0/1:12,14:26:99:1460,0,2566,1674,2698,4372	1/1:0,2:2:99:1460,0,2566,1674,2698,4372	0/1:1,1:2:99:1460,0,2566,1674,2698,4372
ST4.03ch02	81859	.	A	T	2185.79	PASS	AC=37;AF=0.617;AN=60;BaseQRankSum=0.389;DP=89;Dels=0.00;ExcessHet=0.0009;FS=0.000;HaplotypeScore=0.0611;InbreedingCoeff=0.3147;MLEAC=37;MLEAF=0.617;MQ=60.00;MQ0=0;MQRankSum=1.064;POSITIVE_TRAIN_SITE;QD=31.27;ReadPosRankSum=-0.158;SOR=1.408;VQSLOD=3.85;culprit=MQRankSum;SNPEFF_EFFECT=INTRON;SNPEFF_IMPACT=MODIFIER;SNPEFF_FUNCTIONAL_CLASS=NONE;SNPEFF_GENE_NAME=PGSC0003DMG400039209;SNPEFF_TRANSCRIPT_ID=PGSC0003DMT400089638;SNPEFF_EXON_ID=6;set=variant11	GT:AD:DP:GQ:PL	0/1:10,20:30:99:1460,0,2566,1674,2698,4372	0/1:12,14:26:99:1460,0,2566,1674,2698,4372	1/1:0,2:2:99:1460,0,2566,1674,2698,4372	0/1:1,1:2:99:1460,0,2566,1674,2698,4372
ST4.03ch02	81870	.	T	C	2170.79	PASS	AC=37;AF=0.617;AN=60;BaseQRankSum=0.979;DP=89;Dels=0.00;ExcessHet=0.0009;FS=0.000;HaplotypeScore=0.0611;InbreedingCoeff=0.3147;MLEAC=37;MLEAF=0.617;MQ=60.00;MQ0=0;MQRankSum=-0.047;POSITIVE_TRAIN_SITE;QD=29.02;ReadPosRankSum=-1.124;SOR=1.408;VQSLOD=3.88;culprit=ReadPosRankSum;SNPEFF_EFFECT=INTRON;SNPEFF_IMPACT=MODIFIER;SNPEFF_FUNCTIONAL_CLASS=NONE;SNPEFF_GENE_NAME=PGSC0003DMG400039209;SNPEFF_TRANSCRIPT_ID=PGSC0003DMT400089638;SNPEFF_EXON_ID=6;set=variant11	GT:AD:DP:GQ:PL	0/1:10,20:30:99:1460,0,2566,1674,2698,4372	0/1:12,14:26:99:1460,0,2566,1674,2698,4372	1/1:0,2:2:99:1460,0,2566,1674,2698,4372	0/1:1,1:2:99:1460,0,2566,1674,2698,4372
ST4.03ch02	81940	.	C	T	4836.58	PASS	AC=33;AF=0.500;AN=66;BaseQRankSum=-0.819;DP=276;Dels=0.00;ExcessHet=0.0019;FS=0.000;HaplotypeScore=0.0757;InbreedingCoeff=0.3817;MLEAC=38;MLEAF=0.576;MQ=31.83;MQ0=11;MQRankSum=-10.407;POSITIVE_TRAIN_SITE;QD=21.31;ReadPosRankSum=-2.206;SOR=2.798;VQSLOD=1.77;culprit=ReadPosRankSum;SNPEFF_EFFECT=INTRON;SNPEFF_IMPACT=MODIFIER;SNPEFF_FUNCTIONAL_CLASS=NONE;SNPEFF_GENE_NAME=PGSC0003DMG400039209;SNPEFF_TRANSCRIPT_ID=PGSC0003DMT400089638;SNPEFF_EXON_ID=6;set=variant11	GT:AD:DP:GQ:PL	0/1:15,15:30:99:1460,0,2566,1674,2698,4372	0/1:16,16:32:99:1460,0,2566,1674,2698,4372	1/1:0,2:2:99:1460,0,2566,1674,2698,4372	0/0:2,0:2:99:1460,0,2566,1674,2698,4372
ST4.03ch02	81950	.	T	A	4716.74	PASS	AC=33;AF=0.500;AN=66;BaseQRankSum=0.760;DP=278;Dels=0.00;ExcessHet=0.0019;FS=0.000;HaplotypeScore=0.1713;InbreedingCoeff=0.3784;MLEAC=37;MLEAF=0.561;MQ=31.75;MQ0=11;MQRankSum=-10.047;POSITIVE_TRAIN_SITE;QD=20.60;ReadPosRankSum=-0.641;SOR=2.730;VQSLOD=1.75;culprit=MQRankSum;SNPEFF_EFFECT=SPLICE_SITE_REGION;SNPEFF_IMPACT=LOW;SNPEFF_FUNCTIONAL_CLASS=NONE;SNPEFF_GENE_NAME=PGSC0003DMG400039209;SNPEFF_TRANSCRIPT_ID=PGSC0003DMT400089638;SNPEFF_EXON_ID=6;set=variant11	GT:AD:DP:GQ:PL	0/1:15,15:30:99:1460,0,2566,1674,2698,4372	0/1:16,16:32:99:1460,0,2566,1674,2698,4372	1/1:0,2:2:99:1460,0,2566,1674,2698,4372	0/0:2,0:2:99:1460,0,2566,1674,2698,4372
ST4.03ch02	81951	.	C	A	4730.56	PASS	AC=33;AF=0.500;AN=66;BaseQRankSum=-0.322;DP=278;Dels=0.00;ExcessHet=0.0019;FS=0.000;HaplotypeScore=0.1436;InbreedingCoeff=0.3805;MLEAC=38;MLEAF=0.576;MQ=31.75;MQ0=11;MQRankSum=-9.731;POSITIVE_TRAIN_SITE;QD=20.57;ReadPosRankSum=-0.750;SOR=2.697;VQSLOD=1.76;culprit=MQRankSum;SNPEFF_EFFECT=SPLICE_SITE_REGION;SNPEFF_IMPACT=LOW;SNPEFF_FUNCTIONAL_CLASS=NONE;SNPEFF_GENE_NAME=PGSC0003DMG400039209;SNPEFF_TRANSCRIPT_ID=PGSC0003DMT400089638;SNPEFF_EXON_ID=6;set=variant11	GT:AD:DP:GQ:PL	0/1:15,15:30:99:1460,0,2566,1674,2698,4372	0/1:16,16:32:99:1460,0,2566,1674,2698,4372	1/1:0,2:2:99:1460,0,2566,1674,2698,4372	0/0:2,0:2:99:1460,0,2566,1674,2698,4372
ST4.03ch02	81954	.	A	G	4882.15	PASS	AC=33;AF=0.516;AN=64;BaseQRankSum=1.113;DP=278;Dels=0.00;ExcessHet=0.0031;FS=0.000;HaplotypeScore=0.2278;InbreedingCoeff=0.3808;MLEAC=37;MLEAF=0.578;MQ=31.75;MQ0=11;MQRankSum=-10.709;POSITIVE_TRAIN_SITE;QD=21.23;ReadPosRankSum=-0.102;SOR=2.824;VQSLOD=1.73;culprit=MQRankSum;SNPEFF_EFFECT=SPLICE_SITE_DONOR;SNPEFF_IMPACT=HIGH;SNPEFF_FUNCTIONAL_CLASS=NONE;SNPEFF_GENE_NAME=PGSC0003DMG400039209;SNPEFF_TRANSCRIPT_ID=PGSC0003DMT400089638;SNPEFF_EXON_ID=6;set=variant11	GT:AD:DP:GQ:PL	0/1:13,15:28:99:1460,0,2566,1674,2698,4372	0/1:16,16:32:99:1460,0,2566,1674,2698,4372	1/1:0,2:2:99:1460,0,2566,1674,2698,4372	0/0:2,0:2:99:1460,0,2566,1674,2698,4372
ST4.03ch02	81968	.	G	A	4796.63	PASS	AC=31;AF=0.470;AN=66;BaseQRankSum=0.860;DP=287;Dels=0.00;ExcessHet=0.0205;FS=0.000;HaplotypeScore=0.2673;InbreedingCoeff=0.2680;MLEAC=35;MLEAF=0.530;MQ=32.47;MQ0=11;MQRankSum=-10.948;POSITIVE_TRAIN_SITE;QD=20.15;ReadPosRankSum=-0.794;SOR=2.606;VQSLOD=1.74;culprit=ReadPosRankSum;SNPEFF_EFFECT=NON_SYNONYMOUS_CODING;SNPEFF_IMPACT=MODERATE;SNPEFF_FUNCTIONAL_CLASS=MISSENSE;SNPEFF_CODON_CHANGE=cCa/cTa;SNPEFF_AMINO_ACID_CHANGE=P251L;SNPEFF_GENE_NAME=PGSC0003DMG400039209;SNPEFF_TRANSCRIPT_ID=PGSC0003DMT400089638;SNPEFF_EXON_ID=6;set=variant11	GT:AD:DP:GQ:PL	0/1:17,13:30:99:1460,0,2566,1674,2698,4372	0/1:16,16:32:99:1460,0,2566,1674,2698,4372	1/1:0,2:2:99:1460,0,2566,1674,2698,4372	0/0:2,0:2:99:1460,0,2566,1674,2698,4372
ST4.03ch02	81983	.	C	T	918.69	PASS	AC=18;AF=0.273;AN=66;BaseQRankSum=0.456;DP=286;Dels=0.00;ExcessHet=0.0003;FS=0.000;HaplotypeScore=0.9252;InbreedingCoeff=0.4528;MLEAC=15;MLEAF=0.227;MQ=32.53;MQ0=11;MQRankSum=8.380;POSITIVE_TRAIN_SITE;QD=19.14;ReadPosRankSum=0.181;SOR=0.016;VQSLOD=1.71;culprit=MQRankSum;SNPEFF_EFFECT=NON_SYNONYMOUS_CODING;SNPEFF_IMPACT=MODERATE;SNPEFF_FUNCTIONAL_CLASS=MISSENSE;SNPEFF_CODON_CHANGE=gGg/gAg;SNPEFF_AMINO_ACID_CHANGE=G246E;SNPEFF_GENE_NAME=PGSC0003DMG400039209;SNPEFF_TRANSCRIPT_ID=PGSC0003DMT400089638;SNPEFF_EXON_ID=6;set=variant11	GT:AD:DP:GQ:PL	0/1:18,12:30:99:1460,0,2566,1674,2698,4372	0/1:27,5:32:99:1460,0,2566,1674,2698,4372	0/0:2,0:2:99:1460,0,2566,1674,2698,4372	0/1:1,1:2:99:1460,0,2566,1674,2698,4372
ST4.03ch02	81991	.	G	T	6322.6	PASS	AC=49;AF=0.742;AN=66;BaseQRankSum=-0.248;DP=286;Dels=0.00;ExcessHet=0.0363;FS=0.000;HaplotypeScore=1.9311;InbreedingCoeff=0.2188;MLEAC=51;MLEAF=0.773;MQ=32.53;MQ0=11;MQRankSum=-7.254;POSITIVE_TRAIN_SITE;QD=23.77;ReadPosRankSum=1.752;SOR=4.463;VQSLOD=1.85;culprit=ReadPosRankSum;SNPEFF_EFFECT=SYNONYMOUS_CODING;SNPEFF_IMPACT=LOW;SNPEFF_FUNCTIONAL_CLASS=SILENT;SNPEFF_CODON_CHANGE=atC/atA;SNPEFF_AMINO_ACID_CHANGE=I243;SNPEFF_GENE_NAME=PGSC0003DMG400039209;SNPEFF_TRANSCRIPT_ID=PGSC0003DMT400089638;SNPEFF_EXON_ID=6;set=variant11	GT:AD:DP:GQ:PL	0/1:5,25:30:99:1460,0,2566,1674,2698,4372	0/1:11,21:32:99:1460,0,2566,1674,2698,4372	1/1:0,2:2:99:1460,0,2566,1674,2698,4372	0/1:1,1:2:99:1460,0,2566,1674,2698,4372
ST4.03ch02	82000	.	G	T	4830.63	PASS	AC=31;AF=0.470;AN=66;BaseQRankSum=-0.148;DP=286;Dels=0.00;ExcessHet=0.0205;FS=0.000;HaplotypeScore=1.1449;InbreedingCoeff=0.2680;MLEAC=35;MLEAF=0.530;MQ=32.53;MQ0=11;MQRankSum=-11.038;POSITIVE_TRAIN_SITE;QD=20.21;ReadPosRankSum=-0.829;SOR=2.606;VQSLOD=1.74;culprit=ReadPosRankSum;SNPEFF_EFFECT=SYNONYMOUS_CODING;SNPEFF_IMPACT=LOW;SNPEFF_FUNCTIONAL_CLASS=SILENT;SNPEFF_CODON_CHANGE=ggC/ggA;SNPEFF_AMINO_ACID_CHANGE=G240;SNPEFF_GENE_NAME=PGSC0003DMG400039209;SNPEFF_TRANSCRIPT_ID=PGSC0003DMT400089638;SNPEFF_EXON_ID=6;set=variant11	GT:AD:DP:GQ:PL	0/1:17,13:30:99:1460,0,2566,1674,2698,4372	0/1:16,16:32:99:1460,0,2566,1674,2698,4372	1/1:0,2:2:99:1460,0,2566,1674,2698,4372	0/0:2,0:2:99:1460,0,2566,1674,2698,4372
ST4.03ch02	82008	.	T	A	4876.62	PASS	AC=31;AF=0.470;AN=66;BaseQRankSum=0.563;DP=286;Dels=0.00;ExcessHet=0.0205;FS=0.000;HaplotypeScore=0.2362;InbreedingCoeff=0.2678;MLEAC=35;MLEAF=0.530;MQ=32.53;MQ0=11;MQRankSum=-10.948;POSITIVE_TRAIN_SITE;QD=20.49;ReadPosRankSum=-0.811;SOR=2.636;VQSLOD=1.74;culprit=ReadPosRankSum;SNPEFF_EFFECT=NON_SYNONYMOUS_CODING;SNPEFF_IMPACT=MODERATE;SNPEFF_FUNCTIONAL_CLASS=MISSENSE;SNPEFF_CODON_CHANGE=Aca/Tca;SNPEFF_AMINO_ACID_CHANGE=T238S;SNPEFF_GENE_NAME=PGSC0003DMG400039209;SNPEFF_TRANSCRIPT_ID=PGSC0003DMT400089638;SNPEFF_EXON_ID=6;set=variant11	GT:AD:DP:GQ:PL	0/1:17,13:30:99:1460,0,2566,1674,2698,4372	0/1:16,16:32:99:1460,0,2566,1674,2698,4372	1/1:0,2:2:99:1460,0,2566,1674,2698,4372	0/0:2,0:2:99:1460,0,2566,1674,2698,4372
ST4.03ch02	82642	.	C	T	180.35	PASS	AC=9;AF=0.161;AN=56;BaseQRankSum=0.509;DP=643;Dels=0.00;ExcessHet=0.2715;FS=0.000;HaplotypeScore=0.6109;InbreedingCoeff=0.1419;MLEAC=8;MLEAF=0.143;MQ=23.52;MQ0=28;MQRankSum=1.180;POSITIVE_TRAIN_SITE;QD=4.01;ReadPosRankSum=-2.619;SOR=0.001;VQSLOD=3.03;culprit=ReadPosRankSum;SNPEFF_EFFECT=INTRON;SNPEFF_IMPACT=MODIFIER;SNPEFF_FUNCTIONAL_CLASS=NONE;SNPEFF_GENE_NAME=PGSC0003DMG400039209;SNPEFF_TRANSCRIPT_ID=PGSC0003DMT400089638;SNPEFF_EXON_ID=4;set=variant11	GT:AD:DP:GQ:PL	0/1:21,5:26:99:1460,0,2566,1674,2698,4372	0/1:24,2:26:99:1460,0,2566,1674,2698,4372	0/0:2,0:2:99:1460,0,2566,1674,2698,4372	1/1:0,2:2:99:1460,0,2566,1674,2698,4372
ST4.03ch02	82650	.	G	T	224.4	PASS	AC=13;AF=0.232;AN=56;BaseQRankSum=0.155;DP=651;Dels=0.00;ExcessHet=1.4395;FS=0.000;HaplotypeScore=0.6484;InbreedingCoeff=-0.0364;MLEAC=12;MLEAF=0.214;MQ=23.55;MQ0=30;MQRankSum=1.783;POSITIVE_TRAIN_SITE;QD=2.84;ReadPosRankSum=-4.352;SOR=0.002;VQSLOD=2.00;culprit=ReadPosRankSum;SNPEFF_EFFECT=INTRON;SNPEFF_IMPACT=MODIFIER;SNPEFF_FUNCTIONAL_CLASS=NONE;SNPEFF_GENE_NAME=PGSC0003DMG400039209;SNPEFF_TRANSCRIPT_ID=PGSC0003DMT400089638;SNPEFF_EXON_ID=4;set=variant11	GT:AD:DP:GQ:PL	0/1:18,8:26:99:1460,0,2566,1674,2698,4372	0/1:23,3:26:99:1460,0,2566,1674,2698,4372	0/0:2,0:2:99:1460,0,2566,1674,2698,4372	1/1:0,2:2:99:1460,0,2566,1674,2698,4372
ST4.03ch02	82823	.	C	T	170.11	PASS	AC=8;AF=0.148;AN=54;BaseQRankSum=1.148;DP=650;Dels=0.00;ExcessHet=1.3229;FS=0.000;HaplotypeScore=1.5664;InbreedingCoeff=-0.0018;MLEAC=8;MLEAF=0.148;MQ=22.15;MQ0=32;MQRankSum=1.649;POSITIVE_TRAIN_SITE;QD=3.78;ReadPosRankSum=-6.975;SOR=0.001;VQSLOD=1.88;culprit=ReadPosRankSum;SNPEFF_EFFECT=INTRON;SNPEFF_IMPACT=MODIFIER;SNPEFF_FUNCTIONAL_CLASS=NONE;SNPEFF_GENE_NAME=PGSC0003DMG400039209;SNPEFF_TRANSCRIPT_ID=PGSC0003DMT400089638;SNPEFF_EXON_ID=4;set=variant11	GT:AD:DP:GQ:PL	0/1:21,3:24:99:1460,0,2566,1674,2698,4372	0/1:23,3:26:99:1460,0,2566,1674,2698,4372	0/0:2,0:2:99:1460,0,2566,1674,2698,4372	1/1:0,2:2:99:1460,0,2566,1674,2698,4372
ST4.03ch02	82831	.	A	T	245.07	PASS	AC=12;AF=0.214;AN=56;BaseQRankSum=2.190;DP=651;Dels=0.00;ExcessHet=1.0143;FS=0.000;HaplotypeScore=1.6812;InbreedingCoeff=0.0014;MLEAC=11;MLEAF=0.196;MQ=22.14;MQ0=32;MQRankSum=1.873;POSITIVE_TRAIN_SITE;QD=2.99;ReadPosRankSum=-7.326;SOR=0.001;VQSLOD=1.88;culprit=ReadPosRankSum;SNPEFF_EFFECT=INTRON;SNPEFF_IMPACT=MODIFIER;SNPEFF_FUNCTIONAL_CLASS=NONE;SNPEFF_GENE_NAME=PGSC0003DMG400039209;SNPEFF_TRANSCRIPT_ID=PGSC0003DMT400089638;SNPEFF_EXON_ID=4;set=variant11	GT:AD:DP:GQ:PL	0/1:19,7:26:99:1460,0,2566,1674,2698,4372	0/1:23,3:26:99:1460,0,2566,1674,2698,4372	0/0:2,0:2:99:1460,0,2566,1674,2698,4372	1/1:0,2:2:99:1460,0,2566,1674,2698,4372
ST4.03ch02	82847	.	C	T	160.28	PASS	AC=9;AF=0.173;AN=52;BaseQRankSum=-0.288;DP=691;Dels=0.00;ExcessHet=1.8559;FS=0.000;HaplotypeScore=2.9446;InbreedingCoeff=-0.0158;MLEAC=8;MLEAF=0.154;MQ=21.73;MQ0=38;MQRankSum=1.094;POSITIVE_TRAIN_SITE;QD=1.34;ReadPosRankSum=-6.869;SOR=0.001;VQSLOD=1.89;culprit=ReadPosRankSum;SNPEFF_EFFECT=INTRON;SNPEFF_IMPACT=MODIFIER;SNPEFF_FUNCTIONAL_CLASS=NONE;SNPEFF_GENE_NAME=PGSC0003DMG400039209;SNPEFF_TRANSCRIPT_ID=PGSC0003DMT400089638;SNPEFF_EXON_ID=4;set=variant11	GT:AD:DP:GQ:PL	0/1:20,4:24:99:1460,0,2566,1674,2698,4372	0/1:21,3:24:99:1460,0,2566,1674,2698,4372	0/0:2,0:2:99:1460,0,2566,1674,2698,4372	1/1:0,2:2:99:1460,0,2566,1674,2698,4372
ST4.03ch02	82872	.	C	T	193.64	PASS	AC=12;AF=0.214;AN=56;BaseQRankSum=-1.710;DP=690;Dels=0.00;ExcessHet=1.0143;FS=0.000;HaplotypeScore=1.3551;InbreedingCoeff=0.0162;MLEAC=11;MLEAF=0.196;MQ=21.75;MQ0=38;MQRankSum=1.735;POSITIVE_TRAIN_SITE;QD=1.54;ReadPosRankSum=6.278;SOR=0.001;VQSLOD=1.63;culprit=ReadPosRankSum;SNPEFF_EFFECT=INTRON;SNPEFF_IMPACT=MODIFIER;SNPEFF_FUNCTIONAL_CLASS=NONE;SNPEFF_GENE_NAME=PGSC0003DMG400039209;SNPEFF_TRANSCRIPT_ID=PGSC0003DMT400089638;SNPEFF_EXON_ID=4;set=variant11	GT:AD:DP:GQ:PL	0/1:19,7:26:99:1460,0,2566,1674,2698,4372	0/1:23,3:26:99:1460,0,2566,1674,2698,4372	0/0:2,0:2:99:1460,0,2566,1674,2698,4372	1/1:0,2:2:99:1460,0,2566,1674,2698,4372
ST4.03ch02	82878	.	G	T	237.91	PASS	AC=12;AF=0.214;AN=56;BaseQRankSum=0.017;DP=647;Dels=0.00;ExcessHet=1.0143;FS=0.000;HaplotypeScore=2.0908;InbreedingCoeff=-0.0025;MLEAC=11;MLEAF=0.196;MQ=22.15;MQ0=32;MQRankSum=1.441;POSITIVE_TRAIN_SITE;QD=2.18;ReadPosRankSum=6.782;SOR=0.002;VQSLOD=1.61;culprit=ReadPosRankSum;SNPEFF_EFFECT=INTRON;SNPEFF_IMPACT=MODIFIER;SNPEFF_FUNCTIONAL_CLASS=NONE;SNPEFF_GENE_NAME=PGSC0003DMG400039209;SNPEFF_TRANSCRIPT_ID=PGSC0003DMT400089638;SNPEFF_EXON_ID=4;set=variant11	GT:AD:DP:GQ:PL	0/1:19,7:26:99:1460,0,2566,1674,2698,4372	0/1:23,3:26:99:1460,0,2566,1674,2698,4372	0/0:2,0:2:99:1460,0,2566,1674,2698,4372	1/1:0,2:2:99:1460,0,2566,1674,2698,4372
ST4.03ch02	83902	.	T	C	16789.86	PASS	AC=48;AF=0.571;AN=84;BaseQRankSum=1.987;DP=689;Dels=0.00;ExcessHet=7.7313;FS=0.000;HaplotypeScore=0.4619;InbreedingCoeff=-0.1719;MLEAC=48;MLEAF=0.571;MQ=59.55;MQ0=0;MQRankSum=0.991;POSITIVE_TRAIN_SITE;QD=26.78;ReadPosRankSum=0.172;SOR=2.688;VQSLOD=3.87;culprit=MQRankSum;SNPEFF_EFFECT=INTRON;SNPEFF_IMPACT=MODIFIER;SNPEFF_FUNCTIONAL_CLASS=NONE;SNPEFF_GENE_NAME=PGSC0003DMG400039209;SNPEFF_TRANSCRIPT_ID=PGSC0003DMT400089638;SNPEFF_EXON_ID=2;set=variant11	GT:AD:DP:GQ:PL	0/1:13,27:40:99:1460,0,2566,1674,2698,4372	0/1:22,18:40:99:1460,0,2566,1674,2698,4372	1/1:0,2:2:99:1460,0,2566,1674,2698,4372	0/1:1,1:2:99:1460,0,2566,1674,2698,4372
ST4.03ch02	83944	.	T	C	16438.05	PASS	AC=46;AF=0.548;AN=84;BaseQRankSum=1.705;DP=735;Dels=0.00;ExcessHet=7.2083;FS=0.000;HaplotypeScore=0.7984;InbreedingCoeff=-0.1567;MLEAC=46;MLEAF=0.548;MQ=57.72;MQ0=39;MQRankSum=0.872;POSITIVE_TRAIN_SITE;QD=24.83;ReadPosRankSum=2.296;SOR=1.347;VQSLOD=3.34;culprit=ReadPosRankSum;SNPEFF_EFFECT=INTRON;SNPEFF_IMPACT=MODIFIER;SNPEFF_FUNCTIONAL_CLASS=NONE;SNPEFF_GENE_NAME=PGSC0003DMG400039209;SNPEFF_TRANSCRIPT_ID=PGSC0003DMT400089638;SNPEFF_EXON_ID=2;set=variant11	GT:AD:DP:GQ:PL	0/1:13,27:40:99:1460,0,2566,1674,2698,4372	0/1:24,16:40:99:1460,0,2566,1674,2698,4372	1/1:0,2:2:99:1460,0,2566,1674,2698,4372	0/1:1,1:2:99:1460,0,2566,1674,2698,4372
ST4.03ch02	83973	.	G	A	16068.29	PASS	AC=46;AF=0.548;AN=84;BaseQRankSum=6.016;DP=730;Dels=0.00;ExcessHet=7.2083;FS=0.000;HaplotypeScore=1.3447;InbreedingCoeff=-0.1575;MLEAC=46;MLEAF=0.548;MQ=57.87;MQ0=39;MQRankSum=0.386;POSITIVE_TRAIN_SITE;QD=24.42;ReadPosRankSum=0.591;SOR=1.364;VQSLOD=3.96;culprit=MQRankSum;SNPEFF_EFFECT=INTRON;SNPEFF_IMPACT=MODIFIER;SNPEFF_FUNCTIONAL_CLASS=NONE;SNPEFF_GENE_NAME=PGSC0003DMG400039209;SNPEFF_TRANSCRIPT_ID=PGSC0003DMT400089638;SNPEFF_EXON_ID=2;set=variant11	GT:AD:DP:GQ:PL	0/1:13,27:40:99:1460,0,2566,1674,2698,4372	0/1:24,16:40:99:1460,0,2566,1674,2698,4372	1/1:0,2:2:99:1460,0,2566,1674,2698,4372	0/1:1,1:2:99:1460,0,2566,1674,2698,4372
ST4.03ch02	84068	.	C	T	953.5	PASS	AC=23;AF=0.605;AN=38;BaseQRankSum=0.434;DP=58;Dels=0.00;ExcessHet=0.0091;FS=0.000;HaplotypeScore=0.0000;InbreedingCoeff=0.2229;MLEAC=23;MLEAF=0.605;MQ=32.56;MQ0=0;MQRankSum=-5.407;POSITIVE_TRAIN_SITE;QD=23.26;ReadPosRankSum=6.433;SOR=1.085;VQSLOD=1.62;culprit=ReadPosRankSum;SNPEFF_EFFECT=INTRON;SNPEFF_IMPACT=MODIFIER;SNPEFF_FUNCTIONAL_CLASS=NONE;SNPEFF_GENE_NAME=PGSC0003DMG400039209;SNPEFF_TRANSCRIPT_ID=PGSC0003DMT400089638;SNPEFF_EXON_ID=2;set=variant11	GT:AD:DP:GQ:PL	0/1:6,6:12:99:1460,0,2566,1674,2698,4372	0/1:8,14:22:99:1460,0,2566,1674,2698,4372	1/1:0,2:2:99:1460,0,2566,1674,2698,4372	0/1:1,1:2:99:1460,0,2566,1674,2698,4372
ST4.03ch02	84074	.	A	G	752.51	PASS	AC=15;AF=0.417;AN=36;BaseQRankSum=1.172;DP=58;Dels=0.00;ExcessHet=0.0133;FS=0.000;HaplotypeScore=0.0000;InbreedingCoeff=0.2131;MLEAC=15;MLEAF=0.417;MQ=32.56;MQ0=0;MQRankSum=5.358;POSITIVE_TRAIN_SITE;QD=22.80;ReadPosRankSum=-6.409;SOR=0.412;VQSLOD=1.85;culprit=ReadPosRankSum;SNPEFF_EFFECT=INTRON;SNPEFF_IMPACT=MODIFIER;SNPEFF_FUNCTIONAL_CLASS=NONE;SNPEFF_GENE_NAME=PGSC0003DMG400039209;SNPEFF_TRANSCRIPT_ID=PGSC0003DMT400089638;SNPEFF_EXON_ID=2;set=variant11	GT:AD:DP:GQ:PL	0/1:6,6:12:99:1460,0,2566,1674,2698,4372	0/1:12,8:20:99:1460,0,2566,1674,2698,4372	0/0:2,0:2:99:1460,0,2566,1674,2698,4372	0/1:1,1:2:99:1460,0,2566,1674,2698,4372
ST4.03ch02	84087	.	C	T	988.73	PASS	AC=23;AF=0.575;AN=40;BaseQRankSum=-0.345;DP=59;Dels=0.00;ExcessHet=0.0045;FS=0.000;HaplotypeScore=0.1000;InbreedingCoeff=0.2384;MLEAC=23;MLEAF=0.575;MQ=33.22;MQ0=0;MQRankSum=-5.514;POSITIVE_TRAIN_SITE;QD=24.12;ReadPosRankSum=6.512;SOR=2.179;VQSLOD=1.61;culprit=ReadPosRankSum;SNPEFF_EFFECT=INTRON;SNPEFF_IMPACT=MODIFIER;SNPEFF_FUNCTIONAL_CLASS=NONE;SNPEFF_GENE_NAME=PGSC0003DMG400039209;SNPEFF_TRANSCRIPT_ID=PGSC0003DMT400089638;SNPEFF_EXON_ID=2;set=variant11	GT:AD:DP:GQ:PL	0/1:8,6:14:99:1460,0,2566,1674,2698,4372	0/1:8,14:22:99:1460,0,2566,1674,2698,4372	1/1:0,2:2:99:1460,0,2566,1674,2698,4372	0/1:1,1:2:99:1460,0,2566,1674,2698,4372
ST4.03ch02	84089	.	G	A	750.28	PASS	AC=15;AF=0.375;AN=40;BaseQRankSum=-0.918;DP=59;Dels=0.00;ExcessHet=0.0063;FS=0.000;HaplotypeScore=0.1500;InbreedingCoeff=0.2236;MLEAC=15;MLEAF=0.375;MQ=33.22;MQ0=0;MQRankSum=5.084;POSITIVE_TRAIN_SITE;QD=22.74;ReadPosRankSum=-6.118;SOR=1.112;VQSLOD=1.85;culprit=ReadPosRankSum;SNPEFF_EFFECT=INTRON;SNPEFF_IMPACT=MODIFIER;SNPEFF_FUNCTIONAL_CLASS=NONE;SNPEFF_GENE_NAME=PGSC0003DMG400039209;SNPEFF_TRANSCRIPT_ID=PGSC0003DMT400089638;SNPEFF_EXON_ID=2;set=variant11	GT:AD:DP:GQ:PL	0/1:8,6:14:99:1460,0,2566,1674,2698,4372	0/1:14,8:22:99:1460,0,2566,1674,2698,4372	0/0:2,0:2:99:1460,0,2566,1674,2698,4372	0/1:1,1:2:99:1460,0,2566,1674,2698,4372
ST4.03ch02	84095	.	T	G	984.73	PASS	AC=23;AF=0.575;AN=40;BaseQRankSum=1.434;DP=59;Dels=0.00;ExcessHet=0.0045;FS=0.000;HaplotypeScore=0.2000;InbreedingCoeff=0.2384;MLEAC=23;MLEAF=0.575;MQ=33.22;MQ0=0;MQRankSum=-5.514;POSITIVE_TRAIN_SITE;QD=24.02;ReadPosRankSum=6.512;SOR=2.179;VQSLOD=1.61;culprit=ReadPosRankSum;SNPEFF_EFFECT=INTRON;SNPEFF_IMPACT=MODIFIER;SNPEFF_FUNCTIONAL_CLASS=NONE;SNPEFF_GENE_NAME=PGSC0003DMG400039209;SNPEFF_TRANSCRIPT_ID=PGSC0003DMT400089638;SNPEFF_EXON_ID=2;set=variant11	GT:AD:DP:GQ:PL	0/1:8,6:14:99:1460,0,2566,1674,2698,4372	0/1:8,14:22:99:1460,0,2566,1674,2698,4372	1/1:0,2:2:99:1460,0,2566,1674,2698,4372	0/1:1,1:2:99:1460,0,2566,1674,2698,4372
ST4.03ch02	84099	.	G	A	752.31	PASS	AC=15;AF=0.395;AN=38;BaseQRankSum=0.039;DP=59;Dels=0.00;ExcessHet=0.0091;FS=0.000;HaplotypeScore=0.1579;InbreedingCoeff=0.2256;MLEAC=15;MLEAF=0.395;MQ=33.22;MQ0=0;MQRankSum=5.044;POSITIVE_TRAIN_SITE;QD=22.80;ReadPosRankSum=-6.070;SOR=1.112;VQSLOD=1.85;culprit=ReadPosRankSum;SNPEFF_EFFECT=INTRON;SNPEFF_IMPACT=MODIFIER;SNPEFF_FUNCTIONAL_CLASS=NONE;SNPEFF_GENE_NAME=PGSC0003DMG400039209;SNPEFF_TRANSCRIPT_ID=PGSC0003DMT400089638;SNPEFF_EXON_ID=2;set=variant11	GT:AD:DP:GQ:PL	0/1:8,6:14:99:1460,0,2566,1674,2698,4372	0/1:12,8:20:99:1460,0,2566,1674,2698,4372	0/0:2,0:2:99:1460,0,2566,1674,2698,4372	0/1:1,1:2:99:1460,0,2566,1674,2698,4372
ST4.03ch02	84101	.	G	A	953.81	PASS	AC=23;AF=0.575;AN=40;BaseQRankSum=0.591;DP=59;Dels=0.00;ExcessHet=0.0045;FS=0.000;HaplotypeScore=0.1500;InbreedingCoeff=0.2260;MLEAC=23;MLEAF=0.575;MQ=33.22;MQ0=0;MQRankSum=-5.514;POSITIVE_TRAIN_SITE;QD=23.26;ReadPosRankSum=6.512;SOR=2.179;VQSLOD=1.61;culprit=ReadPosRankSum;SNPEFF_EFFECT=INTRON;SNPEFF_IMPACT=MODIFIER;SNPEFF_FUNCTIONAL_CLASS=NONE;SNPEFF_GENE_NAME=PGSC0003DMG400039209;SNPEFF_TRANSCRIPT_ID=PGSC0003DMT400089638;SNPEFF_EXON_ID=2;set=variant11	GT:AD:DP:GQ:PL	0/1:8,6:14:99:1460,0,2566,1674,2698,4372	0/1:8,14:22:99:1460,0,2566,1674,2698,4372	1/1:0,2:2:99:1460,0,2566,1674,2698,4372	0/1:1,1:2:99:1460,0,2566,1674,2698,4372
ST4.03ch02	84106	.	G	A	920.81	PASS	AC=23;AF=0.575;AN=40;BaseQRankSum=-1.204;DP=59;Dels=0.00;ExcessHet=0.0045;FS=0.000;HaplotypeScore=0.1500;InbreedingCoeff=0.2261;MLEAC=23;MLEAF=0.575;MQ=33.22;MQ0=0;MQRankSum=-5.514;POSITIVE_TRAIN_SITE;QD=22.46;ReadPosRankSum=-6.005;SOR=2.179;VQSLOD=1.87;culprit=ReadPosRankSum;SNPEFF_EFFECT=INTRON;SNPEFF_IMPACT=MODIFIER;SNPEFF_FUNCTIONAL_CLASS=NONE;SNPEFF_GENE_NAME=PGSC0003DMG400039209;SNPEFF_TRANSCRIPT_ID=PGSC0003DMT400089638;SNPEFF_EXON_ID=2;set=variant11	GT:AD:DP:GQ:PL	0/1:8,6:14:99:1460,0,2566,1674,2698,4372	0/1:8,14:22:99:1460,0,2566,1674,2698,4372	1/1:0,2:2:99:1460,0,2566,1674,2698,4372	0/1:1,1:2:99:1460,0,2566,1674,2698,4372
ST4.03ch02	84122	.	T	C	976.73	PASS	AC=23;AF=0.575;AN=40;BaseQRankSum=-0.621;DP=59;Dels=0.00;ExcessHet=0.0045;FS=0.000;HaplotypeScore=0.0500;InbreedingCoeff=0.2384;MLEAC=23;MLEAF=0.575;MQ=33.22;MQ0=0;MQRankSum=-5.514;POSITIVE_TRAIN_SITE;QD=23.82;ReadPosRankSum=-6.527;SOR=2.179;VQSLOD=1.88;culprit=ReadPosRankSum;SNPEFF_EFFECT=INTRON;SNPEFF_IMPACT=MODIFIER;SNPEFF_FUNCTIONAL_CLASS=NONE;SNPEFF_GENE_NAME=PGSC0003DMG400039209;SNPEFF_TRANSCRIPT_ID=PGSC0003DMT400089638;SNPEFF_EXON_ID=2;set=variant11	GT:AD:DP:GQ:PL	0/1:8,6:14:99:1460,0,2566,1674,2698,4372	0/1:8,14:22:99:1460,0,2566,1674,2698,4372	1/1:0,2:2:99:1460,0,2566,1674,2698,4372	0/1:1,1:2:99:1460,0,2566,1674,2698,4372
ST4.03ch02	84123	.	C	A	971.73	PASS	AC=23;AF=0.575;AN=40;BaseQRankSum=-0.805;DP=59;Dels=0.00;ExcessHet=0.0045;FS=0.000;HaplotypeScore=0.0500;InbreedingCoeff=0.2384;MLEAC=23;MLEAF=0.575;MQ=33.22;MQ0=0;MQRankSum=-5.514;POSITIVE_TRAIN_SITE;QD=23.70;ReadPosRankSum=-6.527;SOR=2.179;VQSLOD=1.88;culprit=ReadPosRankSum;SNPEFF_EFFECT=INTRON;SNPEFF_IMPACT=MODIFIER;SNPEFF_FUNCTIONAL_CLASS=NONE;SNPEFF_GENE_NAME=PGSC0003DMG400039209;SNPEFF_TRANSCRIPT_ID=PGSC0003DMT400089638;SNPEFF_EXON_ID=2;set=variant11	GT:AD:DP:GQ:PL	0/1:8,6:14:99:1460,0,2566,1674,2698,4372	0/1:8,14:22:99:1460,0,2566,1674,2698,4372	1/1:0,2:2:99:1460,0,2566,1674,2698,4372	0/1:1,1:2:99:1460,0,2566,1674,2698,4372
ST4.03ch02	84124	.	T	C	717.38	PASS	AC=15;AF=0.375;AN=40;BaseQRankSum=1.443;DP=59;Dels=0.00;ExcessHet=0.0063;FS=0.000;HaplotypeScore=0.0500;InbreedingCoeff=0.2132;MLEAC=15;MLEAF=0.375;MQ=33.22;MQ0=0;MQRankSum=5.084;POSITIVE_TRAIN_SITE;QD=21.74;ReadPosRankSum=6.103;SOR=1.112;VQSLOD=1.60;culprit=ReadPosRankSum;SNPEFF_EFFECT=INTRON;SNPEFF_IMPACT=MODIFIER;SNPEFF_FUNCTIONAL_CLASS=NONE;SNPEFF_GENE_NAME=PGSC0003DMG400039209;SNPEFF_TRANSCRIPT_ID=PGSC0003DMT400089638;SNPEFF_EXON_ID=2;set=variant11	GT:AD:DP:GQ:PL	0/1:8,6:14:99:1460,0,2566,1674,2698,4372	0/1:14,8:22:99:1460,0,2566,1674,2698,4372	0/0:2,0:2:99:1460,0,2566,1674,2698,4372	0/1:1,1:2:99:1460,0,2566,1674,2698,4372
ST4.03ch02	84136	.	C	T	441.31	PASS	AC=6;AF=0.071;AN=84;BaseQRankSum=3.102;DP=759;Dels=0.00;ExcessHet=3.8408;FS=43.195;HaplotypeScore=0.7683;InbreedingCoeff=-0.0915;MLEAC=6;MLEAF=0.071;MQ=54.50;MQ0=38;MQRankSum=-9.090;POSITIVE_TRAIN_SITE;QD=2.37;ReadPosRankSum=2.002;SOR=0.003;VQSLOD=1.71;culprit=ReadPosRankSum;SNPEFF_EFFECT=INTRON;SNPEFF_IMPACT=MODIFIER;SNPEFF_FUNCTIONAL_CLASS=NONE;SNPEFF_GENE_NAME=PGSC0003DMG400039209;SNPEFF_TRANSCRIPT_ID=PGSC0003DMT400089638;SNPEFF_EXON_ID=2;set=variant11	GT:AD:DP:GQ:PL	0/1:39,1:40:99:1460,0,2566,1674,2698,4372	0/1:36,4:40:99:1460,0,2566,1674,2698,4372	0/0:2,0:2:99:1460,0,2566,1674,2698,4372	0/1:1,1:2:99:1460,0,2566,1674,2698,4372
ST4.03ch02	85590	.	C	T	652.37	PASS	AC=20;AF=0.526;AN=38;BaseQRankSum=0.417;DP=53;Dels=0.00;ExcessHet=0.0281;FS=12.389;HaplotypeScore=0.0000;InbreedingCoeff=0.2309;MLEAC=18;MLEAF=0.474;MQ=60.00;MQ0=0;MQRankSum=0.844;POSITIVE_TRAIN_SITE;QD=33.14;ReadPosRankSum=-1.048;SOR=0.029;VQSLOD=3.76;culprit=ReadPosRankSum;SNPEFF_EFFECT=UPSTREAM;SNPEFF_IMPACT=MODIFIER;SNPEFF_FUNCTIONAL_CLASS=NONE;SNPEFF_CODON_CHANGE=17;SNPEFF_GENE_NAME=PGSC0003DMG400039209;SNPEFF_TRANSCRIPT_ID=PGSC0003DMT400089638;set=variant11	GT:AD:DP:GQ:PL	0/1:5,11:16:99:1460,0,2566,1674,2698,4372	0/1:11,7:18:99:1460,0,2566,1674,2698,4372	1/1:0,2:2:99:1460,0,2566,1674,2698,4372	0/0:2,0:2:99:1460,0,2566,1674,2698,4372
ST4.03ch02	85602	.	T	C	532.2	PASS	AC=18;AF=0.500;AN=36;BaseQRankSum=0.842;DP=51;Dels=0.00;ExcessHet=0.0442;FS=0.000;HaplotypeScore=0.2035;InbreedingCoeff=0.2151;MLEAC=17;MLEAF=0.472;MQ=60.00;MQ0=0;MQRankSum=0.177;POSITIVE_TRAIN_SITE;QD=26.99;ReadPosRankSum=-0.260;SOR=0.212;VQSLOD=4.00;culprit=MQRankSum;SNPEFF_EFFECT=UPSTREAM;SNPEFF_IMPACT=MODIFIER;SNPEFF_FUNCTIONAL_CLASS=NONE;SNPEFF_CODON_CHANGE=29;SNPEFF_GENE_NAME=PGSC0003DMG400039209;SNPEFF_TRANSCRIPT_ID=PGSC0003DMT400089638;set=variant11	GT:AD:DP:GQ:PL	0/1:5,9:14:99:1460,0,2566,1674,2698,4372	0/1:11,7:18:99:1460,0,2566,1674,2698,4372	1/1:0,2:2:99:1460,0,2566,1674,2698,4372	0/0:2,0:2:99:1460,0,2566,1674,2698,4372
ST4.03ch02	85607	.	A	C	528.26	PASS	AC=20;AF=0.526;AN=38;BaseQRankSum=1.823;DP=51;Dels=0.00;ExcessHet=0.0281;FS=0.000;HaplotypeScore=0.2410;InbreedingCoeff=0.2101;MLEAC=18;MLEAF=0.474;MQ=60.00;MQ0=0;MQRankSum=-0.225;POSITIVE_TRAIN_SITE;QD=27.13;ReadPosRankSum=0.881;SOR=0.247;VQSLOD=3.99;culprit=ReadPosRankSum;SNPEFF_EFFECT=UPSTREAM;SNPEFF_IMPACT=MODIFIER;SNPEFF_FUNCTIONAL_CLASS=NONE;SNPEFF_CODON_CHANGE=34;SNPEFF_GENE_NAME=PGSC0003DMG400039209;SNPEFF_TRANSCRIPT_ID=PGSC0003DMT400089638;set=variant11	GT:AD:DP:GQ:PL	0/1:5,11:16:99:1460,0,2566,1674,2698,4372	0/1:11,7:18:99:1460,0,2566,1674,2698,4372	1/1:0,2:2:99:1460,0,2566,1674,2698,4372	0/0:2,0:2:99:1460,0,2566,1674,2698,4372
ST4.03ch02	85608	.	G	A	549.16	PASS	AC=20;AF=0.526;AN=38;BaseQRankSum=0.889;DP=51;Dels=0.00;ExcessHet=0.0281;FS=0.000;HaplotypeScore=0.2410;InbreedingCoeff=0.2225;MLEAC=18;MLEAF=0.474;MQ=60.00;MQ0=0;MQRankSum=-0.170;POSITIVE_TRAIN_SITE;QD=29.51;ReadPosRankSum=-0.989;SOR=0.235;VQSLOD=3.92;culprit=ReadPosRankSum;SNPEFF_EFFECT=UPSTREAM;SNPEFF_IMPACT=MODIFIER;SNPEFF_FUNCTIONAL_CLASS=NONE;SNPEFF_CODON_CHANGE=35;SNPEFF_GENE_NAME=PGSC0003DMG400039209;SNPEFF_TRANSCRIPT_ID=PGSC0003DMT400089638;set=variant11	GT:AD:DP:GQ:PL	0/1:5,11:16:99:1460,0,2566,1674,2698,4372	0/1:11,7:18:99:1460,0,2566,1674,2698,4372	1/1:0,2:2:99:1460,0,2566,1674,2698,4372	0/0:2,0:2:99:1460,0,2566,1674,2698,4372
ST4.03ch02	87511	.	A	G	63632.98	PASS	AC=46;AF=0.548;AN=84;BaseQRankSum=2.955;DP=2707;Dels=0.00;ExcessHet=7.2083;FS=0.000;HaplotypeScore=1.3912;InbreedingCoeff=-0.1485;MLEAC=46;MLEAF=0.548;MQ=59.96;MQ0=0;MQRankSum=-2.275;POSITIVE_TRAIN_SITE;QD=25.56;ReadPosRankSum=-0.329;SOR=1.323;VQSLOD=3.92;culprit=MQRankSum;SNPEFF_EFFECT=UPSTREAM;SNPEFF_IMPACT=MODIFIER;SNPEFF_FUNCTIONAL_CLASS=NONE;SNPEFF_CODON_CHANGE=1938;SNPEFF_GENE_NAME=PGSC0003DMG400039209;SNPEFF_TRANSCRIPT_ID=PGSC0003DMT400089638;set=variant11	GT:AD:DP:GQ:PL	0/1:13,27:40:99:1460,0,2566,1674,2698,4372	0/1:24,16:40:99:1460,0,2566,1674,2698,4372	1/1:0,2:2:99:1460,0,2566,1674,2698,4372	0/1:1,1:2:99:1460,0,2566,1674,2698,4372
ST4.03ch02	87551	.	A	C	63746.59	PASS	AC=47;AF=0.560;AN=84;BaseQRankSum=-0.170;DP=2701;Dels=0.00;ExcessHet=5.6861;FS=0.000;HaplotypeScore=2.0375;InbreedingCoeff=-0.1111;MLEAC=47;MLEAF=0.560;MQ=59.96;MQ0=0;MQRankSum=0.542;POSITIVE_TRAIN_SITE;QD=25.67;ReadPosRankSum=1.922;SOR=1.322;VQSLOD=3.58;culprit=ReadPosRankSum;SNPEFF_EFFECT=UPSTREAM;SNPEFF_IMPACT=MODIFIER;SNPEFF_FUNCTIONAL_CLASS=NONE;SNPEFF_CODON_CHANGE=1978;SNPEFF_GENE_NAME=PGSC0003DMG400039209;SNPEFF_TRANSCRIPT_ID=PGSC0003DMT400089638;set=variant11	GT:AD:DP:GQ:PL	0/1:13,27:40:99:1460,0,2566,1674,2698,4372	0/1:23,17:40:99:1460,0,2566,1674,2698,4372	1/1:0,2:2:99:1460,0,2566,1674,2698,4372	0/1:1,1:2:99:1460,0,2566,1674,2698,4372
ST4.03ch02	87654	.	A	C	64185.58	PASS	AC=47;AF=0.560;AN=84;BaseQRankSum=2.076;DP=2705;Dels=0.00;ExcessHet=5.6861;FS=0.000;HaplotypeScore=1.8462;InbreedingCoeff=-0.1110;MLEAC=47;MLEAF=0.560;MQ=59.98;MQ0=0;MQRankSum=-2.526;POSITIVE_TRAIN_SITE;QD=25.79;ReadPosRankSum=-0.031;SOR=1.336;VQSLOD=3.89;culprit=MQRankSum;SNPEFF_EFFECT=UPSTREAM;SNPEFF_IMPACT=MODIFIER;SNPEFF_FUNCTIONAL_CLASS=NONE;SNPEFF_CODON_CHANGE=2081;SNPEFF_GENE_NAME=PGSC0003DMG400039209;SNPEFF_TRANSCRIPT_ID=PGSC0003DMT400089638;set=variant11	GT:AD:DP:GQ:PL	0/1:13,27:40:99:1460,0,2566,1674,2698,4372	0/1:23,17:40:99:1460,0,2566,1674,2698,4372	1/1:0,2:2:99:1460,0,2566,1674,2698,4372	0/1:1,1:2:99:1460,0,2566,1674,2698,4372
ST4.03ch02	87725	.	C	T	35878.59	PASS	AC=37;AF=0.440;AN=84;BaseQRankSum=0.741;DP=2706;Dels=0.00;ExcessHet=5.6861;FS=0.000;HaplotypeScore=1.2249;InbreedingCoeff=-0.1111;MLEAC=37;MLEAF=0.440;MQ=59.98;MQ0=0;MQRankSum=-0.072;POSITIVE_TRAIN_SITE;QD=17.41;ReadPosRankSum=2.355;SOR=0.305;VQSLOD=3.46;culprit=ReadPosRankSum;SNPEFF_EFFECT=UPSTREAM;SNPEFF_IMPACT=MODIFIER;SNPEFF_FUNCTIONAL_CLASS=NONE;SNPEFF_CODON_CHANGE=2152;SNPEFF_GENE_NAME=PGSC0003DMG400039209;SNPEFF_TRANSCRIPT_ID=PGSC0003DMT400089638;set=variant11	GT:AD:DP:GQ:PL	0/1:27,13:40:99:1460,0,2566,1674,2698,4372	0/1:17,23:40:99:1460,0,2566,1674,2698,4372	0/0:2,0:2:99:1460,0,2566,1674,2698,4372	0/1:1,1:2:99:1460,0,2566,1674,2698,4372
ST4.03ch02	88260	.	G	C	316.9	PASS	AC=8;AF=0.211;AN=38;BaseQRankSum=0.313;DP=114;Dels=0.00;ExcessHet=0.0210;FS=0.000;HaplotypeScore=0.3594;InbreedingCoeff=0.2052;MLEAC=6;MLEAF=0.158;MQ=43.36;MQ0=7;MQRankSum=0.492;POSITIVE_TRAIN_SITE;QD=10.56;ReadPosRankSum=-0.433;SOR=0.531;VQSLOD=3.94;culprit=MQRankSum;SNPEFF_EFFECT=UPSTREAM;SNPEFF_IMPACT=MODIFIER;SNPEFF_FUNCTIONAL_CLASS=NONE;SNPEFF_CODON_CHANGE=2687;SNPEFF_GENE_NAME=PGSC0003DMG400039209;SNPEFF_TRANSCRIPT_ID=PGSC0003DMT400089638;set=variant11	GT:AD:DP:GQ:PL	0/1:9,1:10:99:1460,0,2566,1674,2698,4372	0/1:18,6:24:99:1460,0,2566,1674,2698,4372	0/0:2,0:2:99:1460,0,2566,1674,2698,4372	0/1:1,1:2:99:1460,0,2566,1674,2698,4372
ST4.03ch02	88306	.	T	C	316.71	PASS	AC=6;AF=0.150;AN=40;BaseQRankSum=-0.641;DP=114;Dels=0.00;ExcessHet=0.0676;FS=0.000;HaplotypeScore=4.0354;InbreedingCoeff=0.0990;MLEAC=6;MLEAF=0.150;MQ=43.52;MQ0=6;MQRankSum=-2.927;POSITIVE_TRAIN_SITE;QD=9.31;ReadPosRankSum=0.878;SOR=0.516;VQSLOD=3.74;culprit=MQRankSum;SNPEFF_EFFECT=UPSTREAM;SNPEFF_IMPACT=MODIFIER;SNPEFF_FUNCTIONAL_CLASS=NONE;SNPEFF_CODON_CHANGE=2733;SNPEFF_GENE_NAME=PGSC0003DMG400039209;SNPEFF_TRANSCRIPT_ID=PGSC0003DMT400089638;set=variant11	GT:AD:DP:GQ:PL	0/0:12,0:12:99:1460,0,2566,1674,2698,4372	0/1:19,5:24:99:1460,0,2566,1674,2698,4372	0/1:1,1:2:99:1460,0,2566,1674,2698,4372	0/0:2,0:2:99:1460,0,2566,1674,2698,4372
ST4.03ch02	88314	.	T	A,C	535.19	PASS	AC=8,8;AF=0.200,0.200;AN=40;BaseQRankSum=0.381;DP=97;Dels=0.00;ExcessHet=1.4371;FS=5.481;HaplotypeScore=1.1157;InbreedingCoeff=0.2620;MLEAC=6,6;MLEAF=0.150,0.150;MQ=45.18;MQ0=6;MQRankSum=-1.044;POSITIVE_TRAIN_SITE;QD=17.26;ReadPosRankSum=1.568;SOR=1.399;VQSLOD=3.83;culprit=ReadPosRankSum;SNPEFF_EFFECT=UPSTREAM;SNPEFF_IMPACT=MODIFIER;SNPEFF_FUNCTIONAL_CLASS=NONE;SNPEFF_CODON_CHANGE=2741;SNPEFF_GENE_NAME=PGSC0003DMG400039209;SNPEFF_TRANSCRIPT_ID=PGSC0003DMT400089638;set=variant11	GT:AD:DP:GQ:PL	0/1:7,1:8:99:1460,0,2566,1674,2698,4372	0/1:12,6:18:99:1460,0,2566,1674,2698,4372	0/0:2,0:2:99:1460,0,2566,1674,2698,4372	0/1:1,1:2:99:1460,0,2566,1674,2698,4372
ST4.03ch02	88316	.	G	A	316.71	PASS	AC=6;AF=0.150;AN=40;BaseQRankSum=2.544;DP=97;Dels=0.00;ExcessHet=0.0676;FS=2.362;HaplotypeScore=5.2610;InbreedingCoeff=0.0991;MLEAC=6;MLEAF=0.150;MQ=45.18;MQ0=6;MQRankSum=-1.931;POSITIVE_TRAIN_SITE;QD=10.56;ReadPosRankSum=-0.984;SOR=0.481;VQSLOD=3.86;culprit=ReadPosRankSum;SNPEFF_EFFECT=UPSTREAM;SNPEFF_IMPACT=MODIFIER;SNPEFF_FUNCTIONAL_CLASS=NONE;SNPEFF_CODON_CHANGE=2743;SNPEFF_GENE_NAME=PGSC0003DMG400039209;SNPEFF_TRANSCRIPT_ID=PGSC0003DMT400089638;set=variant11	GT:AD:DP:GQ:PL	0/0:12,0:12:99:1460,0,2566,1674,2698,4372	0/1:19,5:24:99:1460,0,2566,1674,2698,4372	0/1:1,1:2:99:1460,0,2566,1674,2698,4372	0/0:2,0:2:99:1460,0,2566,1674,2698,4372
ST4.03ch02	88319	.	G	T	597.74	PASS	AC=16;AF=0.400;AN=40;BaseQRankSum=1.162;DP=97;Dels=0.00;ExcessHet=0.0232;FS=7.705;HaplotypeScore=3.9053;InbreedingCoeff=0.1514;MLEAC=16;MLEAF=0.400;MQ=45.18;MQ0=6;MQRankSum=-1.063;POSITIVE_TRAIN_SITE;QD=19.28;ReadPosRankSum=1.241;SOR=2.015;VQSLOD=3.93;culprit=ReadPosRankSum;SNPEFF_EFFECT=UPSTREAM;SNPEFF_IMPACT=MODIFIER;SNPEFF_FUNCTIONAL_CLASS=NONE;SNPEFF_CODON_CHANGE=2746;SNPEFF_GENE_NAME=PGSC0003DMG400039209;SNPEFF_TRANSCRIPT_ID=PGSC0003DMT400089638;set=variant11	GT:AD:DP:GQ:PL	0/1:7,5:12:99:1460,0,2566,1674,2698,4372	0/1:14,10:24:99:1460,0,2566,1674,2698,4372	0/0:2,0:2:99:1460,0,2566,1674,2698,4372	0/1:1,1:2:99:1460,0,2566,1674,2698,4372
ST4.03ch02	88324	.	A	T	659.37	PASS	AC=16;AF=0.421;AN=38;BaseQRankSum=-0.683;DP=97;Dels=0.00;ExcessHet=0.0330;FS=6.571;HaplotypeScore=3.8420;InbreedingCoeff=0.1496;MLEAC=13;MLEAF=0.342;MQ=45.18;MQ0=6;MQRankSum=-3.491;POSITIVE_TRAIN_SITE;QD=17.35;ReadPosRankSum=2.058;SOR=1.308;VQSLOD=3.23;culprit=ReadPosRankSum;SNPEFF_EFFECT=UPSTREAM;SNPEFF_IMPACT=MODIFIER;SNPEFF_FUNCTIONAL_CLASS=NONE;SNPEFF_CODON_CHANGE=2751;SNPEFF_GENE_NAME=PGSC0003DMG400039209;SNPEFF_TRANSCRIPT_ID=PGSC0003DMT400089638;set=variant11	GT:AD:DP:GQ:PL	0/1:5,5:10:99:1460,0,2566,1674,2698,4372	0/1:14,10:24:99:1460,0,2566,1674,2698,4372	0/0:2,0:2:99:1460,0,2566,1674,2698,4372	0/1:1,1:2:99:1460,0,2566,1674,2698,4372
ST4.03ch02	88331	.	G	C	315.71	PASS	AC=6;AF=0.150;AN=40;BaseQRankSum=0.597;DP=97;Dels=0.00;ExcessHet=0.0676;FS=2.362;HaplotypeScore=1.1920;InbreedingCoeff=0.0991;MLEAC=6;MLEAF=0.150;MQ=45.18;MQ0=6;MQRankSum=-1.931;POSITIVE_TRAIN_SITE;QD=10.52;ReadPosRankSum=0.210;SOR=0.458;VQSLOD=4.00;culprit=MQRankSum;SNPEFF_EFFECT=UPSTREAM;SNPEFF_IMPACT=MODIFIER;SNPEFF_FUNCTIONAL_CLASS=NONE;SNPEFF_CODON_CHANGE=2758;SNPEFF_GENE_NAME=PGSC0003DMG400039209;SNPEFF_TRANSCRIPT_ID=PGSC0003DMT400089638;set=variant11	GT:AD:DP:GQ:PL	0/0:12,0:12:99:1460,0,2566,1674,2698,4372	0/1:19,5:24:99:1460,0,2566,1674,2698,4372	0/1:1,1:2:99:1460,0,2566,1674,2698,4372	0/0:2,0:2:99:1460,0,2566,1674,2698,4372
ST4.03ch02	88339	.	T	C	597.74	PASS	AC=16;AF=0.400;AN=40;BaseQRankSum=1.261;DP=97;Dels=0.00;ExcessHet=0.0232;FS=7.705;HaplotypeScore=3.0291;InbreedingCoeff=0.1514;MLEAC=16;MLEAF=0.400;MQ=45.18;MQ0=6;MQRankSum=-1.073;POSITIVE_TRAIN_SITE;QD=19.28;ReadPosRankSum=1.766;SOR=2.015;VQSLOD=3.76;culprit=ReadPosRankSum;SNPEFF_EFFECT=UPSTREAM;SNPEFF_IMPACT=MODIFIER;SNPEFF_FUNCTIONAL_CLASS=NONE;SNPEFF_CODON_CHANGE=2766;SNPEFF_GENE_NAME=PGSC0003DMG400039209;SNPEFF_TRANSCRIPT_ID=PGSC0003DMT400089638;set=variant11	GT:AD:DP:GQ:PL	0/1:7,5:12:99:1460,0,2566,1674,2698,4372	0/1:14,10:24:99:1460,0,2566,1674,2698,4372	0/0:2,0:2:99:1460,0,2566,1674,2698,4372	0/1:1,1:2:99:1460,0,2566,1674,2698,4372
ST4.03ch02	88350	.	C	G	282.34	PASS	AC=6;AF=0.158;AN=38;BaseQRankSum=0.014;DP=50;Dels=0.00;ExcessHet=0.0753;FS=0.000;HaplotypeScore=0.6947;InbreedingCoeff=0.1099;MLEAC=6;MLEAF=0.158;MQ=46.61;MQ0=1;MQRankSum=-1.068;QD=20.17;ReadPosRankSum=-2.122;SOR=0.058;VQSLOD=2.33;culprit=ReadPosRankSum;SNPEFF_EFFECT=UPSTREAM;SNPEFF_IMPACT=MODIFIER;SNPEFF_FUNCTIONAL_CLASS=NONE;SNPEFF_CODON_CHANGE=2777;SNPEFF_GENE_NAME=PGSC0003DMG400039209;SNPEFF_TRANSCRIPT_ID=PGSC0003DMT400089638;set=variant11	GT:AD:DP:GQ:PL	0/0:10,0:10:99:1460,0,2566,1674,2698,4372	0/1:19,5:24:99:1460,0,2566,1674,2698,4372	0/1:1,1:2:99:1460,0,2566,1674,2698,4372	0/0:2,0:2:99:1460,0,2566,1674,2698,4372
ST4.03ch02	88480	.	C	T	2689.45	PASS	AC=38;AF=0.559;AN=68;BaseQRankSum=1.300;DP=142;Dels=0.00;ExcessHet=0.0416;FS=0.000;HaplotypeScore=0.1102;InbreedingCoeff=0.1518;MLEAC=37;MLEAF=0.544;MQ=59.79;MQ0=0;MQRankSum=-1.336;POSITIVE_TRAIN_SITE;QD=32.40;ReadPosRankSum=0.029;SOR=0.811;VQSLOD=4.06;culprit=MQRankSum;SNPEFF_EFFECT=UPSTREAM;SNPEFF_IMPACT=MODIFIER;SNPEFF_FUNCTIONAL_CLASS=NONE;SNPEFF_CODON_CHANGE=2907;SNPEFF_GENE_NAME=PGSC0003DMG400039209;SNPEFF_TRANSCRIPT_ID=PGSC0003DMT400089638;set=variant11	GT:AD:DP:GQ:PL	0/1:14,22:36:99:1460,0,2566,1674,2698,4372	0/1:15,13:28:99:1460,0,2566,1674,2698,4372	1/1:0,2:2:99:1460,0,2566,1674,2698,4372	0/1:1,1:2:99:1460,0,2566,1674,2698,4372
ST4.03ch02	88505	.	A	G	2715.09	PASS	AC=37;AF=0.544;AN=68;BaseQRankSum=1.293;DP=143;Dels=0.00;ExcessHet=0.0144;FS=0.000;HaplotypeScore=0.1687;InbreedingCoeff=0.2005;MLEAC=36;MLEAF=0.529;MQ=50.40;MQ0=0;MQRankSum=-10.302;POSITIVE_TRAIN_SITE;QD=32.32;ReadPosRankSum=-0.738;SOR=0.825;VQSLOD=1.75;culprit=MQRankSum;SNPEFF_EFFECT=UPSTREAM;SNPEFF_IMPACT=MODIFIER;SNPEFF_FUNCTIONAL_CLASS=NONE;SNPEFF_CODON_CHANGE=2932;SNPEFF_GENE_NAME=PGSC0003DMG400039209;SNPEFF_TRANSCRIPT_ID=PGSC0003DMT400089638;set=variant11	GT:AD:DP:GQ:PL	0/1:14,22:36:99:1460,0,2566,1674,2698,4372	0/1:16,12:28:99:1460,0,2566,1674,2698,4372	1/1:0,2:2:99:1460,0,2566,1674,2698,4372	0/1:1,1:2:99:1460,0,2566,1674,2698,4372
ST4.03ch02	88560	.	C	A	2754.17	PASS	AC=38;AF=0.559;AN=68;BaseQRankSum=-0.532;DP=143;Dels=0.00;ExcessHet=0.0416;FS=0.000;HaplotypeScore=0.0269;InbreedingCoeff=0.1603;MLEAC=37;MLEAF=0.544;MQ=50.40;MQ0=0;MQRankSum=-10.271;POSITIVE_TRAIN_SITE;QD=32.79;ReadPosRankSum=-1.120;SOR=0.857;VQSLOD=1.76;culprit=ReadPosRankSum;SNPEFF_EFFECT=UPSTREAM;SNPEFF_IMPACT=MODIFIER;SNPEFF_FUNCTIONAL_CLASS=NONE;SNPEFF_CODON_CHANGE=2987;SNPEFF_GENE_NAME=PGSC0003DMG400039209;SNPEFF_TRANSCRIPT_ID=PGSC0003DMT400089638;set=variant11	GT:AD:DP:GQ:PL	0/1:14,22:36:99:1460,0,2566,1674,2698,4372	0/1:15,13:28:99:1460,0,2566,1674,2698,4372	1/1:0,2:2:99:1460,0,2566,1674,2698,4372	0/1:1,1:2:99:1460,0,2566,1674,2698,4372
ST4.03ch02	88568	.	T	A	2808.27	PASS	AC=38;AF=0.559;AN=68;BaseQRankSum=-0.953;DP=143;Dels=0.00;ExcessHet=0.0416;FS=0.000;HaplotypeScore=0.0269;InbreedingCoeff=0.1659;MLEAC=37;MLEAF=0.544;MQ=50.40;MQ0=0;MQRankSum=-10.302;POSITIVE_TRAIN_SITE;QD=33.43;ReadPosRankSum=-0.047;SOR=0.825;VQSLOD=1.74;culprit=MQRankSum;SNPEFF_EFFECT=UPSTREAM;SNPEFF_IMPACT=MODIFIER;SNPEFF_FUNCTIONAL_CLASS=NONE;SNPEFF_CODON_CHANGE=2995;SNPEFF_GENE_NAME=PGSC0003DMG400039209;SNPEFF_TRANSCRIPT_ID=PGSC0003DMT400089638;set=variant11	GT:AD:DP:GQ:PL	0/1:14,22:36:99:1460,0,2566,1674,2698,4372	0/1:15,13:28:99:1460,0,2566,1674,2698,4372	1/1:0,2:2:99:1460,0,2566,1674,2698,4372	0/1:1,1:2:99:1460,0,2566,1674,2698,4372
ST4.03ch02	91671	.	C	T	443.43	PASS	AC=11;AF=0.212;AN=52;BaseQRankSum=1.276;DP=114;Dels=0.00;ExcessHet=0.8020;FS=0.000;HaplotypeScore=0.1480;InbreedingCoeff=-0.1153;MLEAC=12;MLEAF=0.231;MQ=47.70;MQ0=0;MQRankSum=-2.473;POSITIVE_TRAIN_SITE;QD=10.82;ReadPosRankSum=-0.501;SOR=0.764;VQSLOD=3.86;culprit=MQRankSum;SNPEFF_EFFECT=INTERGENIC;SNPEFF_IMPACT=MODIFIER;SNPEFF_FUNCTIONAL_CLASS=NONE;set=variant11	GT:AD:DP:GQ:PL	0/1:14,2:16:99:1460,0,2566,1674,2698,4372	0/1:24,8:32:99:1460,0,2566,1674,2698,4372	0/0:2,0:2:99:1460,0,2566,1674,2698,4372	0/1:1,1:2:99:1460,0,2566,1674,2698,4372
ST4.03ch02	91720	.	A	G	918.89	PASS	AC=22;AF=0.423;AN=52;BaseQRankSum=2.032;DP=115;Dels=0.00;ExcessHet=0.0169;FS=1.733;HaplotypeScore=1.1387;InbreedingCoeff=0.1353;MLEAC=22;MLEAF=0.423;MQ=47.70;MQ0=0;MQRankSum=-5.697;POSITIVE_TRAIN_SITE;QD=11.93;ReadPosRankSum=-1.760;SOR=0.416;VQSLOD=2.31;culprit=ReadPosRankSum;SNPEFF_EFFECT=INTERGENIC;SNPEFF_IMPACT=MODIFIER;SNPEFF_FUNCTIONAL_CLASS=NONE;set=variant11	GT:AD:DP:GQ:PL	0/1:8,8:16:99:1460,0,2566,1674,2698,4372	0/1:19,13:32:99:1460,0,2566,1674,2698,4372	0/1:1,1:2:99:1460,0,2566,1674,2698,4372	0/0:2,0:2:99:1460,0,2566,1674,2698,4372
ST4.03ch02	91728	.	G	A	443.43	PASS	AC=11;AF=0.212;AN=52;BaseQRankSum=-1.004;DP=115;Dels=0.00;ExcessHet=0.8020;FS=0.000;HaplotypeScore=3.5443;InbreedingCoeff=-0.1153;MLEAC=12;MLEAF=0.231;MQ=47.70;MQ0=0;MQRankSum=-2.317;POSITIVE_TRAIN_SITE;QD=9.64;ReadPosRankSum=0.062;SOR=0.802;VQSLOD=3.94;culprit=MQRankSum;SNPEFF_EFFECT=INTERGENIC;SNPEFF_IMPACT=MODIFIER;SNPEFF_FUNCTIONAL_CLASS=NONE;set=variant11	GT:AD:DP:GQ:PL	0/1:14,2:16:99:1460,0,2566,1674,2698,4372	0/1:24,8:32:99:1460,0,2566,1674,2698,4372	0/0:2,0:2:99:1460,0,2566,1674,2698,4372	0/1:1,1:2:99:1460,0,2566,1674,2698,4372
ST4.03ch02	91746	.	G	A	860.39	PASS	AC=21;AF=0.420;AN=50;BaseQRankSum=1.685;DP=112;Dels=0.00;ExcessHet=0.0075;FS=1.794;HaplotypeScore=0.5397;InbreedingCoeff=0.1868;MLEAC=20;MLEAF=0.400;MQ=48.19;MQ0=0;MQRankSum=-3.355;POSITIVE_TRAIN_SITE;QD=12.47;ReadPosRankSum=-0.021;SOR=0.399;VQSLOD=3.67;culprit=MQRankSum;SNPEFF_EFFECT=INTERGENIC;SNPEFF_IMPACT=MODIFIER;SNPEFF_FUNCTIONAL_CLASS=NONE;set=variant11	GT:AD:DP:GQ:PL	0/1:9,7:16:99:1460,0,2566,1674,2698,4372	0/1:17,13:30:99:1460,0,2566,1674,2698,4372	0/1:1,1:2:99:1460,0,2566,1674,2698,4372	0/0:2,0:2:99:1460,0,2566,1674,2698,4372
ST4.03ch02	91780	.	A	C	258.84	PASS	AC=11;AF=0.688;AN=16;BaseQRankSum=-0.720;DP=29;Dels=0.00;ExcessHet=0.1703;FS=0.000;HaplotypeScore=0.0000;MLEAC=11;MLEAF=0.688;MQ=51.16;MQ0=0;MQRankSum=-4.604;POSITIVE_TRAIN_SITE;QD=11.25;ReadPosRankSum=0.764;SOR=0.818;VQSLOD=3.15;culprit=MQRankSum;SNPEFF_EFFECT=INTERGENIC;SNPEFF_IMPACT=MODIFIER;SNPEFF_FUNCTIONAL_CLASS=NONE;set=variant11	GT:AD:DP:GQ:PL	0/1:4,4:8:99:1460,0,2566,1674,2698,4372	1/1:0,4:4:99:1460,0,2566,1674,2698,4372	1/1:0,2:2:99:1460,0,2566,1674,2698,4372	0/1:1,1:2:99:1460,0,2566,1674,2698,4372
ST4.03ch02	91786	.	G	A	296.84	PASS	AC=11;AF=0.688;AN=16;BaseQRankSum=0.060;DP=31;Dels=0.00;ExcessHet=0.1703;FS=0.000;HaplotypeScore=0.2500;MLEAC=11;MLEAF=0.688;MQ=49.50;MQ0=0;MQRankSum=-4.743;POSITIVE_TRAIN_SITE;QD=11.87;ReadPosRankSum=-0.218;SOR=0.804;VQSLOD=3.11;culprit=MQRankSum;SNPEFF_EFFECT=INTERGENIC;SNPEFF_IMPACT=MODIFIER;SNPEFF_FUNCTIONAL_CLASS=NONE;set=variant11	GT:AD:DP:GQ:PL	0/1:4,4:8:99:1460,0,2566,1674,2698,4372	1/1:0,4:4:99:1460,0,2566,1674,2698,4372	1/1:0,2:2:99:1460,0,2566,1674,2698,4372	0/1:1,1:2:99:1460,0,2566,1674,2698,4372
ST4.03ch02	91813	.	C	T	296.84	PASS	AC=11;AF=0.688;AN=16;BaseQRankSum=0.377;DP=31;Dels=0.00;ExcessHet=0.1703;FS=0.000;HaplotypeScore=0.0000;MLEAC=11;MLEAF=0.688;MQ=49.50;MQ0=0;MQRankSum=-4.743;POSITIVE_TRAIN_SITE;QD=11.87;ReadPosRankSum=-0.456;SOR=0.804;VQSLOD=3.08;culprit=MQRankSum;SNPEFF_EFFECT=INTERGENIC;SNPEFF_IMPACT=MODIFIER;SNPEFF_FUNCTIONAL_CLASS=NONE;set=variant11	GT:AD:DP:GQ:PL	0/1:4,4:8:99:1460,0,2566,1674,2698,4372	1/1:0,4:4:99:1460,0,2566,1674,2698,4372	1/1:0,2:2:99:1460,0,2566,1674,2698,4372	0/1:1,1:2:99:1460,0,2566,1674,2698,4372
ST4.03ch02	91837	.	A	G	295.84	PASS	AC=11;AF=0.688;AN=16;BaseQRankSum=0.218;DP=31;Dels=0.00;ExcessHet=0.1703;FS=0.000;HaplotypeScore=0.1145;MLEAC=11;MLEAF=0.688;MQ=49.50;MQ0=0;MQRankSum=-4.743;POSITIVE_TRAIN_SITE;QD=11.83;ReadPosRankSum=0.377;SOR=0.804;VQSLOD=3.12;culprit=MQRankSum;SNPEFF_EFFECT=INTERGENIC;SNPEFF_IMPACT=MODIFIER;SNPEFF_FUNCTIONAL_CLASS=NONE;set=variant11	GT:AD:DP:GQ:PL	0/1:4,4:8:99:1460,0,2566,1674,2698,4372	1/1:0,4:4:99:1460,0,2566,1674,2698,4372	1/1:0,2:2:99:1460,0,2566,1674,2698,4372	0/1:1,1:2:99:1460,0,2566,1674,2698,4372
ST4.03ch02	91841	.	T	C	286.84	PASS	AC=11;AF=0.688;AN=16;BaseQRankSum=-0.456;DP=31;Dels=0.00;ExcessHet=0.1703;FS=0.000;HaplotypeScore=0.1145;MLEAC=11;MLEAF=0.688;MQ=49.50;MQ0=0;MQRankSum=-4.743;POSITIVE_TRAIN_SITE;QD=11.47;ReadPosRankSum=-0.179;SOR=0.804;VQSLOD=3.11;culprit=MQRankSum;SNPEFF_EFFECT=INTERGENIC;SNPEFF_IMPACT=MODIFIER;SNPEFF_FUNCTIONAL_CLASS=NONE;set=variant11	GT:AD:DP:GQ:PL	0/1:4,4:8:99:1460,0,2566,1674,2698,4372	1/1:0,4:4:99:1460,0,2566,1674,2698,4372	1/1:0,2:2:99:1460,0,2566,1674,2698,4372	0/1:1,1:2:99:1460,0,2566,1674,2698,4372
ST4.03ch02	91865	.	A	G	296.84	PASS	AC=11;AF=0.688;AN=16;BaseQRankSum=-1.171;DP=31;Dels=0.00;ExcessHet=0.1703;FS=0.000;HaplotypeScore=0.0000;MLEAC=11;MLEAF=0.688;MQ=49.50;MQ0=0;MQRankSum=-4.743;POSITIVE_TRAIN_SITE;QD=11.87;ReadPosRankSum=0.060;SOR=0.804;VQSLOD=3.12;culprit=MQRankSum;SNPEFF_EFFECT=INTERGENIC;SNPEFF_IMPACT=MODIFIER;SNPEFF_FUNCTIONAL_CLASS=NONE;set=variant11	GT:AD:DP:GQ:PL	0/1:4,4:8:99:1460,0,2566,1674,2698,4372	1/1:0,4:4:99:1460,0,2566,1674,2698,4372	1/1:0,2:2:99:1460,0,2566,1674,2698,4372	0/1:1,1:2:99:1460,0,2566,1674,2698,4372
ST4.03ch02	92451	.	G	A	27245.64	PASS	AC=47;AF=0.560;AN=84;BaseQRankSum=-0.313;DP=1385;Dels=0.00;ExcessHet=5.6861;FS=0.000;HaplotypeScore=1.1567;InbreedingCoeff=-0.1109;MLEAC=47;MLEAF=0.560;MQ=59.50;MQ0=0;MQRankSum=-2.022;POSITIVE_TRAIN_SITE;QD=22.17;ReadPosRankSum=-0.290;SOR=0.811;VQSLOD=3.97;culprit=MQRankSum;SNPEFF_EFFECT=INTERGENIC;SNPEFF_IMPACT=MODIFIER;SNPEFF_FUNCTIONAL_CLASS=NONE;set=variant11	GT:AD:DP:GQ:PL	0/1:13,27:40:99:1460,0,2566,1674,2698,4372	0/1:23,17:40:99:1460,0,2566,1674,2698,4372	1/1:0,2:2:99:1460,0,2566,1674,2698,4372	0/1:1,1:2:99:1460,0,2566,1674,2698,4372
ST4.03ch02	92509	.	T	C	20605.86	PASS	AC=47;AF=0.560;AN=84;BaseQRankSum=-5.891;DP=1361;Dels=0.00;ExcessHet=5.6861;FS=0.000;HaplotypeScore=5.0868;InbreedingCoeff=-0.1075;MLEAC=47;MLEAF=0.560;MQ=59.77;MQ0=0;MQRankSum=-1.790;POSITIVE_TRAIN_SITE;QD=17.19;ReadPosRankSum=0.261;SOR=0.767;VQSLOD=4.02;culprit=MQRankSum;SNPEFF_EFFECT=INTERGENIC;SNPEFF_IMPACT=MODIFIER;SNPEFF_FUNCTIONAL_CLASS=NONE;set=variant11	GT:AD:DP:GQ:PL	0/1:13,27:40:99:1460,0,2566,1674,2698,4372	0/1:23,17:40:99:1460,0,2566,1674,2698,4372	1/1:0,2:2:99:1460,0,2566,1674,2698,4372	0/1:1,1:2:99:1460,0,2566,1674,2698,4372
ST4.03ch02	92703	.	A	T	729.72	PASS	AC=21;AF=0.656;AN=32;BaseQRankSum=0.052;DP=34;Dels=0.00;ExcessHet=0.0016;FS=0.000;HaplotypeScore=0.1717;InbreedingCoeff=0.4075;MLEAC=22;MLEAF=0.688;MQ=60.00;MQ0=0;MQRankSum=-0.017;POSITIVE_TRAIN_SITE;QD=29.01;ReadPosRankSum=0.612;SOR=1.085;VQSLOD=4.01;culprit=MQRankSum;SNPEFF_EFFECT=INTERGENIC;SNPEFF_IMPACT=MODIFIER;SNPEFF_FUNCTIONAL_CLASS=NONE;set=variant11	GT:AD:DP:GQ:PL	0/1:4,12:16:99:1460,0,2566,1674,2698,4372	0/1:5,7:12:99:1460,0,2566,1674,2698,4372	1/1:0,2:2:99:1460,0,2566,1674,2698,4372	0/0:2,0:2:99:1460,0,2566,1674,2698,4372
ST4.03ch02	92789	.	C	T	753.72	PASS	AC=21;AF=0.656;AN=32;BaseQRankSum=1.207;DP=34;Dels=0.00;ExcessHet=0.0016;FS=0.000;HaplotypeScore=0.0000;InbreedingCoeff=0.4075;MLEAC=22;MLEAF=0.688;MQ=60.00;MQ0=0;MQRankSum=1.452;QD=28.14;ReadPosRankSum=-1.102;SOR=1.085;VQSLOD=2.42;culprit=ReadPosRankSum;SNPEFF_EFFECT=INTERGENIC;SNPEFF_IMPACT=MODIFIER;SNPEFF_FUNCTIONAL_CLASS=NONE;set=variant11	GT:AD:DP:GQ:PL	0/1:4,12:16:99:1460,0,2566,1674,2698,4372	0/1:5,7:12:99:1460,0,2566,1674,2698,4372	1/1:0,2:2:99:1460,0,2566,1674,2698,4372	0/0:2,0:2:99:1460,0,2566,1674,2698,4372
ST4.03ch02	93611	.	G	T	212.32	PASS	AC=8;AF=0.571;AN=14;BaseQRankSum=1.001;DP=9;Dels=0.00;ExcessHet=0.0254;FS=0.000;HaplotypeScore=0.0000;MLEAC=9;MLEAF=0.643;MQ=60.00;MQ0=0;MQRankSum=-1.203;POSITIVE_TRAIN_SITE;QD=24.72;ReadPosRankSum=-0.248;SOR=1.402;VQSLOD=4.06;culprit=ReadPosRankSum;SNPEFF_EFFECT=INTERGENIC;SNPEFF_IMPACT=MODIFIER;SNPEFF_FUNCTIONAL_CLASS=NONE;set=variant11	GT:AD:DP:GQ:PL	1/1:0,4:4:99:1460,0,2566,1674,2698,4372	0/1:4,2:6:99:1460,0,2566,1674,2698,4372	1/1:0,2:2:99:1460,0,2566,1674,2698,4372	0/0:2,0:2:99:1460,0,2566,1674,2698,4372
ST4.03ch02	97172	.	G	A	10967.38	PASS	AC=49;AF=0.583;AN=84;BaseQRankSum=-0.266;DP=458;Dels=0.00;ExcessHet=1.5882;FS=0.000;HaplotypeScore=0.1784;InbreedingCoeff=0.0384;MLEAC=49;MLEAF=0.583;MQ=59.83;MQ0=0;MQRankSum=-0.490;POSITIVE_TRAIN_SITE;QD=27.98;ReadPosRankSum=-0.721;SOR=1.322;VQSLOD=4.00;culprit=ReadPosRankSum;SNPEFF_EFFECT=INTERGENIC;SNPEFF_IMPACT=MODIFIER;SNPEFF_FUNCTIONAL_CLASS=NONE;set=variant11	GT:AD:DP:GQ:PL	0/1:11,29:40:99:1460,0,2566,1674,2698,4372	0/1:23,17:40:99:1460,0,2566,1674,2698,4372	1/1:0,2:2:99:1460,0,2566,1674,2698,4372	0/1:1,1:2:99:1460,0,2566,1674,2698,4372
ST4.03ch02	97202	.	A	G	10776.9	PASS	AC=49;AF=0.583;AN=84;BaseQRankSum=3.453;DP=457;Dels=0.00;ExcessHet=1.5882;FS=0.000;HaplotypeScore=0.3508;InbreedingCoeff=0.0511;MLEAC=49;MLEAF=0.583;MQ=59.86;MQ0=0;MQRankSum=-0.278;POSITIVE_TRAIN_SITE;QD=27.56;ReadPosRankSum=-1.575;SOR=1.331;VQSLOD=3.75;culprit=ReadPosRankSum;SNPEFF_EFFECT=INTERGENIC;SNPEFF_IMPACT=MODIFIER;SNPEFF_FUNCTIONAL_CLASS=NONE;set=variant11	GT:AD:DP:GQ:PL	0/1:11,29:40:99:1460,0,2566,1674,2698,4372	0/1:23,17:40:99:1460,0,2566,1674,2698,4372	1/1:0,2:2:99:1460,0,2566,1674,2698,4372	0/1:1,1:2:99:1460,0,2566,1674,2698,4372
ST4.03ch02	97525	.	A	T	5917.41	PASS	AC=35;AF=0.417;AN=84;BaseQRankSum=3.530;DP=451;Dels=0.00;ExcessHet=1.5882;FS=0.000;HaplotypeScore=0.2637;InbreedingCoeff=0.0383;MLEAC=35;MLEAF=0.417;MQ=59.87;MQ0=0;MQRankSum=-0.157;POSITIVE_TRAIN_SITE;QD=20.84;ReadPosRankSum=-0.710;SOR=0.312;VQSLOD=3.98;culprit=ReadPosRankSum;SNPEFF_EFFECT=INTERGENIC;SNPEFF_IMPACT=MODIFIER;SNPEFF_FUNCTIONAL_CLASS=NONE;set=variant11	GT:AD:DP:GQ:PL	0/1:29,11:40:99:1460,0,2566,1674,2698,4372	0/1:17,23:40:99:1460,0,2566,1674,2698,4372	0/0:2,0:2:99:1460,0,2566,1674,2698,4372	0/1:1,1:2:99:1460,0,2566,1674,2698,4372
ST4.03ch02	104030	.	C	T	264.52	PASS	AC=7;AF=0.250;AN=28;BaseQRankSum=-0.678;DP=23;Dels=0.00;ExcessHet=0.0147;FS=0.000;HaplotypeScore=0.0000;InbreedingCoeff=0.2723;MLEAC=7;MLEAF=0.250;MQ=42.75;MQ0=0;MQRankSum=-1.323;POSITIVE_TRAIN_SITE;QD=33.06;ReadPosRankSum=-0.420;SOR=0.275;VQSLOD=4.03;culprit=ReadPosRankSum;SNPEFF_EFFECT=UPSTREAM;SNPEFF_IMPACT=MODIFIER;SNPEFF_FUNCTIONAL_CLASS=NONE;SNPEFF_CODON_CHANGE=3975;SNPEFF_GENE_NAME=PGSC0003DMG400046296;SNPEFF_TRANSCRIPT_ID=PGSC0003DMT400096725;set=variant11	GT:AD:DP:GQ:PL	0/1:13,3:16:99:1460,0,2566,1674,2698,4372	0/1:6,2:8:99:1460,0,2566,1674,2698,4372	1/1:0,2:2:99:1460,0,2566,1674,2698,4372	0/0:2,0:2:99:1460,0,2566,1674,2698,4372
ST4.03ch02	104070	.	A	G	24052.46	PASS	AC=54;AF=0.643;AN=84;BaseQRankSum=-1.298;DP=750;Dels=0.00;ExcessHet=6.6842;FS=0.000;HaplotypeScore=1.4099;InbreedingCoeff=-0.1525;MLEAC=54;MLEAF=0.643;MQ=42.83;MQ0=0;MQRankSum=-11.458;POSITIVE_TRAIN_SITE;QD=33.41;ReadPosRankSum=1.248;SOR=3.228;VQSLOD=1.69;culprit=ReadPosRankSum;SNPEFF_EFFECT=UPSTREAM;SNPEFF_IMPACT=MODIFIER;SNPEFF_FUNCTIONAL_CLASS=NONE;SNPEFF_CODON_CHANGE=3935;SNPEFF_GENE_NAME=PGSC0003DMG400046296;SNPEFF_TRANSCRIPT_ID=PGSC0003DMT400096725;set=variant11	GT:AD:DP:GQ:PL	0/1:10,30:40:99:1460,0,2566,1674,2698,4372	0/1:19,21:40:99:1460,0,2566,1674,2698,4372	1/1:0,2:2:99:1460,0,2566,1674,2698,4372	0/1:1,1:2:99:1460,0,2566,1674,2698,4372
ST4.03ch02	104076	.	C	T	24727.47	PASS	AC=59;AF=0.702;AN=84;BaseQRankSum=-0.092;DP=750;Dels=0.00;ExcessHet=4.6820;FS=0.000;HaplotypeScore=1.8274;InbreedingCoeff=-0.0879;MLEAC=60;MLEAF=0.714;MQ=42.83;MQ0=0;MQRankSum=-15.741;POSITIVE_TRAIN_SITE;QD=34.11;ReadPosRankSum=-0.044;SOR=3.638;VQSLOD=1.62;culprit=MQRankSum;SNPEFF_EFFECT=UPSTREAM;SNPEFF_IMPACT=MODIFIER;SNPEFF_FUNCTIONAL_CLASS=NONE;SNPEFF_CODON_CHANGE=3929;SNPEFF_GENE_NAME=PGSC0003DMG400046296;SNPEFF_TRANSCRIPT_ID=PGSC0003DMT400096725;set=variant11	GT:AD:DP:GQ:PL	0/1:8,32:40:99:1460,0,2566,1674,2698,4372	0/1:16,24:40:99:1460,0,2566,1674,2698,4372	1/1:0,2:2:99:1460,0,2566,1674,2698,4372	0/1:1,1:2:99:1460,0,2566,1674,2698,4372
ST4.03ch02	104092	.	G	A	7067.83	PASS	AC=27;AF=0.321;AN=84;BaseQRankSum=4.544;DP=753;Dels=0.00;ExcessHet=11.9537;FS=0.000;HaplotypeScore=1.4867;InbreedingCoeff=-0.2781;MLEAC=27;MLEAF=0.321;MQ=42.83;MQ0=0;MQRankSum=-3.392;POSITIVE_TRAIN_SITE;QD=14.28;ReadPosRankSum=-0.985;SOR=0.018;VQSLOD=3.52;culprit=ReadPosRankSum;SNPEFF_EFFECT=UPSTREAM;SNPEFF_IMPACT=MODIFIER;SNPEFF_FUNCTIONAL_CLASS=NONE;SNPEFF_CODON_CHANGE=3913;SNPEFF_GENE_NAME=PGSC0003DMG400046296;SNPEFF_TRANSCRIPT_ID=PGSC0003DMT400096725;set=variant11	GT:AD:DP:GQ:PL	0/1:23,17:40:99:1460,0,2566,1674,2698,4372	0/1:31,9:40:99:1460,0,2566,1674,2698,4372	0/1:1,1:2:99:1460,0,2566,1674,2698,4372	0/0:2,0:2:99:1460,0,2566,1674,2698,4372
ST4.03ch02	104106	.	G	T	24200.09	PASS	AC=54;AF=0.643;AN=84;BaseQRankSum=0.792;DP=753;Dels=0.00;ExcessHet=6.6842;FS=0.000;HaplotypeScore=3.6632;InbreedingCoeff=-0.1363;MLEAC=55;MLEAF=0.655;MQ=42.83;MQ0=0;MQRankSum=-11.709;POSITIVE_TRAIN_SITE;QD=33.47;ReadPosRankSum=-0.252;SOR=1.365;VQSLOD=1.72;culprit=MQRankSum;SNPEFF_EFFECT=UPSTREAM;SNPEFF_IMPACT=MODIFIER;SNPEFF_FUNCTIONAL_CLASS=NONE;SNPEFF_CODON_CHANGE=3899;SNPEFF_GENE_NAME=PGSC0003DMG400046296;SNPEFF_TRANSCRIPT_ID=PGSC0003DMT400096725;set=variant11	GT:AD:DP:GQ:PL	0/1:10,30:40:99:1460,0,2566,1674,2698,4372	0/1:19,21:40:99:1460,0,2566,1674,2698,4372	1/1:0,2:2:99:1460,0,2566,1674,2698,4372	0/1:1,1:2:99:1460,0,2566,1674,2698,4372
ST4.03ch02	104115	.	G	A	6972.83	PASS	AC=27;AF=0.321;AN=84;BaseQRankSum=1.413;DP=753;Dels=0.00;ExcessHet=11.9537;FS=0.000;HaplotypeScore=6.6145;InbreedingCoeff=-0.2781;MLEAC=27;MLEAF=0.321;MQ=42.83;MQ0=0;MQRankSum=-3.396;POSITIVE_TRAIN_SITE;QD=14.03;ReadPosRankSum=0.718;SOR=0.899;VQSLOD=3.63;culprit=MQRankSum;SNPEFF_EFFECT=UPSTREAM;SNPEFF_IMPACT=MODIFIER;SNPEFF_FUNCTIONAL_CLASS=NONE;SNPEFF_CODON_CHANGE=3890;SNPEFF_GENE_NAME=PGSC0003DMG400046296;SNPEFF_TRANSCRIPT_ID=PGSC0003DMT400096725;set=variant11	GT:AD:DP:GQ:PL	0/1:23,17:40:99:1460,0,2566,1674,2698,4372	0/1:31,9:40:99:1460,0,2566,1674,2698,4372	0/1:1,1:2:99:1460,0,2566,1674,2698,4372	0/0:2,0:2:99:1460,0,2566,1674,2698,4372
ST4.03ch02	104152	.	C	T	3122.77	PASS	AC=25;AF=0.321;AN=78;BaseQRankSum=1.612;DP=363;Dels=0.00;ExcessHet=17.5001;FS=0.000;HaplotypeScore=0.1751;InbreedingCoeff=-0.3968;MLEAC=24;MLEAF=0.308;MQ=59.06;MQ0=0;MQRankSum=2.206;POSITIVE_TRAIN_SITE;QD=15.01;ReadPosRankSum=-14.033;SOR=0.125;VQSLOD=1.84;culprit=ReadPosRankSum;SNPEFF_EFFECT=UPSTREAM;SNPEFF_IMPACT=MODIFIER;SNPEFF_FUNCTIONAL_CLASS=NONE;SNPEFF_CODON_CHANGE=3853;SNPEFF_GENE_NAME=PGSC0003DMG400046296;SNPEFF_TRANSCRIPT_ID=PGSC0003DMT400096725;set=variant11	GT:AD:DP:GQ:PL	0/1:25,9:34:99:1460,0,2566,1674,2698,4372	0/1:25,15:40:99:1460,0,2566,1674,2698,4372	0/0:2,0:2:99:1460,0,2566,1674,2698,4372	0/1:1,1:2:99:1460,0,2566,1674,2698,4372
ST4.03ch02	105404	.	T	C	77773.61	PASS	AC=49;AF=0.583;AN=84;BaseQRankSum=3.384;DP=3274;Dels=0.00;ExcessHet=6.2079;FS=0.000;HaplotypeScore=1.9851;InbreedingCoeff=-0.1281;MLEAC=49;MLEAF=0.583;MQ=59.91;MQ0=2;MQRankSum=0.630;POSITIVE_TRAIN_SITE;QD=25.69;ReadPosRankSum=-0.917;SOR=1.333;VQSLOD=3.84;culprit=ReadPosRankSum;SNPEFF_EFFECT=UPSTREAM;SNPEFF_IMPACT=MODIFIER;SNPEFF_FUNCTIONAL_CLASS=NONE;SNPEFF_CODON_CHANGE=2601;SNPEFF_GENE_NAME=PGSC0003DMG400046296;SNPEFF_TRANSCRIPT_ID=PGSC0003DMT400096725;set=variant11	GT:AD:DP:GQ:PL	0/1:13,27:40:99:1460,0,2566,1674,2698,4372	0/1:21,19:40:99:1460,0,2566,1674,2698,4372	1/1:0,2:2:99:1460,0,2566,1674,2698,4372	0/1:1,1:2:99:1460,0,2566,1674,2698,4372
ST4.03ch02	105483	.	A	G	79376.17	PASS	AC=49;AF=0.583;AN=84;BaseQRankSum=0.292;DP=3297;Dels=0.00;ExcessHet=6.2079;FS=0.000;HaplotypeScore=1.3185;InbreedingCoeff=-0.1097;MLEAC=49;MLEAF=0.583;MQ=59.92;MQ0=0;MQRankSum=0.337;POSITIVE_TRAIN_SITE;QD=26.02;ReadPosRankSum=2.965;SOR=1.344;VQSLOD=3.06;culprit=ReadPosRankSum;SNPEFF_EFFECT=UPSTREAM;SNPEFF_IMPACT=MODIFIER;SNPEFF_FUNCTIONAL_CLASS=NONE;SNPEFF_CODON_CHANGE=2522;SNPEFF_GENE_NAME=PGSC0003DMG400046296;SNPEFF_TRANSCRIPT_ID=PGSC0003DMT400096725;set=variant11	GT:AD:DP:GQ:PL	0/1:13,27:40:99:1460,0,2566,1674,2698,4372	0/1:21,19:40:99:1460,0,2566,1674,2698,4372	1/1:0,2:2:99:1460,0,2566,1674,2698,4372	0/1:1,1:2:99:1460,0,2566,1674,2698,4372
ST4.03ch02	105579	.	G	T	342.49	PASS	AC=11;AF=0.500;AN=22;BaseQRankSum=-0.083;DP=55;Dels=0.00;ExcessHet=0.0171;FS=0.000;HaplotypeScore=1.0638;InbreedingCoeff=0.2757;MLEAC=8;MLEAF=0.364;MQ=39.93;MQ0=1;MQRankSum=3.096;POSITIVE_TRAIN_SITE;QD=13.17;ReadPosRankSum=1.076;SOR=0.092;VQSLOD=3.01;culprit=MQRankSum;SNPEFF_EFFECT=UPSTREAM;SNPEFF_IMPACT=MODIFIER;SNPEFF_FUNCTIONAL_CLASS=NONE;SNPEFF_CODON_CHANGE=2426;SNPEFF_GENE_NAME=PGSC0003DMG400046296;SNPEFF_TRANSCRIPT_ID=PGSC0003DMT400096725;set=variant11	GT:AD:DP:GQ:PL	0/1:4,6:10:99:1460,0,2566,1674,2698,4372	0/1:5,3:8:99:1460,0,2566,1674,2698,4372	1/1:0,2:2:99:1460,0,2566,1674,2698,4372	0/0:2,0:2:99:1460,0,2566,1674,2698,4372
ST4.03ch02	105613	.	T	C	41.31	PASS	AC=3;AF=0.150;AN=20;BaseQRankSum=1.368;DP=52;Dels=0.00;ExcessHet=0.3572;FS=0.000;HaplotypeScore=1.9771;InbreedingCoeff=0.0245;MLEAC=3;MLEAF=0.150;MQ=40.44;MQ0=1;MQRankSum=-4.708;POSITIVE_TRAIN_SITE;QD=6.89;ReadPosRankSum=1.617;SOR=3.180;VQSLOD=2.92;culprit=ReadPosRankSum;SNPEFF_EFFECT=UPSTREAM;SNPEFF_IMPACT=MODIFIER;SNPEFF_FUNCTIONAL_CLASS=NONE;SNPEFF_CODON_CHANGE=2392;SNPEFF_GENE_NAME=PGSC0003DMG400046296;SNPEFF_TRANSCRIPT_ID=PGSC0003DMT400096725;set=variant11	GT:AD:DP:GQ:PL	0/1:6,2:8:99:1460,0,2566,1674,2698,4372	0/0:8,0:8:99:1460,0,2566,1674,2698,4372	0/0:2,0:2:99:1460,0,2566,1674,2698,4372	0/1:1,1:2:99:1460,0,2566,1674,2698,4372
ST4.03ch02	105617	.	T	C	43.31	PASS	AC=3;AF=0.150;AN=20;BaseQRankSum=-0.737;DP=51;Dels=0.00;ExcessHet=0.3572;FS=0.000;HaplotypeScore=1.7274;InbreedingCoeff=0.0245;MLEAC=3;MLEAF=0.150;MQ=40.81;MQ0=1;MQRankSum=-4.554;POSITIVE_TRAIN_SITE;QD=10.83;ReadPosRankSum=1.077;SOR=3.014;VQSLOD=3.12;culprit=MQRankSum;SNPEFF_EFFECT=UPSTREAM;SNPEFF_IMPACT=MODIFIER;SNPEFF_FUNCTIONAL_CLASS=NONE;SNPEFF_CODON_CHANGE=2388;SNPEFF_GENE_NAME=PGSC0003DMG400046296;SNPEFF_TRANSCRIPT_ID=PGSC0003DMT400096725;set=variant11	GT:AD:DP:GQ:PL	0/1:6,2:8:99:1460,0,2566,1674,2698,4372	0/0:8,0:8:99:1460,0,2566,1674,2698,4372	0/0:2,0:2:99:1460,0,2566,1674,2698,4372	0/1:1,1:2:99:1460,0,2566,1674,2698,4372
ST4.03ch02	106568	.	G	A	5415.9	PASS	AC=58;AF=0.906;AN=64;BaseQRankSum=0.340;DP=151;Dels=0.00;ExcessHet=0.0254;FS=0.000;HaplotypeScore=0.4923;InbreedingCoeff=0.2088;MLEAC=59;MLEAF=0.922;MQ=38.76;MQ0=1;MQRankSum=4.154;POSITIVE_TRAIN_SITE;QD=32.24;ReadPosRankSum=-3.777;SOR=4.572;VQSLOD=1.88;culprit=ReadPosRankSum;SNPEFF_EFFECT=UPSTREAM;SNPEFF_IMPACT=MODIFIER;SNPEFF_FUNCTIONAL_CLASS=NONE;SNPEFF_CODON_CHANGE=1437;SNPEFF_GENE_NAME=PGSC0003DMG400046296;SNPEFF_TRANSCRIPT_ID=PGSC0003DMT400096725;set=variant11	GT:AD:DP:GQ:PL	0/1:3,31:34:99:1460,0,2566,1674,2698,4372	0/1:2,24:26:99:1460,0,2566,1674,2698,4372	1/1:0,2:2:99:1460,0,2566,1674,2698,4372	0/1:1,1:2:99:1460,0,2566,1674,2698,4372
ST4.03ch02	106571	.	G	A	107.0	PASS	AC=6;AF=0.094;AN=64;BaseQRankSum=1.518;DP=151;Dels=0.00;ExcessHet=0.0254;FS=0.000;HaplotypeScore=0.4715;InbreedingCoeff=0.2090;MLEAC=5;MLEAF=0.078;MQ=38.76;MQ0=1;MQRankSum=0.209;POSITIVE_TRAIN_SITE;QD=32.21;ReadPosRankSum=0.241;SOR=0.002;VQSLOD=4.01;culprit=MQRankSum;SNPEFF_EFFECT=UPSTREAM;SNPEFF_IMPACT=MODIFIER;SNPEFF_FUNCTIONAL_CLASS=NONE;SNPEFF_CODON_CHANGE=1434;SNPEFF_GENE_NAME=PGSC0003DMG400046296;SNPEFF_TRANSCRIPT_ID=PGSC0003DMT400096725;set=variant11	GT:AD:DP:GQ:PL	0/1:31,3:34:99:1460,0,2566,1674,2698,4372	0/1:24,2:26:99:1460,0,2566,1674,2698,4372	0/0:2,0:2:99:1460,0,2566,1674,2698,4372	0/1:1,1:2:99:1460,0,2566,1674,2698,4372
ST4.03ch02	106587	.	C	A	103.0	PASS	AC=6;AF=0.094;AN=64;BaseQRankSum=-0.660;DP=153;Dels=0.00;ExcessHet=0.0254;FS=0.000;HaplotypeScore=0.0779;InbreedingCoeff=0.2090;MLEAC=5;MLEAF=0.078;MQ=38.51;MQ0=2;MQRankSum=0.764;POSITIVE_TRAIN_SITE;QD=35.85;ReadPosRankSum=-0.244;SOR=0.002;VQSLOD=3.91;culprit=MQRankSum;SNPEFF_EFFECT=UPSTREAM;SNPEFF_IMPACT=MODIFIER;SNPEFF_FUNCTIONAL_CLASS=NONE;SNPEFF_CODON_CHANGE=1418;SNPEFF_GENE_NAME=PGSC0003DMG400046296;SNPEFF_TRANSCRIPT_ID=PGSC0003DMT400096725;set=variant11	GT:AD:DP:GQ:PL	0/1:31,3:34:99:1460,0,2566,1674,2698,4372	0/1:24,2:26:99:1460,0,2566,1674,2698,4372	0/0:2,0:2:99:1460,0,2566,1674,2698,4372	0/1:1,1:2:99:1460,0,2566,1674,2698,4372
ST4.03ch02	107402	.	C	G	2438.85	PASS	AC=44;AF=0.611;AN=72;BaseQRankSum=-0.582;DP=109;Dels=0.00;ExcessHet=0.0297;FS=0.000;HaplotypeScore=0.2091;InbreedingCoeff=0.1077;MLEAC=45;MLEAF=0.625;MQ=47.63;MQ0=0;MQRankSum=-8.223;POSITIVE_TRAIN_SITE;QD=35.26;ReadPosRankSum=1.326;SOR=1.365;VQSLOD=1.76;culprit=ReadPosRankSum;SNPEFF_EFFECT=UPSTREAM;SNPEFF_IMPACT=MODIFIER;SNPEFF_FUNCTIONAL_CLASS=NONE;SNPEFF_CODON_CHANGE=603;SNPEFF_GENE_NAME=PGSC0003DMG400046296;SNPEFF_TRANSCRIPT_ID=PGSC0003DMT400096725;set=variant11	GT:AD:DP:GQ:PL	0/1:12,26:38:99:1460,0,2566,1674,2698,4372	0/1:15,15:30:99:1460,0,2566,1674,2698,4372	1/1:0,2:2:99:1460,0,2566,1674,2698,4372	0/1:1,1:2:99:1460,0,2566,1674,2698,4372
ST4.03ch02	107458	.	G	A	2553.86	PASS	AC=45;AF=0.608;AN=74;BaseQRankSum=-0.890;DP=107;Dels=0.00;ExcessHet=0.0069;FS=0.000;HaplotypeScore=0.1733;InbreedingCoeff=0.1518;MLEAC=46;MLEAF=0.622;MQ=57.12;MQ0=0;MQRankSum=-7.395;POSITIVE_TRAIN_SITE;QD=25.69;ReadPosRankSum=-0.353;SOR=1.380;VQSLOD=1.91;culprit=MQRankSum;SNPEFF_EFFECT=UPSTREAM;SNPEFF_IMPACT=MODIFIER;SNPEFF_FUNCTIONAL_CLASS=NONE;SNPEFF_CODON_CHANGE=547;SNPEFF_GENE_NAME=PGSC0003DMG400046296;SNPEFF_TRANSCRIPT_ID=PGSC0003DMT400096725;set=variant11	GT:AD:DP:GQ:PL	0/1:12,26:38:99:1460,0,2566,1674,2698,4372	0/1:16,16:32:99:1460,0,2566,1674,2698,4372	1/1:0,2:2:99:1460,0,2566,1674,2698,4372	0/1:1,1:2:99:1460,0,2566,1674,2698,4372
ST4.03ch02	109649	.	C	T	49.89	PASS	AC=3;AF=0.083;AN=36;BaseQRankSum=0.789;DP=37;Dels=0.00;ExcessHet=0.1902;FS=0.000;HaplotypeScore=0.5909;InbreedingCoeff=0.0181;MLEAC=3;MLEAF=0.083;MQ=53.66;MQ0=2;MQRankSum=-2.489;POSITIVE_TRAIN_SITE;QD=12.47;ReadPosRankSum=-2.004;SOR=0.015;VQSLOD=3.39;culprit=ReadPosRankSum;SNPEFF_EFFECT=DOWNSTREAM;SNPEFF_IMPACT=MODIFIER;SNPEFF_FUNCTIONAL_CLASS=NONE;SNPEFF_CODON_CHANGE=563;SNPEFF_GENE_NAME=PGSC0003DMG400046296;SNPEFF_TRANSCRIPT_ID=PGSC0003DMT400096725;set=variant11	GT:AD:DP:GQ:PL	0/0:16,0:16:99:1460,0,2566,1674,2698,4372	0/1:14,2:16:99:1460,0,2566,1674,2698,4372	0/1:1,1:2:99:1460,0,2566,1674,2698,4372	0/0:2,0:2:99:1460,0,2566,1674,2698,4372
ST4.03ch02	109650	.	C	T	46.89	PASS	AC=3;AF=0.083;AN=36;BaseQRankSum=-1.457;DP=37;Dels=0.00;ExcessHet=0.1902;FS=0.000;HaplotypeScore=0.5909;InbreedingCoeff=0.0181;MLEAC=3;MLEAF=0.083;MQ=53.66;MQ0=2;MQRankSum=-2.489;POSITIVE_TRAIN_SITE;QD=11.72;ReadPosRankSum=-1.397;SOR=0.015;VQSLOD=3.64;culprit=ReadPosRankSum;SNPEFF_EFFECT=DOWNSTREAM;SNPEFF_IMPACT=MODIFIER;SNPEFF_FUNCTIONAL_CLASS=NONE;SNPEFF_CODON_CHANGE=564;SNPEFF_GENE_NAME=PGSC0003DMG400046296;SNPEFF_TRANSCRIPT_ID=PGSC0003DMT400096725;set=variant11	GT:AD:DP:GQ:PL	0/0:16,0:16:99:1460,0,2566,1674,2698,4372	0/1:14,2:16:99:1460,0,2566,1674,2698,4372	0/1:1,1:2:99:1460,0,2566,1674,2698,4372	0/0:2,0:2:99:1460,0,2566,1674,2698,4372
ST4.03ch02	109659	.	A	G	98.93	PASS	AC=7;AF=0.194;AN=36;BaseQRankSum=0.655;DP=37;Dels=0.00;ExcessHet=0.0064;FS=0.000;HaplotypeScore=0.5959;InbreedingCoeff=0.2130;MLEAC=6;MLEAF=0.167;MQ=53.66;MQ0=2;MQRankSum=-3.817;POSITIVE_TRAIN_SITE;QD=24.73;ReadPosRankSum=-1.107;SOR=0.073;VQSLOD=3.34;culprit=ReadPosRankSum;SNPEFF_EFFECT=DOWNSTREAM;SNPEFF_IMPACT=MODIFIER;SNPEFF_FUNCTIONAL_CLASS=NONE;SNPEFF_CODON_CHANGE=573;SNPEFF_GENE_NAME=PGSC0003DMG400046296;SNPEFF_TRANSCRIPT_ID=PGSC0003DMT400096725;set=variant11	GT:AD:DP:GQ:PL	0/1:14,2:16:99:1460,0,2566,1674,2698,4372	0/1:14,2:16:99:1460,0,2566,1674,2698,4372	0/1:1,1:2:99:1460,0,2566,1674,2698,4372	1/1:0,2:2:99:1460,0,2566,1674,2698,4372
ST4.03ch02	109812	.	T	A	918.01	PASS	AC=31;AF=0.674;AN=46;BaseQRankSum=0.680;DP=52;Dels=0.00;ExcessHet=0.0024;FS=6.054;HaplotypeScore=0.1593;InbreedingCoeff=0.2477;MLEAC=30;MLEAF=0.652;MQ=59.42;MQ0=1;MQRankSum=-0.020;POSITIVE_TRAIN_SITE;QD=29.61;ReadPosRankSum=1.599;SOR=1.445;VQSLOD=3.78;culprit=ReadPosRankSum;SNPEFF_EFFECT=DOWNSTREAM;SNPEFF_IMPACT=MODIFIER;SNPEFF_FUNCTIONAL_CLASS=NONE;SNPEFF_CODON_CHANGE=726;SNPEFF_GENE_NAME=PGSC0003DMG400046296;SNPEFF_TRANSCRIPT_ID=PGSC0003DMT400096725;set=variant11	GT:AD:DP:GQ:PL	0/1:6,18:24:99:1460,0,2566,1674,2698,4372	0/1:8,10:18:99:1460,0,2566,1674,2698,4372	1/1:0,2:2:99:1460,0,2566,1674,2698,4372	0/1:1,1:2:99:1460,0,2566,1674,2698,4372
ST4.03ch02	109867	.	C	T	425.49	PASS	AC=20;AF=0.625;AN=32;BaseQRankSum=0.673;DP=30;Dels=0.00;ExcessHet=0.0094;FS=0.000;HaplotypeScore=0.8257;InbreedingCoeff=0.1957;MLEAC=19;MLEAF=0.594;MQ=50.33;MQ0=0;MQRankSum=1.834;POSITIVE_TRAIN_SITE;QD=33.92;ReadPosRankSum=0.023;SOR=0.384;VQSLOD=3.64;culprit=MQRankSum;SNPEFF_EFFECT=DOWNSTREAM;SNPEFF_IMPACT=MODIFIER;SNPEFF_FUNCTIONAL_CLASS=NONE;SNPEFF_CODON_CHANGE=781;SNPEFF_GENE_NAME=PGSC0003DMG400046296;SNPEFF_TRANSCRIPT_ID=PGSC0003DMT400096725;set=variant11	GT:AD:DP:GQ:PL	0/1:5,11:16:99:1460,0,2566,1674,2698,4372	0/1:6,6:12:99:1460,0,2566,1674,2698,4372	1/1:0,2:2:99:1460,0,2566,1674,2698,4372	0/1:1,1:2:99:1460,0,2566,1674,2698,4372
ST4.03ch02	109940	.	G	A	675.09	PASS	AC=19;AF=0.328;AN=58;BaseQRankSum=1.332;DP=96;Dels=0.00;ExcessHet=0.0032;FS=0.000;HaplotypeScore=0.7936;InbreedingCoeff=0.1935;MLEAC=19;MLEAF=0.328;MQ=44.45;MQ0=1;MQRankSum=4.989;POSITIVE_TRAIN_SITE;QD=33.09;ReadPosRankSum=-0.641;SOR=3.739;VQSLOD=2.14;culprit=MQRankSum;SNPEFF_EFFECT=DOWNSTREAM;SNPEFF_IMPACT=MODIFIER;SNPEFF_FUNCTIONAL_CLASS=NONE;SNPEFF_CODON_CHANGE=854;SNPEFF_GENE_NAME=PGSC0003DMG400046296;SNPEFF_TRANSCRIPT_ID=PGSC0003DMT400096725;set=variant11	GT:AD:DP:GQ:PL	0/1:21,7:28:99:1460,0,2566,1674,2698,4372	0/1:15,11:26:99:1460,0,2566,1674,2698,4372	0/0:2,0:2:99:1460,0,2566,1674,2698,4372	0/1:1,1:2:99:1460,0,2566,1674,2698,4372
ST4.03ch02	109977	.	G	A	109.56	PASS	AC=8;AF=0.138;AN=58;BaseQRankSum=0.800;DP=78;Dels=0.00;ExcessHet=0.1423;FS=0.000;HaplotypeScore=0.0345;InbreedingCoeff=-0.0268;MLEAC=8;MLEAF=0.138;MQ=49.08;MQ0=0;MQRankSum=-6.968;POSITIVE_TRAIN_SITE;QD=6.85;ReadPosRankSum=2.366;SOR=0.231;VQSLOD=1.83;culprit=ReadPosRankSum;SNPEFF_EFFECT=DOWNSTREAM;SNPEFF_IMPACT=MODIFIER;SNPEFF_FUNCTIONAL_CLASS=NONE;SNPEFF_CODON_CHANGE=891;SNPEFF_GENE_NAME=PGSC0003DMG400046296;SNPEFF_TRANSCRIPT_ID=PGSC0003DMT400096725;set=variant11	GT:AD:DP:GQ:PL	0/1:26,2:28:99:1460,0,2566,1674,2698,4372	0/1:21,5:26:99:1460,0,2566,1674,2698,4372	0/1:1,1:2:99:1460,0,2566,1674,2698,4372	0/0:2,0:2:99:1460,0,2566,1674,2698,4372
ST4.03ch02	109990	.	T	A	108.99	PASS	AC=8;AF=0.138;AN=58;BaseQRankSum=2.321;DP=78;Dels=0.00;ExcessHet=0.1423;FS=0.000;HaplotypeScore=0.0591;InbreedingCoeff=-0.0149;MLEAC=8;MLEAF=0.138;MQ=49.08;MQ0=0;MQRankSum=-7.147;POSITIVE_TRAIN_SITE;QD=6.81;ReadPosRankSum=0.544;SOR=0.255;VQSLOD=1.97;culprit=MQRankSum;SNPEFF_EFFECT=DOWNSTREAM;SNPEFF_IMPACT=MODIFIER;SNPEFF_FUNCTIONAL_CLASS=NONE;SNPEFF_CODON_CHANGE=904;SNPEFF_GENE_NAME=PGSC0003DMG400046296;SNPEFF_TRANSCRIPT_ID=PGSC0003DMT400096725;set=variant11	GT:AD:DP:GQ:PL	0/1:26,2:28:99:1460,0,2566,1674,2698,4372	0/1:21,5:26:99:1460,0,2566,1674,2698,4372	0/1:1,1:2:99:1460,0,2566,1674,2698,4372	0/0:2,0:2:99:1460,0,2566,1674,2698,4372
ST4.03ch02	114291	.	C	T	211.02	PASS	AC=9;AF=0.409;AN=22;BaseQRankSum=-0.837;DP=32;Dels=0.00;ExcessHet=0.0202;FS=0.000;HaplotypeScore=0.0000;InbreedingCoeff=0.3079;MLEAC=8;MLEAF=0.364;MQ=60.00;MQ0=0;MQRankSum=-0.798;POSITIVE_TRAIN_SITE;QD=15.07;ReadPosRankSum=0.837;SOR=0.527;VQSLOD=4.02;culprit=ReadPosRankSum;SNPEFF_EFFECT=INTERGENIC;SNPEFF_IMPACT=MODIFIER;SNPEFF_FUNCTIONAL_CLASS=NONE;set=variant11	GT:AD:DP:GQ:PL	0/1:6,6:12:99:1460,0,2566,1674,2698,4372	0/1:5,1:6:99:1460,0,2566,1674,2698,4372	0/0:2,0:2:99:1460,0,2566,1674,2698,4372	1/1:0,2:2:99:1460,0,2566,1674,2698,4372
ST4.03ch02	114306	.	G	A	425.02	PASS	AC=13;AF=0.591;AN=22;BaseQRankSum=-0.345;DP=31;Dels=0.00;ExcessHet=0.0202;FS=0.000;HaplotypeScore=0.0000;InbreedingCoeff=0.3079;MLEAC=14;MLEAF=0.636;MQ=60.00;MQ0=0;MQRankSum=0.669;POSITIVE_TRAIN_SITE;QD=21.25;ReadPosRankSum=0.750;SOR=1.022;VQSLOD=3.89;culprit=MQRankSum;SNPEFF_EFFECT=INTERGENIC;SNPEFF_IMPACT=MODIFIER;SNPEFF_FUNCTIONAL_CLASS=NONE;set=variant11	GT:AD:DP:GQ:PL	0/1:6,6:12:99:1460,0,2566,1674,2698,4372	0/1:1,5:6:99:1460,0,2566,1674,2698,4372	1/1:0,2:2:99:1460,0,2566,1674,2698,4372	0/0:2,0:2:99:1460,0,2566,1674,2698,4372
ST4.03ch02	114345	.	T	C	402.02	PASS	AC=13;AF=0.591;AN=22;BaseQRankSum=0.251;DP=17;Dels=0.00;ExcessHet=0.0202;FS=0.000;HaplotypeScore=0.0000;InbreedingCoeff=0.3080;MLEAC=14;MLEAF=0.636;MQ=60.00;MQ0=0;MQRankSum=-0.251;POSITIVE_TRAIN_SITE;QD=30.65;ReadPosRankSum=1.156;SOR=1.371;VQSLOD=3.93;culprit=ReadPosRankSum;SNPEFF_EFFECT=INTERGENIC;SNPEFF_IMPACT=MODIFIER;SNPEFF_FUNCTIONAL_CLASS=NONE;set=variant11	GT:AD:DP:GQ:PL	0/1:6,6:12:99:1460,0,2566,1674,2698,4372	0/1:1,5:6:99:1460,0,2566,1674,2698,4372	1/1:0,2:2:99:1460,0,2566,1674,2698,4372	0/0:2,0:2:99:1460,0,2566,1674,2698,4372
ST4.03ch02	114351	.	A	G	404.02	PASS	AC=13;AF=0.591;AN=22;BaseQRankSum=-0.050;DP=17;Dels=0.00;ExcessHet=0.0202;FS=0.000;HaplotypeScore=0.0000;InbreedingCoeff=0.3080;MLEAC=14;MLEAF=0.636;MQ=60.00;MQ0=0;MQRankSum=-1.055;POSITIVE_TRAIN_SITE;QD=28.09;ReadPosRankSum=-0.452;SOR=1.371;VQSLOD=4.04;culprit=ReadPosRankSum;SNPEFF_EFFECT=INTERGENIC;SNPEFF_IMPACT=MODIFIER;SNPEFF_FUNCTIONAL_CLASS=NONE;set=variant11	GT:AD:DP:GQ:PL	0/1:6,6:12:99:1460,0,2566,1674,2698,4372	0/1:1,5:6:99:1460,0,2566,1674,2698,4372	1/1:0,2:2:99:1460,0,2566,1674,2698,4372	0/0:2,0:2:99:1460,0,2566,1674,2698,4372
ST4.03ch02	115787	.	A	C	4593.91	PASS	AC=43;AF=0.566;AN=76;BaseQRankSum=1.608;DP=214;Dels=0.00;ExcessHet=1.3825;FS=0.000;HaplotypeScore=0.1729;InbreedingCoeff=-0.0572;MLEAC=44;MLEAF=0.579;MQ=42.19;MQ0=0;MQRankSum=-11.903;POSITIVE_TRAIN_SITE;QD=24.97;ReadPosRankSum=0.192;SOR=1.111;VQSLOD=1.70;culprit=MQRankSum;SNPEFF_EFFECT=INTERGENIC;SNPEFF_IMPACT=MODIFIER;SNPEFF_FUNCTIONAL_CLASS=NONE;set=variant11	GT:AD:DP:GQ:PL	0/1:11,25:36:99:1460,0,2566,1674,2698,4372	0/1:21,15:36:99:1460,0,2566,1674,2698,4372	1/1:0,2:2:99:1460,0,2566,1674,2698,4372	0/1:1,1:2:99:1460,0,2566,1674,2698,4372
ST4.03ch02	115815	.	C	T	4458.32	PASS	AC=42;AF=0.553;AN=76;BaseQRankSum=0.845;DP=214;Dels=0.00;ExcessHet=2.0222;FS=0.000;HaplotypeScore=0.1468;InbreedingCoeff=-0.0923;MLEAC=43;MLEAF=0.566;MQ=42.19;MQ0=0;MQRankSum=-12.047;POSITIVE_TRAIN_SITE;QD=24.23;ReadPosRankSum=1.017;SOR=1.111;VQSLOD=1.68;culprit=MQRankSum;SNPEFF_EFFECT=INTERGENIC;SNPEFF_IMPACT=MODIFIER;SNPEFF_FUNCTIONAL_CLASS=NONE;set=variant11	GT:AD:DP:GQ:PL	0/1:11,25:36:99:1460,0,2566,1674,2698,4372	0/1:22,14:36:99:1460,0,2566,1674,2698,4372	1/1:0,2:2:99:1460,0,2566,1674,2698,4372	0/1:1,1:2:99:1460,0,2566,1674,2698,4372
ST4.03ch02	115826	.	C	G	4520.34	PASS	AC=42;AF=0.553;AN=76;BaseQRankSum=0.643;DP=214;Dels=0.00;ExcessHet=2.0222;FS=0.000;HaplotypeScore=0.2914;InbreedingCoeff=-0.0946;MLEAC=43;MLEAF=0.566;MQ=42.19;MQ0=0;MQRankSum=-11.820;POSITIVE_TRAIN_SITE;QD=24.57;ReadPosRankSum=0.456;SOR=1.136;VQSLOD=1.70;culprit=MQRankSum;SNPEFF_EFFECT=INTERGENIC;SNPEFF_IMPACT=MODIFIER;SNPEFF_FUNCTIONAL_CLASS=NONE;set=variant11	GT:AD:DP:GQ:PL	0/1:11,25:36:99:1460,0,2566,1674,2698,4372	0/1:22,14:36:99:1460,0,2566,1674,2698,4372	1/1:0,2:2:99:1460,0,2566,1674,2698,4372	0/1:1,1:2:99:1460,0,2566,1674,2698,4372
ST4.03ch02	115887	.	C	T	4196.01	PASS	AC=45;AF=0.592;AN=76;BaseQRankSum=1.088;DP=198;Dels=0.00;ExcessHet=0.5779;FS=0.000;HaplotypeScore=0.1731;InbreedingCoeff=0.0072;MLEAC=46;MLEAF=0.605;MQ=59.99;MQ0=0;MQRankSum=0.541;POSITIVE_TRAIN_SITE;QD=24.98;ReadPosRankSum=-1.103;SOR=1.040;VQSLOD=3.81;culprit=ReadPosRankSum;SNPEFF_EFFECT=INTERGENIC;SNPEFF_IMPACT=MODIFIER;SNPEFF_FUNCTIONAL_CLASS=NONE;set=variant11	GT:AD:DP:GQ:PL	0/1:9,27:36:99:1460,0,2566,1674,2698,4372	0/1:21,15:36:99:1460,0,2566,1674,2698,4372	1/1:0,2:2:99:1460,0,2566,1674,2698,4372	0/1:1,1:2:99:1460,0,2566,1674,2698,4372
ST4.03ch02	115896	.	C	T	4251.29	PASS	AC=44;AF=0.579;AN=76;BaseQRankSum=0.957;DP=199;Dels=0.00;ExcessHet=0.9121;FS=0.000;HaplotypeScore=0.2169;InbreedingCoeff=-0.0275;MLEAC=45;MLEAF=0.592;MQ=59.98;MQ0=0;MQRankSum=0.182;POSITIVE_TRAIN_SITE;QD=25.31;ReadPosRankSum=0.440;SOR=1.040;VQSLOD=4.00;culprit=MQRankSum;SNPEFF_EFFECT=INTERGENIC;SNPEFF_IMPACT=MODIFIER;SNPEFF_FUNCTIONAL_CLASS=NONE;set=variant11	GT:AD:DP:GQ:PL	0/1:10,26:36:99:1460,0,2566,1674,2698,4372	0/1:21,15:36:99:1460,0,2566,1674,2698,4372	1/1:0,2:2:99:1460,0,2566,1674,2698,4372	0/1:1,1:2:99:1460,0,2566,1674,2698,4372
ST4.03ch02	116394	.	T	C	4271.59	PASS	AC=47;AF=0.618;AN=76;BaseQRankSum=3.015;DP=168;Dels=0.00;ExcessHet=0.7046;FS=0.000;HaplotypeScore=0.0241;InbreedingCoeff=0.0043;MLEAC=48;MLEAF=0.632;MQ=59.76;MQ0=0;MQRankSum=0.584;POSITIVE_TRAIN_SITE;QD=31.18;ReadPosRankSum=-0.094;SOR=1.595;VQSLOD=3.95;culprit=MQRankSum;SNPEFF_EFFECT=INTERGENIC;SNPEFF_IMPACT=MODIFIER;SNPEFF_FUNCTIONAL_CLASS=NONE;set=variant11	GT:AD:DP:GQ:PL	0/1:10,26:36:99:1460,0,2566,1674,2698,4372	0/1:18,18:36:99:1460,0,2566,1674,2698,4372	1/1:0,2:2:99:1460,0,2566,1674,2698,4372	0/1:1,1:2:99:1460,0,2566,1674,2698,4372
ST4.03ch02	116409	.	A	G	4231.78	PASS	AC=47;AF=0.618;AN=76;BaseQRankSum=0.119;DP=167;Dels=0.00;ExcessHet=0.7046;FS=0.000;HaplotypeScore=0.0241;InbreedingCoeff=-0.0025;MLEAC=48;MLEAF=0.632;MQ=59.82;MQ0=0;MQRankSum=-0.033;POSITIVE_TRAIN_SITE;QD=31.12;ReadPosRankSum=0.402;SOR=1.667;VQSLOD=4.03;culprit=MQRankSum;SNPEFF_EFFECT=INTERGENIC;SNPEFF_IMPACT=MODIFIER;SNPEFF_FUNCTIONAL_CLASS=NONE;set=variant11	GT:AD:DP:GQ:PL	0/1:10,26:36:99:1460,0,2566,1674,2698,4372	0/1:18,18:36:99:1460,0,2566,1674,2698,4372	1/1:0,2:2:99:1460,0,2566,1674,2698,4372	0/1:1,1:2:99:1460,0,2566,1674,2698,4372
ST4.03ch02	116437	.	T	C	8100.97	PASS	AC=48;AF=0.585;AN=82;BaseQRankSum=2.041;DP=347;Dels=0.00;ExcessHet=2.8461;FS=0.000;HaplotypeScore=0.1137;InbreedingCoeff=-0.0634;MLEAC=48;MLEAF=0.585;MQ=60.00;MQ0=0;MQRankSum=1.140;POSITIVE_TRAIN_SITE;QD=27.09;ReadPosRankSum=-0.968;SOR=1.239;VQSLOD=3.72;culprit=ReadPosRankSum;SNPEFF_EFFECT=INTERGENIC;SNPEFF_IMPACT=MODIFIER;SNPEFF_FUNCTIONAL_CLASS=NONE;set=variant11	GT:AD:DP:GQ:PL	0/1:12,28:40:99:1460,0,2566,1674,2698,4372	0/1:21,17:38:99:1460,0,2566,1674,2698,4372	1/1:0,2:2:99:1460,0,2566,1674,2698,4372	0/1:1,1:2:99:1460,0,2566,1674,2698,4372
ST4.03ch02	116752	.	G	A	3905.17	PASS	AC=46;AF=0.657;AN=70;BaseQRankSum=-0.228;DP=155;Dels=0.00;ExcessHet=0.3576;FS=0.000;HaplotypeScore=0.1832;InbreedingCoeff=0.0489;MLEAC=45;MLEAF=0.643;MQ=60.00;MQ0=0;MQRankSum=-0.172;POSITIVE_TRAIN_SITE;QD=30.75;ReadPosRankSum=1.054;SOR=1.534;VQSLOD=3.95;culprit=ReadPosRankSum;SNPEFF_EFFECT=INTERGENIC;SNPEFF_IMPACT=MODIFIER;SNPEFF_FUNCTIONAL_CLASS=NONE;set=variant11	GT:AD:DP:GQ:PL	0/1:7,25:32:99:1460,0,2566,1674,2698,4372	0/1:16,18:34:99:1460,0,2566,1674,2698,4372	1/1:0,2:2:99:1460,0,2566,1674,2698,4372	0/1:1,1:2:99:1460,0,2566,1674,2698,4372
ST4.03ch02	116799	.	T	C	4303.9	PASS	AC=54;AF=0.730;AN=74;BaseQRankSum=1.577;DP=428;Dels=0.00;ExcessHet=4.8387;FS=0.000;HaplotypeScore=0.4662;InbreedingCoeff=-0.2229;MLEAC=52;MLEAF=0.703;MQ=37.41;MQ0=0;MQRankSum=-7.769;POSITIVE_TRAIN_SITE;QD=11.24;ReadPosRankSum=-8.031;SOR=3.891;VQSLOD=1.86;culprit=ReadPosRankSum;SNPEFF_EFFECT=INTERGENIC;SNPEFF_IMPACT=MODIFIER;SNPEFF_FUNCTIONAL_CLASS=NONE;set=variant11	GT:AD:DP:GQ:PL	0/1:6,28:34:99:1460,0,2566,1674,2698,4372	0/1:13,23:36:99:1460,0,2566,1674,2698,4372	1/1:0,2:2:99:1460,0,2566,1674,2698,4372	0/1:1,1:2:99:1460,0,2566,1674,2698,4372
ST4.03ch02	116954	.	C	T	3606.08	PASS	AC=45;AF=0.662;AN=68;BaseQRankSum=0.677;DP=155;Dels=0.00;ExcessHet=0.2457;FS=0.000;HaplotypeScore=0.3331;InbreedingCoeff=0.0904;MLEAC=44;MLEAF=0.647;MQ=60.00;MQ0=0;MQRankSum=-1.031;POSITIVE_TRAIN_SITE;QD=28.39;ReadPosRankSum=0.369;SOR=1.534;VQSLOD=4.07;culprit=ReadPosRankSum;SNPEFF_EFFECT=INTERGENIC;SNPEFF_IMPACT=MODIFIER;SNPEFF_FUNCTIONAL_CLASS=NONE;set=variant11	GT:AD:DP:GQ:PL	0/1:6,26:32:99:1460,0,2566,1674,2698,4372	0/1:16,16:32:99:1460,0,2566,1674,2698,4372	1/1:0,2:2:99:1460,0,2566,1674,2698,4372	0/1:1,1:2:99:1460,0,2566,1674,2698,4372
ST4.03ch02	116961	.	C	T	3723.92	PASS	AC=45;AF=0.643;AN=70;BaseQRankSum=-0.362;DP=155;Dels=0.00;ExcessHet=0.5820;FS=0.000;HaplotypeScore=0.2403;InbreedingCoeff=0.0144;MLEAC=44;MLEAF=0.629;MQ=60.00;MQ0=0;MQRankSum=-0.321;POSITIVE_TRAIN_SITE;QD=29.32;ReadPosRankSum=1.095;SOR=1.491;VQSLOD=3.95;culprit=ReadPosRankSum;SNPEFF_EFFECT=INTERGENIC;SNPEFF_IMPACT=MODIFIER;SNPEFF_FUNCTIONAL_CLASS=NONE;set=variant11	GT:AD:DP:GQ:PL	0/1:7,25:32:99:1460,0,2566,1674,2698,4372	0/1:17,17:34:99:1460,0,2566,1674,2698,4372	1/1:0,2:2:99:1460,0,2566,1674,2698,4372	0/1:1,1:2:99:1460,0,2566,1674,2698,4372
ST4.03ch02	116968	.	G	C	3773.15	PASS	AC=46;AF=0.657;AN=70;BaseQRankSum=1.288;DP=155;Dels=0.00;ExcessHet=0.3576;FS=0.000;HaplotypeScore=0.2379;InbreedingCoeff=0.0530;MLEAC=45;MLEAF=0.643;MQ=60.00;MQ0=0;MQRankSum=0.949;POSITIVE_TRAIN_SITE;QD=29.71;ReadPosRankSum=0.168;SOR=1.534;VQSLOD=3.88;culprit=MQRankSum;SNPEFF_EFFECT=INTERGENIC;SNPEFF_IMPACT=MODIFIER;SNPEFF_FUNCTIONAL_CLASS=NONE;set=variant11	GT:AD:DP:GQ:PL	0/1:7,25:32:99:1460,0,2566,1674,2698,4372	0/1:16,18:34:99:1460,0,2566,1674,2698,4372	1/1:0,2:2:99:1460,0,2566,1674,2698,4372	0/1:1,1:2:99:1460,0,2566,1674,2698,4372
ST4.03ch02	116983	.	C	T	4011.95	PASS	AC=51;AF=0.708;AN=72;BaseQRankSum=1.441;DP=418;Dels=0.00;ExcessHet=2.8342;FS=0.000;HaplotypeScore=0.5788;InbreedingCoeff=-0.1525;MLEAC=49;MLEAF=0.681;MQ=36.79;MQ0=244;MQRankSum=0.571;POSITIVE_TRAIN_SITE;QD=10.76;ReadPosRankSum=-0.710;SOR=1.809;VQSLOD=3.89;culprit=MQRankSum;SNPEFF_EFFECT=INTERGENIC;SNPEFF_IMPACT=MODIFIER;SNPEFF_FUNCTIONAL_CLASS=NONE;set=variant11	GT:AD:DP:GQ:PL	0/1:6,28:34:99:1460,0,2566,1674,2698,4372	0/1:14,20:34:99:1460,0,2566,1674,2698,4372	1/1:0,2:2:99:1460,0,2566,1674,2698,4372	0/1:1,1:2:99:1460,0,2566,1674,2698,4372
ST4.03ch02	117009	.	G	A	3835.19	PASS	AC=45;AF=0.625;AN=72;BaseQRankSum=1.239;DP=423;Dels=0.00;ExcessHet=0.3761;FS=0.000;HaplotypeScore=1.9205;InbreedingCoeff=0.0690;MLEAC=44;MLEAF=0.611;MQ=36.63;MQ0=244;MQRankSum=3.362;POSITIVE_TRAIN_SITE;QD=13.55;ReadPosRankSum=-2.114;SOR=0.981;VQSLOD=2.54;culprit=ReadPosRankSum;SNPEFF_EFFECT=INTERGENIC;SNPEFF_IMPACT=MODIFIER;SNPEFF_FUNCTIONAL_CLASS=NONE;set=variant11	GT:AD:DP:GQ:PL	0/1:8,26:34:99:1460,0,2566,1674,2698,4372	0/1:18,16:34:99:1460,0,2566,1674,2698,4372	1/1:0,2:2:99:1460,0,2566,1674,2698,4372	0/1:1,1:2:99:1460,0,2566,1674,2698,4372
ST4.03ch02	118404	.	G	A	2331.39	PASS	AC=38;AF=0.559;AN=68;BaseQRankSum=2.011;DP=192;Dels=0.00;ExcessHet=0.0003;FS=0.000;HaplotypeScore=0.0269;InbreedingCoeff=0.3058;MLEAC=40;MLEAF=0.588;MQ=58.89;MQ0=0;MQRankSum=1.421;POSITIVE_TRAIN_SITE;QD=16.19;ReadPosRankSum=0.107;SOR=0.693;VQSLOD=3.76;culprit=MQRankSum;SNPEFF_EFFECT=INTERGENIC;SNPEFF_IMPACT=MODIFIER;SNPEFF_FUNCTIONAL_CLASS=NONE;set=variant11	GT:AD:DP:GQ:PL	0/1:12,20:32:99:1460,0,2566,1674,2698,4372	0/1:17,15:32:99:1460,0,2566,1674,2698,4372	1/1:0,2:2:99:1460,0,2566,1674,2698,4372	0/1:1,1:2:99:1460,0,2566,1674,2698,4372
ST4.03ch02	118458	.	T	C	2175.44	PASS	AC=38;AF=0.559;AN=68;BaseQRankSum=-0.634;DP=96;Dels=0.00;ExcessHet=0.0003;FS=0.000;HaplotypeScore=0.0294;InbreedingCoeff=0.3068;MLEAC=40;MLEAF=0.588;MQ=57.94;MQ0=0;MQRankSum=-2.096;POSITIVE_TRAIN_SITE;QD=33.18;ReadPosRankSum=0.947;SOR=1.132;VQSLOD=3.90;culprit=MQRankSum;SNPEFF_EFFECT=INTERGENIC;SNPEFF_IMPACT=MODIFIER;SNPEFF_FUNCTIONAL_CLASS=NONE;set=variant11	GT:AD:DP:GQ:PL	0/1:12,20:32:99:1460,0,2566,1674,2698,4372	0/1:17,15:32:99:1460,0,2566,1674,2698,4372	1/1:0,2:2:99:1460,0,2566,1674,2698,4372	0/1:1,1:2:99:1460,0,2566,1674,2698,4372
ST4.03ch02	119797	.	C	T	1159.77	PASS	AC=27;AF=0.643;AN=42;BaseQRankSum=1.397;DP=46;Dels=0.00;ExcessHet=0.0720;FS=0.000;HaplotypeScore=0.0000;InbreedingCoeff=0.0844;MLEAC=27;MLEAF=0.643;MQ=60.00;MQ0=0;MQRankSum=1.779;POSITIVE_TRAIN_SITE;QD=27.15;ReadPosRankSum=0.203;SOR=1.765;VQSLOD=3.65;culprit=MQRankSum;SNPEFF_EFFECT=INTERGENIC;SNPEFF_IMPACT=MODIFIER;SNPEFF_FUNCTIONAL_CLASS=NONE;set=variant11	GT:AD:DP:GQ:PL	0/1:3,13:16:99:1460,0,2566,1674,2698,4372	0/1:11,11:22:99:1460,0,2566,1674,2698,4372	1/1:0,2:2:99:1460,0,2566,1674,2698,4372	0/1:1,1:2:99:1460,0,2566,1674,2698,4372
ST4.03ch02	119843	.	C	A	1656.07	PASS	AC=29;AF=0.537;AN=54;BaseQRankSum=0.670;DP=139;Dels=0.00;ExcessHet=0.1934;FS=14.446;HaplotypeScore=0.2066;InbreedingCoeff=0.0561;MLEAC=29;MLEAF=0.537;MQ=59.85;MQ0=0;MQRankSum=0.627;POSITIVE_TRAIN_SITE;QD=14.79;ReadPosRankSum=-0.054;SOR=0.167;VQSLOD=3.95;culprit=MQRankSum;SNPEFF_EFFECT=INTERGENIC;SNPEFF_IMPACT=MODIFIER;SNPEFF_FUNCTIONAL_CLASS=NONE;set=variant11	GT:AD:DP:GQ:PL	0/1:11,15:26:99:1460,0,2566,1674,2698,4372	0/1:13,11:24:99:1460,0,2566,1674,2698,4372	1/1:0,2:2:99:1460,0,2566,1674,2698,4372	0/1:1,1:2:99:1460,0,2566,1674,2698,4372
ST4.03ch02	120079	.	G	A	174.17	PASS	AC=4;AF=0.333;AN=12;BaseQRankSum=-0.634;DP=29;Dels=0.00;ExcessHet=0.0663;FS=0.000;HaplotypeScore=1.3991;MLEAC=2;MLEAF=0.167;MQ=29.46;MQ0=4;MQRankSum=-1.415;POSITIVE_TRAIN_SITE;QD=29.03;ReadPosRankSum=0.537;SOR=1.230;VQSLOD=4.04;culprit=MQRankSum;SNPEFF_EFFECT=INTERGENIC;SNPEFF_IMPACT=MODIFIER;SNPEFF_FUNCTIONAL_CLASS=NONE;set=variant11	GT:AD:DP:GQ:PL	0/0:4,0:4:99:1460,0,2566,1674,2698,4372	0/1:2,2:4:99:1460,0,2566,1674,2698,4372	0/0:2,0:2:99:1460,0,2566,1674,2698,4372	1/1:0,2:2:99:1460,0,2566,1674,2698,4372
ST4.03ch02	120087	.	C	A	193.41	PASS	AC=6;AF=0.429;AN=14;BaseQRankSum=-0.833;DP=29;Dels=0.00;ExcessHet=0.7136;FS=0.000;HaplotypeScore=1.6844;MLEAC=6;MLEAF=0.429;MQ=29.46;MQ0=4;MQRankSum=-1.629;POSITIVE_TRAIN_SITE;QD=21.49;ReadPosRankSum=2.064;SOR=3.729;VQSLOD=3.61;culprit=ReadPosRankSum;SNPEFF_EFFECT=INTERGENIC;SNPEFF_IMPACT=MODIFIER;SNPEFF_FUNCTIONAL_CLASS=NONE;set=variant11	GT:AD:DP:GQ:PL	0/1:2,4:6:99:1460,0,2566,1674,2698,4372	0/1:3,1:4:99:1460,0,2566,1674,2698,4372	0/1:1,1:2:99:1460,0,2566,1674,2698,4372	0/0:2,0:2:99:1460,0,2566,1674,2698,4372
ST4.03ch02	120122	.	A	G	193.49	PASS	AC=6;AF=0.375;AN=16;BaseQRankSum=-0.792;DP=28;Dels=0.00;ExcessHet=0.5153;FS=0.000;HaplotypeScore=1.0162;MLEAC=6;MLEAF=0.375;MQ=29.86;MQ0=4;MQRankSum=-1.743;POSITIVE_TRAIN_SITE;QD=21.50;ReadPosRankSum=-0.951;SOR=1.519;VQSLOD=3.90;culprit=ReadPosRankSum;SNPEFF_EFFECT=INTERGENIC;SNPEFF_IMPACT=MODIFIER;SNPEFF_FUNCTIONAL_CLASS=NONE;set=variant11	GT:AD:DP:GQ:PL	0/1:4,4:8:99:1460,0,2566,1674,2698,4372	0/1:3,1:4:99:1460,0,2566,1674,2698,4372	0/1:1,1:2:99:1460,0,2566,1674,2698,4372	0/0:2,0:2:99:1460,0,2566,1674,2698,4372
ST4.03ch02	120189	.	C	T	7365.69	PASS	AC=44;AF=0.524;AN=84;BaseQRankSum=2.099;DP=493;Dels=0.00;ExcessHet=4.5301;FS=0.000;HaplotypeScore=0.4181;InbreedingCoeff=-0.0900;MLEAC=45;MLEAF=0.536;MQ=59.98;MQ0=0;MQRankSum=-0.473;POSITIVE_TRAIN_SITE;QD=19.28;ReadPosRankSum=-0.046;SOR=0.450;VQSLOD=4.07;culprit=MQRankSum;SNPEFF_EFFECT=INTERGENIC;SNPEFF_IMPACT=MODIFIER;SNPEFF_FUNCTIONAL_CLASS=NONE;set=variant11	GT:AD:DP:GQ:PL	0/1:15,25:40:99:1460,0,2566,1674,2698,4372	0/1:24,16:40:99:1460,0,2566,1674,2698,4372	1/1:0,2:2:99:1460,0,2566,1674,2698,4372	0/1:1,1:2:99:1460,0,2566,1674,2698,4372
ST4.03ch02	120193	.	C	A	7651.48	PASS	AC=44;AF=0.524;AN=84;BaseQRankSum=0.595;DP=493;Dels=0.00;ExcessHet=4.5301;FS=0.000;HaplotypeScore=0.4399;InbreedingCoeff=-0.0902;MLEAC=45;MLEAF=0.536;MQ=59.98;MQ0=0;MQRankSum=0.595;POSITIVE_TRAIN_SITE;QD=19.87;ReadPosRankSum=-0.538;SOR=0.457;VQSLOD=3.91;culprit=MQRankSum;SNPEFF_EFFECT=INTERGENIC;SNPEFF_IMPACT=MODIFIER;SNPEFF_FUNCTIONAL_CLASS=NONE;set=variant11	GT:AD:DP:GQ:PL	0/1:15,25:40:99:1460,0,2566,1674,2698,4372	0/1:24,16:40:99:1460,0,2566,1674,2698,4372	1/1:0,2:2:99:1460,0,2566,1674,2698,4372	0/1:1,1:2:99:1460,0,2566,1674,2698,4372
ST4.03ch02	120258	.	A	G	7670.64	PASS	AC=44;AF=0.524;AN=84;BaseQRankSum=0.732;DP=493;Dels=0.00;ExcessHet=3.9040;FS=0.000;HaplotypeScore=0.4872;InbreedingCoeff=-0.0868;MLEAC=45;MLEAF=0.536;MQ=59.98;MQ0=0;MQRankSum=-0.568;POSITIVE_TRAIN_SITE;QD=19.92;ReadPosRankSum=0.927;SOR=0.460;VQSLOD=4.00;culprit=ReadPosRankSum;SNPEFF_EFFECT=INTERGENIC;SNPEFF_IMPACT=MODIFIER;SNPEFF_FUNCTIONAL_CLASS=NONE;set=variant11	GT:AD:DP:GQ:PL	0/1:15,25:40:99:1460,0,2566,1674,2698,4372	0/1:24,16:40:99:1460,0,2566,1674,2698,4372	1/1:0,2:2:99:1460,0,2566,1674,2698,4372	0/1:1,1:2:99:1460,0,2566,1674,2698,4372
ST4.03ch02	122071	.	A	C	1199.55	PASS	AC=21;AF=0.525;AN=40;BaseQRankSum=-1.272;DP=93;Dels=0.00;ExcessHet=0.0038;FS=0.000;HaplotypeScore=0.0916;InbreedingCoeff=0.2979;MLEAC=23;MLEAF=0.575;MQ=60.00;MQ0=0;MQRankSum=-1.312;POSITIVE_TRAIN_SITE;QD=16.90;ReadPosRankSum=2.102;SOR=0.726;VQSLOD=3.62;culprit=ReadPosRankSum;SNPEFF_EFFECT=INTERGENIC;SNPEFF_IMPACT=MODIFIER;SNPEFF_FUNCTIONAL_CLASS=NONE;set=variant11	GT:AD:DP:GQ:PL	0/1:7,7:14:99:1460,0,2566,1674,2698,4372	0/1:11,11:22:99:1460,0,2566,1674,2698,4372	1/1:0,2:2:99:1460,0,2566,1674,2698,4372	0/1:1,1:2:99:1460,0,2566,1674,2698,4372
ST4.03ch02	122147	.	A	G	1125.01	PASS	AC=21;AF=0.525;AN=40;BaseQRankSum=-1.339;DP=47;Dels=0.00;ExcessHet=0.0038;FS=0.000;HaplotypeScore=0.0000;InbreedingCoeff=0.2838;MLEAC=23;MLEAF=0.575;MQ=60.00;MQ0=0;MQRankSum=-0.321;POSITIVE_TRAIN_SITE;QD=31.77;ReadPosRankSum=-4.461;SOR=1.378;VQSLOD=2.09;culprit=ReadPosRankSum;SNPEFF_EFFECT=INTERGENIC;SNPEFF_IMPACT=MODIFIER;SNPEFF_FUNCTIONAL_CLASS=NONE;set=variant11	GT:AD:DP:GQ:PL	0/1:7,7:14:99:1460,0,2566,1674,2698,4372	0/1:11,11:22:99:1460,0,2566,1674,2698,4372	1/1:0,2:2:99:1460,0,2566,1674,2698,4372	0/1:1,1:2:99:1460,0,2566,1674,2698,4372
ST4.03ch02	122288	.	T	C	586.87	PASS	AC=18;AF=0.429;AN=42;BaseQRankSum=1.970;DP=53;Dels=0.00;ExcessHet=0.0004;FS=0.000;HaplotypeScore=0.0000;InbreedingCoeff=0.4043;MLEAC=16;MLEAF=0.381;MQ=60.00;MQ0=0;MQRankSum=0.956;POSITIVE_TRAIN_SITE;QD=35.00;ReadPosRankSum=0.741;SOR=0.212;VQSLOD=3.83;culprit=MQRankSum;SNPEFF_EFFECT=INTERGENIC;SNPEFF_IMPACT=MODIFIER;SNPEFF_FUNCTIONAL_CLASS=NONE;set=variant11	GT:AD:DP:GQ:PL	0/1:11,11:22:99:1460,0,2566,1674,2698,4372	0/1:12,4:16:99:1460,0,2566,1674,2698,4372	1/1:0,2:2:99:1460,0,2566,1674,2698,4372	0/1:1,1:2:99:1460,0,2566,1674,2698,4372
ST4.03ch02	122312	.	T	C	582.43	PASS	AC=18;AF=0.409;AN=44;BaseQRankSum=1.343;DP=53;Dels=0.00;ExcessHet=0.0002;FS=0.000;HaplotypeScore=0.0833;InbreedingCoeff=0.4028;MLEAC=16;MLEAF=0.364;MQ=60.00;MQ0=0;MQRankSum=-0.505;POSITIVE_TRAIN_SITE;QD=26.87;ReadPosRankSum=0.867;SOR=0.212;VQSLOD=4.01;culprit=ReadPosRankSum;SNPEFF_EFFECT=INTERGENIC;SNPEFF_IMPACT=MODIFIER;SNPEFF_FUNCTIONAL_CLASS=NONE;set=variant11	GT:AD:DP:GQ:PL	0/1:11,11:22:99:1460,0,2566,1674,2698,4372	0/1:14,4:18:99:1460,0,2566,1674,2698,4372	1/1:0,2:2:99:1460,0,2566,1674,2698,4372	0/1:1,1:2:99:1460,0,2566,1674,2698,4372
ST4.03ch02	122323	.	C	T	586.43	PASS	AC=18;AF=0.409;AN=44;BaseQRankSum=0.905;DP=53;Dels=0.00;ExcessHet=0.0002;FS=0.000;HaplotypeScore=0.0000;InbreedingCoeff=0.4028;MLEAC=16;MLEAF=0.364;MQ=60.00;MQ0=0;MQRankSum=0.238;POSITIVE_TRAIN_SITE;QD=32.57;ReadPosRankSum=-0.791;SOR=0.212;VQSLOD=3.92;culprit=ReadPosRankSum;SNPEFF_EFFECT=INTERGENIC;SNPEFF_IMPACT=MODIFIER;SNPEFF_FUNCTIONAL_CLASS=NONE;set=variant11	GT:AD:DP:GQ:PL	0/1:11,11:22:99:1460,0,2566,1674,2698,4372	0/1:14,4:18:99:1460,0,2566,1674,2698,4372	1/1:0,2:2:99:1460,0,2566,1674,2698,4372	0/1:1,1:2:99:1460,0,2566,1674,2698,4372
ST4.03ch02	122398	.	A	G	604.53	PASS	AC=18;AF=0.500;AN=36;BaseQRankSum=0.436;DP=42;Dels=0.00;ExcessHet=0.0019;FS=0.000;HaplotypeScore=0.0509;InbreedingCoeff=0.3727;MLEAC=16;MLEAF=0.444;MQ=60.00;MQ0=0;MQRankSum=-0.846;POSITIVE_TRAIN_SITE;QD=24.75;ReadPosRankSum=-0.231;SOR=0.392;VQSLOD=4.07;culprit=ReadPosRankSum;SNPEFF_EFFECT=INTERGENIC;SNPEFF_IMPACT=MODIFIER;SNPEFF_FUNCTIONAL_CLASS=NONE;set=variant11	GT:AD:DP:GQ:PL	0/1:7,11:18:99:1460,0,2566,1674,2698,4372	0/1:10,4:14:99:1460,0,2566,1674,2698,4372	1/1:0,2:2:99:1460,0,2566,1674,2698,4372	0/1:1,1:2:99:1460,0,2566,1674,2698,4372
ST4.03ch02	122427	.	T	G	604.53	PASS	AC=18;AF=0.500;AN=36;BaseQRankSum=-0.692;DP=42;Dels=0.00;ExcessHet=0.0019;FS=0.000;HaplotypeScore=0.0509;InbreedingCoeff=0.3727;MLEAC=16;MLEAF=0.444;MQ=60.00;MQ0=0;MQRankSum=1.589;POSITIVE_TRAIN_SITE;QD=31.64;ReadPosRankSum=-0.307;SOR=0.392;VQSLOD=3.70;culprit=MQRankSum;SNPEFF_EFFECT=INTERGENIC;SNPEFF_IMPACT=MODIFIER;SNPEFF_FUNCTIONAL_CLASS=NONE;set=variant11	GT:AD:DP:GQ:PL	0/1:7,11:18:99:1460,0,2566,1674,2698,4372	0/1:10,4:14:99:1460,0,2566,1674,2698,4372	1/1:0,2:2:99:1460,0,2566,1674,2698,4372	0/1:1,1:2:99:1460,0,2566,1674,2698,4372
ST4.03ch02	123858	.	T	C	1092.06	PASS	AC=12;AF=0.375;AN=32;BaseQRankSum=1.011;DP=109;Dels=0.00;ExcessHet=0.9926;FS=52.346;HaplotypeScore=0.5649;InbreedingCoeff=-0.0811;MLEAC=13;MLEAF=0.406;MQ=50.37;MQ0=1;MQRankSum=-3.500;POSITIVE_TRAIN_SITE;QD=14.96;ReadPosRankSum=-1.615;SOR=6.679;VQSLOD=3.28;culprit=ReadPosRankSum;SNPEFF_EFFECT=UPSTREAM;SNPEFF_IMPACT=MODIFIER;SNPEFF_FUNCTIONAL_CLASS=NONE;SNPEFF_CODON_CHANGE=4531;SNPEFF_GENE_NAME=PGSC0003DMG400040062;SNPEFF_TRANSCRIPT_ID=PGSC0003DMT400090491;set=variant11	GT:AD:DP:GQ:PL	0/1:8,6:14:99:1460,0,2566,1674,2698,4372	0/1:9,5:14:99:1460,0,2566,1674,2698,4372	0/1:1,1:2:99:1460,0,2566,1674,2698,4372	0/0:2,0:2:99:1460,0,2566,1674,2698,4372
ST4.03ch02	123896	.	C	T	1067.06	PASS	AC=12;AF=0.375;AN=32;BaseQRankSum=1.019;DP=109;Dels=0.00;ExcessHet=0.9926;FS=52.385;HaplotypeScore=0.5492;InbreedingCoeff=-0.0811;MLEAC=13;MLEAF=0.406;MQ=50.37;MQ0=1;MQRankSum=-3.500;POSITIVE_TRAIN_SITE;QD=14.62;ReadPosRankSum=1.106;SOR=6.679;VQSLOD=3.53;culprit=MQRankSum;SNPEFF_EFFECT=UPSTREAM;SNPEFF_IMPACT=MODIFIER;SNPEFF_FUNCTIONAL_CLASS=NONE;SNPEFF_CODON_CHANGE=4493;SNPEFF_GENE_NAME=PGSC0003DMG400040062;SNPEFF_TRANSCRIPT_ID=PGSC0003DMT400090491;set=variant11	GT:AD:DP:GQ:PL	0/1:8,6:14:99:1460,0,2566,1674,2698,4372	0/1:9,5:14:99:1460,0,2566,1674,2698,4372	0/1:1,1:2:99:1460,0,2566,1674,2698,4372	0/0:2,0:2:99:1460,0,2566,1674,2698,4372
ST4.03ch02	123906	.	T	C	1072.1	PASS	AC=12;AF=0.375;AN=32;BaseQRankSum=0.132;DP=95;Dels=0.00;ExcessHet=0.9926;FS=9.743;HaplotypeScore=0.2080;InbreedingCoeff=-0.0952;MLEAC=13;MLEAF=0.406;MQ=53.56;MQ0=1;MQRankSum=-8.180;POSITIVE_TRAIN_SITE;QD=16.00;ReadPosRankSum=0.116;SOR=1.455;VQSLOD=1.80;culprit=MQRankSum;SNPEFF_EFFECT=UPSTREAM;SNPEFF_IMPACT=MODIFIER;SNPEFF_FUNCTIONAL_CLASS=NONE;SNPEFF_CODON_CHANGE=4483;SNPEFF_GENE_NAME=PGSC0003DMG400040062;SNPEFF_TRANSCRIPT_ID=PGSC0003DMT400090491;set=variant11	GT:AD:DP:GQ:PL	0/1:8,6:14:99:1460,0,2566,1674,2698,4372	0/1:9,5:14:99:1460,0,2566,1674,2698,4372	0/1:1,1:2:99:1460,0,2566,1674,2698,4372	0/0:2,0:2:99:1460,0,2566,1674,2698,4372
ST4.03ch02	123922	.	C	T	1108.1	PASS	AC=12;AF=0.375;AN=32;BaseQRankSum=0.867;DP=95;Dels=0.00;ExcessHet=0.9926;FS=49.787;HaplotypeScore=0.1140;InbreedingCoeff=-0.0952;MLEAC=13;MLEAF=0.406;MQ=53.56;MQ0=1;MQRankSum=-5.196;POSITIVE_TRAIN_SITE;QD=16.54;ReadPosRankSum=0.373;SOR=6.932;VQSLOD=2.90;culprit=MQRankSum;SNPEFF_EFFECT=UPSTREAM;SNPEFF_IMPACT=MODIFIER;SNPEFF_FUNCTIONAL_CLASS=NONE;SNPEFF_CODON_CHANGE=4467;SNPEFF_GENE_NAME=PGSC0003DMG400040062;SNPEFF_TRANSCRIPT_ID=PGSC0003DMT400090491;set=variant11	GT:AD:DP:GQ:PL	0/1:8,6:14:99:1460,0,2566,1674,2698,4372	0/1:9,5:14:99:1460,0,2566,1674,2698,4372	0/1:1,1:2:99:1460,0,2566,1674,2698,4372	0/0:2,0:2:99:1460,0,2566,1674,2698,4372
ST4.03ch02	123926	.	C	T	1086.1	PASS	AC=12;AF=0.375;AN=32;BaseQRankSum=0.322;DP=95;Dels=0.00;ExcessHet=0.9926;FS=49.787;HaplotypeScore=0.1712;InbreedingCoeff=-0.0952;MLEAC=13;MLEAF=0.406;MQ=53.56;MQ0=1;MQRankSum=-5.196;POSITIVE_TRAIN_SITE;QD=16.21;ReadPosRankSum=-0.130;SOR=6.932;VQSLOD=2.89;culprit=MQRankSum;SNPEFF_EFFECT=UPSTREAM;SNPEFF_IMPACT=MODIFIER;SNPEFF_FUNCTIONAL_CLASS=NONE;SNPEFF_CODON_CHANGE=4463;SNPEFF_GENE_NAME=PGSC0003DMG400040062;SNPEFF_TRANSCRIPT_ID=PGSC0003DMT400090491;set=variant11	GT:AD:DP:GQ:PL	0/1:8,6:14:99:1460,0,2566,1674,2698,4372	0/1:9,5:14:99:1460,0,2566,1674,2698,4372	0/1:1,1:2:99:1460,0,2566,1674,2698,4372	0/0:2,0:2:99:1460,0,2566,1674,2698,4372
ST4.03ch02	123928	.	G	A	1094.1	PASS	AC=12;AF=0.375;AN=32;BaseQRankSum=0.934;DP=95;Dels=0.00;ExcessHet=0.9926;FS=49.787;HaplotypeScore=0.1712;InbreedingCoeff=-0.0952;MLEAC=13;MLEAF=0.406;MQ=53.56;MQ0=1;MQRankSum=-5.196;POSITIVE_TRAIN_SITE;QD=16.33;ReadPosRankSum=-0.281;SOR=6.932;VQSLOD=2.88;culprit=MQRankSum;SNPEFF_EFFECT=UPSTREAM;SNPEFF_IMPACT=MODIFIER;SNPEFF_FUNCTIONAL_CLASS=NONE;SNPEFF_CODON_CHANGE=4461;SNPEFF_GENE_NAME=PGSC0003DMG400040062;SNPEFF_TRANSCRIPT_ID=PGSC0003DMT400090491;set=variant11	GT:AD:DP:GQ:PL	0/1:8,6:14:99:1460,0,2566,1674,2698,4372	0/1:9,5:14:99:1460,0,2566,1674,2698,4372	0/1:1,1:2:99:1460,0,2566,1674,2698,4372	0/0:2,0:2:99:1460,0,2566,1674,2698,4372
ST4.03ch02	123932	.	C	T	1099.1	PASS	AC=12;AF=0.375;AN=32;BaseQRankSum=-0.339;DP=95;Dels=0.00;ExcessHet=0.9926;FS=49.787;HaplotypeScore=0.2232;InbreedingCoeff=-0.0952;MLEAC=13;MLEAF=0.406;MQ=53.56;MQ0=1;MQRankSum=-5.196;POSITIVE_TRAIN_SITE;QD=16.40;ReadPosRankSum=0.532;SOR=6.932;VQSLOD=2.89;culprit=MQRankSum;SNPEFF_EFFECT=UPSTREAM;SNPEFF_IMPACT=MODIFIER;SNPEFF_FUNCTIONAL_CLASS=NONE;SNPEFF_CODON_CHANGE=4457;SNPEFF_GENE_NAME=PGSC0003DMG400040062;SNPEFF_TRANSCRIPT_ID=PGSC0003DMT400090491;set=variant11	GT:AD:DP:GQ:PL	0/1:8,6:14:99:1460,0,2566,1674,2698,4372	0/1:9,5:14:99:1460,0,2566,1674,2698,4372	0/1:1,1:2:99:1460,0,2566,1674,2698,4372	0/0:2,0:2:99:1460,0,2566,1674,2698,4372
ST4.03ch02	123945	.	G	T	1191.45	PASS	AC=12;AF=0.375;AN=32;BaseQRankSum=0.488;DP=133;Dels=0.00;ExcessHet=0.9926;FS=0.000;HaplotypeScore=0.1664;InbreedingCoeff=-0.0858;MLEAC=13;MLEAF=0.406;MQ=54.47;MQ0=1;MQRankSum=-6.871;POSITIVE_TRAIN_SITE;QD=11.46;ReadPosRankSum=2.887;SOR=0.375;VQSLOD=1.78;culprit=ReadPosRankSum;SNPEFF_EFFECT=UPSTREAM;SNPEFF_IMPACT=MODIFIER;SNPEFF_FUNCTIONAL_CLASS=NONE;SNPEFF_CODON_CHANGE=4444;SNPEFF_GENE_NAME=PGSC0003DMG400040062;SNPEFF_TRANSCRIPT_ID=PGSC0003DMT400090491;set=variant11	GT:AD:DP:GQ:PL	0/1:8,6:14:99:1460,0,2566,1674,2698,4372	0/1:9,5:14:99:1460,0,2566,1674,2698,4372	0/1:1,1:2:99:1460,0,2566,1674,2698,4372	0/0:2,0:2:99:1460,0,2566,1674,2698,4372
ST4.03ch02	123970	.	C	T	1222.57	PASS	AC=17;AF=0.708;AN=24;BaseQRankSum=0.151;DP=38;Dels=0.00;ExcessHet=0.0249;FS=0.000;HaplotypeScore=0.0833;InbreedingCoeff=0.4337;MLEAC=18;MLEAF=0.750;MQ=56.68;MQ0=0;MQRankSum=-4.104;POSITIVE_TRAIN_SITE;QD=27.71;ReadPosRankSum=-1.469;SOR=2.833;VQSLOD=3.11;culprit=ReadPosRankSum;SNPEFF_EFFECT=UPSTREAM;SNPEFF_IMPACT=MODIFIER;SNPEFF_FUNCTIONAL_CLASS=NONE;SNPEFF_CODON_CHANGE=4419;SNPEFF_GENE_NAME=PGSC0003DMG400040062;SNPEFF_TRANSCRIPT_ID=PGSC0003DMT400090491;set=variant11	GT:AD:DP:GQ:PL	1/1:0,8:8:99:1460,0,2566,1674,2698,4372	0/1:5,7:12:99:1460,0,2566,1674,2698,4372	1/1:0,2:2:99:1460,0,2566,1674,2698,4372	0/0:2,0:2:99:1460,0,2566,1674,2698,4372
ST4.03ch02	123972	.	T	A	218.57	PASS	AC=7;AF=0.292;AN=24;BaseQRankSum=0.866;DP=38;Dels=0.00;ExcessHet=0.0249;FS=0.000;HaplotypeScore=0.0833;InbreedingCoeff=0.4337;MLEAC=6;MLEAF=0.250;MQ=56.68;MQ0=0;MQRankSum=4.067;POSITIVE_TRAIN_SITE;QD=24.29;ReadPosRankSum=1.167;SOR=0.061;VQSLOD=2.50;culprit=MQRankSum;SNPEFF_EFFECT=UPSTREAM;SNPEFF_IMPACT=MODIFIER;SNPEFF_FUNCTIONAL_CLASS=NONE;SNPEFF_CODON_CHANGE=4417;SNPEFF_GENE_NAME=PGSC0003DMG400040062;SNPEFF_TRANSCRIPT_ID=PGSC0003DMT400090491;set=variant11	GT:AD:DP:GQ:PL	0/0:8,0:8:99:1460,0,2566,1674,2698,4372	0/1:7,5:12:99:1460,0,2566,1674,2698,4372	0/0:2,0:2:99:1460,0,2566,1674,2698,4372	1/1:0,2:2:99:1460,0,2566,1674,2698,4372
ST4.03ch02	123974	.	T	G	1227.57	PASS	AC=17;AF=0.708;AN=24;BaseQRankSum=-0.151;DP=38;Dels=0.00;ExcessHet=0.0249;FS=0.000;HaplotypeScore=0.0833;InbreedingCoeff=0.4337;MLEAC=18;MLEAF=0.750;MQ=56.68;MQ0=0;MQRankSum=-4.104;POSITIVE_TRAIN_SITE;QD=30.84;ReadPosRankSum=-0.113;SOR=2.833;VQSLOD=3.40;culprit=MQRankSum;SNPEFF_EFFECT=UPSTREAM;SNPEFF_IMPACT=MODIFIER;SNPEFF_FUNCTIONAL_CLASS=NONE;SNPEFF_CODON_CHANGE=4415;SNPEFF_GENE_NAME=PGSC0003DMG400040062;SNPEFF_TRANSCRIPT_ID=PGSC0003DMT400090491;set=variant11	GT:AD:DP:GQ:PL	1/1:0,8:8:99:1460,0,2566,1674,2698,4372	0/1:5,7:12:99:1460,0,2566,1674,2698,4372	1/1:0,2:2:99:1460,0,2566,1674,2698,4372	0/0:2,0:2:99:1460,0,2566,1674,2698,4372
ST4.03ch02	123976	.	T	C	1227.57	PASS	AC=17;AF=0.708;AN=24;BaseQRankSum=-0.151;DP=38;Dels=0.00;ExcessHet=0.0249;FS=0.000;HaplotypeScore=0.0000;InbreedingCoeff=0.4337;MLEAC=18;MLEAF=0.750;MQ=56.68;MQ0=0;MQRankSum=-4.104;POSITIVE_TRAIN_SITE;QD=29.28;ReadPosRankSum=-0.527;SOR=2.833;VQSLOD=3.35;culprit=MQRankSum;SNPEFF_EFFECT=UPSTREAM;SNPEFF_IMPACT=MODIFIER;SNPEFF_FUNCTIONAL_CLASS=NONE;SNPEFF_CODON_CHANGE=4413;SNPEFF_GENE_NAME=PGSC0003DMG400040062;SNPEFF_TRANSCRIPT_ID=PGSC0003DMT400090491;set=variant11	GT:AD:DP:GQ:PL	1/1:0,8:8:99:1460,0,2566,1674,2698,4372	0/1:5,7:12:99:1460,0,2566,1674,2698,4372	1/1:0,2:2:99:1460,0,2566,1674,2698,4372	0/0:2,0:2:99:1460,0,2566,1674,2698,4372
ST4.03ch02	123991	.	C	T	1229.57	PASS	AC=17;AF=0.708;AN=24;BaseQRankSum=0.038;DP=38;Dels=0.00;ExcessHet=0.0249;FS=0.000;HaplotypeScore=0.0000;InbreedingCoeff=0.4337;MLEAC=18;MLEAF=0.750;MQ=56.68;MQ0=0;MQRankSum=-4.104;POSITIVE_TRAIN_SITE;QD=28.32;ReadPosRankSum=-1.054;SOR=2.833;VQSLOD=3.24;culprit=ReadPosRankSum;SNPEFF_EFFECT=UPSTREAM;SNPEFF_IMPACT=MODIFIER;SNPEFF_FUNCTIONAL_CLASS=NONE;SNPEFF_CODON_CHANGE=4398;SNPEFF_GENE_NAME=PGSC0003DMG400040062;SNPEFF_TRANSCRIPT_ID=PGSC0003DMT400090491;set=variant11	GT:AD:DP:GQ:PL	1/1:0,8:8:99:1460,0,2566,1674,2698,4372	0/1:5,7:12:99:1460,0,2566,1674,2698,4372	1/1:0,2:2:99:1460,0,2566,1674,2698,4372	0/0:2,0:2:99:1460,0,2566,1674,2698,4372
ST4.03ch02	124005	.	T	C	1229.57	PASS	AC=17;AF=0.708;AN=24;BaseQRankSum=0.941;DP=38;Dels=0.00;ExcessHet=0.0249;FS=0.000;HaplotypeScore=0.0000;InbreedingCoeff=0.4337;MLEAC=18;MLEAF=0.750;MQ=56.68;MQ0=0;MQRankSum=-4.104;POSITIVE_TRAIN_SITE;QD=31.54;ReadPosRankSum=0.715;SOR=2.833;VQSLOD=3.37;culprit=MQRankSum;SNPEFF_EFFECT=UPSTREAM;SNPEFF_IMPACT=MODIFIER;SNPEFF_FUNCTIONAL_CLASS=NONE;SNPEFF_CODON_CHANGE=4384;SNPEFF_GENE_NAME=PGSC0003DMG400040062;SNPEFF_TRANSCRIPT_ID=PGSC0003DMT400090491;set=variant11	GT:AD:DP:GQ:PL	1/1:0,8:8:99:1460,0,2566,1674,2698,4372	0/1:5,7:12:99:1460,0,2566,1674,2698,4372	1/1:0,2:2:99:1460,0,2566,1674,2698,4372	0/0:2,0:2:99:1460,0,2566,1674,2698,4372
ST4.03ch02	124017	.	C	T	1227.57	PASS	AC=17;AF=0.708;AN=24;BaseQRankSum=0.753;DP=38;Dels=0.00;ExcessHet=0.0249;FS=0.000;HaplotypeScore=0.0000;InbreedingCoeff=0.4337;MLEAC=18;MLEAF=0.750;MQ=56.68;MQ0=0;MQRankSum=-4.104;POSITIVE_TRAIN_SITE;QD=27.71;ReadPosRankSum=-0.264;SOR=2.833;VQSLOD=3.39;culprit=MQRankSum;SNPEFF_EFFECT=UPSTREAM;SNPEFF_IMPACT=MODIFIER;SNPEFF_FUNCTIONAL_CLASS=NONE;SNPEFF_CODON_CHANGE=4372;SNPEFF_GENE_NAME=PGSC0003DMG400040062;SNPEFF_TRANSCRIPT_ID=PGSC0003DMT400090491;set=variant11	GT:AD:DP:GQ:PL	1/1:0,8:8:99:1460,0,2566,1674,2698,4372	0/1:5,7:12:99:1460,0,2566,1674,2698,4372	1/1:0,2:2:99:1460,0,2566,1674,2698,4372	0/0:2,0:2:99:1460,0,2566,1674,2698,4372
ST4.03ch02	124026	.	C	T	1233.57	PASS	AC=17;AF=0.708;AN=24;BaseQRankSum=-0.151;DP=38;Dels=0.00;ExcessHet=0.0249;FS=0.000;HaplotypeScore=0.0000;InbreedingCoeff=0.4337;MLEAC=18;MLEAF=0.750;MQ=56.68;MQ0=0;MQRankSum=-4.104;POSITIVE_TRAIN_SITE;QD=31.29;ReadPosRankSum=0.113;SOR=2.833;VQSLOD=3.41;culprit=MQRankSum;SNPEFF_EFFECT=UPSTREAM;SNPEFF_IMPACT=MODIFIER;SNPEFF_FUNCTIONAL_CLASS=NONE;SNPEFF_CODON_CHANGE=4363;SNPEFF_GENE_NAME=PGSC0003DMG400040062;SNPEFF_TRANSCRIPT_ID=PGSC0003DMT400090491;set=variant11	GT:AD:DP:GQ:PL	1/1:0,8:8:99:1460,0,2566,1674,2698,4372	0/1:5,7:12:99:1460,0,2566,1674,2698,4372	1/1:0,2:2:99:1460,0,2566,1674,2698,4372	0/0:2,0:2:99:1460,0,2566,1674,2698,4372
ST4.03ch02	124029	.	A	C	1233.57	PASS	AC=17;AF=0.708;AN=24;BaseQRankSum=-2.410;DP=38;Dels=0.00;ExcessHet=0.0249;FS=0.000;HaplotypeScore=0.0000;InbreedingCoeff=0.4337;MLEAC=18;MLEAF=0.750;MQ=56.68;MQ0=0;MQRankSum=-4.104;POSITIVE_TRAIN_SITE;QD=30.59;ReadPosRankSum=0.640;SOR=2.833;VQSLOD=3.38;culprit=MQRankSum;SNPEFF_EFFECT=UPSTREAM;SNPEFF_IMPACT=MODIFIER;SNPEFF_FUNCTIONAL_CLASS=NONE;SNPEFF_CODON_CHANGE=4360;SNPEFF_GENE_NAME=PGSC0003DMG400040062;SNPEFF_TRANSCRIPT_ID=PGSC0003DMT400090491;set=variant11	GT:AD:DP:GQ:PL	1/1:0,8:8:99:1460,0,2566,1674,2698,4372	0/1:5,7:12:99:1460,0,2566,1674,2698,4372	1/1:0,2:2:99:1460,0,2566,1674,2698,4372	0/0:2,0:2:99:1460,0,2566,1674,2698,4372
ST4.03ch02	124724	.	A	T	1846.93	PASS	AC=35;AF=0.700;AN=50;BaseQRankSum=1.114;DP=125;Dels=0.00;ExcessHet=0.2418;FS=1.606;HaplotypeScore=0.1099;InbreedingCoeff=0.0016;MLEAC=34;MLEAF=0.680;MQ=59.96;MQ0=0;MQRankSum=0.791;POSITIVE_TRAIN_SITE;QD=16.79;ReadPosRankSum=-3.787;SOR=0.575;VQSLOD=2.37;culprit=ReadPosRankSum;SNPEFF_EFFECT=UPSTREAM;SNPEFF_IMPACT=MODIFIER;SNPEFF_FUNCTIONAL_CLASS=NONE;SNPEFF_CODON_CHANGE=3665;SNPEFF_GENE_NAME=PGSC0003DMG400040062;SNPEFF_TRANSCRIPT_ID=PGSC0003DMT400090491;set=variant11	GT:AD:DP:GQ:PL	0/1:3,21:24:99:1460,0,2566,1674,2698,4372	0/1:11,11:22:99:1460,0,2566,1674,2698,4372	1/1:0,2:2:99:1460,0,2566,1674,2698,4372	0/1:1,1:2:99:1460,0,2566,1674,2698,4372
ST4.03ch02	124736	.	A	T	200.64	PASS	AC=5;AF=0.096;AN=52;BaseQRankSum=1.573;DP=140;Dels=0.00;ExcessHet=0.4481;FS=0.000;HaplotypeScore=0.1409;InbreedingCoeff=-0.0269;MLEAC=5;MLEAF=0.096;MQ=57.65;MQ0=0;MQRankSum=-6.130;POSITIVE_TRAIN_SITE;QD=5.90;ReadPosRankSum=-6.130;SOR=0.523;VQSLOD=1.87;culprit=ReadPosRankSum;SNPEFF_EFFECT=UPSTREAM;SNPEFF_IMPACT=MODIFIER;SNPEFF_FUNCTIONAL_CLASS=NONE;SNPEFF_CODON_CHANGE=3653;SNPEFF_GENE_NAME=PGSC0003DMG400040062;SNPEFF_TRANSCRIPT_ID=PGSC0003DMT400090491;set=variant11	GT:AD:DP:GQ:PL	0/1:22,4:26:99:1460,0,2566,1674,2698,4372	0/0:22,0:22:99:1460,0,2566,1674,2698,4372	0/0:2,0:2:99:1460,0,2566,1674,2698,4372	0/1:1,1:2:99:1460,0,2566,1674,2698,4372
ST4.03ch02	124739	.	G	A	200.64	PASS	AC=5;AF=0.096;AN=52;BaseQRankSum=0.486;DP=140;Dels=0.00;ExcessHet=0.4481;FS=1.128;HaplotypeScore=0.1409;InbreedingCoeff=-0.0269;MLEAC=5;MLEAF=0.096;MQ=57.65;MQ0=0;MQRankSum=-6.127;POSITIVE_TRAIN_SITE;QD=5.90;ReadPosRankSum=-6.127;SOR=0.534;VQSLOD=1.87;culprit=ReadPosRankSum;SNPEFF_EFFECT=UPSTREAM;SNPEFF_IMPACT=MODIFIER;SNPEFF_FUNCTIONAL_CLASS=NONE;SNPEFF_CODON_CHANGE=3650;SNPEFF_GENE_NAME=PGSC0003DMG400040062;SNPEFF_TRANSCRIPT_ID=PGSC0003DMT400090491;set=variant11	GT:AD:DP:GQ:PL	0/1:22,4:26:99:1460,0,2566,1674,2698,4372	0/0:22,0:22:99:1460,0,2566,1674,2698,4372	0/0:2,0:2:99:1460,0,2566,1674,2698,4372	0/1:1,1:2:99:1460,0,2566,1674,2698,4372
ST4.03ch02	124785	.	T	C	2481.6	PASS	AC=38;AF=0.731;AN=52;BaseQRankSum=-1.304;DP=148;Dels=0.00;ExcessHet=0.6362;FS=9.003;HaplotypeScore=1.9740;InbreedingCoeff=-0.0467;MLEAC=38;MLEAF=0.731;MQ=57.00;MQ0=0;MQRankSum=-1.643;POSITIVE_TRAIN_SITE;QD=18.38;ReadPosRankSum=4.733;SOR=0.858;VQSLOD=1.95;culprit=ReadPosRankSum;SNPEFF_EFFECT=UPSTREAM;SNPEFF_IMPACT=MODIFIER;SNPEFF_FUNCTIONAL_CLASS=NONE;SNPEFF_CODON_CHANGE=3604;SNPEFF_GENE_NAME=PGSC0003DMG400040062;SNPEFF_TRANSCRIPT_ID=PGSC0003DMT400090491;set=variant11	GT:AD:DP:GQ:PL	0/1:3,23:26:99:1460,0,2566,1674,2698,4372	0/1:10,12:22:99:1460,0,2566,1674,2698,4372	1/1:0,2:2:99:1460,0,2566,1674,2698,4372	0/1:1,1:2:99:1460,0,2566,1674,2698,4372
ST4.03ch02	124844	.	T	A	499.99	PASS	AC=8;AF=0.098;AN=82;BaseQRankSum=4.812;DP=2182;Dels=0.00;ExcessHet=4.6452;FS=0.000;HaplotypeScore=15.6825;InbreedingCoeff=-0.1229;MLEAC=7;MLEAF=0.085;MQ=36.60;MQ0=39;MQRankSum=8.705;POSITIVE_TRAIN_SITE;QD=3.50;ReadPosRankSum=-0.029;SOR=0.001;VQSLOD=1.71;culprit=MQRankSum;SNPEFF_EFFECT=UPSTREAM;SNPEFF_IMPACT=MODIFIER;SNPEFF_FUNCTIONAL_CLASS=NONE;SNPEFF_CODON_CHANGE=3545;SNPEFF_GENE_NAME=PGSC0003DMG400040062;SNPEFF_TRANSCRIPT_ID=PGSC0003DMT400090491;set=variant11	GT:AD:DP:GQ:PL	0/1:36,2:38:99:1460,0,2566,1674,2698,4372	0/1:35,5:40:99:1460,0,2566,1674,2698,4372	0/1:1,1:2:99:1460,0,2566,1674,2698,4372	0/0:2,0:2:99:1460,0,2566,1674,2698,4372
ST4.03ch02	124852	.	T	C	499.03	PASS	AC=8;AF=0.098;AN=82;BaseQRankSum=2.246;DP=2183;Dels=0.00;ExcessHet=4.6452;FS=0.000;HaplotypeScore=21.1166;InbreedingCoeff=-0.1280;MLEAC=8;MLEAF=0.098;MQ=36.59;MQ0=39;MQRankSum=8.983;POSITIVE_TRAIN_SITE;QD=3.49;ReadPosRankSum=0.688;SOR=0.001;VQSLOD=1.69;culprit=MQRankSum;SNPEFF_EFFECT=UPSTREAM;SNPEFF_IMPACT=MODIFIER;SNPEFF_FUNCTIONAL_CLASS=NONE;SNPEFF_CODON_CHANGE=3537;SNPEFF_GENE_NAME=PGSC0003DMG400040062;SNPEFF_TRANSCRIPT_ID=PGSC0003DMT400090491;set=variant11	GT:AD:DP:GQ:PL	0/1:36,2:38:99:1460,0,2566,1674,2698,4372	0/1:35,5:40:99:1460,0,2566,1674,2698,4372	0/1:1,1:2:99:1460,0,2566,1674,2698,4372	0/0:2,0:2:99:1460,0,2566,1674,2698,4372
ST4.03ch02	124878	.	C	A	825.4	PASS	AC=11;AF=0.134;AN=82;BaseQRankSum=0.779;DP=2337;Dels=0.00;ExcessHet=6.9804;FS=50.296;HaplotypeScore=4.7077;InbreedingCoeff=-0.1715;MLEAC=11;MLEAF=0.134;MQ=37.45;MQ0=42;MQRankSum=2.898;POSITIVE_TRAIN_SITE;QD=2.04;ReadPosRankSum=-9.390;SOR=0.002;VQSLOD=1.88;culprit=ReadPosRankSum;SNPEFF_EFFECT=UPSTREAM;SNPEFF_IMPACT=MODIFIER;SNPEFF_FUNCTIONAL_CLASS=NONE;SNPEFF_CODON_CHANGE=3511;SNPEFF_GENE_NAME=PGSC0003DMG400040062;SNPEFF_TRANSCRIPT_ID=PGSC0003DMT400090491;set=variant11	GT:AD:DP:GQ:PL	0/1:36,2:38:99:1460,0,2566,1674,2698,4372	0/1:32,8:40:99:1460,0,2566,1674,2698,4372	0/1:1,1:2:99:1460,0,2566,1674,2698,4372	0/0:2,0:2:99:1460,0,2566,1674,2698,4372
ST4.03ch02	124917	.	G	C	14963.31	PASS	AC=21;AF=0.256;AN=82;BaseQRankSum=5.382;DP=2369;Dels=0.00;ExcessHet=9.6752;FS=9.188;HaplotypeScore=16.6848;InbreedingCoeff=-0.2136;MLEAC=22;MLEAF=0.268;MQ=37.20;MQ0=75;MQRankSum=-5.426;POSITIVE_TRAIN_SITE;QD=9.95;ReadPosRankSum=-2.401;SOR=7.464;VQSLOD=2.21;culprit=ReadPosRankSum;SNPEFF_EFFECT=UPSTREAM;SNPEFF_IMPACT=MODIFIER;SNPEFF_FUNCTIONAL_CLASS=NONE;SNPEFF_CODON_CHANGE=3472;SNPEFF_GENE_NAME=PGSC0003DMG400040062;SNPEFF_TRANSCRIPT_ID=PGSC0003DMT400090491;set=variant11	GT:AD:DP:GQ:PL	0/1:31,7:38:99:1460,0,2566,1674,2698,4372	0/1:27,13:40:99:1460,0,2566,1674,2698,4372	0/0:2,0:2:99:1460,0,2566,1674,2698,4372	0/1:1,1:2:99:1460,0,2566,1674,2698,4372
ST4.03ch02	124925	.	G	T	14803.68	PASS	AC=21;AF=0.256;AN=82;BaseQRankSum=2.564;DP=2364;Dels=0.00;ExcessHet=6.4587;FS=11.442;HaplotypeScore=13.7194;InbreedingCoeff=-0.1980;MLEAC=22;MLEAF=0.268;MQ=37.21;MQ0=75;MQRankSum=-4.921;POSITIVE_TRAIN_SITE;QD=9.54;ReadPosRankSum=-2.570;SOR=6.378;VQSLOD=2.32;culprit=ReadPosRankSum;SNPEFF_EFFECT=UPSTREAM;SNPEFF_IMPACT=MODIFIER;SNPEFF_FUNCTIONAL_CLASS=NONE;SNPEFF_CODON_CHANGE=3464;SNPEFF_GENE_NAME=PGSC0003DMG400040062;SNPEFF_TRANSCRIPT_ID=PGSC0003DMT400090491;set=variant11	GT:AD:DP:GQ:PL	0/1:31,7:38:99:1460,0,2566,1674,2698,4372	0/1:27,13:40:99:1460,0,2566,1674,2698,4372	0/0:2,0:2:99:1460,0,2566,1674,2698,4372	0/1:1,1:2:99:1460,0,2566,1674,2698,4372
ST4.03ch02	124930	.	G	A	14786.68	PASS	AC=21;AF=0.256;AN=82;BaseQRankSum=7.891;DP=2325;Dels=0.00;ExcessHet=6.4587;FS=11.424;HaplotypeScore=12.0254;InbreedingCoeff=-0.1980;MLEAC=22;MLEAF=0.268;MQ=37.50;MQ0=41;MQRankSum=-4.645;POSITIVE_TRAIN_SITE;QD=9.68;ReadPosRankSum=-1.497;SOR=7.779;VQSLOD=2.87;culprit=ReadPosRankSum;SNPEFF_EFFECT=UPSTREAM;SNPEFF_IMPACT=MODIFIER;SNPEFF_FUNCTIONAL_CLASS=NONE;SNPEFF_CODON_CHANGE=3459;SNPEFF_GENE_NAME=PGSC0003DMG400040062;SNPEFF_TRANSCRIPT_ID=PGSC0003DMT400090491;set=variant11	GT:AD:DP:GQ:PL	0/1:31,7:38:99:1460,0,2566,1674,2698,4372	0/1:27,13:40:99:1460,0,2566,1674,2698,4372	0/0:2,0:2:99:1460,0,2566,1674,2698,4372	0/1:1,1:2:99:1460,0,2566,1674,2698,4372
ST4.03ch02	124962	.	T	C	254.41	PASS	AC=9;AF=0.145;AN=62;BaseQRankSum=-0.537;DP=185;Dels=0.00;ExcessHet=0.2202;FS=0.000;HaplotypeScore=1.5758;InbreedingCoeff=0.0752;MLEAC=9;MLEAF=0.145;MQ=43.53;MQ0=36;MQRankSum=-7.487;POSITIVE_TRAIN_SITE;QD=3.85;ReadPosRankSum=-2.937;SOR=0.042;VQSLOD=1.83;culprit=ReadPosRankSum;SNPEFF_EFFECT=UPSTREAM;SNPEFF_IMPACT=MODIFIER;SNPEFF_FUNCTIONAL_CLASS=NONE;SNPEFF_CODON_CHANGE=3427;SNPEFF_GENE_NAME=PGSC0003DMG400040062;SNPEFF_TRANSCRIPT_ID=PGSC0003DMT400090491;set=variant11	GT:AD:DP:GQ:PL	0/1:25,3:28:99:1460,0,2566,1674,2698,4372	0/1:25,5:30:99:1460,0,2566,1674,2698,4372	0/0:2,0:2:99:1460,0,2566,1674,2698,4372	0/1:1,1:2:99:1460,0,2566,1674,2698,4372
ST4.03ch02	125028	.	T	C	2739.13	PASS	AC=28;AF=0.378;AN=74;BaseQRankSum=0.086;DP=275;Dels=0.00;ExcessHet=1.4978;FS=0.000;HaplotypeScore=0.7394;InbreedingCoeff=-0.1332;MLEAC=30;MLEAF=0.405;MQ=37.21;MQ0=30;MQRankSum=-12.364;POSITIVE_TRAIN_SITE;QD=13.98;ReadPosRankSum=-2.971;SOR=1.802;VQSLOD=1.75;culprit=ReadPosRankSum;SNPEFF_EFFECT=UPSTREAM;SNPEFF_IMPACT=MODIFIER;SNPEFF_FUNCTIONAL_CLASS=NONE;SNPEFF_CODON_CHANGE=3361;SNPEFF_GENE_NAME=PGSC0003DMG400040062;SNPEFF_TRANSCRIPT_ID=PGSC0003DMT400090491;set=variant11	GT:AD:DP:GQ:PL	0/1:32,6:38:99:1460,0,2566,1674,2698,4372	0/1:13,19:32:99:1460,0,2566,1674,2698,4372	1/1:0,2:2:99:1460,0,2566,1674,2698,4372	0/1:1,1:2:99:1460,0,2566,1674,2698,4372
ST4.03ch02	125051	.	T	C	1880.04	PASS	AC=24;AF=0.324;AN=74;BaseQRankSum=-0.470;DP=275;Dels=0.00;ExcessHet=0.9332;FS=0.000;HaplotypeScore=2.5122;InbreedingCoeff=-0.0697;MLEAC=25;MLEAF=0.338;MQ=37.21;MQ0=30;MQRankSum=1.996;POSITIVE_TRAIN_SITE;QD=11.46;ReadPosRankSum=-11.065;SOR=0.090;VQSLOD=1.88;culprit=ReadPosRankSum;SNPEFF_EFFECT=UPSTREAM;SNPEFF_IMPACT=MODIFIER;SNPEFF_FUNCTIONAL_CLASS=NONE;SNPEFF_CODON_CHANGE=3338;SNPEFF_GENE_NAME=PGSC0003DMG400040062;SNPEFF_TRANSCRIPT_ID=PGSC0003DMT400090491;set=variant11	GT:AD:DP:GQ:PL	0/1:32,6:38:99:1460,0,2566,1674,2698,4372	0/1:17,15:32:99:1460,0,2566,1674,2698,4372	1/1:0,2:2:99:1460,0,2566,1674,2698,4372	0/1:1,1:2:99:1460,0,2566,1674,2698,4372
ST4.03ch02	125113	.	C	T	311.06	PASS	AC=7;AF=0.083;AN=84;BaseQRankSum=2.474;DP=2292;Dels=0.00;ExcessHet=4.1884;FS=0.000;HaplotypeScore=7.7720;InbreedingCoeff=-0.0924;MLEAC=6;MLEAF=0.071;MQ=36.49;MQ0=6;MQRankSum=2.540;POSITIVE_TRAIN_SITE;QD=1.70;ReadPosRankSum=-14.737;SOR=0.002;VQSLOD=1.82;culprit=ReadPosRankSum;SNPEFF_EFFECT=UPSTREAM;SNPEFF_IMPACT=MODIFIER;SNPEFF_FUNCTIONAL_CLASS=NONE;SNPEFF_CODON_CHANGE=3276;SNPEFF_GENE_NAME=PGSC0003DMG400040062;SNPEFF_TRANSCRIPT_ID=PGSC0003DMT400090491;set=variant11	GT:AD:DP:GQ:PL	0/1:39,1:40:99:1460,0,2566,1674,2698,4372	0/1:35,5:40:99:1460,0,2566,1674,2698,4372	0/1:1,1:2:99:1460,0,2566,1674,2698,4372	0/0:2,0:2:99:1460,0,2566,1674,2698,4372
ST4.03ch02	125120	.	T	A	300.05	PASS	AC=7;AF=0.083;AN=84;BaseQRankSum=2.095;DP=2295;Dels=0.00;ExcessHet=4.1884;FS=0.000;HaplotypeScore=14.9394;InbreedingCoeff=-0.0921;MLEAC=6;MLEAF=0.071;MQ=36.47;MQ0=6;MQRankSum=3.037;POSITIVE_TRAIN_SITE;QD=1.63;ReadPosRankSum=-14.096;SOR=0.001;VQSLOD=1.83;culprit=ReadPosRankSum;SNPEFF_EFFECT=UPSTREAM;SNPEFF_IMPACT=MODIFIER;SNPEFF_FUNCTIONAL_CLASS=NONE;SNPEFF_CODON_CHANGE=3269;SNPEFF_GENE_NAME=PGSC0003DMG400040062;SNPEFF_TRANSCRIPT_ID=PGSC0003DMT400090491;set=variant11	GT:AD:DP:GQ:PL	0/1:39,1:40:99:1460,0,2566,1674,2698,4372	0/1:35,5:40:99:1460,0,2566,1674,2698,4372	0/1:1,1:2:99:1460,0,2566,1674,2698,4372	0/0:2,0:2:99:1460,0,2566,1674,2698,4372
ST4.03ch02	125134	.	T	A	310.15	PASS	AC=6;AF=0.071;AN=84;BaseQRankSum=1.797;DP=2293;Dels=0.00;ExcessHet=3.8408;FS=0.000;HaplotypeScore=16.3594;InbreedingCoeff=-0.0874;MLEAC=5;MLEAF=0.060;MQ=36.46;MQ0=6;MQRankSum=3.098;POSITIVE_TRAIN_SITE;QD=2.00;ReadPosRankSum=-14.350;SOR=0.002;VQSLOD=1.83;culprit=ReadPosRankSum;SNPEFF_EFFECT=UPSTREAM;SNPEFF_IMPACT=MODIFIER;SNPEFF_FUNCTIONAL_CLASS=NONE;SNPEFF_CODON_CHANGE=3255;SNPEFF_GENE_NAME=PGSC0003DMG400040062;SNPEFF_TRANSCRIPT_ID=PGSC0003DMT400090491;set=variant11	GT:AD:DP:GQ:PL	0/1:39,1:40:99:1460,0,2566,1674,2698,4372	0/1:36,4:40:99:1460,0,2566,1674,2698,4372	0/1:1,1:2:99:1460,0,2566,1674,2698,4372	0/0:2,0:2:99:1460,0,2566,1674,2698,4372
ST4.03ch02	125139	.	C	T	319.62	PASS	AC=7;AF=0.083;AN=84;BaseQRankSum=2.646;DP=2293;Dels=0.00;ExcessHet=4.1884;FS=0.000;HaplotypeScore=7.9493;InbreedingCoeff=-0.0906;MLEAC=5;MLEAF=0.060;MQ=36.46;MQ0=6;MQRankSum=3.034;POSITIVE_TRAIN_SITE;QD=1.74;ReadPosRankSum=-14.359;SOR=0.001;VQSLOD=1.83;culprit=ReadPosRankSum;SNPEFF_EFFECT=UPSTREAM;SNPEFF_IMPACT=MODIFIER;SNPEFF_FUNCTIONAL_CLASS=NONE;SNPEFF_CODON_CHANGE=3250;SNPEFF_GENE_NAME=PGSC0003DMG400040062;SNPEFF_TRANSCRIPT_ID=PGSC0003DMT400090491;set=variant11	GT:AD:DP:GQ:PL	0/1:39,1:40:99:1460,0,2566,1674,2698,4372	0/1:35,5:40:99:1460,0,2566,1674,2698,4372	0/1:1,1:2:99:1460,0,2566,1674,2698,4372	0/0:2,0:2:99:1460,0,2566,1674,2698,4372
ST4.03ch02	125140	.	C	T	311.04	PASS	AC=7;AF=0.083;AN=84;BaseQRankSum=4.082;DP=2293;Dels=0.00;ExcessHet=4.1884;FS=0.000;HaplotypeScore=8.0365;InbreedingCoeff=-0.0921;MLEAC=6;MLEAF=0.071;MQ=36.46;MQ0=6;MQRankSum=2.059;POSITIVE_TRAIN_SITE;QD=1.69;ReadPosRankSum=-13.643;SOR=0.002;VQSLOD=1.85;culprit=ReadPosRankSum;SNPEFF_EFFECT=UPSTREAM;SNPEFF_IMPACT=MODIFIER;SNPEFF_FUNCTIONAL_CLASS=NONE;SNPEFF_CODON_CHANGE=3249;SNPEFF_GENE_NAME=PGSC0003DMG400040062;SNPEFF_TRANSCRIPT_ID=PGSC0003DMT400090491;set=variant11	GT:AD:DP:GQ:PL	0/1:39,1:40:99:1460,0,2566,1674,2698,4372	0/1:35,5:40:99:1460,0,2566,1674,2698,4372	0/1:1,1:2:99:1460,0,2566,1674,2698,4372	0/0:2,0:2:99:1460,0,2566,1674,2698,4372
ST4.03ch02	125142	.	G	T	14825.92	PASS	AC=21;AF=0.250;AN=84;BaseQRankSum=3.274;DP=2293;Dels=0.00;ExcessHet=9.3245;FS=0.000;HaplotypeScore=7.9037;InbreedingCoeff=-0.2271;MLEAC=21;MLEAF=0.250;MQ=36.46;MQ0=6;MQRankSum=-1.096;POSITIVE_TRAIN_SITE;QD=9.86;ReadPosRankSum=-19.969;SOR=0.088;VQSLOD=1.62;culprit=ReadPosRankSum;SNPEFF_EFFECT=UPSTREAM;SNPEFF_IMPACT=MODIFIER;SNPEFF_FUNCTIONAL_CLASS=NONE;SNPEFF_CODON_CHANGE=3247;SNPEFF_GENE_NAME=PGSC0003DMG400040062;SNPEFF_TRANSCRIPT_ID=PGSC0003DMT400090491;set=variant11	GT:AD:DP:GQ:PL	0/1:33,7:40:99:1460,0,2566,1674,2698,4372	0/1:27,13:40:99:1460,0,2566,1674,2698,4372	0/0:2,0:2:99:1460,0,2566,1674,2698,4372	0/1:1,1:2:99:1460,0,2566,1674,2698,4372
ST4.03ch02	125207	.	G	T	15034.0	PASS	AC=52;AF=0.619;AN=84;BaseQRankSum=1.332;DP=673;Dels=0.00;ExcessHet=9.0138;FS=0.000;HaplotypeScore=4.3887;InbreedingCoeff=-0.2017;MLEAC=52;MLEAF=0.619;MQ=53.02;MQ0=0;MQRankSum=5.451;POSITIVE_TRAIN_SITE;QD=24.41;ReadPosRankSum=-3.167;SOR=1.133;VQSLOD=1.83;culprit=ReadPosRankSum;SNPEFF_EFFECT=UPSTREAM;SNPEFF_IMPACT=MODIFIER;SNPEFF_FUNCTIONAL_CLASS=NONE;SNPEFF_CODON_CHANGE=3182;SNPEFF_GENE_NAME=PGSC0003DMG400040062;SNPEFF_TRANSCRIPT_ID=PGSC0003DMT400090491;set=variant11	GT:AD:DP:GQ:PL	0/1:13,27:40:99:1460,0,2566,1674,2698,4372	0/1:18,22:40:99:1460,0,2566,1674,2698,4372	1/1:0,2:2:99:1460,0,2566,1674,2698,4372	0/1:1,1:2:99:1460,0,2566,1674,2698,4372
ST4.03ch02	125211	.	A	C	5454.26	PASS	AC=25;AF=0.298;AN=84;BaseQRankSum=0.989;DP=673;Dels=0.00;ExcessHet=15.4279;FS=0.000;HaplotypeScore=8.2009;InbreedingCoeff=-0.3076;MLEAC=25;MLEAF=0.298;MQ=53.02;MQ0=0;MQRankSum=-11.104;POSITIVE_TRAIN_SITE;QD=12.74;ReadPosRankSum=-1.235;SOR=0.100;VQSLOD=1.74;culprit=ReadPosRankSum;SNPEFF_EFFECT=UPSTREAM;SNPEFF_IMPACT=MODIFIER;SNPEFF_FUNCTIONAL_CLASS=NONE;SNPEFF_CODON_CHANGE=3178;SNPEFF_GENE_NAME=PGSC0003DMG400040062;SNPEFF_TRANSCRIPT_ID=PGSC0003DMT400090491;set=variant11	GT:AD:DP:GQ:PL	0/1:29,11:40:99:1460,0,2566,1674,2698,4372	0/1:27,13:40:99:1460,0,2566,1674,2698,4372	0/0:2,0:2:99:1460,0,2566,1674,2698,4372	0/1:1,1:2:99:1460,0,2566,1674,2698,4372
ST4.03ch02	125220	.	A	T	5400.7	PASS	AC=25;AF=0.298;AN=84;BaseQRankSum=1.840;DP=673;Dels=0.00;ExcessHet=15.4279;FS=0.000;HaplotypeScore=0.5898;InbreedingCoeff=-0.3102;MLEAC=25;MLEAF=0.298;MQ=53.02;MQ0=0;MQRankSum=-10.914;POSITIVE_TRAIN_SITE;QD=12.62;ReadPosRankSum=0.119;SOR=0.098;VQSLOD=1.72;culprit=MQRankSum;SNPEFF_EFFECT=UPSTREAM;SNPEFF_IMPACT=MODIFIER;SNPEFF_FUNCTIONAL_CLASS=NONE;SNPEFF_CODON_CHANGE=3169;SNPEFF_GENE_NAME=PGSC0003DMG400040062;SNPEFF_TRANSCRIPT_ID=PGSC0003DMT400090491;set=variant11	GT:AD:DP:GQ:PL	0/1:29,11:40:99:1460,0,2566,1674,2698,4372	0/1:27,13:40:99:1460,0,2566,1674,2698,4372	0/0:2,0:2:99:1460,0,2566,1674,2698,4372	0/1:1,1:2:99:1460,0,2566,1674,2698,4372
ST4.03ch02	125240	.	C	T	5541.81	PASS	AC=31;AF=0.369;AN=84;BaseQRankSum=1.922;DP=672;Dels=0.00;ExcessHet=13.2285;FS=0.000;HaplotypeScore=8.3194;InbreedingCoeff=-0.2741;MLEAC=31;MLEAF=0.369;MQ=53.04;MQ0=0;MQRankSum=1.592;POSITIVE_TRAIN_SITE;QD=10.87;ReadPosRankSum=1.393;SOR=0.382;VQSLOD=3.51;culprit=ReadPosRankSum;SNPEFF_EFFECT=UPSTREAM;SNPEFF_IMPACT=MODIFIER;SNPEFF_FUNCTIONAL_CLASS=NONE;SNPEFF_CODON_CHANGE=3149;SNPEFF_GENE_NAME=PGSC0003DMG400040062;SNPEFF_TRANSCRIPT_ID=PGSC0003DMT400090491;set=variant11	GT:AD:DP:GQ:PL	0/1:27,13:40:99:1460,0,2566,1674,2698,4372	0/1:23,17:40:99:1460,0,2566,1674,2698,4372	0/0:2,0:2:99:1460,0,2566,1674,2698,4372	0/1:1,1:2:99:1460,0,2566,1674,2698,4372
ST4.03ch02	125247	.	G	A	5473.37	PASS	AC=26;AF=0.310;AN=84;BaseQRankSum=2.045;DP=672;Dels=0.00;ExcessHet=17.3349;FS=0.000;HaplotypeScore=8.0706;InbreedingCoeff=-0.3358;MLEAC=26;MLEAF=0.310;MQ=53.04;MQ0=0;MQRankSum=-11.079;POSITIVE_TRAIN_SITE;QD=12.82;ReadPosRankSum=-0.948;SOR=0.100;VQSLOD=1.74;culprit=ReadPosRankSum;SNPEFF_EFFECT=UPSTREAM;SNPEFF_IMPACT=MODIFIER;SNPEFF_FUNCTIONAL_CLASS=NONE;SNPEFF_CODON_CHANGE=3142;SNPEFF_GENE_NAME=PGSC0003DMG400040062;SNPEFF_TRANSCRIPT_ID=PGSC0003DMT400090491;set=variant11	GT:AD:DP:GQ:PL	0/1:29,11:40:99:1460,0,2566,1674,2698,4372	0/1:26,14:40:99:1460,0,2566,1674,2698,4372	0/0:2,0:2:99:1460,0,2566,1674,2698,4372	0/1:1,1:2:99:1460,0,2566,1674,2698,4372
ST4.03ch02	125434	.	G	A	5507.8	PASS	AC=35;AF=0.427;AN=82;BaseQRankSum=-1.860;DP=404;Dels=0.00;ExcessHet=3.7948;FS=0.000;HaplotypeScore=0.4554;InbreedingCoeff=-0.0869;MLEAC=36;MLEAF=0.439;MQ=59.88;MQ0=0;MQRankSum=-0.128;POSITIVE_TRAIN_SITE;QD=18.67;ReadPosRankSum=-0.788;SOR=0.400;VQSLOD=3.96;culprit=ReadPosRankSum;SNPEFF_EFFECT=UPSTREAM;SNPEFF_IMPACT=MODIFIER;SNPEFF_FUNCTIONAL_CLASS=NONE;SNPEFF_CODON_CHANGE=2955;SNPEFF_GENE_NAME=PGSC0003DMG400040062;SNPEFF_TRANSCRIPT_ID=PGSC0003DMT400090491;set=variant11	GT:AD:DP:GQ:PL	0/1:26,14:40:99:1460,0,2566,1674,2698,4372	0/1:18,20:38:99:1460,0,2566,1674,2698,4372	0/0:2,0:2:99:1460,0,2566,1674,2698,4372	0/1:1,1:2:99:1460,0,2566,1674,2698,4372
ST4.03ch02	125579	.	T	C	8998.49	PASS	AC=48;AF=0.571;AN=84;BaseQRankSum=0.825;DP=395;Dels=0.00;ExcessHet=0.9549;FS=0.000;HaplotypeScore=0.3328;InbreedingCoeff=-0.0199;MLEAC=49;MLEAF=0.583;MQ=59.96;MQ0=0;MQRankSum=0.131;POSITIVE_TRAIN_SITE;QD=26.01;ReadPosRankSum=0.874;SOR=1.190;VQSLOD=3.95;culprit=ReadPosRankSum;SNPEFF_EFFECT=UPSTREAM;SNPEFF_IMPACT=MODIFIER;SNPEFF_FUNCTIONAL_CLASS=NONE;SNPEFF_CODON_CHANGE=2810;SNPEFF_GENE_NAME=PGSC0003DMG400040062;SNPEFF_TRANSCRIPT_ID=PGSC0003DMT400090491;set=variant11	GT:AD:DP:GQ:PL	0/1:14,26:40:99:1460,0,2566,1674,2698,4372	0/1:21,19:40:99:1460,0,2566,1674,2698,4372	1/1:0,2:2:99:1460,0,2566,1674,2698,4372	0/1:1,1:2:99:1460,0,2566,1674,2698,4372
ST4.03ch02	125598	.	C	T	8964.47	PASS	AC=48;AF=0.571;AN=84;BaseQRankSum=-2.019;DP=395;Dels=0.00;ExcessHet=0.9549;FS=0.000;HaplotypeScore=0.4635;InbreedingCoeff=-0.0198;MLEAC=49;MLEAF=0.583;MQ=59.96;MQ0=0;MQRankSum=1.458;POSITIVE_TRAIN_SITE;QD=25.91;ReadPosRankSum=-0.978;SOR=1.190;VQSLOD=3.63;culprit=ReadPosRankSum;SNPEFF_EFFECT=UPSTREAM;SNPEFF_IMPACT=MODIFIER;SNPEFF_FUNCTIONAL_CLASS=NONE;SNPEFF_CODON_CHANGE=2791;SNPEFF_GENE_NAME=PGSC0003DMG400040062;SNPEFF_TRANSCRIPT_ID=PGSC0003DMT400090491;set=variant11	GT:AD:DP:GQ:PL	0/1:14,26:40:99:1460,0,2566,1674,2698,4372	0/1:21,19:40:99:1460,0,2566,1674,2698,4372	1/1:0,2:2:99:1460,0,2566,1674,2698,4372	0/1:1,1:2:99:1460,0,2566,1674,2698,4372
ST4.03ch02	125609	.	A	G	8947.49	PASS	AC=48;AF=0.571;AN=84;BaseQRankSum=3.699;DP=394;Dels=0.00;ExcessHet=0.9549;FS=0.000;HaplotypeScore=0.5942;InbreedingCoeff=-0.0199;MLEAC=49;MLEAF=0.583;MQ=59.96;MQ0=0;MQRankSum=-0.815;POSITIVE_TRAIN_SITE;QD=26.01;ReadPosRankSum=0.161;SOR=1.208;VQSLOD=4.08;culprit=MQRankSum;SNPEFF_EFFECT=UPSTREAM;SNPEFF_IMPACT=MODIFIER;SNPEFF_FUNCTIONAL_CLASS=NONE;SNPEFF_CODON_CHANGE=2780;SNPEFF_GENE_NAME=PGSC0003DMG400040062;SNPEFF_TRANSCRIPT_ID=PGSC0003DMT400090491;set=variant11	GT:AD:DP:GQ:PL	0/1:14,26:40:99:1460,0,2566,1674,2698,4372	0/1:21,19:40:99:1460,0,2566,1674,2698,4372	1/1:0,2:2:99:1460,0,2566,1674,2698,4372	0/1:1,1:2:99:1460,0,2566,1674,2698,4372
ST4.03ch02	125788	.	T	G	8633.83	PASS	AC=46;AF=0.561;AN=82;BaseQRankSum=1.706;DP=384;Dels=0.00;ExcessHet=1.1298;FS=0.000;HaplotypeScore=0.2719;InbreedingCoeff=-0.0250;MLEAC=48;MLEAF=0.585;MQ=60.00;MQ0=0;MQRankSum=0.337;POSITIVE_TRAIN_SITE;QD=25.70;ReadPosRankSum=0.999;SOR=1.140;VQSLOD=3.90;culprit=MQRankSum;SNPEFF_EFFECT=UPSTREAM;SNPEFF_IMPACT=MODIFIER;SNPEFF_FUNCTIONAL_CLASS=NONE;SNPEFF_CODON_CHANGE=2601;SNPEFF_GENE_NAME=PGSC0003DMG400040062;SNPEFF_TRANSCRIPT_ID=PGSC0003DMT400090491;set=variant11	GT:AD:DP:GQ:PL	0/1:14,24:38:99:1460,0,2566,1674,2698,4372	0/1:21,19:40:99:1460,0,2566,1674,2698,4372	1/1:0,2:2:99:1460,0,2566,1674,2698,4372	0/1:1,1:2:99:1460,0,2566,1674,2698,4372
ST4.03ch02	131004	.	T	C	16890.98	PASS	AC=42;AF=0.500;AN=84;BaseQRankSum=0.478;DP=1011;Dels=0.00;ExcessHet=11.0014;FS=0.000;HaplotypeScore=4.7342;InbreedingCoeff=-0.2291;MLEAC=42;MLEAF=0.500;MQ=52.19;MQ0=55;MQRankSum=11.037;POSITIVE_TRAIN_SITE;QD=18.48;ReadPosRankSum=-10.150;SOR=0.627;VQSLOD=1.75;culprit=ReadPosRankSum;SNPEFF_EFFECT=DOWNSTREAM;SNPEFF_IMPACT=MODIFIER;SNPEFF_FUNCTIONAL_CLASS=NONE;SNPEFF_CODON_CHANGE=304;SNPEFF_GENE_NAME=PGSC0003DMG400040062;SNPEFF_TRANSCRIPT_ID=PGSC0003DMT400090491;set=variant11	GT:AD:DP:GQ:PL	0/1:17,23:40:99:1460,0,2566,1674,2698,4372	0/1:24,16:40:99:1460,0,2566,1674,2698,4372	1/1:0,2:2:99:1460,0,2566,1674,2698,4372	0/1:1,1:2:99:1460,0,2566,1674,2698,4372
ST4.03ch02	131005	.	T	A	17174.17	PASS	AC=42;AF=0.500;AN=84;BaseQRankSum=0.523;DP=1011;Dels=0.00;ExcessHet=11.0014;FS=0.000;HaplotypeScore=4.7766;InbreedingCoeff=-0.2267;MLEAC=42;MLEAF=0.500;MQ=52.19;MQ0=55;MQRankSum=10.823;POSITIVE_TRAIN_SITE;QD=18.77;ReadPosRankSum=-11.004;SOR=0.625;VQSLOD=1.75;culprit=ReadPosRankSum;SNPEFF_EFFECT=DOWNSTREAM;SNPEFF_IMPACT=MODIFIER;SNPEFF_FUNCTIONAL_CLASS=NONE;SNPEFF_CODON_CHANGE=305;SNPEFF_GENE_NAME=PGSC0003DMG400040062;SNPEFF_TRANSCRIPT_ID=PGSC0003DMT400090491;set=variant11	GT:AD:DP:GQ:PL	0/1:17,23:40:99:1460,0,2566,1674,2698,4372	0/1:24,16:40:99:1460,0,2566,1674,2698,4372	1/1:0,2:2:99:1460,0,2566,1674,2698,4372	0/1:1,1:2:99:1460,0,2566,1674,2698,4372
ST4.03ch02	131719	.	G	A	1139.88	PASS	AC=24;AF=0.545;AN=44;BaseQRankSum=0.742;DP=47;Dels=0.00;ExcessHet=0.0002;FS=0.000;HaplotypeScore=0.3435;InbreedingCoeff=0.3636;MLEAC=25;MLEAF=0.568;MQ=54.90;MQ0=0;MQRankSum=2.469;POSITIVE_TRAIN_SITE;QD=31.14;ReadPosRankSum=0.232;SOR=1.378;VQSLOD=3.40;culprit=MQRankSum;SNPEFF_EFFECT=DOWNSTREAM;SNPEFF_IMPACT=MODIFIER;SNPEFF_FUNCTIONAL_CLASS=NONE;SNPEFF_CODON_CHANGE=1019;SNPEFF_GENE_NAME=PGSC0003DMG400040062;SNPEFF_TRANSCRIPT_ID=PGSC0003DMT400090491;set=variant11	GT:AD:DP:GQ:PL	0/1:9,21:30:99:1460,0,2566,1674,2698,4372	0/0:10,0:10:99:1460,0,2566,1674,2698,4372	1/1:0,2:2:99:1460,0,2566,1674,2698,4372	0/1:1,1:2:99:1460,0,2566,1674,2698,4372
ST4.03ch02	131770	.	A	T	510.42	PASS	AC=19;AF=0.432;AN=44;BaseQRankSum=-0.657;DP=46;Dels=0.00;ExcessHet=0.0015;FS=0.000;HaplotypeScore=0.0454;InbreedingCoeff=-0.5901;MLEAC=18;MLEAF=0.409;MQ=55.18;MQ0=0;MQRankSum=-2.179;QD=27.69;ReadPosRankSum=0.773;SOR=0.263;VQSLOD=2.73;culprit=MQRankSum;SNPEFF_EFFECT=DOWNSTREAM;SNPEFF_IMPACT=MODIFIER;SNPEFF_FUNCTIONAL_CLASS=NONE;SNPEFF_CODON_CHANGE=1070;SNPEFF_GENE_NAME=PGSC0003DMG400040062;SNPEFF_TRANSCRIPT_ID=PGSC0003DMT400090491;set=variant11	GT:AD:DP:GQ:PL	0/1:20,10:30:99:1460,0,2566,1674,2698,4372	0/1:2,8:10:99:1460,0,2566,1674,2698,4372	0/0:2,0:2:99:1460,0,2566,1674,2698,4372	0/1:1,1:2:99:1460,0,2566,1674,2698,4372
ST4.03ch02	132010	.	A	G	9664.81	PASS	AC=52;AF=0.650;AN=80;BaseQRankSum=0.944;DP=549;Dels=0.00;ExcessHet=9.2755;FS=0.000;HaplotypeScore=0.3458;InbreedingCoeff=-0.2507;MLEAC=52;MLEAF=0.650;MQ=33.79;MQ0=104;MQRankSum=-15.282;POSITIVE_TRAIN_SITE;QD=18.80;ReadPosRankSum=0.445;SOR=2.111;VQSLOD=1.62;culprit=MQRankSum;SNPEFF_EFFECT=DOWNSTREAM;SNPEFF_IMPACT=MODIFIER;SNPEFF_FUNCTIONAL_CLASS=NONE;SNPEFF_CODON_CHANGE=1310;SNPEFF_GENE_NAME=PGSC0003DMG400040062;SNPEFF_TRANSCRIPT_ID=PGSC0003DMT400090491;set=variant11	GT:AD:DP:GQ:PL	0/1:9,31:40:99:1460,0,2566,1674,2698,4372	0/1:18,18:36:99:1460,0,2566,1674,2698,4372	1/1:0,2:2:99:1460,0,2566,1674,2698,4372	0/1:1,1:2:99:1460,0,2566,1674,2698,4372
ST4.03ch02	132229	.	T	C	2288.07	PASS	AC=21;AF=0.256;AN=82;BaseQRankSum=-0.044;DP=1705;Dels=0.00;ExcessHet=18.1262;FS=0.000;HaplotypeScore=6.4409;InbreedingCoeff=-0.3737;MLEAC=22;MLEAF=0.268;MQ=26.88;MQ0=163;MQRankSum=-7.504;POSITIVE_TRAIN_SITE;QD=3.12;ReadPosRankSum=-9.530;SOR=0.046;VQSLOD=1.86;culprit=ReadPosRankSum;SNPEFF_EFFECT=DOWNSTREAM;SNPEFF_IMPACT=MODIFIER;SNPEFF_FUNCTIONAL_CLASS=NONE;SNPEFF_CODON_CHANGE=1399;SNPEFF_GENE_NAME=PGSC0003DMG400037314;SNPEFF_TRANSCRIPT_ID=PGSC0003DMT400087743;set=variant11	GT:AD:DP:GQ:PL	0/1:33,7:40:99:1460,0,2566,1674,2698,4372	0/1:25,13:38:99:1460,0,2566,1674,2698,4372	0/1:1,1:2:99:1460,0,2566,1674,2698,4372	0/0:2,0:2:99:1460,0,2566,1674,2698,4372
ST4.03ch02	133320	.	A	G	837.43	PASS	AC=18;AF=0.290;AN=62;BaseQRankSum=1.087;DP=115;Dels=0.00;ExcessHet=0.1017;FS=0.000;HaplotypeScore=0.0000;InbreedingCoeff=0.1193;MLEAC=18;MLEAF=0.290;MQ=56.11;MQ0=0;MQRankSum=-7.739;POSITIVE_TRAIN_SITE;QD=27.91;ReadPosRankSum=0.679;SOR=0.086;VQSLOD=1.83;culprit=MQRankSum;SNPEFF_EFFECT=DOWNSTREAM;SNPEFF_IMPACT=MODIFIER;SNPEFF_FUNCTIONAL_CLASS=NONE;SNPEFF_CODON_CHANGE=308;SNPEFF_GENE_NAME=PGSC0003DMG400037314;SNPEFF_TRANSCRIPT_ID=PGSC0003DMT400087743;set=variant11	GT:AD:DP:GQ:PL	0/1:22,4:26:99:1460,0,2566,1674,2698,4372	0/1:19,13:32:99:1460,0,2566,1674,2698,4372	0/0:2,0:2:99:1460,0,2566,1674,2698,4372	0/1:1,1:2:99:1460,0,2566,1674,2698,4372
ST4.03ch02	133371	.	C	A	839.22	PASS	AC=18;AF=0.290;AN=62;BaseQRankSum=1.381;DP=115;Dels=0.00;ExcessHet=0.1017;FS=0.000;HaplotypeScore=0.0617;InbreedingCoeff=0.1219;MLEAC=18;MLEAF=0.290;MQ=56.11;MQ0=0;MQRankSum=-7.739;POSITIVE_TRAIN_SITE;QD=27.97;ReadPosRankSum=-0.217;SOR=0.086;VQSLOD=1.85;culprit=MQRankSum;SNPEFF_EFFECT=DOWNSTREAM;SNPEFF_IMPACT=MODIFIER;SNPEFF_FUNCTIONAL_CLASS=NONE;SNPEFF_CODON_CHANGE=257;SNPEFF_GENE_NAME=PGSC0003DMG400037314;SNPEFF_TRANSCRIPT_ID=PGSC0003DMT400087743;set=variant11	GT:AD:DP:GQ:PL	0/1:22,4:26:99:1460,0,2566,1674,2698,4372	0/1:19,13:32:99:1460,0,2566,1674,2698,4372	0/0:2,0:2:99:1460,0,2566,1674,2698,4372	0/1:1,1:2:99:1460,0,2566,1674,2698,4372
ST4.03ch02	133375	.	T	C	839.23	PASS	AC=18;AF=0.290;AN=62;BaseQRankSum=0.899;DP=115;Dels=0.00;ExcessHet=0.1017;FS=0.000;HaplotypeScore=0.0617;InbreedingCoeff=0.1217;MLEAC=18;MLEAF=0.290;MQ=56.11;MQ0=0;MQRankSum=-7.739;POSITIVE_TRAIN_SITE;QD=27.97;ReadPosRankSum=1.234;SOR=0.086;VQSLOD=1.81;culprit=ReadPosRankSum;SNPEFF_EFFECT=DOWNSTREAM;SNPEFF_IMPACT=MODIFIER;SNPEFF_FUNCTIONAL_CLASS=NONE;SNPEFF_CODON_CHANGE=253;SNPEFF_GENE_NAME=PGSC0003DMG400037314;SNPEFF_TRANSCRIPT_ID=PGSC0003DMT400087743;set=variant11	GT:AD:DP:GQ:PL	0/1:22,4:26:99:1460,0,2566,1674,2698,4372	0/1:19,13:32:99:1460,0,2566,1674,2698,4372	0/0:2,0:2:99:1460,0,2566,1674,2698,4372	0/1:1,1:2:99:1460,0,2566,1674,2698,4372
ST4.03ch02	133384	.	T	C	839.22	PASS	AC=18;AF=0.290;AN=62;BaseQRankSum=0.665;DP=115;Dels=0.00;ExcessHet=0.1017;FS=0.000;HaplotypeScore=0.0617;InbreedingCoeff=0.1224;MLEAC=18;MLEAF=0.290;MQ=56.11;MQ0=0;MQRankSum=-7.739;POSITIVE_TRAIN_SITE;QD=27.97;ReadPosRankSum=-0.304;SOR=0.086;VQSLOD=1.85;culprit=MQRankSum;SNPEFF_EFFECT=DOWNSTREAM;SNPEFF_IMPACT=MODIFIER;SNPEFF_FUNCTIONAL_CLASS=NONE;SNPEFF_CODON_CHANGE=244;SNPEFF_GENE_NAME=PGSC0003DMG400037314;SNPEFF_TRANSCRIPT_ID=PGSC0003DMT400087743;set=variant11	GT:AD:DP:GQ:PL	0/1:22,4:26:99:1460,0,2566,1674,2698,4372	0/1:19,13:32:99:1460,0,2566,1674,2698,4372	0/0:2,0:2:99:1460,0,2566,1674,2698,4372	0/1:1,1:2:99:1460,0,2566,1674,2698,4372
ST4.03ch02	133451	.	G	A	3108.76	PASS	AC=39;AF=0.672;AN=58;BaseQRankSum=-0.817;DP=108;Dels=0.00;ExcessHet=0.0406;FS=0.000;HaplotypeScore=0.0000;InbreedingCoeff=0.1821;MLEAC=40;MLEAF=0.690;MQ=55.78;MQ0=0;MQRankSum=7.645;POSITIVE_TRAIN_SITE;QD=27.46;ReadPosRankSum=-6.904;SOR=2.347;VQSLOD=1.82;culprit=ReadPosRankSum;SNPEFF_EFFECT=DOWNSTREAM;SNPEFF_IMPACT=MODIFIER;SNPEFF_FUNCTIONAL_CLASS=NONE;SNPEFF_CODON_CHANGE=177;SNPEFF_GENE_NAME=PGSC0003DMG400037314;SNPEFF_TRANSCRIPT_ID=PGSC0003DMT400087743;set=variant11	GT:AD:DP:GQ:PL	0/1:5,19:24:99:1460,0,2566,1674,2698,4372	0/1:13,17:30:99:1460,0,2566,1674,2698,4372	1/1:0,2:2:99:1460,0,2566,1674,2698,4372	0/1:1,1:2:99:1460,0,2566,1674,2698,4372
ST4.03ch02	133452	.	A	T	853.84	PASS	AC=19;AF=0.328;AN=58;BaseQRankSum=1.151;DP=108;Dels=0.00;ExcessHet=0.0406;FS=0.000;HaplotypeScore=0.0000;InbreedingCoeff=0.1814;MLEAC=18;MLEAF=0.310;MQ=55.78;MQ0=0;MQRankSum=-7.652;POSITIVE_TRAIN_SITE;QD=28.46;ReadPosRankSum=6.889;SOR=0.101;VQSLOD=1.58;culprit=ReadPosRankSum;SNPEFF_EFFECT=DOWNSTREAM;SNPEFF_IMPACT=MODIFIER;SNPEFF_FUNCTIONAL_CLASS=NONE;SNPEFF_CODON_CHANGE=176;SNPEFF_GENE_NAME=PGSC0003DMG400037314;SNPEFF_TRANSCRIPT_ID=PGSC0003DMT400087743;set=variant11	GT:AD:DP:GQ:PL	0/1:19,5:24:99:1460,0,2566,1674,2698,4372	0/1:17,13:30:99:1460,0,2566,1674,2698,4372	0/0:2,0:2:99:1460,0,2566,1674,2698,4372	0/1:1,1:2:99:1460,0,2566,1674,2698,4372
ST4.03ch02	133481	.	T	A	835.86	PASS	AC=19;AF=0.328;AN=58;BaseQRankSum=1.449;DP=108;Dels=0.00;ExcessHet=0.0406;FS=0.000;HaplotypeScore=0.0632;InbreedingCoeff=0.1832;MLEAC=18;MLEAF=0.310;MQ=55.78;MQ0=0;MQRankSum=-7.652;POSITIVE_TRAIN_SITE;QD=27.86;ReadPosRankSum=-6.977;SOR=0.101;VQSLOD=1.86;culprit=ReadPosRankSum;SNPEFF_EFFECT=DOWNSTREAM;SNPEFF_IMPACT=MODIFIER;SNPEFF_FUNCTIONAL_CLASS=NONE;SNPEFF_CODON_CHANGE=147;SNPEFF_GENE_NAME=PGSC0003DMG400037314;SNPEFF_TRANSCRIPT_ID=PGSC0003DMT400087743;set=variant11	GT:AD:DP:GQ:PL	0/1:19,5:24:99:1460,0,2566,1674,2698,4372	0/1:17,13:30:99:1460,0,2566,1674,2698,4372	0/0:2,0:2:99:1460,0,2566,1674,2698,4372	0/1:1,1:2:99:1460,0,2566,1674,2698,4372
ST4.03ch02	133491	.	G	T	852.28	PASS	AC=19;AF=0.317;AN=60;BaseQRankSum=1.311;DP=108;Dels=0.00;ExcessHet=0.0329;FS=0.000;HaplotypeScore=0.1246;InbreedingCoeff=0.1781;MLEAC=18;MLEAF=0.300;MQ=55.78;MQ0=0;MQRankSum=-7.664;POSITIVE_TRAIN_SITE;QD=28.41;ReadPosRankSum=-7.003;SOR=0.101;VQSLOD=1.86;culprit=ReadPosRankSum;SNPEFF_EFFECT=DOWNSTREAM;SNPEFF_IMPACT=MODIFIER;SNPEFF_FUNCTIONAL_CLASS=NONE;SNPEFF_CODON_CHANGE=137;SNPEFF_GENE_NAME=PGSC0003DMG400037314;SNPEFF_TRANSCRIPT_ID=PGSC0003DMT400087743;set=variant11	GT:AD:DP:GQ:PL	0/1:21,5:26:99:1460,0,2566,1674,2698,4372	0/1:17,13:30:99:1460,0,2566,1674,2698,4372	0/0:2,0:2:99:1460,0,2566,1674,2698,4372	0/1:1,1:2:99:1460,0,2566,1674,2698,4372
ST4.03ch02	133511	.	G	A	812.12	PASS	AC=19;AF=0.317;AN=60;BaseQRankSum=-0.622;DP=108;Dels=0.00;ExcessHet=0.0329;FS=0.000;HaplotypeScore=0.0636;InbreedingCoeff=0.1656;MLEAC=18;MLEAF=0.300;MQ=55.78;MQ0=0;MQRankSum=-7.664;POSITIVE_TRAIN_SITE;QD=27.07;ReadPosRankSum=-7.003;SOR=0.101;VQSLOD=1.86;culprit=ReadPosRankSum;SNPEFF_EFFECT=DOWNSTREAM;SNPEFF_IMPACT=MODIFIER;SNPEFF_FUNCTIONAL_CLASS=NONE;SNPEFF_CODON_CHANGE=117;SNPEFF_GENE_NAME=PGSC0003DMG400037314;SNPEFF_TRANSCRIPT_ID=PGSC0003DMT400087743;set=variant11	GT:AD:DP:GQ:PL	0/1:21,5:26:99:1460,0,2566,1674,2698,4372	0/1:17,13:30:99:1460,0,2566,1674,2698,4372	0/0:2,0:2:99:1460,0,2566,1674,2698,4372	0/1:1,1:2:99:1460,0,2566,1674,2698,4372
ST4.03ch02	135657	.	A	C	1338.62	PASS	AC=14;AF=0.167;AN=84;BaseQRankSum=2.961;DP=1011;Dels=0.00;ExcessHet=8.6505;FS=0.000;HaplotypeScore=0.2893;InbreedingCoeff=-0.2000;MLEAC=14;MLEAF=0.167;MQ=57.41;MQ0=0;MQRankSum=-16.507;POSITIVE_TRAIN_SITE;QD=3.60;ReadPosRankSum=-1.328;SOR=0.012;VQSLOD=1.62;culprit=ReadPosRankSum;SNPEFF_EFFECT=UPSTREAM;SNPEFF_IMPACT=MODIFIER;SNPEFF_FUNCTIONAL_CLASS=NONE;SNPEFF_CODON_CHANGE=1463;SNPEFF_GENE_NAME=PGSC0003DMG400037314;SNPEFF_TRANSCRIPT_ID=PGSC0003DMT400087743;set=variant11	GT:AD:DP:GQ:PL	0/1:33,7:40:99:1460,0,2566,1674,2698,4372	0/1:34,6:40:99:1460,0,2566,1674,2698,4372	0/0:2,0:2:99:1460,0,2566,1674,2698,4372	0/1:1,1:2:99:1460,0,2566,1674,2698,4372
ST4.03ch02	135679	.	T	C	21489.95	PASS	AC=50;AF=0.595;AN=84;BaseQRankSum=0.772;DP=1013;Dels=0.00;ExcessHet=13.5810;FS=0.000;HaplotypeScore=9.1614;InbreedingCoeff=-0.2858;MLEAC=50;MLEAF=0.595;MQ=57.43;MQ0=0;MQRankSum=-3.099;POSITIVE_TRAIN_SITE;QD=22.76;ReadPosRankSum=-3.755;SOR=1.199;VQSLOD=2.25;culprit=ReadPosRankSum;SNPEFF_EFFECT=UPSTREAM;SNPEFF_IMPACT=MODIFIER;SNPEFF_FUNCTIONAL_CLASS=NONE;SNPEFF_CODON_CHANGE=1485;SNPEFF_GENE_NAME=PGSC0003DMG400037314;SNPEFF_TRANSCRIPT_ID=PGSC0003DMT400087743;set=variant11	GT:AD:DP:GQ:PL	0/1:13,27:40:99:1460,0,2566,1674,2698,4372	0/1:20,20:40:99:1460,0,2566,1674,2698,4372	1/1:0,2:2:99:1460,0,2566,1674,2698,4372	0/1:1,1:2:99:1460,0,2566,1674,2698,4372
ST4.03ch02	135680	.	C	T	1365.64	PASS	AC=14;AF=0.167;AN=84;BaseQRankSum=1.252;DP=1013;Dels=0.00;ExcessHet=8.6505;FS=0.000;HaplotypeScore=9.1852;InbreedingCoeff=-0.2002;MLEAC=14;MLEAF=0.167;MQ=57.43;MQ0=0;MQRankSum=-16.459;POSITIVE_TRAIN_SITE;QD=3.65;ReadPosRankSum=-0.976;SOR=0.013;VQSLOD=1.62;culprit=ReadPosRankSum;SNPEFF_EFFECT=UPSTREAM;SNPEFF_IMPACT=MODIFIER;SNPEFF_FUNCTIONAL_CLASS=NONE;SNPEFF_CODON_CHANGE=1486;SNPEFF_GENE_NAME=PGSC0003DMG400037314;SNPEFF_TRANSCRIPT_ID=PGSC0003DMT400087743;set=variant11	GT:AD:DP:GQ:PL	0/1:33,7:40:99:1460,0,2566,1674,2698,4372	0/1:34,6:40:99:1460,0,2566,1674,2698,4372	0/0:2,0:2:99:1460,0,2566,1674,2698,4372	0/1:1,1:2:99:1460,0,2566,1674,2698,4372
ST4.03ch02	135683	.	G	A	1256.64	PASS	AC=14;AF=0.167;AN=84;BaseQRankSum=0.984;DP=1013;Dels=0.00;ExcessHet=8.6505;FS=0.000;HaplotypeScore=9.1632;InbreedingCoeff=-0.1999;MLEAC=14;MLEAF=0.167;MQ=57.43;MQ0=0;MQRankSum=-16.182;POSITIVE_TRAIN_SITE;QD=3.36;ReadPosRankSum=-1.756;SOR=0.011;VQSLOD=1.64;culprit=ReadPosRankSum;SNPEFF_EFFECT=UPSTREAM;SNPEFF_IMPACT=MODIFIER;SNPEFF_FUNCTIONAL_CLASS=NONE;SNPEFF_CODON_CHANGE=1489;SNPEFF_GENE_NAME=PGSC0003DMG400037314;SNPEFF_TRANSCRIPT_ID=PGSC0003DMT400087743;set=variant11	GT:AD:DP:GQ:PL	0/1:33,7:40:99:1460,0,2566,1674,2698,4372	0/1:34,6:40:99:1460,0,2566,1674,2698,4372	0/0:2,0:2:99:1460,0,2566,1674,2698,4372	0/1:1,1:2:99:1460,0,2566,1674,2698,4372
ST4.03ch02	135684	.	T	A	1291.45	PASS	AC=14;AF=0.167;AN=84;BaseQRankSum=7.895;DP=1013;Dels=0.00;ExcessHet=8.6505;FS=0.000;HaplotypeScore=7.0405;InbreedingCoeff=-0.2008;MLEAC=14;MLEAF=0.167;MQ=57.43;MQ0=0;MQRankSum=-16.148;POSITIVE_TRAIN_SITE;QD=3.45;ReadPosRankSum=-1.117;SOR=0.012;VQSLOD=1.63;culprit=ReadPosRankSum;SNPEFF_EFFECT=UPSTREAM;SNPEFF_IMPACT=MODIFIER;SNPEFF_FUNCTIONAL_CLASS=NONE;SNPEFF_CODON_CHANGE=1490;SNPEFF_GENE_NAME=PGSC0003DMG400037314;SNPEFF_TRANSCRIPT_ID=PGSC0003DMT400087743;set=variant11	GT:AD:DP:GQ:PL	0/1:33,7:40:99:1460,0,2566,1674,2698,4372	0/1:34,6:40:99:1460,0,2566,1674,2698,4372	0/0:2,0:2:99:1460,0,2566,1674,2698,4372	0/1:1,1:2:99:1460,0,2566,1674,2698,4372
ST4.03ch02	135698	.	A	G	1373.01	PASS	AC=14;AF=0.167;AN=84;BaseQRankSum=3.569;DP=1013;Dels=0.00;ExcessHet=9.4321;FS=0.000;HaplotypeScore=0.7309;InbreedingCoeff=-0.2090;MLEAC=14;MLEAF=0.167;MQ=57.43;MQ0=0;MQRankSum=-16.314;POSITIVE_TRAIN_SITE;QD=3.67;ReadPosRankSum=0.583;SOR=0.013;VQSLOD=1.59;culprit=MQRankSum;SNPEFF_EFFECT=UPSTREAM;SNPEFF_IMPACT=MODIFIER;SNPEFF_FUNCTIONAL_CLASS=NONE;SNPEFF_CODON_CHANGE=1504;SNPEFF_GENE_NAME=PGSC0003DMG400037314;SNPEFF_TRANSCRIPT_ID=PGSC0003DMT400087743;set=variant11	GT:AD:DP:GQ:PL	0/1:33,7:40:99:1460,0,2566,1674,2698,4372	0/1:34,6:40:99:1460,0,2566,1674,2698,4372	0/0:2,0:2:99:1460,0,2566,1674,2698,4372	0/1:1,1:2:99:1460,0,2566,1674,2698,4372
ST4.03ch02	135877	.	G	C	1297.62	PASS	AC=14;AF=0.167;AN=84;BaseQRankSum=1.539;DP=1014;Dels=0.00;ExcessHet=8.6505;FS=0.000;HaplotypeScore=0.7280;InbreedingCoeff=-0.1999;MLEAC=14;MLEAF=0.167;MQ=57.41;MQ0=9;MQRankSum=-15.787;POSITIVE_TRAIN_SITE;QD=3.47;ReadPosRankSum=-15.757;SOR=0.011;VQSLOD=1.62;culprit=ReadPosRankSum;SNPEFF_EFFECT=UPSTREAM;SNPEFF_IMPACT=MODIFIER;SNPEFF_FUNCTIONAL_CLASS=NONE;SNPEFF_CODON_CHANGE=1683;SNPEFF_GENE_NAME=PGSC0003DMG400037314;SNPEFF_TRANSCRIPT_ID=PGSC0003DMT400087743;set=variant11	GT:AD:DP:GQ:PL	0/1:33,7:40:99:1460,0,2566,1674,2698,4372	0/1:34,6:40:99:1460,0,2566,1674,2698,4372	0/0:2,0:2:99:1460,0,2566,1674,2698,4372	0/1:1,1:2:99:1460,0,2566,1674,2698,4372
ST4.03ch02	135919	.	C	G	1263.19	PASS	AC=14;AF=0.167;AN=84;BaseQRankSum=1.737;DP=1011;Dels=0.00;ExcessHet=8.6505;FS=0.000;HaplotypeScore=0.3549;InbreedingCoeff=-0.1943;MLEAC=13;MLEAF=0.155;MQ=57.48;MQ0=9;MQRankSum=-15.590;POSITIVE_TRAIN_SITE;QD=3.40;ReadPosRankSum=-15.240;SOR=0.010;VQSLOD=1.63;culprit=ReadPosRankSum;SNPEFF_EFFECT=UPSTREAM;SNPEFF_IMPACT=MODIFIER;SNPEFF_FUNCTIONAL_CLASS=NONE;SNPEFF_CODON_CHANGE=1725;SNPEFF_GENE_NAME=PGSC0003DMG400037314;SNPEFF_TRANSCRIPT_ID=PGSC0003DMT400087743;set=variant11	GT:AD:DP:GQ:PL	0/1:33,7:40:99:1460,0,2566,1674,2698,4372	0/1:34,6:40:99:1460,0,2566,1674,2698,4372	0/0:2,0:2:99:1460,0,2566,1674,2698,4372	0/1:1,1:2:99:1460,0,2566,1674,2698,4372
[truncated: 20,692,366 more chars]
