# Supplementary material for: Identification of starch candidate genes using SLAF-seq and BSA strategies and development of related SNP-CAPS markers in tetraploid potato
Source: PLoS One. 2021 Dec 21;16(12):e0261403. doi: 10.1371/journal.pone.0261403 (PMC8691606; doi:10.1371/journal.pone.0261403)
Supplement: S3 File — (ZIP) [file pone.0261403.s013.zip › SNP-index/Anno/SNPAnno/R03vsR04.region.vcf]

##fileformat=VCFv4.2
##FILTER=<ID=LowQual,Description="Low quality">
##FILTER=<ID=VQSRTrancheSNP90.00to93.00,Description="Truth sensitivity tranche level for SNP model at VQS Lod: 1.432 <= x < 1.5796">
##FILTER=<ID=VQSRTrancheSNP93.00to95.00,Description="Truth sensitivity tranche level for SNP model at VQS Lod: 1.2329 <= x < 1.432">
##FILTER=<ID=VQSRTrancheSNP95.00to97.00,Description="Truth sensitivity tranche level for SNP model at VQS Lod: 0.7995 <= x < 1.2329">
##FILTER=<ID=VQSRTrancheSNP97.00to99.00,Description="Truth sensitivity tranche level for SNP model at VQS Lod: -0.6895 <= x < 0.7995">
##FILTER=<ID=VQSRTrancheSNP99.00to99.90,Description="Truth sensitivity tranche level for SNP model at VQS Lod: -5.1075 <= x < -0.6895">
##FILTER=<ID=VQSRTrancheSNP99.90to100.00+,Description="Truth sensitivity tranche level for SNP model at VQS Lod < -15.7844">
##FILTER=<ID=VQSRTrancheSNP99.90to100.00,Description="Truth sensitivity tranche level for SNP model at VQS Lod: -15.7844 <= x < -5.1075">
##FORMAT=<ID=AD,Number=.,Type=Integer,Description="Allelic depths for the ref and alt alleles in the order listed">
##FORMAT=<ID=DP,Number=1,Type=Integer,Description="Approximate read depth (reads with MQ=255 or with bad mates are filtered)">
##FORMAT=<ID=GQ,Number=1,Type=Integer,Description="Genotype Quality">
##FORMAT=<ID=GT,Number=1,Type=String,Description="Genotype">
##FORMAT=<ID=PL,Number=G,Type=Integer,Description="Normalized, Phred-scaled likelihoods for genotypes as defined in the VCF specification">
##GATKCommandLine.ApplyRecalibration=<ID=ApplyRecalibration,Version=exported,Date="Tue Dec 10 06:53:25 CST 2019",Epoch=1575932005060,CommandLineOptions="analysis_type=ApplyRecalibration input_file=[] showFullBamList=false read_buffer_size=null phone_home=AWS gatk_key=null tag=NA read_filter=[] disable_read_filter=[] intervals=null excludeIntervals=null interval_set_rule=UNION interval_merging=ALL interval_padding=0 reference_sequence=/share/nas1/zhangx/project/BSA/BMK191111-W330-0101/Analysis_new/refined_ref/Solanum_tuberosum.fa nonDeterministicRandomSeed=false disableDithering=false maxRuntime=-1 maxRuntimeUnits=MINUTES downsampling_type=BY_SAMPLE downsample_to_fraction=null downsample_to_coverage=1000 baq=OFF baqGapOpenPenalty=40.0 refactor_NDN_cigar_string=false fix_misencoded_quality_scores=false allow_potentially_misencoded_quality_scores=false useOriginalQualities=false defaultBaseQualities=-1 performanceLog=null BQSR=null quantize_quals=0 static_quantized_quals=null round_down_quantized=false disable_indel_quals=false emit_original_quals=false preserve_qscores_less_than=6 globalQScorePrior=-1.0 validation_strictness=SILENT remove_program_records=false keep_program_records=false sample_rename_mapping_file=null unsafe=null disable_auto_index_creation_and_locking_when_reading_rods=false no_cmdline_in_header=false sites_only=false never_trim_vcf_format_field=false bcf=false bam_compression=null simplifyBAM=false disable_bam_indexing=false generate_md5=false num_threads=1 num_cpu_threads_per_data_thread=1 num_io_threads=0 monitorThreadEfficiency=false num_bam_file_handles=null read_group_black_list=null pedigree=[] pedigreeString=[] pedigreeValidationType=STRICT allow_intervals_with_unindexed_bam=false generateShadowBCF=false variant_index_type=DYNAMIC_SEEK variant_index_parameter=-1 reference_window_stop=0 logging_level=INFO log_to_file=null help=false version=false input=[(RodBinding name=input source=/share/nas1/zhangx/project/BSA/BMK191111-W330-0101/Analysis_new/SNP/variant_quality_score_recalibration/Solanum_tuberosum.gatk_raw.snp.vcf)] recal_file=(RodBinding name=recal_file source=/share/nas1/zhangx/project/BSA/BMK191111-W330-0101/Analysis_new/SNP/variant_quality_score_recalibration/Solanum_tuberosum.gatk_raw.snp.recal) tranches_file=/share/nas1/zhangx/project/BSA/BMK191111-W330-0101/Analysis_new/SNP/variant_quality_score_recalibration/Solanum_tuberosum.gatk_raw.snp.tranches out=/share/nas1/zhangx/project/BSA/BMK191111-W330-0101/Analysis_new/SNP/variant_quality_score_recalibration/Solanum_tuberosum.gatk_raw.snp.vqsr.vcf ts_filter_level=90.0 lodCutoff=null ignore_filter=null ignore_all_filters=false excludeFiltered=false mode=SNP filter_reads_with_N_cigar=false filter_mismatching_base_and_quals=false filter_bases_not_stored=false">
##GATKCommandLine.CombineVariants=<ID=CombineVariants,Version=exported,Date="Mon Dec 09 20:09:44 CST 2019",Epoch=1575893384909,CommandLineOptions="analysis_type=CombineVariants input_file=[] showFullBamList=false read_buffer_size=null phone_home=AWS gatk_key=null tag=NA read_filter=[] disable_read_filter=[] intervals=null excludeIntervals=null interval_set_rule=UNION interval_merging=ALL interval_padding=0 reference_sequence=/share/nas1/zhangx/project/BSA/BMK191111-W330-0101/Analysis_new/refined_ref/Solanum_tuberosum.fa nonDeterministicRandomSeed=false disableDithering=false maxRuntime=-1 maxRuntimeUnits=MINUTES downsampling_type=BY_SAMPLE downsample_to_fraction=null downsample_to_coverage=1000 baq=OFF baqGapOpenPenalty=40.0 refactor_NDN_cigar_string=false fix_misencoded_quality_scores=false allow_potentially_misencoded_quality_scores=false useOriginalQualities=false defaultBaseQualities=-1 performanceLog=null BQSR=null quantize_quals=0 static_quantized_quals=null round_down_quantized=false disable_indel_quals=false emit_original_quals=false preserve_qscores_less_than=6 globalQScorePrior=-1.0 validation_strictness=SILENT remove_program_records=false keep_program_records=false sample_rename_mapping_file=null unsafe=null disable_auto_index_creation_and_locking_when_reading_rods=true no_cmdline_in_header=false sites_only=false never_trim_vcf_format_field=false bcf=false bam_compression=null simplifyBAM=false disable_bam_indexing=false generate_md5=false num_threads=1 num_cpu_threads_per_data_thread=1 num_io_threads=0 monitorThreadEfficiency=false num_bam_file_handles=null read_group_black_list=null pedigree=[] pedigreeString=[] pedigreeValidationType=STRICT allow_intervals_with_unindexed_bam=false generateShadowBCF=false variant_index_type=DYNAMIC_SEEK variant_index_parameter=-1 reference_window_stop=0 logging_level=INFO log_to_file=null help=false version=false variant=[(RodBindingCollection [(RodBinding name=variant source=/share/nas1/zhangx/project/BSA/BMK191111-W330-0101/Analysis_new/SNP/base_quality_score_recalibration/Solanum_tuberosum.gatk_raw.1.vcf)]), (RodBindingCollection [(RodBinding name=variant2 source=/share/nas1/zhangx/project/BSA/BMK191111-W330-0101/Analysis_new/SNP/base_quality_score_recalibration/Solanum_tuberosum.gatk_raw.2.vcf)]), (RodBindingCollection [(RodBinding name=variant3 source=/share/nas1/zhangx/project/BSA/BMK191111-W330-0101/Analysis_new/SNP/base_quality_score_recalibration/Solanum_tuberosum.gatk_raw.3.vcf)]), (RodBindingCollection [(RodBinding name=variant4 source=/share/nas1/zhangx/project/BSA/BMK191111-W330-0101/Analysis_new/SNP/base_quality_score_recalibration/Solanum_tuberosum.gatk_raw.4.vcf)]), (RodBindingCollection [(RodBinding name=variant5 source=/share/nas1/zhangx/project/BSA/BMK191111-W330-0101/Analysis_new/SNP/base_quality_score_recalibration/Solanum_tuberosum.gatk_raw.5.vcf)]), (RodBindingCollection [(RodBinding name=variant6 source=/share/nas1/zhangx/project/BSA/BMK191111-W330-0101/Analysis_new/SNP/base_quality_score_recalibration/Solanum_tuberosum.gatk_raw.6.vcf)]), (RodBindingCollection [(RodBinding name=variant7 source=/share/nas1/zhangx/project/BSA/BMK191111-W330-0101/Analysis_new/SNP/base_quality_score_recalibration/Solanum_tuberosum.gatk_raw.7.vcf)]), (RodBindingCollection [(RodBinding name=variant8 source=/share/nas1/zhangx/project/BSA/BMK191111-W330-0101/Analysis_new/SNP/base_quality_score_recalibration/Solanum_tuberosum.gatk_raw.8.vcf)]), (RodBindingCollection [(RodBinding name=variant9 source=/share/nas1/zhangx/project/BSA/BMK191111-W330-0101/Analysis_new/SNP/base_quality_score_recalibration/Solanum_tuberosum.gatk_raw.9.vcf)]), (RodBindingCollection [(RodBinding name=variant10 source=/share/nas1/zhangx/project/BSA/BMK191111-W330-0101/Analysis_new/SNP/base_quality_score_recalibration/Solanum_tuberosum.gatk_raw.10.vcf)]), (RodBindingCollection [(RodBinding name=variant11 source=/share/nas1/zhangx/project/BSA/BMK191111-W330-0101/Analysis_new/SNP/base_quality_score_recalibration/Solanum_tuberosum.gatk_raw.11.vcf)]), (RodBindingCollection [(RodBinding name=variant12 source=/share/nas1/zhangx/project/BSA/BMK191111-W330-0101/Analysis_new/SNP/base_quality_score_recalibration/Solanum_tuberosum.gatk_raw.12.vcf)]), (RodBindingCollection [(RodBinding name=variant13 source=/share/nas1/zhangx/project/BSA/BMK191111-W330-0101/Analysis_new/SNP/base_quality_score_recalibration/Solanum_tuberosum.gatk_raw.13.vcf)])] out=/share/nas1/zhangx/project/BSA/BMK191111-W330-0101/Analysis_new/SNP/base_quality_score_recalibration/Solanum_tuberosum.gatk_raw.vcf genotypemergeoption=UNSORTED filteredrecordsmergetype=KEEP_IF_ANY_UNFILTERED multipleallelesmergetype=BY_TYPE rod_priority_list=null printComplexMerges=false filteredAreUncalled=false minimalVCF=false excludeNonVariants=false setKey=set assumeIdenticalSamples=false minimumN=1 suppressCommandLineHeader=false mergeInfoWithMaxAC=false filter_reads_with_N_cigar=false filter_mismatching_base_and_quals=false filter_bases_not_stored=false">
##GATKCommandLine.SelectVariants=<ID=SelectVariants,Version=exported,Date="Tue Dec 10 06:33:42 CST 2019",Epoch=1575930822879,CommandLineOptions="analysis_type=SelectVariants input_file=[] showFullBamList=false read_buffer_size=null phone_home=AWS gatk_key=null tag=NA read_filter=[] disable_read_filter=[] intervals=null excludeIntervals=null interval_set_rule=UNION interval_merging=ALL interval_padding=0 reference_sequence=/share/nas1/zhangx/project/BSA/BMK191111-W330-0101/Analysis_new/refined_ref/Solanum_tuberosum.fa nonDeterministicRandomSeed=false disableDithering=false maxRuntime=-1 maxRuntimeUnits=MINUTES downsampling_type=BY_SAMPLE downsample_to_fraction=null downsample_to_coverage=1000 baq=OFF baqGapOpenPenalty=40.0 refactor_NDN_cigar_string=false fix_misencoded_quality_scores=false allow_potentially_misencoded_quality_scores=false useOriginalQualities=false defaultBaseQualities=-1 performanceLog=null BQSR=null quantize_quals=0 static_quantized_quals=null round_down_quantized=false disable_indel_quals=false emit_original_quals=false preserve_qscores_less_than=6 globalQScorePrior=-1.0 validation_strictness=SILENT remove_program_records=false keep_program_records=false sample_rename_mapping_file=null unsafe=null disable_auto_index_creation_and_locking_when_reading_rods=false no_cmdline_in_header=false sites_only=false never_trim_vcf_format_field=false bcf=false bam_compression=null simplifyBAM=false disable_bam_indexing=false generate_md5=false num_threads=1 num_cpu_threads_per_data_thread=1 num_io_threads=0 monitorThreadEfficiency=false num_bam_file_handles=null read_group_black_list=null pedigree=[] pedigreeString=[] pedigreeValidationType=STRICT allow_intervals_with_unindexed_bam=false generateShadowBCF=false variant_index_type=DYNAMIC_SEEK variant_index_parameter=-1 reference_window_stop=0 logging_level=INFO log_to_file=null help=false version=false variant=(RodBinding name=variant source=/share/nas1/zhangx/project/BSA/BMK191111-W330-0101/Analysis_new/SNP/base_quality_score_recalibration/Solanum_tuberosum.gatk_raw.vcf) discordance=(RodBinding name= source=UNBOUND) concordance=(RodBinding name= source=UNBOUND) out=/share/nas1/zhangx/project/BSA/BMK191111-W330-0101/Analysis_new/SNP/variant_quality_score_recalibration/Solanum_tuberosum.gatk_raw.snp.vcf sample_name=[] sample_expressions=null sample_file=null exclude_sample_name=[] exclude_sample_file=[] exclude_sample_expressions=[] selectexpressions=[] invertselect=false excludeNonVariants=false excludeFiltered=false preserveAlleles=false removeUnusedAlternates=false restrictAllelesTo=ALL keepOriginalAC=false keepOriginalDP=false mendelianViolation=false invertMendelianViolation=false mendelianViolationQualThreshold=0.0 select_random_fraction=0.0 remove_fraction_genotypes=0.0 selectTypeToInclude=[SNP] selectTypeToExclude=[] keepIDs=null excludeIDs=null fullyDecode=false justRead=false maxIndelSize=2147483647 minIndelSize=0 maxFilteredGenotypes=2147483647 minFilteredGenotypes=0 maxFractionFilteredGenotypes=1.0 minFractionFilteredGenotypes=0.0 setFilteredGtToNocall=false ALLOW_NONOVERLAPPING_COMMAND_LINE_SAMPLES=false forceValidOutput=false filter_reads_with_N_cigar=false filter_mismatching_base_and_quals=false filter_bases_not_stored=false">
##GATKCommandLine.UnifiedGenotyper=<ID=UnifiedGenotyper,Version=exported,Date="Mon Dec 09 16:11:06 CST 2019",Epoch=1575879066957,CommandLineOptions="analysis_type=UnifiedGenotyper input_file=[/share/nas1/zhangx/project/BSA/BMK191111-W330-0101/Analysis_new/SNP/local_realignment/Solanum_tuberosum.ac.sort.realn.bam, /share/nas1/zhangx/project/BSA/BMK191111-W330-0101/Analysis_new/SNP/local_realignment/Solanum_tuberosum.ad.sort.realn.bam, /share/nas1/zhangx/project/BSA/BMK191111-W330-0101/Analysis_new/SNP/local_realignment/Solanum_tuberosum.ag.sort.realn.bam, /share/nas1/zhangx/project/BSA/BMK191111-W330-0101/Analysis_new/SNP/local_realignment/Solanum_tuberosum.ah.sort.realn.bam, /share/nas1/zhangx/project/BSA/BMK191111-W330-0101/Analysis_new/SNP/local_realignment/Solanum_tuberosum.ai.sort.realn.bam, /share/nas1/zhangx/project/BSA/BMK191111-W330-0101/Analysis_new/SNP/local_realignment/Solanum_tuberosum.ao.sort.realn.bam, /share/nas1/zhangx/project/BSA/BMK191111-W330-0101/Analysis_new/SNP/local_realignment/Solanum_tuberosum.aq.sort.realn.bam, /share/nas1/zhangx/project/BSA/BMK191111-W330-0101/Analysis_new/SNP/local_realignment/Solanum_tuberosum.au.sort.realn.bam, /share/nas1/zhangx/project/BSA/BMK191111-W330-0101/Analysis_new/SNP/local_realignment/Solanum_tuberosum.av.sort.realn.bam, /share/nas1/zhangx/project/BSA/BMK191111-W330-0101/Analysis_new/SNP/local_realignment/Solanum_tuberosum.az.sort.realn.bam, /share/nas1/zhangx/project/BSA/BMK191111-W330-0101/Analysis_new/SNP/local_realignment/Solanum_tuberosum.bc.sort.realn.bam, /share/nas1/zhangx/project/BSA/BMK191111-W330-0101/Analysis_new/SNP/local_realignment/Solanum_tuberosum.bf.sort.realn.bam, /share/nas1/zhangx/project/BSA/BMK191111-W330-0101/Analysis_new/SNP/local_realignment/Solanum_tuberosum.bh.sort.realn.bam, /share/nas1/zhangx/project/BSA/BMK191111-W330-0101/Analysis_new/SNP/local_realignment/Solanum_tuberosum.bi.sort.realn.bam, /share/nas1/zhangx/project/BSA/BMK191111-W330-0101/Analysis_new/SNP/local_realignment/Solanum_tuberosum.bm.sort.realn.bam, /share/nas1/zhangx/project/BSA/BMK191111-W330-0101/Analysis_new/SNP/local_realignment/Solanum_tuberosum.bv.sort.realn.bam, /share/nas1/zhangx/project/BSA/BMK191111-W330-0101/Analysis_new/SNP/local_realignment/Solanum_tuberosum.bw.sort.realn.bam, /share/nas1/zhangx/project/BSA/BMK191111-W330-0101/Analysis_new/SNP/local_realignment/Solanum_tuberosum.by.sort.realn.bam, /share/nas1/zhangx/project/BSA/BMK191111-W330-0101/Analysis_new/SNP/local_realignment/Solanum_tuberosum.bz.sort.realn.bam, /share/nas1/zhangx/project/BSA/BMK191111-W330-0101/Analysis_new/SNP/local_realignment/Solanum_tuberosum.ca.sort.realn.bam, /share/nas1/zhangx/project/BSA/BMK191111-W330-0101/Analysis_new/SNP/local_realignment/Solanum_tuberosum.cg.sort.realn.bam, /share/nas1/zhangx/project/BSA/BMK191111-W330-0101/Analysis_new/SNP/local_realignment/Solanum_tuberosum.cj.sort.realn.bam, /share/nas1/zhangx/project/BSA/BMK191111-W330-0101/Analysis_new/SNP/local_realignment/Solanum_tuberosum.co.sort.realn.bam, /share/nas1/zhangx/project/BSA/BMK191111-W330-0101/Analysis_new/SNP/local_realignment/Solanum_tuberosum.cs.sort.realn.bam, /share/nas1/zhangx/project/BSA/BMK191111-W330-0101/Analysis_new/SNP/local_realignment/Solanum_tuberosum.ct.sort.realn.bam, /share/nas1/zhangx/project/BSA/BMK191111-W330-0101/Analysis_new/SNP/local_realignment/Solanum_tuberosum.cu.sort.realn.bam, /share/nas1/zhangx/project/BSA/BMK191111-W330-0101/Analysis_new/SNP/local_realignment/Solanum_tuberosum.cw.sort.realn.bam, /share/nas1/zhangx/project/BSA/BMK191111-W330-0101/Analysis_new/SNP/local_realignment/Solanum_tuberosum.cx.sort.realn.bam, /share/nas1/zhangx/project/BSA/BMK191111-W330-0101/Analysis_new/SNP/local_realignment/Solanum_tuberosum.dc.sort.realn.bam, /share/nas1/zhangx/project/BSA/BMK191111-W330-0101/Analysis_new/SNP/local_realignment/Solanum_tuberosum.dd.sort.realn.bam, /share/nas1/zhangx/project/BSA/BMK191111-W330-0101/Analysis_new/SNP/local_realignment/Solanum_tuberosum.de.sort.realn.bam, /share/nas1/zhangx/project/BSA/BMK191111-W330-0101/Analysis_new/SNP/local_realignment/Solanum_tuberosum.df.sort.realn.bam, /share/nas1/zhangx/project/BSA/BMK191111-W330-0101/Analysis_new/SNP/local_realignment/Solanum_tuberosum.dg.sort.realn.bam, /share/nas1/zhangx/project/BSA/BMK191111-W330-0101/Analysis_new/SNP/local_realignment/Solanum_tuberosum.dh.sort.realn.bam, /share/nas1/zhangx/project/BSA/BMK191111-W330-0101/Analysis_new/SNP/local_realignment/Solanum_tuberosum.dm.sort.realn.bam, /share/nas1/zhangx/project/BSA/BMK191111-W330-0101/Analysis_new/SNP/local_realignment/Solanum_tuberosum.dp.sort.realn.bam, /share/nas1/zhangx/project/BSA/BMK191111-W330-0101/Analysis_new/SNP/local_realignment/Solanum_tuberosum.dq.sort.realn.bam, /share/nas1/zhangx/project/BSA/BMK191111-W330-0101/Analysis_new/SNP/local_realignment/Solanum_tuberosum.dr.sort.realn.bam, /share/nas1/zhangx/project/BSA/BMK191111-W330-0101/Analysis_new/SNP/local_realignment/Solanum_tuberosum.du.sort.realn.bam, /share/nas1/zhangx/project/BSA/BMK191111-W330-0101/Analysis_new/SNP/local_realignment/Solanum_tuberosum.ea.sort.realn.bam, /share/nas1/zhangx/project/BSA/BMK191111-W330-0101/Analysis_new/SNP/local_realignment/Solanum_tuberosum.ec.sort.realn.bam, /share/nas1/zhangx/project/BSA/BMK191111-W330-0101/Analysis_new/SNP/local_realignment/Solanum_tuberosum.ed.sort.realn.bam] showFullBamList=false read_buffer_size=null phone_home=AWS gatk_key=null tag=NA read_filter=[] disable_read_filter=[] intervals=[/share/nas1/zhangx/project/BSA/BMK191111-W330-0101/Analysis_new/SNP/base_quality_score_recalibration/Solanum_tuberosum.chr_allocation.3.list] excludeIntervals=null interval_set_rule=UNION interval_merging=ALL interval_padding=0 reference_sequence=/share/nas1/zhangx/project/BSA/BMK191111-W330-0101/Analysis_new/refined_ref/Solanum_tuberosum.fa nonDeterministicRandomSeed=false disableDithering=false maxRuntime=-1 maxRuntimeUnits=MINUTES downsampling_type=BY_SAMPLE downsample_to_fraction=null downsample_to_coverage=250 baq=OFF baqGapOpenPenalty=40.0 refactor_NDN_cigar_string=false fix_misencoded_quality_scores=false allow_potentially_misencoded_quality_scores=false useOriginalQualities=false defaultBaseQualities=-1 performanceLog=null BQSR=null quantize_quals=0 static_quantized_quals=null round_down_quantized=false disable_indel_quals=false emit_original_quals=false preserve_qscores_less_than=6 globalQScorePrior=-1.0 validation_strictness=SILENT remove_program_records=false keep_program_records=false sample_rename_mapping_file=null unsafe=null disable_auto_index_creation_and_locking_when_reading_rods=false no_cmdline_in_header=false sites_only=false never_trim_vcf_format_field=false bcf=false bam_compression=null simplifyBAM=false disable_bam_indexing=false generate_md5=false num_threads=1 num_cpu_threads_per_data_thread=4 num_io_threads=0 monitorThreadEfficiency=true num_bam_file_handles=null read_group_black_list=null pedigree=[] pedigreeString=[] pedigreeValidationType=STRICT allow_intervals_with_unindexed_bam=false generateShadowBCF=false variant_index_type=DYNAMIC_SEEK variant_index_parameter=-1 reference_window_stop=0 logging_level=INFO log_to_file=null help=false version=false genotype_likelihoods_model=BOTH pcr_error_rate=1.0E-4 computeSLOD=false pair_hmm_implementation=LOGLESS_CACHING min_base_quality_score=17 max_deletion_fraction=0.05 min_indel_count_for_genotyping=5 min_indel_fraction_per_sample=0.25 indelGapContinuationPenalty=10 indelGapOpenPenalty=45 indelHaplotypeSize=80 indelDebug=false ignoreSNPAlleles=false allReadsSP=false ignoreLaneInfo=false reference_sample_calls=(RodBinding name= source=UNBOUND) reference_sample_name=null min_quality_score=1 max_quality_score=40 site_quality_prior=20 min_power_threshold_for_calling=0.95 annotateNDA=false heterozygosity=0.001 indel_heterozygosity=1.25E-4 standard_min_confidence_threshold_for_calling=30.0 standard_min_confidence_threshold_for_emitting=30.0 max_alternate_alleles=6 input_prior=[] sample_ploidy=2 genotyping_mode=DISCOVERY alleles=(RodBinding name= source=UNBOUND) contamination_fraction_to_filter=0.0 contamination_fraction_per_sample_file=null p_nonref_model=null exactcallslog=null output_mode=EMIT_VARIANTS_ONLY allSitePLs=false dbsnp=(RodBinding name= source=UNBOUND) comp=[] out=/share/nas1/zhangx/project/BSA/BMK191111-W330-0101/Analysis_new/SNP/base_quality_score_recalibration/Solanum_tuberosum.gatk_raw.3.vcf onlyEmitSamples=[] debug_file=null metrics_file=null annotation=[] excludeAnnotation=[] filter_reads_with_N_cigar=false filter_mismatching_base_and_quals=false filter_bases_not_stored=false">
##INFO=<ID=AC,Number=A,Type=Integer,Description="Allele count in genotypes, for each ALT allele, in the same order as listed">
##INFO=<ID=AF,Number=A,Type=Float,Description="Allele Frequency, for each ALT allele, in the same order as listed">
##INFO=<ID=AN,Number=1,Type=Integer,Description="Total number of alleles in called genotypes">
##INFO=<ID=BaseQRankSum,Number=1,Type=Float,Description="Z-score from Wilcoxon rank sum test of Alt Vs. Ref base qualities">
##INFO=<ID=DP,Number=1,Type=Integer,Description="Approximate read depth; some reads may have been filtered">
##INFO=<ID=DS,Number=0,Type=Flag,Description="Were any of the samples downsampled?">
##INFO=<ID=Dels,Number=1,Type=Float,Description="Fraction of Reads Containing Spanning Deletions">
##INFO=<ID=END,Number=1,Type=Integer,Description="Stop position of the interval">
##INFO=<ID=ExcessHet,Number=1,Type=Float,Description="Phred-scaled p-value for exact test of excess heterozygosity">
##INFO=<ID=FS,Number=1,Type=Float,Description="Phred-scaled p-value using Fisher's exact test to detect strand bias">
##INFO=<ID=HaplotypeScore,Number=1,Type=Float,Description="Consistency of the site with at most two segregating haplotypes">
##INFO=<ID=InbreedingCoeff,Number=1,Type=Float,Description="Inbreeding coefficient as estimated from the genotype likelihoods per-sample when compared against the Hardy-Weinberg expectation">
##INFO=<ID=MLEAC,Number=A,Type=Integer,Description="Maximum likelihood expectation (MLE) for the allele counts (not necessarily the same as the AC), for each ALT allele, in the same order as listed">
##INFO=<ID=MLEAF,Number=A,Type=Float,Description="Maximum likelihood expectation (MLE) for the allele frequency (not necessarily the same as the AF), for each ALT allele, in the same order as listed">
##INFO=<ID=MQ,Number=1,Type=Float,Description="RMS Mapping Quality">
##INFO=<ID=MQ0,Number=1,Type=Integer,Description="Total Mapping Quality Zero Reads">
##INFO=<ID=MQRankSum,Number=1,Type=Float,Description="Z-score From Wilcoxon rank sum test of Alt vs. Ref read mapping qualities">
##INFO=<ID=NEGATIVE_TRAIN_SITE,Number=0,Type=Flag,Description="This variant was used to build the negative training set of bad variants">
##INFO=<ID=POSITIVE_TRAIN_SITE,Number=0,Type=Flag,Description="This variant was used to build the positive training set of good variants">
##INFO=<ID=QD,Number=1,Type=Float,Description="Variant Confidence/Quality by Depth">
##INFO=<ID=RPA,Number=.,Type=Integer,Description="Number of times tandem repeat unit is repeated, for each allele (including reference)">
##INFO=<ID=RU,Number=1,Type=String,Description="Tandem repeat unit (bases)">
##INFO=<ID=ReadPosRankSum,Number=1,Type=Float,Description="Z-score from Wilcoxon rank sum test of Alt vs. Ref read position bias">
##INFO=<ID=SOR,Number=1,Type=Float,Description="Symmetric Odds Ratio of 2x2 contingency table to detect strand bias">
##INFO=<ID=STR,Number=0,Type=Flag,Description="Variant is a short tandem repeat">
##INFO=<ID=VQSLOD,Number=1,Type=Float,Description="Log odds of being a true variant versus being false under the trained gaussian mixture model">
##INFO=<ID=culprit,Number=1,Type=String,Description="The annotation which was the worst performing in the Gaussian mixture model, likely the reason why the variant was filtered out">
##INFO=<ID=set,Number=1,Type=String,Description="Source VCF for the merged record in CombineVariants">
##contig=<ID=ST4.03ch01,length=88663952>
##contig=<ID=ST4.03ch02,length=48614681>
##contig=<ID=ST4.03ch03,length=62290286>
##contig=<ID=ST4.03ch04,length=72208621>
##contig=<ID=ST4.03ch05,length=52070158>
##contig=<ID=ST4.03ch06,length=59532096>
##contig=<ID=ST4.03ch07,length=56760843>
##contig=<ID=ST4.03ch08,length=56938457>
##contig=<ID=ST4.03ch09,length=61540751>
##contig=<ID=ST4.03ch10,length=59756223>
##contig=<ID=ST4.03ch11,length=45475667>
##contig=<ID=ST4.03ch12,length=61165649>
##contig=<ID=ST4.03ch00,length=48012048>
##reference=file:///share/nas1/zhangx/project/BSA/BMK191111-W330-0101/Analysis_new/refined_ref/Solanum_tuberosum.fa
##source=SelectVariants
##SnpEffVersion="3.6c (build 2014-05-20), by Pablo Cingolani"
##SnpEffCmd="SnpEff  Solanum_tuberosum /share/nas1/zhangx/project/BSA/BMK191111-W330-0101/Analysis_new/SNP/filter_variants/Solanum_tuberosum.gatk_raw.snp.vqsr.filter.vcf -o gatk "
##INFO=<ID=EFF,Number=.,Type=String,Description="Predicted effects for this variant.Format: 'Effect ( Effect_Impact | Functional_Class | Codon_Change | Amino_Acid_change| Gene_Name | Transcript_BioType | Gene_Coding | Transcript_ID | Exon [ | ERRORS | WARNINGS ] )' ">
##INFO=<ID=SNPEFF_AMINO_ACID_CHANGE,Number=1,Type=String,Description="Old/New amino acid for the highest-impact effect resulting from the current variant (in HGVS style)">
##INFO=<ID=SNPEFF_CODON_CHANGE,Number=1,Type=String,Description="Old/New codon for the highest-impact effect resulting from the current variant">
##INFO=<ID=SNPEFF_EFFECT,Number=1,Type=String,Description="The highest-impact effect resulting from the current variant (or one of the highest-impact effects, if there is a tie)">
##INFO=<ID=SNPEFF_EXON_ID,Number=1,Type=String,Description="Exon ID for the highest-impact effect resulting from the current variant">
##INFO=<ID=SNPEFF_FUNCTIONAL_CLASS,Number=1,Type=String,Description="Functional class of the highest-impact effect resulting from the current variant: [NONE, SILENT, MISSENSE, NONSENSE]">
##INFO=<ID=SNPEFF_GENE_BIOTYPE,Number=1,Type=String,Description="Gene biotype for the highest-impact effect resulting from the current variant">
##INFO=<ID=SNPEFF_GENE_NAME,Number=1,Type=String,Description="Gene name for the highest-impact effect resulting from the current variant">
##INFO=<ID=SNPEFF_IMPACT,Number=1,Type=String,Description="Impact of the highest-impact effect resulting from the current variant [MODIFIER, LOW, MODERATE, HIGH]">
##INFO=<ID=SNPEFF_TRANSCRIPT_ID,Number=1,Type=String,Description="Transcript ID for the highest-impact effect resulting from the current variant">
#CHROM	POS	ID	REF	ALT	QUAL	FILTER	INFO	FORMAT	R03	R04	R01	R02
ST4.03ch02	3683	.	A	T	123.43	PASS	AC=8;AF=0.800;AN=10;BaseQRankSum=-0.198;DP=36;Dels=0.00;ExcessHet=0.2482;FS=0.000;HaplotypeScore=0.0000;MLEAC=8;MLEAF=0.800;MQ=21.44;MQ0=23;MQRankSum=-1.495;POSITIVE_TRAIN_SITE;QD=29.56;ReadPosRankSum=0.198;SOR=1.492;VQSLOD=4.05;culprit=MQRankSum;SNPEFF_EFFECT=INTERGENIC;SNPEFF_IMPACT=MODIFIER;SNPEFF_FUNCTIONAL_CLASS=NONE;set=variant11	GT:AD:DP:GQ:PL	0/1:2,6:8:99:1460,0,2566,1674,2698,4372	1/1:0,2:2:99:1460,0,2566,1674,2698,4372	./.	./.
ST4.03ch02	3750	.	G	A	434.53	PASS	AC=13;AF=0.722;AN=18;BaseQRankSum=1.327;DP=65;Dels=0.00;ExcessHet=0.1296;FS=0.000;HaplotypeScore=0.9377;MLEAC=13;MLEAF=0.722;MQ=25.99;MQ0=25;MQRankSum=-0.457;POSITIVE_TRAIN_SITE;QD=12.42;ReadPosRankSum=3.068;SOR=0.090;VQSLOD=3.08;culprit=ReadPosRankSum;SNPEFF_EFFECT=INTERGENIC;SNPEFF_IMPACT=MODIFIER;SNPEFF_FUNCTIONAL_CLASS=NONE;set=variant11	GT:AD:DP:GQ:PL	0/1:5,5:10:99:1460,0,2566,1674,2698,4372	1/1:0,8:8:99:1460,0,2566,1674,2698,4372	./.	./.
ST4.03ch02	3769	.	A	T	181.36	PASS	AC=5;AF=0.833;AN=6;BaseQRankSum=-0.212;DP=16;Dels=0.00;ExcessHet=3.0103;FS=0.000;HaplotypeScore=0.0000;MLEAC=5;MLEAF=0.833;MQ=37.08;MQ0=0;MQRankSum=-2.899;POSITIVE_TRAIN_SITE;QD=12.95;ReadPosRankSum=2.051;SOR=1.022;VQSLOD=3.40;culprit=ReadPosRankSum;SNPEFF_EFFECT=INTERGENIC;SNPEFF_IMPACT=MODIFIER;SNPEFF_FUNCTIONAL_CLASS=NONE;set=variant11	GT:AD:DP:GQ:PL	0/1:1,3:4:99:1460,0,2566,1674,2698,4372	1/1:0,2:2:99:1460,0,2566,1674,2698,4372	./.	./.
ST4.03ch02	3775	.	C	G	181.36	PASS	AC=5;AF=0.833;AN=6;BaseQRankSum=-0.495;DP=14;Dels=0.00;ExcessHet=3.0103;FS=0.000;HaplotypeScore=0.0000;MLEAC=5;MLEAF=0.833;MQ=39.18;MQ0=0;MQRankSum=-2.899;POSITIVE_TRAIN_SITE;QD=12.95;ReadPosRankSum=2.192;SOR=0.693;VQSLOD=3.33;culprit=ReadPosRankSum;SNPEFF_EFFECT=INTERGENIC;SNPEFF_IMPACT=MODIFIER;SNPEFF_FUNCTIONAL_CLASS=NONE;set=variant11	GT:AD:DP:GQ:PL	0/1:1,3:4:99:1460,0,2566,1674,2698,4372	1/1:0,2:2:99:1460,0,2566,1674,2698,4372	./.	./.
ST4.03ch02	3776	.	C	G	181.36	PASS	AC=5;AF=0.833;AN=6;BaseQRankSum=0.354;DP=14;Dels=0.00;ExcessHet=3.0103;FS=0.000;HaplotypeScore=0.0000;MLEAC=5;MLEAF=0.833;MQ=39.18;MQ0=0;MQRankSum=-2.899;POSITIVE_TRAIN_SITE;QD=12.95;ReadPosRankSum=2.051;SOR=0.693;VQSLOD=3.40;culprit=ReadPosRankSum;SNPEFF_EFFECT=INTERGENIC;SNPEFF_IMPACT=MODIFIER;SNPEFF_FUNCTIONAL_CLASS=NONE;set=variant11	GT:AD:DP:GQ:PL	0/1:1,3:4:99:1460,0,2566,1674,2698,4372	1/1:0,2:2:99:1460,0,2566,1674,2698,4372	./.	./.
ST4.03ch02	7321	.	T	A	1239.71	PASS	AC=24;AF=0.857;AN=28;BaseQRankSum=-0.792;DP=33;Dels=0.00;ExcessHet=0.0097;FS=0.000;HaplotypeScore=0.0000;InbreedingCoeff=0.2960;MLEAC=25;MLEAF=0.893;MQ=41.46;MQ0=0;MQRankSum=-2.377;POSITIVE_TRAIN_SITE;QD=34.25;ReadPosRankSum=-2.377;SOR=4.743;VQSLOD=3.22;culprit=ReadPosRankSum;SNPEFF_EFFECT=INTERGENIC;SNPEFF_IMPACT=MODIFIER;SNPEFF_FUNCTIONAL_CLASS=NONE;set=variant11	GT:AD:DP:GQ:PL	1/1:0,10:10:99:1460,0,2566,1674,2698,4372	0/1:4,10:14:99:1460,0,2566,1674,2698,4372	1/1:0,2:2:99:1460,0,2566,1674,2698,4372	1/1:0,2:2:99:1460,0,2566,1674,2698,4372
ST4.03ch02	7323	.	G	A	1247.71	PASS	AC=24;AF=0.857;AN=28;BaseQRankSum=-0.264;DP=33;Dels=0.00;ExcessHet=0.0097;FS=0.000;HaplotypeScore=0.0000;InbreedingCoeff=0.2960;MLEAC=25;MLEAF=0.893;MQ=41.46;MQ0=0;MQRankSum=-2.377;POSITIVE_TRAIN_SITE;QD=22.18;ReadPosRankSum=-2.377;SOR=4.743;VQSLOD=3.22;culprit=ReadPosRankSum;SNPEFF_EFFECT=INTERGENIC;SNPEFF_IMPACT=MODIFIER;SNPEFF_FUNCTIONAL_CLASS=NONE;set=variant11	GT:AD:DP:GQ:PL	1/1:0,10:10:99:1460,0,2566,1674,2698,4372	0/1:4,10:14:99:1460,0,2566,1674,2698,4372	1/1:0,2:2:99:1460,0,2566,1674,2698,4372	1/1:0,2:2:99:1460,0,2566,1674,2698,4372
ST4.03ch02	7325	.	G	A	1245.71	PASS	AC=24;AF=0.857;AN=28;BaseQRankSum=-0.113;DP=33;Dels=0.00;ExcessHet=0.0097;FS=0.000;HaplotypeScore=0.0000;InbreedingCoeff=0.2960;MLEAC=25;MLEAF=0.893;MQ=41.46;MQ0=0;MQRankSum=-2.377;POSITIVE_TRAIN_SITE;QD=29.09;ReadPosRankSum=-2.377;SOR=4.743;VQSLOD=3.22;culprit=ReadPosRankSum;SNPEFF_EFFECT=INTERGENIC;SNPEFF_IMPACT=MODIFIER;SNPEFF_FUNCTIONAL_CLASS=NONE;set=variant11	GT:AD:DP:GQ:PL	1/1:0,10:10:99:1460,0,2566,1674,2698,4372	0/1:4,10:14:99:1460,0,2566,1674,2698,4372	1/1:0,2:2:99:1460,0,2566,1674,2698,4372	1/1:0,2:2:99:1460,0,2566,1674,2698,4372
ST4.03ch02	8951	.	G	T	389.74	PASS	AC=14;AF=0.875;AN=16;BaseQRankSum=-1.470;DP=13;Dels=0.00;ExcessHet=0.1472;FS=0.000;HaplotypeScore=0.0000;MLEAC=15;MLEAF=0.938;MQ=34.12;MQ0=0;MQRankSum=-1.737;POSITIVE_TRAIN_SITE;QD=28.62;ReadPosRankSum=1.470;SOR=5.131;VQSLOD=3.82;culprit=ReadPosRankSum;SNPEFF_EFFECT=INTERGENIC;SNPEFF_IMPACT=MODIFIER;SNPEFF_FUNCTIONAL_CLASS=NONE;set=variant11	GT:AD:DP:GQ:PL	1/1:0,2:2:99:1460,0,2566,1674,2698,4372	0/1:2,10:12:99:1460,0,2566,1674,2698,4372	./.	1/1:0,2:2:99:1460,0,2566,1674,2698,4372
ST4.03ch02	8976	.	T	C	506.74	PASS	AC=14;AF=0.875;AN=16;BaseQRankSum=-0.624;DP=25;Dels=0.00;ExcessHet=0.1472;FS=0.000;HaplotypeScore=0.0000;MLEAC=15;MLEAF=0.938;MQ=32.66;MQ0=0;MQRankSum=-1.733;POSITIVE_TRAIN_SITE;QD=21.11;ReadPosRankSum=-0.069;SOR=0.223;VQSLOD=4.02;culprit=MQRankSum;SNPEFF_EFFECT=INTERGENIC;SNPEFF_IMPACT=MODIFIER;SNPEFF_FUNCTIONAL_CLASS=NONE;set=variant11	GT:AD:DP:GQ:PL	1/1:0,2:2:99:1460,0,2566,1674,2698,4372	0/1:2,10:12:99:1460,0,2566,1674,2698,4372	./.	1/1:0,2:2:99:1460,0,2566,1674,2698,4372
ST4.03ch02	8981	.	C	A	496.74	PASS	AC=14;AF=0.875;AN=16;BaseQRankSum=0.485;DP=25;Dels=0.00;ExcessHet=0.1472;FS=0.000;HaplotypeScore=0.0000;MLEAC=15;MLEAF=0.938;MQ=32.66;MQ0=0;MQRankSum=-1.733;POSITIVE_TRAIN_SITE;QD=20.70;ReadPosRankSum=1.595;SOR=0.223;VQSLOD=3.78;culprit=ReadPosRankSum;SNPEFF_EFFECT=INTERGENIC;SNPEFF_IMPACT=MODIFIER;SNPEFF_FUNCTIONAL_CLASS=NONE;set=variant11	GT:AD:DP:GQ:PL	1/1:0,2:2:99:1460,0,2566,1674,2698,4372	0/1:2,10:12:99:1460,0,2566,1674,2698,4372	./.	1/1:0,2:2:99:1460,0,2566,1674,2698,4372
ST4.03ch02	9632	.	T	C	38.66	PASS	AC=1;AF=0.013;AN=76;BaseQRankSum=-1.115;DP=342;Dels=0.00;ExcessHet=3.0103;FS=0.000;HaplotypeScore=0.2452;InbreedingCoeff=-0.0799;MLEAC=1;MLEAF=0.013;MQ=57.24;MQ0=0;MQRankSum=3.048;POSITIVE_TRAIN_SITE;QD=6.44;ReadPosRankSum=-0.202;SOR=0.676;VQSLOD=3.15;culprit=MQRankSum;SNPEFF_EFFECT=INTERGENIC;SNPEFF_IMPACT=MODIFIER;SNPEFF_FUNCTIONAL_CLASS=NONE;set=variant11	GT:AD:DP:GQ:PL	0/0:36,0:36:99:1460,0,2566,1674,2698,4372	0/1:35,1:36:99:1460,0,2566,1674,2698,4372	0/0:2,0:2:99:1460,0,2566,1674,2698,4372	0/0:2,0:2:99:1460,0,2566,1674,2698,4372
ST4.03ch02	9817	.	A	G	256.45	PASS	AC=4;AF=0.069;AN=58;BaseQRankSum=0.697;DP=85;Dels=0.00;ExcessHet=3.4887;FS=0.000;HaplotypeScore=0.0316;InbreedingCoeff=-0.1944;MLEAC=5;MLEAF=0.086;MQ=55.18;MQ0=0;MQRankSum=-6.058;POSITIVE_TRAIN_SITE;QD=10.69;ReadPosRankSum=0.720;SOR=0.050;VQSLOD=2.42;culprit=MQRankSum;SNPEFF_EFFECT=INTERGENIC;SNPEFF_IMPACT=MODIFIER;SNPEFF_FUNCTIONAL_CLASS=NONE;set=variant11	GT:AD:DP:GQ:PL	0/0:26,0:26:99:1460,0,2566,1674,2698,4372	0/1:25,3:28:99:1460,0,2566,1674,2698,4372	0/1:1,1:2:99:1460,0,2566,1674,2698,4372	0/0:2,0:2:99:1460,0,2566,1674,2698,4372
ST4.03ch02	9840	.	T	A	259.58	PASS	AC=4;AF=0.069;AN=58;BaseQRankSum=1.770;DP=85;Dels=0.00;ExcessHet=3.4887;FS=0.000;HaplotypeScore=0.0976;InbreedingCoeff=-0.1961;MLEAC=5;MLEAF=0.086;MQ=55.18;MQ0=0;MQRankSum=-6.058;POSITIVE_TRAIN_SITE;QD=10.82;ReadPosRankSum=0.236;SOR=0.050;VQSLOD=2.45;culprit=MQRankSum;SNPEFF_EFFECT=INTERGENIC;SNPEFF_IMPACT=MODIFIER;SNPEFF_FUNCTIONAL_CLASS=NONE;set=variant11	GT:AD:DP:GQ:PL	0/0:26,0:26:99:1460,0,2566,1674,2698,4372	0/1:25,3:28:99:1460,0,2566,1674,2698,4372	0/1:1,1:2:99:1460,0,2566,1674,2698,4372	0/0:2,0:2:99:1460,0,2566,1674,2698,4372
ST4.03ch02	9852	.	C	T	256.45	PASS	AC=4;AF=0.069;AN=58;BaseQRankSum=-0.352;DP=85;Dels=0.00;ExcessHet=3.4887;FS=0.000;HaplotypeScore=0.0000;InbreedingCoeff=-0.1944;MLEAC=5;MLEAF=0.086;MQ=55.18;MQ0=0;MQRankSum=-6.058;POSITIVE_TRAIN_SITE;QD=10.69;ReadPosRankSum=-0.905;SOR=0.050;VQSLOD=2.35;culprit=ReadPosRankSum;SNPEFF_EFFECT=INTERGENIC;SNPEFF_IMPACT=MODIFIER;SNPEFF_FUNCTIONAL_CLASS=NONE;set=variant11	GT:AD:DP:GQ:PL	0/0:26,0:26:99:1460,0,2566,1674,2698,4372	0/1:25,3:28:99:1460,0,2566,1674,2698,4372	0/1:1,1:2:99:1460,0,2566,1674,2698,4372	0/0:2,0:2:99:1460,0,2566,1674,2698,4372
ST4.03ch02	9879	.	C	A	256.45	PASS	AC=4;AF=0.069;AN=58;BaseQRankSum=1.504;DP=86;Dels=0.00;ExcessHet=3.4887;FS=0.000;HaplotypeScore=0.0000;InbreedingCoeff=-0.1944;MLEAC=5;MLEAF=0.086;MQ=54.86;MQ0=1;MQRankSum=-6.058;POSITIVE_TRAIN_SITE;QD=10.69;ReadPosRankSum=-1.009;SOR=0.050;VQSLOD=2.33;culprit=ReadPosRankSum;SNPEFF_EFFECT=INTERGENIC;SNPEFF_IMPACT=MODIFIER;SNPEFF_FUNCTIONAL_CLASS=NONE;set=variant11	GT:AD:DP:GQ:PL	0/0:26,0:26:99:1460,0,2566,1674,2698,4372	0/1:25,3:28:99:1460,0,2566,1674,2698,4372	0/1:1,1:2:99:1460,0,2566,1674,2698,4372	0/0:2,0:2:99:1460,0,2566,1674,2698,4372
ST4.03ch02	10149	.	T	C	438.12	PASS	AC=14;AF=0.875;AN=16;BaseQRankSum=0.347;DP=33;Dels=0.00;ExcessHet=0.1472;FS=0.000;HaplotypeScore=0.2487;MLEAC=15;MLEAF=0.938;MQ=25.28;MQ0=0;MQRankSum=-1.733;POSITIVE_TRAIN_SITE;QD=19.91;ReadPosRankSum=1.456;SOR=6.993;VQSLOD=3.82;culprit=ReadPosRankSum;SNPEFF_EFFECT=INTERGENIC;SNPEFF_IMPACT=MODIFIER;SNPEFF_FUNCTIONAL_CLASS=NONE;set=variant11	GT:AD:DP:GQ:PL	0/1:2,2:4:99:1460,0,2566,1674,2698,4372	1/1:0,10:10:99:1460,0,2566,1674,2698,4372	./.	1/1:0,2:2:99:1460,0,2566,1674,2698,4372
ST4.03ch02	10153	.	T	C	406.52	PASS	AC=14;AF=0.875;AN=16;BaseQRankSum=-0.485;DP=33;Dels=0.00;ExcessHet=0.1472;FS=0.000;HaplotypeScore=0.2487;MLEAC=15;MLEAF=0.938;MQ=25.28;MQ0=0;MQRankSum=-1.733;POSITIVE_TRAIN_SITE;QD=18.48;ReadPosRankSum=1.595;SOR=6.993;VQSLOD=3.78;culprit=ReadPosRankSum;SNPEFF_EFFECT=INTERGENIC;SNPEFF_IMPACT=MODIFIER;SNPEFF_FUNCTIONAL_CLASS=NONE;set=variant11	GT:AD:DP:GQ:PL	0/1:2,2:4:99:1460,0,2566,1674,2698,4372	1/1:0,10:10:99:1460,0,2566,1674,2698,4372	./.	1/1:0,2:2:99:1460,0,2566,1674,2698,4372
ST4.03ch02	10655	.	C	T	2102.53	PASS	AC=32;AF=0.842;AN=38;BaseQRankSum=0.450;DP=62;Dels=0.00;ExcessHet=0.0008;FS=22.368;HaplotypeScore=0.1928;InbreedingCoeff=0.4229;MLEAC=34;MLEAF=0.895;MQ=56.69;MQ0=0;MQRankSum=4.967;POSITIVE_TRAIN_SITE;QD=27.89;ReadPosRankSum=4.488;SOR=7.941;VQSLOD=1.66;culprit=ReadPosRankSum;SNPEFF_EFFECT=INTERGENIC;SNPEFF_IMPACT=MODIFIER;SNPEFF_FUNCTIONAL_CLASS=NONE;set=variant11	GT:AD:DP:GQ:PL	1/1:0,20:20:99:1460,0,2566,1674,2698,4372	0/1:6,8:14:99:1460,0,2566,1674,2698,4372	1/1:0,2:2:99:1460,0,2566,1674,2698,4372	1/1:0,2:2:99:1460,0,2566,1674,2698,4372
ST4.03ch02	10674	.	G	C	78.23	PASS	AC=2;AF=0.048;AN=42;BaseQRankSum=0.351;DP=66;Dels=0.00;ExcessHet=0.0533;FS=21.775;HaplotypeScore=0.2721;InbreedingCoeff=0.1580;MLEAC=1;MLEAF=0.024;MQ=56.90;MQ0=0;MQRankSum=-4.023;POSITIVE_TRAIN_SITE;QD=19.56;ReadPosRankSum=2.346;SOR=0.003;VQSLOD=2.91;culprit=ReadPosRankSum;SNPEFF_EFFECT=INTERGENIC;SNPEFF_IMPACT=MODIFIER;SNPEFF_FUNCTIONAL_CLASS=NONE;set=variant11	GT:AD:DP:GQ:PL	0/0:22,0:22:99:1460,0,2566,1674,2698,4372	0/1:14,2:16:99:1460,0,2566,1674,2698,4372	0/0:2,0:2:99:1460,0,2566,1674,2698,4372	0/0:2,0:2:99:1460,0,2566,1674,2698,4372
ST4.03ch02	10677	.	T	C	2289.22	PASS	AC=40;AF=0.952;AN=42;BaseQRankSum=-1.679;DP=66;Dels=0.00;ExcessHet=0.0533;FS=0.000;HaplotypeScore=0.2721;InbreedingCoeff=0.1124;MLEAC=41;MLEAF=0.976;MQ=56.90;MQ0=0;MQRankSum=0.879;POSITIVE_TRAIN_SITE;QD=34.33;ReadPosRankSum=1.519;SOR=3.258;VQSLOD=3.66;culprit=ReadPosRankSum;SNPEFF_EFFECT=INTERGENIC;SNPEFF_IMPACT=MODIFIER;SNPEFF_FUNCTIONAL_CLASS=NONE;set=variant11	GT:AD:DP:GQ:PL	1/1:0,22:22:99:1460,0,2566,1674,2698,4372	0/1:2,14:16:99:1460,0,2566,1674,2698,4372	1/1:0,2:2:99:1460,0,2566,1674,2698,4372	1/1:0,2:2:99:1460,0,2566,1674,2698,4372
ST4.03ch02	10695	.	C	T	39.39	PASS	AC=2;AF=0.048;AN=42;BaseQRankSum=-0.279;DP=66;Dels=0.00;ExcessHet=0.0533;FS=11.761;HaplotypeScore=0.3765;InbreedingCoeff=0.3256;MLEAC=1;MLEAF=0.024;MQ=56.90;MQ0=0;MQRankSum=-4.026;POSITIVE_TRAIN_SITE;QD=9.85;ReadPosRankSum=3.357;SOR=0.003;VQSLOD=2.37;culprit=ReadPosRankSum;SNPEFF_EFFECT=INTERGENIC;SNPEFF_IMPACT=MODIFIER;SNPEFF_FUNCTIONAL_CLASS=NONE;set=variant11	GT:AD:DP:GQ:PL	0/0:22,0:22:99:1460,0,2566,1674,2698,4372	0/1:14,2:16:99:1460,0,2566,1674,2698,4372	0/0:2,0:2:99:1460,0,2566,1674,2698,4372	0/0:2,0:2:99:1460,0,2566,1674,2698,4372
ST4.03ch02	10699	.	T	C	46.29	PASS	AC=4;AF=0.154;AN=26;BaseQRankSum=-0.092;DP=32;Dels=0.00;ExcessHet=0.0113;FS=0.000;HaplotypeScore=0.6082;MLEAC=3;MLEAF=0.115;MQ=53.64;MQ0=0;MQRankSum=-2.227;POSITIVE_TRAIN_SITE;QD=11.57;ReadPosRankSum=2.898;SOR=0.023;VQSLOD=3.10;culprit=ReadPosRankSum;SNPEFF_EFFECT=INTERGENIC;SNPEFF_IMPACT=MODIFIER;SNPEFF_FUNCTIONAL_CLASS=NONE;set=variant11	GT:AD:DP:GQ:PL	0/0:16,0:16:99:1460,0,2566,1674,2698,4372	0/1:6,4:10:99:1460,0,2566,1674,2698,4372	./.	./.
ST4.03ch02	10701	.	T	C	127.68	PASS	AC=6;AF=0.231;AN=26;BaseQRankSum=-0.774;DP=32;Dels=0.00;ExcessHet=0.0027;FS=13.554;HaplotypeScore=0.6082;InbreedingCoeff=0.4143;MLEAC=5;MLEAF=0.192;MQ=53.64;MQ0=0;MQRankSum=-4.150;POSITIVE_TRAIN_SITE;QD=15.96;ReadPosRankSum=2.228;SOR=0.002;VQSLOD=2.92;culprit=ReadPosRankSum;SNPEFF_EFFECT=INTERGENIC;SNPEFF_IMPACT=MODIFIER;SNPEFF_FUNCTIONAL_CLASS=NONE;set=variant11	GT:AD:DP:GQ:PL	0/0:16,0:16:99:1460,0,2566,1674,2698,4372	0/1:4,6:10:99:1460,0,2566,1674,2698,4372	./.	./.
ST4.03ch02	10713	.	A	T	53.06	PASS	AC=2;AF=0.077;AN=26;BaseQRankSum=1.113;DP=32;Dels=0.00;ExcessHet=0.0877;FS=11.335;HaplotypeScore=0.0705;InbreedingCoeff=0.1897;MLEAC=1;MLEAF=0.038;MQ=53.64;MQ0=0;MQRankSum=-3.116;POSITIVE_TRAIN_SITE;QD=13.26;ReadPosRankSum=0.334;SOR=0.024;VQSLOD=3.74;culprit=MQRankSum;SNPEFF_EFFECT=INTERGENIC;SNPEFF_IMPACT=MODIFIER;SNPEFF_FUNCTIONAL_CLASS=NONE;set=variant11	GT:AD:DP:GQ:PL	0/0:16,0:16:99:1460,0,2566,1674,2698,4372	0/1:8,2:10:99:1460,0,2566,1674,2698,4372	./.	./.
ST4.03ch02	10730	.	A	G	793.31	PASS	AC=18;AF=0.818;AN=22;BaseQRankSum=-1.887;DP=28;Dels=0.00;ExcessHet=0.0164;FS=13.010;HaplotypeScore=0.0909;InbreedingCoeff=0.3933;MLEAC=19;MLEAF=0.864;MQ=54.39;MQ0=0;MQRankSum=2.407;POSITIVE_TRAIN_SITE;QD=30.71;ReadPosRankSum=-1.041;SOR=5.739;VQSLOD=3.30;culprit=ReadPosRankSum;SNPEFF_EFFECT=INTERGENIC;SNPEFF_IMPACT=MODIFIER;SNPEFF_FUNCTIONAL_CLASS=NONE;set=variant11	GT:AD:DP:GQ:PL	1/1:0,16:16:99:1460,0,2566,1674,2698,4372	0/1:4,2:6:99:1460,0,2566,1674,2698,4372	./.	./.
ST4.03ch02	10732	.	T	C	53.24	PASS	AC=2;AF=0.091;AN=22;BaseQRankSum=-0.178;DP=28;Dels=0.00;ExcessHet=0.1047;FS=13.554;HaplotypeScore=0.0909;InbreedingCoeff=0.2631;MLEAC=1;MLEAF=0.045;MQ=54.39;MQ0=0;MQRankSum=-3.162;POSITIVE_TRAIN_SITE;QD=13.31;ReadPosRankSum=0.107;SOR=0.002;VQSLOD=3.73;culprit=MQRankSum;SNPEFF_EFFECT=INTERGENIC;SNPEFF_IMPACT=MODIFIER;SNPEFF_FUNCTIONAL_CLASS=NONE;set=variant11	GT:AD:DP:GQ:PL	0/0:16,0:16:99:1460,0,2566,1674,2698,4372	0/1:4,2:6:99:1460,0,2566,1674,2698,4372	./.	./.
ST4.03ch02	11904	.	G	T	31.45	PASS	AC=1;AF=0.013;AN=78;BaseQRankSum=0.817;DP=185;Dels=0.00;ExcessHet=3.0103;FS=0.000;HaplotypeScore=0.0000;InbreedingCoeff=-0.0742;MLEAC=1;MLEAF=0.013;MQ=57.24;MQ0=0;MQRankSum=1.693;POSITIVE_TRAIN_SITE;QD=6.29;ReadPosRankSum=0.312;SOR=0.000;VQSLOD=3.68;culprit=MQRankSum;SNPEFF_EFFECT=INTERGENIC;SNPEFF_IMPACT=MODIFIER;SNPEFF_FUNCTIONAL_CLASS=NONE;set=variant11	GT:AD:DP:GQ:PL	0/0:36,0:36:99:1460,0,2566,1674,2698,4372	0/1:37,1:38:99:1460,0,2566,1674,2698,4372	0/0:2,0:2:99:1460,0,2566,1674,2698,4372	0/0:2,0:2:99:1460,0,2566,1674,2698,4372
ST4.03ch02	16288	.	G	A	275.13	PASS	AC=10;AF=0.714;AN=14;BaseQRankSum=-0.807;DP=16;Dels=0.00;ExcessHet=0.0458;FS=0.000;HaplotypeScore=0.0000;MLEAC=11;MLEAF=0.786;MQ=56.47;MQ0=0;MQRankSum=-1.076;POSITIVE_TRAIN_SITE;QD=22.93;ReadPosRankSum=1.211;SOR=0.458;VQSLOD=3.94;culprit=ReadPosRankSum;SNPEFF_EFFECT=INTERGENIC;SNPEFF_IMPACT=MODIFIER;SNPEFF_FUNCTIONAL_CLASS=NONE;set=variant11	GT:AD:DP:GQ:PL	0/1:2,6:8:99:1460,0,2566,1674,2698,4372	1/1:0,4:4:99:1460,0,2566,1674,2698,4372	./.	0/0:2,0:2:99:1460,0,2566,1674,2698,4372
ST4.03ch02	16300	.	C	T	275.13	PASS	AC=10;AF=0.714;AN=14;BaseQRankSum=0.673;DP=16;Dels=0.00;ExcessHet=0.0458;FS=0.000;HaplotypeScore=0.8571;MLEAC=11;MLEAF=0.786;MQ=56.47;MQ0=0;MQRankSum=-0.942;POSITIVE_TRAIN_SITE;QD=22.93;ReadPosRankSum=0.807;SOR=0.458;VQSLOD=4.02;culprit=ReadPosRankSum;SNPEFF_EFFECT=INTERGENIC;SNPEFF_IMPACT=MODIFIER;SNPEFF_FUNCTIONAL_CLASS=NONE;set=variant11	GT:AD:DP:GQ:PL	0/1:2,6:8:99:1460,0,2566,1674,2698,4372	1/1:0,4:4:99:1460,0,2566,1674,2698,4372	./.	0/0:2,0:2:99:1460,0,2566,1674,2698,4372
ST4.03ch02	16302	.	T	G	275.13	PASS	AC=10;AF=0.714;AN=14;BaseQRankSum=-1.749;DP=16;Dels=0.00;ExcessHet=0.0458;FS=0.000;HaplotypeScore=0.8571;MLEAC=11;MLEAF=0.786;MQ=56.47;MQ0=0;MQRankSum=-1.480;POSITIVE_TRAIN_SITE;QD=22.93;ReadPosRankSum=-0.269;SOR=0.458;VQSLOD=4.03;culprit=ReadPosRankSum;SNPEFF_EFFECT=INTERGENIC;SNPEFF_IMPACT=MODIFIER;SNPEFF_FUNCTIONAL_CLASS=NONE;set=variant11	GT:AD:DP:GQ:PL	0/1:2,6:8:99:1460,0,2566,1674,2698,4372	1/1:0,4:4:99:1460,0,2566,1674,2698,4372	./.	0/0:2,0:2:99:1460,0,2566,1674,2698,4372
ST4.03ch02	16305	.	G	A	56.76	PASS	AC=2;AF=0.143;AN=14;BaseQRankSum=0.546;DP=16;Dels=0.00;ExcessHet=0.1703;FS=0.000;HaplotypeScore=0.8571;MLEAC=2;MLEAF=0.143;MQ=56.47;MQ0=0;MQRankSum=-0.667;QD=14.19;ReadPosRankSum=-0.061;SOR=0.446;VQSLOD=2.89;culprit=ReadPosRankSum;SNPEFF_EFFECT=INTERGENIC;SNPEFF_IMPACT=MODIFIER;SNPEFF_FUNCTIONAL_CLASS=NONE;set=variant11	GT:AD:DP:GQ:PL	0/0:8,0:8:99:1460,0,2566,1674,2698,4372	0/1:2,2:4:99:1460,0,2566,1674,2698,4372	./.	0/0:2,0:2:99:1460,0,2566,1674,2698,4372
ST4.03ch02	17542	.	C	T	179.67	PASS	AC=8;AF=0.800;AN=10;BaseQRankSum=0.736;DP=6;Dels=0.00;ExcessHet=0.2482;FS=0.000;HaplotypeScore=0.0000;MLEAC=8;MLEAF=0.800;MQ=60.00;MQ0=0;MQRankSum=0.736;QD=32.11;ReadPosRankSum=0.736;SOR=2.303;VQSLOD=2.69;culprit=MQRankSum;SNPEFF_EFFECT=INTERGENIC;SNPEFF_IMPACT=MODIFIER;SNPEFF_FUNCTIONAL_CLASS=NONE;set=variant11	GT:AD:DP:GQ:PL	1/1:0,4:4:99:1460,0,2566,1674,2698,4372	0/1:2,2:4:99:1460,0,2566,1674,2698,4372	1/1:0,2:2:99:1460,0,2566,1674,2698,4372	./.
ST4.03ch02	17582	.	C	T	93.9	PASS	AC=4;AF=0.500;AN=8;BaseQRankSum=0.358;DP=6;Dels=0.00;ExcessHet=0.1902;FS=0.000;HaplotypeScore=0.0000;MLEAC=4;MLEAF=0.500;MQ=60.00;MQ0=0;MQRankSum=-1.231;POSITIVE_TRAIN_SITE;QD=24.48;ReadPosRankSum=0.358;SOR=0.693;VQSLOD=4.06;culprit=MQRankSum;SNPEFF_EFFECT=INTERGENIC;SNPEFF_IMPACT=MODIFIER;SNPEFF_FUNCTIONAL_CLASS=NONE;set=variant11	GT:AD:DP:GQ:PL	0/1:2,2:4:99:1460,0,2566,1674,2698,4372	1/1:0,2:2:99:1460,0,2566,1674,2698,4372	0/0:2,0:2:99:1460,0,2566,1674,2698,4372	./.
ST4.03ch02	17614	.	G	A	169.68	PASS	AC=8;AF=0.800;AN=10;BaseQRankSum=0.736;DP=6;Dels=0.00;ExcessHet=0.2482;FS=0.000;HaplotypeScore=0.0000;MLEAC=8;MLEAF=0.800;MQ=60.00;MQ0=0;MQRankSum=-0.736;POSITIVE_TRAIN_SITE;QD=31.29;ReadPosRankSum=0.736;SOR=2.303;VQSLOD=4.03;culprit=ReadPosRankSum;SNPEFF_EFFECT=INTERGENIC;SNPEFF_IMPACT=MODIFIER;SNPEFF_FUNCTIONAL_CLASS=NONE;set=variant11	GT:AD:DP:GQ:PL	1/1:0,4:4:99:1460,0,2566,1674,2698,4372	0/1:2,2:4:99:1460,0,2566,1674,2698,4372	1/1:0,2:2:99:1460,0,2566,1674,2698,4372	./.
ST4.03ch02	18217	.	C	T	576.92	PASS	AC=14;AF=0.875;AN=16;BaseQRankSum=0.224;DP=17;Dels=0.00;ExcessHet=0.1472;FS=0.000;HaplotypeScore=0.0000;MLEAC=15;MLEAF=0.938;MQ=60.00;MQ0=0;MQRankSum=-0.671;POSITIVE_TRAIN_SITE;QD=28.54;ReadPosRankSum=-2.311;SOR=5.549;VQSLOD=3.42;culprit=ReadPosRankSum;SNPEFF_EFFECT=INTERGENIC;SNPEFF_IMPACT=MODIFIER;SNPEFF_FUNCTIONAL_CLASS=NONE;set=variant11	GT:AD:DP:GQ:PL	1/1:0,4:4:99:1460,0,2566,1674,2698,4372	0/1:2,6:8:99:1460,0,2566,1674,2698,4372	1/1:0,2:2:99:1460,0,2566,1674,2698,4372	1/1:0,2:2:99:1460,0,2566,1674,2698,4372
ST4.03ch02	18226	.	C	T	637.78	PASS	AC=16;AF=0.889;AN=18;BaseQRankSum=-0.211;DP=18;Dels=0.00;ExcessHet=0.1296;FS=0.000;HaplotypeScore=0.0000;MLEAC=17;MLEAF=0.944;MQ=60.00;MQ0=0;MQRankSum=1.335;POSITIVE_TRAIN_SITE;QD=31.83;ReadPosRankSum=-2.318;SOR=5.670;VQSLOD=3.16;culprit=ReadPosRankSum;SNPEFF_EFFECT=INTERGENIC;SNPEFF_IMPACT=MODIFIER;SNPEFF_FUNCTIONAL_CLASS=NONE;set=variant11	GT:AD:DP:GQ:PL	1/1:0,4:4:99:1460,0,2566,1674,2698,4372	0/1:2,8:10:99:1460,0,2566,1674,2698,4372	1/1:0,2:2:99:1460,0,2566,1674,2698,4372	1/1:0,2:2:99:1460,0,2566,1674,2698,4372
ST4.03ch02	18229	.	T	A	639.78	PASS	AC=16;AF=0.889;AN=18;BaseQRankSum=-0.492;DP=18;Dels=0.00;ExcessHet=0.1296;FS=0.000;HaplotypeScore=0.0000;MLEAC=17;MLEAF=0.944;MQ=60.00;MQ0=0;MQRankSum=1.756;POSITIVE_TRAIN_SITE;QD=33.00;ReadPosRankSum=-2.178;SOR=5.670;VQSLOD=3.11;culprit=ReadPosRankSum;SNPEFF_EFFECT=INTERGENIC;SNPEFF_IMPACT=MODIFIER;SNPEFF_FUNCTIONAL_CLASS=NONE;set=variant11	GT:AD:DP:GQ:PL	1/1:0,4:4:99:1460,0,2566,1674,2698,4372	0/1:2,8:10:99:1460,0,2566,1674,2698,4372	1/1:0,2:2:99:1460,0,2566,1674,2698,4372	1/1:0,2:2:99:1460,0,2566,1674,2698,4372
ST4.03ch02	18235	.	T	C	639.78	PASS	AC=16;AF=0.889;AN=18;BaseQRankSum=-1.335;DP=18;Dels=0.00;ExcessHet=0.1296;FS=0.000;HaplotypeScore=0.0000;MLEAC=17;MLEAF=0.944;MQ=60.00;MQ0=0;MQRankSum=0.632;POSITIVE_TRAIN_SITE;QD=31.41;ReadPosRankSum=-2.037;SOR=5.670;VQSLOD=3.45;culprit=ReadPosRankSum;SNPEFF_EFFECT=INTERGENIC;SNPEFF_IMPACT=MODIFIER;SNPEFF_FUNCTIONAL_CLASS=NONE;set=variant11	GT:AD:DP:GQ:PL	1/1:0,4:4:99:1460,0,2566,1674,2698,4372	0/1:2,8:10:99:1460,0,2566,1674,2698,4372	1/1:0,2:2:99:1460,0,2566,1674,2698,4372	1/1:0,2:2:99:1460,0,2566,1674,2698,4372
ST4.03ch02	18238	.	T	C	639.78	PASS	AC=16;AF=0.889;AN=18;BaseQRankSum=-1.897;DP=18;Dels=0.00;ExcessHet=0.1296;FS=0.000;HaplotypeScore=0.1102;MLEAC=17;MLEAF=0.944;MQ=60.00;MQ0=0;MQRankSum=-1.616;POSITIVE_TRAIN_SITE;QD=29.88;ReadPosRankSum=-2.037;SOR=5.670;VQSLOD=3.52;culprit=ReadPosRankSum;SNPEFF_EFFECT=INTERGENIC;SNPEFF_IMPACT=MODIFIER;SNPEFF_FUNCTIONAL_CLASS=NONE;set=variant11	GT:AD:DP:GQ:PL	1/1:0,4:4:99:1460,0,2566,1674,2698,4372	0/1:2,8:10:99:1460,0,2566,1674,2698,4372	1/1:0,2:2:99:1460,0,2566,1674,2698,4372	1/1:0,2:2:99:1460,0,2566,1674,2698,4372
ST4.03ch02	18260	.	C	T	627.78	PASS	AC=16;AF=0.889;AN=18;BaseQRankSum=-1.335;DP=18;Dels=0.00;ExcessHet=0.1296;FS=0.000;HaplotypeScore=0.0000;MLEAC=17;MLEAF=0.944;MQ=60.00;MQ0=0;MQRankSum=-1.616;POSITIVE_TRAIN_SITE;QD=28.92;ReadPosRankSum=2.178;SOR=5.670;VQSLOD=3.56;culprit=ReadPosRankSum;SNPEFF_EFFECT=INTERGENIC;SNPEFF_IMPACT=MODIFIER;SNPEFF_FUNCTIONAL_CLASS=NONE;set=variant11	GT:AD:DP:GQ:PL	1/1:0,4:4:99:1460,0,2566,1674,2698,4372	0/1:2,8:10:99:1460,0,2566,1674,2698,4372	1/1:0,2:2:99:1460,0,2566,1674,2698,4372	1/1:0,2:2:99:1460,0,2566,1674,2698,4372
ST4.03ch02	18270	.	A	C	595.92	PASS	AC=14;AF=0.875;AN=16;BaseQRankSum=-1.302;DP=16;Dels=0.00;ExcessHet=0.1472;FS=0.000;HaplotypeScore=0.0000;MLEAC=15;MLEAF=0.938;MQ=60.00;MQ0=0;MQRankSum=0.651;POSITIVE_TRAIN_SITE;QD=29.78;ReadPosRankSum=1.519;SOR=5.546;VQSLOD=3.71;culprit=ReadPosRankSum;SNPEFF_EFFECT=INTERGENIC;SNPEFF_IMPACT=MODIFIER;SNPEFF_FUNCTIONAL_CLASS=NONE;set=variant11	GT:AD:DP:GQ:PL	1/1:0,4:4:99:1460,0,2566,1674,2698,4372	0/1:2,6:8:99:1460,0,2566,1674,2698,4372	1/1:0,2:2:99:1460,0,2566,1674,2698,4372	1/1:0,2:2:99:1460,0,2566,1674,2698,4372
ST4.03ch02	18272	.	C	T	591.92	PASS	AC=14;AF=0.875;AN=16;BaseQRankSum=-0.651;DP=16;Dels=0.00;ExcessHet=0.1472;FS=0.000;HaplotypeScore=0.0000;MLEAC=15;MLEAF=0.938;MQ=60.00;MQ0=0;MQRankSum=-0.651;POSITIVE_TRAIN_SITE;QD=34.11;ReadPosRankSum=1.519;SOR=5.546;VQSLOD=3.85;culprit=ReadPosRankSum;SNPEFF_EFFECT=INTERGENIC;SNPEFF_IMPACT=MODIFIER;SNPEFF_FUNCTIONAL_CLASS=NONE;set=variant11	GT:AD:DP:GQ:PL	1/1:0,4:4:99:1460,0,2566,1674,2698,4372	0/1:2,6:8:99:1460,0,2566,1674,2698,4372	1/1:0,2:2:99:1460,0,2566,1674,2698,4372	1/1:0,2:2:99:1460,0,2566,1674,2698,4372
ST4.03ch02	18477	.	G	A	1185.18	PASS	AC=31;AF=0.912;AN=34;BaseQRankSum=-0.792;DP=33;Dels=0.00;ExcessHet=0.2020;FS=0.000;HaplotypeScore=0.0000;InbreedingCoeff=0.0010;MLEAC=31;MLEAF=0.912;MQ=60.00;MQ0=0;MQRankSum=1.396;POSITIVE_TRAIN_SITE;QD=29.22;ReadPosRankSum=-0.113;SOR=4.743;VQSLOD=3.77;culprit=MQRankSum;SNPEFF_EFFECT=INTERGENIC;SNPEFF_IMPACT=MODIFIER;SNPEFF_FUNCTIONAL_CLASS=NONE;set=variant11	GT:AD:DP:GQ:PL	0/1:1,9:10:99:1460,0,2566,1674,2698,4372	1/1:0,20:20:99:1460,0,2566,1674,2698,4372	1/1:0,2:2:99:1460,0,2566,1674,2698,4372	0/0:2,0:2:99:1460,0,2566,1674,2698,4372
ST4.03ch02	18478	.	G	T	1214.03	PASS	AC=31;AF=0.912;AN=34;BaseQRankSum=-0.717;DP=33;Dels=0.00;ExcessHet=0.2020;FS=0.000;HaplotypeScore=0.0000;InbreedingCoeff=0.0079;MLEAC=31;MLEAF=0.912;MQ=60.00;MQ0=0;MQRankSum=-1.849;POSITIVE_TRAIN_SITE;QD=29.89;ReadPosRankSum=-0.113;SOR=4.743;VQSLOD=4.01;culprit=MQRankSum;SNPEFF_EFFECT=INTERGENIC;SNPEFF_IMPACT=MODIFIER;SNPEFF_FUNCTIONAL_CLASS=NONE;set=variant11	GT:AD:DP:GQ:PL	0/1:1,9:10:99:1460,0,2566,1674,2698,4372	1/1:0,20:20:99:1460,0,2566,1674,2698,4372	1/1:0,2:2:99:1460,0,2566,1674,2698,4372	0/0:2,0:2:99:1460,0,2566,1674,2698,4372
ST4.03ch02	18486	.	G	A	1199.03	PASS	AC=31;AF=0.912;AN=34;BaseQRankSum=-1.396;DP=33;Dels=0.00;ExcessHet=0.2020;FS=0.000;HaplotypeScore=0.0000;InbreedingCoeff=0.0079;MLEAC=31;MLEAF=0.912;MQ=60.00;MQ0=0;MQRankSum=-0.717;POSITIVE_TRAIN_SITE;QD=32.20;ReadPosRankSum=-1.471;SOR=4.743;VQSLOD=3.80;culprit=ReadPosRankSum;SNPEFF_EFFECT=INTERGENIC;SNPEFF_IMPACT=MODIFIER;SNPEFF_FUNCTIONAL_CLASS=NONE;set=variant11	GT:AD:DP:GQ:PL	0/1:1,9:10:99:1460,0,2566,1674,2698,4372	1/1:0,20:20:99:1460,0,2566,1674,2698,4372	1/1:0,2:2:99:1460,0,2566,1674,2698,4372	0/0:2,0:2:99:1460,0,2566,1674,2698,4372
ST4.03ch02	18523	.	T	C	1172.19	PASS	AC=31;AF=0.912;AN=34;BaseQRankSum=-0.189;DP=33;Dels=0.00;ExcessHet=0.2020;FS=0.000;HaplotypeScore=0.1666;InbreedingCoeff=0.0014;MLEAC=31;MLEAF=0.912;MQ=60.00;MQ0=0;MQRankSum=0.264;POSITIVE_TRAIN_SITE;QD=29.15;ReadPosRankSum=0.264;SOR=4.743;VQSLOD=4.00;culprit=MQRankSum;SNPEFF_EFFECT=INTERGENIC;SNPEFF_IMPACT=MODIFIER;SNPEFF_FUNCTIONAL_CLASS=NONE;set=variant11	GT:AD:DP:GQ:PL	0/1:1,9:10:99:1460,0,2566,1674,2698,4372	1/1:0,20:20:99:1460,0,2566,1674,2698,4372	1/1:0,2:2:99:1460,0,2566,1674,2698,4372	0/0:2,0:2:99:1460,0,2566,1674,2698,4372
ST4.03ch02	18526	.	T	C	1235.55	PASS	AC=33;AF=0.971;AN=34;BaseQRankSum=0.998;DP=33;Dels=0.00;ExcessHet=3.0103;FS=0.000;HaplotypeScore=0.1666;InbreedingCoeff=-0.1879;MLEAC=33;MLEAF=0.971;MQ=60.00;MQ0=0;MQRankSum=0.893;POSITIVE_TRAIN_SITE;QD=23.04;ReadPosRankSum=0.578;SOR=5.610;VQSLOD=3.87;culprit=MQRankSum;SNPEFF_EFFECT=INTERGENIC;SNPEFF_IMPACT=MODIFIER;SNPEFF_FUNCTIONAL_CLASS=NONE;set=variant11	GT:AD:DP:GQ:PL	0/1:1,9:10:99:1460,0,2566,1674,2698,4372	1/1:0,20:20:99:1460,0,2566,1674,2698,4372	1/1:0,2:2:99:1460,0,2566,1674,2698,4372	1/1:0,2:2:99:1460,0,2566,1674,2698,4372
ST4.03ch02	18777	.	T	C	1047.11	PASS	AC=27;AF=0.900;AN=30;BaseQRankSum=-1.005;DP=31;Dels=0.00;ExcessHet=0.2307;FS=0.000;HaplotypeScore=0.0611;InbreedingCoeff=0.0119;MLEAC=27;MLEAF=0.900;MQ=60.00;MQ0=0;MQRankSum=0.362;QD=29.42;ReadPosRankSum=0.603;SOR=4.615;VQSLOD=2.77;culprit=MQRankSum;SNPEFF_EFFECT=INTERGENIC;SNPEFF_IMPACT=MODIFIER;SNPEFF_FUNCTIONAL_CLASS=NONE;set=variant11	GT:AD:DP:GQ:PL	0/1:1,7:8:99:1460,0,2566,1674,2698,4372	1/1:0,18:18:99:1460,0,2566,1674,2698,4372	1/1:0,2:2:99:1460,0,2566,1674,2698,4372	0/0:2,0:2:99:1460,0,2566,1674,2698,4372
ST4.03ch02	18829	.	T	C	1108.62	PASS	AC=27;AF=0.900;AN=30;BaseQRankSum=-1.488;DP=32;Dels=0.00;ExcessHet=0.2307;FS=0.000;HaplotypeScore=0.1888;InbreedingCoeff=0.0310;MLEAC=27;MLEAF=0.900;MQ=59.74;MQ0=0;MQRankSum=-2.211;POSITIVE_TRAIN_SITE;QD=34.89;ReadPosRankSum=0.603;SOR=4.615;VQSLOD=3.93;culprit=MQRankSum;SNPEFF_EFFECT=INTERGENIC;SNPEFF_IMPACT=MODIFIER;SNPEFF_FUNCTIONAL_CLASS=NONE;set=variant11	GT:AD:DP:GQ:PL	0/1:1,7:8:99:1460,0,2566,1674,2698,4372	1/1:0,18:18:99:1460,0,2566,1674,2698,4372	1/1:0,2:2:99:1460,0,2566,1674,2698,4372	0/0:2,0:2:99:1460,0,2566,1674,2698,4372
ST4.03ch02	18861	.	G	A	1070.47	PASS	AC=27;AF=0.900;AN=30;BaseQRankSum=-1.327;DP=32;Dels=0.00;ExcessHet=0.2307;FS=0.000;HaplotypeScore=0.1277;InbreedingCoeff=0.0308;MLEAC=27;MLEAF=0.900;MQ=59.74;MQ0=0;MQRankSum=-1.005;POSITIVE_TRAIN_SITE;QD=30.37;ReadPosRankSum=0.603;SOR=4.047;VQSLOD=4.05;culprit=ReadPosRankSum;SNPEFF_EFFECT=INTERGENIC;SNPEFF_IMPACT=MODIFIER;SNPEFF_FUNCTIONAL_CLASS=NONE;set=variant11	GT:AD:DP:GQ:PL	0/1:1,7:8:99:1460,0,2566,1674,2698,4372	1/1:0,18:18:99:1460,0,2566,1674,2698,4372	1/1:0,2:2:99:1460,0,2566,1674,2698,4372	0/0:2,0:2:99:1460,0,2566,1674,2698,4372
ST4.03ch02	18863	.	T	C	1090.79	PASS	AC=27;AF=0.900;AN=30;BaseQRankSum=-1.407;DP=32;Dels=0.00;ExcessHet=0.2307;FS=0.000;HaplotypeScore=0.1277;InbreedingCoeff=0.0234;MLEAC=27;MLEAF=0.900;MQ=59.74;MQ0=0;MQRankSum=0.201;POSITIVE_TRAIN_SITE;QD=26.82;ReadPosRankSum=0.603;SOR=4.680;VQSLOD=3.98;culprit=MQRankSum;SNPEFF_EFFECT=INTERGENIC;SNPEFF_IMPACT=MODIFIER;SNPEFF_FUNCTIONAL_CLASS=NONE;set=variant11	GT:AD:DP:GQ:PL	0/1:1,7:8:99:1460,0,2566,1674,2698,4372	1/1:0,18:18:99:1460,0,2566,1674,2698,4372	1/1:0,2:2:99:1460,0,2566,1674,2698,4372	0/0:2,0:2:99:1460,0,2566,1674,2698,4372
ST4.03ch02	19115	.	T	C	13775.24	PASS	AC=67;AF=0.985;AN=68;BaseQRankSum=1.136;DP=340;Dels=0.00;ExcessHet=3.0103;FS=0.000;HaplotypeScore=0.1102;InbreedingCoeff=-0.0333;MLEAC=68;MLEAF=1.00;MQ=60.00;MQ0=0;MQRankSum=1.656;POSITIVE_TRAIN_SITE;QD=29.78;ReadPosRankSum=1.952;SOR=9.455;VQSLOD=3.29;culprit=ReadPosRankSum;SNPEFF_EFFECT=INTERGENIC;SNPEFF_IMPACT=MODIFIER;SNPEFF_FUNCTIONAL_CLASS=NONE;set=variant11	GT:AD:DP:GQ:PL	0/1:1,31:32:99:1460,0,2566,1674,2698,4372	1/1:0,32:32:99:1460,0,2566,1674,2698,4372	1/1:0,2:2:99:1460,0,2566,1674,2698,4372	1/1:0,2:2:99:1460,0,2566,1674,2698,4372
ST4.03ch02	20985	.	C	T	1776.89	PASS	AC=29;AF=0.763;AN=38;BaseQRankSum=0.890;DP=51;Dels=0.00;ExcessHet=0.0015;FS=0.000;HaplotypeScore=0.0000;InbreedingCoeff=0.4127;MLEAC=31;MLEAF=0.816;MQ=60.00;MQ0=0;MQRankSum=-0.698;POSITIVE_TRAIN_SITE;QD=25.49;ReadPosRankSum=0.862;SOR=3.486;VQSLOD=4.01;culprit=ReadPosRankSum;SNPEFF_EFFECT=INTERGENIC;SNPEFF_IMPACT=MODIFIER;SNPEFF_FUNCTIONAL_CLASS=NONE;set=variant11	GT:AD:DP:GQ:PL	0/1:9,11:20:99:1460,0,2566,1674,2698,4372	1/1:0,14:14:99:1460,0,2566,1674,2698,4372	1/1:0,2:2:99:1460,0,2566,1674,2698,4372	1/1:0,2:2:99:1460,0,2566,1674,2698,4372
ST4.03ch02	20990	.	G	T	214.89	PASS	AC=9;AF=0.237;AN=38;BaseQRankSum=1.109;DP=51;Dels=0.00;ExcessHet=0.0015;FS=0.000;HaplotypeScore=0.0000;InbreedingCoeff=0.4127;MLEAC=7;MLEAF=0.184;MQ=60.00;MQ0=0;MQRankSum=0.370;POSITIVE_TRAIN_SITE;QD=29.37;ReadPosRankSum=0.014;SOR=0.031;VQSLOD=3.99;culprit=MQRankSum;SNPEFF_EFFECT=INTERGENIC;SNPEFF_IMPACT=MODIFIER;SNPEFF_FUNCTIONAL_CLASS=NONE;set=variant11	GT:AD:DP:GQ:PL	0/1:11,9:20:99:1460,0,2566,1674,2698,4372	0/0:14,0:14:99:1460,0,2566,1674,2698,4372	0/0:2,0:2:99:1460,0,2566,1674,2698,4372	0/0:2,0:2:99:1460,0,2566,1674,2698,4372
ST4.03ch02	20991	.	G	A	1768.89	PASS	AC=29;AF=0.763;AN=38;BaseQRankSum=1.492;DP=51;Dels=0.00;ExcessHet=0.0015;FS=0.000;HaplotypeScore=0.0000;InbreedingCoeff=0.4127;MLEAC=31;MLEAF=0.816;MQ=60.00;MQ0=0;MQRankSum=1.410;POSITIVE_TRAIN_SITE;QD=33.20;ReadPosRankSum=0.506;SOR=3.486;VQSLOD=3.74;culprit=MQRankSum;SNPEFF_EFFECT=INTERGENIC;SNPEFF_IMPACT=MODIFIER;SNPEFF_FUNCTIONAL_CLASS=NONE;set=variant11	GT:AD:DP:GQ:PL	0/1:9,11:20:99:1460,0,2566,1674,2698,4372	1/1:0,14:14:99:1460,0,2566,1674,2698,4372	1/1:0,2:2:99:1460,0,2566,1674,2698,4372	1/1:0,2:2:99:1460,0,2566,1674,2698,4372
ST4.03ch02	20998	.	T	G	1773.89	PASS	AC=29;AF=0.763;AN=38;BaseQRankSum=-0.917;DP=51;Dels=0.00;ExcessHet=0.0015;FS=0.000;HaplotypeScore=0.0000;InbreedingCoeff=0.4127;MLEAC=31;MLEAF=0.816;MQ=60.00;MQ0=0;MQRankSum=0.041;POSITIVE_TRAIN_SITE;QD=29.35;ReadPosRankSum=-0.041;SOR=3.486;VQSLOD=4.03;culprit=MQRankSum;SNPEFF_EFFECT=INTERGENIC;SNPEFF_IMPACT=MODIFIER;SNPEFF_FUNCTIONAL_CLASS=NONE;set=variant11	GT:AD:DP:GQ:PL	0/1:9,11:20:99:1460,0,2566,1674,2698,4372	1/1:0,14:14:99:1460,0,2566,1674,2698,4372	1/1:0,2:2:99:1460,0,2566,1674,2698,4372	1/1:0,2:2:99:1460,0,2566,1674,2698,4372
ST4.03ch02	21011	.	A	G	1774.89	PASS	AC=29;AF=0.763;AN=38;BaseQRankSum=0.315;DP=51;Dels=0.00;ExcessHet=0.0015;FS=0.000;HaplotypeScore=0.0000;InbreedingCoeff=0.4127;MLEAC=31;MLEAF=0.816;MQ=60.00;MQ0=0;MQRankSum=-1.026;POSITIVE_TRAIN_SITE;QD=35.86;ReadPosRankSum=0.698;SOR=3.486;VQSLOD=4.04;culprit=ReadPosRankSum;SNPEFF_EFFECT=INTERGENIC;SNPEFF_IMPACT=MODIFIER;SNPEFF_FUNCTIONAL_CLASS=NONE;set=variant11	GT:AD:DP:GQ:PL	0/1:9,11:20:99:1460,0,2566,1674,2698,4372	1/1:0,14:14:99:1460,0,2566,1674,2698,4372	1/1:0,2:2:99:1460,0,2566,1674,2698,4372	1/1:0,2:2:99:1460,0,2566,1674,2698,4372
ST4.03ch02	21012	.	T	C	1776.89	PASS	AC=29;AF=0.763;AN=38;BaseQRankSum=-0.370;DP=51;Dels=0.00;ExcessHet=0.0015;FS=0.000;HaplotypeScore=0.0000;InbreedingCoeff=0.4127;MLEAC=31;MLEAF=0.816;MQ=60.00;MQ0=0;MQRankSum=0.780;POSITIVE_TRAIN_SITE;QD=27.03;ReadPosRankSum=1.437;SOR=3.486;VQSLOD=3.71;culprit=ReadPosRankSum;SNPEFF_EFFECT=INTERGENIC;SNPEFF_IMPACT=MODIFIER;SNPEFF_FUNCTIONAL_CLASS=NONE;set=variant11	GT:AD:DP:GQ:PL	0/1:9,11:20:99:1460,0,2566,1674,2698,4372	1/1:0,14:14:99:1460,0,2566,1674,2698,4372	1/1:0,2:2:99:1460,0,2566,1674,2698,4372	1/1:0,2:2:99:1460,0,2566,1674,2698,4372
ST4.03ch02	21059	.	G	C	1759.89	PASS	AC=29;AF=0.763;AN=38;BaseQRankSum=-1.547;DP=51;Dels=0.00;ExcessHet=0.0015;FS=0.000;HaplotypeScore=0.0000;InbreedingCoeff=0.4127;MLEAC=31;MLEAF=0.816;MQ=60.00;MQ0=0;MQRankSum=1.109;POSITIVE_TRAIN_SITE;QD=27.37;ReadPosRankSum=-0.561;SOR=3.486;VQSLOD=3.80;culprit=MQRankSum;SNPEFF_EFFECT=INTERGENIC;SNPEFF_IMPACT=MODIFIER;SNPEFF_FUNCTIONAL_CLASS=NONE;set=variant11	GT:AD:DP:GQ:PL	0/1:9,11:20:99:1460,0,2566,1674,2698,4372	1/1:0,14:14:99:1460,0,2566,1674,2698,4372	1/1:0,2:2:99:1460,0,2566,1674,2698,4372	1/1:0,2:2:99:1460,0,2566,1674,2698,4372
ST4.03ch02	21126	.	G	A	1676.12	PASS	AC=29;AF=0.763;AN=38;BaseQRankSum=0.814;DP=49;Dels=0.00;ExcessHet=0.0015;FS=0.000;HaplotypeScore=0.0482;InbreedingCoeff=0.4048;MLEAC=31;MLEAF=0.816;MQ=60.00;MQ0=0;MQRankSum=-1.414;POSITIVE_TRAIN_SITE;QD=32.69;ReadPosRankSum=4.186;SOR=3.398;VQSLOD=2.29;culprit=ReadPosRankSum;SNPEFF_EFFECT=INTERGENIC;SNPEFF_IMPACT=MODIFIER;SNPEFF_FUNCTIONAL_CLASS=NONE;set=variant11	GT:AD:DP:GQ:PL	0/1:9,11:20:99:1460,0,2566,1674,2698,4372	1/1:0,14:14:99:1460,0,2566,1674,2698,4372	1/1:0,2:2:99:1460,0,2566,1674,2698,4372	1/1:0,2:2:99:1460,0,2566,1674,2698,4372
ST4.03ch02	21133	.	T	C	1686.12	PASS	AC=29;AF=0.763;AN=38;BaseQRankSum=2.357;DP=49;Dels=0.00;ExcessHet=0.0015;FS=0.000;HaplotypeScore=0.0482;InbreedingCoeff=0.4048;MLEAC=31;MLEAF=0.816;MQ=60.00;MQ0=0;MQRankSum=1.814;POSITIVE_TRAIN_SITE;QD=36.19;ReadPosRankSum=4.186;SOR=3.398;VQSLOD=1.99;culprit=ReadPosRankSum;SNPEFF_EFFECT=INTERGENIC;SNPEFF_IMPACT=MODIFIER;SNPEFF_FUNCTIONAL_CLASS=NONE;set=variant11	GT:AD:DP:GQ:PL	0/1:9,11:20:99:1460,0,2566,1674,2698,4372	1/1:0,14:14:99:1460,0,2566,1674,2698,4372	1/1:0,2:2:99:1460,0,2566,1674,2698,4372	1/1:0,2:2:99:1460,0,2566,1674,2698,4372
ST4.03ch02	21134	.	G	A	1650.12	PASS	AC=29;AF=0.763;AN=38;BaseQRankSum=1.957;DP=49;Dels=0.00;ExcessHet=0.0015;FS=0.000;HaplotypeScore=0.0482;InbreedingCoeff=0.4050;MLEAC=31;MLEAF=0.816;MQ=60.00;MQ0=0;MQRankSum=-0.186;POSITIVE_TRAIN_SITE;QD=30.92;ReadPosRankSum=4.186;SOR=3.398;VQSLOD=2.27;culprit=ReadPosRankSum;SNPEFF_EFFECT=INTERGENIC;SNPEFF_IMPACT=MODIFIER;SNPEFF_FUNCTIONAL_CLASS=NONE;set=variant11	GT:AD:DP:GQ:PL	0/1:9,11:20:99:1460,0,2566,1674,2698,4372	1/1:0,14:14:99:1460,0,2566,1674,2698,4372	1/1:0,2:2:99:1460,0,2566,1674,2698,4372	1/1:0,2:2:99:1460,0,2566,1674,2698,4372
ST4.03ch02	21143	.	A	G	1688.12	PASS	AC=29;AF=0.763;AN=38;BaseQRankSum=-0.843;DP=49;Dels=0.00;ExcessHet=0.0015;FS=0.000;HaplotypeScore=0.0482;InbreedingCoeff=0.4048;MLEAC=31;MLEAF=0.816;MQ=60.00;MQ0=0;MQRankSum=0.186;POSITIVE_TRAIN_SITE;QD=29.02;ReadPosRankSum=4.186;SOR=3.398;VQSLOD=2.24;culprit=ReadPosRankSum;SNPEFF_EFFECT=INTERGENIC;SNPEFF_IMPACT=MODIFIER;SNPEFF_FUNCTIONAL_CLASS=NONE;set=variant11	GT:AD:DP:GQ:PL	0/1:9,11:20:99:1460,0,2566,1674,2698,4372	1/1:0,14:14:99:1460,0,2566,1674,2698,4372	1/1:0,2:2:99:1460,0,2566,1674,2698,4372	1/1:0,2:2:99:1460,0,2566,1674,2698,4372
ST4.03ch02	21145	.	A	G	1689.12	PASS	AC=29;AF=0.763;AN=38;BaseQRankSum=0.043;DP=49;Dels=0.00;ExcessHet=0.0015;FS=0.000;HaplotypeScore=0.0482;InbreedingCoeff=0.4048;MLEAC=31;MLEAF=0.816;MQ=60.00;MQ0=0;MQRankSum=0.586;POSITIVE_TRAIN_SITE;QD=29.49;ReadPosRankSum=4.186;SOR=3.398;VQSLOD=2.19;culprit=ReadPosRankSum;SNPEFF_EFFECT=INTERGENIC;SNPEFF_IMPACT=MODIFIER;SNPEFF_FUNCTIONAL_CLASS=NONE;set=variant11	GT:AD:DP:GQ:PL	0/1:9,11:20:99:1460,0,2566,1674,2698,4372	1/1:0,14:14:99:1460,0,2566,1674,2698,4372	1/1:0,2:2:99:1460,0,2566,1674,2698,4372	1/1:0,2:2:99:1460,0,2566,1674,2698,4372
ST4.03ch02	21148	.	T	C	1681.12	PASS	AC=29;AF=0.763;AN=38;BaseQRankSum=-0.357;DP=49;Dels=0.00;ExcessHet=0.0015;FS=0.000;HaplotypeScore=0.0000;InbreedingCoeff=0.4048;MLEAC=31;MLEAF=0.816;MQ=60.00;MQ0=0;MQRankSum=-0.586;POSITIVE_TRAIN_SITE;QD=26.05;ReadPosRankSum=4.186;SOR=3.398;VQSLOD=2.29;culprit=ReadPosRankSum;SNPEFF_EFFECT=INTERGENIC;SNPEFF_IMPACT=MODIFIER;SNPEFF_FUNCTIONAL_CLASS=NONE;set=variant11	GT:AD:DP:GQ:PL	0/1:9,11:20:99:1460,0,2566,1674,2698,4372	1/1:0,14:14:99:1460,0,2566,1674,2698,4372	1/1:0,2:2:99:1460,0,2566,1674,2698,4372	1/1:0,2:2:99:1460,0,2566,1674,2698,4372
ST4.03ch02	21199	.	G	A	4767.65	PASS	AC=49;AF=0.845;AN=58;BaseQRankSum=-0.704;DP=123;Dels=0.00;ExcessHet=0.0002;FS=0.000;HaplotypeScore=0.0345;InbreedingCoeff=0.4257;MLEAC=52;MLEAF=0.897;MQ=60.00;MQ0=0;MQRankSum=0.409;POSITIVE_TRAIN_SITE;QD=29.47;ReadPosRankSum=-4.438;SOR=9.524;VQSLOD=2.08;culprit=ReadPosRankSum;SNPEFF_EFFECT=INTERGENIC;SNPEFF_IMPACT=MODIFIER;SNPEFF_FUNCTIONAL_CLASS=NONE;set=variant11	GT:AD:DP:GQ:PL	0/1:9,17:26:99:1460,0,2566,1674,2698,4372	1/1:0,28:28:99:1460,0,2566,1674,2698,4372	1/1:0,2:2:99:1460,0,2566,1674,2698,4372	1/1:0,2:2:99:1460,0,2566,1674,2698,4372
ST4.03ch02	21209	.	C	T	4630.83	PASS	AC=49;AF=0.845;AN=58;BaseQRankSum=-1.359;DP=123;Dels=0.00;ExcessHet=0.0002;FS=0.000;HaplotypeScore=0.0000;InbreedingCoeff=0.4181;MLEAC=52;MLEAF=0.897;MQ=60.00;MQ0=0;MQRankSum=-0.671;POSITIVE_TRAIN_SITE;QD=29.62;ReadPosRankSum=4.427;SOR=9.524;VQSLOD=2.13;culprit=ReadPosRankSum;SNPEFF_EFFECT=INTERGENIC;SNPEFF_IMPACT=MODIFIER;SNPEFF_FUNCTIONAL_CLASS=NONE;set=variant11	GT:AD:DP:GQ:PL	0/1:9,17:26:99:1460,0,2566,1674,2698,4372	1/1:0,28:28:99:1460,0,2566,1674,2698,4372	1/1:0,2:2:99:1460,0,2566,1674,2698,4372	1/1:0,2:2:99:1460,0,2566,1674,2698,4372
ST4.03ch02	21211	.	A	C	4759.65	PASS	AC=49;AF=0.845;AN=58;BaseQRankSum=-1.032;DP=123;Dels=0.00;ExcessHet=0.0002;FS=0.000;HaplotypeScore=0.0000;InbreedingCoeff=0.4257;MLEAC=52;MLEAF=0.897;MQ=60.00;MQ0=0;MQRankSum=0.202;POSITIVE_TRAIN_SITE;QD=30.62;ReadPosRankSum=4.427;SOR=9.524;VQSLOD=2.08;culprit=ReadPosRankSum;SNPEFF_EFFECT=INTERGENIC;SNPEFF_IMPACT=MODIFIER;SNPEFF_FUNCTIONAL_CLASS=NONE;set=variant11	GT:AD:DP:GQ:PL	0/1:9,17:26:99:1460,0,2566,1674,2698,4372	1/1:0,28:28:99:1460,0,2566,1674,2698,4372	1/1:0,2:2:99:1460,0,2566,1674,2698,4372	1/1:0,2:2:99:1460,0,2566,1674,2698,4372
ST4.03ch02	21216	.	G	T	4765.65	PASS	AC=49;AF=0.845;AN=58;BaseQRankSum=1.578;DP=123;Dels=0.00;ExcessHet=0.0002;FS=0.000;HaplotypeScore=0.0000;InbreedingCoeff=0.4257;MLEAC=52;MLEAF=0.897;MQ=60.00;MQ0=0;MQRankSum=0.224;POSITIVE_TRAIN_SITE;QD=27.42;ReadPosRankSum=4.427;SOR=9.524;VQSLOD=2.08;culprit=ReadPosRankSum;SNPEFF_EFFECT=INTERGENIC;SNPEFF_IMPACT=MODIFIER;SNPEFF_FUNCTIONAL_CLASS=NONE;set=variant11	GT:AD:DP:GQ:PL	0/1:9,17:26:99:1460,0,2566,1674,2698,4372	1/1:0,28:28:99:1460,0,2566,1674,2698,4372	1/1:0,2:2:99:1460,0,2566,1674,2698,4372	1/1:0,2:2:99:1460,0,2566,1674,2698,4372
ST4.03ch02	21714	.	T	C	76.39	PASS	AC=5;AF=0.250;AN=20;BaseQRankSum=1.204;DP=26;Dels=0.00;ExcessHet=0.1020;FS=0.000;HaplotypeScore=0.0000;InbreedingCoeff=0.1767;MLEAC=4;MLEAF=0.200;MQ=60.00;MQ0=0;MQRankSum=0.722;POSITIVE_TRAIN_SITE;QD=15.28;ReadPosRankSum=1.364;SOR=2.824;VQSLOD=3.74;culprit=ReadPosRankSum;SNPEFF_EFFECT=INTERGENIC;SNPEFF_IMPACT=MODIFIER;SNPEFF_FUNCTIONAL_CLASS=NONE;set=variant11	GT:AD:DP:GQ:PL	0/1:3,5:8:99:1460,0,2566,1674,2698,4372	0/0:12,0:12:99:1460,0,2566,1674,2698,4372	./.	./.
ST4.03ch02	21725	.	C	A	76.39	PASS	AC=5;AF=0.250;AN=20;BaseQRankSum=0.482;DP=26;Dels=0.00;ExcessHet=0.1020;FS=0.000;HaplotypeScore=0.0000;InbreedingCoeff=0.1767;MLEAC=4;MLEAF=0.200;MQ=60.00;MQ0=0;MQRankSum=-0.241;POSITIVE_TRAIN_SITE;QD=15.28;ReadPosRankSum=1.846;SOR=2.824;VQSLOD=3.71;culprit=ReadPosRankSum;SNPEFF_EFFECT=INTERGENIC;SNPEFF_IMPACT=MODIFIER;SNPEFF_FUNCTIONAL_CLASS=NONE;set=variant11	GT:AD:DP:GQ:PL	0/1:3,5:8:99:1460,0,2566,1674,2698,4372	0/0:12,0:12:99:1460,0,2566,1674,2698,4372	./.	./.
ST4.03ch02	21738	.	A	G	76.39	PASS	AC=5;AF=0.250;AN=20;BaseQRankSum=0.562;DP=26;Dels=0.00;ExcessHet=0.1020;FS=0.000;HaplotypeScore=0.0000;InbreedingCoeff=0.1767;MLEAC=4;MLEAF=0.200;MQ=60.00;MQ0=0;MQRankSum=-0.482;POSITIVE_TRAIN_SITE;QD=15.28;ReadPosRankSum=2.247;SOR=2.824;VQSLOD=3.55;culprit=ReadPosRankSum;SNPEFF_EFFECT=INTERGENIC;SNPEFF_IMPACT=MODIFIER;SNPEFF_FUNCTIONAL_CLASS=NONE;set=variant11	GT:AD:DP:GQ:PL	0/1:3,5:8:99:1460,0,2566,1674,2698,4372	0/0:12,0:12:99:1460,0,2566,1674,2698,4372	./.	./.
ST4.03ch02	24557	.	G	T	680.2	PASS	AC=16;AF=0.889;AN=18;BaseQRankSum=-0.678;DP=35;Dels=0.00;ExcessHet=0.1296;FS=6.368;HaplotypeScore=0.3145;MLEAC=16;MLEAF=0.889;MQ=54.58;MQ0=0;MQRankSum=-1.679;POSITIVE_TRAIN_SITE;QD=21.26;ReadPosRankSum=2.799;SOR=0.061;VQSLOD=3.22;culprit=ReadPosRankSum;SNPEFF_EFFECT=INTERGENIC;SNPEFF_IMPACT=MODIFIER;SNPEFF_FUNCTIONAL_CLASS=NONE;set=variant11	GT:AD:DP:GQ:PL	1/1:0,2:2:99:1460,0,2566,1674,2698,4372	0/1:2,12:14:99:1460,0,2566,1674,2698,4372	1/1:0,2:2:99:1460,0,2566,1674,2698,4372	./.
ST4.03ch02	24574	.	G	A	680.2	PASS	AC=16;AF=0.889;AN=18;BaseQRankSum=0.383;DP=35;Dels=0.00;ExcessHet=0.1296;FS=6.368;HaplotypeScore=0.4163;MLEAC=16;MLEAF=0.889;MQ=54.58;MQ0=0;MQRankSum=-0.619;POSITIVE_TRAIN_SITE;QD=21.26;ReadPosRankSum=2.799;SOR=0.061;VQSLOD=3.25;culprit=ReadPosRankSum;SNPEFF_EFFECT=INTERGENIC;SNPEFF_IMPACT=MODIFIER;SNPEFF_FUNCTIONAL_CLASS=NONE;set=variant11	GT:AD:DP:GQ:PL	1/1:0,2:2:99:1460,0,2566,1674,2698,4372	0/1:2,12:14:99:1460,0,2566,1674,2698,4372	1/1:0,2:2:99:1460,0,2566,1674,2698,4372	./.
ST4.03ch02	24587	.	T	C	680.2	PASS	AC=16;AF=0.889;AN=18;BaseQRankSum=0.913;DP=35;Dels=0.00;ExcessHet=0.1296;FS=6.368;HaplotypeScore=0.1018;MLEAC=16;MLEAF=0.889;MQ=54.58;MQ0=0;MQRankSum=-0.972;POSITIVE_TRAIN_SITE;QD=21.26;ReadPosRankSum=-0.029;SOR=0.061;VQSLOD=4.08;culprit=ReadPosRankSum;SNPEFF_EFFECT=INTERGENIC;SNPEFF_IMPACT=MODIFIER;SNPEFF_FUNCTIONAL_CLASS=NONE;set=variant11	GT:AD:DP:GQ:PL	1/1:0,2:2:99:1460,0,2566,1674,2698,4372	0/1:2,12:14:99:1460,0,2566,1674,2698,4372	1/1:0,2:2:99:1460,0,2566,1674,2698,4372	./.
ST4.03ch02	24594	.	C	A	680.2	PASS	AC=16;AF=0.889;AN=18;BaseQRankSum=0.442;DP=35;Dels=0.00;ExcessHet=0.1296;FS=6.368;HaplotypeScore=0.0000;MLEAC=16;MLEAF=0.889;MQ=54.58;MQ0=0;MQRankSum=-1.031;POSITIVE_TRAIN_SITE;QD=21.26;ReadPosRankSum=-2.858;SOR=0.061;VQSLOD=3.10;culprit=ReadPosRankSum;SNPEFF_EFFECT=INTERGENIC;SNPEFF_IMPACT=MODIFIER;SNPEFF_FUNCTIONAL_CLASS=NONE;set=variant11	GT:AD:DP:GQ:PL	1/1:0,2:2:99:1460,0,2566,1674,2698,4372	0/1:2,12:14:99:1460,0,2566,1674,2698,4372	1/1:0,2:2:99:1460,0,2566,1674,2698,4372	./.
ST4.03ch02	24596	.	G	T	680.2	PASS	AC=16;AF=0.889;AN=18;BaseQRankSum=1.856;DP=35;Dels=0.00;ExcessHet=0.1296;FS=6.368;HaplotypeScore=0.0000;MLEAC=16;MLEAF=0.889;MQ=54.58;MQ0=0;MQRankSum=-1.326;POSITIVE_TRAIN_SITE;QD=21.26;ReadPosRankSum=-2.858;SOR=0.061;VQSLOD=3.08;culprit=ReadPosRankSum;SNPEFF_EFFECT=INTERGENIC;SNPEFF_IMPACT=MODIFIER;SNPEFF_FUNCTIONAL_CLASS=NONE;set=variant11	GT:AD:DP:GQ:PL	1/1:0,2:2:99:1460,0,2566,1674,2698,4372	0/1:2,12:14:99:1460,0,2566,1674,2698,4372	1/1:0,2:2:99:1460,0,2566,1674,2698,4372	./.
ST4.03ch02	24604	.	A	G	666.99	PASS	AC=16;AF=0.800;AN=20;BaseQRankSum=0.378;DP=36;Dels=0.00;ExcessHet=0.0202;FS=6.226;HaplotypeScore=0.0000;InbreedingCoeff=0.4125;MLEAC=17;MLEAF=0.850;MQ=54.74;MQ0=0;MQRankSum=-1.535;POSITIVE_TRAIN_SITE;QD=20.84;ReadPosRankSum=-1.636;SOR=0.223;VQSLOD=3.70;culprit=ReadPosRankSum;SNPEFF_EFFECT=INTERGENIC;SNPEFF_IMPACT=MODIFIER;SNPEFF_FUNCTIONAL_CLASS=NONE;set=variant11	GT:AD:DP:GQ:PL	1/1:0,2:2:99:1460,0,2566,1674,2698,4372	0/1:4,12:16:99:1460,0,2566,1674,2698,4372	1/1:0,2:2:99:1460,0,2566,1674,2698,4372	./.
ST4.03ch02	24608	.	G	A	672.99	PASS	AC=16;AF=0.800;AN=20;BaseQRankSum=1.535;DP=36;Dels=0.00;ExcessHet=0.0202;FS=6.368;HaplotypeScore=0.0000;InbreedingCoeff=0.4125;MLEAC=17;MLEAF=0.850;MQ=54.74;MQ0=0;MQRankSum=-1.686;POSITIVE_TRAIN_SITE;QD=21.03;ReadPosRankSum=-2.441;SOR=0.223;VQSLOD=3.30;culprit=ReadPosRankSum;SNPEFF_EFFECT=INTERGENIC;SNPEFF_IMPACT=MODIFIER;SNPEFF_FUNCTIONAL_CLASS=NONE;set=variant11	GT:AD:DP:GQ:PL	1/1:0,2:2:99:1460,0,2566,1674,2698,4372	0/1:4,12:16:99:1460,0,2566,1674,2698,4372	1/1:0,2:2:99:1460,0,2566,1674,2698,4372	./.
ST4.03ch02	24618	.	C	T	625.99	PASS	AC=16;AF=0.800;AN=20;BaseQRankSum=-0.236;DP=20;Dels=0.00;ExcessHet=0.0202;FS=0.000;HaplotypeScore=0.1000;InbreedingCoeff=0.4125;MLEAC=17;MLEAF=0.850;MQ=50.13;MQ0=0;MQRankSum=-3.071;POSITIVE_TRAIN_SITE;QD=32.23;ReadPosRankSum=-1.559;SOR=4.294;VQSLOD=3.44;culprit=ReadPosRankSum;SNPEFF_EFFECT=INTERGENIC;SNPEFF_IMPACT=MODIFIER;SNPEFF_FUNCTIONAL_CLASS=NONE;set=variant11	GT:AD:DP:GQ:PL	1/1:0,2:2:99:1460,0,2566,1674,2698,4372	0/1:4,12:16:99:1460,0,2566,1674,2698,4372	1/1:0,2:2:99:1460,0,2566,1674,2698,4372	./.
ST4.03ch02	24619	.	T	G	674.97	PASS	AC=18;AF=0.900;AN=20;BaseQRankSum=1.270;DP=20;Dels=0.00;ExcessHet=0.1158;FS=0.000;HaplotypeScore=0.1000;InbreedingCoeff=0.2869;MLEAC=18;MLEAF=0.900;MQ=50.13;MQ0=0;MQRankSum=-2.435;POSITIVE_TRAIN_SITE;QD=27.20;ReadPosRankSum=-2.752;SOR=1.708;VQSLOD=2.99;culprit=ReadPosRankSum;SNPEFF_EFFECT=INTERGENIC;SNPEFF_IMPACT=MODIFIER;SNPEFF_FUNCTIONAL_CLASS=NONE;set=variant11	GT:AD:DP:GQ:PL	1/1:0,2:2:99:1460,0,2566,1674,2698,4372	0/1:2,14:16:99:1460,0,2566,1674,2698,4372	1/1:0,2:2:99:1460,0,2566,1674,2698,4372	./.
ST4.03ch02	24627	.	G	A	621.99	PASS	AC=16;AF=0.800;AN=20;BaseQRankSum=-0.867;DP=21;Dels=0.00;ExcessHet=0.0202;FS=0.000;HaplotypeScore=0.1000;InbreedingCoeff=0.4125;MLEAC=17;MLEAF=0.850;MQ=50.64;MQ0=0;MQRankSum=-3.344;POSITIVE_TRAIN_SITE;QD=28.77;ReadPosRankSum=-2.023;SOR=3.855;VQSLOD=3.16;culprit=ReadPosRankSum;SNPEFF_EFFECT=INTERGENIC;SNPEFF_IMPACT=MODIFIER;SNPEFF_FUNCTIONAL_CLASS=NONE;set=variant11	GT:AD:DP:GQ:PL	1/1:0,2:2:99:1460,0,2566,1674,2698,4372	0/1:4,12:16:99:1460,0,2566,1674,2698,4372	1/1:0,2:2:99:1460,0,2566,1674,2698,4372	./.
ST4.03ch02	24739	.	T	G	32.99	PASS	AC=4;AF=0.667;AN=6;BaseQRankSum=0.358;DP=5;Dels=0.00;ExcessHet=0.4576;FS=0.000;HaplotypeScore=0.0000;MLEAC=3;MLEAF=0.500;MQ=49.51;MQ0=0;MQRankSum=-1.231;QD=16.49;ReadPosRankSum=-1.231;SOR=0.446;VQSLOD=2.68;culprit=ReadPosRankSum;SNPEFF_EFFECT=INTERGENIC;SNPEFF_IMPACT=MODIFIER;SNPEFF_FUNCTIONAL_CLASS=NONE;set=variant11	GT:AD:DP:GQ:PL	1/1:0,2:2:99:1460,0,2566,1674,2698,4372	0/0:2,0:2:99:1460,0,2566,1674,2698,4372	1/1:0,2:2:99:1460,0,2566,1674,2698,4372	./.
ST4.03ch02	24769	.	T	G	32.99	PASS	AC=4;AF=0.667;AN=6;BaseQRankSum=-0.358;DP=5;Dels=0.00;ExcessHet=0.4576;FS=0.000;HaplotypeScore=0.0000;MLEAC=3;MLEAF=0.500;MQ=49.51;MQ0=0;MQRankSum=-1.231;QD=16.49;ReadPosRankSum=-1.231;SOR=0.446;VQSLOD=2.68;culprit=ReadPosRankSum;SNPEFF_EFFECT=INTERGENIC;SNPEFF_IMPACT=MODIFIER;SNPEFF_FUNCTIONAL_CLASS=NONE;set=variant11	GT:AD:DP:GQ:PL	1/1:0,2:2:99:1460,0,2566,1674,2698,4372	0/0:2,0:2:99:1460,0,2566,1674,2698,4372	1/1:0,2:2:99:1460,0,2566,1674,2698,4372	./.
ST4.03ch02	24777	.	A	T	32.99	PASS	AC=4;AF=0.667;AN=6;BaseQRankSum=0.358;DP=5;Dels=0.00;ExcessHet=0.4576;FS=0.000;HaplotypeScore=0.0000;MLEAC=3;MLEAF=0.500;MQ=49.51;MQ0=0;MQRankSum=-1.231;QD=16.49;ReadPosRankSum=-1.231;SOR=0.446;VQSLOD=2.68;culprit=ReadPosRankSum;SNPEFF_EFFECT=INTERGENIC;SNPEFF_IMPACT=MODIFIER;SNPEFF_FUNCTIONAL_CLASS=NONE;set=variant11	GT:AD:DP:GQ:PL	1/1:0,2:2:99:1460,0,2566,1674,2698,4372	0/0:2,0:2:99:1460,0,2566,1674,2698,4372	1/1:0,2:2:99:1460,0,2566,1674,2698,4372	./.
ST4.03ch02	24784	.	G	A	32.99	PASS	AC=4;AF=0.667;AN=6;BaseQRankSum=-0.358;DP=5;Dels=0.00;ExcessHet=0.4576;FS=0.000;HaplotypeScore=0.0000;MLEAC=3;MLEAF=0.500;MQ=49.51;MQ0=0;MQRankSum=-1.231;QD=16.49;ReadPosRankSum=-1.231;SOR=0.446;VQSLOD=2.68;culprit=ReadPosRankSum;SNPEFF_EFFECT=INTERGENIC;SNPEFF_IMPACT=MODIFIER;SNPEFF_FUNCTIONAL_CLASS=NONE;set=variant11	GT:AD:DP:GQ:PL	1/1:0,2:2:99:1460,0,2566,1674,2698,4372	0/0:2,0:2:99:1460,0,2566,1674,2698,4372	1/1:0,2:2:99:1460,0,2566,1674,2698,4372	./.
ST4.03ch02	24791	.	C	T	32.99	PASS	AC=4;AF=0.667;AN=6;BaseQRankSum=1.231;DP=5;Dels=0.00;ExcessHet=0.4576;FS=0.000;HaplotypeScore=0.0000;MLEAC=3;MLEAF=0.500;MQ=49.51;MQ0=0;MQRankSum=-1.231;QD=16.49;ReadPosRankSum=1.231;SOR=0.446;VQSLOD=2.74;culprit=ReadPosRankSum;SNPEFF_EFFECT=INTERGENIC;SNPEFF_IMPACT=MODIFIER;SNPEFF_FUNCTIONAL_CLASS=NONE;set=variant11	GT:AD:DP:GQ:PL	1/1:0,2:2:99:1460,0,2566,1674,2698,4372	0/0:2,0:2:99:1460,0,2566,1674,2698,4372	1/1:0,2:2:99:1460,0,2566,1674,2698,4372	./.
ST4.03ch02	24799	.	T	C	32.99	PASS	AC=4;AF=0.667;AN=6;BaseQRankSum=0.358;DP=5;Dels=0.00;ExcessHet=0.4576;FS=0.000;HaplotypeScore=0.0000;MLEAC=3;MLEAF=0.500;MQ=49.51;MQ0=0;MQRankSum=-1.231;QD=16.49;ReadPosRankSum=1.231;SOR=0.446;VQSLOD=2.74;culprit=ReadPosRankSum;SNPEFF_EFFECT=INTERGENIC;SNPEFF_IMPACT=MODIFIER;SNPEFF_FUNCTIONAL_CLASS=NONE;set=variant11	GT:AD:DP:GQ:PL	1/1:0,2:2:99:1460,0,2566,1674,2698,4372	0/0:2,0:2:99:1460,0,2566,1674,2698,4372	1/1:0,2:2:99:1460,0,2566,1674,2698,4372	./.
ST4.03ch02	24810	.	C	A	32.99	PASS	AC=4;AF=0.667;AN=6;BaseQRankSum=1.231;DP=5;Dels=0.00;ExcessHet=0.4576;FS=0.000;HaplotypeScore=0.0000;MLEAC=3;MLEAF=0.500;MQ=49.51;MQ0=0;MQRankSum=-1.231;QD=16.49;ReadPosRankSum=1.231;SOR=0.446;VQSLOD=2.74;culprit=ReadPosRankSum;SNPEFF_EFFECT=INTERGENIC;SNPEFF_IMPACT=MODIFIER;SNPEFF_FUNCTIONAL_CLASS=NONE;set=variant11	GT:AD:DP:GQ:PL	1/1:0,2:2:99:1460,0,2566,1674,2698,4372	0/0:2,0:2:99:1460,0,2566,1674,2698,4372	1/1:0,2:2:99:1460,0,2566,1674,2698,4372	./.
ST4.03ch02	24811	.	C	A	32.99	PASS	AC=4;AF=0.667;AN=6;BaseQRankSum=-0.358;DP=5;Dels=0.00;ExcessHet=0.4576;FS=0.000;HaplotypeScore=0.0000;MLEAC=3;MLEAF=0.500;MQ=49.51;MQ0=0;MQRankSum=-1.231;QD=16.49;ReadPosRankSum=1.231;SOR=0.446;VQSLOD=2.74;culprit=ReadPosRankSum;SNPEFF_EFFECT=INTERGENIC;SNPEFF_IMPACT=MODIFIER;SNPEFF_FUNCTIONAL_CLASS=NONE;set=variant11	GT:AD:DP:GQ:PL	1/1:0,2:2:99:1460,0,2566,1674,2698,4372	0/0:2,0:2:99:1460,0,2566,1674,2698,4372	1/1:0,2:2:99:1460,0,2566,1674,2698,4372	./.
ST4.03ch02	24812	.	A	G	32.99	PASS	AC=4;AF=0.667;AN=6;BaseQRankSum=0.358;DP=5;Dels=0.00;ExcessHet=0.4576;FS=0.000;HaplotypeScore=0.0000;MLEAC=3;MLEAF=0.500;MQ=49.51;MQ0=0;MQRankSum=-1.231;QD=16.49;ReadPosRankSum=1.231;SOR=0.446;VQSLOD=2.74;culprit=ReadPosRankSum;SNPEFF_EFFECT=INTERGENIC;SNPEFF_IMPACT=MODIFIER;SNPEFF_FUNCTIONAL_CLASS=NONE;set=variant11	GT:AD:DP:GQ:PL	1/1:0,2:2:99:1460,0,2566,1674,2698,4372	0/0:2,0:2:99:1460,0,2566,1674,2698,4372	1/1:0,2:2:99:1460,0,2566,1674,2698,4372	./.
ST4.03ch02	26236	.	A	T	55.02	PASS	AC=2;AF=0.026;AN=76;BaseQRankSum=2.499;DP=1190;Dels=0.00;ExcessHet=3.1829;FS=0.000;HaplotypeScore=19.5656;InbreedingCoeff=-0.0936;MLEAC=2;MLEAF=0.026;MQ=31.11;MQ0=3;MQRankSum=1.701;POSITIVE_TRAIN_SITE;QD=0.44;ReadPosRankSum=-0.436;SOR=0.114;VQSLOD=3.65;culprit=MQRankSum;SNPEFF_EFFECT=INTERGENIC;SNPEFF_IMPACT=MODIFIER;SNPEFF_FUNCTIONAL_CLASS=NONE;set=variant11	GT:AD:DP:GQ:PL	0/1:32,2:34:99:1460,0,2566,1674,2698,4372	0/0:38,0:38:99:1460,0,2566,1674,2698,4372	0/0:2,0:2:99:1460,0,2566,1674,2698,4372	0/0:2,0:2:99:1460,0,2566,1674,2698,4372
ST4.03ch02	26272	.	A	C	255.0	PASS	AC=5;AF=0.066;AN=76;BaseQRankSum=1.255;DP=1234;Dels=0.00;ExcessHet=0.4450;FS=0.000;HaplotypeScore=13.2167;InbreedingCoeff=0.0401;MLEAC=4;MLEAF=0.053;MQ=30.85;MQ0=6;MQRankSum=3.574;POSITIVE_TRAIN_SITE;QD=1.02;ReadPosRankSum=0.544;SOR=0.137;VQSLOD=2.86;culprit=MQRankSum;SNPEFF_EFFECT=INTERGENIC;SNPEFF_IMPACT=MODIFIER;SNPEFF_FUNCTIONAL_CLASS=NONE;set=variant11	GT:AD:DP:GQ:PL	0/1:30,4:34:99:1460,0,2566,1674,2698,4372	0/0:38,0:38:99:1460,0,2566,1674,2698,4372	0/0:2,0:2:99:1460,0,2566,1674,2698,4372	0/1:1,1:2:99:1460,0,2566,1674,2698,4372
ST4.03ch02	26277	.	A	G	33.35	PASS	AC=2;AF=0.027;AN=74;BaseQRankSum=0.513;DP=1234;Dels=0.00;ExcessHet=3.1876;FS=0.000;HaplotypeScore=14.8206;InbreedingCoeff=-0.0893;MLEAC=2;MLEAF=0.027;MQ=30.85;MQ0=6;MQRankSum=1.814;QD=0.24;ReadPosRankSum=0.055;SOR=0.122;VQSLOD=2.46;culprit=MQRankSum;SNPEFF_EFFECT=INTERGENIC;SNPEFF_IMPACT=MODIFIER;SNPEFF_FUNCTIONAL_CLASS=NONE;set=variant11	GT:AD:DP:GQ:PL	0/1:30,2:32:99:1460,0,2566,1674,2698,4372	0/0:38,0:38:99:1460,0,2566,1674,2698,4372	0/0:2,0:2:99:1460,0,2566,1674,2698,4372	0/0:2,0:2:99:1460,0,2566,1674,2698,4372
ST4.03ch02	27660	.	T	A	32.05	PASS	AC=2;AF=0.038;AN=52;BaseQRankSum=-2.698;DP=57;Dels=0.00;ExcessHet=0.0428;FS=0.000;HaplotypeScore=0.0352;InbreedingCoeff=0.0803;MLEAC=1;MLEAF=0.019;MQ=54.56;MQ0=0;MQRankSum=-2.305;POSITIVE_TRAIN_SITE;QD=8.01;ReadPosRankSum=-0.089;SOR=0.005;VQSLOD=3.93;culprit=MQRankSum;SNPEFF_EFFECT=INTERGENIC;SNPEFF_IMPACT=MODIFIER;SNPEFF_FUNCTIONAL_CLASS=NONE;set=variant11	GT:AD:DP:GQ:PL	0/0:26,0:26:99:1460,0,2566,1674,2698,4372	0/1:20,2:22:99:1460,0,2566,1674,2698,4372	0/0:2,0:2:99:1460,0,2566,1674,2698,4372	0/0:2,0:2:99:1460,0,2566,1674,2698,4372
ST4.03ch02	28509	.	C	T	396.64	PASS	AC=7;AF=0.700;AN=10;BaseQRankSum=0.298;DP=30;Dels=0.00;ExcessHet=0.7918;FS=0.000;HaplotypeScore=0.1468;MLEAC=8;MLEAF=0.800;MQ=45.03;MQ0=0;MQRankSum=1.660;POSITIVE_TRAIN_SITE;QD=19.83;ReadPosRankSum=-0.383;SOR=1.022;VQSLOD=3.67;culprit=MQRankSum;SNPEFF_EFFECT=INTERGENIC;SNPEFF_IMPACT=MODIFIER;SNPEFF_FUNCTIONAL_CLASS=NONE;set=variant11	GT:AD:DP:GQ:PL	0/1:3,3:6:99:1460,0,2566,1674,2698,4372	1/1:0,2:2:99:1460,0,2566,1674,2698,4372	1/1:0,2:2:99:1460,0,2566,1674,2698,4372	./.
ST4.03ch02	28530	.	C	T	48.64	PASS	AC=3;AF=0.300;AN=10;BaseQRankSum=0.128;DP=30;Dels=0.00;ExcessHet=0.7918;FS=0.000;HaplotypeScore=0.2936;MLEAC=2;MLEAF=0.200;MQ=45.03;MQ0=0;MQRankSum=-1.575;POSITIVE_TRAIN_SITE;QD=8.11;ReadPosRankSum=0.043;SOR=0.446;VQSLOD=4.04;culprit=MQRankSum;SNPEFF_EFFECT=INTERGENIC;SNPEFF_IMPACT=MODIFIER;SNPEFF_FUNCTIONAL_CLASS=NONE;set=variant11	GT:AD:DP:GQ:PL	0/1:3,3:6:99:1460,0,2566,1674,2698,4372	0/0:2,0:2:99:1460,0,2566,1674,2698,4372	0/0:2,0:2:99:1460,0,2566,1674,2698,4372	./.
ST4.03ch02	28545	.	C	A	212.15	PASS	AC=7;AF=0.700;AN=10;BaseQRankSum=0.573;DP=13;Dels=0.00;ExcessHet=0.7918;FS=0.000;HaplotypeScore=0.1468;MLEAC=7;MLEAF=0.700;MQ=42.80;MQ0=0;MQRankSum=1.203;POSITIVE_TRAIN_SITE;QD=31.49;ReadPosRankSum=-1.001;SOR=0.569;VQSLOD=3.69;culprit=ReadPosRankSum;SNPEFF_EFFECT=INTERGENIC;SNPEFF_IMPACT=MODIFIER;SNPEFF_FUNCTIONAL_CLASS=NONE;set=variant11	GT:AD:DP:GQ:PL	0/1:3,3:6:99:1460,0,2566,1674,2698,4372	1/1:0,2:2:99:1460,0,2566,1674,2698,4372	1/1:0,2:2:99:1460,0,2566,1674,2698,4372	./.
ST4.03ch02	28585	.	T	A	180.65	PASS	AC=6;AF=0.750;AN=8;BaseQRankSum=-0.736;DP=6;Dels=0.00;ExcessHet=0.3218;FS=0.000;HaplotypeScore=0.0000;MLEAC=7;MLEAF=0.875;MQ=58.04;MQ0=0;MQRankSum=0.736;POSITIVE_TRAIN_SITE;QD=34.21;ReadPosRankSum=0.736;SOR=2.303;VQSLOD=3.88;culprit=MQRankSum;SNPEFF_EFFECT=INTERGENIC;SNPEFF_IMPACT=MODIFIER;SNPEFF_FUNCTIONAL_CLASS=NONE;set=variant11	GT:AD:DP:GQ:PL	1/1:0,4:4:99:1460,0,2566,1674,2698,4372	0/1:2,2:4:99:1460,0,2566,1674,2698,4372	./.	./.
ST4.03ch02	28698	.	A	C	305.6	PASS	AC=6;AF=0.750;AN=8;BaseQRankSum=0.751;DP=9;Dels=0.00;ExcessHet=0.3218;FS=0.000;HaplotypeScore=0.0000;MLEAC=7;MLEAF=0.875;MQ=60.00;MQ0=0;MQRankSum=0.751;POSITIVE_TRAIN_SITE;QD=28.64;ReadPosRankSum=0.751;SOR=3.056;VQSLOD=3.87;culprit=MQRankSum;SNPEFF_EFFECT=INTERGENIC;SNPEFF_IMPACT=MODIFIER;SNPEFF_FUNCTIONAL_CLASS=NONE;set=variant11	GT:AD:DP:GQ:PL	1/1:0,2:2:99:1460,0,2566,1674,2698,4372	0/1:2,2:4:99:1460,0,2566,1674,2698,4372	1/1:0,2:2:99:1460,0,2566,1674,2698,4372	./.
ST4.03ch02	28916	.	C	T	151.3	PASS	AC=7;AF=0.438;AN=16;BaseQRankSum=0.000;DP=52;Dels=0.00;ExcessHet=0.1076;FS=0.000;HaplotypeScore=0.8519;MLEAC=7;MLEAF=0.438;MQ=25.57;MQ0=22;MQRankSum=-1.733;POSITIVE_TRAIN_SITE;QD=27.95;ReadPosRankSum=1.733;SOR=1.999;VQSLOD=3.73;culprit=ReadPosRankSum;SNPEFF_EFFECT=INTERGENIC;SNPEFF_IMPACT=MODIFIER;SNPEFF_FUNCTIONAL_CLASS=NONE;set=variant11	GT:AD:DP:GQ:PL	0/0:6,0:6:99:1460,0,2566,1674,2698,4372	0/1:3,7:10:99:1460,0,2566,1674,2698,4372	./.	./.
ST4.03ch02	28917	.	G	A	40.92	PASS	AC=3;AF=0.188;AN=16;BaseQRankSum=-0.639;DP=52;Dels=0.00;ExcessHet=0.4576;FS=0.000;HaplotypeScore=0.6131;MLEAC=3;MLEAF=0.188;MQ=25.57;MQ0=22;MQRankSum=-0.456;POSITIVE_TRAIN_SITE;QD=10.23;ReadPosRankSum=1.734;SOR=0.784;VQSLOD=3.77;culprit=ReadPosRankSum;SNPEFF_EFFECT=INTERGENIC;SNPEFF_IMPACT=MODIFIER;SNPEFF_FUNCTIONAL_CLASS=NONE;set=variant11	GT:AD:DP:GQ:PL	0/0:6,0:6:99:1460,0,2566,1674,2698,4372	0/1:7,3:10:99:1460,0,2566,1674,2698,4372	./.	./.
ST4.03ch02	28945	.	G	A	78.82	PASS	AC=4;AF=0.286;AN=14;BaseQRankSum=0.382;DP=32;Dels=0.00;ExcessHet=0.0458;FS=0.000;HaplotypeScore=0.0000;MLEAC=4;MLEAF=0.286;MQ=30.71;MQ0=11;MQRankSum=-1.708;POSITIVE_TRAIN_SITE;QD=27.63;ReadPosRankSum=2.262;SOR=0.043;VQSLOD=3.51;culprit=ReadPosRankSum;SNPEFF_EFFECT=INTERGENIC;SNPEFF_IMPACT=MODIFIER;SNPEFF_FUNCTIONAL_CLASS=NONE;set=variant11	GT:AD:DP:GQ:PL	0/0:6,0:6:99:1460,0,2566,1674,2698,4372	0/1:4,4:8:99:1460,0,2566,1674,2698,4372	./.	./.
ST4.03ch02	29420	.	C	T	93.44	PASS	AC=2;AF=0.250;AN=8;BaseQRankSum=0.684;DP=9;Dels=0.00;ExcessHet=0.3218;FS=0.000;HaplotypeScore=0.0000;MLEAC=2;MLEAF=0.250;MQ=49.04;MQ0=0;MQRankSum=0.684;POSITIVE_TRAIN_SITE;QD=31.15;ReadPosRankSum=0.322;SOR=1.022;VQSLOD=3.93;culprit=MQRankSum;SNPEFF_EFFECT=INTERGENIC;SNPEFF_IMPACT=MODIFIER;SNPEFF_FUNCTIONAL_CLASS=NONE;set=variant11	GT:AD:DP:GQ:PL	0/0:4,0:4:99:1460,0,2566,1674,2698,4372	1/1:0,2:2:99:1460,0,2566,1674,2698,4372	./.	0/0:2,0:2:99:1460,0,2566,1674,2698,4372
ST4.03ch02	32015	.	C	A	37.02	PASS	AC=1;AF=0.020;AN=50;BaseQRankSum=0.058;DP=107;Dels=0.00;ExcessHet=3.0103;FS=2.885;HaplotypeScore=0.1200;InbreedingCoeff=-0.1236;MLEAC=1;MLEAF=0.020;MQ=58.58;MQ0=0;MQRankSum=1.093;POSITIVE_TRAIN_SITE;QD=9.25;ReadPosRankSum=-0.334;SOR=1.498;VQSLOD=3.83;culprit=MQRankSum;SNPEFF_EFFECT=INTERGENIC;SNPEFF_IMPACT=MODIFIER;SNPEFF_FUNCTIONAL_CLASS=NONE;set=variant11	GT:AD:DP:GQ:PL	0/1:23,1:24:99:1460,0,2566,1674,2698,4372	0/0:22,0:22:99:1460,0,2566,1674,2698,4372	0/0:2,0:2:99:1460,0,2566,1674,2698,4372	0/0:2,0:2:99:1460,0,2566,1674,2698,4372
ST4.03ch02	32683	.	C	A	46.06	PASS	AC=1;AF=0.012;AN=82;BaseQRankSum=0.359;DP=427;Dels=0.00;ExcessHet=3.0103;FS=0.000;HaplotypeScore=0.3371;InbreedingCoeff=-0.0218;MLEAC=1;MLEAF=0.012;MQ=60.00;MQ0=0;MQRankSum=-0.369;QD=3.54;ReadPosRankSum=0.279;SOR=0.000;VQSLOD=2.88;culprit=MQRankSum;SNPEFF_EFFECT=INTERGENIC;SNPEFF_IMPACT=MODIFIER;SNPEFF_FUNCTIONAL_CLASS=NONE;set=variant11	GT:AD:DP:GQ:PL	0/0:38,0:38:99:1460,0,2566,1674,2698,4372	0/1:39,1:40:99:1460,0,2566,1674,2698,4372	0/0:2,0:2:99:1460,0,2566,1674,2698,4372	0/0:2,0:2:99:1460,0,2566,1674,2698,4372
ST4.03ch02	35712	.	T	C,G	65931.43	PASS	AC=2,47;AF=0.024,0.560;AN=84;BaseQRankSum=7.785;DP=2664;Dels=0.00;ExcessHet=10.3207;FS=0.000;HaplotypeScore=1.1391;InbreedingCoeff=-0.2407;MLEAC=2,47;MLEAF=0.024,0.560;MQ=59.99;MQ0=0;MQRankSum=0.913;POSITIVE_TRAIN_SITE;QD=26.01;ReadPosRankSum=-0.283;SOR=0.007;VQSLOD=3.88;culprit=MQRankSum;SNPEFF_EFFECT=DOWNSTREAM;SNPEFF_IMPACT=MODIFIER;SNPEFF_FUNCTIONAL_CLASS=NONE;SNPEFF_CODON_CHANGE=2366;SNPEFF_GENE_NAME=PGSC0003DMG400035425;SNPEFF_TRANSCRIPT_ID=PGSC0003DMT400085854;set=variant11	GT:AD:DP:GQ:PL	0/0:2,0:2:99:1460,0,2566,1674,2698,4372	0/1:9,1:10:99:1460,0,2566,1674,2698,4372	./.	./.
ST4.03ch02	36301	.	A	G	673.03	PASS	AC=23;AF=0.885;AN=26;BaseQRankSum=1.913;DP=22;Dels=0.00;ExcessHet=0.2687;FS=4.771;HaplotypeScore=0.0000;InbreedingCoeff=0.0170;MLEAC=23;MLEAF=0.885;MQ=60.00;MQ0=0;MQRankSum=1.435;POSITIVE_TRAIN_SITE;QD=27.76;ReadPosRankSum=-0.383;SOR=1.714;VQSLOD=3.74;culprit=MQRankSum;SNPEFF_EFFECT=DOWNSTREAM;SNPEFF_IMPACT=MODIFIER;SNPEFF_FUNCTIONAL_CLASS=NONE;SNPEFF_CODON_CHANGE=1777;SNPEFF_GENE_NAME=PGSC0003DMG400035425;SNPEFF_TRANSCRIPT_ID=PGSC0003DMT400085854;set=variant11	GT:AD:DP:GQ:PL	1/1:0,12:12:99:1460,0,2566,1674,2698,4372	0/1:3,9:12:99:1460,0,2566,1674,2698,4372	1/1:0,2:2:99:1460,0,2566,1674,2698,4372	./.
ST4.03ch02	36548	.	G	A	81.9	PASS	AC=4;AF=0.500;AN=8;BaseQRankSum=-1.231;DP=5;Dels=0.00;ExcessHet=0.1902;FS=0.000;HaplotypeScore=0.2499;MLEAC=4;MLEAF=0.500;MQ=59.22;MQ0=0;MQRankSum=-0.358;QD=26.58;ReadPosRankSum=-0.358;SOR=1.022;VQSLOD=2.86;culprit=ReadPosRankSum;SNPEFF_EFFECT=DOWNSTREAM;SNPEFF_IMPACT=MODIFIER;SNPEFF_FUNCTIONAL_CLASS=NONE;SNPEFF_CODON_CHANGE=1530;SNPEFF_GENE_NAME=PGSC0003DMG400035425;SNPEFF_TRANSCRIPT_ID=PGSC0003DMT400085854;set=variant11	GT:AD:DP:GQ:PL	1/1:0,2:2:99:1460,0,2566,1674,2698,4372	0/1:4,2:6:99:1460,0,2566,1674,2698,4372	./.	./.
ST4.03ch02	36803	.	T	C	79.02	PASS	AC=6;AF=0.250;AN=24;BaseQRankSum=0.693;DP=17;Dels=0.00;ExcessHet=0.0036;FS=0.000;HaplotypeScore=0.0000;InbreedingCoeff=0.3197;MLEAC=5;MLEAF=0.208;MQ=60.00;MQ0=0;MQRankSum=0.945;POSITIVE_TRAIN_SITE;QD=26.34;ReadPosRankSum=-0.441;SOR=0.069;VQSLOD=3.85;culprit=MQRankSum;SNPEFF_EFFECT=DOWNSTREAM;SNPEFF_IMPACT=MODIFIER;SNPEFF_FUNCTIONAL_CLASS=NONE;SNPEFF_CODON_CHANGE=1275;SNPEFF_GENE_NAME=PGSC0003DMG400035425;SNPEFF_TRANSCRIPT_ID=PGSC0003DMT400085854;set=variant11	GT:AD:DP:GQ:PL	0/0:12,0:12:99:1460,0,2566,1674,2698,4372	0/1:4,6:10:99:1460,0,2566,1674,2698,4372	./.	0/0:2,0:2:99:1460,0,2566,1674,2698,4372
ST4.03ch02	36814	.	T	C	79.02	PASS	AC=6;AF=0.250;AN=24;BaseQRankSum=0.567;DP=17;Dels=0.00;ExcessHet=0.0036;FS=0.000;HaplotypeScore=0.0000;InbreedingCoeff=0.3197;MLEAC=5;MLEAF=0.208;MQ=60.00;MQ0=0;MQRankSum=0.441;POSITIVE_TRAIN_SITE;QD=26.34;ReadPosRankSum=0.315;SOR=0.069;VQSLOD=3.97;culprit=MQRankSum;SNPEFF_EFFECT=DOWNSTREAM;SNPEFF_IMPACT=MODIFIER;SNPEFF_FUNCTIONAL_CLASS=NONE;SNPEFF_CODON_CHANGE=1264;SNPEFF_GENE_NAME=PGSC0003DMG400035425;SNPEFF_TRANSCRIPT_ID=PGSC0003DMT400085854;set=variant11	GT:AD:DP:GQ:PL	0/0:12,0:12:99:1460,0,2566,1674,2698,4372	0/1:4,6:10:99:1460,0,2566,1674,2698,4372	./.	0/0:2,0:2:99:1460,0,2566,1674,2698,4372
ST4.03ch02	36841	.	T	G	79.02	PASS	AC=6;AF=0.250;AN=24;BaseQRankSum=0.189;DP=17;Dels=0.00;ExcessHet=0.0036;FS=0.000;HaplotypeScore=0.2500;InbreedingCoeff=0.3199;MLEAC=5;MLEAF=0.208;MQ=60.00;MQ0=0;MQRankSum=0.189;POSITIVE_TRAIN_SITE;QD=26.34;ReadPosRankSum=-0.693;SOR=0.069;VQSLOD=3.95;culprit=ReadPosRankSum;SNPEFF_EFFECT=DOWNSTREAM;SNPEFF_IMPACT=MODIFIER;SNPEFF_FUNCTIONAL_CLASS=NONE;SNPEFF_CODON_CHANGE=1237;SNPEFF_GENE_NAME=PGSC0003DMG400035425;SNPEFF_TRANSCRIPT_ID=PGSC0003DMT400085854;set=variant11	GT:AD:DP:GQ:PL	0/0:12,0:12:99:1460,0,2566,1674,2698,4372	0/1:4,6:10:99:1460,0,2566,1674,2698,4372	./.	0/0:2,0:2:99:1460,0,2566,1674,2698,4372
ST4.03ch02	36856	.	T	C	85.02	PASS	AC=6;AF=0.250;AN=24;BaseQRankSum=-0.231;DP=19;Dels=0.00;ExcessHet=0.0036;FS=0.000;HaplotypeScore=0.4166;InbreedingCoeff=0.3197;MLEAC=5;MLEAF=0.208;MQ=60.00;MQ0=0;MQRankSum=0.880;POSITIVE_TRAIN_SITE;QD=21.25;ReadPosRankSum=-0.417;SOR=0.008;VQSLOD=3.87;culprit=MQRankSum;SNPEFF_EFFECT=DOWNSTREAM;SNPEFF_IMPACT=MODIFIER;SNPEFF_FUNCTIONAL_CLASS=NONE;SNPEFF_CODON_CHANGE=1222;SNPEFF_GENE_NAME=PGSC0003DMG400035425;SNPEFF_TRANSCRIPT_ID=PGSC0003DMT400085854;set=variant11	GT:AD:DP:GQ:PL	0/0:12,0:12:99:1460,0,2566,1674,2698,4372	0/1:4,6:10:99:1460,0,2566,1674,2698,4372	./.	0/0:2,0:2:99:1460,0,2566,1674,2698,4372
ST4.03ch02	36871	.	T	C	85.02	PASS	AC=6;AF=0.250;AN=24;BaseQRankSum=-1.250;DP=19;Dels=0.00;ExcessHet=0.0036;FS=0.000;HaplotypeScore=1.6665;InbreedingCoeff=0.3197;MLEAC=5;MLEAF=0.208;MQ=60.00;MQ0=0;MQRankSum=-0.324;POSITIVE_TRAIN_SITE;QD=21.25;ReadPosRankSum=0.880;SOR=0.008;VQSLOD=3.99;culprit=ReadPosRankSum;SNPEFF_EFFECT=DOWNSTREAM;SNPEFF_IMPACT=MODIFIER;SNPEFF_FUNCTIONAL_CLASS=NONE;SNPEFF_CODON_CHANGE=1207;SNPEFF_GENE_NAME=PGSC0003DMG400035425;SNPEFF_TRANSCRIPT_ID=PGSC0003DMT400085854;set=variant11	GT:AD:DP:GQ:PL	0/0:12,0:12:99:1460,0,2566,1674,2698,4372	0/1:4,6:10:99:1460,0,2566,1674,2698,4372	./.	0/0:2,0:2:99:1460,0,2566,1674,2698,4372
ST4.03ch02	36873	.	C	T	85.02	PASS	AC=6;AF=0.250;AN=24;BaseQRankSum=1.342;DP=19;Dels=0.00;ExcessHet=0.0036;FS=0.000;HaplotypeScore=0.0000;InbreedingCoeff=0.3197;MLEAC=5;MLEAF=0.208;MQ=60.00;MQ0=0;MQRankSum=0.046;POSITIVE_TRAIN_SITE;QD=21.25;ReadPosRankSum=1.713;SOR=0.008;VQSLOD=3.73;culprit=ReadPosRankSum;SNPEFF_EFFECT=DOWNSTREAM;SNPEFF_IMPACT=MODIFIER;SNPEFF_FUNCTIONAL_CLASS=NONE;SNPEFF_CODON_CHANGE=1205;SNPEFF_GENE_NAME=PGSC0003DMG400035425;SNPEFF_TRANSCRIPT_ID=PGSC0003DMT400085854;set=variant11	GT:AD:DP:GQ:PL	0/0:12,0:12:99:1460,0,2566,1674,2698,4372	0/1:4,6:10:99:1460,0,2566,1674,2698,4372	./.	0/0:2,0:2:99:1460,0,2566,1674,2698,4372
ST4.03ch02	36877	.	C	T	85.02	PASS	AC=6;AF=0.250;AN=24;BaseQRankSum=1.435;DP=19;Dels=0.00;ExcessHet=0.0036;FS=0.000;HaplotypeScore=0.0000;InbreedingCoeff=0.3197;MLEAC=5;MLEAF=0.208;MQ=60.00;MQ0=0;MQRankSum=-0.417;POSITIVE_TRAIN_SITE;QD=21.25;ReadPosRankSum=0.509;SOR=0.008;VQSLOD=4.05;culprit=MQRankSum;SNPEFF_EFFECT=DOWNSTREAM;SNPEFF_IMPACT=MODIFIER;SNPEFF_FUNCTIONAL_CLASS=NONE;SNPEFF_CODON_CHANGE=1201;SNPEFF_GENE_NAME=PGSC0003DMG400035425;SNPEFF_TRANSCRIPT_ID=PGSC0003DMT400085854;set=variant11	GT:AD:DP:GQ:PL	0/0:12,0:12:99:1460,0,2566,1674,2698,4372	0/1:4,6:10:99:1460,0,2566,1674,2698,4372	./.	0/0:2,0:2:99:1460,0,2566,1674,2698,4372
ST4.03ch02	36878	.	G	A	85.02	PASS	AC=6;AF=0.250;AN=24;BaseQRankSum=-0.139;DP=19;Dels=0.00;ExcessHet=0.0036;FS=0.000;HaplotypeScore=0.0000;InbreedingCoeff=0.3197;MLEAC=5;MLEAF=0.208;MQ=60.00;MQ0=0;MQRankSum=1.065;POSITIVE_TRAIN_SITE;QD=21.25;ReadPosRankSum=1.065;SOR=0.008;VQSLOD=3.74;culprit=MQRankSum;SNPEFF_EFFECT=DOWNSTREAM;SNPEFF_IMPACT=MODIFIER;SNPEFF_FUNCTIONAL_CLASS=NONE;SNPEFF_CODON_CHANGE=1200;SNPEFF_GENE_NAME=PGSC0003DMG400035425;SNPEFF_TRANSCRIPT_ID=PGSC0003DMT400085854;set=variant11	GT:AD:DP:GQ:PL	0/0:12,0:12:99:1460,0,2566,1674,2698,4372	0/1:4,6:10:99:1460,0,2566,1674,2698,4372	./.	0/0:2,0:2:99:1460,0,2566,1674,2698,4372
ST4.03ch02	38355	.	C	T	1885.0	PASS	AC=45;AF=0.978;AN=46;BaseQRankSum=0.928;DP=53;Dels=0.00;ExcessHet=3.0103;FS=0.000;HaplotypeScore=0.0000;InbreedingCoeff=-0.1475;MLEAC=45;MLEAF=0.978;MQ=43.60;MQ0=0;MQRankSum=-3.667;POSITIVE_TRAIN_SITE;QD=24.54;ReadPosRankSum=3.636;SOR=4.215;VQSLOD=2.31;culprit=ReadPosRankSum;SNPEFF_EFFECT=NON_SYNONYMOUS_CODING;SNPEFF_IMPACT=MODERATE;SNPEFF_FUNCTIONAL_CLASS=MISSENSE;SNPEFF_CODON_CHANGE=gGc/gAc;SNPEFF_AMINO_ACID_CHANGE=G31D;SNPEFF_GENE_NAME=PGSC0003DMG400035425;SNPEFF_TRANSCRIPT_ID=PGSC0003DMT400085854;SNPEFF_EXON_ID=1;set=variant11	GT:AD:DP:GQ:PL	1/1:0,20:20:99:1460,0,2566,1674,2698,4372	0/1:1,21:22:99:1460,0,2566,1674,2698,4372	1/1:0,2:2:99:1460,0,2566,1674,2698,4372	1/1:0,2:2:99:1460,0,2566,1674,2698,4372
ST4.03ch02	38356	.	C	T	1857.13	PASS	AC=45;AF=0.978;AN=46;BaseQRankSum=-0.046;DP=53;Dels=0.00;ExcessHet=3.0103;FS=0.000;HaplotypeScore=0.0000;InbreedingCoeff=-0.1516;MLEAC=45;MLEAF=0.978;MQ=43.60;MQ0=0;MQRankSum=-3.667;POSITIVE_TRAIN_SITE;QD=26.83;ReadPosRankSum=3.575;SOR=4.215;VQSLOD=2.35;culprit=ReadPosRankSum;SNPEFF_EFFECT=NON_SYNONYMOUS_CODING;SNPEFF_IMPACT=MODERATE;SNPEFF_FUNCTIONAL_CLASS=MISSENSE;SNPEFF_CODON_CHANGE=Ggc/Agc;SNPEFF_AMINO_ACID_CHANGE=G31S;SNPEFF_GENE_NAME=PGSC0003DMG400035425;SNPEFF_TRANSCRIPT_ID=PGSC0003DMT400085854;SNPEFF_EXON_ID=1;set=variant11	GT:AD:DP:GQ:PL	1/1:0,20:20:99:1460,0,2566,1674,2698,4372	0/1:1,21:22:99:1460,0,2566,1674,2698,4372	1/1:0,2:2:99:1460,0,2566,1674,2698,4372	1/1:0,2:2:99:1460,0,2566,1674,2698,4372
ST4.03ch02	38357	.	A	G	1894.0	PASS	AC=45;AF=0.978;AN=46;BaseQRankSum=0.654;DP=53;Dels=0.00;ExcessHet=3.0103;FS=0.000;HaplotypeScore=0.0000;InbreedingCoeff=-0.1485;MLEAC=45;MLEAF=0.978;MQ=43.60;MQ0=0;MQRankSum=-3.667;POSITIVE_TRAIN_SITE;QD=30.67;ReadPosRankSum=3.484;SOR=4.215;VQSLOD=2.40;culprit=ReadPosRankSum;SNPEFF_EFFECT=SYNONYMOUS_CODING;SNPEFF_IMPACT=LOW;SNPEFF_FUNCTIONAL_CLASS=SILENT;SNPEFF_CODON_CHANGE=tcT/tcC;SNPEFF_AMINO_ACID_CHANGE=S30;SNPEFF_GENE_NAME=PGSC0003DMG400035425;SNPEFF_TRANSCRIPT_ID=PGSC0003DMT400085854;SNPEFF_EXON_ID=1;set=variant11	GT:AD:DP:GQ:PL	1/1:0,20:20:99:1460,0,2566,1674,2698,4372	0/1:1,21:22:99:1460,0,2566,1674,2698,4372	1/1:0,2:2:99:1460,0,2566,1674,2698,4372	1/1:0,2:2:99:1460,0,2566,1674,2698,4372
ST4.03ch02	38363	.	T	A	1893.0	PASS	AC=45;AF=0.978;AN=46;BaseQRankSum=-0.533;DP=53;Dels=0.00;ExcessHet=3.0103;FS=0.000;HaplotypeScore=0.0000;InbreedingCoeff=-0.1325;MLEAC=45;MLEAF=0.978;MQ=43.60;MQ0=0;MQRankSum=-3.667;POSITIVE_TRAIN_SITE;QD=31.45;ReadPosRankSum=-3.667;SOR=4.215;VQSLOD=2.18;culprit=ReadPosRankSum;SNPEFF_EFFECT=SYNONYMOUS_CODING;SNPEFF_IMPACT=LOW;SNPEFF_FUNCTIONAL_CLASS=SILENT;SNPEFF_CODON_CHANGE=ggA/ggT;SNPEFF_AMINO_ACID_CHANGE=G28;SNPEFF_GENE_NAME=PGSC0003DMG400035425;SNPEFF_TRANSCRIPT_ID=PGSC0003DMT400085854;SNPEFF_EXON_ID=1;set=variant11	GT:AD:DP:GQ:PL	1/1:0,20:20:99:1460,0,2566,1674,2698,4372	0/1:1,21:22:99:1460,0,2566,1674,2698,4372	1/1:0,2:2:99:1460,0,2566,1674,2698,4372	1/1:0,2:2:99:1460,0,2566,1674,2698,4372
ST4.03ch02	38582	.	T	A	1732.32	PASS	AC=43;AF=0.977;AN=44;BaseQRankSum=2.149;DP=52;Dels=0.02;ExcessHet=3.0103;FS=0.000;HaplotypeScore=0.3873;InbreedingCoeff=-0.1557;MLEAC=43;MLEAF=0.977;MQ=59.12;MQ0=0;MQRankSum=-0.424;QD=26.30;ReadPosRankSum=2.704;SOR=3.788;VQSLOD=2.11;culprit=ReadPosRankSum;SNPEFF_EFFECT=UPSTREAM;SNPEFF_IMPACT=MODIFIER;SNPEFF_FUNCTIONAL_CLASS=NONE;SNPEFF_CODON_CHANGE=136;SNPEFF_GENE_NAME=PGSC0003DMG400035425;SNPEFF_TRANSCRIPT_ID=PGSC0003DMT400085854;set=variant11	GT:AD:DP:GQ:PL	1/1:0,18:18:99:1460,0,2566,1674,2698,4372	0/1:1,21:22:99:1460,0,2566,1674,2698,4372	1/1:0,2:2:99:1460,0,2566,1674,2698,4372	1/1:0,2:2:99:1460,0,2566,1674,2698,4372
ST4.03ch02	38605	.	A	T	1877.92	PASS	AC=43;AF=0.977;AN=44;BaseQRankSum=0.685;DP=53;Dels=0.00;ExcessHet=3.0103;FS=0.000;HaplotypeScore=0.0416;InbreedingCoeff=-0.1427;MLEAC=43;MLEAF=0.977;MQ=59.26;MQ0=0;MQRankSum=1.324;POSITIVE_TRAIN_SITE;QD=28.46;ReadPosRankSum=3.332;SOR=4.215;VQSLOD=2.62;culprit=ReadPosRankSum;SNPEFF_EFFECT=UPSTREAM;SNPEFF_IMPACT=MODIFIER;SNPEFF_FUNCTIONAL_CLASS=NONE;SNPEFF_CODON_CHANGE=159;SNPEFF_GENE_NAME=PGSC0003DMG400035425;SNPEFF_TRANSCRIPT_ID=PGSC0003DMT400085854;set=variant11	GT:AD:DP:GQ:PL	1/1:0,18:18:99:1460,0,2566,1674,2698,4372	0/1:1,21:22:99:1460,0,2566,1674,2698,4372	1/1:0,2:2:99:1460,0,2566,1674,2698,4372	1/1:0,2:2:99:1460,0,2566,1674,2698,4372
ST4.03ch02	38607	.	T	C	1879.88	PASS	AC=41;AF=0.976;AN=42;BaseQRankSum=-0.031;DP=53;Dels=0.00;ExcessHet=3.0103;FS=0.000;HaplotypeScore=0.0436;InbreedingCoeff=-0.1368;MLEAC=41;MLEAF=0.976;MQ=59.26;MQ0=0;MQRankSum=-0.217;POSITIVE_TRAIN_SITE;QD=36.92;ReadPosRankSum=3.321;SOR=4.215;VQSLOD=2.89;culprit=ReadPosRankSum;SNPEFF_EFFECT=UPSTREAM;SNPEFF_IMPACT=MODIFIER;SNPEFF_FUNCTIONAL_CLASS=NONE;SNPEFF_CODON_CHANGE=161;SNPEFF_GENE_NAME=PGSC0003DMG400035425;SNPEFF_TRANSCRIPT_ID=PGSC0003DMT400085854;set=variant11	GT:AD:DP:GQ:PL	1/1:0,18:18:99:1460,0,2566,1674,2698,4372	0/1:1,19:20:99:1460,0,2566,1674,2698,4372	1/1:0,2:2:99:1460,0,2566,1674,2698,4372	1/1:0,2:2:99:1460,0,2566,1674,2698,4372
ST4.03ch02	38630	.	A	G	1890.92	PASS	AC=43;AF=0.977;AN=44;BaseQRankSum=1.013;DP=53;Dels=0.00;ExcessHet=3.0103;FS=0.000;HaplotypeScore=0.1249;InbreedingCoeff=-0.1425;MLEAC=43;MLEAF=0.977;MQ=59.26;MQ0=0;MQRankSum=-0.738;POSITIVE_TRAIN_SITE;QD=30.80;ReadPosRankSum=-3.039;SOR=4.575;VQSLOD=2.98;culprit=ReadPosRankSum;SNPEFF_EFFECT=UPSTREAM;SNPEFF_IMPACT=MODIFIER;SNPEFF_FUNCTIONAL_CLASS=NONE;SNPEFF_CODON_CHANGE=184;SNPEFF_GENE_NAME=PGSC0003DMG400035425;SNPEFF_TRANSCRIPT_ID=PGSC0003DMT400085854;set=variant11	GT:AD:DP:GQ:PL	1/1:0,18:18:99:1460,0,2566,1674,2698,4372	0/1:1,21:22:99:1460,0,2566,1674,2698,4372	1/1:0,2:2:99:1460,0,2566,1674,2698,4372	1/1:0,2:2:99:1460,0,2566,1674,2698,4372
ST4.03ch02	38634	.	A	G	1857.92	PASS	AC=43;AF=0.977;AN=44;BaseQRankSum=-0.320;DP=53;Dels=0.00;ExcessHet=3.0103;FS=0.000;HaplotypeScore=0.2119;InbreedingCoeff=-0.1426;MLEAC=43;MLEAF=0.977;MQ=59.26;MQ0=0;MQRankSum=2.054;POSITIVE_TRAIN_SITE;QD=26.68;ReadPosRankSum=-3.362;SOR=4.215;VQSLOD=2.38;culprit=ReadPosRankSum;SNPEFF_EFFECT=UPSTREAM;SNPEFF_IMPACT=MODIFIER;SNPEFF_FUNCTIONAL_CLASS=NONE;SNPEFF_CODON_CHANGE=188;SNPEFF_GENE_NAME=PGSC0003DMG400035425;SNPEFF_TRANSCRIPT_ID=PGSC0003DMT400085854;set=variant11	GT:AD:DP:GQ:PL	1/1:0,18:18:99:1460,0,2566,1674,2698,4372	0/1:1,21:22:99:1460,0,2566,1674,2698,4372	1/1:0,2:2:99:1460,0,2566,1674,2698,4372	1/1:0,2:2:99:1460,0,2566,1674,2698,4372
ST4.03ch02	38640	.	G	A	1896.92	PASS	AC=43;AF=0.977;AN=44;BaseQRankSum=0.715;DP=53;Dels=0.00;ExcessHet=3.0103;FS=0.000;HaplotypeScore=0.1702;InbreedingCoeff=-0.1427;MLEAC=43;MLEAF=0.977;MQ=59.26;MQ0=0;MQRankSum=1.537;POSITIVE_TRAIN_SITE;QD=33.16;ReadPosRankSum=-3.362;SOR=4.215;VQSLOD=2.50;culprit=ReadPosRankSum;SNPEFF_EFFECT=UPSTREAM;SNPEFF_IMPACT=MODIFIER;SNPEFF_FUNCTIONAL_CLASS=NONE;SNPEFF_CODON_CHANGE=194;SNPEFF_GENE_NAME=PGSC0003DMG400035425;SNPEFF_TRANSCRIPT_ID=PGSC0003DMT400085854;set=variant11	GT:AD:DP:GQ:PL	1/1:0,18:18:99:1460,0,2566,1674,2698,4372	0/1:1,21:22:99:1460,0,2566,1674,2698,4372	1/1:0,2:2:99:1460,0,2566,1674,2698,4372	1/1:0,2:2:99:1460,0,2566,1674,2698,4372
ST4.03ch02	38783	.	G	A	53.58	PASS	AC=4;AF=0.667;AN=6;BaseQRankSum=0.736;DP=3;Dels=0.00;ExcessHet=0.4576;FS=0.000;HaplotypeScore=0.0000;MLEAC=4;MLEAF=0.667;MQ=60.00;MQ0=0;MQRankSum=0.736;POSITIVE_TRAIN_SITE;QD=26.79;ReadPosRankSum=0.736;SOR=1.179;VQSLOD=3.88;culprit=MQRankSum;SNPEFF_EFFECT=UPSTREAM;SNPEFF_IMPACT=MODIFIER;SNPEFF_FUNCTIONAL_CLASS=NONE;SNPEFF_CODON_CHANGE=337;SNPEFF_GENE_NAME=PGSC0003DMG400035425;SNPEFF_TRANSCRIPT_ID=PGSC0003DMT400085854;set=variant11	GT:AD:DP:GQ:PL	0/1:2,2:4:99:1460,0,2566,1674,2698,4372	1/1:0,2:2:99:1460,0,2566,1674,2698,4372	./.	./.
ST4.03ch02	39011	.	T	A	50.44	PASS	AC=2;AF=0.200;AN=10;BaseQRankSum=0.480;DP=14;Dels=0.00;ExcessHet=0.2482;FS=0.000;HaplotypeScore=0.1999;MLEAC=2;MLEAF=0.200;MQ=51.21;MQ0=0;MQRankSum=-1.271;POSITIVE_TRAIN_SITE;QD=25.22;ReadPosRankSum=1.733;SOR=2.778;VQSLOD=3.77;culprit=ReadPosRankSum;SNPEFF_EFFECT=UPSTREAM;SNPEFF_IMPACT=MODIFIER;SNPEFF_FUNCTIONAL_CLASS=NONE;SNPEFF_CODON_CHANGE=565;SNPEFF_GENE_NAME=PGSC0003DMG400035425;SNPEFF_TRANSCRIPT_ID=PGSC0003DMT400085854;set=variant11	GT:AD:DP:GQ:PL	0/1:2,2:4:99:1460,0,2566,1674,2698,4372	0/0:4,0:4:99:1460,0,2566,1674,2698,4372	./.	0/0:2,0:2:99:1460,0,2566,1674,2698,4372
ST4.03ch02	39025	.	C	A	49.8	PASS	AC=2;AF=0.143;AN=14;BaseQRankSum=-0.752;DP=13;Dels=0.00;ExcessHet=0.1703;FS=0.000;HaplotypeScore=0.6782;MLEAC=2;MLEAF=0.143;MQ=55.59;MQ0=0;MQRankSum=-1.826;POSITIVE_TRAIN_SITE;QD=24.90;ReadPosRankSum=2.041;SOR=2.773;VQSLOD=3.60;culprit=ReadPosRankSum;SNPEFF_EFFECT=UPSTREAM;SNPEFF_IMPACT=MODIFIER;SNPEFF_FUNCTIONAL_CLASS=NONE;SNPEFF_CODON_CHANGE=579;SNPEFF_GENE_NAME=PGSC0003DMG400035425;SNPEFF_TRANSCRIPT_ID=PGSC0003DMT400085854;set=variant11	GT:AD:DP:GQ:PL	0/1:6,2:8:99:1460,0,2566,1674,2698,4372	0/0:4,0:4:99:1460,0,2566,1674,2698,4372	./.	0/0:2,0:2:99:1460,0,2566,1674,2698,4372
ST4.03ch02	41010	.	T	A,G	4295.93	PASS	AC=36,25;AF=0.545,0.379;AN=66;BaseQRankSum=-1.120;DP=206;Dels=0.00;ExcessHet=3.2847;FS=0.000;HaplotypeScore=0.6791;InbreedingCoeff=0.1179;MLEAC=32,24;MLEAF=0.485,0.364;MQ=53.62;MQ0=0;MQRankSum=-0.521;POSITIVE_TRAIN_SITE;QD=21.16;ReadPosRankSum=-0.492;SOR=0.870;VQSLOD=4.03;culprit=ReadPosRankSum;SNPEFF_EFFECT=DOWNSTREAM;SNPEFF_IMPACT=MODIFIER;SNPEFF_FUNCTIONAL_CLASS=NONE;SNPEFF_CODON_CHANGE=622;SNPEFF_GENE_NAME=PGSC0003DMG400040152;SNPEFF_TRANSCRIPT_ID=PGSC0003DMT400090581;set=variant11	GT:AD:DP:GQ:PL	0/1:2,12:14:99:1460,0,2566,1674,2698,4372	1/1:0,8:8:99:1460,0,2566,1674,2698,4372	1/1:0,2:2:99:1460,0,2566,1674,2698,4372	1/1:0,2:2:99:1460,0,2566,1674,2698,4372
ST4.03ch02	42132	.	T	C	4484.13	PASS	AC=63;AF=0.984;AN=64;BaseQRankSum=-0.979;DP=133;Dels=0.00;ExcessHet=3.0103;FS=0.000;HaplotypeScore=0.1765;InbreedingCoeff=-0.1057;MLEAC=63;MLEAF=0.984;MQ=36.21;MQ0=18;MQRankSum=-1.732;POSITIVE_TRAIN_SITE;QD=28.44;ReadPosRankSum=-1.069;SOR=8.104;VQSLOD=3.87;culprit=ReadPosRankSum;SNPEFF_EFFECT=NON_SYNONYMOUS_CODING;SNPEFF_IMPACT=MODERATE;SNPEFF_FUNCTIONAL_CLASS=MISSENSE;SNPEFF_CODON_CHANGE=Aat/Gat;SNPEFF_AMINO_ACID_CHANGE=N232D;SNPEFF_GENE_NAME=PGSC0003DMG400040152;SNPEFF_TRANSCRIPT_ID=PGSC0003DMT400090581;SNPEFF_EXON_ID=4;set=variant11	GT:AD:DP:GQ:PL	1/1:0,26:26:99:1460,0,2566,1674,2698,4372	0/1:1,33:34:99:1460,0,2566,1674,2698,4372	1/1:0,2:2:99:1460,0,2566,1674,2698,4372	1/1:0,2:2:99:1460,0,2566,1674,2698,4372
ST4.03ch02	42167	.	C	T	80.72	PASS	AC=4;AF=0.083;AN=48;BaseQRankSum=0.663;DP=95;Dels=0.00;ExcessHet=0.2865;FS=0.000;HaplotypeScore=0.0000;InbreedingCoeff=0.0433;MLEAC=3;MLEAF=0.063;MQ=47.60;MQ0=19;MQRankSum=-1.873;QD=6.21;ReadPosRankSum=-1.314;SOR=0.005;VQSLOD=2.59;culprit=ReadPosRankSum;SNPEFF_EFFECT=SPLICE_SITE_REGION;SNPEFF_IMPACT=LOW;SNPEFF_FUNCTIONAL_CLASS=NONE;SNPEFF_GENE_NAME=PGSC0003DMG400040152;SNPEFF_TRANSCRIPT_ID=PGSC0003DMT400090581;SNPEFF_EXON_ID=3;set=variant11	GT:AD:DP:GQ:PL	0/1:19,3:22:99:1460,0,2566,1674,2698,4372	0/0:22,0:22:99:1460,0,2566,1674,2698,4372	0/1:1,1:2:99:1460,0,2566,1674,2698,4372	0/0:2,0:2:99:1460,0,2566,1674,2698,4372
ST4.03ch02	42201	.	C	T	63.58	PASS	AC=5;AF=0.089;AN=56;BaseQRankSum=-1.174;DP=118;Dels=0.00;ExcessHet=0.4139;FS=0.000;HaplotypeScore=1.0192;InbreedingCoeff=0.0051;MLEAC=5;MLEAF=0.089;MQ=46.40;MQ0=19;MQRankSum=-3.185;POSITIVE_TRAIN_SITE;QD=3.53;ReadPosRankSum=-2.329;SOR=0.010;VQSLOD=3.05;culprit=ReadPosRankSum;SNPEFF_EFFECT=INTRON;SNPEFF_IMPACT=MODIFIER;SNPEFF_FUNCTIONAL_CLASS=NONE;SNPEFF_GENE_NAME=PGSC0003DMG400040152;SNPEFF_TRANSCRIPT_ID=PGSC0003DMT400090581;SNPEFF_EXON_ID=3;set=variant11	GT:AD:DP:GQ:PL	0/1:20,4:24:99:1460,0,2566,1674,2698,4372	0/0:28,0:28:99:1460,0,2566,1674,2698,4372	0/1:1,1:2:99:1460,0,2566,1674,2698,4372	0/0:2,0:2:99:1460,0,2566,1674,2698,4372
ST4.03ch02	42254	.	G	A	76.84	PASS	AC=5;AF=0.089;AN=56;BaseQRankSum=1.461;DP=121;Dels=0.00;ExcessHet=0.4139;FS=0.000;HaplotypeScore=1.5097;InbreedingCoeff=0.0008;MLEAC=4;MLEAF=0.071;MQ=46.76;MQ0=19;MQRankSum=-4.372;POSITIVE_TRAIN_SITE;QD=3.34;ReadPosRankSum=3.076;SOR=0.017;VQSLOD=2.41;culprit=ReadPosRankSum;SNPEFF_EFFECT=INTRON;SNPEFF_IMPACT=MODIFIER;SNPEFF_FUNCTIONAL_CLASS=NONE;SNPEFF_GENE_NAME=PGSC0003DMG400040152;SNPEFF_TRANSCRIPT_ID=PGSC0003DMT400090581;SNPEFF_EXON_ID=3;set=variant11	GT:AD:DP:GQ:PL	0/1:20,4:24:99:1460,0,2566,1674,2698,4372	0/0:28,0:28:99:1460,0,2566,1674,2698,4372	0/1:1,1:2:99:1460,0,2566,1674,2698,4372	0/0:2,0:2:99:1460,0,2566,1674,2698,4372
ST4.03ch02	42339	.	G	A	145.64	PASS	AC=7;AF=0.083;AN=84;BaseQRankSum=1.855;DP=445;Dels=0.00;ExcessHet=0.5869;FS=0.000;HaplotypeScore=0.3589;InbreedingCoeff=0.1331;MLEAC=5;MLEAF=0.060;MQ=59.40;MQ0=0;MQRankSum=-4.026;POSITIVE_TRAIN_SITE;QD=9.10;ReadPosRankSum=-5.335;SOR=2.108;VQSLOD=1.88;culprit=ReadPosRankSum;SNPEFF_EFFECT=INTRON;SNPEFF_IMPACT=MODIFIER;SNPEFF_FUNCTIONAL_CLASS=NONE;SNPEFF_GENE_NAME=PGSC0003DMG400040152;SNPEFF_TRANSCRIPT_ID=PGSC0003DMT400090581;SNPEFF_EXON_ID=3;set=variant11	GT:AD:DP:GQ:PL	0/1:33,7:40:99:1460,0,2566,1674,2698,4372	0/0:40,0:40:99:1460,0,2566,1674,2698,4372	0/0:2,0:2:99:1460,0,2566,1674,2698,4372	0/0:2,0:2:99:1460,0,2566,1674,2698,4372
ST4.03ch02	42364	.	T	G	78.31	PASS	AC=6;AF=0.071;AN=84;BaseQRankSum=0.023;DP=438;Dels=0.00;ExcessHet=0.4112;FS=3.522;HaplotypeScore=0.1368;InbreedingCoeff=0.1836;MLEAC=4;MLEAF=0.048;MQ=59.73;MQ0=0;MQRankSum=-3.905;POSITIVE_TRAIN_SITE;QD=13.05;ReadPosRankSum=4.470;SOR=4.169;VQSLOD=1.85;culprit=ReadPosRankSum;SNPEFF_EFFECT=SPLICE_SITE_REGION;SNPEFF_IMPACT=LOW;SNPEFF_FUNCTIONAL_CLASS=NONE;SNPEFF_GENE_NAME=PGSC0003DMG400040152;SNPEFF_TRANSCRIPT_ID=PGSC0003DMT400090581;SNPEFF_EXON_ID=3;set=variant11	GT:AD:DP:GQ:PL	0/1:34,6:40:99:1460,0,2566,1674,2698,4372	0/0:40,0:40:99:1460,0,2566,1674,2698,4372	0/0:2,0:2:99:1460,0,2566,1674,2698,4372	0/0:2,0:2:99:1460,0,2566,1674,2698,4372
ST4.03ch02	42369	.	T	C	99.36	PASS	AC=6;AF=0.073;AN=82;BaseQRankSum=0.824;DP=199;Dels=0.00;ExcessHet=0.4219;FS=0.000;HaplotypeScore=0.1402;InbreedingCoeff=0.0749;MLEAC=5;MLEAF=0.061;MQ=59.46;MQ0=0;MQRankSum=-4.171;POSITIVE_TRAIN_SITE;QD=31.94;ReadPosRankSum=4.164;SOR=0.001;VQSLOD=1.93;culprit=ReadPosRankSum;SNPEFF_EFFECT=NON_SYNONYMOUS_CODING;SNPEFF_IMPACT=MODERATE;SNPEFF_FUNCTIONAL_CLASS=MISSENSE;SNPEFF_CODON_CHANGE=Aaa/Gaa;SNPEFF_AMINO_ACID_CHANGE=K222E;SNPEFF_GENE_NAME=PGSC0003DMG400040152;SNPEFF_TRANSCRIPT_ID=PGSC0003DMT400090581;SNPEFF_EXON_ID=3;set=variant11	GT:AD:DP:GQ:PL	0/1:32,6:38:99:1460,0,2566,1674,2698,4372	0/0:40,0:40:99:1460,0,2566,1674,2698,4372	0/0:2,0:2:99:1460,0,2566,1674,2698,4372	0/0:2,0:2:99:1460,0,2566,1674,2698,4372
ST4.03ch02	42478	.	T	C	469.53	PASS	AC=20;AF=0.909;AN=22;BaseQRankSum=1.488;DP=18;Dels=0.00;ExcessHet=0.1047;FS=0.000;HaplotypeScore=0.0000;InbreedingCoeff=0.0837;MLEAC=21;MLEAF=0.955;MQ=35.32;MQ0=0;MQRankSum=-1.736;POSITIVE_TRAIN_SITE;QD=30.71;ReadPosRankSum=1.488;SOR=5.782;VQSLOD=3.81;culprit=ReadPosRankSum;SNPEFF_EFFECT=SYNONYMOUS_CODING;SNPEFF_IMPACT=LOW;SNPEFF_FUNCTIONAL_CLASS=SILENT;SNPEFF_CODON_CHANGE=gaA/gaG;SNPEFF_AMINO_ACID_CHANGE=E185;SNPEFF_GENE_NAME=PGSC0003DMG400040152;SNPEFF_TRANSCRIPT_ID=PGSC0003DMT400090581;SNPEFF_EXON_ID=3;set=variant11	GT:AD:DP:GQ:PL	1/1:0,12:12:99:1460,0,2566,1674,2698,4372	0/1:2,6:8:99:1460,0,2566,1674,2698,4372	1/1:0,2:2:99:1460,0,2566,1674,2698,4372	./.
ST4.03ch02	42621	.	G	A	38.82	PASS	AC=2;AF=0.500;AN=4;BaseQRankSum=1.026;DP=4;Dels=0.00;ExcessHet=0.7918;FS=0.000;HaplotypeScore=0.0000;MLEAC=2;MLEAF=0.500;MQ=47.43;MQ0=0;MQRankSum=-1.026;QD=19.41;ReadPosRankSum=1.026;SOR=0.693;VQSLOD=2.79;culprit=ReadPosRankSum;SNPEFF_EFFECT=NON_SYNONYMOUS_CODING;SNPEFF_IMPACT=MODERATE;SNPEFF_FUNCTIONAL_CLASS=MISSENSE;SNPEFF_CODON_CHANGE=Cgg/Tgg;SNPEFF_AMINO_ACID_CHANGE=R138W;SNPEFF_GENE_NAME=PGSC0003DMG400040152;SNPEFF_TRANSCRIPT_ID=PGSC0003DMT400090581;SNPEFF_EXON_ID=3;set=variant11	GT:AD:DP:GQ:PL	0/0:2,0:2:99:1460,0,2566,1674,2698,4372	1/1:0,2:2:99:1460,0,2566,1674,2698,4372	./.	./.
ST4.03ch02	42632	.	G	A	72.01	PASS	AC=3;AF=0.079;AN=38;BaseQRankSum=1.208;DP=36;Dels=0.00;ExcessHet=0.1797;FS=0.000;HaplotypeScore=0.3096;InbreedingCoeff=0.0485;MLEAC=3;MLEAF=0.079;MQ=38.46;MQ0=0;MQRankSum=1.385;POSITIVE_TRAIN_SITE;QD=34.18;ReadPosRankSum=0.088;SOR=0.014;VQSLOD=3.77;culprit=MQRankSum;SNPEFF_EFFECT=NON_SYNONYMOUS_CODING;SNPEFF_IMPACT=MODERATE;SNPEFF_FUNCTIONAL_CLASS=MISSENSE;SNPEFF_CODON_CHANGE=aCa/aTa;SNPEFF_AMINO_ACID_CHANGE=T134I;SNPEFF_GENE_NAME=PGSC0003DMG400040152;SNPEFF_TRANSCRIPT_ID=PGSC0003DMT400090581;SNPEFF_EXON_ID=3;set=variant11	GT:AD:DP:GQ:PL	0/1:19,1:20:99:1460,0,2566,1674,2698,4372	0/0:14,0:14:99:1460,0,2566,1674,2698,4372	0/0:2,0:2:99:1460,0,2566,1674,2698,4372	1/1:0,2:2:99:1460,0,2566,1674,2698,4372
ST4.03ch02	43494	.	C	A	1248.91	PASS	AC=30;AF=0.938;AN=32;BaseQRankSum=-1.924;DP=33;Dels=0.00;ExcessHet=0.0706;FS=0.000;HaplotypeScore=0.0572;InbreedingCoeff=0.0970;MLEAC=31;MLEAF=0.969;MQ=41.49;MQ0=0;MQRankSum=-2.377;POSITIVE_TRAIN_SITE;QD=26.28;ReadPosRankSum=-0.490;SOR=6.932;VQSLOD=3.88;culprit=MQRankSum;SNPEFF_EFFECT=INTRON;SNPEFF_IMPACT=MODIFIER;SNPEFF_FUNCTIONAL_CLASS=NONE;SNPEFF_GENE_NAME=PGSC0003DMG400040152;SNPEFF_TRANSCRIPT_ID=PGSC0003DMT400090581;SNPEFF_EXON_ID=1;set=variant11	GT:AD:DP:GQ:PL	1/1:0,12:12:99:1460,0,2566,1674,2698,4372	0/1:2,14:16:99:1460,0,2566,1674,2698,4372	1/1:0,2:2:99:1460,0,2566,1674,2698,4372	1/1:0,2:2:99:1460,0,2566,1674,2698,4372
ST4.03ch02	43500	.	C	T	1235.91	PASS	AC=30;AF=0.938;AN=32;BaseQRankSum=0.943;DP=33;Dels=0.00;ExcessHet=0.0706;FS=0.000;HaplotypeScore=0.0572;InbreedingCoeff=0.0973;MLEAC=31;MLEAF=0.969;MQ=41.49;MQ0=0;MQRankSum=-2.377;POSITIVE_TRAIN_SITE;QD=36.62;ReadPosRankSum=-1.849;SOR=6.932;VQSLOD=3.49;culprit=ReadPosRankSum;SNPEFF_EFFECT=INTRON;SNPEFF_IMPACT=MODIFIER;SNPEFF_FUNCTIONAL_CLASS=NONE;SNPEFF_GENE_NAME=PGSC0003DMG400040152;SNPEFF_TRANSCRIPT_ID=PGSC0003DMT400090581;SNPEFF_EXON_ID=1;set=variant11	GT:AD:DP:GQ:PL	1/1:0,12:12:99:1460,0,2566,1674,2698,4372	0/1:2,14:16:99:1460,0,2566,1674,2698,4372	1/1:0,2:2:99:1460,0,2566,1674,2698,4372	1/1:0,2:2:99:1460,0,2566,1674,2698,4372
ST4.03ch02	43503	.	T	C	1169.0	PASS	AC=28;AF=0.933;AN=30;BaseQRankSum=-0.428;DP=33;Dels=0.00;ExcessHet=0.0755;FS=0.000;HaplotypeScore=0.0611;InbreedingCoeff=0.1165;MLEAC=29;MLEAF=0.967;MQ=41.49;MQ0=0;MQRankSum=-2.374;POSITIVE_TRAIN_SITE;QD=30.50;ReadPosRankSum=1.051;SOR=6.932;VQSLOD=3.83;culprit=MQRankSum;SNPEFF_EFFECT=INTRON;SNPEFF_IMPACT=MODIFIER;SNPEFF_FUNCTIONAL_CLASS=NONE;SNPEFF_GENE_NAME=PGSC0003DMG400040152;SNPEFF_TRANSCRIPT_ID=PGSC0003DMT400090581;SNPEFF_EXON_ID=1;set=variant11	GT:AD:DP:GQ:PL	1/1:0,10:10:99:1460,0,2566,1674,2698,4372	0/1:2,14:16:99:1460,0,2566,1674,2698,4372	1/1:0,2:2:99:1460,0,2566,1674,2698,4372	1/1:0,2:2:99:1460,0,2566,1674,2698,4372
ST4.03ch02	43525	.	T	C	1258.91	PASS	AC=30;AF=0.938;AN=32;BaseQRankSum=1.169;DP=33;Dels=0.00;ExcessHet=0.0706;FS=0.000;HaplotypeScore=0.0000;InbreedingCoeff=0.0970;MLEAC=31;MLEAF=0.969;MQ=41.49;MQ0=0;MQRankSum=-2.377;POSITIVE_TRAIN_SITE;QD=31.49;ReadPosRankSum=1.471;SOR=6.932;VQSLOD=3.72;culprit=ReadPosRankSum;SNPEFF_EFFECT=INTRON;SNPEFF_IMPACT=MODIFIER;SNPEFF_FUNCTIONAL_CLASS=NONE;SNPEFF_GENE_NAME=PGSC0003DMG400040152;SNPEFF_TRANSCRIPT_ID=PGSC0003DMT400090581;SNPEFF_EXON_ID=1;set=variant11	GT:AD:DP:GQ:PL	1/1:0,12:12:99:1460,0,2566,1674,2698,4372	0/1:2,14:16:99:1460,0,2566,1674,2698,4372	1/1:0,2:2:99:1460,0,2566,1674,2698,4372	1/1:0,2:2:99:1460,0,2566,1674,2698,4372
ST4.03ch02	43528	.	C	A	1245.91	PASS	AC=30;AF=0.938;AN=32;BaseQRankSum=0.038;DP=33;Dels=0.00;ExcessHet=0.0706;FS=0.000;HaplotypeScore=0.0000;InbreedingCoeff=0.0970;MLEAC=31;MLEAF=0.969;MQ=41.49;MQ0=0;MQRankSum=-2.377;POSITIVE_TRAIN_SITE;QD=33.18;ReadPosRankSum=1.698;SOR=6.932;VQSLOD=3.65;culprit=ReadPosRankSum;SNPEFF_EFFECT=INTRON;SNPEFF_IMPACT=MODIFIER;SNPEFF_FUNCTIONAL_CLASS=NONE;SNPEFF_GENE_NAME=PGSC0003DMG400040152;SNPEFF_TRANSCRIPT_ID=PGSC0003DMT400090581;SNPEFF_EXON_ID=1;set=variant11	GT:AD:DP:GQ:PL	1/1:0,12:12:99:1460,0,2566,1674,2698,4372	0/1:2,14:16:99:1460,0,2566,1674,2698,4372	1/1:0,2:2:99:1460,0,2566,1674,2698,4372	1/1:0,2:2:99:1460,0,2566,1674,2698,4372
ST4.03ch02	43529	.	A	T	1218.91	PASS	AC=30;AF=0.938;AN=32;BaseQRankSum=1.019;DP=33;Dels=0.00;ExcessHet=0.0706;FS=0.000;HaplotypeScore=0.0000;InbreedingCoeff=0.0968;MLEAC=31;MLEAF=0.969;MQ=41.49;MQ0=0;MQRankSum=-2.377;POSITIVE_TRAIN_SITE;QD=26.18;ReadPosRankSum=1.999;SOR=6.932;VQSLOD=3.53;culprit=ReadPosRankSum;SNPEFF_EFFECT=INTRON;SNPEFF_IMPACT=MODIFIER;SNPEFF_FUNCTIONAL_CLASS=NONE;SNPEFF_GENE_NAME=PGSC0003DMG400040152;SNPEFF_TRANSCRIPT_ID=PGSC0003DMT400090581;SNPEFF_EXON_ID=1;set=variant11	GT:AD:DP:GQ:PL	1/1:0,12:12:99:1460,0,2566,1674,2698,4372	0/1:2,14:16:99:1460,0,2566,1674,2698,4372	1/1:0,2:2:99:1460,0,2566,1674,2698,4372	1/1:0,2:2:99:1460,0,2566,1674,2698,4372
ST4.03ch02	43541	.	G	T	1250.92	PASS	AC=30;AF=0.938;AN=32;BaseQRankSum=-0.866;DP=32;Dels=0.00;ExcessHet=0.0706;FS=0.000;HaplotypeScore=0.0000;InbreedingCoeff=0.0970;MLEAC=31;MLEAF=0.969;MQ=40.77;MQ0=0;MQRankSum=-1.733;POSITIVE_TRAIN_SITE;QD=32.06;ReadPosRankSum=-0.325;SOR=5.549;VQSLOD=4.00;culprit=MQRankSum;SNPEFF_EFFECT=INTRON;SNPEFF_IMPACT=MODIFIER;SNPEFF_FUNCTIONAL_CLASS=NONE;SNPEFF_GENE_NAME=PGSC0003DMG400040152;SNPEFF_TRANSCRIPT_ID=PGSC0003DMT400090581;SNPEFF_EXON_ID=1;set=variant11	GT:AD:DP:GQ:PL	1/1:0,12:12:99:1460,0,2566,1674,2698,4372	0/1:2,14:16:99:1460,0,2566,1674,2698,4372	1/1:0,2:2:99:1460,0,2566,1674,2698,4372	1/1:0,2:2:99:1460,0,2566,1674,2698,4372
ST4.03ch02	43551	.	C	T	1261.92	PASS	AC=30;AF=0.938;AN=32;BaseQRankSum=1.408;DP=32;Dels=0.00;ExcessHet=0.0706;FS=0.000;HaplotypeScore=0.0000;InbreedingCoeff=0.0970;MLEAC=31;MLEAF=0.969;MQ=40.77;MQ0=0;MQRankSum=-1.733;POSITIVE_TRAIN_SITE;QD=28.93;ReadPosRankSum=-1.733;SOR=5.549;VQSLOD=3.64;culprit=ReadPosRankSum;SNPEFF_EFFECT=INTRON;SNPEFF_IMPACT=MODIFIER;SNPEFF_FUNCTIONAL_CLASS=NONE;SNPEFF_GENE_NAME=PGSC0003DMG400040152;SNPEFF_TRANSCRIPT_ID=PGSC0003DMT400090581;SNPEFF_EXON_ID=1;set=variant11	GT:AD:DP:GQ:PL	1/1:0,12:12:99:1460,0,2566,1674,2698,4372	0/1:2,14:16:99:1460,0,2566,1674,2698,4372	1/1:0,2:2:99:1460,0,2566,1674,2698,4372	1/1:0,2:2:99:1460,0,2566,1674,2698,4372
ST4.03ch02	43723	.	T	G	101.58	PASS	AC=4;AF=0.500;AN=8;BaseQRankSum=-1.422;DP=9;Dels=0.00;ExcessHet=0.1902;FS=0.000;HaplotypeScore=0.0000;MLEAC=4;MLEAF=0.500;MQ=57.04;MQ0=0;MQRankSum=-2.054;POSITIVE_TRAIN_SITE;QD=16.93;ReadPosRankSum=0.573;SOR=0.061;VQSLOD=3.96;culprit=MQRankSum;SNPEFF_EFFECT=INTRON;SNPEFF_IMPACT=MODIFIER;SNPEFF_FUNCTIONAL_CLASS=NONE;SNPEFF_GENE_NAME=PGSC0003DMG400040152;SNPEFF_TRANSCRIPT_ID=PGSC0003DMT400090581;SNPEFF_EXON_ID=1;set=variant11	GT:AD:DP:GQ:PL	1/1:0,2:2:99:1460,0,2566,1674,2698,4372	0/1:2,2:4:99:1460,0,2566,1674,2698,4372	0/0:2,0:2:99:1460,0,2566,1674,2698,4372	./.
ST4.03ch02	43769	.	T	G	101.58	PASS	AC=4;AF=0.500;AN=8;BaseQRankSum=0.248;DP=9;Dels=0.00;ExcessHet=0.1902;FS=0.000;HaplotypeScore=0.0000;MLEAC=4;MLEAF=0.500;MQ=57.04;MQ0=0;MQRankSum=-2.054;POSITIVE_TRAIN_SITE;QD=16.93;ReadPosRankSum=-1.422;SOR=0.061;VQSLOD=3.71;culprit=ReadPosRankSum;SNPEFF_EFFECT=INTRON;SNPEFF_IMPACT=MODIFIER;SNPEFF_FUNCTIONAL_CLASS=NONE;SNPEFF_GENE_NAME=PGSC0003DMG400040152;SNPEFF_TRANSCRIPT_ID=PGSC0003DMT400090581;SNPEFF_EXON_ID=1;set=variant11	GT:AD:DP:GQ:PL	1/1:0,2:2:99:1460,0,2566,1674,2698,4372	0/1:2,2:4:99:1460,0,2566,1674,2698,4372	0/0:2,0:2:99:1460,0,2566,1674,2698,4372	./.
ST4.03ch02	43777	.	G	A	90.58	PASS	AC=4;AF=0.500;AN=8;BaseQRankSum=-0.406;DP=6;Dels=0.00;ExcessHet=0.1902;FS=0.000;HaplotypeScore=0.0000;MLEAC=4;MLEAF=0.500;MQ=58.03;MQ0=0;MQRankSum=-1.537;POSITIVE_TRAIN_SITE;QD=29.52;ReadPosRankSum=-1.537;SOR=0.693;VQSLOD=3.74;culprit=ReadPosRankSum;SNPEFF_EFFECT=INTRON;SNPEFF_IMPACT=MODIFIER;SNPEFF_FUNCTIONAL_CLASS=NONE;SNPEFF_GENE_NAME=PGSC0003DMG400040152;SNPEFF_TRANSCRIPT_ID=PGSC0003DMT400090581;SNPEFF_EXON_ID=1;set=variant11	GT:AD:DP:GQ:PL	1/1:0,2:2:99:1460,0,2566,1674,2698,4372	0/1:2,2:4:99:1460,0,2566,1674,2698,4372	0/0:2,0:2:99:1460,0,2566,1674,2698,4372	./.
ST4.03ch02	43778	.	A	G	90.58	PASS	AC=4;AF=0.500;AN=8;BaseQRankSum=-0.406;DP=6;Dels=0.00;ExcessHet=0.1902;FS=0.000;HaplotypeScore=0.0000;MLEAC=4;MLEAF=0.500;MQ=58.03;MQ0=0;MQRankSum=-1.537;POSITIVE_TRAIN_SITE;QD=27.37;ReadPosRankSum=-1.537;SOR=0.693;VQSLOD=3.74;culprit=ReadPosRankSum;SNPEFF_EFFECT=INTRON;SNPEFF_IMPACT=MODIFIER;SNPEFF_FUNCTIONAL_CLASS=NONE;SNPEFF_GENE_NAME=PGSC0003DMG400040152;SNPEFF_TRANSCRIPT_ID=PGSC0003DMT400090581;SNPEFF_EXON_ID=1;set=variant11	GT:AD:DP:GQ:PL	1/1:0,2:2:99:1460,0,2566,1674,2698,4372	0/1:2,2:4:99:1460,0,2566,1674,2698,4372	0/0:2,0:2:99:1460,0,2566,1674,2698,4372	./.
ST4.03ch02	43781	.	T	C	92.58	PASS	AC=4;AF=0.500;AN=8;BaseQRankSum=-0.406;DP=6;Dels=0.00;ExcessHet=0.1902;FS=0.000;HaplotypeScore=0.0000;MLEAC=4;MLEAF=0.500;MQ=58.03;MQ0=0;MQRankSum=-1.537;POSITIVE_TRAIN_SITE;QD=23.98;ReadPosRankSum=0.988;SOR=0.693;VQSLOD=3.96;culprit=ReadPosRankSum;SNPEFF_EFFECT=INTRON;SNPEFF_IMPACT=MODIFIER;SNPEFF_FUNCTIONAL_CLASS=NONE;SNPEFF_GENE_NAME=PGSC0003DMG400040152;SNPEFF_TRANSCRIPT_ID=PGSC0003DMT400090581;SNPEFF_EXON_ID=1;set=variant11	GT:AD:DP:GQ:PL	1/1:0,2:2:99:1460,0,2566,1674,2698,4372	0/1:2,2:4:99:1460,0,2566,1674,2698,4372	0/0:2,0:2:99:1460,0,2566,1674,2698,4372	./.
ST4.03ch02	43782	.	A	G	92.58	PASS	AC=4;AF=0.500;AN=8;BaseQRankSum=0.406;DP=6;Dels=0.00;ExcessHet=0.1902;FS=0.000;HaplotypeScore=0.0000;MLEAC=4;MLEAF=0.500;MQ=58.03;MQ0=0;MQRankSum=-1.537;POSITIVE_TRAIN_SITE;QD=32.44;ReadPosRankSum=-1.537;SOR=0.693;VQSLOD=3.74;culprit=ReadPosRankSum;SNPEFF_EFFECT=INTRON;SNPEFF_IMPACT=MODIFIER;SNPEFF_FUNCTIONAL_CLASS=NONE;SNPEFF_GENE_NAME=PGSC0003DMG400040152;SNPEFF_TRANSCRIPT_ID=PGSC0003DMT400090581;SNPEFF_EXON_ID=1;set=variant11	GT:AD:DP:GQ:PL	1/1:0,2:2:99:1460,0,2566,1674,2698,4372	0/1:2,2:4:99:1460,0,2566,1674,2698,4372	0/0:2,0:2:99:1460,0,2566,1674,2698,4372	./.
ST4.03ch02	43874	.	A	G	4237.9	PASS	AC=54;AF=0.964;AN=56;BaseQRankSum=0.411;DP=111;Dels=0.00;ExcessHet=0.0397;FS=0.000;HaplotypeScore=0.2230;InbreedingCoeff=0.1876;MLEAC=55;MLEAF=0.982;MQ=39.15;MQ0=2;MQRankSum=3.344;POSITIVE_TRAIN_SITE;QD=31.46;ReadPosRankSum=-1.700;SOR=6.110;VQSLOD=2.70;culprit=ReadPosRankSum;SNPEFF_EFFECT=INTRON;SNPEFF_IMPACT=MODIFIER;SNPEFF_FUNCTIONAL_CLASS=NONE;SNPEFF_GENE_NAME=PGSC0003DMG400040152;SNPEFF_TRANSCRIPT_ID=PGSC0003DMT400090581;SNPEFF_EXON_ID=1;set=variant11	GT:AD:DP:GQ:PL	0/1:2,28:30:99:1460,0,2566,1674,2698,4372	1/1:0,24:24:99:1460,0,2566,1674,2698,4372	1/1:0,2:2:99:1460,0,2566,1674,2698,4372	./.
ST4.03ch02	44113	.	C	T	54.03	PASS	AC=4;AF=0.667;AN=6;BaseQRankSum=1.026;DP=4;Dels=0.00;ExcessHet=0.4576;FS=0.000;HaplotypeScore=0.0000;MLEAC=4;MLEAF=0.667;MQ=60.00;MQ0=0;MQRankSum=-1.026;POSITIVE_TRAIN_SITE;QD=27.02;ReadPosRankSum=1.026;SOR=0.693;VQSLOD=3.98;culprit=ReadPosRankSum;SNPEFF_EFFECT=INTRON;SNPEFF_IMPACT=MODIFIER;SNPEFF_FUNCTIONAL_CLASS=NONE;SNPEFF_GENE_NAME=PGSC0003DMG400040152;SNPEFF_TRANSCRIPT_ID=PGSC0003DMT400090581;SNPEFF_EXON_ID=1;set=variant11	GT:AD:DP:GQ:PL	1/1:0,4:4:99:1460,0,2566,1674,2698,4372	0/0:2,0:2:99:1460,0,2566,1674,2698,4372	./.	./.
ST4.03ch02	46668	.	T	A,G	2936.74	PASS	AC=12,36;AF=0.214,0.643;AN=56;BaseQRankSum=0.183;DP=175;Dels=0.00;ExcessHet=2.0311;FS=34.505;HaplotypeScore=0.0690;InbreedingCoeff=0.0449;MLEAC=7,30;MLEAF=0.125,0.536;MQ=38.30;MQ0=4;MQRankSum=-6.186;POSITIVE_TRAIN_SITE;QD=17.69;ReadPosRankSum=-1.188;SOR=0.005;VQSLOD=2.24;culprit=ReadPosRankSum;SNPEFF_EFFECT=UPSTREAM;SNPEFF_IMPACT=MODIFIER;SNPEFF_FUNCTIONAL_CLASS=NONE;SNPEFF_CODON_CHANGE=1712;SNPEFF_GENE_NAME=PGSC0003DMG400040152;SNPEFF_TRANSCRIPT_ID=PGSC0003DMT400090581;set=variant11	GT:AD:DP:GQ:PL	0/1:3,5:8:99:1460,0,2566,1674,2698,4372	1/1:0,6:6:99:1460,0,2566,1674,2698,4372	./.	./.
ST4.03ch02	46799	.	A	G	283.07	PASS	AC=9;AF=0.643;AN=14;BaseQRankSum=0.150;DP=16;Dels=0.00;ExcessHet=0.2340;FS=0.000;HaplotypeScore=0.4162;MLEAC=8;MLEAF=0.571;MQ=56.72;MQ0=0;MQRankSum=-0.150;POSITIVE_TRAIN_SITE;QD=23.99;ReadPosRankSum=-0.652;SOR=2.765;VQSLOD=3.99;culprit=ReadPosRankSum;SNPEFF_EFFECT=UPSTREAM;SNPEFF_IMPACT=MODIFIER;SNPEFF_FUNCTIONAL_CLASS=NONE;SNPEFF_CODON_CHANGE=1843;SNPEFF_GENE_NAME=PGSC0003DMG400040152;SNPEFF_TRANSCRIPT_ID=PGSC0003DMT400090581;set=variant11	GT:AD:DP:GQ:PL	0/1:4,6:10:99:1460,0,2566,1674,2698,4372	1/1:0,2:2:99:1460,0,2566,1674,2698,4372	0/1:1,1:2:99:1460,0,2566,1674,2698,4372	./.
ST4.03ch02	46875	.	C	G	65.37	PASS	AC=1;AF=0.028;AN=36;BaseQRankSum=-1.888;DP=54;Dels=0.00;ExcessHet=3.0103;FS=0.000;HaplotypeScore=0.1018;InbreedingCoeff=-0.1400;MLEAC=1;MLEAF=0.028;MQ=60.00;MQ0=0;MQRankSum=0.642;POSITIVE_TRAIN_SITE;QD=13.07;ReadPosRankSum=0.982;SOR=0.006;VQSLOD=3.85;culprit=MQRankSum;SNPEFF_EFFECT=UPSTREAM;SNPEFF_IMPACT=MODIFIER;SNPEFF_FUNCTIONAL_CLASS=NONE;SNPEFF_CODON_CHANGE=1919;SNPEFF_GENE_NAME=PGSC0003DMG400040152;SNPEFF_TRANSCRIPT_ID=PGSC0003DMT400090581;set=variant11	GT:AD:DP:GQ:PL	0/1:13,1:14:99:1460,0,2566,1674,2698,4372	0/0:18,0:18:99:1460,0,2566,1674,2698,4372	0/0:2,0:2:99:1460,0,2566,1674,2698,4372	0/0:2,0:2:99:1460,0,2566,1674,2698,4372
ST4.03ch02	47194	.	A	G	70.25	PASS	AC=1;AF=0.012;AN=84;BaseQRankSum=-0.475;DP=399;Dels=0.00;ExcessHet=3.0103;FS=0.000;HaplotypeScore=0.7178;InbreedingCoeff=-0.0331;MLEAC=1;MLEAF=0.012;MQ=58.72;MQ0=0;MQRankSum=0.068;POSITIVE_TRAIN_SITE;QD=11.71;ReadPosRankSum=0.324;SOR=0.000;VQSLOD=4.02;culprit=MQRankSum;SNPEFF_EFFECT=UPSTREAM;SNPEFF_IMPACT=MODIFIER;SNPEFF_FUNCTIONAL_CLASS=NONE;SNPEFF_CODON_CHANGE=2238;SNPEFF_GENE_NAME=PGSC0003DMG400040152;SNPEFF_TRANSCRIPT_ID=PGSC0003DMT400090581;set=variant11	GT:AD:DP:GQ:PL	0/1:39,1:40:99:1460,0,2566,1674,2698,4372	0/0:40,0:40:99:1460,0,2566,1674,2698,4372	0/0:2,0:2:99:1460,0,2566,1674,2698,4372	0/0:2,0:2:99:1460,0,2566,1674,2698,4372
ST4.03ch02	47307	.	G	T	45.86	PASS	AC=2;AF=0.111;AN=18;BaseQRankSum=-0.996;DP=19;Dels=0.00;ExcessHet=0.1296;FS=0.000;HaplotypeScore=0.0000;MLEAC=1;MLEAF=0.056;MQ=52.57;MQ0=0;MQRankSum=2.192;POSITIVE_TRAIN_SITE;QD=22.93;ReadPosRankSum=-2.325;SOR=0.027;VQSLOD=2.90;culprit=ReadPosRankSum;SNPEFF_EFFECT=UPSTREAM;SNPEFF_IMPACT=MODIFIER;SNPEFF_FUNCTIONAL_CLASS=NONE;SNPEFF_CODON_CHANGE=2351;SNPEFF_GENE_NAME=PGSC0003DMG400040152;SNPEFF_TRANSCRIPT_ID=PGSC0003DMT400090581;set=variant11	GT:AD:DP:GQ:PL	0/1:8,2:10:99:1460,0,2566,1674,2698,4372	0/0:6,0:6:99:1460,0,2566,1674,2698,4372	./.	0/0:2,0:2:99:1460,0,2566,1674,2698,4372
ST4.03ch02	47533	.	G	A	500.77	PASS	AC=17;AF=0.944;AN=18;BaseQRankSum=1.240;DP=14;Dels=0.00;ExcessHet=3.0103;FS=0.000;HaplotypeScore=0.0000;MLEAC=17;MLEAF=0.944;MQ=60.00;MQ0=0;MQRankSum=0.000;QD=32.38;ReadPosRankSum=0.992;SOR=3.912;VQSLOD=2.76;culprit=ReadPosRankSum;SNPEFF_EFFECT=UPSTREAM;SNPEFF_IMPACT=MODIFIER;SNPEFF_FUNCTIONAL_CLASS=NONE;SNPEFF_CODON_CHANGE=2577;SNPEFF_GENE_NAME=PGSC0003DMG400040152;SNPEFF_TRANSCRIPT_ID=PGSC0003DMT400090581;set=variant11	GT:AD:DP:GQ:PL	0/1:1,7:8:99:1460,0,2566,1674,2698,4372	1/1:0,10:10:99:1460,0,2566,1674,2698,4372	./.	./.
ST4.03ch02	48009	.	T	C	574.78	PASS	AC=29;AF=0.906;AN=32;BaseQRankSum=-0.057;DP=1305;Dels=0.00;ExcessHet=0.2154;FS=0.000;HaplotypeScore=1.3647;InbreedingCoeff=0.0545;MLEAC=29;MLEAF=0.906;MQ=7.44;MQ0=950;MQRankSum=-3.425;POSITIVE_TRAIN_SITE;QD=0.90;ReadPosRankSum=2.683;SOR=8.509;VQSLOD=2.94;culprit=ReadPosRankSum;SNPEFF_EFFECT=UPSTREAM;SNPEFF_IMPACT=MODIFIER;SNPEFF_FUNCTIONAL_CLASS=NONE;SNPEFF_CODON_CHANGE=3053;SNPEFF_GENE_NAME=PGSC0003DMG400040152;SNPEFF_TRANSCRIPT_ID=PGSC0003DMT400090581;set=variant11	GT:AD:DP:GQ:PL	0/1:2,16:18:99:1460,0,2566,1674,2698,4372	1/1:0,10:10:99:1460,0,2566,1674,2698,4372	1/1:0,2:2:99:1460,0,2566,1674,2698,4372	0/1:1,1:2:99:1460,0,2566,1674,2698,4372
ST4.03ch02	48043	.	T	C	572.13	PASS	AC=27;AF=0.900;AN=30;BaseQRankSum=0.451;DP=1021;Dels=0.00;ExcessHet=0.2307;FS=0.000;HaplotypeScore=1.2297;InbreedingCoeff=0.0683;MLEAC=27;MLEAF=0.900;MQ=5.69;MQ0=950;MQRankSum=-2.821;POSITIVE_TRAIN_SITE;QD=1.16;ReadPosRankSum=0.284;SOR=4.047;VQSLOD=3.82;culprit=MQRankSum;SNPEFF_EFFECT=UPSTREAM;SNPEFF_IMPACT=MODIFIER;SNPEFF_FUNCTIONAL_CLASS=NONE;SNPEFF_CODON_CHANGE=3087;SNPEFF_GENE_NAME=PGSC0003DMG400040152;SNPEFF_TRANSCRIPT_ID=PGSC0003DMT400090581;set=variant11	GT:AD:DP:GQ:PL	0/1:2,14:16:99:1460,0,2566,1674,2698,4372	1/1:0,10:10:99:1460,0,2566,1674,2698,4372	1/1:0,2:2:99:1460,0,2566,1674,2698,4372	0/1:1,1:2:99:1460,0,2566,1674,2698,4372
ST4.03ch02	48048	.	A	T	41.43	PASS	AC=3;AF=0.083;AN=36;BaseQRankSum=0.190;DP=1023;Dels=0.00;ExcessHet=3.3995;FS=0.000;HaplotypeScore=1.3430;InbreedingCoeff=-0.2390;MLEAC=4;MLEAF=0.111;MQ=5.96;MQ0=951;MQRankSum=1.303;QD=1.43;ReadPosRankSum=-0.922;SOR=0.015;VQSLOD=2.50;culprit=ReadPosRankSum;SNPEFF_EFFECT=UPSTREAM;SNPEFF_IMPACT=MODIFIER;SNPEFF_FUNCTIONAL_CLASS=NONE;SNPEFF_CODON_CHANGE=3092;SNPEFF_GENE_NAME=PGSC0003DMG400040152;SNPEFF_TRANSCRIPT_ID=PGSC0003DMT400090581;set=variant11	GT:AD:DP:GQ:PL	0/0:20,0:20:99:1460,0,2566,1674,2698,4372	0/1:10,2:12:99:1460,0,2566,1674,2698,4372	0/0:2,0:2:99:1460,0,2566,1674,2698,4372	0/1:1,1:2:99:1460,0,2566,1674,2698,4372
ST4.03ch02	48054	.	C	T	43.51	PASS	AC=3;AF=0.094;AN=32;BaseQRankSum=0.596;DP=1022;Dels=0.00;ExcessHet=3.4523;FS=0.000;HaplotypeScore=0.4097;InbreedingCoeff=-0.2633;MLEAC=4;MLEAF=0.125;MQ=5.97;MQ0=951;MQRankSum=1.210;QD=1.50;ReadPosRankSum=-0.271;SOR=0.016;VQSLOD=2.62;culprit=MQRankSum;SNPEFF_EFFECT=UPSTREAM;SNPEFF_IMPACT=MODIFIER;SNPEFF_FUNCTIONAL_CLASS=NONE;SNPEFF_CODON_CHANGE=3098;SNPEFF_GENE_NAME=PGSC0003DMG400040152;SNPEFF_TRANSCRIPT_ID=PGSC0003DMT400090581;set=variant11	GT:AD:DP:GQ:PL	0/0:18,0:18:99:1460,0,2566,1674,2698,4372	0/1:8,2:10:99:1460,0,2566,1674,2698,4372	0/0:2,0:2:99:1460,0,2566,1674,2698,4372	0/1:1,1:2:99:1460,0,2566,1674,2698,4372
ST4.03ch02	48066	.	A	G	560.25	PASS	AC=30;AF=0.938;AN=32;BaseQRankSum=-0.038;DP=1021;Dels=0.00;ExcessHet=3.1527;FS=0.000;HaplotypeScore=0.2300;InbreedingCoeff=-0.2196;MLEAC=29;MLEAF=0.906;MQ=5.97;MQ0=950;MQRankSum=-0.317;POSITIVE_TRAIN_SITE;QD=1.06;ReadPosRankSum=-0.368;SOR=2.551;VQSLOD=4.04;culprit=ReadPosRankSum;SNPEFF_EFFECT=UPSTREAM;SNPEFF_IMPACT=MODIFIER;SNPEFF_FUNCTIONAL_CLASS=NONE;SNPEFF_CODON_CHANGE=3110;SNPEFF_GENE_NAME=PGSC0003DMG400040152;SNPEFF_TRANSCRIPT_ID=PGSC0003DMT400090581;set=variant11	GT:AD:DP:GQ:PL	0/1:1,17:18:99:1460,0,2566,1674,2698,4372	1/1:0,10:10:99:1460,0,2566,1674,2698,4372	1/1:0,2:2:99:1460,0,2566,1674,2698,4372	0/1:1,1:2:99:1460,0,2566,1674,2698,4372
ST4.03ch02	48077	.	A	T	42.82	PASS	AC=3;AF=0.088;AN=34;BaseQRankSum=1.708;DP=1021;Dels=0.00;ExcessHet=3.4242;FS=0.000;HaplotypeScore=0.2165;InbreedingCoeff=-0.2575;MLEAC=4;MLEAF=0.118;MQ=5.97;MQ0=950;MQRankSum=1.121;QD=1.48;ReadPosRankSum=1.466;SOR=0.016;VQSLOD=2.43;culprit=ReadPosRankSum;SNPEFF_EFFECT=UPSTREAM;SNPEFF_IMPACT=MODIFIER;SNPEFF_FUNCTIONAL_CLASS=NONE;SNPEFF_CODON_CHANGE=3121;SNPEFF_GENE_NAME=PGSC0003DMG400040152;SNPEFF_TRANSCRIPT_ID=PGSC0003DMT400090581;set=variant11	GT:AD:DP:GQ:PL	0/0:20,0:20:99:1460,0,2566,1674,2698,4372	0/1:8,2:10:99:1460,0,2566,1674,2698,4372	0/0:2,0:2:99:1460,0,2566,1674,2698,4372	0/1:1,1:2:99:1460,0,2566,1674,2698,4372
ST4.03ch02	48217	.	C	T	670.65	PASS	AC=39;AF=0.929;AN=42;BaseQRankSum=-0.758;DP=1313;Dels=0.00;ExcessHet=0.1619;FS=0.000;HaplotypeScore=1.3481;InbreedingCoeff=-0.0162;MLEAC=39;MLEAF=0.929;MQ=9.05;MQ0=22;MQRankSum=-3.444;POSITIVE_TRAIN_SITE;QD=0.95;ReadPosRankSum=-1.481;SOR=10.427;VQSLOD=3.35;culprit=ReadPosRankSum;SNPEFF_EFFECT=UPSTREAM;SNPEFF_IMPACT=MODIFIER;SNPEFF_FUNCTIONAL_CLASS=NONE;SNPEFF_CODON_CHANGE=3261;SNPEFF_GENE_NAME=PGSC0003DMG400040152;SNPEFF_TRANSCRIPT_ID=PGSC0003DMT400090581;set=variant11	GT:AD:DP:GQ:PL	0/1:2,18:20:99:1460,0,2566,1674,2698,4372	1/1:0,18:18:99:1460,0,2566,1674,2698,4372	1/1:0,2:2:99:1460,0,2566,1674,2698,4372	0/1:1,1:2:99:1460,0,2566,1674,2698,4372
ST4.03ch02	48281	.	G	A,T	460.09	PASS	AC=20,7;AF=0.714,0.250;AN=28;BaseQRankSum=0.692;DP=1290;Dels=0.00;ExcessHet=3.0103;FS=0.000;HaplotypeScore=0.4902;InbreedingCoeff=0.0528;MLEAC=16,5;MLEAF=0.571,0.179;MQ=8.76;MQ0=21;MQRankSum=-2.444;POSITIVE_TRAIN_SITE;QD=0.93;ReadPosRankSum=1.508;SOR=11.516;VQSLOD=3.70;culprit=ReadPosRankSum;SNPEFF_EFFECT=UPSTREAM;SNPEFF_IMPACT=MODIFIER;SNPEFF_FUNCTIONAL_CLASS=NONE;SNPEFF_CODON_CHANGE=3325;SNPEFF_GENE_NAME=PGSC0003DMG400040152;SNPEFF_TRANSCRIPT_ID=PGSC0003DMT400090581;set=variant11	GT:AD:DP:GQ:PL	0/1:1,11:12:99:1460,0,2566,1674,2698,4372	1/1:0,6:6:99:1460,0,2566,1674,2698,4372	1/1:0,2:2:99:1460,0,2566,1674,2698,4372	./.
ST4.03ch02	48288	.	C	A	500.68	PASS	AC=29;AF=0.967;AN=30;BaseQRankSum=1.616;DP=1289;Dels=0.00;ExcessHet=3.0103;FS=0.000;HaplotypeScore=1.3805;InbreedingCoeff=-0.1933;MLEAC=29;MLEAF=0.967;MQ=8.75;MQ0=21;MQRankSum=-2.445;POSITIVE_TRAIN_SITE;QD=0.97;ReadPosRankSum=-2.406;SOR=11.515;VQSLOD=3.19;culprit=ReadPosRankSum;SNPEFF_EFFECT=UPSTREAM;SNPEFF_IMPACT=MODIFIER;SNPEFF_FUNCTIONAL_CLASS=NONE;SNPEFF_CODON_CHANGE=3332;SNPEFF_GENE_NAME=PGSC0003DMG400040152;SNPEFF_TRANSCRIPT_ID=PGSC0003DMT400090581;set=variant11	GT:AD:DP:GQ:PL	0/1:1,17:18:99:1460,0,2566,1674,2698,4372	1/1:0,10:10:99:1460,0,2566,1674,2698,4372	1/1:0,2:2:99:1460,0,2566,1674,2698,4372	./.
ST4.03ch02	50290	.	A	C	54.19	PASS	AC=5;AF=0.625;AN=8;BaseQRankSum=0.358;DP=6;Dels=0.00;ExcessHet=1.0474;FS=0.000;HaplotypeScore=1.1839;MLEAC=5;MLEAF=0.625;MQ=27.30;MQ0=0;MQRankSum=0.358;POSITIVE_TRAIN_SITE;QD=13.55;ReadPosRankSum=0.358;SOR=0.693;VQSLOD=3.98;culprit=MQRankSum;SNPEFF_EFFECT=INTERGENIC;SNPEFF_IMPACT=MODIFIER;SNPEFF_FUNCTIONAL_CLASS=NONE;set=variant11	GT:AD:DP:GQ:PL	1/1:0,2:2:99:1460,0,2566,1674,2698,4372	0/1:1,3:4:99:1460,0,2566,1674,2698,4372	0/0:2,0:2:99:1460,0,2566,1674,2698,4372	./.
ST4.03ch02	50401	.	T	A	2996.98	PASS	AC=37;AF=0.974;AN=38;BaseQRankSum=0.471;DP=93;Dels=0.00;ExcessHet=3.0103;FS=0.000;HaplotypeScore=0.2055;InbreedingCoeff=-0.0953;MLEAC=37;MLEAF=0.974;MQ=53.55;MQ0=16;MQRankSum=2.385;POSITIVE_TRAIN_SITE;QD=29.31;ReadPosRankSum=-0.827;SOR=5.865;VQSLOD=3.35;culprit=ReadPosRankSum;SNPEFF_EFFECT=INTERGENIC;SNPEFF_IMPACT=MODIFIER;SNPEFF_FUNCTIONAL_CLASS=NONE;set=variant11	GT:AD:DP:GQ:PL	1/1:0,18:18:99:1460,0,2566,1674,2698,4372	0/1:1,17:18:99:1460,0,2566,1674,2698,4372	./.	1/1:0,2:2:99:1460,0,2566,1674,2698,4372
ST4.03ch02	52015	.	A	G	134.58	PASS	AC=6;AF=0.375;AN=16;BaseQRankSum=-1.453;DP=10;Dels=0.00;ExcessHet=0.0152;FS=0.000;HaplotypeScore=0.0000;MLEAC=7;MLEAF=0.438;MQ=54.37;MQ0=0;MQRankSum=-1.268;QD=33.65;ReadPosRankSum=-1.668;SOR=0.693;VQSLOD=2.52;culprit=ReadPosRankSum;SNPEFF_EFFECT=INTERGENIC;SNPEFF_IMPACT=MODIFIER;SNPEFF_FUNCTIONAL_CLASS=NONE;set=variant11	GT:AD:DP:GQ:PL	0/0:4,0:4:99:1460,0,2566,1674,2698,4372	0/1:6,2:8:99:1460,0,2566,1674,2698,4372	1/1:0,2:2:99:1460,0,2566,1674,2698,4372	1/1:0,2:2:99:1460,0,2566,1674,2698,4372
ST4.03ch02	52593	.	T	A	10096.42	PASS	AC=57;AF=0.983;AN=58;BaseQRankSum=0.536;DP=301;Dels=0.00;ExcessHet=3.0103;FS=0.000;HaplotypeScore=0.1032;InbreedingCoeff=-0.0369;MLEAC=58;MLEAF=1.00;MQ=30.70;MQ0=1;MQRankSum=-0.078;QD=33.65;ReadPosRankSum=2.433;SOR=9.204;VQSLOD=2.24;culprit=ReadPosRankSum;SNPEFF_EFFECT=INTERGENIC;SNPEFF_IMPACT=MODIFIER;SNPEFF_FUNCTIONAL_CLASS=NONE;set=variant11	GT:AD:DP:GQ:PL	0/1:1,23:24:99:1460,0,2566,1674,2698,4372	1/1:0,32:32:99:1460,0,2566,1674,2698,4372	./.	1/1:0,2:2:99:1460,0,2566,1674,2698,4372
ST4.03ch02	53601	.	C	G	138.11	PASS	AC=6;AF=0.750;AN=8;BaseQRankSum=-0.731;DP=5;Dels=0.00;ExcessHet=0.3218;FS=0.000;HaplotypeScore=0.0000;MLEAC=6;MLEAF=0.750;MQ=60.00;MQ0=0;MQRankSum=-0.731;POSITIVE_TRAIN_SITE;QD=29.13;ReadPosRankSum=-0.731;SOR=0.223;VQSLOD=4.00;culprit=ReadPosRankSum;SNPEFF_EFFECT=INTERGENIC;SNPEFF_IMPACT=MODIFIER;SNPEFF_FUNCTIONAL_CLASS=NONE;set=variant11	GT:AD:DP:GQ:PL	1/1:0,2:2:99:1460,0,2566,1674,2698,4372	0/1:2,2:4:99:1460,0,2566,1674,2698,4372	1/1:0,2:2:99:1460,0,2566,1674,2698,4372	./.
ST4.03ch02	53816	.	G	C	388.91	PASS	AC=16;AF=0.889;AN=18;BaseQRankSum=-1.448;DP=12;Dels=0.00;ExcessHet=0.1296;FS=0.000;HaplotypeScore=0.1018;MLEAC=17;MLEAF=0.944;MQ=55.90;MQ0=0;MQRankSum=-1.448;POSITIVE_TRAIN_SITE;QD=31.35;ReadPosRankSum=1.159;SOR=2.147;VQSLOD=3.93;culprit=ReadPosRankSum;SNPEFF_EFFECT=INTERGENIC;SNPEFF_IMPACT=MODIFIER;SNPEFF_FUNCTIONAL_CLASS=NONE;set=variant11	GT:AD:DP:GQ:PL	0/1:2,2:4:99:1460,0,2566,1674,2698,4372	1/1:0,10:10:99:1460,0,2566,1674,2698,4372	1/1:0,2:2:99:1460,0,2566,1674,2698,4372	1/1:0,2:2:99:1460,0,2566,1674,2698,4372
ST4.03ch02	55019	.	G	A	868.59	PASS	AC=27;AF=0.964;AN=28;BaseQRankSum=1.220;DP=29;Dels=0.00;ExcessHet=3.0103;FS=0.000;HaplotypeScore=0.2017;InbreedingCoeff=-0.1874;MLEAC=27;MLEAF=0.964;MQ=34.85;MQ0=0;MQRankSum=1.348;POSITIVE_TRAIN_SITE;QD=33.05;ReadPosRankSum=1.091;SOR=5.353;VQSLOD=3.66;culprit=MQRankSum;SNPEFF_EFFECT=INTERGENIC;SNPEFF_IMPACT=MODIFIER;SNPEFF_FUNCTIONAL_CLASS=NONE;set=variant11	GT:AD:DP:GQ:PL	1/1:0,10:10:99:1460,0,2566,1674,2698,4372	0/1:1,15:16:99:1460,0,2566,1674,2698,4372	1/1:0,2:2:99:1460,0,2566,1674,2698,4372	./.
ST4.03ch02	55131	.	G	A	277.67	PASS	AC=4;AF=0.400;AN=10;BaseQRankSum=0.903;DP=46;Dels=0.00;ExcessHet=1.7609;FS=2.585;HaplotypeScore=1.3575;MLEAC=4;MLEAF=0.400;MQ=22.96;MQ0=6;MQRankSum=4.074;POSITIVE_TRAIN_SITE;QD=15.43;ReadPosRankSum=-2.171;SOR=2.160;VQSLOD=2.23;culprit=ReadPosRankSum;SNPEFF_EFFECT=INTERGENIC;SNPEFF_IMPACT=MODIFIER;SNPEFF_FUNCTIONAL_CLASS=NONE;set=variant11	GT:AD:DP:GQ:PL	0/1:3,3:6:99:1460,0,2566,1674,2698,4372	0/0:2,0:2:99:1460,0,2566,1674,2698,4372	0/1:1,1:2:99:1460,0,2566,1674,2698,4372	./.
ST4.03ch02	55133	.	C	T	277.67	PASS	AC=4;AF=0.400;AN=10;BaseQRankSum=0.561;DP=46;Dels=0.00;ExcessHet=1.7609;FS=2.585;HaplotypeScore=1.3575;MLEAC=4;MLEAF=0.400;MQ=22.96;MQ0=6;MQRankSum=4.074;POSITIVE_TRAIN_SITE;QD=15.43;ReadPosRankSum=-2.171;SOR=2.160;VQSLOD=2.23;culprit=ReadPosRankSum;SNPEFF_EFFECT=INTERGENIC;SNPEFF_IMPACT=MODIFIER;SNPEFF_FUNCTIONAL_CLASS=NONE;set=variant11	GT:AD:DP:GQ:PL	0/1:3,3:6:99:1460,0,2566,1674,2698,4372	0/0:2,0:2:99:1460,0,2566,1674,2698,4372	0/1:1,1:2:99:1460,0,2566,1674,2698,4372	./.
ST4.03ch02	55134	.	A	G	277.67	PASS	AC=4;AF=0.400;AN=10;BaseQRankSum=2.134;DP=47;Dels=0.00;ExcessHet=1.7609;FS=5.014;HaplotypeScore=0.7976;MLEAC=4;MLEAF=0.400;MQ=23.81;MQ0=6;MQRankSum=3.728;POSITIVE_TRAIN_SITE;QD=14.61;ReadPosRankSum=-1.899;SOR=2.371;VQSLOD=2.46;culprit=ReadPosRankSum;SNPEFF_EFFECT=INTERGENIC;SNPEFF_IMPACT=MODIFIER;SNPEFF_FUNCTIONAL_CLASS=NONE;set=variant11	GT:AD:DP:GQ:PL	0/1:3,3:6:99:1460,0,2566,1674,2698,4372	0/0:2,0:2:99:1460,0,2566,1674,2698,4372	0/1:1,1:2:99:1460,0,2566,1674,2698,4372	./.
ST4.03ch02	55136	.	T	A	76.68	PASS	AC=6;AF=0.600;AN=10;BaseQRankSum=-1.888;DP=54;Dels=0.00;ExcessHet=1.7609;FS=3.233;HaplotypeScore=0.7976;MLEAC=6;MLEAF=0.600;MQ=28.12;MQ0=6;MQRankSum=-0.733;POSITIVE_TRAIN_SITE;QD=32.63;ReadPosRankSum=-1.799;SOR=3.894;VQSLOD=3.67;culprit=ReadPosRankSum;SNPEFF_EFFECT=INTERGENIC;SNPEFF_IMPACT=MODIFIER;SNPEFF_FUNCTIONAL_CLASS=NONE;set=variant11	GT:AD:DP:GQ:PL	0/1:3,3:6:99:1460,0,2566,1674,2698,4372	1/1:0,2:2:99:1460,0,2566,1674,2698,4372	0/1:1,1:2:99:1460,0,2566,1674,2698,4372	./.
ST4.03ch02	55148	.	C	A	82.71	PASS	AC=6;AF=0.600;AN=10;BaseQRankSum=-0.672;DP=26;Dels=0.00;ExcessHet=1.7609;FS=3.233;HaplotypeScore=0.3663;MLEAC=6;MLEAF=0.600;MQ=39.32;MQ0=4;MQRankSum=-2.732;POSITIVE_TRAIN_SITE;QD=4.35;ReadPosRankSum=0.045;SOR=3.407;VQSLOD=3.85;culprit=MQRankSum;SNPEFF_EFFECT=INTERGENIC;SNPEFF_IMPACT=MODIFIER;SNPEFF_FUNCTIONAL_CLASS=NONE;set=variant11	GT:AD:DP:GQ:PL	0/1:3,3:6:99:1460,0,2566,1674,2698,4372	1/1:0,2:2:99:1460,0,2566,1674,2698,4372	0/1:1,1:2:99:1460,0,2566,1674,2698,4372	./.
ST4.03ch02	55159	.	G	A	86.68	PASS	AC=6;AF=0.600;AN=10;BaseQRankSum=-1.364;DP=27;Dels=0.00;ExcessHet=1.7609;FS=3.233;HaplotypeScore=0.3663;MLEAC=6;MLEAF=0.600;MQ=38.59;MQ0=4;MQRankSum=-3.575;POSITIVE_TRAIN_SITE;QD=7.22;ReadPosRankSum=-0.627;SOR=4.174;VQSLOD=3.54;culprit=MQRankSum;SNPEFF_EFFECT=INTERGENIC;SNPEFF_IMPACT=MODIFIER;SNPEFF_FUNCTIONAL_CLASS=NONE;set=variant11	GT:AD:DP:GQ:PL	0/1:3,3:6:99:1460,0,2566,1674,2698,4372	1/1:0,2:2:99:1460,0,2566,1674,2698,4372	0/1:1,1:2:99:1460,0,2566,1674,2698,4372	./.
ST4.03ch02	55167	.	T	C	92.67	PASS	AC=6;AF=0.600;AN=10;BaseQRankSum=0.258;DP=27;Dels=0.00;ExcessHet=1.7609;FS=3.233;HaplotypeScore=0.0000;MLEAC=6;MLEAF=0.600;MQ=38.59;MQ0=4;MQRankSum=-3.575;POSITIVE_TRAIN_SITE;QD=7.72;ReadPosRankSum=1.954;SOR=4.174;VQSLOD=3.24;culprit=ReadPosRankSum;SNPEFF_EFFECT=INTERGENIC;SNPEFF_IMPACT=MODIFIER;SNPEFF_FUNCTIONAL_CLASS=NONE;set=variant11	GT:AD:DP:GQ:PL	0/1:3,3:6:99:1460,0,2566,1674,2698,4372	1/1:0,2:2:99:1460,0,2566,1674,2698,4372	0/1:1,1:2:99:1460,0,2566,1674,2698,4372	./.
ST4.03ch02	55176	.	C	T	63.18	PASS	AC=5;AF=0.500;AN=10;BaseQRankSum=0.037;DP=27;Dels=0.00;ExcessHet=0.5505;FS=0.000;HaplotypeScore=0.0000;MLEAC=4;MLEAF=0.400;MQ=38.59;MQ0=4;MQRankSum=-3.575;POSITIVE_TRAIN_SITE;QD=31.59;ReadPosRankSum=2.322;SOR=4.174;VQSLOD=3.08;culprit=ReadPosRankSum;SNPEFF_EFFECT=INTERGENIC;SNPEFF_IMPACT=MODIFIER;SNPEFF_FUNCTIONAL_CLASS=NONE;set=variant11	GT:AD:DP:GQ:PL	0/1:3,3:6:99:1460,0,2566,1674,2698,4372	1/1:0,2:2:99:1460,0,2566,1674,2698,4372	0/0:2,0:2:99:1460,0,2566,1674,2698,4372	./.
ST4.03ch02	55180	.	G	A	277.67	PASS	AC=4;AF=0.400;AN=10;BaseQRankSum=2.475;DP=19;Dels=0.00;ExcessHet=1.7609;FS=0.000;HaplotypeScore=0.0000;MLEAC=4;MLEAF=0.400;MQ=35.33;MQ0=4;MQRankSum=3.165;POSITIVE_TRAIN_SITE;QD=27.77;ReadPosRankSum=-2.007;SOR=0.818;VQSLOD=2.67;culprit=ReadPosRankSum;SNPEFF_EFFECT=INTERGENIC;SNPEFF_IMPACT=MODIFIER;SNPEFF_FUNCTIONAL_CLASS=NONE;set=variant11	GT:AD:DP:GQ:PL	0/1:3,3:6:99:1460,0,2566,1674,2698,4372	0/0:2,0:2:99:1460,0,2566,1674,2698,4372	0/1:1,1:2:99:1460,0,2566,1674,2698,4372	./.
ST4.03ch02	55183	.	G	A	90.67	PASS	AC=6;AF=0.600;AN=10;BaseQRankSum=-0.710;DP=19;Dels=0.00;ExcessHet=1.7609;FS=0.000;HaplotypeScore=0.0000;MLEAC=6;MLEAF=0.600;MQ=35.33;MQ0=4;MQRankSum=-3.163;POSITIVE_TRAIN_SITE;QD=11.33;ReadPosRankSum=-3.163;SOR=0.582;VQSLOD=2.57;culprit=ReadPosRankSum;SNPEFF_EFFECT=INTERGENIC;SNPEFF_IMPACT=MODIFIER;SNPEFF_FUNCTIONAL_CLASS=NONE;set=variant11	GT:AD:DP:GQ:PL	0/1:3,3:6:99:1460,0,2566,1674,2698,4372	1/1:0,2:2:99:1460,0,2566,1674,2698,4372	0/1:1,1:2:99:1460,0,2566,1674,2698,4372	./.
ST4.03ch02	55184	.	T	C	86.68	PASS	AC=6;AF=0.600;AN=10;BaseQRankSum=0.323;DP=19;Dels=0.00;ExcessHet=1.7609;FS=0.000;HaplotypeScore=0.0000;MLEAC=6;MLEAF=0.600;MQ=35.33;MQ0=4;MQRankSum=-3.163;POSITIVE_TRAIN_SITE;QD=10.84;ReadPosRankSum=-3.163;SOR=0.582;VQSLOD=2.57;culprit=ReadPosRankSum;SNPEFF_EFFECT=INTERGENIC;SNPEFF_IMPACT=MODIFIER;SNPEFF_FUNCTIONAL_CLASS=NONE;set=variant11	GT:AD:DP:GQ:PL	0/1:3,3:6:99:1460,0,2566,1674,2698,4372	1/1:0,2:2:99:1460,0,2566,1674,2698,4372	0/1:1,1:2:99:1460,0,2566,1674,2698,4372	./.
ST4.03ch02	55185	.	G	T	254.28	PASS	AC=4;AF=0.118;AN=34;BaseQRankSum=0.323;DP=41;Dels=0.00;ExcessHet=0.4139;FS=0.000;HaplotypeScore=0.0000;InbreedingCoeff=-0.0545;MLEAC=4;MLEAF=0.118;MQ=37.19;MQ0=4;MQRankSum=3.634;POSITIVE_TRAIN_SITE;QD=19.56;ReadPosRankSum=4.243;SOR=0.086;VQSLOD=1.73;culprit=ReadPosRankSum;SNPEFF_EFFECT=INTERGENIC;SNPEFF_IMPACT=MODIFIER;SNPEFF_FUNCTIONAL_CLASS=NONE;set=variant11	GT:AD:DP:GQ:PL	0/1:11,3:14:99:1460,0,2566,1674,2698,4372	0/0:18,0:18:99:1460,0,2566,1674,2698,4372	0/1:1,1:2:99:1460,0,2566,1674,2698,4372	./.
ST4.03ch02	55186	.	C	T	254.28	PASS	AC=4;AF=0.118;AN=34;BaseQRankSum=1.884;DP=41;Dels=0.00;ExcessHet=0.4139;FS=0.000;HaplotypeScore=0.0000;InbreedingCoeff=-0.0540;MLEAC=4;MLEAF=0.118;MQ=37.19;MQ0=4;MQRankSum=3.634;POSITIVE_TRAIN_SITE;QD=19.56;ReadPosRankSum=4.243;SOR=0.086;VQSLOD=1.73;culprit=ReadPosRankSum;SNPEFF_EFFECT=INTERGENIC;SNPEFF_IMPACT=MODIFIER;SNPEFF_FUNCTIONAL_CLASS=NONE;set=variant11	GT:AD:DP:GQ:PL	0/1:11,3:14:99:1460,0,2566,1674,2698,4372	0/0:18,0:18:99:1460,0,2566,1674,2698,4372	0/1:1,1:2:99:1460,0,2566,1674,2698,4372	./.
ST4.03ch02	55191	.	T	A	251.28	PASS	AC=4;AF=0.118;AN=34;BaseQRankSum=0.448;DP=67;Dels=0.00;ExcessHet=0.4139;FS=0.000;HaplotypeScore=2.0143;InbreedingCoeff=-0.0543;MLEAC=4;MLEAF=0.118;MQ=29.71;MQ0=6;MQRankSum=4.124;POSITIVE_TRAIN_SITE;QD=11.42;ReadPosRankSum=4.491;SOR=0.027;VQSLOD=1.68;culprit=ReadPosRankSum;SNPEFF_EFFECT=INTERGENIC;SNPEFF_IMPACT=MODIFIER;SNPEFF_FUNCTIONAL_CLASS=NONE;set=variant11	GT:AD:DP:GQ:PL	0/1:11,3:14:99:1460,0,2566,1674,2698,4372	0/0:18,0:18:99:1460,0,2566,1674,2698,4372	0/1:1,1:2:99:1460,0,2566,1674,2698,4372	./.
ST4.03ch02	55195	.	C	T	911.67	PASS	AC=30;AF=0.882;AN=34;BaseQRankSum=-1.892;DP=67;Dels=0.00;ExcessHet=0.4139;FS=0.000;HaplotypeScore=2.0143;InbreedingCoeff=-0.0638;MLEAC=30;MLEAF=0.882;MQ=29.71;MQ0=6;MQRankSum=2.482;POSITIVE_TRAIN_SITE;QD=22.24;ReadPosRankSum=3.025;SOR=0.602;VQSLOD=2.46;culprit=ReadPosRankSum;SNPEFF_EFFECT=INTERGENIC;SNPEFF_IMPACT=MODIFIER;SNPEFF_FUNCTIONAL_CLASS=NONE;set=variant11	GT:AD:DP:GQ:PL	0/1:3,11:14:99:1460,0,2566,1674,2698,4372	1/1:0,18:18:99:1460,0,2566,1674,2698,4372	0/1:1,1:2:99:1460,0,2566,1674,2698,4372	./.
ST4.03ch02	55196	.	T	G	931.28	PASS	AC=30;AF=0.882;AN=34;BaseQRankSum=0.040;DP=67;Dels=0.00;ExcessHet=0.4139;FS=0.000;HaplotypeScore=2.0143;InbreedingCoeff=-0.0545;MLEAC=30;MLEAF=0.882;MQ=29.71;MQ0=6;MQRankSum=2.482;POSITIVE_TRAIN_SITE;QD=22.71;ReadPosRankSum=3.025;SOR=0.602;VQSLOD=2.46;culprit=ReadPosRankSum;SNPEFF_EFFECT=INTERGENIC;SNPEFF_IMPACT=MODIFIER;SNPEFF_FUNCTIONAL_CLASS=NONE;set=variant11	GT:AD:DP:GQ:PL	0/1:3,11:14:99:1460,0,2566,1674,2698,4372	1/1:0,18:18:99:1460,0,2566,1674,2698,4372	0/1:1,1:2:99:1460,0,2566,1674,2698,4372	./.
ST4.03ch02	55208	.	T	C	254.17	PASS	AC=4;AF=0.118;AN=34;BaseQRankSum=-0.665;DP=68;Dels=0.00;ExcessHet=0.4139;FS=0.000;HaplotypeScore=3.0215;InbreedingCoeff=-0.0508;MLEAC=4;MLEAF=0.118;MQ=29.83;MQ0=6;MQRankSum=4.160;POSITIVE_TRAIN_SITE;QD=11.55;ReadPosRankSum=4.318;SOR=0.026;VQSLOD=1.69;culprit=ReadPosRankSum;SNPEFF_EFFECT=INTERGENIC;SNPEFF_IMPACT=MODIFIER;SNPEFF_FUNCTIONAL_CLASS=NONE;set=variant11	GT:AD:DP:GQ:PL	0/1:11,3:14:99:1460,0,2566,1674,2698,4372	0/0:18,0:18:99:1460,0,2566,1674,2698,4372	0/1:1,1:2:99:1460,0,2566,1674,2698,4372	./.
ST4.03ch02	55219	.	A	C	911.56	PASS	AC=30;AF=0.882;AN=34;BaseQRankSum=-0.033;DP=66;Dels=0.00;ExcessHet=0.4139;FS=0.000;HaplotypeScore=3.0215;InbreedingCoeff=-0.0595;MLEAC=30;MLEAF=0.882;MQ=30.04;MQ0=6;MQRankSum=2.788;POSITIVE_TRAIN_SITE;QD=22.79;ReadPosRankSum=3.689;SOR=0.572;VQSLOD=2.02;culprit=ReadPosRankSum;SNPEFF_EFFECT=INTERGENIC;SNPEFF_IMPACT=MODIFIER;SNPEFF_FUNCTIONAL_CLASS=NONE;set=variant11	GT:AD:DP:GQ:PL	0/1:3,11:14:99:1460,0,2566,1674,2698,4372	1/1:0,18:18:99:1460,0,2566,1674,2698,4372	0/1:1,1:2:99:1460,0,2566,1674,2698,4372	./.
ST4.03ch02	55220	.	T	G	924.56	PASS	AC=30;AF=0.882;AN=34;BaseQRankSum=-0.295;DP=66;Dels=0.00;ExcessHet=0.4139;FS=0.000;HaplotypeScore=3.0215;InbreedingCoeff=-0.0600;MLEAC=30;MLEAF=0.882;MQ=30.04;MQ0=6;MQRankSum=2.788;POSITIVE_TRAIN_SITE;QD=23.11;ReadPosRankSum=3.689;SOR=0.572;VQSLOD=2.02;culprit=ReadPosRankSum;SNPEFF_EFFECT=INTERGENIC;SNPEFF_IMPACT=MODIFIER;SNPEFF_FUNCTIONAL_CLASS=NONE;set=variant11	GT:AD:DP:GQ:PL	0/1:3,11:14:99:1460,0,2566,1674,2698,4372	1/1:0,18:18:99:1460,0,2566,1674,2698,4372	0/1:1,1:2:99:1460,0,2566,1674,2698,4372	./.
ST4.03ch02	55221	.	C	T	254.56	PASS	AC=4;AF=0.118;AN=34;BaseQRankSum=0.129;DP=66;Dels=0.00;ExcessHet=0.4139;FS=0.000;HaplotypeScore=3.0215;InbreedingCoeff=-0.0600;MLEAC=4;MLEAF=0.118;MQ=30.04;MQ0=6;MQRankSum=4.133;POSITIVE_TRAIN_SITE;QD=12.12;ReadPosRankSum=-3.571;SOR=0.028;VQSLOD=1.90;culprit=ReadPosRankSum;SNPEFF_EFFECT=INTERGENIC;SNPEFF_IMPACT=MODIFIER;SNPEFF_FUNCTIONAL_CLASS=NONE;set=variant11	GT:AD:DP:GQ:PL	0/1:11,3:14:99:1460,0,2566,1674,2698,4372	0/0:18,0:18:99:1460,0,2566,1674,2698,4372	0/1:1,1:2:99:1460,0,2566,1674,2698,4372	./.
ST4.03ch02	61509	.	C	A	234.64	PASS	AC=9;AF=0.450;AN=20;BaseQRankSum=-0.146;DP=17;Dels=0.00;ExcessHet=0.0327;FS=0.000;HaplotypeScore=0.0916;InbreedingCoeff=0.3011;MLEAC=8;MLEAF=0.400;MQ=60.00;MQ0=0;MQRankSum=1.805;POSITIVE_TRAIN_SITE;QD=30.13;ReadPosRankSum=0.244;SOR=0.425;VQSLOD=3.64;culprit=MQRankSum;SNPEFF_EFFECT=INTERGENIC;SNPEFF_IMPACT=MODIFIER;SNPEFF_FUNCTIONAL_CLASS=NONE;set=variant11	GT:AD:DP:GQ:PL	0/1:2,8:10:99:1460,0,2566,1674,2698,4372	0/0:8,0:8:99:1460,0,2566,1674,2698,4372	./.	0/1:1,1:2:99:1460,0,2566,1674,2698,4372
ST4.03ch02	61548	.	T	C	234.83	PASS	AC=9;AF=0.500;AN=18;BaseQRankSum=0.953;DP=17;Dels=0.00;ExcessHet=0.0566;FS=0.000;HaplotypeScore=0.0000;MLEAC=8;MLEAF=0.444;MQ=60.00;MQ0=0;MQRankSum=0.212;POSITIVE_TRAIN_SITE;QD=34.23;ReadPosRankSum=0.635;SOR=0.593;VQSLOD=3.98;culprit=MQRankSum;SNPEFF_EFFECT=INTERGENIC;SNPEFF_IMPACT=MODIFIER;SNPEFF_FUNCTIONAL_CLASS=NONE;set=variant11	GT:AD:DP:GQ:PL	0/1:2,8:10:99:1460,0,2566,1674,2698,4372	0/0:6,0:6:99:1460,0,2566,1674,2698,4372	./.	0/1:1,1:2:99:1460,0,2566,1674,2698,4372
ST4.03ch02	64568	.	C	A	68.17	PASS	AC=4;AF=0.050;AN=80;BaseQRankSum=0.000;DP=357;Dels=0.00;ExcessHet=3.3510;FS=0.000;HaplotypeScore=0.4306;InbreedingCoeff=-0.0764;MLEAC=3;MLEAF=0.038;MQ=58.60;MQ0=0;MQRankSum=-4.956;POSITIVE_TRAIN_SITE;QD=2.73;ReadPosRankSum=-1.422;SOR=0.001;VQSLOD=2.76;culprit=ReadPosRankSum;SNPEFF_EFFECT=INTERGENIC;SNPEFF_IMPACT=MODIFIER;SNPEFF_FUNCTIONAL_CLASS=NONE;set=variant11	GT:AD:DP:GQ:PL	0/0:40,0:40:99:1460,0,2566,1674,2698,4372	0/1:33,3:36:99:1460,0,2566,1674,2698,4372	0/1:1,1:2:99:1460,0,2566,1674,2698,4372	0/0:2,0:2:99:1460,0,2566,1674,2698,4372
ST4.03ch02	64596	.	C	T	91.89	PASS	AC=5;AF=0.063;AN=80;BaseQRankSum=0.635;DP=359;Dels=0.00;ExcessHet=3.5858;FS=0.000;HaplotypeScore=0.6067;InbreedingCoeff=-0.0899;MLEAC=4;MLEAF=0.050;MQ=58.52;MQ0=1;MQRankSum=-4.735;POSITIVE_TRAIN_SITE;QD=3.68;ReadPosRankSum=-1.459;SOR=0.001;VQSLOD=2.85;culprit=ReadPosRankSum;SNPEFF_EFFECT=INTERGENIC;SNPEFF_IMPACT=MODIFIER;SNPEFF_FUNCTIONAL_CLASS=NONE;set=variant11	GT:AD:DP:GQ:PL	0/0:40,0:40:99:1460,0,2566,1674,2698,4372	0/1:32,4:36:99:1460,0,2566,1674,2698,4372	0/1:1,1:2:99:1460,0,2566,1674,2698,4372	0/0:2,0:2:99:1460,0,2566,1674,2698,4372
ST4.03ch02	64608	.	T	A	189.66	PASS	AC=4;AF=0.050;AN=80;BaseQRankSum=3.122;DP=374;Dels=0.00;ExcessHet=3.3510;FS=94.875;HaplotypeScore=0.4084;InbreedingCoeff=-0.0803;MLEAC=4;MLEAF=0.050;MQ=57.46;MQ0=2;MQRankSum=-6.718;POSITIVE_TRAIN_SITE;QD=4.74;ReadPosRankSum=-1.041;SOR=0.000;VQSLOD=2.05;culprit=ReadPosRankSum;SNPEFF_EFFECT=INTERGENIC;SNPEFF_IMPACT=MODIFIER;SNPEFF_FUNCTIONAL_CLASS=NONE;set=variant11	GT:AD:DP:GQ:PL	0/0:40,0:40:99:1460,0,2566,1674,2698,4372	0/1:33,3:36:99:1460,0,2566,1674,2698,4372	0/1:1,1:2:99:1460,0,2566,1674,2698,4372	0/0:2,0:2:99:1460,0,2566,1674,2698,4372
ST4.03ch02	64612	.	T	C	186.6	PASS	AC=4;AF=0.050;AN=80;BaseQRankSum=1.114;DP=374;Dels=0.00;ExcessHet=3.3510;FS=95.409;HaplotypeScore=0.4313;InbreedingCoeff=-0.0791;MLEAC=4;MLEAF=0.050;MQ=57.46;MQ0=2;MQRankSum=-6.723;POSITIVE_TRAIN_SITE;QD=4.66;ReadPosRankSum=-1.587;SOR=0.000;VQSLOD=1.99;culprit=ReadPosRankSum;SNPEFF_EFFECT=INTERGENIC;SNPEFF_IMPACT=MODIFIER;SNPEFF_FUNCTIONAL_CLASS=NONE;set=variant11	GT:AD:DP:GQ:PL	0/0:40,0:40:99:1460,0,2566,1674,2698,4372	0/1:33,3:36:99:1460,0,2566,1674,2698,4372	0/1:1,1:2:99:1460,0,2566,1674,2698,4372	0/0:2,0:2:99:1460,0,2566,1674,2698,4372
ST4.03ch02	64627	.	C	A	192.75	PASS	AC=4;AF=0.051;AN=78;BaseQRankSum=2.514;DP=381;Dels=0.00;ExcessHet=3.3602;FS=72.989;HaplotypeScore=1.0570;InbreedingCoeff=-0.0762;MLEAC=4;MLEAF=0.051;MQ=56.98;MQ0=2;MQRankSum=-6.696;POSITIVE_TRAIN_SITE;QD=4.70;ReadPosRankSum=0.330;SOR=0.002;VQSLOD=2.14;culprit=MQRankSum;SNPEFF_EFFECT=INTERGENIC;SNPEFF_IMPACT=MODIFIER;SNPEFF_FUNCTIONAL_CLASS=NONE;set=variant11	GT:AD:DP:GQ:PL	0/0:40,0:40:99:1460,0,2566,1674,2698,4372	0/1:31,3:34:99:1460,0,2566,1674,2698,4372	0/1:1,1:2:99:1460,0,2566,1674,2698,4372	0/0:2,0:2:99:1460,0,2566,1674,2698,4372
ST4.03ch02	64639	.	C	T	186.6	PASS	AC=4;AF=0.050;AN=80;BaseQRankSum=1.554;DP=381;Dels=0.00;ExcessHet=3.3510;FS=72.989;HaplotypeScore=1.1271;InbreedingCoeff=-0.0793;MLEAC=4;MLEAF=0.050;MQ=56.98;MQ0=2;MQRankSum=-6.582;POSITIVE_TRAIN_SITE;QD=4.55;ReadPosRankSum=3.721;SOR=0.002;VQSLOD=1.73;culprit=ReadPosRankSum;SNPEFF_EFFECT=INTERGENIC;SNPEFF_IMPACT=MODIFIER;SNPEFF_FUNCTIONAL_CLASS=NONE;set=variant11	GT:AD:DP:GQ:PL	0/0:40,0:40:99:1460,0,2566,1674,2698,4372	0/1:33,3:36:99:1460,0,2566,1674,2698,4372	0/1:1,1:2:99:1460,0,2566,1674,2698,4372	0/0:2,0:2:99:1460,0,2566,1674,2698,4372
ST4.03ch02	64654	.	T	C	193.22	PASS	AC=4;AF=0.050;AN=80;BaseQRankSum=2.434;DP=309;Dels=0.00;ExcessHet=3.3510;FS=88.182;HaplotypeScore=0.4018;InbreedingCoeff=-0.0916;MLEAC=4;MLEAF=0.050;MQ=56.30;MQ0=2;MQRankSum=-7.405;POSITIVE_TRAIN_SITE;QD=5.08;ReadPosRankSum=3.157;SOR=1.022;VQSLOD=1.72;culprit=ReadPosRankSum;SNPEFF_EFFECT=INTERGENIC;SNPEFF_IMPACT=MODIFIER;SNPEFF_FUNCTIONAL_CLASS=NONE;set=variant11	GT:AD:DP:GQ:PL	0/0:40,0:40:99:1460,0,2566,1674,2698,4372	0/1:33,3:36:99:1460,0,2566,1674,2698,4372	0/1:1,1:2:99:1460,0,2566,1674,2698,4372	0/0:2,0:2:99:1460,0,2566,1674,2698,4372
ST4.03ch02	64656	.	G	A	171.05	PASS	AC=6;AF=0.375;AN=16;BaseQRankSum=1.220;DP=28;Dels=0.00;ExcessHet=0.5153;FS=0.000;HaplotypeScore=0.6249;MLEAC=7;MLEAF=0.438;MQ=27.82;MQ0=2;MQRankSum=-0.428;POSITIVE_TRAIN_SITE;QD=21.38;ReadPosRankSum=3.366;SOR=2.621;VQSLOD=2.88;culprit=ReadPosRankSum;SNPEFF_EFFECT=INTERGENIC;SNPEFF_IMPACT=MODIFIER;SNPEFF_FUNCTIONAL_CLASS=NONE;set=variant11	GT:AD:DP:GQ:PL	0/0:4,0:4:99:1460,0,2566,1674,2698,4372	0/1:4,4:8:99:1460,0,2566,1674,2698,4372	1/1:0,2:2:99:1460,0,2566,1674,2698,4372	0/0:2,0:2:99:1460,0,2566,1674,2698,4372
ST4.03ch02	64657	.	C	T	173.18	PASS	AC=6;AF=0.429;AN=14;BaseQRankSum=1.365;DP=27;Dels=0.00;ExcessHet=0.7136;FS=4.771;HaplotypeScore=0.5713;MLEAC=7;MLEAF=0.500;MQ=25.87;MQ0=2;MQRankSum=0.000;POSITIVE_TRAIN_SITE;QD=21.65;ReadPosRankSum=3.165;SOR=3.816;VQSLOD=2.98;culprit=ReadPosRankSum;SNPEFF_EFFECT=INTERGENIC;SNPEFF_IMPACT=MODIFIER;SNPEFF_FUNCTIONAL_CLASS=NONE;set=variant11	GT:AD:DP:GQ:PL	0/0:2,0:2:99:1460,0,2566,1674,2698,4372	0/1:4,4:8:99:1460,0,2566,1674,2698,4372	1/1:0,2:2:99:1460,0,2566,1674,2698,4372	0/0:2,0:2:99:1460,0,2566,1674,2698,4372
ST4.03ch02	64662	.	G	T	188.16	PASS	AC=7;AF=0.700;AN=10;BaseQRankSum=-0.566;DP=25;Dels=0.00;ExcessHet=0.7918;FS=0.000;HaplotypeScore=0.2000;MLEAC=7;MLEAF=0.700;MQ=20.86;MQ0=2;MQRankSum=2.262;POSITIVE_TRAIN_SITE;QD=26.88;ReadPosRankSum=-2.262;SOR=1.112;VQSLOD=2.91;culprit=ReadPosRankSum;SNPEFF_EFFECT=INTERGENIC;SNPEFF_IMPACT=MODIFIER;SNPEFF_FUNCTIONAL_CLASS=NONE;set=variant11	GT:AD:DP:GQ:PL	0/0:2,0:2:99:1460,0,2566,1674,2698,4372	0/1:1,5:6:99:1460,0,2566,1674,2698,4372	1/1:0,2:2:99:1460,0,2566,1674,2698,4372	./.
ST4.03ch02	64672	.	C	T	184.38	PASS	AC=7;AF=0.583;AN=12;BaseQRankSum=0.929;DP=25;Dels=0.00;ExcessHet=0.3421;FS=0.000;HaplotypeScore=0.0000;MLEAC=8;MLEAF=0.667;MQ=20.86;MQ0=2;MQRankSum=1.239;POSITIVE_TRAIN_SITE;QD=26.34;ReadPosRankSum=-1.239;SOR=1.112;VQSLOD=3.62;culprit=ReadPosRankSum;SNPEFF_EFFECT=INTERGENIC;SNPEFF_IMPACT=MODIFIER;SNPEFF_FUNCTIONAL_CLASS=NONE;set=variant11	GT:AD:DP:GQ:PL	0/0:2,0:2:99:1460,0,2566,1674,2698,4372	0/1:1,5:6:99:1460,0,2566,1674,2698,4372	1/1:0,2:2:99:1460,0,2566,1674,2698,4372	0/0:2,0:2:99:1460,0,2566,1674,2698,4372
ST4.03ch02	64674	.	G	A	184.38	PASS	AC=7;AF=0.583;AN=12;BaseQRankSum=0.825;DP=25;Dels=0.00;ExcessHet=0.3421;FS=0.000;HaplotypeScore=0.0000;MLEAC=8;MLEAF=0.667;MQ=20.86;MQ0=2;MQRankSum=1.239;POSITIVE_TRAIN_SITE;QD=26.34;ReadPosRankSum=-1.239;SOR=2.494;VQSLOD=3.62;culprit=ReadPosRankSum;SNPEFF_EFFECT=INTERGENIC;SNPEFF_IMPACT=MODIFIER;SNPEFF_FUNCTIONAL_CLASS=NONE;set=variant11	GT:AD:DP:GQ:PL	0/0:2,0:2:99:1460,0,2566,1674,2698,4372	0/1:1,5:6:99:1460,0,2566,1674,2698,4372	1/1:0,2:2:99:1460,0,2566,1674,2698,4372	0/0:2,0:2:99:1460,0,2566,1674,2698,4372
ST4.03ch02	64695	.	G	A	188.16	PASS	AC=7;AF=0.700;AN=10;BaseQRankSum=0.715;DP=23;Dels=0.00;ExcessHet=0.7918;FS=0.000;HaplotypeScore=0.0000;MLEAC=7;MLEAF=0.700;MQ=17.79;MQ0=1;MQRankSum=2.262;POSITIVE_TRAIN_SITE;QD=26.88;ReadPosRankSum=-2.262;SOR=0.412;VQSLOD=2.91;culprit=ReadPosRankSum;SNPEFF_EFFECT=INTERGENIC;SNPEFF_IMPACT=MODIFIER;SNPEFF_FUNCTIONAL_CLASS=NONE;set=variant11	GT:AD:DP:GQ:PL	0/0:2,0:2:99:1460,0,2566,1674,2698,4372	0/1:1,5:6:99:1460,0,2566,1674,2698,4372	1/1:0,2:2:99:1460,0,2566,1674,2698,4372	./.
ST4.03ch02	72632	.	A	G	87.33	PASS	AC=2;AF=0.091;AN=22;BaseQRankSum=0.905;DP=33;Dels=0.00;ExcessHet=0.1047;FS=6.419;HaplotypeScore=0.0000;InbreedingCoeff=0.2111;MLEAC=2;MLEAF=0.091;MQ=57.94;MQ0=0;MQRankSum=-2.845;POSITIVE_TRAIN_SITE;QD=29.11;ReadPosRankSum=2.004;SOR=3.134;VQSLOD=3.43;culprit=ReadPosRankSum;SNPEFF_EFFECT=SYNONYMOUS_CODING;SNPEFF_IMPACT=LOW;SNPEFF_FUNCTIONAL_CLASS=SILENT;SNPEFF_CODON_CHANGE=ctA/ctG;SNPEFF_AMINO_ACID_CHANGE=L8;SNPEFF_GENE_NAME=PGSC0003DMG400037718;SNPEFF_TRANSCRIPT_ID=PGSC0003DMT400088147;SNPEFF_EXON_ID=1;set=variant11	GT:AD:DP:GQ:PL	0/0:6,0:6:99:1460,0,2566,1674,2698,4372	0/1:10,2:12:99:1460,0,2566,1674,2698,4372	0/0:2,0:2:99:1460,0,2566,1674,2698,4372	0/0:2,0:2:99:1460,0,2566,1674,2698,4372
ST4.03ch02	72735	.	T	C	60.96	PASS	AC=1;AF=0.012;AN=84;BaseQRankSum=0.318;DP=942;Dels=0.00;ExcessHet=3.0103;FS=0.000;HaplotypeScore=0.3549;InbreedingCoeff=-0.0202;MLEAC=1;MLEAF=0.012;MQ=59.95;MQ0=0;MQRankSum=-1.174;POSITIVE_TRAIN_SITE;QD=6.77;ReadPosRankSum=0.141;SOR=0.000;VQSLOD=4.07;culprit=MQRankSum;SNPEFF_EFFECT=NON_SYNONYMOUS_CODING;SNPEFF_IMPACT=MODERATE;SNPEFF_FUNCTIONAL_CLASS=MISSENSE;SNPEFF_CODON_CHANGE=Tgt/Cgt;SNPEFF_AMINO_ACID_CHANGE=C43R;SNPEFF_GENE_NAME=PGSC0003DMG400037718;SNPEFF_TRANSCRIPT_ID=PGSC0003DMT400088147;SNPEFF_EXON_ID=1;set=variant11	GT:AD:DP:GQ:PL	0/0:40,0:40:99:1460,0,2566,1674,2698,4372	0/1:39,1:40:99:1460,0,2566,1674,2698,4372	0/0:2,0:2:99:1460,0,2566,1674,2698,4372	0/0:2,0:2:99:1460,0,2566,1674,2698,4372
ST4.03ch02	72742	.	T	G	60.96	PASS	AC=1;AF=0.012;AN=84;BaseQRankSum=1.238;DP=941;Dels=0.00;ExcessHet=3.0103;FS=0.000;HaplotypeScore=0.5293;InbreedingCoeff=-0.0206;MLEAC=1;MLEAF=0.012;MQ=59.97;MQ0=0;MQRankSum=-0.735;POSITIVE_TRAIN_SITE;QD=6.77;ReadPosRankSum=-0.459;SOR=0.000;VQSLOD=4.04;culprit=ReadPosRankSum;SNPEFF_EFFECT=NON_SYNONYMOUS_CODING;SNPEFF_IMPACT=MODERATE;SNPEFF_FUNCTIONAL_CLASS=MISSENSE;SNPEFF_CODON_CHANGE=aTg/aGg;SNPEFF_AMINO_ACID_CHANGE=M45R;SNPEFF_GENE_NAME=PGSC0003DMG400037718;SNPEFF_TRANSCRIPT_ID=PGSC0003DMT400088147;SNPEFF_EXON_ID=1;set=variant11	GT:AD:DP:GQ:PL	0/0:40,0:40:99:1460,0,2566,1674,2698,4372	0/1:39,1:40:99:1460,0,2566,1674,2698,4372	0/0:2,0:2:99:1460,0,2566,1674,2698,4372	0/0:2,0:2:99:1460,0,2566,1674,2698,4372
ST4.03ch02	72746	.	T	C	63.96	PASS	AC=1;AF=0.012;AN=84;BaseQRankSum=1.491;DP=941;Dels=0.00;ExcessHet=3.0103;FS=0.000;HaplotypeScore=0.7336;InbreedingCoeff=-0.0202;MLEAC=1;MLEAF=0.012;MQ=59.97;MQ0=0;MQRankSum=0.467;POSITIVE_TRAIN_SITE;QD=7.11;ReadPosRankSum=-0.575;SOR=0.000;VQSLOD=3.93;culprit=MQRankSum;SNPEFF_EFFECT=SYNONYMOUS_CODING;SNPEFF_IMPACT=LOW;SNPEFF_FUNCTIONAL_CLASS=SILENT;SNPEFF_CODON_CHANGE=taT/taC;SNPEFF_AMINO_ACID_CHANGE=Y46;SNPEFF_GENE_NAME=PGSC0003DMG400037718;SNPEFF_TRANSCRIPT_ID=PGSC0003DMT400088147;SNPEFF_EXON_ID=1;set=variant11	GT:AD:DP:GQ:PL	0/0:40,0:40:99:1460,0,2566,1674,2698,4372	0/1:39,1:40:99:1460,0,2566,1674,2698,4372	0/0:2,0:2:99:1460,0,2566,1674,2698,4372	0/0:2,0:2:99:1460,0,2566,1674,2698,4372
ST4.03ch02	72754	.	C	T	45.97	PASS	AC=1;AF=0.012;AN=84;BaseQRankSum=0.924;DP=959;Dels=0.00;ExcessHet=3.0103;FS=0.000;HaplotypeScore=0.9834;InbreedingCoeff=-0.0209;MLEAC=1;MLEAF=0.012;MQ=59.97;MQ0=0;MQRankSum=2.362;POSITIVE_TRAIN_SITE;QD=1.59;ReadPosRankSum=0.139;SOR=0.000;VQSLOD=3.45;culprit=MQRankSum;SNPEFF_EFFECT=NON_SYNONYMOUS_CODING;SNPEFF_IMPACT=MODERATE;SNPEFF_FUNCTIONAL_CLASS=MISSENSE;SNPEFF_CODON_CHANGE=cCg/cTg;SNPEFF_AMINO_ACID_CHANGE=P49L;SNPEFF_GENE_NAME=PGSC0003DMG400037718;SNPEFF_TRANSCRIPT_ID=PGSC0003DMT400088147;SNPEFF_EXON_ID=1;set=variant11	GT:AD:DP:GQ:PL	0/0:40,0:40:99:1460,0,2566,1674,2698,4372	0/1:39,1:40:99:1460,0,2566,1674,2698,4372	0/0:2,0:2:99:1460,0,2566,1674,2698,4372	0/0:2,0:2:99:1460,0,2566,1674,2698,4372
ST4.03ch02	72880	.	A	G	56.9	PASS	AC=2;AF=0.024;AN=84;BaseQRankSum=1.530;DP=957;Dels=0.00;ExcessHet=3.0629;FS=0.000;HaplotypeScore=0.4192;InbreedingCoeff=-0.0366;MLEAC=1;MLEAF=0.012;MQ=59.72;MQ0=0;MQRankSum=-6.651;POSITIVE_TRAIN_SITE;QD=5.69;ReadPosRankSum=6.651;SOR=0.000;VQSLOD=1.60;culprit=ReadPosRankSum;SNPEFF_EFFECT=INTRON;SNPEFF_IMPACT=MODIFIER;SNPEFF_FUNCTIONAL_CLASS=NONE;SNPEFF_GENE_NAME=PGSC0003DMG400037718;SNPEFF_TRANSCRIPT_ID=PGSC0003DMT400088147;SNPEFF_EXON_ID=1;set=variant11	GT:AD:DP:GQ:PL	0/0:40,0:40:99:1460,0,2566,1674,2698,4372	0/1:38,2:40:99:1460,0,2566,1674,2698,4372	0/0:2,0:2:99:1460,0,2566,1674,2698,4372	0/0:2,0:2:99:1460,0,2566,1674,2698,4372
ST4.03ch02	72931	.	A	G	122.08	PASS	AC=5;AF=0.060;AN=84;BaseQRankSum=0.434;DP=956;Dels=0.00;ExcessHet=3.5568;FS=0.000;HaplotypeScore=1.0727;InbreedingCoeff=-0.0726;MLEAC=4;MLEAF=0.048;MQ=59.74;MQ0=0;MQRankSum=-3.604;POSITIVE_TRAIN_SITE;QD=1.63;ReadPosRankSum=-3.819;SOR=0.001;VQSLOD=2.13;culprit=ReadPosRankSum;SNPEFF_EFFECT=INTRON;SNPEFF_IMPACT=MODIFIER;SNPEFF_FUNCTIONAL_CLASS=NONE;SNPEFF_GENE_NAME=PGSC0003DMG400037718;SNPEFF_TRANSCRIPT_ID=PGSC0003DMT400088147;SNPEFF_EXON_ID=1;set=variant11	GT:AD:DP:GQ:PL	0/0:40,0:40:99:1460,0,2566,1674,2698,4372	0/1:35,5:40:99:1460,0,2566,1674,2698,4372	0/0:2,0:2:99:1460,0,2566,1674,2698,4372	0/0:2,0:2:99:1460,0,2566,1674,2698,4372
ST4.03ch02	73175	.	G	T	36.15	PASS	AC=1;AF=0.016;AN=64;BaseQRankSum=1.174;DP=113;Dels=0.00;ExcessHet=3.0103;FS=0.000;HaplotypeScore=0.1507;InbreedingCoeff=-0.1141;MLEAC=1;MLEAF=0.016;MQ=51.26;MQ0=0;MQRankSum=0.741;POSITIVE_TRAIN_SITE;QD=9.04;ReadPosRankSum=-0.467;SOR=0.001;VQSLOD=3.89;culprit=MQRankSum;SNPEFF_EFFECT=INTRON;SNPEFF_IMPACT=MODIFIER;SNPEFF_FUNCTIONAL_CLASS=NONE;SNPEFF_GENE_NAME=PGSC0003DMG400037718;SNPEFF_TRANSCRIPT_ID=PGSC0003DMT400088147;SNPEFF_EXON_ID=1;set=variant11	GT:AD:DP:GQ:PL	0/1:33,1:34:99:1460,0,2566,1674,2698,4372	0/0:26,0:26:99:1460,0,2566,1674,2698,4372	0/0:2,0:2:99:1460,0,2566,1674,2698,4372	0/0:2,0:2:99:1460,0,2566,1674,2698,4372
ST4.03ch02	80403	.	T	C	109.82	PASS	AC=3;AF=0.214;AN=14;BaseQRankSum=0.578;DP=21;Dels=0.00;ExcessHet=0.5325;FS=0.000;HaplotypeScore=0.0000;MLEAC=3;MLEAF=0.214;MQ=43.97;MQ0=2;MQRankSum=-2.532;POSITIVE_TRAIN_SITE;QD=27.46;ReadPosRankSum=0.133;SOR=1.022;VQSLOD=3.89;culprit=MQRankSum;SNPEFF_EFFECT=DOWNSTREAM;SNPEFF_IMPACT=MODIFIER;SNPEFF_FUNCTIONAL_CLASS=NONE;SNPEFF_CODON_CHANGE=145;SNPEFF_GENE_NAME=PGSC0003DMG400039209;SNPEFF_TRANSCRIPT_ID=PGSC0003DMT400089638;set=variant11	GT:AD:DP:GQ:PL	0/0:4,0:4:99:1460,0,2566,1674,2698,4372	0/1:4,2:6:99:1460,0,2566,1674,2698,4372	0/1:1,1:2:99:1460,0,2566,1674,2698,4372	0/0:2,0:2:99:1460,0,2566,1674,2698,4372
ST4.03ch02	80476	.	T	C	107.08	PASS	AC=3;AF=0.167;AN=18;BaseQRankSum=2.652;DP=157;Dels=0.00;ExcessHet=0.4012;FS=6.990;HaplotypeScore=3.0891;MLEAC=3;MLEAF=0.167;MQ=22.05;MQ0=2;MQRankSum=0.233;POSITIVE_TRAIN_SITE;QD=17.85;ReadPosRankSum=2.094;SOR=1.387;VQSLOD=3.55;culprit=ReadPosRankSum;SNPEFF_EFFECT=DOWNSTREAM;SNPEFF_IMPACT=MODIFIER;SNPEFF_FUNCTIONAL_CLASS=NONE;SNPEFF_CODON_CHANGE=72;SNPEFF_GENE_NAME=PGSC0003DMG400039209;SNPEFF_TRANSCRIPT_ID=PGSC0003DMT400089638;set=variant11	GT:AD:DP:GQ:PL	0/0:6,0:6:99:1460,0,2566,1674,2698,4372	0/1:6,2:8:99:1460,0,2566,1674,2698,4372	0/1:1,1:2:99:1460,0,2566,1674,2698,4372	0/0:2,0:2:99:1460,0,2566,1674,2698,4372
ST4.03ch02	80507	.	G	A	105.08	PASS	AC=3;AF=0.167;AN=18;BaseQRankSum=0.037;DP=147;Dels=0.00;ExcessHet=0.4012;FS=0.000;HaplotypeScore=1.6491;MLEAC=3;MLEAF=0.167;MQ=17.12;MQ0=0;MQRankSum=2.348;POSITIVE_TRAIN_SITE;QD=21.02;ReadPosRankSum=-3.061;SOR=0.001;VQSLOD=2.46;culprit=ReadPosRankSum;SNPEFF_EFFECT=DOWNSTREAM;SNPEFF_IMPACT=MODIFIER;SNPEFF_FUNCTIONAL_CLASS=NONE;SNPEFF_CODON_CHANGE=41;SNPEFF_GENE_NAME=PGSC0003DMG400039209;SNPEFF_TRANSCRIPT_ID=PGSC0003DMT400089638;set=variant11	GT:AD:DP:GQ:PL	0/0:6,0:6:99:1460,0,2566,1674,2698,4372	0/1:6,2:8:99:1460,0,2566,1674,2698,4372	0/1:1,1:2:99:1460,0,2566,1674,2698,4372	0/0:2,0:2:99:1460,0,2566,1674,2698,4372
ST4.03ch02	80551	.	T	G	98.88	PASS	AC=3;AF=0.214;AN=14;BaseQRankSum=-0.721;DP=133;Dels=0.00;ExcessHet=0.5325;FS=0.000;HaplotypeScore=0.1308;MLEAC=3;MLEAF=0.214;MQ=16.49;MQ0=0;MQRankSum=-4.372;POSITIVE_TRAIN_SITE;QD=4.71;ReadPosRankSum=-0.689;SOR=5.283;VQSLOD=3.21;culprit=MQRankSum;SNPEFF_EFFECT=NON_SYNONYMOUS_CODING;SNPEFF_IMPACT=MODERATE;SNPEFF_FUNCTIONAL_CLASS=MISSENSE;SNPEFF_CODON_CHANGE=aaA/aaC;SNPEFF_AMINO_ACID_CHANGE=K590N;SNPEFF_GENE_NAME=PGSC0003DMG400039209;SNPEFF_TRANSCRIPT_ID=PGSC0003DMT400089638;SNPEFF_EXON_ID=8;set=variant11	GT:AD:DP:GQ:PL	0/0:4,0:4:99:1460,0,2566,1674,2698,4372	0/1:4,2:6:99:1460,0,2566,1674,2698,4372	0/0:2,0:2:99:1460,0,2566,1674,2698,4372	0/1:1,1:2:99:1460,0,2566,1674,2698,4372
ST4.03ch02	80557	.	T	A	99.88	PASS	AC=3;AF=0.214;AN=14;BaseQRankSum=-0.496;DP=133;Dels=0.00;ExcessHet=0.5325;FS=0.000;HaplotypeScore=0.0000;MLEAC=3;MLEAF=0.214;MQ=16.49;MQ0=0;MQRankSum=-4.372;POSITIVE_TRAIN_SITE;QD=4.76;ReadPosRankSum=-1.297;SOR=5.058;VQSLOD=3.06;culprit=ReadPosRankSum;SNPEFF_EFFECT=NON_SYNONYMOUS_CODING;SNPEFF_IMPACT=MODERATE;SNPEFF_FUNCTIONAL_CLASS=MISSENSE;SNPEFF_CODON_CHANGE=agA/agT;SNPEFF_AMINO_ACID_CHANGE=R588S;SNPEFF_GENE_NAME=PGSC0003DMG400039209;SNPEFF_TRANSCRIPT_ID=PGSC0003DMT400089638;SNPEFF_EXON_ID=8;set=variant11	GT:AD:DP:GQ:PL	0/0:4,0:4:99:1460,0,2566,1674,2698,4372	0/1:4,2:6:99:1460,0,2566,1674,2698,4372	0/0:2,0:2:99:1460,0,2566,1674,2698,4372	0/1:1,1:2:99:1460,0,2566,1674,2698,4372
ST4.03ch02	81032	.	T	C,G	3450.64	PASS	AC=39,16;AF=0.696,0.286;AN=56;BaseQRankSum=-0.981;DP=143;Dels=0.00;ExcessHet=3.0103;FS=3.487;HaplotypeScore=0.0702;InbreedingCoeff=0.0447;MLEAC=36,13;MLEAF=0.643,0.232;MQ=45.69;MQ0=0;MQRankSum=1.684;POSITIVE_TRAIN_SITE;QD=24.47;ReadPosRankSum=1.708;SOR=0.693;VQSLOD=3.38;culprit=ReadPosRankSum;SNPEFF_EFFECT=NON_SYNONYMOUS_CODING;SNPEFF_IMPACT=MODERATE;SNPEFF_FUNCTIONAL_CLASS=MISSENSE;SNPEFF_CODON_CHANGE=cAt/cCt;SNPEFF_AMINO_ACID_CHANGE=H430P;SNPEFF_GENE_NAME=PGSC0003DMG400039209;SNPEFF_TRANSCRIPT_ID=PGSC0003DMT400089638;SNPEFF_EXON_ID=8;set=variant11	GT:AD:DP:GQ:PL	0/1:1,17:18:99:1460,0,2566,1674,2698,4372	1/1:0,14:14:99:1460,0,2566,1674,2698,4372	1/1:0,2:2:99:1460,0,2566,1674,2698,4372	1/1:0,2:2:99:1460,0,2566,1674,2698,4372
ST4.03ch02	81065	.	G	A	86.63	PASS	AC=4;AF=0.125;AN=32;BaseQRankSum=0.642;DP=61;Dels=0.00;ExcessHet=0.0073;FS=0.000;HaplotypeScore=0.7494;InbreedingCoeff=0.3224;MLEAC=3;MLEAF=0.094;MQ=43.69;MQ0=0;MQRankSum=-1.175;POSITIVE_TRAIN_SITE;QD=14.44;ReadPosRankSum=0.545;SOR=0.593;VQSLOD=4.05;culprit=ReadPosRankSum;SNPEFF_EFFECT=NON_SYNONYMOUS_CODING;SNPEFF_IMPACT=MODERATE;SNPEFF_FUNCTIONAL_CLASS=MISSENSE;SNPEFF_CODON_CHANGE=aCt/aTt;SNPEFF_AMINO_ACID_CHANGE=T419I;SNPEFF_GENE_NAME=PGSC0003DMG400039209;SNPEFF_TRANSCRIPT_ID=PGSC0003DMT400089638;SNPEFF_EXON_ID=8;set=variant11	GT:AD:DP:GQ:PL	0/0:12,0:12:99:1460,0,2566,1674,2698,4372	0/1:14,4:18:99:1460,0,2566,1674,2698,4372	./.	0/0:2,0:2:99:1460,0,2566,1674,2698,4372
ST4.03ch02	81086	.	A	G	81.48	PASS	AC=3;AF=0.088;AN=34;BaseQRankSum=0.975;DP=45;Dels=0.00;ExcessHet=0.2020;FS=0.000;HaplotypeScore=0.7592;InbreedingCoeff=0.0544;MLEAC=2;MLEAF=0.059;MQ=48.31;MQ0=0;MQRankSum=-1.590;POSITIVE_TRAIN_SITE;QD=11.64;ReadPosRankSum=2.890;SOR=0.169;VQSLOD=3.18;culprit=ReadPosRankSum;SNPEFF_EFFECT=NON_SYNONYMOUS_CODING;SNPEFF_IMPACT=MODERATE;SNPEFF_FUNCTIONAL_CLASS=MISSENSE;SNPEFF_CODON_CHANGE=cTt/cCt;SNPEFF_AMINO_ACID_CHANGE=L412P;SNPEFF_GENE_NAME=PGSC0003DMG400039209;SNPEFF_TRANSCRIPT_ID=PGSC0003DMT400089638;SNPEFF_EXON_ID=8;set=variant11	GT:AD:DP:GQ:PL	0/0:14,0:14:99:1460,0,2566,1674,2698,4372	0/1:15,3:18:99:1460,0,2566,1674,2698,4372	./.	0/0:2,0:2:99:1460,0,2566,1674,2698,4372
ST4.03ch02	81091	.	C	A	81.22	PASS	AC=3;AF=0.088;AN=34;BaseQRankSum=1.018;DP=45;Dels=0.00;ExcessHet=0.2020;FS=2.004;HaplotypeScore=0.7592;InbreedingCoeff=0.0649;MLEAC=2;MLEAF=0.059;MQ=48.31;MQ0=0;MQRankSum=-1.820;POSITIVE_TRAIN_SITE;QD=11.60;ReadPosRankSum=2.922;SOR=0.158;VQSLOD=3.14;culprit=ReadPosRankSum;SNPEFF_EFFECT=SYNONYMOUS_CODING;SNPEFF_IMPACT=LOW;SNPEFF_FUNCTIONAL_CLASS=SILENT;SNPEFF_CODON_CHANGE=tcG/tcT;SNPEFF_AMINO_ACID_CHANGE=S410;SNPEFF_GENE_NAME=PGSC0003DMG400039209;SNPEFF_TRANSCRIPT_ID=PGSC0003DMT400089638;SNPEFF_EXON_ID=8;set=variant11	GT:AD:DP:GQ:PL	0/0:14,0:14:99:1460,0,2566,1674,2698,4372	0/1:15,3:18:99:1460,0,2566,1674,2698,4372	./.	0/0:2,0:2:99:1460,0,2566,1674,2698,4372
ST4.03ch02	81122	.	G	A	81.22	PASS	AC=3;AF=0.088;AN=34;BaseQRankSum=1.619;DP=45;Dels=0.00;ExcessHet=0.2020;FS=2.004;HaplotypeScore=1.0580;InbreedingCoeff=0.0649;MLEAC=2;MLEAF=0.059;MQ=48.31;MQ0=0;MQRankSum=-0.952;POSITIVE_TRAIN_SITE;QD=11.60;ReadPosRankSum=-3.155;SOR=0.158;VQSLOD=2.90;culprit=ReadPosRankSum;SNPEFF_EFFECT=NON_SYNONYMOUS_CODING;SNPEFF_IMPACT=MODERATE;SNPEFF_FUNCTIONAL_CLASS=MISSENSE;SNPEFF_CODON_CHANGE=aCa/aTa;SNPEFF_AMINO_ACID_CHANGE=T400I;SNPEFF_GENE_NAME=PGSC0003DMG400039209;SNPEFF_TRANSCRIPT_ID=PGSC0003DMT400089638;SNPEFF_EXON_ID=8;set=variant11	GT:AD:DP:GQ:PL	0/0:14,0:14:99:1460,0,2566,1674,2698,4372	0/1:15,3:18:99:1460,0,2566,1674,2698,4372	./.	0/0:2,0:2:99:1460,0,2566,1674,2698,4372
ST4.03ch02	81126	.	G	A	81.36	PASS	AC=3;AF=0.088;AN=34;BaseQRankSum=0.651;DP=45;Dels=0.00;ExcessHet=0.2020;FS=2.004;HaplotypeScore=1.4107;InbreedingCoeff=0.0579;MLEAC=2;MLEAF=0.059;MQ=48.31;MQ0=0;MQRankSum=-1.285;POSITIVE_TRAIN_SITE;QD=11.62;ReadPosRankSum=-2.955;SOR=0.158;VQSLOD=3.02;culprit=ReadPosRankSum;SNPEFF_EFFECT=SYNONYMOUS_CODING;SNPEFF_IMPACT=LOW;SNPEFF_FUNCTIONAL_CLASS=SILENT;SNPEFF_CODON_CHANGE=Ctg/Ttg;SNPEFF_AMINO_ACID_CHANGE=L399;SNPEFF_GENE_NAME=PGSC0003DMG400039209;SNPEFF_TRANSCRIPT_ID=PGSC0003DMT400089638;SNPEFF_EXON_ID=8;set=variant11	GT:AD:DP:GQ:PL	0/0:14,0:14:99:1460,0,2566,1674,2698,4372	0/1:15,3:18:99:1460,0,2566,1674,2698,4372	./.	0/0:2,0:2:99:1460,0,2566,1674,2698,4372
ST4.03ch02	81131	.	A	G	1263.22	PASS	AC=31;AF=0.912;AN=34;BaseQRankSum=1.205;DP=49;Dels=0.00;ExcessHet=0.2020;FS=2.261;HaplotypeScore=1.4646;InbreedingCoeff=0.0648;MLEAC=32;MLEAF=0.941;MQ=49.10;MQ0=0;MQRankSum=1.174;POSITIVE_TRAIN_SITE;QD=29.38;ReadPosRankSum=2.425;SOR=2.147;VQSLOD=3.20;culprit=ReadPosRankSum;SNPEFF_EFFECT=NON_SYNONYMOUS_CODING;SNPEFF_IMPACT=MODERATE;SNPEFF_FUNCTIONAL_CLASS=MISSENSE;SNPEFF_CODON_CHANGE=gTa/gCa;SNPEFF_AMINO_ACID_CHANGE=V397A;SNPEFF_GENE_NAME=PGSC0003DMG400039209;SNPEFF_TRANSCRIPT_ID=PGSC0003DMT400089638;SNPEFF_EXON_ID=8;set=variant11	GT:AD:DP:GQ:PL	1/1:0,14:14:99:1460,0,2566,1674,2698,4372	0/1:3,15:18:99:1460,0,2566,1674,2698,4372	./.	1/1:0,2:2:99:1460,0,2566,1674,2698,4372
ST4.03ch02	81136	.	C	G,T	881.32	PASS	AC=3,20;AF=0.088,0.588;AN=34;BaseQRankSum=-0.352;DP=49;Dels=0.00;ExcessHet=0.3791;FS=14.689;HaplotypeScore=0.0539;InbreedingCoeff=0.2999;MLEAC=2,17;MLEAF=0.059,0.500;MQ=49.10;MQ0=0;MQRankSum=-5.317;POSITIVE_TRAIN_SITE;QD=33.90;ReadPosRankSum=2.985;SOR=3.690;VQSLOD=2.12;culprit=ReadPosRankSum;SNPEFF_EFFECT=NON_SYNONYMOUS_CODING;SNPEFF_IMPACT=MODERATE;SNPEFF_FUNCTIONAL_CLASS=MISSENSE;SNPEFF_CODON_CHANGE=agG/agC;SNPEFF_AMINO_ACID_CHANGE=R395S;SNPEFF_GENE_NAME=PGSC0003DMG400039209;SNPEFF_TRANSCRIPT_ID=PGSC0003DMT400089638;SNPEFF_EXON_ID=8;set=variant11	GT:AD:DP:GQ:PL	0/0:4,0:4:99:1460,0,2566,1674,2698,4372	0/1:5,3:8:99:1460,0,2566,1674,2698,4372	./.	./.
ST4.03ch02	81450	.	T	C	503.94	PASS	AC=10;AF=0.833;AN=12;BaseQRankSum=1.447;DP=24;Dels=0.00;ExcessHet=0.2020;FS=0.000;HaplotypeScore=0.0000;MLEAC=10;MLEAF=0.833;MQ=34.55;MQ0=0;MQRankSum=1.096;POSITIVE_TRAIN_SITE;QD=34.78;ReadPosRankSum=-1.184;SOR=2.925;VQSLOD=3.67;culprit=ReadPosRankSum;SNPEFF_EFFECT=SPLICE_SITE_REGION;SNPEFF_IMPACT=LOW;SNPEFF_FUNCTIONAL_CLASS=NONE;SNPEFF_GENE_NAME=PGSC0003DMG400039209;SNPEFF_TRANSCRIPT_ID=PGSC0003DMT400089638;SNPEFF_EXON_ID=7;set=variant11	GT:AD:DP:GQ:PL	1/1:0,4:4:99:1460,0,2566,1674,2698,4372	0/1:2,4:6:99:1460,0,2566,1674,2698,4372	1/1:0,2:2:99:1460,0,2566,1674,2698,4372	./.
ST4.03ch02	81557	.	G	A	54.64	PASS	AC=2;AF=0.143;AN=14;BaseQRankSum=-0.248;DP=13;Dels=0.00;ExcessHet=0.1703;FS=0.000;HaplotypeScore=0.1308;MLEAC=2;MLEAF=0.143;MQ=39.76;MQ0=0;MQRankSum=-2.054;QD=18.21;ReadPosRankSum=0.573;SOR=0.124;VQSLOD=2.77;culprit=MQRankSum;SNPEFF_EFFECT=NON_SYNONYMOUS_CODING;SNPEFF_IMPACT=MODERATE;SNPEFF_FUNCTIONAL_CLASS=MISSENSE;SNPEFF_CODON_CHANGE=cCt/cTt;SNPEFF_AMINO_ACID_CHANGE=P300L;SNPEFF_GENE_NAME=PGSC0003DMG400039209;SNPEFF_TRANSCRIPT_ID=PGSC0003DMT400089638;SNPEFF_EXON_ID=7;set=variant11	GT:AD:DP:GQ:PL	0/1:6,2:8:99:1460,0,2566,1674,2698,4372	0/0:6,0:6:99:1460,0,2566,1674,2698,4372	./.	./.
ST4.03ch02	81558	.	G	T	46.98	PASS	AC=4;AF=0.667;AN=6;BaseQRankSum=0.358;DP=9;Dels=0.00;ExcessHet=0.4576;FS=0.000;HaplotypeScore=0.0000;MLEAC=3;MLEAF=0.500;MQ=26.15;MQ0=0;MQRankSum=1.231;QD=23.49;ReadPosRankSum=1.231;SOR=0.132;VQSLOD=2.47;culprit=ReadPosRankSum;SNPEFF_EFFECT=NON_SYNONYMOUS_CODING;SNPEFF_IMPACT=MODERATE;SNPEFF_FUNCTIONAL_CLASS=MISSENSE;SNPEFF_CODON_CHANGE=Cct/Act;SNPEFF_AMINO_ACID_CHANGE=P300T;SNPEFF_GENE_NAME=PGSC0003DMG400039209;SNPEFF_TRANSCRIPT_ID=PGSC0003DMT400089638;SNPEFF_EXON_ID=7;set=variant11	GT:AD:DP:GQ:PL	0/1:2,2:4:99:1460,0,2566,1674,2698,4372	1/1:0,2:2:99:1460,0,2566,1674,2698,4372	./.	./.
ST4.03ch02	82290	.	A	G	120.35	PASS	AC=4;AF=0.667;AN=6;BaseQRankSum=0.720;DP=6;Dels=0.00;ExcessHet=0.4576;FS=0.000;HaplotypeScore=0.0000;MLEAC=4;MLEAF=0.667;MQ=45.13;MQ0=0;MQRankSum=-1.380;POSITIVE_TRAIN_SITE;QD=28.64;ReadPosRankSum=-1.380;SOR=3.223;VQSLOD=3.81;culprit=ReadPosRankSum;SNPEFF_EFFECT=NON_SYNONYMOUS_CODING;SNPEFF_IMPACT=MODERATE;SNPEFF_FUNCTIONAL_CLASS=MISSENSE;SNPEFF_CODON_CHANGE=cTt/cCt;SNPEFF_AMINO_ACID_CHANGE=L177P;SNPEFF_GENE_NAME=PGSC0003DMG400039209;SNPEFF_TRANSCRIPT_ID=PGSC0003DMT400089638;SNPEFF_EXON_ID=5;set=variant11	GT:AD:DP:GQ:PL	1/1:0,2:2:99:1460,0,2566,1674,2698,4372	0/1:2,2:4:99:1460,0,2566,1674,2698,4372	./.	./.
ST4.03ch02	82308	.	G	A	117.74	PASS	AC=4;AF=0.500;AN=8;BaseQRankSum=-0.550;DP=7;Dels=0.00;ExcessHet=0.1902;FS=0.000;HaplotypeScore=0.2497;MLEAC=4;MLEAF=0.500;MQ=43.39;MQ0=0;MQRankSum=-0.937;POSITIVE_TRAIN_SITE;QD=25.35;ReadPosRankSum=1.754;SOR=3.236;VQSLOD=3.77;culprit=ReadPosRankSum;SNPEFF_EFFECT=NON_SYNONYMOUS_CODING;SNPEFF_IMPACT=MODERATE;SNPEFF_FUNCTIONAL_CLASS=MISSENSE;SNPEFF_CODON_CHANGE=tCt/tTt;SNPEFF_AMINO_ACID_CHANGE=S171F;SNPEFF_GENE_NAME=PGSC0003DMG400039209;SNPEFF_TRANSCRIPT_ID=PGSC0003DMT400089638;SNPEFF_EXON_ID=5;set=variant11	GT:AD:DP:GQ:PL	1/1:0,2:2:99:1460,0,2566,1674,2698,4372	0/1:4,2:6:99:1460,0,2566,1674,2698,4372	./.	./.
ST4.03ch02	82314	.	G	A	117.74	PASS	AC=4;AF=0.500;AN=8;BaseQRankSum=1.754;DP=7;Dels=0.00;ExcessHet=0.1902;FS=0.000;HaplotypeScore=0.4787;MLEAC=4;MLEAF=0.500;MQ=43.39;MQ0=0;MQRankSum=-0.937;POSITIVE_TRAIN_SITE;QD=23.67;ReadPosRankSum=1.754;SOR=3.236;VQSLOD=3.77;culprit=ReadPosRankSum;SNPEFF_EFFECT=NON_SYNONYMOUS_CODING;SNPEFF_IMPACT=MODERATE;SNPEFF_FUNCTIONAL_CLASS=MISSENSE;SNPEFF_CODON_CHANGE=cCt/cTt;SNPEFF_AMINO_ACID_CHANGE=P169L;SNPEFF_GENE_NAME=PGSC0003DMG400039209;SNPEFF_TRANSCRIPT_ID=PGSC0003DMT400089638;SNPEFF_EXON_ID=5;set=variant11	GT:AD:DP:GQ:PL	1/1:0,2:2:99:1460,0,2566,1674,2698,4372	0/1:4,2:6:99:1460,0,2566,1674,2698,4372	./.	./.
ST4.03ch02	82317	.	T	C	160.56	PASS	AC=4;AF=0.667;AN=6;BaseQRankSum=0.720;DP=7;Dels=0.00;ExcessHet=0.4576;FS=0.000;HaplotypeScore=0.4787;MLEAC=3;MLEAF=0.500;MQ=43.39;MQ0=0;MQRankSum=-1.380;POSITIVE_TRAIN_SITE;QD=29.16;ReadPosRankSum=1.380;SOR=3.223;VQSLOD=3.88;culprit=ReadPosRankSum;SNPEFF_EFFECT=NON_SYNONYMOUS_CODING;SNPEFF_IMPACT=MODERATE;SNPEFF_FUNCTIONAL_CLASS=MISSENSE;SNPEFF_CODON_CHANGE=cAc/cGc;SNPEFF_AMINO_ACID_CHANGE=H168R;SNPEFF_GENE_NAME=PGSC0003DMG400039209;SNPEFF_TRANSCRIPT_ID=PGSC0003DMT400089638;SNPEFF_EXON_ID=5;set=variant11	GT:AD:DP:GQ:PL	1/1:0,2:2:99:1460,0,2566,1674,2698,4372	0/1:2,2:4:99:1460,0,2566,1674,2698,4372	./.	./.
ST4.03ch02	82333	.	C	T	122.04	PASS	AC=4;AF=0.667;AN=6;BaseQRankSum=0.731;DP=5;Dels=0.00;ExcessHet=0.4576;FS=0.000;HaplotypeScore=0.9707;MLEAC=5;MLEAF=0.833;MQ=34.58;MQ0=0;MQRankSum=0.731;POSITIVE_TRAIN_SITE;QD=21.95;ReadPosRankSum=0.731;SOR=1.981;VQSLOD=3.88;culprit=MQRankSum;SNPEFF_EFFECT=NON_SYNONYMOUS_CODING;SNPEFF_IMPACT=MODERATE;SNPEFF_FUNCTIONAL_CLASS=MISSENSE;SNPEFF_CODON_CHANGE=Gaa/Aaa;SNPEFF_AMINO_ACID_CHANGE=E163K;SNPEFF_GENE_NAME=PGSC0003DMG400039209;SNPEFF_TRANSCRIPT_ID=PGSC0003DMT400089638;SNPEFF_EXON_ID=5;set=variant11	GT:AD:DP:GQ:PL	1/1:0,2:2:99:1460,0,2566,1674,2698,4372	0/1:2,2:4:99:1460,0,2566,1674,2698,4372	./.	./.
ST4.03ch02	82341	.	C	T	122.03	PASS	AC=4;AF=0.667;AN=6;BaseQRankSum=0.731;DP=5;Dels=0.00;ExcessHet=0.4576;FS=0.000;HaplotypeScore=0.0000;MLEAC=5;MLEAF=0.833;MQ=34.58;MQ0=0;MQRankSum=0.731;POSITIVE_TRAIN_SITE;QD=31.63;ReadPosRankSum=0.731;SOR=1.981;VQSLOD=3.88;culprit=MQRankSum;SNPEFF_EFFECT=NON_SYNONYMOUS_CODING;SNPEFF_IMPACT=MODERATE;SNPEFF_FUNCTIONAL_CLASS=MISSENSE;SNPEFF_CODON_CHANGE=cGa/cAa;SNPEFF_AMINO_ACID_CHANGE=R160Q;SNPEFF_GENE_NAME=PGSC0003DMG400039209;SNPEFF_TRANSCRIPT_ID=PGSC0003DMT400089638;SNPEFF_EXON_ID=5;set=variant11	GT:AD:DP:GQ:PL	1/1:0,2:2:99:1460,0,2566,1674,2698,4372	0/1:2,2:4:99:1460,0,2566,1674,2698,4372	./.	./.
ST4.03ch02	82511	.	T	A	44.03	PASS	AC=4;AF=0.667;AN=6;BaseQRankSum=-1.179;DP=38;Dels=0.00;ExcessHet=0.4576;FS=0.000;HaplotypeScore=0.0000;MLEAC=4;MLEAF=0.667;MQ=19.55;MQ0=5;MQRankSum=-1.666;POSITIVE_TRAIN_SITE;QD=8.81;ReadPosRankSum=-1.666;SOR=6.932;VQSLOD=3.67;culprit=ReadPosRankSum;SNPEFF_EFFECT=INTRON;SNPEFF_IMPACT=MODIFIER;SNPEFF_FUNCTIONAL_CLASS=NONE;SNPEFF_GENE_NAME=PGSC0003DMG400039209;SNPEFF_TRANSCRIPT_ID=PGSC0003DMT400089638;SNPEFF_EXON_ID=4;set=variant11	GT:AD:DP:GQ:PL	1/1:0,2:2:99:1460,0,2566,1674,2698,4372	0/1:2,2:4:99:1460,0,2566,1674,2698,4372	./.	./.
ST4.03ch02	82535	.	G	T	44.03	PASS	AC=4;AF=0.667;AN=6;BaseQRankSum=-0.762;DP=43;Dels=0.00;ExcessHet=0.4576;FS=0.000;HaplotypeScore=0.0000;MLEAC=4;MLEAF=0.667;MQ=18.38;MQ0=10;MQRankSum=-1.666;POSITIVE_TRAIN_SITE;QD=8.81;ReadPosRankSum=1.666;SOR=6.932;VQSLOD=3.76;culprit=ReadPosRankSum;SNPEFF_EFFECT=INTRON;SNPEFF_IMPACT=MODIFIER;SNPEFF_FUNCTIONAL_CLASS=NONE;SNPEFF_GENE_NAME=PGSC0003DMG400039209;SNPEFF_TRANSCRIPT_ID=PGSC0003DMT400089638;SNPEFF_EXON_ID=4;set=variant11	GT:AD:DP:GQ:PL	1/1:0,2:2:99:1460,0,2566,1674,2698,4372	0/1:2,2:4:99:1460,0,2566,1674,2698,4372	./.	./.
ST4.03ch02	82598	.	G	A	6628.7	PASS	AC=45;AF=0.978;AN=46;BaseQRankSum=-0.246;DP=165;Dels=0.00;ExcessHet=3.0103;FS=0.000;HaplotypeScore=0.1304;InbreedingCoeff=-0.0764;MLEAC=45;MLEAF=0.978;MQ=44.80;MQ0=0;MQRankSum=2.286;POSITIVE_TRAIN_SITE;QD=30.93;ReadPosRankSum=-2.405;SOR=8.003;VQSLOD=2.83;culprit=ReadPosRankSum;SNPEFF_EFFECT=INTRON;SNPEFF_IMPACT=MODIFIER;SNPEFF_FUNCTIONAL_CLASS=NONE;SNPEFF_GENE_NAME=PGSC0003DMG400039209;SNPEFF_TRANSCRIPT_ID=PGSC0003DMT400089638;SNPEFF_EXON_ID=4;set=variant11	GT:AD:DP:GQ:PL	0/1:1,19:20:99:1460,0,2566,1674,2698,4372	1/1:0,24:24:99:1460,0,2566,1674,2698,4372	1/1:0,2:2:99:1460,0,2566,1674,2698,4372	./.
ST4.03ch02	82827	.	A	C	7356.67	PASS	AC=53;AF=0.981;AN=54;BaseQRankSum=0.038;DP=650;Dels=0.00;ExcessHet=3.0103;FS=0.000;HaplotypeScore=1.6389;InbreedingCoeff=-0.0691;MLEAC=53;MLEAF=0.981;MQ=22.15;MQ0=32;MQRankSum=-0.678;POSITIVE_TRAIN_SITE;QD=14.31;ReadPosRankSum=-0.053;SOR=10.643;VQSLOD=4.08;culprit=ReadPosRankSum;SNPEFF_EFFECT=INTRON;SNPEFF_IMPACT=MODIFIER;SNPEFF_FUNCTIONAL_CLASS=NONE;SNPEFF_GENE_NAME=PGSC0003DMG400039209;SNPEFF_TRANSCRIPT_ID=PGSC0003DMT400089638;SNPEFF_EXON_ID=4;set=variant11	GT:AD:DP:GQ:PL	0/1:1,23:24:99:1460,0,2566,1674,2698,4372	1/1:0,26:26:99:1460,0,2566,1674,2698,4372	1/1:0,2:2:99:1460,0,2566,1674,2698,4372	1/1:0,2:2:99:1460,0,2566,1674,2698,4372
ST4.03ch02	82876	.	A	G	7640.71	PASS	AC=55;AF=0.982;AN=56;BaseQRankSum=-0.855;DP=647;Dels=0.00;ExcessHet=3.0103;FS=0.000;HaplotypeScore=1.7039;InbreedingCoeff=-0.0695;MLEAC=56;MLEAF=1.00;MQ=22.15;MQ0=32;MQRankSum=-0.481;POSITIVE_TRAIN_SITE;QD=14.81;ReadPosRankSum=-1.697;SOR=11.454;VQSLOD=3.71;culprit=ReadPosRankSum;SNPEFF_EFFECT=INTRON;SNPEFF_IMPACT=MODIFIER;SNPEFF_FUNCTIONAL_CLASS=NONE;SNPEFF_GENE_NAME=PGSC0003DMG400039209;SNPEFF_TRANSCRIPT_ID=PGSC0003DMT400089638;SNPEFF_EXON_ID=4;set=variant11	GT:AD:DP:GQ:PL	0/1:1,25:26:99:1460,0,2566,1674,2698,4372	1/1:0,26:26:99:1460,0,2566,1674,2698,4372	1/1:0,2:2:99:1460,0,2566,1674,2698,4372	1/1:0,2:2:99:1460,0,2566,1674,2698,4372
ST4.03ch02	83498	.	G	T	33.05	PASS	AC=4;AF=0.667;AN=6;BaseQRankSum=-0.358;DP=13;Dels=0.00;ExcessHet=0.4576;FS=0.000;HaplotypeScore=0.3053;MLEAC=4;MLEAF=0.667;MQ=27.20;MQ0=3;MQRankSum=-1.231;QD=16.52;ReadPosRankSum=1.231;SOR=3.383;VQSLOD=2.74;culprit=ReadPosRankSum;SNPEFF_EFFECT=INTRON;SNPEFF_IMPACT=MODIFIER;SNPEFF_FUNCTIONAL_CLASS=NONE;SNPEFF_GENE_NAME=PGSC0003DMG400039209;SNPEFF_TRANSCRIPT_ID=PGSC0003DMT400089638;SNPEFF_EXON_ID=2;set=variant11	GT:AD:DP:GQ:PL	1/1:0,4:4:99:1460,0,2566,1674,2698,4372	0/0:2,0:2:99:1460,0,2566,1674,2698,4372	./.	./.
ST4.03ch02	83514	.	G	T	35.05	PASS	AC=4;AF=0.667;AN=6;BaseQRankSum=0.358;DP=13;Dels=0.00;ExcessHet=0.4576;FS=0.000;HaplotypeScore=0.3053;MLEAC=4;MLEAF=0.667;MQ=27.20;MQ0=3;MQRankSum=-0.358;POSITIVE_TRAIN_SITE;QD=11.68;ReadPosRankSum=0.358;SOR=2.584;VQSLOD=4.06;culprit=MQRankSum;SNPEFF_EFFECT=INTRON;SNPEFF_IMPACT=MODIFIER;SNPEFF_FUNCTIONAL_CLASS=NONE;SNPEFF_GENE_NAME=PGSC0003DMG400039209;SNPEFF_TRANSCRIPT_ID=PGSC0003DMT400089638;SNPEFF_EXON_ID=2;set=variant11	GT:AD:DP:GQ:PL	1/1:0,4:4:99:1460,0,2566,1674,2698,4372	0/0:2,0:2:99:1460,0,2566,1674,2698,4372	./.	./.
ST4.03ch02	83551	.	A	G	33.05	PASS	AC=4;AF=0.667;AN=6;BaseQRankSum=-1.026;DP=11;Dels=0.00;ExcessHet=0.4576;FS=0.000;HaplotypeScore=0.0000;MLEAC=4;MLEAF=0.667;MQ=29.13;MQ0=3;MQRankSum=-1.026;POSITIVE_TRAIN_SITE;QD=16.52;ReadPosRankSum=-1.026;SOR=2.833;VQSLOD=3.93;culprit=ReadPosRankSum;SNPEFF_EFFECT=INTRON;SNPEFF_IMPACT=MODIFIER;SNPEFF_FUNCTIONAL_CLASS=NONE;SNPEFF_GENE_NAME=PGSC0003DMG400039209;SNPEFF_TRANSCRIPT_ID=PGSC0003DMT400089638;SNPEFF_EXON_ID=2;set=variant11	GT:AD:DP:GQ:PL	1/1:0,4:4:99:1460,0,2566,1674,2698,4372	0/0:2,0:2:99:1460,0,2566,1674,2698,4372	./.	./.
ST4.03ch02	83557	.	C	G	33.05	PASS	AC=4;AF=0.667;AN=6;BaseQRankSum=-1.026;DP=10;Dels=0.00;ExcessHet=0.4576;FS=0.000;HaplotypeScore=0.0000;MLEAC=4;MLEAF=0.667;MQ=30.35;MQ0=3;MQRankSum=-1.026;POSITIVE_TRAIN_SITE;QD=16.52;ReadPosRankSum=-1.026;SOR=1.609;VQSLOD=3.93;culprit=ReadPosRankSum;SNPEFF_EFFECT=INTRON;SNPEFF_IMPACT=MODIFIER;SNPEFF_FUNCTIONAL_CLASS=NONE;SNPEFF_GENE_NAME=PGSC0003DMG400039209;SNPEFF_TRANSCRIPT_ID=PGSC0003DMT400089638;SNPEFF_EXON_ID=2;set=variant11	GT:AD:DP:GQ:PL	1/1:0,4:4:99:1460,0,2566,1674,2698,4372	0/0:2,0:2:99:1460,0,2566,1674,2698,4372	./.	./.
ST4.03ch02	83983	.	T	G	42.85	PASS	AC=1;AF=0.012;AN=84;BaseQRankSum=-1.553;DP=723;Dels=0.00;ExcessHet=3.0103;FS=0.000;HaplotypeScore=1.2736;InbreedingCoeff=-0.0153;MLEAC=1;MLEAF=0.012;MQ=58.12;MQ0=38;MQRankSum=-1.036;POSITIVE_TRAIN_SITE;QD=1.86;ReadPosRankSum=0.319;SOR=0.000;VQSLOD=4.07;culprit=MQRankSum;SNPEFF_EFFECT=INTRON;SNPEFF_IMPACT=MODIFIER;SNPEFF_FUNCTIONAL_CLASS=NONE;SNPEFF_GENE_NAME=PGSC0003DMG400039209;SNPEFF_TRANSCRIPT_ID=PGSC0003DMT400089638;SNPEFF_EXON_ID=2;set=variant11	GT:AD:DP:GQ:PL	0/1:39,1:40:99:1460,0,2566,1674,2698,4372	0/0:40,0:40:99:1460,0,2566,1674,2698,4372	0/0:2,0:2:99:1460,0,2566,1674,2698,4372	0/0:2,0:2:99:1460,0,2566,1674,2698,4372
ST4.03ch02	84088	.	A	G	2038.79	PASS	AC=38;AF=0.950;AN=40;BaseQRankSum=0.323;DP=59;Dels=0.00;ExcessHet=0.0560;FS=0.000;HaplotypeScore=0.1000;InbreedingCoeff=0.0903;MLEAC=39;MLEAF=0.975;MQ=33.22;MQ0=0;MQRankSum=-1.732;POSITIVE_TRAIN_SITE;QD=27.31;ReadPosRankSum=1.674;SOR=8.155;VQSLOD=3.75;culprit=ReadPosRankSum;SNPEFF_EFFECT=INTRON;SNPEFF_IMPACT=MODIFIER;SNPEFF_FUNCTIONAL_CLASS=NONE;SNPEFF_GENE_NAME=PGSC0003DMG400039209;SNPEFF_TRANSCRIPT_ID=PGSC0003DMT400089638;SNPEFF_EXON_ID=2;set=variant11	GT:AD:DP:GQ:PL	0/1:2,12:14:99:1460,0,2566,1674,2698,4372	1/1:0,22:22:99:1460,0,2566,1674,2698,4372	1/1:0,2:2:99:1460,0,2566,1674,2698,4372	1/1:0,2:2:99:1460,0,2566,1674,2698,4372
ST4.03ch02	84100	.	G	A	2035.79	PASS	AC=38;AF=0.950;AN=40;BaseQRankSum=-0.675;DP=59;Dels=0.00;ExcessHet=0.0560;FS=0.000;HaplotypeScore=0.1000;InbreedingCoeff=0.0903;MLEAC=39;MLEAF=0.975;MQ=33.22;MQ0=0;MQRankSum=-1.732;POSITIVE_TRAIN_SITE;QD=29.74;ReadPosRankSum=1.674;SOR=8.155;VQSLOD=3.75;culprit=ReadPosRankSum;SNPEFF_EFFECT=INTRON;SNPEFF_IMPACT=MODIFIER;SNPEFF_FUNCTIONAL_CLASS=NONE;SNPEFF_GENE_NAME=PGSC0003DMG400039209;SNPEFF_TRANSCRIPT_ID=PGSC0003DMT400089638;SNPEFF_EXON_ID=2;set=variant11	GT:AD:DP:GQ:PL	0/1:2,12:14:99:1460,0,2566,1674,2698,4372	1/1:0,22:22:99:1460,0,2566,1674,2698,4372	1/1:0,2:2:99:1460,0,2566,1674,2698,4372	1/1:0,2:2:99:1460,0,2566,1674,2698,4372
ST4.03ch02	84111	.	A	G	2043.79	PASS	AC=38;AF=0.950;AN=40;BaseQRankSum=1.380;DP=59;Dels=0.00;ExcessHet=0.0560;FS=0.000;HaplotypeScore=0.0500;InbreedingCoeff=0.0903;MLEAC=39;MLEAF=0.975;MQ=33.22;MQ0=0;MQRankSum=-1.732;POSITIVE_TRAIN_SITE;QD=29.69;ReadPosRankSum=1.674;SOR=8.155;VQSLOD=3.75;culprit=ReadPosRankSum;SNPEFF_EFFECT=INTRON;SNPEFF_IMPACT=MODIFIER;SNPEFF_FUNCTIONAL_CLASS=NONE;SNPEFF_GENE_NAME=PGSC0003DMG400039209;SNPEFF_TRANSCRIPT_ID=PGSC0003DMT400089638;SNPEFF_EXON_ID=2;set=variant11	GT:AD:DP:GQ:PL	0/1:2,12:14:99:1460,0,2566,1674,2698,4372	1/1:0,22:22:99:1460,0,2566,1674,2698,4372	1/1:0,2:2:99:1460,0,2566,1674,2698,4372	1/1:0,2:2:99:1460,0,2566,1674,2698,4372
ST4.03ch02	85389	.	G	T	679.26	PASS	AC=20;AF=0.909;AN=22;BaseQRankSum=-0.771;DP=18;Dels=0.00;ExcessHet=0.1047;FS=0.000;HaplotypeScore=0.0000;InbreedingCoeff=0.1565;MLEAC=21;MLEAF=0.955;MQ=60.00;MQ0=0;MQRankSum=-1.349;POSITIVE_TRAIN_SITE;QD=36.14;ReadPosRankSum=1.542;SOR=4.407;VQSLOD=3.83;culprit=ReadPosRankSum;SNPEFF_EFFECT=INTRON;SNPEFF_IMPACT=MODIFIER;SNPEFF_FUNCTIONAL_CLASS=NONE;SNPEFF_GENE_NAME=PGSC0003DMG400039209;SNPEFF_TRANSCRIPT_ID=PGSC0003DMT400089638;SNPEFF_EXON_ID=1;set=variant11	GT:AD:DP:GQ:PL	0/1:2,6:8:99:1460,0,2566,1674,2698,4372	1/1:0,12:12:99:1460,0,2566,1674,2698,4372	./.	1/1:0,2:2:99:1460,0,2566,1674,2698,4372
ST4.03ch02	85484	.	C	T	553.86	PASS	AC=16;AF=0.889;AN=18;BaseQRankSum=1.042;DP=16;Dels=0.00;ExcessHet=0.1296;FS=0.000;HaplotypeScore=0.0000;MLEAC=17;MLEAF=0.944;MQ=60.00;MQ0=0;MQRankSum=0.810;POSITIVE_TRAIN_SITE;QD=29.55;ReadPosRankSum=1.504;SOR=4.174;VQSLOD=3.68;culprit=ReadPosRankSum;SNPEFF_EFFECT=INTRON;SNPEFF_IMPACT=MODIFIER;SNPEFF_FUNCTIONAL_CLASS=NONE;SNPEFF_GENE_NAME=PGSC0003DMG400039209;SNPEFF_TRANSCRIPT_ID=PGSC0003DMT400089638;SNPEFF_EXON_ID=1;set=variant11	GT:AD:DP:GQ:PL	0/1:2,6:8:99:1460,0,2566,1674,2698,4372	1/1:0,8:8:99:1460,0,2566,1674,2698,4372	./.	1/1:0,2:2:99:1460,0,2566,1674,2698,4372
ST4.03ch02	88219	.	G	A	39.81	PASS	AC=3;AF=0.214;AN=14;BaseQRankSum=-1.369;DP=18;Dels=0.00;ExcessHet=0.5325;FS=0.000;HaplotypeScore=0.6291;MLEAC=3;MLEAF=0.214;MQ=31.52;MQ0=1;MQRankSum=-0.274;POSITIVE_TRAIN_SITE;QD=9.95;ReadPosRankSum=-0.822;SOR=0.035;VQSLOD=3.97;culprit=ReadPosRankSum;SNPEFF_EFFECT=UPSTREAM;SNPEFF_IMPACT=MODIFIER;SNPEFF_FUNCTIONAL_CLASS=NONE;SNPEFF_CODON_CHANGE=2646;SNPEFF_GENE_NAME=PGSC0003DMG400039209;SNPEFF_TRANSCRIPT_ID=PGSC0003DMT400089638;set=variant11	GT:AD:DP:GQ:PL	0/1:4,2:6:99:1460,0,2566,1674,2698,4372	0/0:6,0:6:99:1460,0,2566,1674,2698,4372	./.	0/1:1,1:2:99:1460,0,2566,1674,2698,4372
ST4.03ch02	88239	.	C	A	331.81	PASS	AC=11;AF=0.786;AN=14;BaseQRankSum=-0.133;DP=18;Dels=0.00;ExcessHet=0.5325;FS=0.000;HaplotypeScore=0.3146;MLEAC=11;MLEAF=0.786;MQ=31.52;MQ0=1;MQRankSum=1.467;POSITIVE_TRAIN_SITE;QD=24.38;ReadPosRankSum=-1.467;SOR=0.804;VQSLOD=3.49;culprit=ReadPosRankSum;SNPEFF_EFFECT=UPSTREAM;SNPEFF_IMPACT=MODIFIER;SNPEFF_FUNCTIONAL_CLASS=NONE;SNPEFF_CODON_CHANGE=2666;SNPEFF_GENE_NAME=PGSC0003DMG400039209;SNPEFF_TRANSCRIPT_ID=PGSC0003DMT400089638;set=variant11	GT:AD:DP:GQ:PL	0/1:2,4:6:99:1460,0,2566,1674,2698,4372	1/1:0,6:6:99:1460,0,2566,1674,2698,4372	./.	0/1:1,1:2:99:1460,0,2566,1674,2698,4372
ST4.03ch02	88306	.	T	C	316.71	PASS	AC=6;AF=0.150;AN=40;BaseQRankSum=-0.641;DP=114;Dels=0.00;ExcessHet=0.0676;FS=0.000;HaplotypeScore=4.0354;InbreedingCoeff=0.0990;MLEAC=6;MLEAF=0.150;MQ=43.52;MQ0=6;MQRankSum=-2.927;POSITIVE_TRAIN_SITE;QD=9.31;ReadPosRankSum=0.878;SOR=0.516;VQSLOD=3.74;culprit=MQRankSum;SNPEFF_EFFECT=UPSTREAM;SNPEFF_IMPACT=MODIFIER;SNPEFF_FUNCTIONAL_CLASS=NONE;SNPEFF_CODON_CHANGE=2733;SNPEFF_GENE_NAME=PGSC0003DMG400039209;SNPEFF_TRANSCRIPT_ID=PGSC0003DMT400089638;set=variant11	GT:AD:DP:GQ:PL	0/0:12,0:12:99:1460,0,2566,1674,2698,4372	0/1:19,5:24:99:1460,0,2566,1674,2698,4372	0/1:1,1:2:99:1460,0,2566,1674,2698,4372	0/0:2,0:2:99:1460,0,2566,1674,2698,4372
ST4.03ch02	88316	.	G	A	316.71	PASS	AC=6;AF=0.150;AN=40;BaseQRankSum=2.544;DP=97;Dels=0.00;ExcessHet=0.0676;FS=2.362;HaplotypeScore=5.2610;InbreedingCoeff=0.0991;MLEAC=6;MLEAF=0.150;MQ=45.18;MQ0=6;MQRankSum=-1.931;POSITIVE_TRAIN_SITE;QD=10.56;ReadPosRankSum=-0.984;SOR=0.481;VQSLOD=3.86;culprit=ReadPosRankSum;SNPEFF_EFFECT=UPSTREAM;SNPEFF_IMPACT=MODIFIER;SNPEFF_FUNCTIONAL_CLASS=NONE;SNPEFF_CODON_CHANGE=2743;SNPEFF_GENE_NAME=PGSC0003DMG400039209;SNPEFF_TRANSCRIPT_ID=PGSC0003DMT400089638;set=variant11	GT:AD:DP:GQ:PL	0/0:12,0:12:99:1460,0,2566,1674,2698,4372	0/1:19,5:24:99:1460,0,2566,1674,2698,4372	0/1:1,1:2:99:1460,0,2566,1674,2698,4372	0/0:2,0:2:99:1460,0,2566,1674,2698,4372
ST4.03ch02	88331	.	G	C	315.71	PASS	AC=6;AF=0.150;AN=40;BaseQRankSum=0.597;DP=97;Dels=0.00;ExcessHet=0.0676;FS=2.362;HaplotypeScore=1.1920;InbreedingCoeff=0.0991;MLEAC=6;MLEAF=0.150;MQ=45.18;MQ0=6;MQRankSum=-1.931;POSITIVE_TRAIN_SITE;QD=10.52;ReadPosRankSum=0.210;SOR=0.458;VQSLOD=4.00;culprit=MQRankSum;SNPEFF_EFFECT=UPSTREAM;SNPEFF_IMPACT=MODIFIER;SNPEFF_FUNCTIONAL_CLASS=NONE;SNPEFF_CODON_CHANGE=2758;SNPEFF_GENE_NAME=PGSC0003DMG400039209;SNPEFF_TRANSCRIPT_ID=PGSC0003DMT400089638;set=variant11	GT:AD:DP:GQ:PL	0/0:12,0:12:99:1460,0,2566,1674,2698,4372	0/1:19,5:24:99:1460,0,2566,1674,2698,4372	0/1:1,1:2:99:1460,0,2566,1674,2698,4372	0/0:2,0:2:99:1460,0,2566,1674,2698,4372
ST4.03ch02	88350	.	C	G	282.34	PASS	AC=6;AF=0.158;AN=38;BaseQRankSum=0.014;DP=50;Dels=0.00;ExcessHet=0.0753;FS=0.000;HaplotypeScore=0.6947;InbreedingCoeff=0.1099;MLEAC=6;MLEAF=0.158;MQ=46.61;MQ0=1;MQRankSum=-1.068;QD=20.17;ReadPosRankSum=-2.122;SOR=0.058;VQSLOD=2.33;culprit=ReadPosRankSum;SNPEFF_EFFECT=UPSTREAM;SNPEFF_IMPACT=MODIFIER;SNPEFF_FUNCTIONAL_CLASS=NONE;SNPEFF_CODON_CHANGE=2777;SNPEFF_GENE_NAME=PGSC0003DMG400039209;SNPEFF_TRANSCRIPT_ID=PGSC0003DMT400089638;set=variant11	GT:AD:DP:GQ:PL	0/0:10,0:10:99:1460,0,2566,1674,2698,4372	0/1:19,5:24:99:1460,0,2566,1674,2698,4372	0/1:1,1:2:99:1460,0,2566,1674,2698,4372	0/0:2,0:2:99:1460,0,2566,1674,2698,4372
ST4.03ch02	88604	.	G	T	51.9	PASS	AC=4;AF=0.500;AN=8;BaseQRankSum=0.720;DP=6;Dels=0.00;ExcessHet=0.1902;FS=0.000;HaplotypeScore=0.0000;MLEAC=4;MLEAF=0.500;MQ=46.79;MQ0=0;MQRankSum=0.000;POSITIVE_TRAIN_SITE;QD=25.95;ReadPosRankSum=-0.720;SOR=1.179;VQSLOD=3.96;culprit=ReadPosRankSum;SNPEFF_EFFECT=UPSTREAM;SNPEFF_IMPACT=MODIFIER;SNPEFF_FUNCTIONAL_CLASS=NONE;SNPEFF_CODON_CHANGE=3031;SNPEFF_GENE_NAME=PGSC0003DMG400039209;SNPEFF_TRANSCRIPT_ID=PGSC0003DMT400089638;set=variant11	GT:AD:DP:GQ:PL	0/1:2,4:6:99:1460,0,2566,1674,2698,4372	0/0:2,0:2:99:1460,0,2566,1674,2698,4372	./.	./.
ST4.03ch02	88756	.	T	A	182.31	PASS	AC=8;AF=0.667;AN=12;BaseQRankSum=1.468;DP=12;Dels=0.00;ExcessHet=0.0663;FS=0.000;HaplotypeScore=0.0000;MLEAC=8;MLEAF=0.667;MQ=60.00;MQ0=0;MQRankSum=0.289;POSITIVE_TRAIN_SITE;QD=30.39;ReadPosRankSum=1.239;SOR=0.446;VQSLOD=3.85;culprit=ReadPosRankSum;SNPEFF_EFFECT=UPSTREAM;SNPEFF_IMPACT=MODIFIER;SNPEFF_FUNCTIONAL_CLASS=NONE;SNPEFF_CODON_CHANGE=3183;SNPEFF_GENE_NAME=PGSC0003DMG400039209;SNPEFF_TRANSCRIPT_ID=PGSC0003DMT400089638;set=variant11	GT:AD:DP:GQ:PL	1/1:0,6:6:99:1460,0,2566,1674,2698,4372	0/0:4,0:4:99:1460,0,2566,1674,2698,4372	1/1:0,2:2:99:1460,0,2566,1674,2698,4372	./.
ST4.03ch02	88811	.	G	A	132.77	PASS	AC=6;AF=0.600;AN=10;BaseQRankSum=0.550;DP=7;Dels=0.00;ExcessHet=0.1047;FS=0.000;HaplotypeScore=0.0000;MLEAC=6;MLEAF=0.600;MQ=60.00;MQ0=0;MQRankSum=-0.550;POSITIVE_TRAIN_SITE;QD=37.03;ReadPosRankSum=0.937;SOR=0.941;VQSLOD=3.99;culprit=ReadPosRankSum;SNPEFF_EFFECT=UPSTREAM;SNPEFF_IMPACT=MODIFIER;SNPEFF_FUNCTIONAL_CLASS=NONE;SNPEFF_CODON_CHANGE=3238;SNPEFF_GENE_NAME=PGSC0003DMG400039209;SNPEFF_TRANSCRIPT_ID=PGSC0003DMT400089638;set=variant11	GT:AD:DP:GQ:PL	1/1:0,4:4:99:1460,0,2566,1674,2698,4372	0/0:4,0:4:99:1460,0,2566,1674,2698,4372	1/1:0,2:2:99:1460,0,2566,1674,2698,4372	./.
ST4.03ch02	91688	.	C	G	75.44	PASS	AC=1;AF=0.019;AN=52;BaseQRankSum=-0.518;DP=116;Dels=0.00;ExcessHet=3.0103;FS=0.000;HaplotypeScore=0.0766;InbreedingCoeff=-0.1317;MLEAC=1;MLEAF=0.019;MQ=47.50;MQ0=0;MQRankSum=-3.317;QD=7.54;ReadPosRankSum=1.804;SOR=0.751;VQSLOD=2.19;culprit=ReadPosRankSum;SNPEFF_EFFECT=INTERGENIC;SNPEFF_IMPACT=MODIFIER;SNPEFF_FUNCTIONAL_CLASS=NONE;set=variant11	GT:AD:DP:GQ:PL	0/1:15,1:16:99:1460,0,2566,1674,2698,4372	0/0:32,0:32:99:1460,0,2566,1674,2698,4372	0/0:2,0:2:99:1460,0,2566,1674,2698,4372	0/0:2,0:2:99:1460,0,2566,1674,2698,4372
ST4.03ch02	91730	.	C	A	75.47	PASS	AC=1;AF=0.020;AN=50;BaseQRankSum=1.037;DP=112;Dels=0.00;ExcessHet=3.0103;FS=0.000;HaplotypeScore=3.9181;InbreedingCoeff=-0.1375;MLEAC=1;MLEAF=0.020;MQ=48.19;MQ0=0;MQRankSum=-4.114;QD=7.55;ReadPosRankSum=-1.285;SOR=0.495;VQSLOD=1.98;culprit=ReadPosRankSum;SNPEFF_EFFECT=INTERGENIC;SNPEFF_IMPACT=MODIFIER;SNPEFF_FUNCTIONAL_CLASS=NONE;set=variant11	GT:AD:DP:GQ:PL	0/1:15,1:16:99:1460,0,2566,1674,2698,4372	0/0:30,0:30:99:1460,0,2566,1674,2698,4372	0/0:2,0:2:99:1460,0,2566,1674,2698,4372	0/0:2,0:2:99:1460,0,2566,1674,2698,4372
ST4.03ch02	91733	.	T	A,C	336.32	PASS	AC=1,4;AF=0.020,0.080;AN=50;BaseQRankSum=0.541;DP=112;Dels=0.00;ExcessHet=3.5218;FS=0.999;HaplotypeScore=1.2798;InbreedingCoeff=0.0930;MLEAC=1,3;MLEAF=0.020,0.060;MQ=48.19;MQ0=0;MQRankSum=1.024;POSITIVE_TRAIN_SITE;QD=9.34;ReadPosRankSum=-0.219;SOR=0.469;VQSLOD=3.86;culprit=MQRankSum;SNPEFF_EFFECT=INTERGENIC;SNPEFF_IMPACT=MODIFIER;SNPEFF_FUNCTIONAL_CLASS=NONE;set=variant11	GT:AD:DP:GQ:PL	0/1:13,1:14:99:1460,0,2566,1674,2698,4372	0/0:28,0:28:99:1460,0,2566,1674,2698,4372	./.	0/0:2,0:2:99:1460,0,2566,1674,2698,4372
ST4.03ch02	91735	.	G	A	75.53	PASS	AC=1;AF=0.020;AN=50;BaseQRankSum=-0.098;DP=112;Dels=0.00;ExcessHet=3.0103;FS=0.000;HaplotypeScore=2.4363;InbreedingCoeff=-0.1398;MLEAC=1;MLEAF=0.020;MQ=48.19;MQ0=0;MQRankSum=-4.114;QD=7.55;ReadPosRankSum=-1.271;SOR=0.495;VQSLOD=1.99;culprit=ReadPosRankSum;SNPEFF_EFFECT=INTERGENIC;SNPEFF_IMPACT=MODIFIER;SNPEFF_FUNCTIONAL_CLASS=NONE;set=variant11	GT:AD:DP:GQ:PL	0/1:15,1:16:99:1460,0,2566,1674,2698,4372	0/0:30,0:30:99:1460,0,2566,1674,2698,4372	0/0:2,0:2:99:1460,0,2566,1674,2698,4372	0/0:2,0:2:99:1460,0,2566,1674,2698,4372
ST4.03ch02	91741	.	G	T	75.47	PASS	AC=1;AF=0.020;AN=50;BaseQRankSum=0.919;DP=112;Dels=0.00;ExcessHet=3.0103;FS=0.000;HaplotypeScore=3.0416;InbreedingCoeff=-0.1375;MLEAC=1;MLEAF=0.020;MQ=48.19;MQ0=0;MQRankSum=-4.114;QD=7.55;ReadPosRankSum=-1.154;SOR=0.495;VQSLOD=2.02;culprit=ReadPosRankSum;SNPEFF_EFFECT=INTERGENIC;SNPEFF_IMPACT=MODIFIER;SNPEFF_FUNCTIONAL_CLASS=NONE;set=variant11	GT:AD:DP:GQ:PL	0/1:15,1:16:99:1460,0,2566,1674,2698,4372	0/0:30,0:30:99:1460,0,2566,1674,2698,4372	0/0:2,0:2:99:1460,0,2566,1674,2698,4372	0/0:2,0:2:99:1460,0,2566,1674,2698,4372
ST4.03ch02	91780	.	A	C	258.84	PASS	AC=11;AF=0.688;AN=16;BaseQRankSum=-0.720;DP=29;Dels=0.00;ExcessHet=0.1703;FS=0.000;HaplotypeScore=0.0000;MLEAC=11;MLEAF=0.688;MQ=51.16;MQ0=0;MQRankSum=-4.604;POSITIVE_TRAIN_SITE;QD=11.25;ReadPosRankSum=0.764;SOR=0.818;VQSLOD=3.15;culprit=MQRankSum;SNPEFF_EFFECT=INTERGENIC;SNPEFF_IMPACT=MODIFIER;SNPEFF_FUNCTIONAL_CLASS=NONE;set=variant11	GT:AD:DP:GQ:PL	0/1:4,4:8:99:1460,0,2566,1674,2698,4372	1/1:0,4:4:99:1460,0,2566,1674,2698,4372	1/1:0,2:2:99:1460,0,2566,1674,2698,4372	0/1:1,1:2:99:1460,0,2566,1674,2698,4372
ST4.03ch02	91786	.	G	A	296.84	PASS	AC=11;AF=0.688;AN=16;BaseQRankSum=0.060;DP=31;Dels=0.00;ExcessHet=0.1703;FS=0.000;HaplotypeScore=0.2500;MLEAC=11;MLEAF=0.688;MQ=49.50;MQ0=0;MQRankSum=-4.743;POSITIVE_TRAIN_SITE;QD=11.87;ReadPosRankSum=-0.218;SOR=0.804;VQSLOD=3.11;culprit=MQRankSum;SNPEFF_EFFECT=INTERGENIC;SNPEFF_IMPACT=MODIFIER;SNPEFF_FUNCTIONAL_CLASS=NONE;set=variant11	GT:AD:DP:GQ:PL	0/1:4,4:8:99:1460,0,2566,1674,2698,4372	1/1:0,4:4:99:1460,0,2566,1674,2698,4372	1/1:0,2:2:99:1460,0,2566,1674,2698,4372	0/1:1,1:2:99:1460,0,2566,1674,2698,4372
ST4.03ch02	91813	.	C	T	296.84	PASS	AC=11;AF=0.688;AN=16;BaseQRankSum=0.377;DP=31;Dels=0.00;ExcessHet=0.1703;FS=0.000;HaplotypeScore=0.0000;MLEAC=11;MLEAF=0.688;MQ=49.50;MQ0=0;MQRankSum=-4.743;POSITIVE_TRAIN_SITE;QD=11.87;ReadPosRankSum=-0.456;SOR=0.804;VQSLOD=3.08;culprit=MQRankSum;SNPEFF_EFFECT=INTERGENIC;SNPEFF_IMPACT=MODIFIER;SNPEFF_FUNCTIONAL_CLASS=NONE;set=variant11	GT:AD:DP:GQ:PL	0/1:4,4:8:99:1460,0,2566,1674,2698,4372	1/1:0,4:4:99:1460,0,2566,1674,2698,4372	1/1:0,2:2:99:1460,0,2566,1674,2698,4372	0/1:1,1:2:99:1460,0,2566,1674,2698,4372
ST4.03ch02	91837	.	A	G	295.84	PASS	AC=11;AF=0.688;AN=16;BaseQRankSum=0.218;DP=31;Dels=0.00;ExcessHet=0.1703;FS=0.000;HaplotypeScore=0.1145;MLEAC=11;MLEAF=0.688;MQ=49.50;MQ0=0;MQRankSum=-4.743;POSITIVE_TRAIN_SITE;QD=11.83;ReadPosRankSum=0.377;SOR=0.804;VQSLOD=3.12;culprit=MQRankSum;SNPEFF_EFFECT=INTERGENIC;SNPEFF_IMPACT=MODIFIER;SNPEFF_FUNCTIONAL_CLASS=NONE;set=variant11	GT:AD:DP:GQ:PL	0/1:4,4:8:99:1460,0,2566,1674,2698,4372	1/1:0,4:4:99:1460,0,2566,1674,2698,4372	1/1:0,2:2:99:1460,0,2566,1674,2698,4372	0/1:1,1:2:99:1460,0,2566,1674,2698,4372
ST4.03ch02	91841	.	T	C	286.84	PASS	AC=11;AF=0.688;AN=16;BaseQRankSum=-0.456;DP=31;Dels=0.00;ExcessHet=0.1703;FS=0.000;HaplotypeScore=0.1145;MLEAC=11;MLEAF=0.688;MQ=49.50;MQ0=0;MQRankSum=-4.743;POSITIVE_TRAIN_SITE;QD=11.47;ReadPosRankSum=-0.179;SOR=0.804;VQSLOD=3.11;culprit=MQRankSum;SNPEFF_EFFECT=INTERGENIC;SNPEFF_IMPACT=MODIFIER;SNPEFF_FUNCTIONAL_CLASS=NONE;set=variant11	GT:AD:DP:GQ:PL	0/1:4,4:8:99:1460,0,2566,1674,2698,4372	1/1:0,4:4:99:1460,0,2566,1674,2698,4372	1/1:0,2:2:99:1460,0,2566,1674,2698,4372	0/1:1,1:2:99:1460,0,2566,1674,2698,4372
ST4.03ch02	91865	.	A	G	296.84	PASS	AC=11;AF=0.688;AN=16;BaseQRankSum=-1.171;DP=31;Dels=0.00;ExcessHet=0.1703;FS=0.000;HaplotypeScore=0.0000;MLEAC=11;MLEAF=0.688;MQ=49.50;MQ0=0;MQRankSum=-4.743;POSITIVE_TRAIN_SITE;QD=11.87;ReadPosRankSum=0.060;SOR=0.804;VQSLOD=3.12;culprit=MQRankSum;SNPEFF_EFFECT=INTERGENIC;SNPEFF_IMPACT=MODIFIER;SNPEFF_FUNCTIONAL_CLASS=NONE;set=variant11	GT:AD:DP:GQ:PL	0/1:4,4:8:99:1460,0,2566,1674,2698,4372	1/1:0,4:4:99:1460,0,2566,1674,2698,4372	1/1:0,2:2:99:1460,0,2566,1674,2698,4372	0/1:1,1:2:99:1460,0,2566,1674,2698,4372
ST4.03ch02	92203	.	T	C	46.48	PASS	AC=1;AF=0.014;AN=74;BaseQRankSum=0.182;DP=740;Dels=0.00;ExcessHet=3.0103;FS=0.000;HaplotypeScore=0.5580;InbreedingCoeff=-0.0246;MLEAC=1;MLEAF=0.014;MQ=59.99;MQ0=0;MQRankSum=0.184;POSITIVE_TRAIN_SITE;QD=1.72;ReadPosRankSum=0.611;SOR=0.000;VQSLOD=3.98;culprit=MQRankSum;SNPEFF_EFFECT=INTERGENIC;SNPEFF_IMPACT=MODIFIER;SNPEFF_FUNCTIONAL_CLASS=NONE;set=variant11	GT:AD:DP:GQ:PL	0/1:39,1:40:99:1460,0,2566,1674,2698,4372	0/0:30,0:30:99:1460,0,2566,1674,2698,4372	0/0:2,0:2:99:1460,0,2566,1674,2698,4372	0/0:2,0:2:99:1460,0,2566,1674,2698,4372
ST4.03ch02	92423	.	G	C	46.61	PASS	AC=3;AF=0.500;AN=6;BaseQRankSum=0.000;DP=4;Dels=0.00;ExcessHet=1.5490;FS=0.000;HaplotypeScore=0.6106;MLEAC=3;MLEAF=0.500;MQ=44.41;MQ0=0;MQRankSum=0.000;POSITIVE_TRAIN_SITE;QD=15.54;ReadPosRankSum=0.000;SOR=0.693;VQSLOD=4.04;culprit=MQRankSum;SNPEFF_EFFECT=INTERGENIC;SNPEFF_IMPACT=MODIFIER;SNPEFF_FUNCTIONAL_CLASS=NONE;set=variant11	GT:AD:DP:GQ:PL	0/1:1,3:4:99:1460,0,2566,1674,2698,4372	0/0:2,0:2:99:1460,0,2566,1674,2698,4372	./.	./.
ST4.03ch02	92426	.	C	T	53.58	PASS	AC=4;AF=0.667;AN=6;BaseQRankSum=1.026;DP=4;Dels=0.00;ExcessHet=0.4576;FS=0.000;HaplotypeScore=0.9159;MLEAC=4;MLEAF=0.667;MQ=44.41;MQ0=0;MQRankSum=0.000;POSITIVE_TRAIN_SITE;QD=17.86;ReadPosRankSum=0.000;SOR=0.693;VQSLOD=4.04;culprit=MQRankSum;SNPEFF_EFFECT=INTERGENIC;SNPEFF_IMPACT=MODIFIER;SNPEFF_FUNCTIONAL_CLASS=NONE;set=variant11	GT:AD:DP:GQ:PL	1/1:0,4:4:99:1460,0,2566,1674,2698,4372	0/0:2,0:2:99:1460,0,2566,1674,2698,4372	./.	./.
ST4.03ch02	92486	.	A	G	56664.43	PASS	AC=83;AF=0.988;AN=84;BaseQRankSum=1.631;DP=1387;Dels=0.00;ExcessHet=3.0103;FS=0.000;HaplotypeScore=1.0623;InbreedingCoeff=-0.0128;MLEAC=84;MLEAF=1.00;MQ=59.47;MQ0=0;MQRankSum=2.366;POSITIVE_TRAIN_SITE;QD=29.48;ReadPosRankSum=2.442;SOR=12.270;VQSLOD=2.82;culprit=ReadPosRankSum;SNPEFF_EFFECT=INTERGENIC;SNPEFF_IMPACT=MODIFIER;SNPEFF_FUNCTIONAL_CLASS=NONE;set=variant11	GT:AD:DP:GQ:PL	0/1:1,39:40:99:1460,0,2566,1674,2698,4372	1/1:0,40:40:99:1460,0,2566,1674,2698,4372	1/1:0,2:2:99:1460,0,2566,1674,2698,4372	1/1:0,2:2:99:1460,0,2566,1674,2698,4372
ST4.03ch02	92905	.	A	G	8048.87	PASS	AC=71;AF=0.986;AN=72;BaseQRankSum=-0.167;DP=197;Dels=0.00;ExcessHet=3.0103;FS=0.000;HaplotypeScore=0.2586;InbreedingCoeff=-0.0757;MLEAC=71;MLEAF=0.986;MQ=60.00;MQ0=0;MQRankSum=-1.451;POSITIVE_TRAIN_SITE;QD=28.49;ReadPosRankSum=0.923;SOR=9.180;VQSLOD=3.98;culprit=ReadPosRankSum;SNPEFF_EFFECT=INTERGENIC;SNPEFF_IMPACT=MODIFIER;SNPEFF_FUNCTIONAL_CLASS=NONE;set=variant11	GT:AD:DP:GQ:PL	0/1:1,37:38:99:1460,0,2566,1674,2698,4372	1/1:0,30:30:99:1460,0,2566,1674,2698,4372	1/1:0,2:2:99:1460,0,2566,1674,2698,4372	1/1:0,2:2:99:1460,0,2566,1674,2698,4372
ST4.03ch02	93611	.	G	T	212.32	PASS	AC=8;AF=0.571;AN=14;BaseQRankSum=1.001;DP=9;Dels=0.00;ExcessHet=0.0254;FS=0.000;HaplotypeScore=0.0000;MLEAC=9;MLEAF=0.643;MQ=60.00;MQ0=0;MQRankSum=-1.203;POSITIVE_TRAIN_SITE;QD=24.72;ReadPosRankSum=-0.248;SOR=1.402;VQSLOD=4.06;culprit=ReadPosRankSum;SNPEFF_EFFECT=INTERGENIC;SNPEFF_IMPACT=MODIFIER;SNPEFF_FUNCTIONAL_CLASS=NONE;set=variant11	GT:AD:DP:GQ:PL	1/1:0,4:4:99:1460,0,2566,1674,2698,4372	0/1:4,2:6:99:1460,0,2566,1674,2698,4372	1/1:0,2:2:99:1460,0,2566,1674,2698,4372	0/0:2,0:2:99:1460,0,2566,1674,2698,4372
ST4.03ch02	95137	.	A	G	89352.51	PASS	AC=76;AF=0.974;AN=78;BaseQRankSum=2.741;DP=2313;Dels=0.00;ExcessHet=0.0283;FS=0.000;HaplotypeScore=1.6089;InbreedingCoeff=0.5406;MLEAC=77;MLEAF=0.987;MQ=46.49;MQ0=121;MQRankSum=4.884;POSITIVE_TRAIN_SITE;QD=30.14;ReadPosRankSum=5.382;SOR=9.826;VQSLOD=1.62;culprit=ReadPosRankSum;SNPEFF_EFFECT=INTERGENIC;SNPEFF_IMPACT=MODIFIER;SNPEFF_FUNCTIONAL_CLASS=NONE;set=variant11	GT:AD:DP:GQ:PL	1/1:0,38:38:99:1460,0,2566,1674,2698,4372	0/1:2,34:36:99:1460,0,2566,1674,2698,4372	1/1:0,2:2:99:1460,0,2566,1674,2698,4372	1/1:0,2:2:99:1460,0,2566,1674,2698,4372
ST4.03ch02	95158	.	G	A	89527.51	PASS	AC=76;AF=0.974;AN=78;BaseQRankSum=1.683;DP=2313;Dels=0.00;ExcessHet=0.0283;FS=0.000;HaplotypeScore=0.9048;InbreedingCoeff=0.5406;MLEAC=77;MLEAF=0.987;MQ=46.49;MQ0=121;MQRankSum=5.257;POSITIVE_TRAIN_SITE;QD=32.09;ReadPosRankSum=4.299;SOR=10.095;VQSLOD=1.66;culprit=ReadPosRankSum;SNPEFF_EFFECT=INTERGENIC;SNPEFF_IMPACT=MODIFIER;SNPEFF_FUNCTIONAL_CLASS=NONE;set=variant11	GT:AD:DP:GQ:PL	1/1:0,38:38:99:1460,0,2566,1674,2698,4372	0/1:2,34:36:99:1460,0,2566,1674,2698,4372	1/1:0,2:2:99:1460,0,2566,1674,2698,4372	1/1:0,2:2:99:1460,0,2566,1674,2698,4372
ST4.03ch02	95297	.	T	C	89639.62	PASS	AC=75;AF=0.962;AN=78;BaseQRankSum=0.075;DP=2314;Dels=0.00;ExcessHet=0.0854;FS=0.000;HaplotypeScore=3.2941;InbreedingCoeff=0.4112;MLEAC=76;MLEAF=0.974;MQ=58.03;MQ0=123;MQRankSum=6.893;POSITIVE_TRAIN_SITE;QD=26.69;ReadPosRankSum=0.117;SOR=11.208;VQSLOD=1.75;culprit=MQRankSum;SNPEFF_EFFECT=INTERGENIC;SNPEFF_IMPACT=MODIFIER;SNPEFF_FUNCTIONAL_CLASS=NONE;set=variant11	GT:AD:DP:GQ:PL	1/1:0,38:38:99:1460,0,2566,1674,2698,4372	0/1:3,33:36:99:1460,0,2566,1674,2698,4372	1/1:0,2:2:99:1460,0,2566,1674,2698,4372	1/1:0,2:2:99:1460,0,2566,1674,2698,4372
ST4.03ch02	95370	.	G	A	89405.1	PASS	AC=75;AF=0.962;AN=78;BaseQRankSum=0.944;DP=2313;Dels=0.00;ExcessHet=0.0854;FS=0.000;HaplotypeScore=1.1605;InbreedingCoeff=0.4122;MLEAC=76;MLEAF=0.974;MQ=58.01;MQ0=124;MQRankSum=6.890;POSITIVE_TRAIN_SITE;QD=25.91;ReadPosRankSum=-1.229;SOR=10.862;VQSLOD=1.77;culprit=ReadPosRankSum;SNPEFF_EFFECT=INTERGENIC;SNPEFF_IMPACT=MODIFIER;SNPEFF_FUNCTIONAL_CLASS=NONE;set=variant11	GT:AD:DP:GQ:PL	1/1:0,38:38:99:1460,0,2566,1674,2698,4372	0/1:3,33:36:99:1460,0,2566,1674,2698,4372	1/1:0,2:2:99:1460,0,2566,1674,2698,4372	1/1:0,2:2:99:1460,0,2566,1674,2698,4372
ST4.03ch02	95422	.	C	A	458.67	PASS	AC=10;AF=0.833;AN=12;BaseQRankSum=1.203;DP=13;Dels=0.00;ExcessHet=0.2020;FS=0.000;HaplotypeScore=0.0000;MLEAC=11;MLEAF=0.917;MQ=60.00;MQ0=0;MQRankSum=-1.470;POSITIVE_TRAIN_SITE;QD=28.70;ReadPosRankSum=1.470;SOR=5.131;VQSLOD=3.84;culprit=ReadPosRankSum;SNPEFF_EFFECT=INTERGENIC;SNPEFF_IMPACT=MODIFIER;SNPEFF_FUNCTIONAL_CLASS=NONE;set=variant11	GT:AD:DP:GQ:PL	0/1:2,6:8:99:1460,0,2566,1674,2698,4372	1/1:0,2:2:99:1460,0,2566,1674,2698,4372	1/1:0,2:2:99:1460,0,2566,1674,2698,4372	./.
ST4.03ch02	103728	.	G	A	128.34	PASS	AC=8;AF=0.800;AN=10;BaseQRankSum=0.731;DP=6;Dels=0.00;ExcessHet=0.2482;FS=0.000;HaplotypeScore=0.0000;MLEAC=8;MLEAF=0.800;MQ=54.77;MQ0=1;MQRankSum=0.731;POSITIVE_TRAIN_SITE;QD=32.09;ReadPosRankSum=0.731;SOR=1.981;VQSLOD=3.88;culprit=MQRankSum;SNPEFF_EFFECT=UPSTREAM;SNPEFF_IMPACT=MODIFIER;SNPEFF_FUNCTIONAL_CLASS=NONE;SNPEFF_CODON_CHANGE=4277;SNPEFF_GENE_NAME=PGSC0003DMG400046296;SNPEFF_TRANSCRIPT_ID=PGSC0003DMT400096725;set=variant11	GT:AD:DP:GQ:PL	0/1:2,4:6:99:1460,0,2566,1674,2698,4372	1/1:0,2:2:99:1460,0,2566,1674,2698,4372	1/1:0,2:2:99:1460,0,2566,1674,2698,4372	./.
ST4.03ch02	104066	.	A	G	44.37	PASS	AC=4;AF=0.048;AN=84;BaseQRankSum=2.058;DP=750;Dels=0.00;ExcessHet=0.1599;FS=0.000;HaplotypeScore=1.0406;InbreedingCoeff=0.3908;MLEAC=2;MLEAF=0.024;MQ=42.83;MQ0=0;MQRankSum=-4.368;POSITIVE_TRAIN_SITE;QD=2.22;ReadPosRankSum=0.512;SOR=0.000;VQSLOD=3.28;culprit=MQRankSum;SNPEFF_EFFECT=UPSTREAM;SNPEFF_IMPACT=MODIFIER;SNPEFF_FUNCTIONAL_CLASS=NONE;SNPEFF_CODON_CHANGE=3939;SNPEFF_GENE_NAME=PGSC0003DMG400046296;SNPEFF_TRANSCRIPT_ID=PGSC0003DMT400096725;set=variant11	GT:AD:DP:GQ:PL	0/0:40,0:40:99:1460,0,2566,1674,2698,4372	0/1:36,4:40:99:1460,0,2566,1674,2698,4372	0/0:2,0:2:99:1460,0,2566,1674,2698,4372	0/0:2,0:2:99:1460,0,2566,1674,2698,4372
ST4.03ch02	104069	.	T	C	44.37	PASS	AC=4;AF=0.048;AN=84;BaseQRankSum=0.127;DP=750;Dels=0.00;ExcessHet=0.1599;FS=0.000;HaplotypeScore=1.4317;InbreedingCoeff=0.3910;MLEAC=2;MLEAF=0.024;MQ=42.83;MQ0=0;MQRankSum=-4.366;POSITIVE_TRAIN_SITE;QD=2.22;ReadPosRankSum=-1.275;SOR=0.000;VQSLOD=3.07;culprit=ReadPosRankSum;SNPEFF_EFFECT=UPSTREAM;SNPEFF_IMPACT=MODIFIER;SNPEFF_FUNCTIONAL_CLASS=NONE;SNPEFF_CODON_CHANGE=3936;SNPEFF_GENE_NAME=PGSC0003DMG400046296;SNPEFF_TRANSCRIPT_ID=PGSC0003DMT400096725;set=variant11	GT:AD:DP:GQ:PL	0/0:40,0:40:99:1460,0,2566,1674,2698,4372	0/1:36,4:40:99:1460,0,2566,1674,2698,4372	0/0:2,0:2:99:1460,0,2566,1674,2698,4372	0/0:2,0:2:99:1460,0,2566,1674,2698,4372
ST4.03ch02	104081	.	C	A	44.38	PASS	AC=4;AF=0.048;AN=84;BaseQRankSum=3.170;DP=751;Dels=0.00;ExcessHet=0.1599;FS=0.000;HaplotypeScore=1.4235;InbreedingCoeff=0.3878;MLEAC=2;MLEAF=0.024;MQ=42.84;MQ0=0;MQRankSum=-4.224;POSITIVE_TRAIN_SITE;QD=2.22;ReadPosRankSum=-0.550;SOR=0.000;VQSLOD=3.30;culprit=MQRankSum;SNPEFF_EFFECT=UPSTREAM;SNPEFF_IMPACT=MODIFIER;SNPEFF_FUNCTIONAL_CLASS=NONE;SNPEFF_CODON_CHANGE=3924;SNPEFF_GENE_NAME=PGSC0003DMG400046296;SNPEFF_TRANSCRIPT_ID=PGSC0003DMT400096725;set=variant11	GT:AD:DP:GQ:PL	0/0:40,0:40:99:1460,0,2566,1674,2698,4372	0/1:36,4:40:99:1460,0,2566,1674,2698,4372	0/0:2,0:2:99:1460,0,2566,1674,2698,4372	0/0:2,0:2:99:1460,0,2566,1674,2698,4372
ST4.03ch02	104091	.	C	A	42.29	PASS	AC=3;AF=0.036;AN=84;BaseQRankSum=1.007;DP=753;Dels=0.00;ExcessHet=0.0792;FS=0.000;HaplotypeScore=1.7223;InbreedingCoeff=0.5111;MLEAC=1;MLEAF=0.012;MQ=42.83;MQ0=0;MQRankSum=-4.753;POSITIVE_TRAIN_SITE;QD=2.11;ReadPosRankSum=-0.479;SOR=0.001;VQSLOD=3.07;culprit=MQRankSum;SNPEFF_EFFECT=UPSTREAM;SNPEFF_IMPACT=MODIFIER;SNPEFF_FUNCTIONAL_CLASS=NONE;SNPEFF_CODON_CHANGE=3914;SNPEFF_GENE_NAME=PGSC0003DMG400046296;SNPEFF_TRANSCRIPT_ID=PGSC0003DMT400096725;set=variant11	GT:AD:DP:GQ:PL	0/0:40,0:40:99:1460,0,2566,1674,2698,4372	0/1:37,3:40:99:1460,0,2566,1674,2698,4372	0/0:2,0:2:99:1460,0,2566,1674,2698,4372	0/0:2,0:2:99:1460,0,2566,1674,2698,4372
ST4.03ch02	104109	.	C	T	42.29	PASS	AC=3;AF=0.036;AN=84;BaseQRankSum=2.364;DP=753;Dels=0.00;ExcessHet=0.0792;FS=0.000;HaplotypeScore=6.6837;InbreedingCoeff=0.5111;MLEAC=1;MLEAF=0.012;MQ=42.83;MQ0=0;MQRankSum=-4.753;POSITIVE_TRAIN_SITE;QD=2.11;ReadPosRankSum=0.994;SOR=0.001;VQSLOD=3.05;culprit=MQRankSum;SNPEFF_EFFECT=UPSTREAM;SNPEFF_IMPACT=MODIFIER;SNPEFF_FUNCTIONAL_CLASS=NONE;SNPEFF_CODON_CHANGE=3896;SNPEFF_GENE_NAME=PGSC0003DMG400046296;SNPEFF_TRANSCRIPT_ID=PGSC0003DMT400096725;set=variant11	GT:AD:DP:GQ:PL	0/0:40,0:40:99:1460,0,2566,1674,2698,4372	0/1:37,3:40:99:1460,0,2566,1674,2698,4372	0/0:2,0:2:99:1460,0,2566,1674,2698,4372	0/0:2,0:2:99:1460,0,2566,1674,2698,4372
ST4.03ch02	104215	.	T	C	10512.38	PASS	AC=75;AF=0.987;AN=76;BaseQRankSum=0.244;DP=256;Dels=0.00;ExcessHet=3.0103;FS=23.945;HaplotypeScore=0.0524;InbreedingCoeff=-0.0447;MLEAC=75;MLEAF=0.987;MQ=59.79;MQ0=0;MQRankSum=-1.556;POSITIVE_TRAIN_SITE;QD=26.36;ReadPosRankSum=1.691;SOR=11.090;VQSLOD=3.76;culprit=ReadPosRankSum;SNPEFF_EFFECT=UPSTREAM;SNPEFF_IMPACT=MODIFIER;SNPEFF_FUNCTIONAL_CLASS=NONE;SNPEFF_CODON_CHANGE=3790;SNPEFF_GENE_NAME=PGSC0003DMG400046296;SNPEFF_TRANSCRIPT_ID=PGSC0003DMT400096725;set=variant11	GT:AD:DP:GQ:PL	0/1:1,33:34:99:1460,0,2566,1674,2698,4372	1/1:0,38:38:99:1460,0,2566,1674,2698,4372	1/1:0,2:2:99:1460,0,2566,1674,2698,4372	1/1:0,2:2:99:1460,0,2566,1674,2698,4372
ST4.03ch02	104237	.	C	A	130.11	PASS	AC=6;AF=0.750;AN=8;BaseQRankSum=0.731;DP=5;Dels=0.00;ExcessHet=0.3218;FS=0.000;HaplotypeScore=0.0000;MLEAC=6;MLEAF=0.750;MQ=44.20;MQ0=0;MQRankSum=-0.731;QD=27.27;ReadPosRankSum=-0.731;SOR=1.981;VQSLOD=2.81;culprit=ReadPosRankSum;SNPEFF_EFFECT=UPSTREAM;SNPEFF_IMPACT=MODIFIER;SNPEFF_FUNCTIONAL_CLASS=NONE;SNPEFF_CODON_CHANGE=3768;SNPEFF_GENE_NAME=PGSC0003DMG400046296;SNPEFF_TRANSCRIPT_ID=PGSC0003DMT400096725;set=variant11	GT:AD:DP:GQ:PL	0/1:2,2:4:99:1460,0,2566,1674,2698,4372	1/1:0,2:2:99:1460,0,2566,1674,2698,4372	./.	1/1:0,2:2:99:1460,0,2566,1674,2698,4372
ST4.03ch02	104778	.	T	A	12783.47	PASS	AC=47;AF=0.940;AN=50;BaseQRankSum=1.327;DP=420;Dels=0.00;ExcessHet=0.1350;FS=0.000;HaplotypeScore=0.1132;InbreedingCoeff=0.3536;MLEAC=48;MLEAF=0.960;MQ=27.44;MQ0=5;MQRankSum=-2.988;POSITIVE_TRAIN_SITE;QD=30.73;ReadPosRankSum=2.983;SOR=9.270;VQSLOD=2.89;culprit=ReadPosRankSum;SNPEFF_EFFECT=UPSTREAM;SNPEFF_IMPACT=MODIFIER;SNPEFF_FUNCTIONAL_CLASS=NONE;SNPEFF_CODON_CHANGE=3227;SNPEFF_GENE_NAME=PGSC0003DMG400046296;SNPEFF_TRANSCRIPT_ID=PGSC0003DMT400096725;set=variant11	GT:AD:DP:GQ:PL	1/1:0,16:16:99:1460,0,2566,1674,2698,4372	0/1:3,29:32:99:1460,0,2566,1674,2698,4372	./.	1/1:0,2:2:99:1460,0,2566,1674,2698,4372
ST4.03ch02	104784	.	T	C	12722.72	PASS	AC=47;AF=0.940;AN=50;BaseQRankSum=2.776;DP=425;Dels=0.00;ExcessHet=0.1350;FS=0.000;HaplotypeScore=0.2261;InbreedingCoeff=0.4173;MLEAC=48;MLEAF=0.960;MQ=27.40;MQ0=7;MQRankSum=-2.758;POSITIVE_TRAIN_SITE;QD=30.36;ReadPosRankSum=4.205;SOR=7.879;VQSLOD=2.15;culprit=ReadPosRankSum;SNPEFF_EFFECT=UPSTREAM;SNPEFF_IMPACT=MODIFIER;SNPEFF_FUNCTIONAL_CLASS=NONE;SNPEFF_CODON_CHANGE=3221;SNPEFF_GENE_NAME=PGSC0003DMG400046296;SNPEFF_TRANSCRIPT_ID=PGSC0003DMT400096725;set=variant11	GT:AD:DP:GQ:PL	1/1:0,16:16:99:1460,0,2566,1674,2698,4372	0/1:3,29:32:99:1460,0,2566,1674,2698,4372	./.	1/1:0,2:2:99:1460,0,2566,1674,2698,4372
ST4.03ch02	104802	.	G	C	12892.47	PASS	AC=47;AF=0.940;AN=50;BaseQRankSum=2.176;DP=425;Dels=0.00;ExcessHet=0.1350;FS=0.000;HaplotypeScore=0.4588;InbreedingCoeff=0.3536;MLEAC=48;MLEAF=0.960;MQ=27.35;MQ0=7;MQRankSum=-2.988;POSITIVE_TRAIN_SITE;QD=30.62;ReadPosRankSum=2.940;SOR=9.284;VQSLOD=2.92;culprit=ReadPosRankSum;SNPEFF_EFFECT=UPSTREAM;SNPEFF_IMPACT=MODIFIER;SNPEFF_FUNCTIONAL_CLASS=NONE;SNPEFF_CODON_CHANGE=3203;SNPEFF_GENE_NAME=PGSC0003DMG400046296;SNPEFF_TRANSCRIPT_ID=PGSC0003DMT400096725;set=variant11	GT:AD:DP:GQ:PL	1/1:0,16:16:99:1460,0,2566,1674,2698,4372	0/1:3,29:32:99:1460,0,2566,1674,2698,4372	./.	1/1:0,2:2:99:1460,0,2566,1674,2698,4372
ST4.03ch02	104821	.	C	T	12415.48	PASS	AC=47;AF=0.940;AN=50;BaseQRankSum=1.554;DP=425;Dels=0.00;ExcessHet=0.1350;FS=0.000;HaplotypeScore=0.7120;InbreedingCoeff=0.3515;MLEAC=48;MLEAF=0.960;MQ=27.35;MQ0=7;MQRankSum=-1.124;POSITIVE_TRAIN_SITE;QD=29.49;ReadPosRankSum=-0.479;SOR=7.643;VQSLOD=4.03;culprit=ReadPosRankSum;SNPEFF_EFFECT=UPSTREAM;SNPEFF_IMPACT=MODIFIER;SNPEFF_FUNCTIONAL_CLASS=NONE;SNPEFF_CODON_CHANGE=3184;SNPEFF_GENE_NAME=PGSC0003DMG400046296;SNPEFF_TRANSCRIPT_ID=PGSC0003DMT400096725;set=variant11	GT:AD:DP:GQ:PL	1/1:0,16:16:99:1460,0,2566,1674,2698,4372	0/1:3,29:32:99:1460,0,2566,1674,2698,4372	./.	1/1:0,2:2:99:1460,0,2566,1674,2698,4372
ST4.03ch02	104824	.	A	C	12639.47	PASS	AC=47;AF=0.940;AN=50;BaseQRankSum=1.356;DP=425;Dels=0.00;ExcessHet=0.1350;FS=0.000;HaplotypeScore=0.7090;InbreedingCoeff=0.3536;MLEAC=48;MLEAF=0.960;MQ=27.35;MQ0=7;MQRankSum=-1.962;POSITIVE_TRAIN_SITE;QD=30.09;ReadPosRankSum=-1.736;SOR=8.833;VQSLOD=3.61;culprit=ReadPosRankSum;SNPEFF_EFFECT=UPSTREAM;SNPEFF_IMPACT=MODIFIER;SNPEFF_FUNCTIONAL_CLASS=NONE;SNPEFF_CODON_CHANGE=3181;SNPEFF_GENE_NAME=PGSC0003DMG400046296;SNPEFF_TRANSCRIPT_ID=PGSC0003DMT400096725;set=variant11	GT:AD:DP:GQ:PL	1/1:0,16:16:99:1460,0,2566,1674,2698,4372	0/1:3,29:32:99:1460,0,2566,1674,2698,4372	./.	1/1:0,2:2:99:1460,0,2566,1674,2698,4372
ST4.03ch02	104842	.	T	C	12639.47	PASS	AC=47;AF=0.940;AN=50;BaseQRankSum=1.725;DP=424;Dels=0.00;ExcessHet=0.1350;FS=0.000;HaplotypeScore=0.3730;InbreedingCoeff=0.3524;MLEAC=48;MLEAF=0.960;MQ=27.31;MQ0=7;MQRankSum=-0.771;POSITIVE_TRAIN_SITE;QD=30.09;ReadPosRankSum=-3.847;SOR=8.151;VQSLOD=2.43;culprit=ReadPosRankSum;SNPEFF_EFFECT=UPSTREAM;SNPEFF_IMPACT=MODIFIER;SNPEFF_FUNCTIONAL_CLASS=NONE;SNPEFF_CODON_CHANGE=3163;SNPEFF_GENE_NAME=PGSC0003DMG400046296;SNPEFF_TRANSCRIPT_ID=PGSC0003DMT400096725;set=variant11	GT:AD:DP:GQ:PL	1/1:0,16:16:99:1460,0,2566,1674,2698,4372	0/1:3,29:32:99:1460,0,2566,1674,2698,4372	./.	1/1:0,2:2:99:1460,0,2566,1674,2698,4372
ST4.03ch02	104852	.	T	C	12637.48	PASS	AC=47;AF=0.940;AN=50;BaseQRankSum=-0.595;DP=423;Dels=0.00;ExcessHet=0.1350;FS=0.000;HaplotypeScore=0.3794;InbreedingCoeff=0.3504;MLEAC=48;MLEAF=0.960;MQ=27.33;MQ0=7;MQRankSum=-2.988;POSITIVE_TRAIN_SITE;QD=30.31;ReadPosRankSum=-2.959;SOR=9.270;VQSLOD=2.74;culprit=ReadPosRankSum;SNPEFF_EFFECT=UPSTREAM;SNPEFF_IMPACT=MODIFIER;SNPEFF_FUNCTIONAL_CLASS=NONE;SNPEFF_CODON_CHANGE=3153;SNPEFF_GENE_NAME=PGSC0003DMG400046296;SNPEFF_TRANSCRIPT_ID=PGSC0003DMT400096725;set=variant11	GT:AD:DP:GQ:PL	1/1:0,16:16:99:1460,0,2566,1674,2698,4372	0/1:3,29:32:99:1460,0,2566,1674,2698,4372	./.	1/1:0,2:2:99:1460,0,2566,1674,2698,4372
ST4.03ch02	105101	.	T	A	12279.65	PASS	AC=47;AF=0.940;AN=50;BaseQRankSum=1.317;DP=419;Dels=0.00;ExcessHet=0.1350;FS=0.000;HaplotypeScore=0.4763;InbreedingCoeff=0.3396;MLEAC=48;MLEAF=0.960;MQ=28.18;MQ0=4;MQRankSum=-2.954;POSITIVE_TRAIN_SITE;QD=29.52;ReadPosRankSum=2.983;SOR=9.270;VQSLOD=2.90;culprit=ReadPosRankSum;SNPEFF_EFFECT=UPSTREAM;SNPEFF_IMPACT=MODIFIER;SNPEFF_FUNCTIONAL_CLASS=NONE;SNPEFF_CODON_CHANGE=2904;SNPEFF_GENE_NAME=PGSC0003DMG400046296;SNPEFF_TRANSCRIPT_ID=PGSC0003DMT400096725;set=variant11	GT:AD:DP:GQ:PL	1/1:0,16:16:99:1460,0,2566,1674,2698,4372	0/1:3,29:32:99:1460,0,2566,1674,2698,4372	./.	1/1:0,2:2:99:1460,0,2566,1674,2698,4372
ST4.03ch02	105591	.	A	G	33.34	PASS	AC=3;AF=0.136;AN=22;BaseQRankSum=-0.955;DP=55;Dels=0.00;ExcessHet=0.3218;FS=0.000;HaplotypeScore=0.0000;InbreedingCoeff=0.0288;MLEAC=3;MLEAF=0.136;MQ=39.93;MQ0=1;MQRankSum=-2.643;POSITIVE_TRAIN_SITE;QD=8.33;ReadPosRankSum=-3.576;SOR=6.091;VQSLOD=2.43;culprit=ReadPosRankSum;SNPEFF_EFFECT=UPSTREAM;SNPEFF_IMPACT=MODIFIER;SNPEFF_FUNCTIONAL_CLASS=NONE;SNPEFF_CODON_CHANGE=2414;SNPEFF_GENE_NAME=PGSC0003DMG400046296;SNPEFF_TRANSCRIPT_ID=PGSC0003DMT400096725;set=variant11	GT:AD:DP:GQ:PL	0/1:7,3:10:99:1460,0,2566,1674,2698,4372	0/0:8,0:8:99:1460,0,2566,1674,2698,4372	0/0:2,0:2:99:1460,0,2566,1674,2698,4372	0/0:2,0:2:99:1460,0,2566,1674,2698,4372
ST4.03ch02	105613	.	T	C	41.31	PASS	AC=3;AF=0.150;AN=20;BaseQRankSum=1.368;DP=52;Dels=0.00;ExcessHet=0.3572;FS=0.000;HaplotypeScore=1.9771;InbreedingCoeff=0.0245;MLEAC=3;MLEAF=0.150;MQ=40.44;MQ0=1;MQRankSum=-4.708;POSITIVE_TRAIN_SITE;QD=6.89;ReadPosRankSum=1.617;SOR=3.180;VQSLOD=2.92;culprit=ReadPosRankSum;SNPEFF_EFFECT=UPSTREAM;SNPEFF_IMPACT=MODIFIER;SNPEFF_FUNCTIONAL_CLASS=NONE;SNPEFF_CODON_CHANGE=2392;SNPEFF_GENE_NAME=PGSC0003DMG400046296;SNPEFF_TRANSCRIPT_ID=PGSC0003DMT400096725;set=variant11	GT:AD:DP:GQ:PL	0/1:6,2:8:99:1460,0,2566,1674,2698,4372	0/0:8,0:8:99:1460,0,2566,1674,2698,4372	0/0:2,0:2:99:1460,0,2566,1674,2698,4372	0/1:1,1:2:99:1460,0,2566,1674,2698,4372
ST4.03ch02	105617	.	T	C	43.31	PASS	AC=3;AF=0.150;AN=20;BaseQRankSum=-0.737;DP=51;Dels=0.00;ExcessHet=0.3572;FS=0.000;HaplotypeScore=1.7274;InbreedingCoeff=0.0245;MLEAC=3;MLEAF=0.150;MQ=40.81;MQ0=1;MQRankSum=-4.554;POSITIVE_TRAIN_SITE;QD=10.83;ReadPosRankSum=1.077;SOR=3.014;VQSLOD=3.12;culprit=MQRankSum;SNPEFF_EFFECT=UPSTREAM;SNPEFF_IMPACT=MODIFIER;SNPEFF_FUNCTIONAL_CLASS=NONE;SNPEFF_CODON_CHANGE=2388;SNPEFF_GENE_NAME=PGSC0003DMG400046296;SNPEFF_TRANSCRIPT_ID=PGSC0003DMT400096725;set=variant11	GT:AD:DP:GQ:PL	0/1:6,2:8:99:1460,0,2566,1674,2698,4372	0/0:8,0:8:99:1460,0,2566,1674,2698,4372	0/0:2,0:2:99:1460,0,2566,1674,2698,4372	0/1:1,1:2:99:1460,0,2566,1674,2698,4372
ST4.03ch02	106102	.	C	A	84.64	PASS	AC=5;AF=0.417;AN=12;BaseQRankSum=0.956;DP=11;Dels=0.00;ExcessHet=0.3421;FS=0.000;HaplotypeScore=0.0000;MLEAC=5;MLEAF=0.417;MQ=47.87;MQ0=0;MQRankSum=-0.322;POSITIVE_TRAIN_SITE;QD=16.93;ReadPosRankSum=0.322;SOR=2.833;VQSLOD=4.06;culprit=MQRankSum;SNPEFF_EFFECT=UPSTREAM;SNPEFF_IMPACT=MODIFIER;SNPEFF_FUNCTIONAL_CLASS=NONE;SNPEFF_CODON_CHANGE=1903;SNPEFF_GENE_NAME=PGSC0003DMG400046296;SNPEFF_TRANSCRIPT_ID=PGSC0003DMT400096725;set=variant11	GT:AD:DP:GQ:PL	0/1:4,4:8:99:1460,0,2566,1674,2698,4372	0/0:2,0:2:99:1460,0,2566,1674,2698,4372	./.	0/1:1,1:2:99:1460,0,2566,1674,2698,4372
ST4.03ch02	106117	.	C	A	93.64	PASS	AC=5;AF=0.417;AN=12;BaseQRankSum=2.001;DP=14;Dels=0.00;ExcessHet=0.3421;FS=0.000;HaplotypeScore=0.1526;MLEAC=5;MLEAF=0.417;MQ=60.00;MQ0=0;MQRankSum=-0.710;POSITIVE_TRAIN_SITE;QD=11.70;ReadPosRankSum=-0.323;SOR=0.693;VQSLOD=4.06;culprit=ReadPosRankSum;SNPEFF_EFFECT=UPSTREAM;SNPEFF_IMPACT=MODIFIER;SNPEFF_FUNCTIONAL_CLASS=NONE;SNPEFF_CODON_CHANGE=1888;SNPEFF_GENE_NAME=PGSC0003DMG400046296;SNPEFF_TRANSCRIPT_ID=PGSC0003DMT400096725;set=variant11	GT:AD:DP:GQ:PL	0/1:4,4:8:99:1460,0,2566,1674,2698,4372	0/0:2,0:2:99:1460,0,2566,1674,2698,4372	./.	0/1:1,1:2:99:1460,0,2566,1674,2698,4372
ST4.03ch02	106137	.	A	C	138.64	PASS	AC=7;AF=0.583;AN=12;BaseQRankSum=-0.386;DP=14;Dels=0.00;ExcessHet=0.3421;FS=0.000;HaplotypeScore=0.4579;MLEAC=7;MLEAF=0.583;MQ=60.00;MQ0=0;MQRankSum=0.000;POSITIVE_TRAIN_SITE;QD=13.86;ReadPosRankSum=0.000;SOR=0.693;VQSLOD=4.04;culprit=MQRankSum;SNPEFF_EFFECT=UPSTREAM;SNPEFF_IMPACT=MODIFIER;SNPEFF_FUNCTIONAL_CLASS=NONE;SNPEFF_CODON_CHANGE=1868;SNPEFF_GENE_NAME=PGSC0003DMG400046296;SNPEFF_TRANSCRIPT_ID=PGSC0003DMT400096725;set=variant11	GT:AD:DP:GQ:PL	0/1:4,4:8:99:1460,0,2566,1674,2698,4372	1/1:0,2:2:99:1460,0,2566,1674,2698,4372	./.	0/1:1,1:2:99:1460,0,2566,1674,2698,4372
ST4.03ch02	109184	.	T	C	44.77	PASS	AC=2;AF=0.083;AN=24;BaseQRankSum=-0.134;DP=39;Dels=0.00;ExcessHet=0.0955;FS=0.000;HaplotypeScore=0.1666;InbreedingCoeff=0.1176;MLEAC=2;MLEAF=0.083;MQ=27.44;MQ0=0;MQRankSum=0.312;POSITIVE_TRAIN_SITE;QD=22.39;ReadPosRankSum=-0.847;SOR=0.006;VQSLOD=3.90;culprit=ReadPosRankSum;SNPEFF_EFFECT=DOWNSTREAM;SNPEFF_IMPACT=MODIFIER;SNPEFF_FUNCTIONAL_CLASS=NONE;SNPEFF_CODON_CHANGE=98;SNPEFF_GENE_NAME=PGSC0003DMG400046296;SNPEFF_TRANSCRIPT_ID=PGSC0003DMT400096725;set=variant11	GT:AD:DP:GQ:PL	0/1:18,2:20:99:1460,0,2566,1674,2698,4372	0/0:2,0:2:99:1460,0,2566,1674,2698,4372	0/0:2,0:2:99:1460,0,2566,1674,2698,4372	./.
ST4.03ch02	109199	.	A	T	313.18	PASS	AC=14;AF=0.583;AN=24;BaseQRankSum=-0.541;DP=39;Dels=0.00;ExcessHet=0.0009;FS=0.000;HaplotypeScore=0.0763;InbreedingCoeff=0.3901;MLEAC=14;MLEAF=0.583;MQ=27.44;MQ0=0;MQRankSum=3.985;POSITIVE_TRAIN_SITE;QD=20.88;ReadPosRankSum=0.246;SOR=0.099;VQSLOD=2.67;culprit=MQRankSum;SNPEFF_EFFECT=DOWNSTREAM;SNPEFF_IMPACT=MODIFIER;SNPEFF_FUNCTIONAL_CLASS=NONE;SNPEFF_CODON_CHANGE=113;SNPEFF_GENE_NAME=PGSC0003DMG400046296;SNPEFF_TRANSCRIPT_ID=PGSC0003DMT400096725;set=variant11	GT:AD:DP:GQ:PL	0/1:10,10:20:99:1460,0,2566,1674,2698,4372	1/1:0,2:2:99:1460,0,2566,1674,2698,4372	1/1:0,2:2:99:1460,0,2566,1674,2698,4372	./.
ST4.03ch02	109214	.	C	T	44.77	PASS	AC=2;AF=0.083;AN=24;BaseQRankSum=0.401;DP=39;Dels=0.00;ExcessHet=0.0955;FS=0.000;HaplotypeScore=0.1666;InbreedingCoeff=0.1176;MLEAC=2;MLEAF=0.083;MQ=27.44;MQ0=0;MQRankSum=0.312;POSITIVE_TRAIN_SITE;QD=22.39;ReadPosRankSum=0.223;SOR=0.006;VQSLOD=4.00;culprit=MQRankSum;SNPEFF_EFFECT=DOWNSTREAM;SNPEFF_IMPACT=MODIFIER;SNPEFF_FUNCTIONAL_CLASS=NONE;SNPEFF_CODON_CHANGE=128;SNPEFF_GENE_NAME=PGSC0003DMG400046296;SNPEFF_TRANSCRIPT_ID=PGSC0003DMT400096725;set=variant11	GT:AD:DP:GQ:PL	0/1:18,2:20:99:1460,0,2566,1674,2698,4372	0/0:2,0:2:99:1460,0,2566,1674,2698,4372	0/0:2,0:2:99:1460,0,2566,1674,2698,4372	./.
ST4.03ch02	109298	.	T	C	299.47	PASS	AC=14;AF=0.778;AN=18;BaseQRankSum=-0.945;DP=34;Dels=0.00;ExcessHet=0.0256;FS=0.000;HaplotypeScore=0.2222;MLEAC=15;MLEAF=0.833;MQ=31.54;MQ0=4;MQRankSum=-1.953;POSITIVE_TRAIN_SITE;QD=17.62;ReadPosRankSum=0.819;SOR=4.548;VQSLOD=3.94;culprit=MQRankSum;SNPEFF_EFFECT=DOWNSTREAM;SNPEFF_IMPACT=MODIFIER;SNPEFF_FUNCTIONAL_CLASS=NONE;SNPEFF_CODON_CHANGE=212;SNPEFF_GENE_NAME=PGSC0003DMG400046296;SNPEFF_TRANSCRIPT_ID=PGSC0003DMT400096725;set=variant11	GT:AD:DP:GQ:PL	0/1:4,10:14:99:1460,0,2566,1674,2698,4372	1/1:0,2:2:99:1460,0,2566,1674,2698,4372	1/1:0,2:2:99:1460,0,2566,1674,2698,4372	./.
ST4.03ch02	109400	.	C	T	46.46	PASS	AC=2;AF=0.143;AN=14;BaseQRankSum=1.296;DP=17;Dels=0.00;ExcessHet=0.1703;FS=0.000;HaplotypeScore=1.4850;MLEAC=2;MLEAF=0.143;MQ=30.75;MQ0=2;MQRankSum=-0.354;POSITIVE_TRAIN_SITE;QD=23.23;ReadPosRankSum=1.532;SOR=2.204;VQSLOD=3.83;culprit=ReadPosRankSum;SNPEFF_EFFECT=DOWNSTREAM;SNPEFF_IMPACT=MODIFIER;SNPEFF_FUNCTIONAL_CLASS=NONE;SNPEFF_CODON_CHANGE=314;SNPEFF_GENE_NAME=PGSC0003DMG400046296;SNPEFF_TRANSCRIPT_ID=PGSC0003DMT400096725;set=variant11	GT:AD:DP:GQ:PL	0/1:8,2:10:99:1460,0,2566,1674,2698,4372	0/0:2,0:2:99:1460,0,2566,1674,2698,4372	0/0:2,0:2:99:1460,0,2566,1674,2698,4372	./.
ST4.03ch02	109649	.	C	T	49.89	PASS	AC=3;AF=0.083;AN=36;BaseQRankSum=0.789;DP=37;Dels=0.00;ExcessHet=0.1902;FS=0.000;HaplotypeScore=0.5909;InbreedingCoeff=0.0181;MLEAC=3;MLEAF=0.083;MQ=53.66;MQ0=2;MQRankSum=-2.489;POSITIVE_TRAIN_SITE;QD=12.47;ReadPosRankSum=-2.004;SOR=0.015;VQSLOD=3.39;culprit=ReadPosRankSum;SNPEFF_EFFECT=DOWNSTREAM;SNPEFF_IMPACT=MODIFIER;SNPEFF_FUNCTIONAL_CLASS=NONE;SNPEFF_CODON_CHANGE=563;SNPEFF_GENE_NAME=PGSC0003DMG400046296;SNPEFF_TRANSCRIPT_ID=PGSC0003DMT400096725;set=variant11	GT:AD:DP:GQ:PL	0/0:16,0:16:99:1460,0,2566,1674,2698,4372	0/1:14,2:16:99:1460,0,2566,1674,2698,4372	0/1:1,1:2:99:1460,0,2566,1674,2698,4372	0/0:2,0:2:99:1460,0,2566,1674,2698,4372
ST4.03ch02	109650	.	C	T	46.89	PASS	AC=3;AF=0.083;AN=36;BaseQRankSum=-1.457;DP=37;Dels=0.00;ExcessHet=0.1902;FS=0.000;HaplotypeScore=0.5909;InbreedingCoeff=0.0181;MLEAC=3;MLEAF=0.083;MQ=53.66;MQ0=2;MQRankSum=-2.489;POSITIVE_TRAIN_SITE;QD=11.72;ReadPosRankSum=-1.397;SOR=0.015;VQSLOD=3.64;culprit=ReadPosRankSum;SNPEFF_EFFECT=DOWNSTREAM;SNPEFF_IMPACT=MODIFIER;SNPEFF_FUNCTIONAL_CLASS=NONE;SNPEFF_CODON_CHANGE=564;SNPEFF_GENE_NAME=PGSC0003DMG400046296;SNPEFF_TRANSCRIPT_ID=PGSC0003DMT400096725;set=variant11	GT:AD:DP:GQ:PL	0/0:16,0:16:99:1460,0,2566,1674,2698,4372	0/1:14,2:16:99:1460,0,2566,1674,2698,4372	0/1:1,1:2:99:1460,0,2566,1674,2698,4372	0/0:2,0:2:99:1460,0,2566,1674,2698,4372
ST4.03ch02	109670	.	T	C	1277.49	PASS	AC=34;AF=0.944;AN=36;BaseQRankSum=0.510;DP=37;Dels=0.00;ExcessHet=0.0625;FS=0.000;HaplotypeScore=0.1108;InbreedingCoeff=0.0834;MLEAC=35;MLEAF=0.972;MQ=53.66;MQ0=2;MQRankSum=1.427;POSITIVE_TRAIN_SITE;QD=31.07;ReadPosRankSum=-1.223;SOR=5.728;VQSLOD=3.58;culprit=ReadPosRankSum;SNPEFF_EFFECT=DOWNSTREAM;SNPEFF_IMPACT=MODIFIER;SNPEFF_FUNCTIONAL_CLASS=NONE;SNPEFF_CODON_CHANGE=584;SNPEFF_GENE_NAME=PGSC0003DMG400046296;SNPEFF_TRANSCRIPT_ID=PGSC0003DMT400096725;set=variant11	GT:AD:DP:GQ:PL	1/1:0,16:16:99:1460,0,2566,1674,2698,4372	0/1:2,14:16:99:1460,0,2566,1674,2698,4372	1/1:0,2:2:99:1460,0,2566,1674,2698,4372	1/1:0,2:2:99:1460,0,2566,1674,2698,4372
ST4.03ch02	110900	.	A	C	38.11	PASS	AC=1;AF=0.019;AN=54;BaseQRankSum=-1.789;DP=1357;Dels=0.00;ExcessHet=3.0103;FS=0.000;HaplotypeScore=1.4031;InbreedingCoeff=-0.0536;MLEAC=1;MLEAF=0.019;MQ=17.07;MQ0=454;MQRankSum=2.187;QD=0.89;ReadPosRankSum=-0.607;SOR=0.000;VQSLOD=2.28;culprit=MQRankSum;SNPEFF_EFFECT=DOWNSTREAM;SNPEFF_IMPACT=MODIFIER;SNPEFF_FUNCTIONAL_CLASS=NONE;SNPEFF_CODON_CHANGE=1814;SNPEFF_GENE_NAME=PGSC0003DMG400046296;SNPEFF_TRANSCRIPT_ID=PGSC0003DMT400096725;set=variant11	GT:AD:DP:GQ:PL	0/0:22,0:22:99:1460,0,2566,1674,2698,4372	0/1:29,1:30:99:1460,0,2566,1674,2698,4372	0/0:2,0:2:99:1460,0,2566,1674,2698,4372	./.
ST4.03ch02	110944	.	A	T	8086.55	PASS	AC=53;AF=0.981;AN=54;BaseQRankSum=1.985;DP=1285;Dels=0.00;ExcessHet=3.0103;FS=0.000;HaplotypeScore=0.6046;InbreedingCoeff=-0.0549;MLEAC=53;MLEAF=0.981;MQ=17.41;MQ0=394;MQRankSum=-2.079;POSITIVE_TRAIN_SITE;QD=8.73;ReadPosRankSum=-2.666;SOR=10.799;VQSLOD=3.11;culprit=ReadPosRankSum;SNPEFF_EFFECT=DOWNSTREAM;SNPEFF_IMPACT=MODIFIER;SNPEFF_FUNCTIONAL_CLASS=NONE;SNPEFF_CODON_CHANGE=1858;SNPEFF_GENE_NAME=PGSC0003DMG400046296;SNPEFF_TRANSCRIPT_ID=PGSC0003DMT400096725;set=variant11	GT:AD:DP:GQ:PL	0/1:1,21:22:99:1460,0,2566,1674,2698,4372	1/1:0,30:30:99:1460,0,2566,1674,2698,4372	1/1:0,2:2:99:1460,0,2566,1674,2698,4372	./.
ST4.03ch02	114131	.	C	T	453.28	PASS	AC=12;AF=0.857;AN=14;BaseQRankSum=0.400;DP=22;Dels=0.00;ExcessHet=0.1703;FS=0.000;HaplotypeScore=0.0000;MLEAC=13;MLEAF=0.929;MQ=36.88;MQ0=0;MQRankSum=-0.057;POSITIVE_TRAIN_SITE;QD=22.66;ReadPosRankSum=-0.514;SOR=0.892;VQSLOD=4.00;culprit=ReadPosRankSum;SNPEFF_EFFECT=INTERGENIC;SNPEFF_IMPACT=MODIFIER;SNPEFF_FUNCTIONAL_CLASS=NONE;set=variant11	GT:AD:DP:GQ:PL	0/1:2,8:10:99:1460,0,2566,1674,2698,4372	1/1:0,2:2:99:1460,0,2566,1674,2698,4372	1/1:0,2:2:99:1460,0,2566,1674,2698,4372	./.
ST4.03ch02	115928	.	C	T	31.11	PASS	AC=1;AF=0.013;AN=76;BaseQRankSum=0.983;DP=211;Dels=0.00;ExcessHet=3.0103;FS=0.000;HaplotypeScore=0.3615;InbreedingCoeff=-0.0572;MLEAC=1;MLEAF=0.013;MQ=59.98;MQ0=0;MQRankSum=1.344;POSITIVE_TRAIN_SITE;QD=6.22;ReadPosRankSum=-0.157;SOR=0.000;VQSLOD=3.78;culprit=MQRankSum;SNPEFF_EFFECT=INTERGENIC;SNPEFF_IMPACT=MODIFIER;SNPEFF_FUNCTIONAL_CLASS=NONE;set=variant11	GT:AD:DP:GQ:PL	0/1:35,1:36:99:1460,0,2566,1674,2698,4372	0/0:36,0:36:99:1460,0,2566,1674,2698,4372	0/0:2,0:2:99:1460,0,2566,1674,2698,4372	0/0:2,0:2:99:1460,0,2566,1674,2698,4372
ST4.03ch02	116112	.	G	A	31.41	PASS	AC=1;AF=0.013;AN=78;BaseQRankSum=1.208;DP=184;Dels=0.00;ExcessHet=3.0103;FS=0.000;HaplotypeScore=0.1857;InbreedingCoeff=-0.0720;MLEAC=1;MLEAF=0.013;MQ=53.54;MQ0=0;MQRankSum=1.101;POSITIVE_TRAIN_SITE;QD=6.28;ReadPosRankSum=0.714;SOR=0.000;VQSLOD=3.80;culprit=MQRankSum;SNPEFF_EFFECT=INTERGENIC;SNPEFF_IMPACT=MODIFIER;SNPEFF_FUNCTIONAL_CLASS=NONE;set=variant11	GT:AD:DP:GQ:PL	0/1:37,1:38:99:1460,0,2566,1674,2698,4372	0/0:36,0:36:99:1460,0,2566,1674,2698,4372	0/0:2,0:2:99:1460,0,2566,1674,2698,4372	0/0:2,0:2:99:1460,0,2566,1674,2698,4372
ST4.03ch02	117026	.	C	T	252.92	PASS	AC=10;AF=0.833;AN=12;BaseQRankSum=-1.274;DP=268;Dels=0.00;ExcessHet=0.2020;FS=0.000;HaplotypeScore=0.5548;MLEAC=11;MLEAF=0.917;MQ=6.00;MQ0=244;MQRankSum=-0.594;POSITIVE_TRAIN_SITE;QD=4.68;ReadPosRankSum=2.123;SOR=2.124;VQSLOD=3.61;culprit=ReadPosRankSum;SNPEFF_EFFECT=INTERGENIC;SNPEFF_IMPACT=MODIFIER;SNPEFF_FUNCTIONAL_CLASS=NONE;set=variant11	GT:AD:DP:GQ:PL	1/1:0,4:4:99:1460,0,2566,1674,2698,4372	0/1:2,6:8:99:1460,0,2566,1674,2698,4372	./.	./.
ST4.03ch02	117029	.	G	A	252.93	PASS	AC=10;AF=0.833;AN=12;BaseQRankSum=1.273;DP=268;Dels=0.00;ExcessHet=0.2020;FS=0.000;HaplotypeScore=0.4161;MLEAC=11;MLEAF=0.917;MQ=6.00;MQ0=244;MQRankSum=-1.736;POSITIVE_TRAIN_SITE;QD=4.68;ReadPosRankSum=1.504;SOR=4.091;VQSLOD=3.81;culprit=ReadPosRankSum;SNPEFF_EFFECT=INTERGENIC;SNPEFF_IMPACT=MODIFIER;SNPEFF_FUNCTIONAL_CLASS=NONE;set=variant11	GT:AD:DP:GQ:PL	1/1:0,4:4:99:1460,0,2566,1674,2698,4372	0/1:2,6:8:99:1460,0,2566,1674,2698,4372	./.	./.
ST4.03ch02	117095	.	G	T	2357.13	PASS	AC=46;AF=0.958;AN=48;BaseQRankSum=-1.553;DP=59;Dels=0.00;ExcessHet=0.0464;FS=0.000;HaplotypeScore=0.0763;InbreedingCoeff=0.1308;MLEAC=47;MLEAF=0.979;MQ=59.80;MQ0=0;MQRankSum=1.673;QD=31.61;ReadPosRankSum=-1.732;SOR=8.155;VQSLOD=2.15;culprit=ReadPosRankSum;SNPEFF_EFFECT=INTERGENIC;SNPEFF_IMPACT=MODIFIER;SNPEFF_FUNCTIONAL_CLASS=NONE;set=variant11	GT:AD:DP:GQ:PL	1/1:0,26:26:99:1460,0,2566,1674,2698,4372	0/1:2,16:18:99:1460,0,2566,1674,2698,4372	1/1:0,2:2:99:1460,0,2566,1674,2698,4372	1/1:0,2:2:99:1460,0,2566,1674,2698,4372
ST4.03ch02	117117	.	T	C	40.01	PASS	AC=1;AF=0.020;AN=50;BaseQRankSum=0.062;DP=60;Dels=0.00;ExcessHet=3.0103;FS=0.000;HaplotypeScore=0.1166;InbreedingCoeff=-0.1241;MLEAC=1;MLEAF=0.020;MQ=59.53;MQ0=0;MQRankSum=-0.597;POSITIVE_TRAIN_SITE;QD=13.34;ReadPosRankSum=-1.791;SOR=0.011;VQSLOD=3.67;culprit=ReadPosRankSum;SNPEFF_EFFECT=INTERGENIC;SNPEFF_IMPACT=MODIFIER;SNPEFF_FUNCTIONAL_CLASS=NONE;set=variant11	GT:AD:DP:GQ:PL	0/0:26,0:26:99:1460,0,2566,1674,2698,4372	0/1:19,1:20:99:1460,0,2566,1674,2698,4372	0/0:2,0:2:99:1460,0,2566,1674,2698,4372	0/0:2,0:2:99:1460,0,2566,1674,2698,4372
ST4.03ch02	117122	.	C	A	2342.2	PASS	AC=48;AF=0.960;AN=50;BaseQRankSum=1.039;DP=60;Dels=0.00;ExcessHet=0.0445;FS=0.000;HaplotypeScore=0.0766;InbreedingCoeff=0.1066;MLEAC=49;MLEAF=0.980;MQ=59.53;MQ0=0;MQRankSum=1.617;POSITIVE_TRAIN_SITE;QD=28.86;ReadPosRankSum=-1.732;SOR=8.189;VQSLOD=3.35;culprit=ReadPosRankSum;SNPEFF_EFFECT=INTERGENIC;SNPEFF_IMPACT=MODIFIER;SNPEFF_FUNCTIONAL_CLASS=NONE;set=variant11	GT:AD:DP:GQ:PL	1/1:0,26:26:99:1460,0,2566,1674,2698,4372	0/1:2,18:20:99:1460,0,2566,1674,2698,4372	1/1:0,2:2:99:1460,0,2566,1674,2698,4372	1/1:0,2:2:99:1460,0,2566,1674,2698,4372
ST4.03ch02	118019	.	A	G	43.03	PASS	AC=2;AF=0.200;AN=10;BaseQRankSum=-0.550;DP=27;Dels=0.00;ExcessHet=0.2482;FS=0.000;HaplotypeScore=0.3937;MLEAC=3;MLEAF=0.300;MQ=11.35;MQ0=19;MQRankSum=0.000;POSITIVE_TRAIN_SITE;QD=14.34;ReadPosRankSum=0.937;SOR=0.368;VQSLOD=3.95;culprit=ReadPosRankSum;SNPEFF_EFFECT=INTERGENIC;SNPEFF_IMPACT=MODIFIER;SNPEFF_FUNCTIONAL_CLASS=NONE;set=variant11	GT:AD:DP:GQ:PL	0/0:6,0:6:99:1460,0,2566,1674,2698,4372	0/1:2,2:4:99:1460,0,2566,1674,2698,4372	./.	./.
ST4.03ch02	118180	.	G	T	43.03	PASS	AC=2;AF=0.200;AN=10;BaseQRankSum=-0.550;DP=21;Dels=0.00;ExcessHet=0.2482;FS=0.000;HaplotypeScore=1.3108;MLEAC=3;MLEAF=0.300;MQ=12.87;MQ0=12;MQRankSum=0.000;POSITIVE_TRAIN_SITE;QD=14.34;ReadPosRankSum=1.754;SOR=0.283;VQSLOD=3.72;culprit=ReadPosRankSum;SNPEFF_EFFECT=INTERGENIC;SNPEFF_IMPACT=MODIFIER;SNPEFF_FUNCTIONAL_CLASS=NONE;set=variant11	GT:AD:DP:GQ:PL	0/0:6,0:6:99:1460,0,2566,1674,2698,4372	0/1:2,2:4:99:1460,0,2566,1674,2698,4372	./.	./.
ST4.03ch02	118607	.	G	T	45.24	PASS	AC=2;AF=0.059;AN=34;BaseQRankSum=1.243;DP=40;Dels=0.00;ExcessHet=0.0663;FS=0.000;HaplotypeScore=0.0588;MLEAC=1;MLEAF=0.029;MQ=43.90;MQ0=3;MQRankSum=0.705;POSITIVE_TRAIN_SITE;QD=15.08;ReadPosRankSum=-0.034;SOR=0.007;VQSLOD=3.93;culprit=MQRankSum;SNPEFF_EFFECT=INTERGENIC;SNPEFF_IMPACT=MODIFIER;SNPEFF_FUNCTIONAL_CLASS=NONE;set=variant11	GT:AD:DP:GQ:PL	0/0:16,0:16:99:1460,0,2566,1674,2698,4372	0/1:12,2:14:99:1460,0,2566,1674,2698,4372	0/0:2,0:2:99:1460,0,2566,1674,2698,4372	0/0:2,0:2:99:1460,0,2566,1674,2698,4372
ST4.03ch02	118612	.	C	A	1333.19	PASS	AC=32;AF=0.941;AN=34;BaseQRankSum=-1.121;DP=34;Dels=0.00;ExcessHet=0.0663;FS=0.000;HaplotypeScore=0.0588;InbreedingCoeff=0.1200;MLEAC=33;MLEAF=0.971;MQ=45.97;MQ0=0;MQRankSum=-1.733;POSITIVE_TRAIN_SITE;QD=30.77;ReadPosRankSum=0.510;SOR=5.670;VQSLOD=4.01;culprit=MQRankSum;SNPEFF_EFFECT=INTERGENIC;SNPEFF_IMPACT=MODIFIER;SNPEFF_FUNCTIONAL_CLASS=NONE;set=variant11	GT:AD:DP:GQ:PL	1/1:0,16:16:99:1460,0,2566,1674,2698,4372	0/1:2,12:14:99:1460,0,2566,1674,2698,4372	1/1:0,2:2:99:1460,0,2566,1674,2698,4372	1/1:0,2:2:99:1460,0,2566,1674,2698,4372
ST4.03ch02	119110	.	T	C	35.58	PASS	AC=4;AF=0.667;AN=6;BaseQRankSum=0.736;DP=19;Dels=0.00;ExcessHet=0.4576;FS=0.000;HaplotypeScore=0.3332;MLEAC=4;MLEAF=0.667;MQ=19.54;MQ0=7;MQRankSum=-0.736;POSITIVE_TRAIN_SITE;QD=17.79;ReadPosRankSum=0.736;SOR=1.802;VQSLOD=4.03;culprit=ReadPosRankSum;SNPEFF_EFFECT=INTERGENIC;SNPEFF_IMPACT=MODIFIER;SNPEFF_FUNCTIONAL_CLASS=NONE;set=variant11	GT:AD:DP:GQ:PL	1/1:0,2:2:99:1460,0,2566,1674,2698,4372	0/0:2,0:2:99:1460,0,2566,1674,2698,4372	./.	1/1:0,2:2:99:1460,0,2566,1674,2698,4372
ST4.03ch02	119172	.	C	A	38.36	PASS	AC=4;AF=0.400;AN=10;BaseQRankSum=-0.358;DP=16;Dels=0.00;ExcessHet=0.1047;FS=0.000;HaplotypeScore=0.1958;MLEAC=4;MLEAF=0.400;MQ=21.39;MQ0=7;MQRankSum=0.358;POSITIVE_TRAIN_SITE;QD=19.18;ReadPosRankSum=-0.358;SOR=0.693;VQSLOD=3.97;culprit=MQRankSum;SNPEFF_EFFECT=INTERGENIC;SNPEFF_IMPACT=MODIFIER;SNPEFF_FUNCTIONAL_CLASS=NONE;set=variant11	GT:AD:DP:GQ:PL	1/1:0,4:4:99:1460,0,2566,1674,2698,4372	0/0:4,0:4:99:1460,0,2566,1674,2698,4372	./.	0/0:2,0:2:99:1460,0,2566,1674,2698,4372
ST4.03ch02	119177	.	T	C	99.49	PASS	AC=8;AF=0.571;AN=14;BaseQRankSum=-1.754;DP=16;Dels=0.00;ExcessHet=0.0254;FS=0.000;HaplotypeScore=0.4135;MLEAC=8;MLEAF=0.571;MQ=21.39;MQ0=7;MQRankSum=0.550;POSITIVE_TRAIN_SITE;QD=24.87;ReadPosRankSum=0.000;SOR=0.892;VQSLOD=3.96;culprit=MQRankSum;SNPEFF_EFFECT=INTERGENIC;SNPEFF_IMPACT=MODIFIER;SNPEFF_FUNCTIONAL_CLASS=NONE;set=variant11	GT:AD:DP:GQ:PL	1/1:0,8:8:99:1460,0,2566,1674,2698,4372	0/0:4,0:4:99:1460,0,2566,1674,2698,4372	./.	0/0:2,0:2:99:1460,0,2566,1674,2698,4372
ST4.03ch02	119185	.	C	A	36.91	PASS	AC=4;AF=0.333;AN=12;BaseQRankSum=-0.720;DP=13;Dels=0.00;ExcessHet=0.0663;FS=0.000;HaplotypeScore=0.3298;MLEAC=4;MLEAF=0.333;MQ=22.62;MQ0=6;MQRankSum=0.000;POSITIVE_TRAIN_SITE;QD=18.45;ReadPosRankSum=-0.720;SOR=0.223;VQSLOD=3.96;culprit=ReadPosRankSum;SNPEFF_EFFECT=INTERGENIC;SNPEFF_IMPACT=MODIFIER;SNPEFF_FUNCTIONAL_CLASS=NONE;set=variant11	GT:AD:DP:GQ:PL	0/1:2,4:6:99:1460,0,2566,1674,2698,4372	0/0:4,0:4:99:1460,0,2566,1674,2698,4372	./.	0/0:2,0:2:99:1460,0,2566,1674,2698,4372
ST4.03ch02	120079	.	G	A	174.17	PASS	AC=4;AF=0.333;AN=12;BaseQRankSum=-0.634;DP=29;Dels=0.00;ExcessHet=0.0663;FS=0.000;HaplotypeScore=1.3991;MLEAC=2;MLEAF=0.167;MQ=29.46;MQ0=4;MQRankSum=-1.415;POSITIVE_TRAIN_SITE;QD=29.03;ReadPosRankSum=0.537;SOR=1.230;VQSLOD=4.04;culprit=MQRankSum;SNPEFF_EFFECT=INTERGENIC;SNPEFF_IMPACT=MODIFIER;SNPEFF_FUNCTIONAL_CLASS=NONE;set=variant11	GT:AD:DP:GQ:PL	0/0:4,0:4:99:1460,0,2566,1674,2698,4372	0/1:2,2:4:99:1460,0,2566,1674,2698,4372	0/0:2,0:2:99:1460,0,2566,1674,2698,4372	1/1:0,2:2:99:1460,0,2566,1674,2698,4372
ST4.03ch02	121791	.	A	G	8197.34	PASS	AC=52;AF=0.963;AN=54;BaseQRankSum=-0.538;DP=204;Dels=0.00;ExcessHet=0.0412;FS=0.000;HaplotypeScore=0.1357;InbreedingCoeff=0.3295;MLEAC=53;MLEAF=0.981;MQ=60.00;MQ0=0;MQRankSum=-0.606;POSITIVE_TRAIN_SITE;QD=27.95;ReadPosRankSum=1.715;SOR=9.240;VQSLOD=3.78;culprit=ReadPosRankSum;SNPEFF_EFFECT=INTERGENIC;SNPEFF_IMPACT=MODIFIER;SNPEFF_FUNCTIONAL_CLASS=NONE;set=variant11	GT:AD:DP:GQ:PL	1/1:0,30:30:99:1460,0,2566,1674,2698,4372	0/1:2,20:22:99:1460,0,2566,1674,2698,4372	./.	1/1:0,2:2:99:1460,0,2566,1674,2698,4372
ST4.03ch02	122019	.	G	C	46.78	PASS	AC=1;AF=0.015;AN=66;BaseQRankSum=-1.307;DP=214;Dels=0.00;ExcessHet=3.0103;FS=0.000;HaplotypeScore=0.1741;InbreedingCoeff=-0.0664;MLEAC=1;MLEAF=0.015;MQ=60.00;MQ0=0;MQRankSum=-0.401;POSITIVE_TRAIN_SITE;QD=4.68;ReadPosRankSum=1.410;SOR=0.000;VQSLOD=3.87;culprit=ReadPosRankSum;SNPEFF_EFFECT=INTERGENIC;SNPEFF_IMPACT=MODIFIER;SNPEFF_FUNCTIONAL_CLASS=NONE;set=variant11	GT:AD:DP:GQ:PL	0/0:34,0:34:99:1460,0,2566,1674,2698,4372	0/1:27,1:28:99:1460,0,2566,1674,2698,4372	0/0:2,0:2:99:1460,0,2566,1674,2698,4372	0/0:2,0:2:99:1460,0,2566,1674,2698,4372
ST4.03ch02	123970	.	C	T	1222.57	PASS	AC=17;AF=0.708;AN=24;BaseQRankSum=0.151;DP=38;Dels=0.00;ExcessHet=0.0249;FS=0.000;HaplotypeScore=0.0833;InbreedingCoeff=0.4337;MLEAC=18;MLEAF=0.750;MQ=56.68;MQ0=0;MQRankSum=-4.104;POSITIVE_TRAIN_SITE;QD=27.71;ReadPosRankSum=-1.469;SOR=2.833;VQSLOD=3.11;culprit=ReadPosRankSum;SNPEFF_EFFECT=UPSTREAM;SNPEFF_IMPACT=MODIFIER;SNPEFF_FUNCTIONAL_CLASS=NONE;SNPEFF_CODON_CHANGE=4419;SNPEFF_GENE_NAME=PGSC0003DMG400040062;SNPEFF_TRANSCRIPT_ID=PGSC0003DMT400090491;set=variant11	GT:AD:DP:GQ:PL	1/1:0,8:8:99:1460,0,2566,1674,2698,4372	0/1:5,7:12:99:1460,0,2566,1674,2698,4372	1/1:0,2:2:99:1460,0,2566,1674,2698,4372	0/0:2,0:2:99:1460,0,2566,1674,2698,4372
ST4.03ch02	123972	.	T	A	218.57	PASS	AC=7;AF=0.292;AN=24;BaseQRankSum=0.866;DP=38;Dels=0.00;ExcessHet=0.0249;FS=0.000;HaplotypeScore=0.0833;InbreedingCoeff=0.4337;MLEAC=6;MLEAF=0.250;MQ=56.68;MQ0=0;MQRankSum=4.067;POSITIVE_TRAIN_SITE;QD=24.29;ReadPosRankSum=1.167;SOR=0.061;VQSLOD=2.50;culprit=MQRankSum;SNPEFF_EFFECT=UPSTREAM;SNPEFF_IMPACT=MODIFIER;SNPEFF_FUNCTIONAL_CLASS=NONE;SNPEFF_CODON_CHANGE=4417;SNPEFF_GENE_NAME=PGSC0003DMG400040062;SNPEFF_TRANSCRIPT_ID=PGSC0003DMT400090491;set=variant11	GT:AD:DP:GQ:PL	0/0:8,0:8:99:1460,0,2566,1674,2698,4372	0/1:7,5:12:99:1460,0,2566,1674,2698,4372	0/0:2,0:2:99:1460,0,2566,1674,2698,4372	1/1:0,2:2:99:1460,0,2566,1674,2698,4372
ST4.03ch02	123974	.	T	G	1227.57	PASS	AC=17;AF=0.708;AN=24;BaseQRankSum=-0.151;DP=38;Dels=0.00;ExcessHet=0.0249;FS=0.000;HaplotypeScore=0.0833;InbreedingCoeff=0.4337;MLEAC=18;MLEAF=0.750;MQ=56.68;MQ0=0;MQRankSum=-4.104;POSITIVE_TRAIN_SITE;QD=30.84;ReadPosRankSum=-0.113;SOR=2.833;VQSLOD=3.40;culprit=MQRankSum;SNPEFF_EFFECT=UPSTREAM;SNPEFF_IMPACT=MODIFIER;SNPEFF_FUNCTIONAL_CLASS=NONE;SNPEFF_CODON_CHANGE=4415;SNPEFF_GENE_NAME=PGSC0003DMG400040062;SNPEFF_TRANSCRIPT_ID=PGSC0003DMT400090491;set=variant11	GT:AD:DP:GQ:PL	1/1:0,8:8:99:1460,0,2566,1674,2698,4372	0/1:5,7:12:99:1460,0,2566,1674,2698,4372	1/1:0,2:2:99:1460,0,2566,1674,2698,4372	0/0:2,0:2:99:1460,0,2566,1674,2698,4372
ST4.03ch02	123976	.	T	C	1227.57	PASS	AC=17;AF=0.708;AN=24;BaseQRankSum=-0.151;DP=38;Dels=0.00;ExcessHet=0.0249;FS=0.000;HaplotypeScore=0.0000;InbreedingCoeff=0.4337;MLEAC=18;MLEAF=0.750;MQ=56.68;MQ0=0;MQRankSum=-4.104;POSITIVE_TRAIN_SITE;QD=29.28;ReadPosRankSum=-0.527;SOR=2.833;VQSLOD=3.35;culprit=MQRankSum;SNPEFF_EFFECT=UPSTREAM;SNPEFF_IMPACT=MODIFIER;SNPEFF_FUNCTIONAL_CLASS=NONE;SNPEFF_CODON_CHANGE=4413;SNPEFF_GENE_NAME=PGSC0003DMG400040062;SNPEFF_TRANSCRIPT_ID=PGSC0003DMT400090491;set=variant11	GT:AD:DP:GQ:PL	1/1:0,8:8:99:1460,0,2566,1674,2698,4372	0/1:5,7:12:99:1460,0,2566,1674,2698,4372	1/1:0,2:2:99:1460,0,2566,1674,2698,4372	0/0:2,0:2:99:1460,0,2566,1674,2698,4372
ST4.03ch02	123991	.	C	T	1229.57	PASS	AC=17;AF=0.708;AN=24;BaseQRankSum=0.038;DP=38;Dels=0.00;ExcessHet=0.0249;FS=0.000;HaplotypeScore=0.0000;InbreedingCoeff=0.4337;MLEAC=18;MLEAF=0.750;MQ=56.68;MQ0=0;MQRankSum=-4.104;POSITIVE_TRAIN_SITE;QD=28.32;ReadPosRankSum=-1.054;SOR=2.833;VQSLOD=3.24;culprit=ReadPosRankSum;SNPEFF_EFFECT=UPSTREAM;SNPEFF_IMPACT=MODIFIER;SNPEFF_FUNCTIONAL_CLASS=NONE;SNPEFF_CODON_CHANGE=4398;SNPEFF_GENE_NAME=PGSC0003DMG400040062;SNPEFF_TRANSCRIPT_ID=PGSC0003DMT400090491;set=variant11	GT:AD:DP:GQ:PL	1/1:0,8:8:99:1460,0,2566,1674,2698,4372	0/1:5,7:12:99:1460,0,2566,1674,2698,4372	1/1:0,2:2:99:1460,0,2566,1674,2698,4372	0/0:2,0:2:99:1460,0,2566,1674,2698,4372
ST4.03ch02	124005	.	T	C	1229.57	PASS	AC=17;AF=0.708;AN=24;BaseQRankSum=0.941;DP=38;Dels=0.00;ExcessHet=0.0249;FS=0.000;HaplotypeScore=0.0000;InbreedingCoeff=0.4337;MLEAC=18;MLEAF=0.750;MQ=56.68;MQ0=0;MQRankSum=-4.104;POSITIVE_TRAIN_SITE;QD=31.54;ReadPosRankSum=0.715;SOR=2.833;VQSLOD=3.37;culprit=MQRankSum;SNPEFF_EFFECT=UPSTREAM;SNPEFF_IMPACT=MODIFIER;SNPEFF_FUNCTIONAL_CLASS=NONE;SNPEFF_CODON_CHANGE=4384;SNPEFF_GENE_NAME=PGSC0003DMG400040062;SNPEFF_TRANSCRIPT_ID=PGSC0003DMT400090491;set=variant11	GT:AD:DP:GQ:PL	1/1:0,8:8:99:1460,0,2566,1674,2698,4372	0/1:5,7:12:99:1460,0,2566,1674,2698,4372	1/1:0,2:2:99:1460,0,2566,1674,2698,4372	0/0:2,0:2:99:1460,0,2566,1674,2698,4372
ST4.03ch02	124017	.	C	T	1227.57	PASS	AC=17;AF=0.708;AN=24;BaseQRankSum=0.753;DP=38;Dels=0.00;ExcessHet=0.0249;FS=0.000;HaplotypeScore=0.0000;InbreedingCoeff=0.4337;MLEAC=18;MLEAF=0.750;MQ=56.68;MQ0=0;MQRankSum=-4.104;POSITIVE_TRAIN_SITE;QD=27.71;ReadPosRankSum=-0.264;SOR=2.833;VQSLOD=3.39;culprit=MQRankSum;SNPEFF_EFFECT=UPSTREAM;SNPEFF_IMPACT=MODIFIER;SNPEFF_FUNCTIONAL_CLASS=NONE;SNPEFF_CODON_CHANGE=4372;SNPEFF_GENE_NAME=PGSC0003DMG400040062;SNPEFF_TRANSCRIPT_ID=PGSC0003DMT400090491;set=variant11	GT:AD:DP:GQ:PL	1/1:0,8:8:99:1460,0,2566,1674,2698,4372	0/1:5,7:12:99:1460,0,2566,1674,2698,4372	1/1:0,2:2:99:1460,0,2566,1674,2698,4372	0/0:2,0:2:99:1460,0,2566,1674,2698,4372
ST4.03ch02	124026	.	C	T	1233.57	PASS	AC=17;AF=0.708;AN=24;BaseQRankSum=-0.151;DP=38;Dels=0.00;ExcessHet=0.0249;FS=0.000;HaplotypeScore=0.0000;InbreedingCoeff=0.4337;MLEAC=18;MLEAF=0.750;MQ=56.68;MQ0=0;MQRankSum=-4.104;POSITIVE_TRAIN_SITE;QD=31.29;ReadPosRankSum=0.113;SOR=2.833;VQSLOD=3.41;culprit=MQRankSum;SNPEFF_EFFECT=UPSTREAM;SNPEFF_IMPACT=MODIFIER;SNPEFF_FUNCTIONAL_CLASS=NONE;SNPEFF_CODON_CHANGE=4363;SNPEFF_GENE_NAME=PGSC0003DMG400040062;SNPEFF_TRANSCRIPT_ID=PGSC0003DMT400090491;set=variant11	GT:AD:DP:GQ:PL	1/1:0,8:8:99:1460,0,2566,1674,2698,4372	0/1:5,7:12:99:1460,0,2566,1674,2698,4372	1/1:0,2:2:99:1460,0,2566,1674,2698,4372	0/0:2,0:2:99:1460,0,2566,1674,2698,4372
ST4.03ch02	124029	.	A	C	1233.57	PASS	AC=17;AF=0.708;AN=24;BaseQRankSum=-2.410;DP=38;Dels=0.00;ExcessHet=0.0249;FS=0.000;HaplotypeScore=0.0000;InbreedingCoeff=0.4337;MLEAC=18;MLEAF=0.750;MQ=56.68;MQ0=0;MQRankSum=-4.104;POSITIVE_TRAIN_SITE;QD=30.59;ReadPosRankSum=0.640;SOR=2.833;VQSLOD=3.38;culprit=MQRankSum;SNPEFF_EFFECT=UPSTREAM;SNPEFF_IMPACT=MODIFIER;SNPEFF_FUNCTIONAL_CLASS=NONE;SNPEFF_CODON_CHANGE=4360;SNPEFF_GENE_NAME=PGSC0003DMG400040062;SNPEFF_TRANSCRIPT_ID=PGSC0003DMT400090491;set=variant11	GT:AD:DP:GQ:PL	1/1:0,8:8:99:1460,0,2566,1674,2698,4372	0/1:5,7:12:99:1460,0,2566,1674,2698,4372	1/1:0,2:2:99:1460,0,2566,1674,2698,4372	0/0:2,0:2:99:1460,0,2566,1674,2698,4372
ST4.03ch02	124736	.	A	T	200.64	PASS	AC=5;AF=0.096;AN=52;BaseQRankSum=1.573;DP=140;Dels=0.00;ExcessHet=0.4481;FS=0.000;HaplotypeScore=0.1409;InbreedingCoeff=-0.0269;MLEAC=5;MLEAF=0.096;MQ=57.65;MQ0=0;MQRankSum=-6.130;POSITIVE_TRAIN_SITE;QD=5.90;ReadPosRankSum=-6.130;SOR=0.523;VQSLOD=1.87;culprit=ReadPosRankSum;SNPEFF_EFFECT=UPSTREAM;SNPEFF_IMPACT=MODIFIER;SNPEFF_FUNCTIONAL_CLASS=NONE;SNPEFF_CODON_CHANGE=3653;SNPEFF_GENE_NAME=PGSC0003DMG400040062;SNPEFF_TRANSCRIPT_ID=PGSC0003DMT400090491;set=variant11	GT:AD:DP:GQ:PL	0/1:22,4:26:99:1460,0,2566,1674,2698,4372	0/0:22,0:22:99:1460,0,2566,1674,2698,4372	0/0:2,0:2:99:1460,0,2566,1674,2698,4372	0/1:1,1:2:99:1460,0,2566,1674,2698,4372
ST4.03ch02	124739	.	G	A	200.64	PASS	AC=5;AF=0.096;AN=52;BaseQRankSum=0.486;DP=140;Dels=0.00;ExcessHet=0.4481;FS=1.128;HaplotypeScore=0.1409;InbreedingCoeff=-0.0269;MLEAC=5;MLEAF=0.096;MQ=57.65;MQ0=0;MQRankSum=-6.127;POSITIVE_TRAIN_SITE;QD=5.90;ReadPosRankSum=-6.127;SOR=0.534;VQSLOD=1.87;culprit=ReadPosRankSum;SNPEFF_EFFECT=UPSTREAM;SNPEFF_IMPACT=MODIFIER;SNPEFF_FUNCTIONAL_CLASS=NONE;SNPEFF_CODON_CHANGE=3650;SNPEFF_GENE_NAME=PGSC0003DMG400040062;SNPEFF_TRANSCRIPT_ID=PGSC0003DMT400090491;set=variant11	GT:AD:DP:GQ:PL	0/1:22,4:26:99:1460,0,2566,1674,2698,4372	0/0:22,0:22:99:1460,0,2566,1674,2698,4372	0/0:2,0:2:99:1460,0,2566,1674,2698,4372	0/1:1,1:2:99:1460,0,2566,1674,2698,4372
ST4.03ch02	124938	.	T	C	52.64	PASS	AC=1;AF=0.016;AN=62;BaseQRankSum=-1.801;DP=194;Dels=0.00;ExcessHet=3.0103;FS=0.000;HaplotypeScore=0.3946;InbreedingCoeff=-0.0898;MLEAC=1;MLEAF=0.016;MQ=42.69;MQ0=36;MQRankSum=2.453;POSITIVE_TRAIN_SITE;QD=6.58;ReadPosRankSum=-1.446;SOR=0.111;VQSLOD=3.17;culprit=ReadPosRankSum;SNPEFF_EFFECT=UPSTREAM;SNPEFF_IMPACT=MODIFIER;SNPEFF_FUNCTIONAL_CLASS=NONE;SNPEFF_CODON_CHANGE=3451;SNPEFF_GENE_NAME=PGSC0003DMG400040062;SNPEFF_TRANSCRIPT_ID=PGSC0003DMT400090491;set=variant11	GT:AD:DP:GQ:PL	0/0:28,0:28:99:1460,0,2566,1674,2698,4372	0/1:29,1:30:99:1460,0,2566,1674,2698,4372	0/0:2,0:2:99:1460,0,2566,1674,2698,4372	0/0:2,0:2:99:1460,0,2566,1674,2698,4372
ST4.03ch02	125399	.	A	G	196.44	PASS	AC=12;AF=0.857;AN=14;BaseQRankSum=1.594;DP=162;Dels=0.00;ExcessHet=0.1703;FS=0.000;HaplotypeScore=0.0000;MLEAC=12;MLEAF=0.857;MQ=14.00;MQ0=0;MQRankSum=-1.501;POSITIVE_TRAIN_SITE;QD=3.07;ReadPosRankSum=1.224;SOR=8.789;VQSLOD=3.91;culprit=ReadPosRankSum;SNPEFF_EFFECT=UPSTREAM;SNPEFF_IMPACT=MODIFIER;SNPEFF_FUNCTIONAL_CLASS=NONE;SNPEFF_CODON_CHANGE=2990;SNPEFF_GENE_NAME=PGSC0003DMG400040062;SNPEFF_TRANSCRIPT_ID=PGSC0003DMT400090491;set=variant11	GT:AD:DP:GQ:PL	0/1:2,10:12:99:1460,0,2566,1674,2698,4372	1/1:0,2:2:99:1460,0,2566,1674,2698,4372	./.	./.
ST4.03ch02	128237	.	A	G	52.3	PASS	AC=2;AF=0.250;AN=8;BaseQRankSum=1.380;DP=7;Dels=0.00;ExcessHet=0.3218;FS=0.000;HaplotypeScore=0.4579;MLEAC=2;MLEAF=0.250;MQ=34.92;MQ0=1;MQRankSum=0.720;POSITIVE_TRAIN_SITE;QD=26.15;ReadPosRankSum=-0.720;SOR=2.225;VQSLOD=3.86;culprit=MQRankSum;SNPEFF_EFFECT=UPSTREAM;SNPEFF_IMPACT=MODIFIER;SNPEFF_FUNCTIONAL_CLASS=NONE;SNPEFF_CODON_CHANGE=152;SNPEFF_GENE_NAME=PGSC0003DMG400040062;SNPEFF_TRANSCRIPT_ID=PGSC0003DMT400090491;set=variant11	GT:AD:DP:GQ:PL	0/0:2,0:2:99:1460,0,2566,1674,2698,4372	0/1:4,2:6:99:1460,0,2566,1674,2698,4372	./.	./.
ST4.03ch02	128254	.	A	G	56.61	PASS	AC=4;AF=0.667;AN=6;BaseQRankSum=-0.727;DP=8;Dels=0.00;ExcessHet=0.4576;FS=0.000;HaplotypeScore=0.0000;MLEAC=4;MLEAF=0.667;MQ=25.82;MQ0=4;MQRankSum=-0.727;QD=28.31;ReadPosRankSum=0.727;SOR=2.788;VQSLOD=2.85;culprit=ReadPosRankSum;SNPEFF_EFFECT=UPSTREAM;SNPEFF_IMPACT=MODIFIER;SNPEFF_FUNCTIONAL_CLASS=NONE;SNPEFF_CODON_CHANGE=135;SNPEFF_GENE_NAME=PGSC0003DMG400040062;SNPEFF_TRANSCRIPT_ID=PGSC0003DMT400090491;set=variant11	GT:AD:DP:GQ:PL	0/0:2,0:2:99:1460,0,2566,1674,2698,4372	1/1:0,4:4:99:1460,0,2566,1674,2698,4372	./.	./.
ST4.03ch02	130474	.	A	C	55.17	PASS	AC=2;AF=0.500;AN=4;BaseQRankSum=-0.736;DP=4;Dels=0.00;ExcessHet=0.7918;FS=0.000;HaplotypeScore=0.0000;MLEAC=2;MLEAF=0.500;MQ=34.64;MQ0=1;MQRankSum=0.736;POSITIVE_TRAIN_SITE;QD=27.58;ReadPosRankSum=0.736;SOR=1.179;VQSLOD=3.88;culprit=MQRankSum;SNPEFF_EFFECT=SYNONYMOUS_CODING;SNPEFF_IMPACT=LOW;SNPEFF_FUNCTIONAL_CLASS=SILENT;SNPEFF_CODON_CHANGE=Aga/Cga;SNPEFF_AMINO_ACID_CHANGE=R309;SNPEFF_GENE_NAME=PGSC0003DMG400040062;SNPEFF_TRANSCRIPT_ID=PGSC0003DMT400090491;SNPEFF_EXON_ID=2;set=variant11	GT:AD:DP:GQ:PL	1/1:0,2:2:99:1460,0,2566,1674,2698,4372	0/0:2,0:2:99:1460,0,2566,1674,2698,4372	./.	./.
ST4.03ch02	131719	.	G	A	1139.88	PASS	AC=24;AF=0.545;AN=44;BaseQRankSum=0.742;DP=47;Dels=0.00;ExcessHet=0.0002;FS=0.000;HaplotypeScore=0.3435;InbreedingCoeff=0.3636;MLEAC=25;MLEAF=0.568;MQ=54.90;MQ0=0;MQRankSum=2.469;POSITIVE_TRAIN_SITE;QD=31.14;ReadPosRankSum=0.232;SOR=1.378;VQSLOD=3.40;culprit=MQRankSum;SNPEFF_EFFECT=DOWNSTREAM;SNPEFF_IMPACT=MODIFIER;SNPEFF_FUNCTIONAL_CLASS=NONE;SNPEFF_CODON_CHANGE=1019;SNPEFF_GENE_NAME=PGSC0003DMG400040062;SNPEFF_TRANSCRIPT_ID=PGSC0003DMT400090491;set=variant11	GT:AD:DP:GQ:PL	0/1:9,21:30:99:1460,0,2566,1674,2698,4372	0/0:10,0:10:99:1460,0,2566,1674,2698,4372	1/1:0,2:2:99:1460,0,2566,1674,2698,4372	0/1:1,1:2:99:1460,0,2566,1674,2698,4372
ST4.03ch02	133589	.	T	A	949.21	PASS	AC=26;AF=0.929;AN=28;BaseQRankSum=-0.473;DP=33;Dels=0.00;ExcessHet=0.0812;FS=0.000;HaplotypeScore=0.0000;InbreedingCoeff=0.1273;MLEAC=27;MLEAF=0.964;MQ=46.45;MQ0=0;MQRankSum=-1.733;POSITIVE_TRAIN_SITE;QD=33.90;ReadPosRankSum=1.628;SOR=0.416;VQSLOD=3.77;culprit=ReadPosRankSum;SNPEFF_EFFECT=DOWNSTREAM;SNPEFF_IMPACT=MODIFIER;SNPEFF_FUNCTIONAL_CLASS=NONE;SNPEFF_CODON_CHANGE=39;SNPEFF_GENE_NAME=PGSC0003DMG400037314;SNPEFF_TRANSCRIPT_ID=PGSC0003DMT400087743;set=variant11	GT:AD:DP:GQ:PL	1/1:0,12:12:99:1460,0,2566,1674,2698,4372	0/1:2,10:12:99:1460,0,2566,1674,2698,4372	1/1:0,2:2:99:1460,0,2566,1674,2698,4372	1/1:0,2:2:99:1460,0,2566,1674,2698,4372
ST4.03ch02	133593	.	A	C	911.33	PASS	AC=26;AF=0.929;AN=28;BaseQRankSum=1.103;DP=33;Dels=0.00;ExcessHet=0.0812;FS=0.000;HaplotypeScore=0.0000;InbreedingCoeff=0.1179;MLEAC=27;MLEAF=0.964;MQ=46.45;MQ0=0;MQRankSum=-1.733;POSITIVE_TRAIN_SITE;QD=32.55;ReadPosRankSum=1.628;SOR=0.416;VQSLOD=3.77;culprit=ReadPosRankSum;SNPEFF_EFFECT=DOWNSTREAM;SNPEFF_IMPACT=MODIFIER;SNPEFF_FUNCTIONAL_CLASS=NONE;SNPEFF_CODON_CHANGE=35;SNPEFF_GENE_NAME=PGSC0003DMG400037314;SNPEFF_TRANSCRIPT_ID=PGSC0003DMT400087743;set=variant11	GT:AD:DP:GQ:PL	1/1:0,12:12:99:1460,0,2566,1674,2698,4372	0/1:2,10:12:99:1460,0,2566,1674,2698,4372	1/1:0,2:2:99:1460,0,2566,1674,2698,4372	1/1:0,2:2:99:1460,0,2566,1674,2698,4372
ST4.03ch02	133661	.	A	G	303.65	PASS	AC=12;AF=0.857;AN=14;BaseQRankSum=-0.751;DP=9;Dels=0.00;ExcessHet=0.1703;FS=0.000;HaplotypeScore=0.2617;MLEAC=13;MLEAF=0.929;MQ=60.00;MQ0=0;MQRankSum=0.751;POSITIVE_TRAIN_SITE;QD=30.59;ReadPosRankSum=0.751;SOR=3.056;VQSLOD=3.87;culprit=MQRankSum;SNPEFF_EFFECT=SYNONYMOUS_CODING;SNPEFF_IMPACT=LOW;SNPEFF_FUNCTIONAL_CLASS=SILENT;SNPEFF_CODON_CHANGE=caT/caC;SNPEFF_AMINO_ACID_CHANGE=H178;SNPEFF_GENE_NAME=PGSC0003DMG400037314;SNPEFF_TRANSCRIPT_ID=PGSC0003DMT400087743;SNPEFF_EXON_ID=1;set=variant11	GT:AD:DP:GQ:PL	1/1:0,6:6:99:1460,0,2566,1674,2698,4372	0/1:2,4:6:99:1460,0,2566,1674,2698,4372	1/1:0,2:2:99:1460,0,2566,1674,2698,4372	./.
ST4.03ch02	133663	.	G	A	303.65	PASS	AC=12;AF=0.857;AN=14;BaseQRankSum=-0.751;DP=9;Dels=0.00;ExcessHet=0.1703;FS=0.000;HaplotypeScore=0.2617;MLEAC=13;MLEAF=0.929;MQ=60.00;MQ0=0;MQRankSum=0.751;POSITIVE_TRAIN_SITE;QD=31.28;ReadPosRankSum=0.751;SOR=3.056;VQSLOD=3.87;culprit=MQRankSum;SNPEFF_EFFECT=NON_SYNONYMOUS_CODING;SNPEFF_IMPACT=MODERATE;SNPEFF_FUNCTIONAL_CLASS=MISSENSE;SNPEFF_CODON_CHANGE=Cat/Tat;SNPEFF_AMINO_ACID_CHANGE=H178Y;SNPEFF_GENE_NAME=PGSC0003DMG400037314;SNPEFF_TRANSCRIPT_ID=PGSC0003DMT400087743;SNPEFF_EXON_ID=1;set=variant11	GT:AD:DP:GQ:PL	1/1:0,6:6:99:1460,0,2566,1674,2698,4372	0/1:2,4:6:99:1460,0,2566,1674,2698,4372	1/1:0,2:2:99:1460,0,2566,1674,2698,4372	./.
ST4.03ch02	134306	.	T	C	61.58	PASS	AC=4;AF=0.667;AN=6;BaseQRankSum=0.720;DP=6;Dels=0.00;ExcessHet=0.4576;FS=0.000;HaplotypeScore=0.0000;MLEAC=4;MLEAF=0.667;MQ=60.00;MQ0=0;MQRankSum=0.720;POSITIVE_TRAIN_SITE;QD=15.39;ReadPosRankSum=0.000;SOR=0.693;VQSLOD=3.93;culprit=MQRankSum;SNPEFF_EFFECT=UPSTREAM;SNPEFF_IMPACT=MODIFIER;SNPEFF_FUNCTIONAL_CLASS=NONE;SNPEFF_CODON_CHANGE=112;SNPEFF_GENE_NAME=PGSC0003DMG400037314;SNPEFF_TRANSCRIPT_ID=PGSC0003DMT400087743;set=variant11	GT:AD:DP:GQ:PL	0/0:2,0:2:99:1460,0,2566,1674,2698,4372	1/1:0,2:2:99:1460,0,2566,1674,2698,4372	1/1:0,2:2:99:1460,0,2566,1674,2698,4372	./.
ST4.03ch02	134352	.	G	T	61.58	PASS	AC=4;AF=0.667;AN=6;BaseQRankSum=1.380;DP=6;Dels=0.00;ExcessHet=0.4576;FS=0.000;HaplotypeScore=0.0000;MLEAC=4;MLEAF=0.667;MQ=60.00;MQ0=0;MQRankSum=-0.720;POSITIVE_TRAIN_SITE;QD=15.39;ReadPosRankSum=0.000;SOR=0.693;VQSLOD=4.08;culprit=ReadPosRankSum;SNPEFF_EFFECT=UPSTREAM;SNPEFF_IMPACT=MODIFIER;SNPEFF_FUNCTIONAL_CLASS=NONE;SNPEFF_CODON_CHANGE=158;SNPEFF_GENE_NAME=PGSC0003DMG400037314;SNPEFF_TRANSCRIPT_ID=PGSC0003DMT400087743;set=variant11	GT:AD:DP:GQ:PL	0/0:2,0:2:99:1460,0,2566,1674,2698,4372	1/1:0,2:2:99:1460,0,2566,1674,2698,4372	1/1:0,2:2:99:1460,0,2566,1674,2698,4372	./.
ST4.03ch02	135842	.	T	C	46.81	PASS	AC=1;AF=0.012;AN=84;BaseQRankSum=-1.085;DP=1010;Dels=0.00;ExcessHet=3.0103;FS=0.000;HaplotypeScore=1.1756;InbreedingCoeff=-0.0131;MLEAC=1;MLEAF=0.012;MQ=57.51;MQ0=9;MQRankSum=1.682;POSITIVE_TRAIN_SITE;QD=3.90;ReadPosRankSum=-0.657;SOR=0.000;VQSLOD=3.63;culprit=MQRankSum;SNPEFF_EFFECT=UPSTREAM;SNPEFF_IMPACT=MODIFIER;SNPEFF_FUNCTIONAL_CLASS=NONE;SNPEFF_CODON_CHANGE=1648;SNPEFF_GENE_NAME=PGSC0003DMG400037314;SNPEFF_TRANSCRIPT_ID=PGSC0003DMT400087743;set=variant11	GT:AD:DP:GQ:PL	0/0:40,0:40:99:1460,0,2566,1674,2698,4372	0/1:39,1:40:99:1460,0,2566,1674,2698,4372	0/0:2,0:2:99:1460,0,2566,1674,2698,4372	0/0:2,0:2:99:1460,0,2566,1674,2698,4372
ST4.03ch02	135959	.	T	C	1250.63	PASS	AC=25;AF=0.962;AN=26;BaseQRankSum=-1.191;DP=38;Dels=0.00;ExcessHet=3.0103;FS=0.000;HaplotypeScore=0.0000;InbreedingCoeff=-0.1613;MLEAC=25;MLEAF=0.962;MQ=36.20;MQ0=5;MQRankSum=1.625;POSITIVE_TRAIN_SITE;QD=35.23;ReadPosRankSum=-1.408;SOR=4.743;VQSLOD=3.46;culprit=ReadPosRankSum;SNPEFF_EFFECT=UPSTREAM;SNPEFF_IMPACT=MODIFIER;SNPEFF_FUNCTIONAL_CLASS=NONE;SNPEFF_CODON_CHANGE=1765;SNPEFF_GENE_NAME=PGSC0003DMG400037314;SNPEFF_TRANSCRIPT_ID=PGSC0003DMT400087743;set=variant11	GT:AD:DP:GQ:PL	1/1:0,8:8:99:1460,0,2566,1674,2698,4372	0/1:1,13:14:99:1460,0,2566,1674,2698,4372	1/1:0,2:2:99:1460,0,2566,1674,2698,4372	1/1:0,2:2:99:1460,0,2566,1674,2698,4372
ST4.03ch02	135978	.	C	T	1166.91	PASS	AC=23;AF=0.958;AN=24;BaseQRankSum=0.578;DP=38;Dels=0.00;ExcessHet=3.0103;FS=0.000;HaplotypeScore=0.1666;InbreedingCoeff=-0.1656;MLEAC=23;MLEAF=0.958;MQ=36.20;MQ0=5;MQRankSum=1.502;POSITIVE_TRAIN_SITE;QD=23.50;ReadPosRankSum=1.155;SOR=4.743;VQSLOD=3.61;culprit=MQRankSum;SNPEFF_EFFECT=UPSTREAM;SNPEFF_IMPACT=MODIFIER;SNPEFF_FUNCTIONAL_CLASS=NONE;SNPEFF_CODON_CHANGE=1784;SNPEFF_GENE_NAME=PGSC0003DMG400037314;SNPEFF_TRANSCRIPT_ID=PGSC0003DMT400087743;set=variant11	GT:AD:DP:GQ:PL	1/1:0,8:8:99:1460,0,2566,1674,2698,4372	0/1:1,11:12:99:1460,0,2566,1674,2698,4372	1/1:0,2:2:99:1460,0,2566,1674,2698,4372	1/1:0,2:2:99:1460,0,2566,1674,2698,4372
ST4.03ch02	136035	.	C	T	1279.91	PASS	AC=25;AF=0.962;AN=26;BaseQRankSum=1.437;DP=56;Dels=0.00;ExcessHet=3.0103;FS=5.315;HaplotypeScore=0.8117;InbreedingCoeff=-0.1610;MLEAC=25;MLEAF=0.962;MQ=39.22;MQ0=10;MQRankSum=1.268;POSITIVE_TRAIN_SITE;QD=26.12;ReadPosRankSum=1.099;SOR=1.996;VQSLOD=3.68;culprit=MQRankSum;SNPEFF_EFFECT=UPSTREAM;SNPEFF_IMPACT=MODIFIER;SNPEFF_FUNCTIONAL_CLASS=NONE;SNPEFF_CODON_CHANGE=1841;SNPEFF_GENE_NAME=PGSC0003DMG400037314;SNPEFF_TRANSCRIPT_ID=PGSC0003DMT400087743;set=variant11	GT:AD:DP:GQ:PL	1/1:0,8:8:99:1460,0,2566,1674,2698,4372	0/1:1,13:14:99:1460,0,2566,1674,2698,4372	1/1:0,2:2:99:1460,0,2566,1674,2698,4372	1/1:0,2:2:99:1460,0,2566,1674,2698,4372
ST4.03ch02	136071	.	C	T	1250.7	PASS	AC=25;AF=0.962;AN=26;BaseQRankSum=1.094;DP=39;Dels=0.00;ExcessHet=3.0103;FS=0.000;HaplotypeScore=0.0705;InbreedingCoeff=-0.1612;MLEAC=25;MLEAF=0.962;MQ=41.91;MQ0=5;MQRankSum=1.698;POSITIVE_TRAIN_SITE;QD=30.87;ReadPosRankSum=-2.377;SOR=6.932;VQSLOD=3.03;culprit=ReadPosRankSum;SNPEFF_EFFECT=UPSTREAM;SNPEFF_IMPACT=MODIFIER;SNPEFF_FUNCTIONAL_CLASS=NONE;SNPEFF_CODON_CHANGE=1877;SNPEFF_GENE_NAME=PGSC0003DMG400037314;SNPEFF_TRANSCRIPT_ID=PGSC0003DMT400087743;set=variant11	GT:AD:DP:GQ:PL	1/1:0,8:8:99:1460,0,2566,1674,2698,4372	0/1:1,13:14:99:1460,0,2566,1674,2698,4372	1/1:0,2:2:99:1460,0,2566,1674,2698,4372	1/1:0,2:2:99:1460,0,2566,1674,2698,4372
ST4.03ch02	136079	.	C	T	1237.7	PASS	AC=25;AF=0.962;AN=26;BaseQRankSum=1.924;DP=39;Dels=0.00;ExcessHet=3.0103;FS=0.000;HaplotypeScore=0.0000;InbreedingCoeff=-0.1612;MLEAC=25;MLEAF=0.962;MQ=41.91;MQ0=5;MQRankSum=1.849;POSITIVE_TRAIN_SITE;QD=30.92;ReadPosRankSum=-2.377;SOR=6.932;VQSLOD=2.99;culprit=ReadPosRankSum;SNPEFF_EFFECT=UPSTREAM;SNPEFF_IMPACT=MODIFIER;SNPEFF_FUNCTIONAL_CLASS=NONE;SNPEFF_CODON_CHANGE=1885;SNPEFF_GENE_NAME=PGSC0003DMG400037314;SNPEFF_TRANSCRIPT_ID=PGSC0003DMT400087743;set=variant11	GT:AD:DP:GQ:PL	1/1:0,8:8:99:1460,0,2566,1674,2698,4372	0/1:1,13:14:99:1460,0,2566,1674,2698,4372	1/1:0,2:2:99:1460,0,2566,1674,2698,4372	1/1:0,2:2:99:1460,0,2566,1674,2698,4372
ST4.03ch02	136080	.	C	T	1252.61	PASS	AC=25;AF=0.962;AN=26;BaseQRankSum=0.943;DP=39;Dels=0.00;ExcessHet=3.0103;FS=0.000;HaplotypeScore=0.0000;InbreedingCoeff=-0.1613;MLEAC=25;MLEAF=0.962;MQ=41.91;MQ0=5;MQRankSum=1.773;POSITIVE_TRAIN_SITE;QD=30.45;ReadPosRankSum=-2.377;SOR=6.932;VQSLOD=3.01;culprit=ReadPosRankSum;SNPEFF_EFFECT=UPSTREAM;SNPEFF_IMPACT=MODIFIER;SNPEFF_FUNCTIONAL_CLASS=NONE;SNPEFF_CODON_CHANGE=1886;SNPEFF_GENE_NAME=PGSC0003DMG400037314;SNPEFF_TRANSCRIPT_ID=PGSC0003DMT400087743;set=variant11	GT:AD:DP:GQ:PL	1/1:0,8:8:99:1460,0,2566,1674,2698,4372	0/1:1,13:14:99:1460,0,2566,1674,2698,4372	1/1:0,2:2:99:1460,0,2566,1674,2698,4372	1/1:0,2:2:99:1460,0,2566,1674,2698,4372
ST4.03ch02	136085	.	G	A	1206.92	PASS	AC=25;AF=0.962;AN=26;BaseQRankSum=1.169;DP=39;Dels=0.00;ExcessHet=3.0103;FS=0.000;HaplotypeScore=0.8128;InbreedingCoeff=-0.1681;MLEAC=25;MLEAF=0.962;MQ=41.91;MQ0=5;MQRankSum=1.622;POSITIVE_TRAIN_SITE;QD=29.80;ReadPosRankSum=-2.377;SOR=6.932;VQSLOD=3.05;culprit=ReadPosRankSum;SNPEFF_EFFECT=UPSTREAM;SNPEFF_IMPACT=MODIFIER;SNPEFF_FUNCTIONAL_CLASS=NONE;SNPEFF_CODON_CHANGE=1891;SNPEFF_GENE_NAME=PGSC0003DMG400037314;SNPEFF_TRANSCRIPT_ID=PGSC0003DMT400087743;set=variant11	GT:AD:DP:GQ:PL	1/1:0,8:8:99:1460,0,2566,1674,2698,4372	0/1:1,13:14:99:1460,0,2566,1674,2698,4372	1/1:0,2:2:99:1460,0,2566,1674,2698,4372	1/1:0,2:2:99:1460,0,2566,1674,2698,4372
ST4.03ch02	136278	.	C	A	357.98	PASS	AC=15;AF=0.625;AN=24;BaseQRankSum=2.047;DP=34;Dels=0.00;ExcessHet=0.2807;FS=0.000;HaplotypeScore=1.9811;InbreedingCoeff=0.0359;MLEAC=15;MLEAF=0.625;MQ=24.75;MQ0=0;MQRankSum=-0.094;POSITIVE_TRAIN_SITE;QD=29.83;ReadPosRankSum=-3.748;SOR=3.912;VQSLOD=2.48;culprit=ReadPosRankSum;SNPEFF_EFFECT=UPSTREAM;SNPEFF_IMPACT=MODIFIER;SNPEFF_FUNCTIONAL_CLASS=NONE;SNPEFF_CODON_CHANGE=2084;SNPEFF_GENE_NAME=PGSC0003DMG400037314;SNPEFF_TRANSCRIPT_ID=PGSC0003DMT400087743;set=variant11	GT:AD:DP:GQ:PL	1/1:0,6:6:99:1460,0,2566,1674,2698,4372	0/1:8,6:14:99:1460,0,2566,1674,2698,4372	1/1:0,2:2:99:1460,0,2566,1674,2698,4372	0/1:1,1:2:99:1460,0,2566,1674,2698,4372
ST4.03ch02	137396	.	T	A	132.86	PASS	AC=2;AF=0.143;AN=14;BaseQRankSum=-0.278;DP=11;Dels=0.00;ExcessHet=0.1703;FS=0.000;HaplotypeScore=0.0000;MLEAC=3;MLEAF=0.214;MQ=60.00;MQ0=0;MQRankSum=0.278;POSITIVE_TRAIN_SITE;QD=33.21;ReadPosRankSum=-0.278;SOR=0.330;VQSLOD=3.99;culprit=MQRankSum;SNPEFF_EFFECT=UPSTREAM;SNPEFF_IMPACT=MODIFIER;SNPEFF_FUNCTIONAL_CLASS=NONE;SNPEFF_CODON_CHANGE=3202;SNPEFF_GENE_NAME=PGSC0003DMG400037314;SNPEFF_TRANSCRIPT_ID=PGSC0003DMT400087743;set=variant11	GT:AD:DP:GQ:PL	0/1:6,2:8:99:1460,0,2566,1674,2698,4372	0/0:6,0:6:99:1460,0,2566,1674,2698,4372	./.	./.
ST4.03ch02	137412	.	C	T	132.86	PASS	AC=2;AF=0.143;AN=14;BaseQRankSum=-0.278;DP=11;Dels=0.00;ExcessHet=0.1703;FS=0.000;HaplotypeScore=0.0000;MLEAC=3;MLEAF=0.214;MQ=60.00;MQ0=0;MQRankSum=-0.278;POSITIVE_TRAIN_SITE;QD=33.21;ReadPosRankSum=1.663;SOR=0.330;VQSLOD=3.78;culprit=ReadPosRankSum;SNPEFF_EFFECT=UPSTREAM;SNPEFF_IMPACT=MODIFIER;SNPEFF_FUNCTIONAL_CLASS=NONE;SNPEFF_CODON_CHANGE=3218;SNPEFF_GENE_NAME=PGSC0003DMG400037314;SNPEFF_TRANSCRIPT_ID=PGSC0003DMT400087743;set=variant11	GT:AD:DP:GQ:PL	0/1:6,2:8:99:1460,0,2566,1674,2698,4372	0/0:6,0:6:99:1460,0,2566,1674,2698,4372	./.	./.
ST4.03ch02	137417	.	G	A	131.76	PASS	AC=2;AF=0.111;AN=18;BaseQRankSum=0.718;DP=20;Dels=0.00;ExcessHet=0.1296;FS=0.000;HaplotypeScore=0.4071;MLEAC=3;MLEAF=0.167;MQ=46.59;MQ0=0;MQRankSum=1.763;POSITIVE_TRAIN_SITE;QD=21.96;ReadPosRankSum=1.240;SOR=0.083;VQSLOD=3.50;culprit=ReadPosRankSum;SNPEFF_EFFECT=UPSTREAM;SNPEFF_IMPACT=MODIFIER;SNPEFF_FUNCTIONAL_CLASS=NONE;SNPEFF_CODON_CHANGE=3223;SNPEFF_GENE_NAME=PGSC0003DMG400037314;SNPEFF_TRANSCRIPT_ID=PGSC0003DMT400087743;set=variant11	GT:AD:DP:GQ:PL	0/1:8,2:10:99:1460,0,2566,1674,2698,4372	0/0:8,0:8:99:1460,0,2566,1674,2698,4372	./.	./.
ST4.03ch02	137428	.	A	C	131.76	PASS	AC=2;AF=0.111;AN=18;BaseQRankSum=0.065;DP=20;Dels=0.00;ExcessHet=0.1296;FS=0.000;HaplotypeScore=0.4071;MLEAC=3;MLEAF=0.167;MQ=46.59;MQ0=0;MQRankSum=2.285;POSITIVE_TRAIN_SITE;QD=21.96;ReadPosRankSum=1.371;SOR=0.083;VQSLOD=3.28;culprit=ReadPosRankSum;SNPEFF_EFFECT=UPSTREAM;SNPEFF_IMPACT=MODIFIER;SNPEFF_FUNCTIONAL_CLASS=NONE;SNPEFF_CODON_CHANGE=3234;SNPEFF_GENE_NAME=PGSC0003DMG400037314;SNPEFF_TRANSCRIPT_ID=PGSC0003DMT400087743;set=variant11	GT:AD:DP:GQ:PL	0/1:8,2:10:99:1460,0,2566,1674,2698,4372	0/0:8,0:8:99:1460,0,2566,1674,2698,4372	./.	./.
ST4.03ch02	137433	.	C	T	141.76	PASS	AC=2;AF=0.111;AN=18;BaseQRankSum=0.633;DP=40;Dels=0.00;ExcessHet=0.1296;FS=0.000;HaplotypeScore=0.8142;MLEAC=3;MLEAF=0.167;MQ=46.59;MQ0=0;MQRankSum=1.759;POSITIVE_TRAIN_SITE;QD=11.81;ReadPosRankSum=-0.633;SOR=0.693;VQSLOD=3.61;culprit=MQRankSum;SNPEFF_EFFECT=UPSTREAM;SNPEFF_IMPACT=MODIFIER;SNPEFF_FUNCTIONAL_CLASS=NONE;SNPEFF_CODON_CHANGE=3239;SNPEFF_GENE_NAME=PGSC0003DMG400037314;SNPEFF_TRANSCRIPT_ID=PGSC0003DMT400087743;set=variant11	GT:AD:DP:GQ:PL	0/1:8,2:10:99:1460,0,2566,1674,2698,4372	0/0:8,0:8:99:1460,0,2566,1674,2698,4372	./.	./.
ST4.03ch02	137468	.	A	T	224.36	PASS	AC=2;AF=0.143;AN=14;BaseQRankSum=0.307;DP=31;Dels=0.00;ExcessHet=0.1703;FS=0.000;HaplotypeScore=1.2213;MLEAC=2;MLEAF=0.143;MQ=51.75;MQ0=0;MQRankSum=1.058;POSITIVE_TRAIN_SITE;QD=28.05;ReadPosRankSum=-0.171;SOR=0.693;VQSLOD=3.85;culprit=MQRankSum;SNPEFF_EFFECT=UPSTREAM;SNPEFF_IMPACT=MODIFIER;SNPEFF_FUNCTIONAL_CLASS=NONE;SNPEFF_CODON_CHANGE=3274;SNPEFF_GENE_NAME=PGSC0003DMG400037314;SNPEFF_TRANSCRIPT_ID=PGSC0003DMT400087743;set=variant11	GT:AD:DP:GQ:PL	0/1:6,2:8:99:1460,0,2566,1674,2698,4372	0/0:6,0:6:99:1460,0,2566,1674,2698,4372	./.	./.
ST4.03ch02	137508	.	A	G	131.76	PASS	AC=2;AF=0.111;AN=18;BaseQRankSum=-0.196;DP=20;Dels=0.00;ExcessHet=0.1296;FS=0.000;HaplotypeScore=0.3997;MLEAC=3;MLEAF=0.167;MQ=46.59;MQ0=0;MQRankSum=1.763;POSITIVE_TRAIN_SITE;QD=21.96;ReadPosRankSum=0.457;SOR=0.083;VQSLOD=3.64;culprit=MQRankSum;SNPEFF_EFFECT=UPSTREAM;SNPEFF_IMPACT=MODIFIER;SNPEFF_FUNCTIONAL_CLASS=NONE;SNPEFF_CODON_CHANGE=3314;SNPEFF_GENE_NAME=PGSC0003DMG400037314;SNPEFF_TRANSCRIPT_ID=PGSC0003DMT400087743;set=variant11	GT:AD:DP:GQ:PL	0/1:8,2:10:99:1460,0,2566,1674,2698,4372	0/0:8,0:8:99:1460,0,2566,1674,2698,4372	./.	./.
ST4.03ch02	137523	.	C	G	131.76	PASS	AC=2;AF=0.111;AN=18;BaseQRankSum=-0.196;DP=20;Dels=0.00;ExcessHet=0.1296;FS=0.000;HaplotypeScore=0.8068;MLEAC=3;MLEAF=0.167;MQ=46.59;MQ0=0;MQRankSum=2.807;POSITIVE_TRAIN_SITE;QD=21.96;ReadPosRankSum=1.240;SOR=0.083;VQSLOD=3.10;culprit=ReadPosRankSum;SNPEFF_EFFECT=UPSTREAM;SNPEFF_IMPACT=MODIFIER;SNPEFF_FUNCTIONAL_CLASS=NONE;SNPEFF_CODON_CHANGE=3329;SNPEFF_GENE_NAME=PGSC0003DMG400037314;SNPEFF_TRANSCRIPT_ID=PGSC0003DMT400087743;set=variant11	GT:AD:DP:GQ:PL	0/1:8,2:10:99:1460,0,2566,1674,2698,4372	0/0:8,0:8:99:1460,0,2566,1674,2698,4372	./.	./.
ST4.03ch02	138120	.	G	C	17245.21	PASS	AC=64;AF=0.941;AN=68;BaseQRankSum=-1.609;DP=687;Dels=0.00;ExcessHet=0.0015;FS=0.000;HaplotypeScore=0.6113;InbreedingCoeff=0.6165;MLEAC=66;MLEAF=0.971;MQ=22.13;MQ0=7;MQRankSum=-2.322;POSITIVE_TRAIN_SITE;QD=25.70;ReadPosRankSum=-2.446;SOR=13.035;VQSLOD=3.20;culprit=ReadPosRankSum;SNPEFF_EFFECT=UPSTREAM;SNPEFF_IMPACT=MODIFIER;SNPEFF_FUNCTIONAL_CLASS=NONE;SNPEFF_CODON_CHANGE=3926;SNPEFF_GENE_NAME=PGSC0003DMG400037314;SNPEFF_TRANSCRIPT_ID=PGSC0003DMT400087743;set=variant11	GT:AD:DP:GQ:PL	1/1:0,32:32:99:1460,0,2566,1674,2698,4372	0/1:4,30:34:99:1460,0,2566,1674,2698,4372	./.	1/1:0,2:2:99:1460,0,2566,1674,2698,4372
ST4.03ch02	138514	.	C	T	31.4	PASS	AC=1;AF=0.014;AN=72;BaseQRankSum=1.120;DP=289;Dels=0.00;ExcessHet=3.0103;FS=0.000;HaplotypeScore=0.2820;InbreedingCoeff=-0.0597;MLEAC=1;MLEAF=0.014;MQ=59.90;MQ0=1;MQRankSum=1.197;POSITIVE_TRAIN_SITE;QD=6.28;ReadPosRankSum=-0.575;SOR=0.006;VQSLOD=3.78;culprit=MQRankSum;SNPEFF_EFFECT=UPSTREAM;SNPEFF_IMPACT=MODIFIER;SNPEFF_FUNCTIONAL_CLASS=NONE;SNPEFF_CODON_CHANGE=4320;SNPEFF_GENE_NAME=PGSC0003DMG400037314;SNPEFF_TRANSCRIPT_ID=PGSC0003DMT400087743;set=variant11	GT:AD:DP:GQ:PL	0/0:36,0:36:99:1460,0,2566,1674,2698,4372	0/1:31,1:32:99:1460,0,2566,1674,2698,4372	0/0:2,0:2:99:1460,0,2566,1674,2698,4372	0/0:2,0:2:99:1460,0,2566,1674,2698,4372
ST4.03ch02	140064	.	T	A	51.94	PASS	AC=6;AF=0.750;AN=8;BaseQRankSum=0.727;DP=6;Dels=0.00;ExcessHet=0.3218;FS=0.000;HaplotypeScore=0.4769;MLEAC=6;MLEAF=0.750;MQ=29.38;MQ0=1;MQRankSum=0.727;QD=17.31;ReadPosRankSum=-0.727;SOR=1.022;VQSLOD=2.67;culprit=MQRankSum;SNPEFF_EFFECT=INTERGENIC;SNPEFF_IMPACT=MODIFIER;SNPEFF_FUNCTIONAL_CLASS=NONE;set=variant11	GT:AD:DP:GQ:PL	0/1:2,2:4:99:1460,0,2566,1674,2698,4372	1/1:0,4:4:99:1460,0,2566,1674,2698,4372	./.	./.
ST4.03ch02	140133	.	A	G	2307.86	PASS	AC=30;AF=0.938;AN=32;BaseQRankSum=-0.896;DP=60;Dels=0.03;ExcessHet=0.0706;FS=0.000;HaplotypeScore=0.0625;InbreedingCoeff=0.1884;MLEAC=31;MLEAF=0.969;MQ=59.63;MQ0=0;MQRankSum=1.553;POSITIVE_TRAIN_SITE;QD=31.15;ReadPosRankSum=1.434;SOR=6.736;VQSLOD=3.51;culprit=ReadPosRankSum;SNPEFF_EFFECT=INTERGENIC;SNPEFF_IMPACT=MODIFIER;SNPEFF_FUNCTIONAL_CLASS=NONE;set=variant11	GT:AD:DP:GQ:PL	0/1:2,10:12:99:1460,0,2566,1674,2698,4372	1/1:0,16:16:99:1460,0,2566,1674,2698,4372	1/1:0,2:2:99:1460,0,2566,1674,2698,4372	1/1:0,2:2:99:1460,0,2566,1674,2698,4372
ST4.03ch02	140186	.	C	T	2364.85	PASS	AC=30;AF=0.938;AN=32;BaseQRankSum=-1.270;DP=60;Dels=0.00;ExcessHet=0.0706;FS=0.000;HaplotypeScore=0.0625;InbreedingCoeff=0.1898;MLEAC=31;MLEAF=0.969;MQ=59.63;MQ0=0;MQRankSum=-0.924;POSITIVE_TRAIN_SITE;QD=31.41;ReadPosRankSum=1.270;SOR=6.804;VQSLOD=3.92;culprit=ReadPosRankSum;SNPEFF_EFFECT=INTERGENIC;SNPEFF_IMPACT=MODIFIER;SNPEFF_FUNCTIONAL_CLASS=NONE;set=variant11	GT:AD:DP:GQ:PL	0/1:2,10:12:99:1460,0,2566,1674,2698,4372	1/1:0,16:16:99:1460,0,2566,1674,2698,4372	1/1:0,2:2:99:1460,0,2566,1674,2698,4372	1/1:0,2:2:99:1460,0,2566,1674,2698,4372
ST4.03ch02	140285	.	C	A	70.84	PASS	AC=1;AF=0.013;AN=78;BaseQRankSum=-0.286;DP=729;Dels=0.00;ExcessHet=3.0103;FS=0.000;HaplotypeScore=0.8021;InbreedingCoeff=-0.0464;MLEAC=1;MLEAF=0.013;MQ=59.98;MQ0=0;MQRankSum=-1.383;POSITIVE_TRAIN_SITE;QD=3.37;ReadPosRankSum=1.277;SOR=0.000;VQSLOD=3.91;culprit=ReadPosRankSum;SNPEFF_EFFECT=INTERGENIC;SNPEFF_IMPACT=MODIFIER;SNPEFF_FUNCTIONAL_CLASS=NONE;set=variant11	GT:AD:DP:GQ:PL	0/0:38,0:38:99:1460,0,2566,1674,2698,4372	0/1:35,1:36:99:1460,0,2566,1674,2698,4372	0/0:2,0:2:99:1460,0,2566,1674,2698,4372	0/0:2,0:2:99:1460,0,2566,1674,2698,4372
ST4.03ch02	143285	.	C	T	359.42	PASS	AC=4;AF=0.056;AN=72;BaseQRankSum=0.207;DP=266;Dels=0.00;ExcessHet=3.3908;FS=0.000;HaplotypeScore=0.4675;InbreedingCoeff=-0.1240;MLEAC=4;MLEAF=0.056;MQ=35.05;MQ0=0;MQRankSum=5.911;POSITIVE_TRAIN_SITE;QD=22.46;ReadPosRankSum=-5.855;SOR=0.003;VQSLOD=1.84;culprit=ReadPosRankSum;SNPEFF_EFFECT=INTERGENIC;SNPEFF_IMPACT=MODIFIER;SNPEFF_FUNCTIONAL_CLASS=NONE;set=variant11	GT:AD:DP:GQ:PL	0/1:29,3:32:99:1460,0,2566,1674,2698,4372	0/0:36,0:36:99:1460,0,2566,1674,2698,4372	0/0:2,0:2:99:1460,0,2566,1674,2698,4372	0/1:1,1:2:99:1460,0,2566,1674,2698,4372
ST4.03ch02	144419	.	G	A	372.97	PASS	AC=12;AF=0.750;AN=16;BaseQRankSum=1.090;DP=15;Dels=0.00;ExcessHet=0.0335;FS=0.000;HaplotypeScore=0.3435;MLEAC=13;MLEAF=0.813;MQ=53.47;MQ0=0;MQRankSum=2.491;POSITIVE_TRAIN_SITE;QD=30.44;ReadPosRankSum=-2.647;SOR=4.970;VQSLOD=2.64;culprit=ReadPosRankSum;SNPEFF_EFFECT=INTERGENIC;SNPEFF_IMPACT=MODIFIER;SNPEFF_FUNCTIONAL_CLASS=NONE;set=variant11	GT:AD:DP:GQ:PL	0/1:4,8:12:99:1460,0,2566,1674,2698,4372	1/1:0,4:4:99:1460,0,2566,1674,2698,4372	./.	./.
ST4.03ch02	144790	.	C	T	286.26	PASS	AC=10;AF=0.833;AN=12;BaseQRankSum=0.825;DP=90;Dels=0.00;ExcessHet=0.2020;FS=0.000;HaplotypeScore=0.5784;MLEAC=11;MLEAF=0.917;MQ=18.09;MQ0=78;MQRankSum=2.637;POSITIVE_TRAIN_SITE;QD=14.31;ReadPosRankSum=-2.637;SOR=1.445;VQSLOD=2.59;culprit=ReadPosRankSum;SNPEFF_EFFECT=INTERGENIC;SNPEFF_IMPACT=MODIFIER;SNPEFF_FUNCTIONAL_CLASS=NONE;set=variant11	GT:AD:DP:GQ:PL	0/1:2,6:8:99:1460,0,2566,1674,2698,4372	1/1:0,4:4:99:1460,0,2566,1674,2698,4372	./.	./.
ST4.03ch02	145209	.	T	C	50.98	PASS	AC=2;AF=0.333;AN=6;BaseQRankSum=-1.231;DP=5;Dels=0.00;ExcessHet=0.4576;FS=0.000;HaplotypeScore=0.0000;MLEAC=2;MLEAF=0.333;MQ=60.00;MQ0=0;MQRankSum=-0.358;QD=25.49;ReadPosRankSum=1.231;SOR=0.446;VQSLOD=2.73;culprit=ReadPosRankSum;SNPEFF_EFFECT=INTERGENIC;SNPEFF_IMPACT=MODIFIER;SNPEFF_FUNCTIONAL_CLASS=NONE;set=variant11	GT:AD:DP:GQ:PL	0/0:4,0:4:99:1460,0,2566,1674,2698,4372	1/1:0,2:2:99:1460,0,2566,1674,2698,4372	./.	./.
ST4.03ch02	145306	.	T	A,C	111937.72	PASS	AC=5,43;AF=0.060,0.512;AN=84;BaseQRankSum=4.952;DP=5286;Dels=0.00;ExcessHet=7.7313;FS=0.000;HaplotypeScore=2.4615;InbreedingCoeff=-0.1667;MLEAC=4,43;MLEAF=0.048,0.512;MQ=58.90;MQ0=0;MQRankSum=-4.070;POSITIVE_TRAIN_SITE;QD=22.88;ReadPosRankSum=1.208;SOR=1.310;VQSLOD=3.30;culprit=ReadPosRankSum;SNPEFF_EFFECT=INTERGENIC;SNPEFF_IMPACT=MODIFIER;SNPEFF_FUNCTIONAL_CLASS=NONE;set=variant11	GT:AD:DP:GQ:PL	0/0:2,0:2:99:1460,0,2566,1674,2698,4372	0/1:11,1:12:99:1460,0,2566,1674,2698,4372	./.	./.
ST4.03ch02	145403	.	A	G	2019.11	PASS	AC=33;AF=0.971;AN=34;BaseQRankSum=1.499;DP=108;Dels=0.00;ExcessHet=3.0103;FS=0.000;HaplotypeScore=0.1653;InbreedingCoeff=-0.1265;MLEAC=33;MLEAF=0.971;MQ=41.27;MQ0=54;MQRankSum=1.784;POSITIVE_TRAIN_SITE;QD=24.93;ReadPosRankSum=-0.500;SOR=5.747;VQSLOD=3.62;culprit=MQRankSum;SNPEFF_EFFECT=INTERGENIC;SNPEFF_IMPACT=MODIFIER;SNPEFF_FUNCTIONAL_CLASS=NONE;set=variant11	GT:AD:DP:GQ:PL	1/1:0,22:22:99:1460,0,2566,1674,2698,4372	0/1:1,9:10:99:1460,0,2566,1674,2698,4372	./.	1/1:0,2:2:99:1460,0,2566,1674,2698,4372
ST4.03ch02	145561	.	T	A,G	1013.42	PASS	AC=2,17;AF=0.030,0.258;AN=66;BaseQRankSum=0.944;DP=175;Dels=0.00;ExcessHet=0.0229;FS=18.649;HaplotypeScore=0.1183;InbreedingCoeff=0.3786;MLEAC=1,14;MLEAF=0.015,0.212;MQ=48.92;MQ0=54;MQRankSum=-0.070;POSITIVE_TRAIN_SITE;QD=20.27;ReadPosRankSum=-0.033;SOR=0.005;VQSLOD=4.04;culprit=MQRankSum;SNPEFF_EFFECT=INTERGENIC;SNPEFF_IMPACT=MODIFIER;SNPEFF_FUNCTIONAL_CLASS=NONE;set=variant11	GT:AD:DP:GQ:PL	0/1:24,2:26:99:1460,0,2566,1674,2698,4372	0/0:16,0:16:99:1460,0,2566,1674,2698,4372	./.	0/0:2,0:2:99:1460,0,2566,1674,2698,4372
ST4.03ch02	145582	.	T	G	80.16	PASS	AC=2;AF=0.030;AN=66;BaseQRankSum=0.125;DP=175;Dels=0.00;ExcessHet=0.0335;FS=51.412;HaplotypeScore=0.1556;InbreedingCoeff=0.1793;MLEAC=1;MLEAF=0.015;MQ=48.92;MQ0=54;MQRankSum=-2.809;POSITIVE_TRAIN_SITE;QD=16.03;ReadPosRankSum=2.942;SOR=2.773;VQSLOD=2.96;culprit=ReadPosRankSum;SNPEFF_EFFECT=INTERGENIC;SNPEFF_IMPACT=MODIFIER;SNPEFF_FUNCTIONAL_CLASS=NONE;set=variant11	GT:AD:DP:GQ:PL	0/1:32,2:34:99:1460,0,2566,1674,2698,4372	0/0:28,0:28:99:1460,0,2566,1674,2698,4372	0/0:2,0:2:99:1460,0,2566,1674,2698,4372	0/0:2,0:2:99:1460,0,2566,1674,2698,4372
ST4.03ch02	145626	.	T	G	36.8	PASS	AC=1;AF=0.012;AN=84;BaseQRankSum=-0.750;DP=1623;Dels=0.00;ExcessHet=3.0103;FS=0.000;HaplotypeScore=0.9052;InbreedingCoeff=-0.0123;MLEAC=1;MLEAF=0.012;MQ=59.85;MQ0=0;MQRankSum=0.198;POSITIVE_TRAIN_SITE;QD=2.16;ReadPosRankSum=0.200;SOR=0.000;VQSLOD=4.01;culprit=MQRankSum;SNPEFF_EFFECT=INTERGENIC;SNPEFF_IMPACT=MODIFIER;SNPEFF_FUNCTIONAL_CLASS=NONE;set=variant11	GT:AD:DP:GQ:PL	0/0:40,0:40:99:1460,0,2566,1674,2698,4372	0/1:39,1:40:99:1460,0,2566,1674,2698,4372	0/0:2,0:2:99:1460,0,2566,1674,2698,4372	0/0:2,0:2:99:1460,0,2566,1674,2698,4372
ST4.03ch02	145779	.	A	C	82.46	PASS	AC=6;AF=0.429;AN=14;BaseQRankSum=0.937;DP=7;Dels=0.00;ExcessHet=0.0254;FS=0.000;HaplotypeScore=0.5593;MLEAC=6;MLEAF=0.429;MQ=50.28;MQ0=0;MQRankSum=-1.754;POSITIVE_TRAIN_SITE;QD=27.49;ReadPosRankSum=-0.937;SOR=0.495;VQSLOD=3.90;culprit=ReadPosRankSum;SNPEFF_EFFECT=INTERGENIC;SNPEFF_IMPACT=MODIFIER;SNPEFF_FUNCTIONAL_CLASS=NONE;set=variant11	GT:AD:DP:GQ:PL	0/0:6,0:6:99:1460,0,2566,1674,2698,4372	0/1:2,4:6:99:1460,0,2566,1674,2698,4372	./.	1/1:0,2:2:99:1460,0,2566,1674,2698,4372
ST4.03ch02	145787	.	G	A	50.42	PASS	AC=1;AF=0.012;AN=82;BaseQRankSum=1.708;DP=531;Dels=0.00;ExcessHet=3.0103;FS=0.000;HaplotypeScore=0.3098;InbreedingCoeff=-0.0372;MLEAC=1;MLEAF=0.012;MQ=48.51;MQ0=0;MQRankSum=-2.221;POSITIVE_TRAIN_SITE;QD=3.88;ReadPosRankSum=1.462;SOR=0.000;VQSLOD=3.75;culprit=ReadPosRankSum;SNPEFF_EFFECT=INTERGENIC;SNPEFF_IMPACT=MODIFIER;SNPEFF_FUNCTIONAL_CLASS=NONE;set=variant11	GT:AD:DP:GQ:PL	0/1:39,1:40:99:1460,0,2566,1674,2698,4372	0/0:38,0:38:99:1460,0,2566,1674,2698,4372	0/0:2,0:2:99:1460,0,2566,1674,2698,4372	0/0:2,0:2:99:1460,0,2566,1674,2698,4372
ST4.03ch02	146276	.	C	G,T	994.23	PASS	AC=2,21;AF=0.056,0.583;AN=36;BaseQRankSum=-1.832;DP=71;Dels=0.00;ExcessHet=2.6027;FS=1.059;HaplotypeScore=0.0509;InbreedingCoeff=0.1149;MLEAC=2,18;MLEAF=0.056,0.500;MQ=42.50;MQ0=0;MQRankSum=-6.988;POSITIVE_TRAIN_SITE;QD=17.14;ReadPosRankSum=-0.615;SOR=0.929;VQSLOD=2.00;culprit=MQRankSum;SNPEFF_EFFECT=INTERGENIC;SNPEFF_IMPACT=MODIFIER;SNPEFF_FUNCTIONAL_CLASS=NONE;set=variant11	GT:AD:DP:GQ:PL	0/0:4,0:4:99:1460,0,2566,1674,2698,4372	0/1:6,2:8:99:1460,0,2566,1674,2698,4372	./.	./.
ST4.03ch02	146282	.	C	A	136.63	PASS	AC=2;AF=0.056;AN=36;BaseQRankSum=0.303;DP=71;Dels=0.00;ExcessHet=3.1362;FS=12.491;HaplotypeScore=0.8839;InbreedingCoeff=-0.1862;MLEAC=2;MLEAF=0.056;MQ=42.50;MQ0=0;MQRankSum=0.011;POSITIVE_TRAIN_SITE;QD=17.08;ReadPosRankSum=0.528;SOR=3.611;VQSLOD=4.01;culprit=MQRankSum;SNPEFF_EFFECT=INTERGENIC;SNPEFF_IMPACT=MODIFIER;SNPEFF_FUNCTIONAL_CLASS=NONE;set=variant11	GT:AD:DP:GQ:PL	0/0:12,0:12:99:1460,0,2566,1674,2698,4372	0/1:20,2:22:99:1460,0,2566,1674,2698,4372	./.	0/0:2,0:2:99:1460,0,2566,1674,2698,4372
ST4.03ch02	146285	.	C	T	136.63	PASS	AC=2;AF=0.056;AN=36;BaseQRankSum=0.281;DP=71;Dels=0.00;ExcessHet=3.1362;FS=12.491;HaplotypeScore=0.8839;InbreedingCoeff=-0.1862;MLEAC=2;MLEAF=0.056;MQ=42.50;MQ0=0;MQRankSum=0.011;POSITIVE_TRAIN_SITE;QD=17.08;ReadPosRankSum=0.730;SOR=3.611;VQSLOD=3.99;culprit=MQRankSum;SNPEFF_EFFECT=INTERGENIC;SNPEFF_IMPACT=MODIFIER;SNPEFF_FUNCTIONAL_CLASS=NONE;set=variant11	GT:AD:DP:GQ:PL	0/0:12,0:12:99:1460,0,2566,1674,2698,4372	0/1:20,2:22:99:1460,0,2566,1674,2698,4372	./.	0/0:2,0:2:99:1460,0,2566,1674,2698,4372
ST4.03ch02	146309	.	A	T	128.05	PASS	AC=2;AF=0.111;AN=18;BaseQRankSum=-0.099;DP=18;Dels=0.00;ExcessHet=3.2736;FS=11.761;HaplotypeScore=0.0000;MLEAC=3;MLEAF=0.167;MQ=50.05;MQ0=0;MQRankSum=-3.253;POSITIVE_TRAIN_SITE;QD=21.34;ReadPosRankSum=3.154;SOR=3.584;VQSLOD=2.72;culprit=ReadPosRankSum;SNPEFF_EFFECT=INTERGENIC;SNPEFF_IMPACT=MODIFIER;SNPEFF_FUNCTIONAL_CLASS=NONE;set=variant11	GT:AD:DP:GQ:PL	0/0:4,0:4:99:1460,0,2566,1674,2698,4372	0/1:10,2:12:99:1460,0,2566,1674,2698,4372	./.	0/0:2,0:2:99:1460,0,2566,1674,2698,4372
ST4.03ch02	146341	.	G	A	127.37	PASS	AC=2;AF=0.143;AN=14;BaseQRankSum=0.636;DP=16;Dels=0.00;ExcessHet=0.1703;FS=0.000;HaplotypeScore=0.0000;MLEAC=2;MLEAF=0.143;MQ=45.64;MQ0=1;MQRankSum=-2.192;POSITIVE_TRAIN_SITE;QD=31.84;ReadPosRankSum=2.758;SOR=0.160;VQSLOD=3.18;culprit=ReadPosRankSum;SNPEFF_EFFECT=INTERGENIC;SNPEFF_IMPACT=MODIFIER;SNPEFF_FUNCTIONAL_CLASS=NONE;set=variant11	GT:AD:DP:GQ:PL	0/0:6,0:6:99:1460,0,2566,1674,2698,4372	0/1:4,2:6:99:1460,0,2566,1674,2698,4372	./.	0/0:2,0:2:99:1460,0,2566,1674,2698,4372
ST4.03ch02	146345	.	G	A	129.37	PASS	AC=2;AF=0.143;AN=14;BaseQRankSum=0.495;DP=16;Dels=0.00;ExcessHet=0.1703;FS=0.000;HaplotypeScore=0.0000;MLEAC=2;MLEAF=0.143;MQ=45.64;MQ0=1;MQRankSum=-2.192;POSITIVE_TRAIN_SITE;QD=32.34;ReadPosRankSum=2.758;SOR=0.160;VQSLOD=3.18;culprit=ReadPosRankSum;SNPEFF_EFFECT=INTERGENIC;SNPEFF_IMPACT=MODIFIER;SNPEFF_FUNCTIONAL_CLASS=NONE;set=variant11	GT:AD:DP:GQ:PL	0/0:6,0:6:99:1460,0,2566,1674,2698,4372	0/1:4,2:6:99:1460,0,2566,1674,2698,4372	./.	0/0:2,0:2:99:1460,0,2566,1674,2698,4372
ST4.03ch02	147143	.	G	A	53.82	PASS	AC=2;AF=0.500;AN=4;BaseQRankSum=1.026;DP=4;Dels=0.00;ExcessHet=0.7918;FS=0.000;HaplotypeScore=0.0000;MLEAC=2;MLEAF=0.500;MQ=37.34;MQ0=0;MQRankSum=1.026;POSITIVE_TRAIN_SITE;QD=26.91;ReadPosRankSum=1.026;SOR=0.693;VQSLOD=3.76;culprit=MQRankSum;SNPEFF_EFFECT=INTERGENIC;SNPEFF_IMPACT=MODIFIER;SNPEFF_FUNCTIONAL_CLASS=NONE;set=variant11	GT:AD:DP:GQ:PL	0/0:2,0:2:99:1460,0,2566,1674,2698,4372	1/1:0,2:2:99:1460,0,2566,1674,2698,4372	./.	./.
ST4.03ch02	147216	.	A	C	53.82	PASS	AC=2;AF=0.500;AN=4;BaseQRankSum=0.000;DP=4;Dels=0.00;ExcessHet=0.7918;FS=0.000;HaplotypeScore=0.0000;MLEAC=2;MLEAF=0.500;MQ=37.34;MQ0=0;MQRankSum=1.026;QD=26.91;ReadPosRankSum=-1.026;SOR=0.693;VQSLOD=2.54;culprit=ReadPosRankSum;SNPEFF_EFFECT=INTERGENIC;SNPEFF_IMPACT=MODIFIER;SNPEFF_FUNCTIONAL_CLASS=NONE;set=variant11	GT:AD:DP:GQ:PL	0/0:2,0:2:99:1460,0,2566,1674,2698,4372	1/1:0,2:2:99:1460,0,2566,1674,2698,4372	./.	./.
ST4.03ch02	147320	.	A	T	4676.23	PASS	AC=56;AF=0.966;AN=58;BaseQRankSum=-1.711;DP=226;Dels=0.00;ExcessHet=0.0383;FS=0.000;HaplotypeScore=0.5010;InbreedingCoeff=0.3828;MLEAC=57;MLEAF=0.983;MQ=19.49;MQ0=8;MQRankSum=-2.438;POSITIVE_TRAIN_SITE;QD=21.75;ReadPosRankSum=2.404;SOR=7.523;VQSLOD=3.33;culprit=ReadPosRankSum;SNPEFF_EFFECT=INTERGENIC;SNPEFF_IMPACT=MODIFIER;SNPEFF_FUNCTIONAL_CLASS=NONE;set=variant11	GT:AD:DP:GQ:PL	1/1:0,26:26:99:1460,0,2566,1674,2698,4372	0/1:2,28:30:99:1460,0,2566,1674,2698,4372	1/1:0,2:2:99:1460,0,2566,1674,2698,4372	./.
ST4.03ch02	147414	.	C	A	246.64	PASS	AC=9;AF=0.225;AN=40;BaseQRankSum=-0.112;DP=67;Dels=0.00;ExcessHet=0.0012;FS=0.000;HaplotypeScore=1.5636;InbreedingCoeff=0.2855;MLEAC=8;MLEAF=0.200;MQ=31.79;MQ0=0;MQRankSum=2.149;POSITIVE_TRAIN_SITE;QD=22.42;ReadPosRankSum=0.807;SOR=0.022;VQSLOD=3.46;culprit=MQRankSum;SNPEFF_EFFECT=INTERGENIC;SNPEFF_IMPACT=MODIFIER;SNPEFF_FUNCTIONAL_CLASS=NONE;set=variant11	GT:AD:DP:GQ:PL	0/1:14,8:22:99:1460,0,2566,1674,2698,4372	0/0:14,0:14:99:1460,0,2566,1674,2698,4372	0/1:1,1:2:99:1460,0,2566,1674,2698,4372	0/0:2,0:2:99:1460,0,2566,1674,2698,4372
ST4.03ch02	147421	.	A	C	248.99	PASS	AC=9;AF=0.237;AN=38;BaseQRankSum=0.675;DP=67;Dels=0.00;ExcessHet=0.0015;FS=0.000;HaplotypeScore=1.4882;InbreedingCoeff=0.3115;MLEAC=8;MLEAF=0.211;MQ=31.79;MQ0=0;MQRankSum=1.813;POSITIVE_TRAIN_SITE;QD=22.64;ReadPosRankSum=0.225;SOR=0.022;VQSLOD=3.64;culprit=MQRankSum;SNPEFF_EFFECT=INTERGENIC;SNPEFF_IMPACT=MODIFIER;SNPEFF_FUNCTIONAL_CLASS=NONE;set=variant11	GT:AD:DP:GQ:PL	0/1:12,8:20:99:1460,0,2566,1674,2698,4372	0/0:14,0:14:99:1460,0,2566,1674,2698,4372	0/1:1,1:2:99:1460,0,2566,1674,2698,4372	0/0:2,0:2:99:1460,0,2566,1674,2698,4372
ST4.03ch02	147470	.	G	A	224.79	PASS	AC=9;AF=0.214;AN=42;BaseQRankSum=-0.747;DP=71;Dels=0.00;ExcessHet=0.0010;FS=0.000;HaplotypeScore=1.8489;InbreedingCoeff=0.2930;MLEAC=8;MLEAF=0.190;MQ=31.13;MQ0=1;MQRankSum=2.309;POSITIVE_TRAIN_SITE;QD=18.73;ReadPosRankSum=-0.103;SOR=0.020;VQSLOD=3.47;culprit=MQRankSum;SNPEFF_EFFECT=INTERGENIC;SNPEFF_IMPACT=MODIFIER;SNPEFF_FUNCTIONAL_CLASS=NONE;set=variant11	GT:AD:DP:GQ:PL	0/1:14,8:22:99:1460,0,2566,1674,2698,4372	0/0:16,0:16:99:1460,0,2566,1674,2698,4372	0/1:1,1:2:99:1460,0,2566,1674,2698,4372	0/0:2,0:2:99:1460,0,2566,1674,2698,4372
ST4.03ch02	147485	.	G	A	244.61	PASS	AC=9;AF=0.225;AN=40;BaseQRankSum=1.112;DP=71;Dels=0.00;ExcessHet=0.0012;FS=0.000;HaplotypeScore=1.4366;InbreedingCoeff=0.3077;MLEAC=8;MLEAF=0.200;MQ=31.13;MQ0=1;MQRankSum=2.213;POSITIVE_TRAIN_SITE;QD=20.38;ReadPosRankSum=-1.136;SOR=0.020;VQSLOD=3.35;culprit=ReadPosRankSum;SNPEFF_EFFECT=INTERGENIC;SNPEFF_IMPACT=MODIFIER;SNPEFF_FUNCTIONAL_CLASS=NONE;set=variant11	GT:AD:DP:GQ:PL	0/1:12,8:20:99:1460,0,2566,1674,2698,4372	0/0:16,0:16:99:1460,0,2566,1674,2698,4372	0/1:1,1:2:99:1460,0,2566,1674,2698,4372	0/0:2,0:2:99:1460,0,2566,1674,2698,4372
ST4.03ch02	147503	.	C	T	58.21	PASS	AC=3;AF=0.071;AN=42;BaseQRankSum=1.392;DP=75;Dels=0.00;ExcessHet=0.1619;FS=22.617;HaplotypeScore=1.5255;InbreedingCoeff=0.0444;MLEAC=3;MLEAF=0.071;MQ=33.82;MQ0=2;MQRankSum=-0.776;QD=3.64;ReadPosRankSum=1.959;SOR=0.000;VQSLOD=2.50;culprit=ReadPosRankSum;SNPEFF_EFFECT=INTERGENIC;SNPEFF_IMPACT=MODIFIER;SNPEFF_FUNCTIONAL_CLASS=NONE;set=variant11	GT:AD:DP:GQ:PL	0/0:22,0:22:99:1460,0,2566,1674,2698,4372	0/1:14,2:16:99:1460,0,2566,1674,2698,4372	0/1:1,1:2:99:1460,0,2566,1674,2698,4372	0/0:2,0:2:99:1460,0,2566,1674,2698,4372
ST4.03ch02	147518	.	C	T	327.77	PASS	AC=9;AF=0.225;AN=40;BaseQRankSum=1.960;DP=75;Dels=0.00;ExcessHet=0.0012;FS=0.000;HaplotypeScore=1.9442;InbreedingCoeff=0.2964;MLEAC=6;MLEAF=0.150;MQ=33.82;MQ0=2;MQRankSum=3.324;POSITIVE_TRAIN_SITE;QD=29.80;ReadPosRankSum=-0.304;SOR=0.022;VQSLOD=3.01;culprit=MQRankSum;SNPEFF_EFFECT=INTERGENIC;SNPEFF_IMPACT=MODIFIER;SNPEFF_FUNCTIONAL_CLASS=NONE;set=variant11	GT:AD:DP:GQ:PL	0/1:14,8:22:99:1460,0,2566,1674,2698,4372	0/0:14,0:14:99:1460,0,2566,1674,2698,4372	0/1:1,1:2:99:1460,0,2566,1674,2698,4372	0/0:2,0:2:99:1460,0,2566,1674,2698,4372
ST4.03ch02	147531	.	T	G	61.15	PASS	AC=3;AF=0.071;AN=42;BaseQRankSum=0.514;DP=75;Dels=0.00;ExcessHet=0.1619;FS=22.143;HaplotypeScore=0.7316;InbreedingCoeff=0.0440;MLEAC=3;MLEAF=0.071;MQ=33.82;MQ0=2;MQRankSum=-1.041;QD=4.08;ReadPosRankSum=-0.815;SOR=0.000;VQSLOD=2.79;culprit=ReadPosRankSum;SNPEFF_EFFECT=INTERGENIC;SNPEFF_IMPACT=MODIFIER;SNPEFF_FUNCTIONAL_CLASS=NONE;set=variant11	GT:AD:DP:GQ:PL	0/0:22,0:22:99:1460,0,2566,1674,2698,4372	0/1:14,2:16:99:1460,0,2566,1674,2698,4372	0/1:1,1:2:99:1460,0,2566,1674,2698,4372	0/0:2,0:2:99:1460,0,2566,1674,2698,4372
ST4.03ch02	147638	.	G	A	221.04	PASS	AC=8;AF=0.800;AN=10;BaseQRankSum=-0.742;DP=7;Dels=0.00;ExcessHet=0.2482;FS=0.000;HaplotypeScore=0.0000;MLEAC=9;MLEAF=0.900;MQ=44.14;MQ0=0;MQRankSum=-0.742;POSITIVE_TRAIN_SITE;QD=26.58;ReadPosRankSum=0.742;SOR=2.584;VQSLOD=4.03;culprit=ReadPosRankSum;SNPEFF_EFFECT=INTERGENIC;SNPEFF_IMPACT=MODIFIER;SNPEFF_FUNCTIONAL_CLASS=NONE;set=variant11	GT:AD:DP:GQ:PL	1/1:0,4:4:99:1460,0,2566,1674,2698,4372	0/1:2,2:4:99:1460,0,2566,1674,2698,4372	1/1:0,2:2:99:1460,0,2566,1674,2698,4372	./.
ST4.03ch02	147955	.	T	C	219.04	PASS	AC=8;AF=0.800;AN=10;BaseQRankSum=-0.742;DP=7;Dels=0.00;ExcessHet=0.2482;FS=0.000;HaplotypeScore=0.0000;MLEAC=9;MLEAF=0.900;MQ=60.00;MQ0=0;MQRankSum=0.742;POSITIVE_TRAIN_SITE;QD=30.97;ReadPosRankSum=-0.742;SOR=2.584;VQSLOD=3.85;culprit=MQRankSum;SNPEFF_EFFECT=INTERGENIC;SNPEFF_IMPACT=MODIFIER;SNPEFF_FUNCTIONAL_CLASS=NONE;set=variant11	GT:AD:DP:GQ:PL	1/1:0,4:4:99:1460,0,2566,1674,2698,4372	0/1:2,2:4:99:1460,0,2566,1674,2698,4372	1/1:0,2:2:99:1460,0,2566,1674,2698,4372	./.
ST4.03ch02	148783	.	C	T	213.95	PASS	AC=6;AF=0.750;AN=8;BaseQRankSum=0.668;DP=13;Dels=0.00;ExcessHet=0.3218;FS=0.000;HaplotypeScore=0.0000;MLEAC=7;MLEAF=0.875;MQ=29.00;MQ0=0;MQRankSum=-1.737;POSITIVE_TRAIN_SITE;QD=17.83;ReadPosRankSum=-1.737;SOR=0.223;VQSLOD=3.64;culprit=ReadPosRankSum;SNPEFF_EFFECT=INTERGENIC;SNPEFF_IMPACT=MODIFIER;SNPEFF_FUNCTIONAL_CLASS=NONE;set=variant11	GT:AD:DP:GQ:PL	0/1:2,2:4:99:1460,0,2566,1674,2698,4372	1/1:0,4:4:99:1460,0,2566,1674,2698,4372	./.	./.
ST4.03ch02	148784	.	T	C	213.95	PASS	AC=6;AF=0.750;AN=8;BaseQRankSum=-0.134;DP=13;Dels=0.00;ExcessHet=0.3218;FS=0.000;HaplotypeScore=0.0000;MLEAC=7;MLEAF=0.875;MQ=29.00;MQ0=0;MQRankSum=-1.737;POSITIVE_TRAIN_SITE;QD=17.83;ReadPosRankSum=-1.737;SOR=0.223;VQSLOD=3.64;culprit=ReadPosRankSum;SNPEFF_EFFECT=INTERGENIC;SNPEFF_IMPACT=MODIFIER;SNPEFF_FUNCTIONAL_CLASS=NONE;set=variant11	GT:AD:DP:GQ:PL	0/1:2,2:4:99:1460,0,2566,1674,2698,4372	1/1:0,4:4:99:1460,0,2566,1674,2698,4372	./.	./.
ST4.03ch02	148797	.	C	T	213.95	PASS	AC=6;AF=0.750;AN=8;BaseQRankSum=-1.737;DP=13;Dels=0.00;ExcessHet=0.3218;FS=0.000;HaplotypeScore=0.0000;MLEAC=7;MLEAF=0.875;MQ=29.00;MQ0=0;MQRankSum=-1.737;POSITIVE_TRAIN_SITE;QD=17.83;ReadPosRankSum=-1.737;SOR=0.223;VQSLOD=3.64;culprit=ReadPosRankSum;SNPEFF_EFFECT=INTERGENIC;SNPEFF_IMPACT=MODIFIER;SNPEFF_FUNCTIONAL_CLASS=NONE;set=variant11	GT:AD:DP:GQ:PL	0/1:2,2:4:99:1460,0,2566,1674,2698,4372	1/1:0,4:4:99:1460,0,2566,1674,2698,4372	./.	./.
ST4.03ch02	148802	.	A	C	213.95	PASS	AC=6;AF=0.750;AN=8;BaseQRankSum=-1.203;DP=13;Dels=0.00;ExcessHet=0.3218;FS=0.000;HaplotypeScore=0.0000;MLEAC=7;MLEAF=0.875;MQ=29.00;MQ0=0;MQRankSum=-1.737;POSITIVE_TRAIN_SITE;QD=17.83;ReadPosRankSum=-1.737;SOR=0.223;VQSLOD=3.64;culprit=ReadPosRankSum;SNPEFF_EFFECT=INTERGENIC;SNPEFF_IMPACT=MODIFIER;SNPEFF_FUNCTIONAL_CLASS=NONE;set=variant11	GT:AD:DP:GQ:PL	0/1:2,2:4:99:1460,0,2566,1674,2698,4372	1/1:0,4:4:99:1460,0,2566,1674,2698,4372	./.	./.
ST4.03ch02	148819	.	T	C	213.95	PASS	AC=6;AF=0.750;AN=8;BaseQRankSum=-0.134;DP=13;Dels=0.00;ExcessHet=0.3218;FS=0.000;HaplotypeScore=0.0000;MLEAC=7;MLEAF=0.875;MQ=29.00;MQ0=0;MQRankSum=-1.737;QD=17.83;ReadPosRankSum=1.470;SOR=0.223;VQSLOD=2.63;culprit=ReadPosRankSum;SNPEFF_EFFECT=INTERGENIC;SNPEFF_IMPACT=MODIFIER;SNPEFF_FUNCTIONAL_CLASS=NONE;set=variant11	GT:AD:DP:GQ:PL	0/1:2,2:4:99:1460,0,2566,1674,2698,4372	1/1:0,4:4:99:1460,0,2566,1674,2698,4372	./.	./.
ST4.03ch02	148821	.	T	C	213.95	PASS	AC=6;AF=0.750;AN=8;BaseQRankSum=0.935;DP=13;Dels=0.00;ExcessHet=0.3218;FS=0.000;HaplotypeScore=0.0000;MLEAC=7;MLEAF=0.875;MQ=29.00;MQ0=0;MQRankSum=-1.737;QD=17.83;ReadPosRankSum=1.470;SOR=0.223;VQSLOD=2.63;culprit=ReadPosRankSum;SNPEFF_EFFECT=INTERGENIC;SNPEFF_IMPACT=MODIFIER;SNPEFF_FUNCTIONAL_CLASS=NONE;set=variant11	GT:AD:DP:GQ:PL	0/1:2,2:4:99:1460,0,2566,1674,2698,4372	1/1:0,4:4:99:1460,0,2566,1674,2698,4372	./.	./.
ST4.03ch02	148830	.	C	T	213.95	PASS	AC=6;AF=0.750;AN=8;BaseQRankSum=1.470;DP=13;Dels=0.00;ExcessHet=0.3218;FS=0.000;HaplotypeScore=0.0000;MLEAC=7;MLEAF=0.875;MQ=29.00;MQ0=0;MQRankSum=-1.737;POSITIVE_TRAIN_SITE;QD=17.83;ReadPosRankSum=1.470;SOR=0.223;VQSLOD=3.82;culprit=ReadPosRankSum;SNPEFF_EFFECT=INTERGENIC;SNPEFF_IMPACT=MODIFIER;SNPEFF_FUNCTIONAL_CLASS=NONE;set=variant11	GT:AD:DP:GQ:PL	0/1:2,2:4:99:1460,0,2566,1674,2698,4372	1/1:0,4:4:99:1460,0,2566,1674,2698,4372	./.	./.
ST4.03ch02	148831	.	T	C	213.95	PASS	AC=6;AF=0.750;AN=8;BaseQRankSum=-0.134;DP=13;Dels=0.00;ExcessHet=0.3218;FS=0.000;HaplotypeScore=0.0000;MLEAC=7;MLEAF=0.875;MQ=29.00;MQ0=0;MQRankSum=-1.737;POSITIVE_TRAIN_SITE;QD=17.83;ReadPosRankSum=1.470;SOR=0.223;VQSLOD=3.82;culprit=ReadPosRankSum;SNPEFF_EFFECT=INTERGENIC;SNPEFF_IMPACT=MODIFIER;SNPEFF_FUNCTIONAL_CLASS=NONE;set=variant11	GT:AD:DP:GQ:PL	0/1:2,2:4:99:1460,0,2566,1674,2698,4372	1/1:0,4:4:99:1460,0,2566,1674,2698,4372	./.	./.
ST4.03ch02	148836	.	C	T	213.95	PASS	AC=6;AF=0.750;AN=8;BaseQRankSum=0.668;DP=13;Dels=0.00;ExcessHet=0.3218;FS=0.000;HaplotypeScore=0.0000;MLEAC=7;MLEAF=0.875;MQ=29.00;MQ0=0;MQRankSum=-1.737;POSITIVE_TRAIN_SITE;QD=17.83;ReadPosRankSum=1.470;SOR=0.223;VQSLOD=3.82;culprit=ReadPosRankSum;SNPEFF_EFFECT=INTERGENIC;SNPEFF_IMPACT=MODIFIER;SNPEFF_FUNCTIONAL_CLASS=NONE;set=variant11	GT:AD:DP:GQ:PL	0/1:2,2:4:99:1460,0,2566,1674,2698,4372	1/1:0,4:4:99:1460,0,2566,1674,2698,4372	./.	./.
ST4.03ch02	148846	.	T	G	213.95	PASS	AC=6;AF=0.750;AN=8;BaseQRankSum=-0.134;DP=13;Dels=0.00;ExcessHet=0.3218;FS=0.000;HaplotypeScore=0.0000;MLEAC=7;MLEAF=0.875;MQ=29.00;MQ0=0;MQRankSum=-1.737;POSITIVE_TRAIN_SITE;QD=17.83;ReadPosRankSum=1.470;SOR=0.223;VQSLOD=3.82;culprit=ReadPosRankSum;SNPEFF_EFFECT=INTERGENIC;SNPEFF_IMPACT=MODIFIER;SNPEFF_FUNCTIONAL_CLASS=NONE;set=variant11	GT:AD:DP:GQ:PL	0/1:2,2:4:99:1460,0,2566,1674,2698,4372	1/1:0,4:4:99:1460,0,2566,1674,2698,4372	./.	./.
ST4.03ch02	149018	.	C	T	55.17	PASS	AC=2;AF=0.500;AN=4;BaseQRankSum=1.026;DP=6;Dels=0.00;ExcessHet=0.7918;FS=0.000;HaplotypeScore=0.0000;MLEAC=2;MLEAF=0.500;MQ=36.37;MQ0=1;MQRankSum=1.026;POSITIVE_TRAIN_SITE;QD=27.58;ReadPosRankSum=-1.026;SOR=2.245;VQSLOD=3.73;culprit=ReadPosRankSum;SNPEFF_EFFECT=INTERGENIC;SNPEFF_IMPACT=MODIFIER;SNPEFF_FUNCTIONAL_CLASS=NONE;set=variant11	GT:AD:DP:GQ:PL	1/1:0,2:2:99:1460,0,2566,1674,2698,4372	0/0:2,0:2:99:1460,0,2566,1674,2698,4372	./.	./.
ST4.03ch02	149523	.	G	A	3282.94	PASS	AC=49;AF=0.980;AN=50;BaseQRankSum=-1.047;DP=88;Dels=0.00;ExcessHet=3.0103;FS=0.000;HaplotypeScore=3.4940;InbreedingCoeff=-0.1074;MLEAC=49;MLEAF=0.980;MQ=60.00;MQ0=0;MQRankSum=0.886;POSITIVE_TRAIN_SITE;QD=28.69;ReadPosRankSum=-1.692;SOR=7.546;VQSLOD=3.55;culprit=ReadPosRankSum;SNPEFF_EFFECT=INTERGENIC;SNPEFF_IMPACT=MODIFIER;SNPEFF_FUNCTIONAL_CLASS=NONE;set=variant11	GT:AD:DP:GQ:PL	0/1:1,27:28:99:1460,0,2566,1674,2698,4372	1/1:0,18:18:99:1460,0,2566,1674,2698,4372	1/1:0,2:2:99:1460,0,2566,1674,2698,4372	1/1:0,2:2:99:1460,0,2566,1674,2698,4372
ST4.03ch02	149689	.	G	A	140.42	PASS	AC=7;AF=0.194;AN=36;BaseQRankSum=2.205;DP=40;Dels=0.00;ExcessHet=0.0064;FS=0.000;HaplotypeScore=0.3053;InbreedingCoeff=0.2479;MLEAC=6;MLEAF=0.167;MQ=60.00;MQ0=0;MQRankSum=-0.189;POSITIVE_TRAIN_SITE;QD=30.10;ReadPosRankSum=0.399;SOR=0.029;VQSLOD=4.04;culprit=MQRankSum;SNPEFF_EFFECT=INTERGENIC;SNPEFF_IMPACT=MODIFIER;SNPEFF_FUNCTIONAL_CLASS=NONE;set=variant11	GT:AD:DP:GQ:PL	0/1:21,5:26:99:1460,0,2566,1674,2698,4372	0/0:6,0:6:99:1460,0,2566,1674,2698,4372	1/1:0,2:2:99:1460,0,2566,1674,2698,4372	0/0:2,0:2:99:1460,0,2566,1674,2698,4372
ST4.03ch02	150536	.	T	C	99.91	PASS	AC=4;AF=0.500;AN=8;BaseQRankSum=-0.964;DP=114;Dels=0.00;ExcessHet=0.1902;FS=0.000;HaplotypeScore=2.1287;MLEAC=4;MLEAF=0.500;MQ=10.79;MQ0=36;MQRankSum=2.739;POSITIVE_TRAIN_SITE;QD=6.66;ReadPosRankSum=-1.273;SOR=0.137;VQSLOD=3.10;culprit=ReadPosRankSum;SNPEFF_EFFECT=INTERGENIC;SNPEFF_IMPACT=MODIFIER;SNPEFF_FUNCTIONAL_CLASS=NONE;set=variant11	GT:AD:DP:GQ:PL	0/0:2,0:2:99:1460,0,2566,1674,2698,4372	0/1:2,4:6:99:1460,0,2566,1674,2698,4372	./.	./.
ST4.03ch02	150538	.	G	T	99.91	PASS	AC=4;AF=0.500;AN=8;BaseQRankSum=-0.454;DP=114;Dels=0.00;ExcessHet=0.1902;FS=0.000;HaplotypeScore=2.1287;MLEAC=4;MLEAF=0.500;MQ=10.79;MQ0=36;MQRankSum=3.014;POSITIVE_TRAIN_SITE;QD=6.66;ReadPosRankSum=-1.032;SOR=0.118;VQSLOD=3.05;culprit=ReadPosRankSum;SNPEFF_EFFECT=INTERGENIC;SNPEFF_IMPACT=MODIFIER;SNPEFF_FUNCTIONAL_CLASS=NONE;set=variant11	GT:AD:DP:GQ:PL	0/0:2,0:2:99:1460,0,2566,1674,2698,4372	0/1:2,4:6:99:1460,0,2566,1674,2698,4372	./.	./.
ST4.03ch02	150541	.	C	A	99.91	PASS	AC=4;AF=0.500;AN=8;BaseQRankSum=0.424;DP=114;Dels=0.00;ExcessHet=0.1902;FS=0.000;HaplotypeScore=2.8438;MLEAC=4;MLEAF=0.500;MQ=10.79;MQ0=36;MQRankSum=3.202;POSITIVE_TRAIN_SITE;QD=6.66;ReadPosRankSum=-1.273;SOR=0.137;VQSLOD=2.90;culprit=ReadPosRankSum;SNPEFF_EFFECT=INTERGENIC;SNPEFF_IMPACT=MODIFIER;SNPEFF_FUNCTIONAL_CLASS=NONE;set=variant11	GT:AD:DP:GQ:PL	0/0:2,0:2:99:1460,0,2566,1674,2698,4372	0/1:2,4:6:99:1460,0,2566,1674,2698,4372	./.	./.
ST4.03ch02	150550	.	G	A	99.91	PASS	AC=4;AF=0.500;AN=8;BaseQRankSum=1.350;DP=115;Dels=0.00;ExcessHet=0.1902;FS=0.000;HaplotypeScore=3.0912;MLEAC=4;MLEAF=0.500;MQ=10.75;MQ0=37;MQRankSum=3.202;POSITIVE_TRAIN_SITE;QD=6.66;ReadPosRankSum=-1.273;SOR=0.194;VQSLOD=2.90;culprit=ReadPosRankSum;SNPEFF_EFFECT=INTERGENIC;SNPEFF_IMPACT=MODIFIER;SNPEFF_FUNCTIONAL_CLASS=NONE;set=variant11	GT:AD:DP:GQ:PL	0/0:2,0:2:99:1460,0,2566,1674,2698,4372	0/1:2,4:6:99:1460,0,2566,1674,2698,4372	./.	./.
ST4.03ch02	150573	.	G	T	87.34	PASS	AC=4;AF=0.154;AN=26;BaseQRankSum=1.055;DP=130;Dels=0.00;ExcessHet=0.0113;FS=0.000;HaplotypeScore=1.5110;InbreedingCoeff=0.2778;MLEAC=3;MLEAF=0.115;MQ=22.75;MQ0=37;MQRankSum=-0.339;POSITIVE_TRAIN_SITE;QD=5.82;ReadPosRankSum=2.303;SOR=0.521;VQSLOD=3.51;culprit=ReadPosRankSum;SNPEFF_EFFECT=INTERGENIC;SNPEFF_IMPACT=MODIFIER;SNPEFF_FUNCTIONAL_CLASS=NONE;set=variant11	GT:AD:DP:GQ:PL	0/0:10,0:10:99:1460,0,2566,1674,2698,4372	0/1:8,4:12:99:1460,0,2566,1674,2698,4372	0/0:2,0:2:99:1460,0,2566,1674,2698,4372	0/0:2,0:2:99:1460,0,2566,1674,2698,4372
ST4.03ch02	150612	.	T	G	32.4	PASS	AC=4;AF=0.154;AN=26;BaseQRankSum=0.898;DP=92;Dels=0.00;ExcessHet=0.0113;FS=0.000;HaplotypeScore=0.2973;InbreedingCoeff=0.2776;MLEAC=3;MLEAF=0.115;MQ=26.18;MQ0=25;MQRankSum=-0.740;POSITIVE_TRAIN_SITE;QD=8.10;ReadPosRankSum=0.268;SOR=4.181;VQSLOD=4.08;culprit=MQRankSum;SNPEFF_EFFECT=INTERGENIC;SNPEFF_IMPACT=MODIFIER;SNPEFF_FUNCTIONAL_CLASS=NONE;set=variant11	GT:AD:DP:GQ:PL	0/0:10,0:10:99:1460,0,2566,1674,2698,4372	0/1:8,4:12:99:1460,0,2566,1674,2698,4372	0/0:2,0:2:99:1460,0,2566,1674,2698,4372	0/0:2,0:2:99:1460,0,2566,1674,2698,4372
ST4.03ch02	150620	.	T	G	44.09	PASS	AC=5;AF=0.192;AN=26;BaseQRankSum=-0.109;DP=91;Dels=0.00;ExcessHet=0.0570;FS=0.000;HaplotypeScore=0.2973;InbreedingCoeff=0.1700;MLEAC=5;MLEAF=0.192;MQ=26.25;MQ0=25;MQRankSum=-0.672;POSITIVE_TRAIN_SITE;QD=4.41;ReadPosRankSum=-0.484;SOR=2.779;VQSLOD=4.04;culprit=ReadPosRankSum;SNPEFF_EFFECT=INTERGENIC;SNPEFF_IMPACT=MODIFIER;SNPEFF_FUNCTIONAL_CLASS=NONE;set=variant11	GT:AD:DP:GQ:PL	0/0:10,0:10:99:1460,0,2566,1674,2698,4372	0/1:7,5:12:99:1460,0,2566,1674,2698,4372	0/0:2,0:2:99:1460,0,2566,1674,2698,4372	0/0:2,0:2:99:1460,0,2566,1674,2698,4372
ST4.03ch02	151173	.	A	C	74.22	PASS	AC=6;AF=0.750;AN=8;BaseQRankSum=0.731;DP=362;Dels=0.00;ExcessHet=0.3218;FS=0.000;HaplotypeScore=0.0000;MLEAC=7;MLEAF=0.875;MQ=2.89;MQ0=257;MQRankSum=0.731;POSITIVE_TRAIN_SITE;QD=1.81;ReadPosRankSum=0.731;SOR=7.922;VQSLOD=3.88;culprit=MQRankSum;SNPEFF_EFFECT=INTERGENIC;SNPEFF_IMPACT=MODIFIER;SNPEFF_FUNCTIONAL_CLASS=NONE;set=variant11	GT:AD:DP:GQ:PL	0/1:2,4:6:99:1460,0,2566,1674,2698,4372	1/1:0,2:2:99:1460,0,2566,1674,2698,4372	./.	./.
ST4.03ch02	151211	.	G	T	74.22	PASS	AC=6;AF=0.750;AN=8;BaseQRankSum=-0.720;DP=366;Dels=0.00;ExcessHet=0.3218;FS=0.000;HaplotypeScore=0.2290;MLEAC=7;MLEAF=0.875;MQ=2.96;MQ0=259;MQRankSum=1.380;POSITIVE_TRAIN_SITE;QD=1.81;ReadPosRankSum=0.000;SOR=6.537;VQSLOD=3.78;culprit=MQRankSum;SNPEFF_EFFECT=INTERGENIC;SNPEFF_IMPACT=MODIFIER;SNPEFF_FUNCTIONAL_CLASS=NONE;set=variant11	GT:AD:DP:GQ:PL	0/1:2,4:6:99:1460,0,2566,1674,2698,4372	1/1:0,2:2:99:1460,0,2566,1674,2698,4372	./.	./.
ST4.03ch02	151552	.	T	C	94.93	PASS	AC=6;AF=0.429;AN=14;BaseQRankSum=0.365;DP=373;Dels=0.00;ExcessHet=0.0254;FS=0.000;HaplotypeScore=0.9505;MLEAC=6;MLEAF=0.429;MQ=4.61;MQ0=262;MQRankSum=1.036;QD=5.58;ReadPosRankSum=2.383;SOR=0.003;VQSLOD=2.07;culprit=ReadPosRankSum;SNPEFF_EFFECT=INTERGENIC;SNPEFF_IMPACT=MODIFIER;SNPEFF_FUNCTIONAL_CLASS=NONE;set=variant11	GT:AD:DP:GQ:PL	0/1:6,6:12:99:1460,0,2566,1674,2698,4372	0/0:2,0:2:99:1460,0,2566,1674,2698,4372	./.	./.
ST4.03ch02	151561	.	G	T	154.29	PASS	AC=10;AF=0.833;AN=12;BaseQRankSum=0.747;DP=373;Dels=0.00;ExcessHet=0.2020;FS=0.000;HaplotypeScore=0.9562;MLEAC=10;MLEAF=0.833;MQ=4.61;MQ0=262;MQRankSum=-0.747;POSITIVE_TRAIN_SITE;QD=2.24;ReadPosRankSum=0.747;SOR=6.593;VQSLOD=4.03;culprit=ReadPosRankSum;SNPEFF_EFFECT=INTERGENIC;SNPEFF_IMPACT=MODIFIER;SNPEFF_FUNCTIONAL_CLASS=NONE;set=variant11	GT:AD:DP:GQ:PL	0/1:2,8:10:99:1460,0,2566,1674,2698,4372	1/1:0,2:2:99:1460,0,2566,1674,2698,4372	./.	./.
ST4.03ch02	151567	.	G	C	71.12	PASS	AC=6;AF=0.500;AN=12;BaseQRankSum=0.361;DP=371;Dels=0.00;ExcessHet=0.0473;FS=0.000;HaplotypeScore=0.6228;MLEAC=6;MLEAF=0.500;MQ=4.18;MQ0=262;MQRankSum=-1.881;POSITIVE_TRAIN_SITE;QD=1.73;ReadPosRankSum=-2.219;SOR=5.728;VQSLOD=3.39;culprit=ReadPosRankSum;SNPEFF_EFFECT=INTERGENIC;SNPEFF_IMPACT=MODIFIER;SNPEFF_FUNCTIONAL_CLASS=NONE;set=variant11	GT:AD:DP:GQ:PL	0/1:6,4:10:99:1460,0,2566,1674,2698,4372	1/1:0,2:2:99:1460,0,2566,1674,2698,4372	./.	./.
ST4.03ch02	151575	.	G	T	71.12	PASS	AC=6;AF=0.500;AN=12;BaseQRankSum=-2.219;DP=371;Dels=0.00;ExcessHet=0.0473;FS=0.000;HaplotypeScore=0.3175;MLEAC=6;MLEAF=0.500;MQ=4.18;MQ0=262;MQRankSum=-1.652;POSITIVE_TRAIN_SITE;QD=1.73;ReadPosRankSum=-2.219;SOR=5.728;VQSLOD=3.42;culprit=ReadPosRankSum;SNPEFF_EFFECT=INTERGENIC;SNPEFF_IMPACT=MODIFIER;SNPEFF_FUNCTIONAL_CLASS=NONE;set=variant11	GT:AD:DP:GQ:PL	0/1:6,4:10:99:1460,0,2566,1674,2698,4372	1/1:0,2:2:99:1460,0,2566,1674,2698,4372	./.	./.
ST4.03ch02	151587	.	T	C	68.33	PASS	AC=6;AF=0.500;AN=12;BaseQRankSum=-1.635;DP=373;Dels=0.00;ExcessHet=0.0473;FS=0.000;HaplotypeScore=0.0000;MLEAC=5;MLEAF=0.417;MQ=6.81;MQ0=262;MQRankSum=-2.793;POSITIVE_TRAIN_SITE;QD=1.67;ReadPosRankSum=2.793;SOR=4.902;VQSLOD=3.05;culprit=ReadPosRankSum;SNPEFF_EFFECT=INTERGENIC;SNPEFF_IMPACT=MODIFIER;SNPEFF_FUNCTIONAL_CLASS=NONE;set=variant11	GT:AD:DP:GQ:PL	0/1:6,4:10:99:1460,0,2566,1674,2698,4372	1/1:0,2:2:99:1460,0,2566,1674,2698,4372	./.	./.
ST4.03ch02	151590	.	T	A	68.33	PASS	AC=6;AF=0.500;AN=12;BaseQRankSum=0.689;DP=373;Dels=0.00;ExcessHet=0.0473;FS=0.000;HaplotypeScore=0.4999;MLEAC=5;MLEAF=0.417;MQ=6.81;MQ0=262;MQRankSum=-2.793;POSITIVE_TRAIN_SITE;QD=1.67;ReadPosRankSum=2.793;SOR=4.902;VQSLOD=3.05;culprit=ReadPosRankSum;SNPEFF_EFFECT=INTERGENIC;SNPEFF_IMPACT=MODIFIER;SNPEFF_FUNCTIONAL_CLASS=NONE;set=variant11	GT:AD:DP:GQ:PL	0/1:6,4:10:99:1460,0,2566,1674,2698,4372	1/1:0,2:2:99:1460,0,2566,1674,2698,4372	./.	./.
ST4.03ch02	151599	.	T	A	82.59	PASS	AC=4;AF=0.400;AN=10;BaseQRankSum=-0.896;DP=373;Dels=0.00;ExcessHet=1.7609;FS=0.000;HaplotypeScore=0.7887;MLEAC=4;MLEAF=0.400;MQ=6.81;MQ0=262;MQRankSum=0.278;QD=4.59;ReadPosRankSum=-0.278;SOR=0.003;VQSLOD=2.80;culprit=MQRankSum;SNPEFF_EFFECT=INTERGENIC;SNPEFF_IMPACT=MODIFIER;SNPEFF_FUNCTIONAL_CLASS=NONE;set=variant11	GT:AD:DP:GQ:PL	0/1:4,4:8:99:1460,0,2566,1674,2698,4372	0/0:2,0:2:99:1460,0,2566,1674,2698,4372	./.	./.
ST4.03ch02	151858	.	A	T	118.81	PASS	AC=7;AF=0.233;AN=30;BaseQRankSum=4.946;DP=696;Dels=0.00;ExcessHet=0.2889;FS=327.221;HaplotypeScore=6.4904;InbreedingCoeff=0.0106;MLEAC=6;MLEAF=0.200;MQ=22.48;MQ0=28;MQRankSum=3.983;POSITIVE_TRAIN_SITE;QD=0.72;ReadPosRankSum=-12.857;SOR=9.766;VQSLOD=1.84;culprit=ReadPosRankSum;SNPEFF_EFFECT=INTERGENIC;SNPEFF_IMPACT=MODIFIER;SNPEFF_FUNCTIONAL_CLASS=NONE;set=variant11	GT:AD:DP:GQ:PL	0/0:6,0:6:99:1460,0,2566,1674,2698,4372	0/1:15,5:20:99:1460,0,2566,1674,2698,4372	0/1:1,1:2:99:1460,0,2566,1674,2698,4372	0/1:1,1:2:99:1460,0,2566,1674,2698,4372
ST4.03ch02	152914	.	G	A	50.67	PASS	AC=5;AF=0.125;AN=40;BaseQRankSum=0.897;DP=49;Dels=0.00;ExcessHet=0.0226;FS=0.000;HaplotypeScore=0.4692;InbreedingCoeff=0.1140;MLEAC=4;MLEAF=0.100;MQ=51.29;MQ0=3;MQRankSum=-2.333;POSITIVE_TRAIN_SITE;QD=12.67;ReadPosRankSum=3.091;SOR=0.013;VQSLOD=2.96;culprit=ReadPosRankSum;SNPEFF_EFFECT=INTERGENIC;SNPEFF_IMPACT=MODIFIER;SNPEFF_FUNCTIONAL_CLASS=NONE;set=variant11	GT:AD:DP:GQ:PL	0/0:16,0:16:99:1460,0,2566,1674,2698,4372	0/1:17,5:22:99:1460,0,2566,1674,2698,4372	./.	0/0:2,0:2:99:1460,0,2566,1674,2698,4372
ST4.03ch02	152917	.	C	A	50.34	PASS	AC=5;AF=0.125;AN=40;BaseQRankSum=-0.499;DP=53;Dels=0.00;ExcessHet=0.0226;FS=0.000;HaplotypeScore=0.2346;InbreedingCoeff=0.1239;MLEAC=4;MLEAF=0.100;MQ=49.52;MQ0=3;MQRankSum=-2.333;POSITIVE_TRAIN_SITE;QD=8.39;ReadPosRankSum=3.250;SOR=0.014;VQSLOD=2.85;culprit=ReadPosRankSum;SNPEFF_EFFECT=INTERGENIC;SNPEFF_IMPACT=MODIFIER;SNPEFF_FUNCTIONAL_CLASS=NONE;set=variant11	GT:AD:DP:GQ:PL	0/0:16,0:16:99:1460,0,2566,1674,2698,4372	0/1:17,5:22:99:1460,0,2566,1674,2698,4372	./.	0/0:2,0:2:99:1460,0,2566,1674,2698,4372
ST4.03ch02	152953	.	T	C	40.86	PASS	AC=4;AF=0.054;AN=74;BaseQRankSum=1.361;DP=309;Dels=0.00;ExcessHet=3.3800;FS=16.317;HaplotypeScore=4.6866;InbreedingCoeff=-0.1103;MLEAC=4;MLEAF=0.054;MQ=39.93;MQ0=13;MQRankSum=-2.129;QD=1.10;ReadPosRankSum=3.010;SOR=0.044;VQSLOD=1.85;culprit=ReadPosRankSum;SNPEFF_EFFECT=INTERGENIC;SNPEFF_IMPACT=MODIFIER;SNPEFF_FUNCTIONAL_CLASS=NONE;set=variant11	GT:AD:DP:GQ:PL	0/0:34,0:34:99:1460,0,2566,1674,2698,4372	0/1:33,3:36:99:1460,0,2566,1674,2698,4372	0/1:1,1:2:99:1460,0,2566,1674,2698,4372	0/0:2,0:2:99:1460,0,2566,1674,2698,4372
ST4.03ch02	153022	.	T	C	54.5	PASS	AC=3;AF=0.038;AN=78;BaseQRankSum=-1.325;DP=330;Dels=0.00;ExcessHet=3.1829;FS=0.000;HaplotypeScore=1.7883;InbreedingCoeff=-0.0854;MLEAC=3;MLEAF=0.038;MQ=36.17;MQ0=30;MQRankSum=1.472;POSITIVE_TRAIN_SITE;QD=6.06;ReadPosRankSum=3.154;SOR=0.000;VQSLOD=2.70;culprit=ReadPosRankSum;SNPEFF_EFFECT=INTERGENIC;SNPEFF_IMPACT=MODIFIER;SNPEFF_FUNCTIONAL_CLASS=NONE;set=variant11	GT:AD:DP:GQ:PL	0/0:36,0:36:99:1460,0,2566,1674,2698,4372	0/1:35,3:38:99:1460,0,2566,1674,2698,4372	0/0:2,0:2:99:1460,0,2566,1674,2698,4372	0/0:2,0:2:99:1460,0,2566,1674,2698,4372
ST4.03ch02	153037	.	T	C	74.92	PASS	AC=4;AF=0.083;AN=48;BaseQRankSum=-0.519;DP=78;Dels=0.00;ExcessHet=0.2865;FS=0.000;HaplotypeScore=0.3010;InbreedingCoeff=-0.0024;MLEAC=4;MLEAF=0.083;MQ=29.97;MQ0=18;MQRankSum=3.067;POSITIVE_TRAIN_SITE;QD=18.73;ReadPosRankSum=1.615;SOR=0.008;VQSLOD=2.87;culprit=ReadPosRankSum;SNPEFF_EFFECT=INTERGENIC;SNPEFF_IMPACT=MODIFIER;SNPEFF_FUNCTIONAL_CLASS=NONE;set=variant11	GT:AD:DP:GQ:PL	0/0:20,0:20:99:1460,0,2566,1674,2698,4372	0/1:20,4:24:99:1460,0,2566,1674,2698,4372	0/0:2,0:2:99:1460,0,2566,1674,2698,4372	0/0:2,0:2:99:1460,0,2566,1674,2698,4372
ST4.03ch02	153040	.	C	T	138.21	PASS	AC=6;AF=0.750;AN=8;BaseQRankSum=0.731;DP=25;Dels=0.00;ExcessHet=0.3218;FS=0.000;HaplotypeScore=0.0000;MLEAC=7;MLEAF=0.875;MQ=18.06;MQ0=18;MQRankSum=0.731;POSITIVE_TRAIN_SITE;QD=27.73;ReadPosRankSum=-0.731;SOR=0.941;VQSLOD=3.86;culprit=MQRankSum;SNPEFF_EFFECT=INTERGENIC;SNPEFF_IMPACT=MODIFIER;SNPEFF_FUNCTIONAL_CLASS=NONE;set=variant11	GT:AD:DP:GQ:PL	0/0:2,0:2:99:1460,0,2566,1674,2698,4372	1/1:0,6:6:99:1460,0,2566,1674,2698,4372	./.	./.
ST4.03ch02	153133	.	G	C	272.85	PASS	AC=2;AF=0.050;AN=40;BaseQRankSum=1.039;DP=133;Dels=0.00;ExcessHet=3.1231;FS=0.000;HaplotypeScore=0.3222;InbreedingCoeff=-0.1515;MLEAC=2;MLEAF=0.050;MQ=52.91;MQ0=10;MQRankSum=-6.224;POSITIVE_TRAIN_SITE;QD=8.53;ReadPosRankSum=-0.707;SOR=0.564;VQSLOD=2.30;culprit=MQRankSum;SNPEFF_EFFECT=INTERGENIC;SNPEFF_IMPACT=MODIFIER;SNPEFF_FUNCTIONAL_CLASS=NONE;set=variant11	GT:AD:DP:GQ:PL	0/0:22,0:22:99:1460,0,2566,1674,2698,4372	0/1:13,1:14:99:1460,0,2566,1674,2698,4372	0/0:2,0:2:99:1460,0,2566,1674,2698,4372	0/1:1,1:2:99:1460,0,2566,1674,2698,4372
ST4.03ch02	153163	.	C	A	259.85	PASS	AC=2;AF=0.050;AN=40;BaseQRankSum=1.259;DP=82;Dels=0.00;ExcessHet=3.1231;FS=51.433;HaplotypeScore=0.2058;InbreedingCoeff=-0.1514;MLEAC=2;MLEAF=0.050;MQ=50.21;MQ0=6;MQRankSum=-5.603;POSITIVE_TRAIN_SITE;QD=9.99;ReadPosRankSum=6.219;SOR=0.000;VQSLOD=1.62;culprit=ReadPosRankSum;SNPEFF_EFFECT=INTERGENIC;SNPEFF_IMPACT=MODIFIER;SNPEFF_FUNCTIONAL_CLASS=NONE;set=variant11	GT:AD:DP:GQ:PL	0/0:22,0:22:99:1460,0,2566,1674,2698,4372	0/1:13,1:14:99:1460,0,2566,1674,2698,4372	0/0:2,0:2:99:1460,0,2566,1674,2698,4372	0/1:1,1:2:99:1460,0,2566,1674,2698,4372
ST4.03ch02	153170	.	T	G	272.85	PASS	AC=2;AF=0.050;AN=40;BaseQRankSum=1.542;DP=84;Dels=0.00;ExcessHet=3.1231;FS=51.085;HaplotypeScore=0.4607;InbreedingCoeff=-0.1514;MLEAC=2;MLEAF=0.050;MQ=49.61;MQ0=8;MQRankSum=-5.603;POSITIVE_TRAIN_SITE;QD=9.74;ReadPosRankSum=6.219;SOR=0.000;VQSLOD=1.62;culprit=ReadPosRankSum;SNPEFF_EFFECT=INTERGENIC;SNPEFF_IMPACT=MODIFIER;SNPEFF_FUNCTIONAL_CLASS=NONE;set=variant11	GT:AD:DP:GQ:PL	0/0:22,0:22:99:1460,0,2566,1674,2698,4372	0/1:13,1:14:99:1460,0,2566,1674,2698,4372	0/0:2,0:2:99:1460,0,2566,1674,2698,4372	0/1:1,1:2:99:1460,0,2566,1674,2698,4372
ST4.03ch02	153182	.	G	T	168.0	PASS	AC=2;AF=0.050;AN=40;BaseQRankSum=0.448;DP=71;Dels=0.00;ExcessHet=3.1231;FS=0.000;HaplotypeScore=0.3041;InbreedingCoeff=-0.1513;MLEAC=2;MLEAF=0.050;MQ=53.19;MQ0=3;MQRankSum=-4.335;POSITIVE_TRAIN_SITE;QD=14.00;ReadPosRankSum=4.783;SOR=0.027;VQSLOD=1.74;culprit=ReadPosRankSum;SNPEFF_EFFECT=INTERGENIC;SNPEFF_IMPACT=MODIFIER;SNPEFF_FUNCTIONAL_CLASS=NONE;set=variant11	GT:AD:DP:GQ:PL	0/0:22,0:22:99:1460,0,2566,1674,2698,4372	0/1:13,1:14:99:1460,0,2566,1674,2698,4372	0/0:2,0:2:99:1460,0,2566,1674,2698,4372	0/1:1,1:2:99:1460,0,2566,1674,2698,4372
ST4.03ch02	153185	.	T	C	168.0	PASS	AC=2;AF=0.050;AN=40;BaseQRankSum=0.336;DP=71;Dels=0.01;ExcessHet=3.1231;FS=0.000;HaplotypeScore=0.3041;InbreedingCoeff=-0.1513;MLEAC=2;MLEAF=0.050;MQ=53.19;MQ0=3;MQRankSum=-4.335;POSITIVE_TRAIN_SITE;QD=14.00;ReadPosRankSum=4.783;SOR=0.028;VQSLOD=1.74;culprit=ReadPosRankSum;SNPEFF_EFFECT=INTERGENIC;SNPEFF_IMPACT=MODIFIER;SNPEFF_FUNCTIONAL_CLASS=NONE;set=variant11	GT:AD:DP:GQ:PL	0/0:22,0:22:99:1460,0,2566,1674,2698,4372	0/1:13,1:14:99:1460,0,2566,1674,2698,4372	0/0:2,0:2:99:1460,0,2566,1674,2698,4372	0/1:1,1:2:99:1460,0,2566,1674,2698,4372
ST4.03ch02	153501	.	A	T	85.99	PASS	AC=1;AF=0.026;AN=38;BaseQRankSum=-0.948;DP=308;Dels=0.00;ExcessHet=3.0103;FS=0.000;HaplotypeScore=3.6748;InbreedingCoeff=-0.1652;MLEAC=1;MLEAF=0.026;MQ=23.98;MQ0=128;MQRankSum=2.196;POSITIVE_TRAIN_SITE;QD=3.74;ReadPosRankSum=0.319;SOR=0.125;VQSLOD=3.50;culprit=MQRankSum;SNPEFF_EFFECT=INTERGENIC;SNPEFF_IMPACT=MODIFIER;SNPEFF_FUNCTIONAL_CLASS=NONE;set=variant11	GT:AD:DP:GQ:PL	0/0:16,0:16:99:1460,0,2566,1674,2698,4372	0/1:17,1:18:99:1460,0,2566,1674,2698,4372	0/0:2,0:2:99:1460,0,2566,1674,2698,4372	0/0:2,0:2:99:1460,0,2566,1674,2698,4372
ST4.03ch02	153503	.	A	T	86.15	PASS	AC=1;AF=0.026;AN=38;BaseQRankSum=-0.436;DP=256;Dels=0.00;ExcessHet=3.0103;FS=0.000;HaplotypeScore=3.7098;InbreedingCoeff=-0.1701;MLEAC=1;MLEAF=0.026;MQ=26.29;MQ0=78;MQRankSum=0.760;POSITIVE_TRAIN_SITE;QD=3.92;ReadPosRankSum=0.120;SOR=0.249;VQSLOD=3.92;culprit=MQRankSum;SNPEFF_EFFECT=INTERGENIC;SNPEFF_IMPACT=MODIFIER;SNPEFF_FUNCTIONAL_CLASS=NONE;set=variant11	GT:AD:DP:GQ:PL	0/0:16,0:16:99:1460,0,2566,1674,2698,4372	0/1:17,1:18:99:1460,0,2566,1674,2698,4372	0/0:2,0:2:99:1460,0,2566,1674,2698,4372	0/0:2,0:2:99:1460,0,2566,1674,2698,4372
ST4.03ch02	153506	.	G	A	606.18	PASS	AC=21;AF=0.875;AN=24;BaseQRankSum=2.357;DP=187;Dels=0.00;ExcessHet=0.2929;FS=0.000;HaplotypeScore=1.5890;InbreedingCoeff=0.0732;MLEAC=21;MLEAF=0.875;MQ=15.92;MQ0=78;MQRankSum=3.573;POSITIVE_TRAIN_SITE;QD=14.43;ReadPosRankSum=5.131;SOR=0.548;VQSLOD=1.65;culprit=ReadPosRankSum;SNPEFF_EFFECT=INTERGENIC;SNPEFF_IMPACT=MODIFIER;SNPEFF_FUNCTIONAL_CLASS=NONE;set=variant11	GT:AD:DP:GQ:PL	1/1:0,12:12:99:1460,0,2566,1674,2698,4372	0/1:2,8:10:99:1460,0,2566,1674,2698,4372	0/1:1,1:2:99:1460,0,2566,1674,2698,4372	./.
ST4.03ch02	153517	.	T	C	566.64	PASS	AC=21;AF=0.875;AN=24;BaseQRankSum=0.178;DP=188;Dels=0.00;ExcessHet=0.2929;FS=0.000;HaplotypeScore=0.9837;InbreedingCoeff=0.0575;MLEAC=20;MLEAF=0.833;MQ=15.88;MQ0=78;MQRankSum=4.656;POSITIVE_TRAIN_SITE;QD=13.49;ReadPosRankSum=5.865;SOR=0.627;VQSLOD=1.61;culprit=ReadPosRankSum;SNPEFF_EFFECT=INTERGENIC;SNPEFF_IMPACT=MODIFIER;SNPEFF_FUNCTIONAL_CLASS=NONE;set=variant11	GT:AD:DP:GQ:PL	1/1:0,12:12:99:1460,0,2566,1674,2698,4372	0/1:2,8:10:99:1460,0,2566,1674,2698,4372	0/1:1,1:2:99:1460,0,2566,1674,2698,4372	./.
ST4.03ch02	153523	.	G	T	608.18	PASS	AC=21;AF=0.875;AN=24;BaseQRankSum=0.612;DP=178;Dels=0.00;ExcessHet=0.2929;FS=0.000;HaplotypeScore=0.9907;InbreedingCoeff=0.0732;MLEAC=21;MLEAF=0.875;MQ=15.19;MQ0=71;MQRankSum=4.168;POSITIVE_TRAIN_SITE;QD=14.48;ReadPosRankSum=5.608;SOR=0.167;VQSLOD=1.63;culprit=ReadPosRankSum;SNPEFF_EFFECT=INTERGENIC;SNPEFF_IMPACT=MODIFIER;SNPEFF_FUNCTIONAL_CLASS=NONE;set=variant11	GT:AD:DP:GQ:PL	1/1:0,12:12:99:1460,0,2566,1674,2698,4372	0/1:2,8:10:99:1460,0,2566,1674,2698,4372	0/1:1,1:2:99:1460,0,2566,1674,2698,4372	./.
ST4.03ch02	153524	.	T	C	86.03	PASS	AC=2;AF=0.083;AN=24;BaseQRankSum=-0.062;DP=178;Dels=0.00;ExcessHet=0.0955;FS=0.000;HaplotypeScore=0.9907;InbreedingCoeff=0.1869;MLEAC=2;MLEAF=0.083;MQ=15.19;MQ0=71;MQRankSum=2.894;POSITIVE_TRAIN_SITE;QD=7.82;ReadPosRankSum=-2.924;SOR=0.006;VQSLOD=2.36;culprit=ReadPosRankSum;SNPEFF_EFFECT=INTERGENIC;SNPEFF_IMPACT=MODIFIER;SNPEFF_FUNCTIONAL_CLASS=NONE;set=variant11	GT:AD:DP:GQ:PL	0/0:12,0:12:99:1460,0,2566,1674,2698,4372	0/1:8,2:10:99:1460,0,2566,1674,2698,4372	0/0:2,0:2:99:1460,0,2566,1674,2698,4372	./.
ST4.03ch02	153533	.	T	G	608.18	PASS	AC=21;AF=0.875;AN=24;BaseQRankSum=-1.332;DP=159;Dels=0.00;ExcessHet=0.2929;FS=0.000;HaplotypeScore=0.9999;InbreedingCoeff=0.0732;MLEAC=21;MLEAF=0.875;MQ=16.07;MQ0=67;MQRankSum=4.183;POSITIVE_TRAIN_SITE;QD=11.26;ReadPosRankSum=-4.312;SOR=0.017;VQSLOD=1.86;culprit=ReadPosRankSum;SNPEFF_EFFECT=INTERGENIC;SNPEFF_IMPACT=MODIFIER;SNPEFF_FUNCTIONAL_CLASS=NONE;set=variant11	GT:AD:DP:GQ:PL	1/1:0,12:12:99:1460,0,2566,1674,2698,4372	0/1:2,8:10:99:1460,0,2566,1674,2698,4372	0/1:1,1:2:99:1460,0,2566,1674,2698,4372	./.
ST4.03ch02	153536	.	T	C	606.18	PASS	AC=21;AF=0.875;AN=24;BaseQRankSum=1.533;DP=159;Dels=0.00;ExcessHet=0.2929;FS=0.000;HaplotypeScore=0.7499;InbreedingCoeff=0.0732;MLEAC=21;MLEAF=0.875;MQ=16.07;MQ0=67;MQRankSum=4.139;POSITIVE_TRAIN_SITE;QD=14.43;ReadPosRankSum=-4.413;SOR=0.234;VQSLOD=1.86;culprit=ReadPosRankSum;SNPEFF_EFFECT=INTERGENIC;SNPEFF_IMPACT=MODIFIER;SNPEFF_FUNCTIONAL_CLASS=NONE;set=variant11	GT:AD:DP:GQ:PL	1/1:0,12:12:99:1460,0,2566,1674,2698,4372	0/1:2,8:10:99:1460,0,2566,1674,2698,4372	0/1:1,1:2:99:1460,0,2566,1674,2698,4372	./.
ST4.03ch02	153537	.	C	A	89.03	PASS	AC=2;AF=0.083;AN=24;BaseQRankSum=0.800;DP=159;Dels=0.00;ExcessHet=0.0955;FS=0.000;HaplotypeScore=0.7499;InbreedingCoeff=0.1869;MLEAC=2;MLEAF=0.083;MQ=16.07;MQ0=67;MQRankSum=2.894;POSITIVE_TRAIN_SITE;QD=8.09;ReadPosRankSum=-2.924;SOR=0.008;VQSLOD=2.36;culprit=ReadPosRankSum;SNPEFF_EFFECT=INTERGENIC;SNPEFF_IMPACT=MODIFIER;SNPEFF_FUNCTIONAL_CLASS=NONE;set=variant11	GT:AD:DP:GQ:PL	0/0:12,0:12:99:1460,0,2566,1674,2698,4372	0/1:8,2:10:99:1460,0,2566,1674,2698,4372	0/0:2,0:2:99:1460,0,2566,1674,2698,4372	./.
ST4.03ch02	154267	.	T	G	902.71	PASS	AC=26;AF=0.867;AN=30;BaseQRankSum=-0.377;DP=109;Dels=0.00;ExcessHet=0.0083;FS=0.000;HaplotypeScore=0.3993;InbreedingCoeff=0.2456;MLEAC=27;MLEAF=0.900;MQ=19.04;MQ0=51;MQRankSum=4.317;POSITIVE_TRAIN_SITE;QD=19.62;ReadPosRankSum=4.317;SOR=6.356;VQSLOD=1.68;culprit=ReadPosRankSum;SNPEFF_EFFECT=INTERGENIC;SNPEFF_IMPACT=MODIFIER;SNPEFF_FUNCTIONAL_CLASS=NONE;set=variant11	GT:AD:DP:GQ:PL	0/1:4,12:16:99:1460,0,2566,1674,2698,4372	1/1:0,12:12:99:1460,0,2566,1674,2698,4372	1/1:0,2:2:99:1460,0,2566,1674,2698,4372	./.
ST4.03ch02	154291	.	A	T	31.9	PASS	AC=4;AF=0.333;AN=12;BaseQRankSum=-0.480;DP=109;Dels=0.00;ExcessHet=0.0663;FS=0.000;HaplotypeScore=0.9008;MLEAC=4;MLEAF=0.333;MQ=12.65;MQ0=57;MQRankSum=0.000;QD=6.38;ReadPosRankSum=1.271;SOR=0.003;VQSLOD=2.69;culprit=ReadPosRankSum;SNPEFF_EFFECT=INTERGENIC;SNPEFF_IMPACT=MODIFIER;SNPEFF_FUNCTIONAL_CLASS=NONE;set=variant11	GT:AD:DP:GQ:PL	0/1:4,4:8:99:1460,0,2566,1674,2698,4372	0/0:4,0:4:99:1460,0,2566,1674,2698,4372	./.	./.
ST4.03ch02	154394	.	T	G	879.69	PASS	AC=25;AF=0.833;AN=30;BaseQRankSum=-0.135;DP=36;Dels=0.00;ExcessHet=0.0418;FS=5.119;HaplotypeScore=0.0658;InbreedingCoeff=0.2510;MLEAC=25;MLEAF=0.833;MQ=39.16;MQ0=6;MQRankSum=-2.503;POSITIVE_TRAIN_SITE;QD=28.66;ReadPosRankSum=-0.027;SOR=4.977;VQSLOD=3.90;culprit=MQRankSum;SNPEFF_EFFECT=INTERGENIC;SNPEFF_IMPACT=MODIFIER;SNPEFF_FUNCTIONAL_CLASS=NONE;set=variant11	GT:AD:DP:GQ:PL	0/1:5,11:16:99:1460,0,2566,1674,2698,4372	1/1:0,12:12:99:1460,0,2566,1674,2698,4372	1/1:0,2:2:99:1460,0,2566,1674,2698,4372	./.
ST4.03ch02	154398	.	G	C	868.46	PASS	AC=25;AF=0.893;AN=28;BaseQRankSum=-1.445;DP=33;Dels=0.00;ExcessHet=0.2482;FS=0.000;HaplotypeScore=0.0705;InbreedingCoeff=0.0901;MLEAC=25;MLEAF=0.893;MQ=36.68;MQ0=6;MQRankSum=-0.963;POSITIVE_TRAIN_SITE;QD=34.74;ReadPosRankSum=-2.809;SOR=5.549;VQSLOD=3.13;culprit=ReadPosRankSum;SNPEFF_EFFECT=INTERGENIC;SNPEFF_IMPACT=MODIFIER;SNPEFF_FUNCTIONAL_CLASS=NONE;set=variant11	GT:AD:DP:GQ:PL	0/1:3,11:14:99:1460,0,2566,1674,2698,4372	1/1:0,12:12:99:1460,0,2566,1674,2698,4372	1/1:0,2:2:99:1460,0,2566,1674,2698,4372	./.
ST4.03ch02	154426	.	T	C	67.91	PASS	AC=2;AF=0.037;AN=54;BaseQRankSum=0.075;DP=1929;Dels=0.00;ExcessHet=0.0412;FS=0.000;HaplotypeScore=6.8362;InbreedingCoeff=0.1303;MLEAC=1;MLEAF=0.019;MQ=8.58;MQ0=944;MQRankSum=2.641;POSITIVE_TRAIN_SITE;QD=3.57;ReadPosRankSum=-2.619;SOR=0.131;VQSLOD=2.60;culprit=ReadPosRankSum;SNPEFF_EFFECT=INTERGENIC;SNPEFF_IMPACT=MODIFIER;SNPEFF_FUNCTIONAL_CLASS=NONE;set=variant11	GT:AD:DP:GQ:PL	0/1:22,2:24:99:1460,0,2566,1674,2698,4372	0/0:26,0:26:99:1460,0,2566,1674,2698,4372	0/0:2,0:2:99:1460,0,2566,1674,2698,4372	0/0:2,0:2:99:1460,0,2566,1674,2698,4372
ST4.03ch02	154599	.	T	C	37.35	PASS	AC=1;AF=0.012;AN=82;BaseQRankSum=0.780;DP=693;Dels=0.00;ExcessHet=3.0103;FS=0.000;HaplotypeScore=2.2010;InbreedingCoeff=-0.0337;MLEAC=1;MLEAF=0.012;MQ=57.44;MQ0=5;MQRankSum=1.523;POSITIVE_TRAIN_SITE;QD=1.38;ReadPosRankSum=2.670;SOR=0.028;VQSLOD=2.98;culprit=ReadPosRankSum;SNPEFF_EFFECT=INTERGENIC;SNPEFF_IMPACT=MODIFIER;SNPEFF_FUNCTIONAL_CLASS=NONE;set=variant11	GT:AD:DP:GQ:PL	0/1:39,1:40:99:1460,0,2566,1674,2698,4372	0/0:38,0:38:99:1460,0,2566,1674,2698,4372	0/0:2,0:2:99:1460,0,2566,1674,2698,4372	0/0:2,0:2:99:1460,0,2566,1674,2698,4372
ST4.03ch02	155022	.	C	T	1043.46	PASS	AC=23;AF=0.885;AN=26;BaseQRankSum=1.468;DP=32;Dels=0.00;ExcessHet=0.2687;FS=12.788;HaplotypeScore=0.3070;InbreedingCoeff=0.0776;MLEAC=24;MLEAF=0.923;MQ=54.79;MQ0=1;MQRankSum=2.757;POSITIVE_TRAIN_SITE;QD=32.84;ReadPosRankSum=-2.829;SOR=6.592;VQSLOD=2.45;culprit=ReadPosRankSum;SNPEFF_EFFECT=INTERGENIC;SNPEFF_IMPACT=MODIFIER;SNPEFF_FUNCTIONAL_CLASS=NONE;set=variant11	GT:AD:DP:GQ:PL	0/1:3,11:14:99:1460,0,2566,1674,2698,4372	1/1:0,8:8:99:1460,0,2566,1674,2698,4372	1/1:0,2:2:99:1460,0,2566,1674,2698,4372	1/1:0,2:2:99:1460,0,2566,1674,2698,4372
ST4.03ch02	155145	.	C	A	255.91	PASS	AC=7;AF=0.088;AN=80;BaseQRankSum=1.407;DP=639;Dels=0.00;ExcessHet=4.2527;FS=127.514;HaplotypeScore=1.7800;InbreedingCoeff=-0.1120;MLEAC=6;MLEAF=0.075;MQ=59.05;MQ0=0;MQRankSum=-8.801;POSITIVE_TRAIN_SITE;QD=8.00;ReadPosRankSum=-8.801;SOR=6.664;VQSLOD=1.84;culprit=ReadPosRankSum;SNPEFF_EFFECT=INTERGENIC;SNPEFF_IMPACT=MODIFIER;SNPEFF_FUNCTIONAL_CLASS=NONE;set=variant11	GT:AD:DP:GQ:PL	0/0:40,0:40:99:1460,0,2566,1674,2698,4372	0/1:29,7:36:99:1460,0,2566,1674,2698,4372	0/0:2,0:2:99:1460,0,2566,1674,2698,4372	0/0:2,0:2:99:1460,0,2566,1674,2698,4372
ST4.03ch02	155346	.	C	T	52.41	PASS	AC=1;AF=0.012;AN=82;BaseQRankSum=0.159;DP=619;Dels=0.00;ExcessHet=3.0103;FS=0.000;HaplotypeScore=0.4000;InbreedingCoeff=-0.0352;MLEAC=1;MLEAF=0.012;MQ=60.00;MQ0=0;MQRankSum=-0.567;POSITIVE_TRAIN_SITE;QD=4.37;ReadPosRankSum=0.088;SOR=0.000;VQSLOD=4.07;culprit=MQRankSum;SNPEFF_EFFECT=INTERGENIC;SNPEFF_IMPACT=MODIFIER;SNPEFF_FUNCTIONAL_CLASS=NONE;set=variant11	GT:AD:DP:GQ:PL	0/1:39,1:40:99:1460,0,2566,1674,2698,4372	0/0:38,0:38:99:1460,0,2566,1674,2698,4372	0/0:2,0:2:99:1460,0,2566,1674,2698,4372	0/0:2,0:2:99:1460,0,2566,1674,2698,4372
ST4.03ch02	155805	.	T	A	340.26	PASS	AC=15;AF=0.682;AN=22;BaseQRankSum=-0.133;DP=49;Dels=0.00;ExcessHet=0.0337;FS=0.000;HaplotypeScore=0.5736;InbreedingCoeff=0.2930;MLEAC=14;MLEAF=0.636;MQ=47.20;MQ0=1;MQRankSum=2.676;POSITIVE_TRAIN_SITE;QD=16.20;ReadPosRankSum=-0.931;SOR=0.100;VQSLOD=3.22;culprit=ReadPosRankSum;SNPEFF_EFFECT=INTERGENIC;SNPEFF_IMPACT=MODIFIER;SNPEFF_FUNCTIONAL_CLASS=NONE;set=variant11	GT:AD:DP:GQ:PL	1/1:0,6:6:99:1460,0,2566,1674,2698,4372	0/1:5,9:14:99:1460,0,2566,1674,2698,4372	./.	0/0:2,0:2:99:1460,0,2566,1674,2698,4372
ST4.03ch02	155818	.	G	T	315.26	PASS	AC=15;AF=0.682;AN=22;BaseQRankSum=0.538;DP=36;Dels=0.00;ExcessHet=0.0337;FS=0.000;HaplotypeScore=0.5736;InbreedingCoeff=0.2931;MLEAC=14;MLEAF=0.636;MQ=41.62;MQ0=1;MQRankSum=1.330;POSITIVE_TRAIN_SITE;QD=28.64;ReadPosRankSum=-0.028;SOR=0.129;VQSLOD=3.79;culprit=MQRankSum;SNPEFF_EFFECT=INTERGENIC;SNPEFF_IMPACT=MODIFIER;SNPEFF_FUNCTIONAL_CLASS=NONE;set=variant11	GT:AD:DP:GQ:PL	1/1:0,6:6:99:1460,0,2566,1674,2698,4372	0/1:5,9:14:99:1460,0,2566,1674,2698,4372	./.	0/0:2,0:2:99:1460,0,2566,1674,2698,4372
ST4.03ch02	155931	.	A	C	1313.81	PASS	AC=36;AF=0.900;AN=40;BaseQRankSum=1.826;DP=158;Dels=0.00;ExcessHet=0.0045;FS=0.000;HaplotypeScore=1.1745;InbreedingCoeff=0.2988;MLEAC=37;MLEAF=0.925;MQ=22.30;MQ0=99;MQRankSum=-3.689;POSITIVE_TRAIN_SITE;QD=11.04;ReadPosRankSum=-3.536;SOR=4.103;VQSLOD=2.24;culprit=ReadPosRankSum;SNPEFF_EFFECT=INTERGENIC;SNPEFF_IMPACT=MODIFIER;SNPEFF_FUNCTIONAL_CLASS=NONE;set=variant11	GT:AD:DP:GQ:PL	1/1:0,20:20:99:1460,0,2566,1674,2698,4372	0/1:2,14:16:99:1460,0,2566,1674,2698,4372	1/1:0,2:2:99:1460,0,2566,1674,2698,4372	0/0:2,0:2:99:1460,0,2566,1674,2698,4372
ST4.03ch02	155933	.	C	G	36.6	PASS	AC=4;AF=0.100;AN=40;BaseQRankSum=0.598;DP=158;Dels=0.00;ExcessHet=0.0045;FS=0.000;HaplotypeScore=1.1745;InbreedingCoeff=0.2463;MLEAC=3;MLEAF=0.075;MQ=22.30;MQ0=99;MQRankSum=-5.569;POSITIVE_TRAIN_SITE;QD=9.15;ReadPosRankSum=-5.928;SOR=0.186;VQSLOD=1.87;culprit=ReadPosRankSum;SNPEFF_EFFECT=INTERGENIC;SNPEFF_IMPACT=MODIFIER;SNPEFF_FUNCTIONAL_CLASS=NONE;set=variant11	GT:AD:DP:GQ:PL	0/0:20,0:20:99:1460,0,2566,1674,2698,4372	0/1:12,4:16:99:1460,0,2566,1674,2698,4372	0/0:2,0:2:99:1460,0,2566,1674,2698,4372	0/0:2,0:2:99:1460,0,2566,1674,2698,4372
ST4.03ch02	156129	.	G	T	43.62	PASS	AC=4;AF=0.500;AN=8;BaseQRankSum=2.372;DP=120;Dels=0.00;ExcessHet=0.1902;FS=0.000;HaplotypeScore=0.4579;MLEAC=4;MLEAF=0.500;MQ=13.67;MQ0=6;MQRankSum=1.588;POSITIVE_TRAIN_SITE;QD=1.74;ReadPosRankSum=4.287;SOR=3.836;VQSLOD=1.98;culprit=ReadPosRankSum;SNPEFF_EFFECT=INTERGENIC;SNPEFF_IMPACT=MODIFIER;SNPEFF_FUNCTIONAL_CLASS=NONE;set=variant11	GT:AD:DP:GQ:PL	1/1:0,2:2:99:1460,0,2566,1674,2698,4372	0/0:4,0:4:99:1460,0,2566,1674,2698,4372	1/1:0,2:2:99:1460,0,2566,1674,2698,4372	./.
ST4.03ch02	156139	.	C	G	43.62	PASS	AC=4;AF=0.500;AN=8;BaseQRankSum=1.240;DP=120;Dels=0.00;ExcessHet=0.1902;FS=0.000;HaplotypeScore=0.6869;MLEAC=4;MLEAF=0.500;MQ=13.67;MQ0=6;MQRankSum=1.545;POSITIVE_TRAIN_SITE;QD=1.74;ReadPosRankSum=4.287;SOR=3.836;VQSLOD=1.99;culprit=ReadPosRankSum;SNPEFF_EFFECT=INTERGENIC;SNPEFF_IMPACT=MODIFIER;SNPEFF_FUNCTIONAL_CLASS=NONE;set=variant11	GT:AD:DP:GQ:PL	1/1:0,2:2:99:1460,0,2566,1674,2698,4372	0/0:4,0:4:99:1460,0,2566,1674,2698,4372	1/1:0,2:2:99:1460,0,2566,1674,2698,4372	./.
ST4.03ch02	156148	.	T	A	43.62	PASS	AC=4;AF=0.500;AN=8;BaseQRankSum=-0.326;DP=120;Dels=0.00;ExcessHet=0.1902;FS=0.000;HaplotypeScore=0.6869;MLEAC=4;MLEAF=0.500;MQ=13.67;MQ0=6;MQRankSum=1.588;POSITIVE_TRAIN_SITE;QD=1.74;ReadPosRankSum=4.287;SOR=3.836;VQSLOD=1.98;culprit=ReadPosRankSum;SNPEFF_EFFECT=INTERGENIC;SNPEFF_IMPACT=MODIFIER;SNPEFF_FUNCTIONAL_CLASS=NONE;set=variant11	GT:AD:DP:GQ:PL	1/1:0,2:2:99:1460,0,2566,1674,2698,4372	0/0:4,0:4:99:1460,0,2566,1674,2698,4372	1/1:0,2:2:99:1460,0,2566,1674,2698,4372	./.
ST4.03ch02	156149	.	A	C	52.62	PASS	AC=4;AF=0.500;AN=8;BaseQRankSum=1.588;DP=120;Dels=0.00;ExcessHet=0.1902;FS=0.000;HaplotypeScore=0.4579;MLEAC=4;MLEAF=0.500;MQ=13.67;MQ0=6;MQRankSum=-1.588;POSITIVE_TRAIN_SITE;QD=13.16;ReadPosRankSum=-4.330;SOR=0.022;VQSLOD=2.13;culprit=ReadPosRankSum;SNPEFF_EFFECT=INTERGENIC;SNPEFF_IMPACT=MODIFIER;SNPEFF_FUNCTIONAL_CLASS=NONE;set=variant11	GT:AD:DP:GQ:PL	0/0:2,0:2:99:1460,0,2566,1674,2698,4372	1/1:0,4:4:99:1460,0,2566,1674,2698,4372	0/0:2,0:2:99:1460,0,2566,1674,2698,4372	./.
ST4.03ch02	156151	.	G	T	43.62	PASS	AC=4;AF=0.500;AN=8;BaseQRankSum=0.152;DP=120;Dels=0.00;ExcessHet=0.1902;FS=0.000;HaplotypeScore=0.4579;MLEAC=4;MLEAF=0.500;MQ=13.67;MQ0=6;MQRankSum=1.588;POSITIVE_TRAIN_SITE;QD=1.74;ReadPosRankSum=4.287;SOR=3.836;VQSLOD=1.98;culprit=ReadPosRankSum;SNPEFF_EFFECT=INTERGENIC;SNPEFF_IMPACT=MODIFIER;SNPEFF_FUNCTIONAL_CLASS=NONE;set=variant11	GT:AD:DP:GQ:PL	1/1:0,2:2:99:1460,0,2566,1674,2698,4372	0/0:4,0:4:99:1460,0,2566,1674,2698,4372	1/1:0,2:2:99:1460,0,2566,1674,2698,4372	./.
ST4.03ch02	166135	.	G	T	248.69	PASS	AC=8;AF=0.800;AN=10;BaseQRankSum=0.747;DP=8;Dels=0.00;ExcessHet=0.2482;FS=0.000;HaplotypeScore=0.0000;MLEAC=9;MLEAF=0.900;MQ=60.00;MQ0=0;MQRankSum=-0.747;POSITIVE_TRAIN_SITE;QD=31.82;ReadPosRankSum=0.747;SOR=2.833;VQSLOD=4.03;culprit=ReadPosRankSum;SNPEFF_EFFECT=INTERGENIC;SNPEFF_IMPACT=MODIFIER;SNPEFF_FUNCTIONAL_CLASS=NONE;set=variant11	GT:AD:DP:GQ:PL	1/1:0,2:2:99:1460,0,2566,1674,2698,4372	0/1:2,6:8:99:1460,0,2566,1674,2698,4372	./.	./.
ST4.03ch02	169292	.	A	T	30.09	PASS	AC=2;AF=0.111;AN=18;BaseQRankSum=-0.935;DP=58;Dels=0.00;ExcessHet=0.1296;FS=0.000;HaplotypeScore=0.5630;MLEAC=1;MLEAF=0.056;MQ=29.05;MQ0=6;MQRankSum=-1.203;POSITIVE_TRAIN_SITE;QD=5.01;ReadPosRankSum=3.180;SOR=0.022;VQSLOD=3.01;culprit=ReadPosRankSum;SNPEFF_EFFECT=INTERGENIC;SNPEFF_IMPACT=MODIFIER;SNPEFF_FUNCTIONAL_CLASS=NONE;set=variant11	GT:AD:DP:GQ:PL	0/0:2,0:2:99:1460,0,2566,1674,2698,4372	0/1:10,2:12:99:1460,0,2566,1674,2698,4372	0/0:2,0:2:99:1460,0,2566,1674,2698,4372	0/0:2,0:2:99:1460,0,2566,1674,2698,4372
ST4.03ch02	169313	.	T	A	462.06	PASS	AC=13;AF=0.813;AN=16;BaseQRankSum=1.231;DP=26;Dels=0.00;ExcessHet=0.4576;FS=0.000;HaplotypeScore=2.7681;MLEAC=13;MLEAF=0.813;MQ=41.32;MQ0=1;MQRankSum=3.171;POSITIVE_TRAIN_SITE;QD=32.93;ReadPosRankSum=-1.156;SOR=1.893;VQSLOD=2.94;culprit=ReadPosRankSum;SNPEFF_EFFECT=INTERGENIC;SNPEFF_IMPACT=MODIFIER;SNPEFF_FUNCTIONAL_CLASS=NONE;set=variant11	GT:AD:DP:GQ:PL	1/1:0,2:2:99:1460,0,2566,1674,2698,4372	0/1:2,8:10:99:1460,0,2566,1674,2698,4372	0/1:1,1:2:99:1460,0,2566,1674,2698,4372	1/1:0,2:2:99:1460,0,2566,1674,2698,4372
ST4.03ch02	169338	.	T	C	32.09	PASS	AC=2;AF=0.083;AN=24;BaseQRankSum=0.895;DP=131;Dels=0.00;ExcessHet=0.0955;FS=0.000;HaplotypeScore=4.4048;InbreedingCoeff=0.2303;MLEAC=1;MLEAF=0.042;MQ=27.24;MQ0=12;MQRankSum=-1.620;POSITIVE_TRAIN_SITE;QD=5.35;ReadPosRankSum=-2.254;SOR=3.906;VQSLOD=3.41;culprit=ReadPosRankSum;SNPEFF_EFFECT=INTERGENIC;SNPEFF_IMPACT=MODIFIER;SNPEFF_FUNCTIONAL_CLASS=NONE;set=variant11	GT:AD:DP:GQ:PL	0/0:8,0:8:99:1460,0,2566,1674,2698,4372	0/1:10,2:12:99:1460,0,2566,1674,2698,4372	0/0:2,0:2:99:1460,0,2566,1674,2698,4372	0/0:2,0:2:99:1460,0,2566,1674,2698,4372
ST4.03ch02	169340	.	C	G,T	162.42	PASS	AC=3,1;AF=0.125,0.042;AN=24;BaseQRankSum=0.730;DP=131;Dels=0.00;ExcessHet=1.3830;FS=0.000;HaplotypeScore=4.8401;InbreedingCoeff=0.1909;MLEAC=2,1;MLEAF=0.083,0.042;MQ=27.24;MQ0=12;MQRankSum=-4.096;POSITIVE_TRAIN_SITE;QD=14.77;ReadPosRankSum=-1.856;SOR=0.735;VQSLOD=2.97;culprit=ReadPosRankSum;SNPEFF_EFFECT=INTERGENIC;SNPEFF_IMPACT=MODIFIER;SNPEFF_FUNCTIONAL_CLASS=NONE;set=variant11	GT:AD:DP:GQ:PL	0/1:6,2:8:99:1460,0,2566,1674,2698,4372	0/0:12,0:12:99:1460,0,2566,1674,2698,4372	./.	0/1:1,1:2:99:1460,0,2566,1674,2698,4372
ST4.03ch02	169351	.	C	T	280.25	PASS	AC=3;AF=0.115;AN=26;BaseQRankSum=0.860;DP=139;Dels=0.00;ExcessHet=0.2687;FS=0.000;HaplotypeScore=6.5156;InbreedingCoeff=0.0504;MLEAC=3;MLEAF=0.115;MQ=27.46;MQ0=12;MQRankSum=1.112;POSITIVE_TRAIN_SITE;QD=9.34;ReadPosRankSum=0.520;SOR=0.639;VQSLOD=3.82;culprit=MQRankSum;SNPEFF_EFFECT=INTERGENIC;SNPEFF_IMPACT=MODIFIER;SNPEFF_FUNCTIONAL_CLASS=NONE;set=variant11	GT:AD:DP:GQ:PL	0/1:6,2:8:99:1460,0,2566,1674,2698,4372	0/0:14,0:14:99:1460,0,2566,1674,2698,4372	0/0:2,0:2:99:1460,0,2566,1674,2698,4372	0/1:1,1:2:99:1460,0,2566,1674,2698,4372
ST4.03ch02	169360	.	C	T	280.25	PASS	AC=3;AF=0.115;AN=26;BaseQRankSum=-0.323;DP=138;Dels=0.00;ExcessHet=0.2687;FS=0.000;HaplotypeScore=3.2081;InbreedingCoeff=0.0504;MLEAC=3;MLEAF=0.115;MQ=27.56;MQ0=13;MQRankSum=1.112;POSITIVE_TRAIN_SITE;QD=9.34;ReadPosRankSum=2.186;SOR=0.674;VQSLOD=3.34;culprit=ReadPosRankSum;SNPEFF_EFFECT=INTERGENIC;SNPEFF_IMPACT=MODIFIER;SNPEFF_FUNCTIONAL_CLASS=NONE;set=variant11	GT:AD:DP:GQ:PL	0/1:6,2:8:99:1460,0,2566,1674,2698,4372	0/0:14,0:14:99:1460,0,2566,1674,2698,4372	0/0:2,0:2:99:1460,0,2566,1674,2698,4372	0/1:1,1:2:99:1460,0,2566,1674,2698,4372
ST4.03ch02	169378	.	T	G	45.45	PASS	AC=4;AF=0.154;AN=26;BaseQRankSum=0.237;DP=109;Dels=0.00;ExcessHet=0.0113;FS=0.000;HaplotypeScore=12.1483;InbreedingCoeff=0.3352;MLEAC=3;MLEAF=0.115;MQ=23.59;MQ0=9;MQRankSum=-3.200;POSITIVE_TRAIN_SITE;QD=7.57;ReadPosRankSum=3.808;SOR=3.007;VQSLOD=2.31;culprit=ReadPosRankSum;SNPEFF_EFFECT=INTERGENIC;SNPEFF_IMPACT=MODIFIER;SNPEFF_FUNCTIONAL_CLASS=NONE;set=variant11	GT:AD:DP:GQ:PL	0/0:8,0:8:99:1460,0,2566,1674,2698,4372	0/1:10,4:14:99:1460,0,2566,1674,2698,4372	0/0:2,0:2:99:1460,0,2566,1674,2698,4372	0/0:2,0:2:99:1460,0,2566,1674,2698,4372
ST4.03ch02	169393	.	G	A	279.9	PASS	AC=3;AF=0.107;AN=28;BaseQRankSum=0.846;DP=111;Dels=0.00;ExcessHet=0.2482;FS=5.324;HaplotypeScore=3.6851;InbreedingCoeff=0.0381;MLEAC=3;MLEAF=0.107;MQ=23.48;MQ0=9;MQRankSum=2.046;POSITIVE_TRAIN_SITE;QD=11.66;ReadPosRankSum=-0.701;SOR=0.238;VQSLOD=3.50;culprit=MQRankSum;SNPEFF_EFFECT=INTERGENIC;SNPEFF_IMPACT=MODIFIER;SNPEFF_FUNCTIONAL_CLASS=NONE;set=variant11	GT:AD:DP:GQ:PL	0/1:6,2:8:99:1460,0,2566,1674,2698,4372	0/0:16,0:16:99:1460,0,2566,1674,2698,4372	0/0:2,0:2:99:1460,0,2566,1674,2698,4372	0/1:1,1:2:99:1460,0,2566,1674,2698,4372
ST4.03ch02	170811	.	T	A	48.57	PASS	AC=2;AF=0.036;AN=56;BaseQRankSum=0.959;DP=192;Dels=0.00;ExcessHet=0.0397;FS=0.000;HaplotypeScore=1.0552;InbreedingCoeff=0.1707;MLEAC=1;MLEAF=0.018;MQ=48.68;MQ0=2;MQRankSum=-1.983;POSITIVE_TRAIN_SITE;QD=12.14;ReadPosRankSum=-4.122;SOR=1.187;VQSLOD=2.20;culprit=ReadPosRankSum;SNPEFF_EFFECT=INTERGENIC;SNPEFF_IMPACT=MODIFIER;SNPEFF_FUNCTIONAL_CLASS=NONE;set=variant11	GT:AD:DP:GQ:PL	0/0:30,0:30:99:1460,0,2566,1674,2698,4372	0/1:20,2:22:99:1460,0,2566,1674,2698,4372	0/0:2,0:2:99:1460,0,2566,1674,2698,4372	0/0:2,0:2:99:1460,0,2566,1674,2698,4372
ST4.03ch02	170838	.	A	C	48.57	PASS	AC=2;AF=0.036;AN=56;BaseQRankSum=0.658;DP=184;Dels=0.00;ExcessHet=0.0397;FS=0.000;HaplotypeScore=0.9974;InbreedingCoeff=0.1705;MLEAC=1;MLEAF=0.018;MQ=49.41;MQ0=1;MQRankSum=-1.696;POSITIVE_TRAIN_SITE;QD=12.14;ReadPosRankSum=4.006;SOR=1.513;VQSLOD=2.40;culprit=ReadPosRankSum;SNPEFF_EFFECT=INTERGENIC;SNPEFF_IMPACT=MODIFIER;SNPEFF_FUNCTIONAL_CLASS=NONE;set=variant11	GT:AD:DP:GQ:PL	0/0:30,0:30:99:1460,0,2566,1674,2698,4372	0/1:20,2:22:99:1460,0,2566,1674,2698,4372	0/0:2,0:2:99:1460,0,2566,1674,2698,4372	0/0:2,0:2:99:1460,0,2566,1674,2698,4372
ST4.03ch02	172701	.	G	T	383.62	PASS	AC=8;AF=0.800;AN=10;BaseQRankSum=0.791;DP=11;Dels=0.00;ExcessHet=0.2482;FS=0.000;HaplotypeScore=0.2000;MLEAC=9;MLEAF=0.900;MQ=60.00;MQ0=0;MQRankSum=-1.739;POSITIVE_TRAIN_SITE;QD=26.04;ReadPosRankSum=-0.791;SOR=3.442;VQSLOD=3.93;culprit=ReadPosRankSum;SNPEFF_EFFECT=INTERGENIC;SNPEFF_IMPACT=MODIFIER;SNPEFF_FUNCTIONAL_CLASS=NONE;set=variant11	GT:AD:DP:GQ:PL	0/1:2,4:6:99:1460,0,2566,1674,2698,4372	1/1:0,2:2:99:1460,0,2566,1674,2698,4372	1/1:0,2:2:99:1460,0,2566,1674,2698,4372	./.
ST4.03ch02	172780	.	G	T	261.72	PASS	AC=6;AF=0.750;AN=8;BaseQRankSum=0.747;DP=8;Dels=0.00;ExcessHet=0.3218;FS=0.000;HaplotypeScore=0.0000;MLEAC=7;MLEAF=0.875;MQ=60.00;MQ0=0;MQRankSum=-0.747;POSITIVE_TRAIN_SITE;QD=31.11;ReadPosRankSum=-0.747;SOR=2.833;VQSLOD=4.00;culprit=ReadPosRankSum;SNPEFF_EFFECT=INTERGENIC;SNPEFF_IMPACT=MODIFIER;SNPEFF_FUNCTIONAL_CLASS=NONE;set=variant11	GT:AD:DP:GQ:PL	0/1:2,4:6:99:1460,0,2566,1674,2698,4372	1/1:0,2:2:99:1460,0,2566,1674,2698,4372	./.	./.
ST4.03ch02	172852	.	T	G	387.62	PASS	AC=8;AF=0.800;AN=10;BaseQRankSum=-1.739;DP=11;Dels=0.00;ExcessHet=0.2482;FS=0.000;HaplotypeScore=0.0000;MLEAC=9;MLEAF=0.900;MQ=60.00;MQ0=0;MQRankSum=1.107;POSITIVE_TRAIN_SITE;QD=28.78;ReadPosRankSum=0.158;SOR=3.442;VQSLOD=3.85;culprit=MQRankSum;SNPEFF_EFFECT=INTERGENIC;SNPEFF_IMPACT=MODIFIER;SNPEFF_FUNCTIONAL_CLASS=NONE;set=variant11	GT:AD:DP:GQ:PL	0/1:2,4:6:99:1460,0,2566,1674,2698,4372	1/1:0,2:2:99:1460,0,2566,1674,2698,4372	1/1:0,2:2:99:1460,0,2566,1674,2698,4372	./.
ST4.03ch02	178021	.	G	A	42.96	PASS	AC=2;AF=0.040;AN=50;BaseQRankSum=1.615;DP=112;Dels=0.00;ExcessHet=0.0445;FS=0.000;HaplotypeScore=0.2265;InbreedingCoeff=0.1982;MLEAC=1;MLEAF=0.020;MQ=60.00;MQ0=0;MQRankSum=-0.692;POSITIVE_TRAIN_SITE;QD=21.48;ReadPosRankSum=-1.944;SOR=1.216;VQSLOD=3.61;culprit=ReadPosRankSum;SNPEFF_EFFECT=INTERGENIC;SNPEFF_IMPACT=MODIFIER;SNPEFF_FUNCTIONAL_CLASS=NONE;set=variant11	GT:AD:DP:GQ:PL	0/1:22,2:24:99:1460,0,2566,1674,2698,4372	0/0:24,0:24:99:1460,0,2566,1674,2698,4372	./.	0/0:2,0:2:99:1460,0,2566,1674,2698,4372
ST4.03ch02	178114	.	C	T	45.2	PASS	AC=2;AF=0.056;AN=36;BaseQRankSum=1.231;DP=51;Dels=0.00;ExcessHet=0.0625;FS=0.000;HaplotypeScore=0.4434;InbreedingCoeff=0.1657;MLEAC=1;MLEAF=0.028;MQ=52.43;MQ0=6;MQRankSum=-3.618;POSITIVE_TRAIN_SITE;QD=22.60;ReadPosRankSum=3.580;SOR=0.003;VQSLOD=2.36;culprit=ReadPosRankSum;SNPEFF_EFFECT=INTERGENIC;SNPEFF_IMPACT=MODIFIER;SNPEFF_FUNCTIONAL_CLASS=NONE;set=variant11	GT:AD:DP:GQ:PL	0/0:18,0:18:99:1460,0,2566,1674,2698,4372	0/1:14,2:16:99:1460,0,2566,1674,2698,4372	./.	0/0:2,0:2:99:1460,0,2566,1674,2698,4372
ST4.03ch02	178122	.	G	T	44.72	PASS	AC=2;AF=0.056;AN=36;BaseQRankSum=0.242;DP=70;Dels=0.00;ExcessHet=0.0625;FS=0.000;HaplotypeScore=0.3325;InbreedingCoeff=0.2060;MLEAC=1;MLEAF=0.028;MQ=46.45;MQ0=21;MQRankSum=-2.074;POSITIVE_TRAIN_SITE;QD=22.36;ReadPosRankSum=2.020;SOR=2.199;VQSLOD=3.57;culprit=ReadPosRankSum;SNPEFF_EFFECT=INTERGENIC;SNPEFF_IMPACT=MODIFIER;SNPEFF_FUNCTIONAL_CLASS=NONE;set=variant11	GT:AD:DP:GQ:PL	0/0:18,0:18:99:1460,0,2566,1674,2698,4372	0/1:14,2:16:99:1460,0,2566,1674,2698,4372	./.	0/0:2,0:2:99:1460,0,2566,1674,2698,4372
ST4.03ch02	178124	.	T	C	44.72	PASS	AC=2;AF=0.056;AN=36;BaseQRankSum=0.578;DP=74;Dels=0.00;ExcessHet=0.0625;FS=0.000;HaplotypeScore=0.3325;InbreedingCoeff=0.2060;MLEAC=1;MLEAF=0.028;MQ=45.18;MQ0=22;MQRankSum=-3.154;POSITIVE_TRAIN_SITE;QD=22.36;ReadPosRankSum=3.617;SOR=0.070;VQSLOD=2.45;culprit=ReadPosRankSum;SNPEFF_EFFECT=INTERGENIC;SNPEFF_IMPACT=MODIFIER;SNPEFF_FUNCTIONAL_CLASS=NONE;set=variant11	GT:AD:DP:GQ:PL	0/0:18,0:18:99:1460,0,2566,1674,2698,4372	0/1:14,2:16:99:1460,0,2566,1674,2698,4372	./.	0/0:2,0:2:99:1460,0,2566,1674,2698,4372
ST4.03ch02	179343	.	C	T	40.22	PASS	AC=2;AF=0.030;AN=66;BaseQRankSum=0.770;DP=584;Dels=0.00;ExcessHet=0.0335;FS=0.000;HaplotypeScore=0.7114;InbreedingCoeff=0.5812;MLEAC=1;MLEAF=0.015;MQ=60.00;MQ0=0;MQRankSum=0.602;POSITIVE_TRAIN_SITE;QD=20.11;ReadPosRankSum=-1.110;SOR=0.000;VQSLOD=3.79;culprit=ReadPosRankSum;SNPEFF_EFFECT=INTERGENIC;SNPEFF_IMPACT=MODIFIER;SNPEFF_FUNCTIONAL_CLASS=NONE;set=variant11	GT:AD:DP:GQ:PL	0/1:26,2:28:99:1460,0,2566,1674,2698,4372	0/0:36,0:36:99:1460,0,2566,1674,2698,4372	./.	0/0:2,0:2:99:1460,0,2566,1674,2698,4372
ST4.03ch02	180507	.	A	G	136.01	PASS	AC=4;AF=0.667;AN=6;BaseQRankSum=1.380;DP=6;Dels=0.00;ExcessHet=0.4576;FS=0.000;HaplotypeScore=0.0000;MLEAC=4;MLEAF=0.667;MQ=60.00;MQ0=0;MQRankSum=1.380;POSITIVE_TRAIN_SITE;QD=34.00;ReadPosRankSum=0.720;SOR=1.329;VQSLOD=3.73;culprit=MQRankSum;SNPEFF_EFFECT=INTERGENIC;SNPEFF_IMPACT=MODIFIER;SNPEFF_FUNCTIONAL_CLASS=NONE;set=variant11	GT:AD:DP:GQ:PL	1/1:0,4:4:99:1460,0,2566,1674,2698,4372	0/0:2,0:2:99:1460,0,2566,1674,2698,4372	./.	./.
ST4.03ch02	181014	.	A	G	80.78	PASS	AC=4;AF=0.667;AN=6;BaseQRankSum=-1.517;DP=8;Dels=0.00;ExcessHet=0.4576;FS=0.000;HaplotypeScore=0.0000;MLEAC=3;MLEAF=0.500;MQ=60.00;MQ0=0;MQRankSum=-0.956;POSITIVE_TRAIN_SITE;QD=21.79;ReadPosRankSum=0.322;SOR=0.368;VQSLOD=4.07;culprit=ReadPosRankSum;SNPEFF_EFFECT=INTERGENIC;SNPEFF_IMPACT=MODIFIER;SNPEFF_FUNCTIONAL_CLASS=NONE;set=variant11	GT:AD:DP:GQ:PL	0/1:2,2:4:99:1460,0,2566,1674,2698,4372	1/1:0,2:2:99:1460,0,2566,1674,2698,4372	./.	./.
ST4.03ch02	181017	.	A	G	92.78	PASS	AC=4;AF=0.667;AN=6;BaseQRankSum=0.322;DP=8;Dels=0.00;ExcessHet=0.4576;FS=0.000;HaplotypeScore=0.0000;MLEAC=3;MLEAF=0.500;MQ=60.00;MQ0=0;MQRankSum=0.322;POSITIVE_TRAIN_SITE;QD=30.62;ReadPosRankSum=0.956;SOR=0.368;VQSLOD=3.91;culprit=MQRankSum;SNPEFF_EFFECT=INTERGENIC;SNPEFF_IMPACT=MODIFIER;SNPEFF_FUNCTIONAL_CLASS=NONE;set=variant11	GT:AD:DP:GQ:PL	0/1:2,2:4:99:1460,0,2566,1674,2698,4372	1/1:0,2:2:99:1460,0,2566,1674,2698,4372	./.	./.
ST4.03ch02	181056	.	T	C	305.61	PASS	AC=6;AF=0.750;AN=8;BaseQRankSum=0.751;DP=10;Dels=0.00;ExcessHet=0.3218;FS=0.000;HaplotypeScore=0.0000;MLEAC=7;MLEAF=0.875;MQ=55.69;MQ0=1;MQRankSum=0.751;POSITIVE_TRAIN_SITE;QD=29.80;ReadPosRankSum=0.751;SOR=4.398;VQSLOD=3.87;culprit=MQRankSum;SNPEFF_EFFECT=INTERGENIC;SNPEFF_IMPACT=MODIFIER;SNPEFF_FUNCTIONAL_CLASS=NONE;set=variant11	GT:AD:DP:GQ:PL	1/1:0,4:4:99:1460,0,2566,1674,2698,4372	0/1:2,2:4:99:1460,0,2566,1674,2698,4372	./.	./.
ST4.03ch02	181101	.	T	C	263.6	PASS	AC=7;AF=0.350;AN=20;BaseQRankSum=1.241;DP=54;Dels=0.00;ExcessHet=0.0473;FS=0.000;HaplotypeScore=0.5810;InbreedingCoeff=0.3134;MLEAC=8;MLEAF=0.400;MQ=17.31;MQ0=13;MQRankSum=-0.260;POSITIVE_TRAIN_SITE;QD=18.83;ReadPosRankSum=4.128;SOR=0.648;VQSLOD=2.32;culprit=ReadPosRankSum;SNPEFF_EFFECT=INTERGENIC;SNPEFF_IMPACT=MODIFIER;SNPEFF_FUNCTIONAL_CLASS=NONE;set=variant11	GT:AD:DP:GQ:PL	0/0:10,0:10:99:1460,0,2566,1674,2698,4372	0/1:3,7:10:99:1460,0,2566,1674,2698,4372	./.	./.
ST4.03ch02	181104	.	C	T	268.87	PASS	AC=7;AF=0.389;AN=18;BaseQRankSum=1.016;DP=54;Dels=0.00;ExcessHet=0.0693;FS=0.000;HaplotypeScore=0.6456;MLEAC=8;MLEAF=0.444;MQ=17.31;MQ0=13;MQRankSum=-0.277;POSITIVE_TRAIN_SITE;QD=19.21;ReadPosRankSum=4.031;SOR=0.693;VQSLOD=2.39;culprit=ReadPosRankSum;SNPEFF_EFFECT=INTERGENIC;SNPEFF_IMPACT=MODIFIER;SNPEFF_FUNCTIONAL_CLASS=NONE;set=variant11	GT:AD:DP:GQ:PL	0/0:10,0:10:99:1460,0,2566,1674,2698,4372	0/1:1,7:8:99:1460,0,2566,1674,2698,4372	./.	./.
ST4.03ch02	181105	.	C	A	221.6	PASS	AC=13;AF=0.650;AN=20;BaseQRankSum=-0.260;DP=54;Dels=0.00;ExcessHet=0.0473;FS=0.000;HaplotypeScore=0.5810;InbreedingCoeff=0.3133;MLEAC=12;MLEAF=0.600;MQ=17.31;MQ0=13;MQRankSum=0.375;POSITIVE_TRAIN_SITE;QD=17.05;ReadPosRankSum=-4.186;SOR=0.648;VQSLOD=2.19;culprit=ReadPosRankSum;SNPEFF_EFFECT=INTERGENIC;SNPEFF_IMPACT=MODIFIER;SNPEFF_FUNCTIONAL_CLASS=NONE;set=variant11	GT:AD:DP:GQ:PL	1/1:0,10:10:99:1460,0,2566,1674,2698,4372	0/1:7,3:10:99:1460,0,2566,1674,2698,4372	./.	./.
ST4.03ch02	181111	.	C	T	51.37	PASS	AC=2;AF=0.071;AN=28;BaseQRankSum=1.779;DP=95;Dels=0.00;ExcessHet=3.1742;FS=2.516;HaplotypeScore=2.2442;InbreedingCoeff=-0.1897;MLEAC=2;MLEAF=0.071;MQ=30.26;MQ0=26;MQRankSum=-2.199;POSITIVE_TRAIN_SITE;QD=10.27;ReadPosRankSum=2.328;SOR=1.162;VQSLOD=3.41;culprit=ReadPosRankSum;SNPEFF_EFFECT=INTERGENIC;SNPEFF_IMPACT=MODIFIER;SNPEFF_FUNCTIONAL_CLASS=NONE;set=variant11	GT:AD:DP:GQ:PL	0/0:12,0:12:99:1460,0,2566,1674,2698,4372	0/1:12,2:14:99:1460,0,2566,1674,2698,4372	./.	0/0:2,0:2:99:1460,0,2566,1674,2698,4372
ST4.03ch02	181130	.	G	A	96.93	PASS	AC=5;AF=0.132;AN=38;BaseQRankSum=1.516;DP=289;Dels=0.00;ExcessHet=0.6305;FS=0.000;HaplotypeScore=3.1927;InbreedingCoeff=-0.0544;MLEAC=5;MLEAF=0.132;MQ=18.62;MQ0=169;MQRankSum=0.893;POSITIVE_TRAIN_SITE;QD=6.46;ReadPosRankSum=3.728;SOR=0.723;VQSLOD=2.45;culprit=ReadPosRankSum;SNPEFF_EFFECT=INTERGENIC;SNPEFF_IMPACT=MODIFIER;SNPEFF_FUNCTIONAL_CLASS=NONE;set=variant11	GT:AD:DP:GQ:PL	0/0:18,0:18:99:1460,0,2566,1674,2698,4372	0/1:11,5:16:99:1460,0,2566,1674,2698,4372	0/0:2,0:2:99:1460,0,2566,1674,2698,4372	0/0:2,0:2:99:1460,0,2566,1674,2698,4372
ST4.03ch02	181135	.	G	T	190.65	PASS	AC=5;AF=0.132;AN=38;BaseQRankSum=1.459;DP=295;Dels=0.00;ExcessHet=0.6305;FS=2.530;HaplotypeScore=3.2324;InbreedingCoeff=-0.0657;MLEAC=4;MLEAF=0.105;MQ=18.47;MQ0=172;MQRankSum=0.508;POSITIVE_TRAIN_SITE;QD=15.89;ReadPosRankSum=1.157;SOR=1.244;VQSLOD=3.84;culprit=ReadPosRankSum;SNPEFF_EFFECT=INTERGENIC;SNPEFF_IMPACT=MODIFIER;SNPEFF_FUNCTIONAL_CLASS=NONE;set=variant11	GT:AD:DP:GQ:PL	0/0:16,0:16:99:1460,0,2566,1674,2698,4372	0/1:13,5:18:99:1460,0,2566,1674,2698,4372	0/0:2,0:2:99:1460,0,2566,1674,2698,4372	0/0:2,0:2:99:1460,0,2566,1674,2698,4372
ST4.03ch02	181141	.	T	G	49.29	PASS	AC=2;AF=0.053;AN=38;BaseQRankSum=2.197;DP=295;Dels=0.00;ExcessHet=3.1293;FS=2.277;HaplotypeScore=3.5399;InbreedingCoeff=-0.1680;MLEAC=2;MLEAF=0.053;MQ=18.47;MQ0=172;MQRankSum=-1.086;POSITIVE_TRAIN_SITE;QD=5.48;ReadPosRankSum=2.597;SOR=0.741;VQSLOD=3.37;culprit=ReadPosRankSum;SNPEFF_EFFECT=INTERGENIC;SNPEFF_IMPACT=MODIFIER;SNPEFF_FUNCTIONAL_CLASS=NONE;set=variant11	GT:AD:DP:GQ:PL	0/0:16,0:16:99:1460,0,2566,1674,2698,4372	0/1:16,2:18:99:1460,0,2566,1674,2698,4372	0/0:2,0:2:99:1460,0,2566,1674,2698,4372	0/0:2,0:2:99:1460,0,2566,1674,2698,4372
ST4.03ch02	181143	.	C	T	99.45	PASS	AC=5;AF=0.125;AN=40;BaseQRankSum=1.844;DP=295;Dels=0.00;ExcessHet=0.5959;FS=0.000;HaplotypeScore=3.5066;InbreedingCoeff=-0.0556;MLEAC=5;MLEAF=0.125;MQ=18.47;MQ0=172;MQRankSum=1.038;POSITIVE_TRAIN_SITE;QD=6.63;ReadPosRankSum=1.072;SOR=0.761;VQSLOD=3.75;culprit=MQRankSum;SNPEFF_EFFECT=INTERGENIC;SNPEFF_IMPACT=MODIFIER;SNPEFF_FUNCTIONAL_CLASS=NONE;set=variant11	GT:AD:DP:GQ:PL	0/0:18,0:18:99:1460,0,2566,1674,2698,4372	0/1:13,5:18:99:1460,0,2566,1674,2698,4372	0/0:2,0:2:99:1460,0,2566,1674,2698,4372	0/0:2,0:2:99:1460,0,2566,1674,2698,4372
ST4.03ch02	181157	.	G	A	125.62	PASS	AC=8;AF=0.250;AN=32;BaseQRankSum=2.708;DP=273;Dels=0.00;ExcessHet=0.0370;FS=0.000;HaplotypeScore=3.5902;MLEAC=7;MLEAF=0.219;MQ=18.36;MQ0=170;MQRankSum=0.534;POSITIVE_TRAIN_SITE;QD=10.47;ReadPosRankSum=-3.570;SOR=1.261;VQSLOD=2.54;culprit=ReadPosRankSum;SNPEFF_EFFECT=INTERGENIC;SNPEFF_IMPACT=MODIFIER;SNPEFF_FUNCTIONAL_CLASS=NONE;set=variant11	GT:AD:DP:GQ:PL	0/0:10,0:10:99:1460,0,2566,1674,2698,4372	0/1:12,6:18:99:1460,0,2566,1674,2698,4372	1/1:0,2:2:99:1460,0,2566,1674,2698,4372	0/0:2,0:2:99:1460,0,2566,1674,2698,4372
ST4.03ch02	181159	.	T	C	107.85	PASS	AC=6;AF=0.200;AN=30;BaseQRankSum=2.185;DP=273;Dels=0.00;ExcessHet=0.1249;FS=2.309;HaplotypeScore=3.4801;InbreedingCoeff=0.1615;MLEAC=6;MLEAF=0.200;MQ=18.36;MQ0=170;MQRankSum=0.714;POSITIVE_TRAIN_SITE;QD=8.99;ReadPosRankSum=-3.766;SOR=0.984;VQSLOD=2.40;culprit=ReadPosRankSum;SNPEFF_EFFECT=INTERGENIC;SNPEFF_IMPACT=MODIFIER;SNPEFF_FUNCTIONAL_CLASS=NONE;set=variant11	GT:AD:DP:GQ:PL	0/0:8,0:8:99:1460,0,2566,1674,2698,4372	0/1:12,6:18:99:1460,0,2566,1674,2698,4372	0/0:2,0:2:99:1460,0,2566,1674,2698,4372	0/0:2,0:2:99:1460,0,2566,1674,2698,4372
ST4.03ch02	181163	.	C	G	50.66	PASS	AC=2;AF=0.067;AN=30;BaseQRankSum=0.801;DP=273;Dels=0.00;ExcessHet=3.1627;FS=2.309;HaplotypeScore=4.1142;InbreedingCoeff=-0.1779;MLEAC=2;MLEAF=0.067;MQ=18.36;MQ0=170;MQRankSum=-1.087;POSITIVE_TRAIN_SITE;QD=5.63;ReadPosRankSum=-2.975;SOR=0.999;VQSLOD=3.02;culprit=ReadPosRankSum;SNPEFF_EFFECT=INTERGENIC;SNPEFF_IMPACT=MODIFIER;SNPEFF_FUNCTIONAL_CLASS=NONE;set=variant11	GT:AD:DP:GQ:PL	0/0:8,0:8:99:1460,0,2566,1674,2698,4372	0/1:16,2:18:99:1460,0,2566,1674,2698,4372	0/0:2,0:2:99:1460,0,2566,1674,2698,4372	0/0:2,0:2:99:1460,0,2566,1674,2698,4372
ST4.03ch02	181178	.	C	A	50.97	PASS	AC=2;AF=0.067;AN=30;BaseQRankSum=0.480;DP=270;Dels=0.00;ExcessHet=3.1627;FS=4.746;HaplotypeScore=1.7066;InbreedingCoeff=-0.1867;MLEAC=2;MLEAF=0.067;MQ=18.43;MQ0=169;MQRankSum=-1.639;POSITIVE_TRAIN_SITE;QD=6.37;ReadPosRankSum=-2.969;SOR=1.553;VQSLOD=2.98;culprit=ReadPosRankSum;SNPEFF_EFFECT=INTERGENIC;SNPEFF_IMPACT=MODIFIER;SNPEFF_FUNCTIONAL_CLASS=NONE;set=variant11	GT:AD:DP:GQ:PL	0/0:8,0:8:99:1460,0,2566,1674,2698,4372	0/1:16,2:18:99:1460,0,2566,1674,2698,4372	0/0:2,0:2:99:1460,0,2566,1674,2698,4372	0/0:2,0:2:99:1460,0,2566,1674,2698,4372
ST4.03ch02	181190	.	T	A	312.32	PASS	AC=6;AF=0.500;AN=12;BaseQRankSum=0.894;DP=109;Dels=0.00;ExcessHet=0.0473;FS=3.831;HaplotypeScore=0.7816;MLEAC=7;MLEAF=0.583;MQ=25.68;MQ0=80;MQRankSum=1.371;POSITIVE_TRAIN_SITE;QD=10.41;ReadPosRankSum=-2.385;SOR=0.132;VQSLOD=3.11;culprit=ReadPosRankSum;SNPEFF_EFFECT=INTERGENIC;SNPEFF_IMPACT=MODIFIER;SNPEFF_FUNCTIONAL_CLASS=NONE;set=variant11	GT:AD:DP:GQ:PL	0/0:2,0:2:99:1460,0,2566,1674,2698,4372	0/1:2,4:6:99:1460,0,2566,1674,2698,4372	0/0:2,0:2:99:1460,0,2566,1674,2698,4372	1/1:0,2:2:99:1460,0,2566,1674,2698,4372
ST4.03ch02	181328	.	A	T	73.46	PASS	AC=4;AF=0.056;AN=72;BaseQRankSum=1.704;DP=1733;Dels=0.01;ExcessHet=3.3908;FS=5.563;HaplotypeScore=16.8207;InbreedingCoeff=-0.1091;MLEAC=4;MLEAF=0.056;MQ=12.88;MQ0=489;MQRankSum=4.214;POSITIVE_TRAIN_SITE;QD=0.81;ReadPosRankSum=-3.436;SOR=3.587;VQSLOD=1.91;culprit=ReadPosRankSum;SNPEFF_EFFECT=INTERGENIC;SNPEFF_IMPACT=MODIFIER;SNPEFF_FUNCTIONAL_CLASS=NONE;set=variant11	GT:AD:DP:GQ:PL	0/0:32,0:32:99:1460,0,2566,1674,2698,4372	0/1:32,4:36:99:1460,0,2566,1674,2698,4372	0/0:2,0:2:99:1460,0,2566,1674,2698,4372	0/0:2,0:2:99:1460,0,2566,1674,2698,4372
ST4.03ch02	181333	.	C	A	127.75	PASS	AC=4;AF=0.056;AN=72;BaseQRankSum=0.702;DP=1713;Dels=0.00;ExcessHet=3.3908;FS=4.513;HaplotypeScore=14.0930;InbreedingCoeff=-0.1023;MLEAC=3;MLEAF=0.042;MQ=12.85;MQ0=488;MQRankSum=3.866;POSITIVE_TRAIN_SITE;QD=1.88;ReadPosRankSum=-4.546;SOR=4.797;VQSLOD=1.86;culprit=ReadPosRankSum;SNPEFF_EFFECT=INTERGENIC;SNPEFF_IMPACT=MODIFIER;SNPEFF_FUNCTIONAL_CLASS=NONE;set=variant11	GT:AD:DP:GQ:PL	0/0:32,0:32:99:1460,0,2566,1674,2698,4372	0/1:32,4:36:99:1460,0,2566,1674,2698,4372	0/0:2,0:2:99:1460,0,2566,1674,2698,4372	0/0:2,0:2:99:1460,0,2566,1674,2698,4372
ST4.03ch02	181756	.	C	A	114.38	PASS	AC=1;AF=0.014;AN=72;BaseQRankSum=-0.011;DP=307;Dels=0.00;ExcessHet=3.0103;FS=0.000;HaplotypeScore=1.3194;InbreedingCoeff=-0.0603;MLEAC=1;MLEAF=0.014;MQ=37.52;MQ0=2;MQRankSum=3.263;POSITIVE_TRAIN_SITE;QD=22.88;ReadPosRankSum=3.507;SOR=0.000;VQSLOD=1.97;culprit=ReadPosRankSum;SNPEFF_EFFECT=INTERGENIC;SNPEFF_IMPACT=MODIFIER;SNPEFF_FUNCTIONAL_CLASS=NONE;set=variant11	GT:AD:DP:GQ:PL	0/0:34,0:34:99:1460,0,2566,1674,2698,4372	0/1:33,1:34:99:1460,0,2566,1674,2698,4372	0/0:2,0:2:99:1460,0,2566,1674,2698,4372	0/0:2,0:2:99:1460,0,2566,1674,2698,4372
ST4.03ch02	181932	.	T	A	340.35	PASS	AC=16;AF=0.889;AN=18;BaseQRankSum=-0.348;DP=10;Dels=0.00;ExcessHet=0.1296;FS=0.000;HaplotypeScore=0.3316;MLEAC=17;MLEAF=0.944;MQ=57.42;MQ0=0;MQRankSum=1.393;POSITIVE_TRAIN_SITE;QD=31.76;ReadPosRankSum=0.696;SOR=3.258;VQSLOD=3.73;culprit=MQRankSum;SNPEFF_EFFECT=INTERGENIC;SNPEFF_IMPACT=MODIFIER;SNPEFF_FUNCTIONAL_CLASS=NONE;set=variant11	GT:AD:DP:GQ:PL	1/1:0,8:8:99:1460,0,2566,1674,2698,4372	0/1:2,6:8:99:1460,0,2566,1674,2698,4372	1/1:0,2:2:99:1460,0,2566,1674,2698,4372	./.
ST4.03ch02	181990	.	A	G	6355.47	PASS	AC=70;AF=0.972;AN=72;BaseQRankSum=0.919;DP=175;Dels=0.00;ExcessHet=0.0307;FS=0.000;HaplotypeScore=0.5022;InbreedingCoeff=0.0985;MLEAC=71;MLEAF=0.986;MQ=58.76;MQ0=2;MQRankSum=3.388;POSITIVE_TRAIN_SITE;QD=29.99;ReadPosRankSum=-1.742;SOR=5.343;VQSLOD=2.67;culprit=ReadPosRankSum;SNPEFF_EFFECT=INTERGENIC;SNPEFF_IMPACT=MODIFIER;SNPEFF_FUNCTIONAL_CLASS=NONE;set=variant11	GT:AD:DP:GQ:PL	1/1:0,32:32:99:1460,0,2566,1674,2698,4372	0/1:2,34:36:99:1460,0,2566,1674,2698,4372	1/1:0,2:2:99:1460,0,2566,1674,2698,4372	1/1:0,2:2:99:1460,0,2566,1674,2698,4372
ST4.03ch02	182089	.	C	T	583.25	PASS	AC=17;AF=0.607;AN=28;BaseQRankSum=0.712;DP=33;Dels=0.00;ExcessHet=0.1057;FS=0.000;HaplotypeScore=0.0000;InbreedingCoeff=0.0934;MLEAC=18;MLEAF=0.643;MQ=52.31;MQ0=3;MQRankSum=1.397;QD=29.74;ReadPosRankSum=-1.555;SOR=0.826;VQSLOD=2.29;culprit=ReadPosRankSum;SNPEFF_EFFECT=INTERGENIC;SNPEFF_IMPACT=MODIFIER;SNPEFF_FUNCTIONAL_CLASS=NONE;set=variant11	GT:AD:DP:GQ:PL	1/1:0,8:8:99:1460,0,2566,1674,2698,4372	0/1:10,6:16:99:1460,0,2566,1674,2698,4372	1/1:0,2:2:99:1460,0,2566,1674,2698,4372	0/1:1,1:2:99:1460,0,2566,1674,2698,4372
ST4.03ch02	182130	.	G	T	314.25	PASS	AC=11;AF=0.393;AN=28;BaseQRankSum=-0.089;DP=58;Dels=0.00;ExcessHet=0.1057;FS=0.000;HaplotypeScore=0.0619;InbreedingCoeff=0.0933;MLEAC=10;MLEAF=0.357;MQ=54.69;MQ0=3;MQRankSum=2.060;POSITIVE_TRAIN_SITE;QD=10.84;ReadPosRankSum=0.798;SOR=0.395;VQSLOD=3.50;culprit=MQRankSum;SNPEFF_EFFECT=INTERGENIC;SNPEFF_IMPACT=MODIFIER;SNPEFF_FUNCTIONAL_CLASS=NONE;set=variant11	GT:AD:DP:GQ:PL	0/0:8,0:8:99:1460,0,2566,1674,2698,4372	0/1:6,10:16:99:1460,0,2566,1674,2698,4372	0/0:2,0:2:99:1460,0,2566,1674,2698,4372	0/1:1,1:2:99:1460,0,2566,1674,2698,4372
ST4.03ch02	182326	.	T	A	363.11	PASS	AC=9;AF=0.500;AN=18;BaseQRankSum=0.054;DP=23;Dels=0.00;ExcessHet=0.0566;FS=0.000;HaplotypeScore=0.0000;MLEAC=10;MLEAF=0.556;MQ=50.12;MQ0=3;MQRankSum=-0.488;POSITIVE_TRAIN_SITE;QD=24.78;ReadPosRankSum=-0.922;SOR=0.693;VQSLOD=3.95;culprit=ReadPosRankSum;SNPEFF_EFFECT=INTERGENIC;SNPEFF_IMPACT=MODIFIER;SNPEFF_FUNCTIONAL_CLASS=NONE;set=variant11	GT:AD:DP:GQ:PL	0/1:6,6:12:99:1460,0,2566,1674,2698,4372	0/0:2,0:2:99:1460,0,2566,1674,2698,4372	1/1:0,2:2:99:1460,0,2566,1674,2698,4372	0/1:1,1:2:99:1460,0,2566,1674,2698,4372
ST4.03ch02	182387	.	G	A	219.03	PASS	AC=8;AF=0.800;AN=10;BaseQRankSum=0.248;DP=9;Dels=0.00;ExcessHet=0.2482;FS=0.000;HaplotypeScore=0.0000;MLEAC=8;MLEAF=0.800;MQ=56.57;MQ0=0;MQRankSum=1.422;QD=30.47;ReadPosRankSum=-1.203;SOR=3.126;VQSLOD=2.40;culprit=ReadPosRankSum;SNPEFF_EFFECT=INTERGENIC;SNPEFF_IMPACT=MODIFIER;SNPEFF_FUNCTIONAL_CLASS=NONE;set=variant11	GT:AD:DP:GQ:PL	0/1:2,4:6:99:1460,0,2566,1674,2698,4372	1/1:0,4:4:99:1460,0,2566,1674,2698,4372	./.	./.
ST4.03ch02	183015	.	A	C	2558.04	PASS	AC=35;AF=0.833;AN=42;BaseQRankSum=0.831;DP=74;Dels=0.00;ExcessHet=0.1410;FS=0.000;HaplotypeScore=0.3089;InbreedingCoeff=0.1054;MLEAC=36;MLEAF=0.857;MQ=60.00;MQ0=0;MQRankSum=-1.829;POSITIVE_TRAIN_SITE;QD=31.29;ReadPosRankSum=0.425;SOR=4.294;VQSLOD=4.00;culprit=MQRankSum;SNPEFF_EFFECT=INTERGENIC;SNPEFF_IMPACT=MODIFIER;SNPEFF_FUNCTIONAL_CLASS=NONE;set=variant11	GT:AD:DP:GQ:PL	0/1:4,22:26:99:1460,0,2566,1674,2698,4372	1/1:0,12:12:99:1460,0,2566,1674,2698,4372	0/1:1,1:2:99:1460,0,2566,1674,2698,4372	0/0:2,0:2:99:1460,0,2566,1674,2698,4372
ST4.03ch02	183018	.	C	T	184.92	PASS	AC=7;AF=0.167;AN=42;BaseQRankSum=0.628;DP=74;Dels=0.00;ExcessHet=0.1410;FS=0.000;HaplotypeScore=0.3089;InbreedingCoeff=0.1095;MLEAC=6;MLEAF=0.143;MQ=60.00;MQ0=0;MQRankSum=0.092;POSITIVE_TRAIN_SITE;QD=15.41;ReadPosRankSum=-0.296;SOR=0.014;VQSLOD=4.01;culprit=MQRankSum;SNPEFF_EFFECT=INTERGENIC;SNPEFF_IMPACT=MODIFIER;SNPEFF_FUNCTIONAL_CLASS=NONE;set=variant11	GT:AD:DP:GQ:PL	0/1:22,4:26:99:1460,0,2566,1674,2698,4372	0/0:12,0:12:99:1460,0,2566,1674,2698,4372	0/1:1,1:2:99:1460,0,2566,1674,2698,4372	1/1:0,2:2:99:1460,0,2566,1674,2698,4372
ST4.03ch02	183021	.	G	A	2641.92	PASS	AC=35;AF=0.833;AN=42;BaseQRankSum=0.328;DP=74;Dels=0.00;ExcessHet=0.1410;FS=0.000;HaplotypeScore=0.3961;InbreedingCoeff=0.1093;MLEAC=36;MLEAF=0.857;MQ=60.00;MQ0=0;MQRankSum=-0.103;POSITIVE_TRAIN_SITE;QD=28.69;ReadPosRankSum=-0.347;SOR=4.265;VQSLOD=4.03;culprit=ReadPosRankSum;SNPEFF_EFFECT=INTERGENIC;SNPEFF_IMPACT=MODIFIER;SNPEFF_FUNCTIONAL_CLASS=NONE;set=variant11	GT:AD:DP:GQ:PL	0/1:4,22:26:99:1460,0,2566,1674,2698,4372	1/1:0,12:12:99:1460,0,2566,1674,2698,4372	0/1:1,1:2:99:1460,0,2566,1674,2698,4372	0/0:2,0:2:99:1460,0,2566,1674,2698,4372
ST4.03ch02	183302	.	A	C	38.7	PASS	AC=1;AF=0.025;AN=40;BaseQRankSum=0.200;DP=68;Dels=0.00;ExcessHet=3.0103;FS=0.000;HaplotypeScore=0.1832;InbreedingCoeff=-0.1239;MLEAC=1;MLEAF=0.025;MQ=60.00;MQ0=0;MQRankSum=0.962;POSITIVE_TRAIN_SITE;QD=12.90;ReadPosRankSum=1.579;SOR=0.002;VQSLOD=3.62;culprit=ReadPosRankSum;SNPEFF_EFFECT=INTERGENIC;SNPEFF_IMPACT=MODIFIER;SNPEFF_FUNCTIONAL_CLASS=NONE;set=variant11	GT:AD:DP:GQ:PL	0/1:23,1:24:99:1460,0,2566,1674,2698,4372	0/0:14,0:14:99:1460,0,2566,1674,2698,4372	0/0:2,0:2:99:1460,0,2566,1674,2698,4372	./.
ST4.03ch02	185375	.	C	A	66.97	PASS	AC=6;AF=0.750;AN=8;BaseQRankSum=0.135;DP=297;Dels=0.00;ExcessHet=0.3218;FS=0.000;HaplotypeScore=0.0000;MLEAC=6;MLEAF=0.750;MQ=5.06;MQ0=0;MQRankSum=-1.447;QD=1.29;ReadPosRankSum=2.296;SOR=8.602;VQSLOD=2.33;culprit=ReadPosRankSum;SNPEFF_EFFECT=INTERGENIC;SNPEFF_IMPACT=MODIFIER;SNPEFF_FUNCTIONAL_CLASS=NONE;set=variant11	GT:AD:DP:GQ:PL	1/1:0,6:6:99:1460,0,2566,1674,2698,4372	0/0:2,0:2:99:1460,0,2566,1674,2698,4372	./.	./.
ST4.03ch02	185394	.	G	A	108.68	PASS	AC=7;AF=0.875;AN=8;BaseQRankSum=2.123;DP=307;Dels=0.00;ExcessHet=3.0103;FS=0.000;HaplotypeScore=1.2343;MLEAC=7;MLEAF=0.875;MQ=5.63;MQ0=0;MQRankSum=-0.490;POSITIVE_TRAIN_SITE;QD=1.60;ReadPosRankSum=-0.200;SOR=9.250;VQSLOD=4.06;culprit=ReadPosRankSum;SNPEFF_EFFECT=INTERGENIC;SNPEFF_IMPACT=MODIFIER;SNPEFF_FUNCTIONAL_CLASS=NONE;set=variant11	GT:AD:DP:GQ:PL	1/1:0,6:6:99:1460,0,2566,1674,2698,4372	0/1:1,1:2:99:1460,0,2566,1674,2698,4372	./.	./.
ST4.03ch02	185398	.	A	G	78.33	PASS	AC=7;AF=0.875;AN=8;BaseQRankSum=1.906;DP=307;Dels=0.00;ExcessHet=3.0103;FS=0.000;HaplotypeScore=1.4443;MLEAC=7;MLEAF=0.875;MQ=5.63;MQ0=0;MQRankSum=-0.309;POSITIVE_TRAIN_SITE;QD=1.15;ReadPosRankSum=-0.018;SOR=8.668;VQSLOD=4.06;culprit=MQRankSum;SNPEFF_EFFECT=INTERGENIC;SNPEFF_IMPACT=MODIFIER;SNPEFF_FUNCTIONAL_CLASS=NONE;set=variant11	GT:AD:DP:GQ:PL	1/1:0,6:6:99:1460,0,2566,1674,2698,4372	0/1:1,1:2:99:1460,0,2566,1674,2698,4372	./.	./.
ST4.03ch02	185414	.	C	T	58.97	PASS	AC=6;AF=0.750;AN=8;BaseQRankSum=1.455;DP=307;Dels=0.00;ExcessHet=0.3218;FS=0.000;HaplotypeScore=1.1617;MLEAC=6;MLEAF=0.750;MQ=5.63;MQ0=0;MQRankSum=-0.276;POSITIVE_TRAIN_SITE;QD=1.07;ReadPosRankSum=-1.050;SOR=8.662;VQSLOD=3.91;culprit=ReadPosRankSum;SNPEFF_EFFECT=INTERGENIC;SNPEFF_IMPACT=MODIFIER;SNPEFF_FUNCTIONAL_CLASS=NONE;set=variant11	GT:AD:DP:GQ:PL	1/1:0,6:6:99:1460,0,2566,1674,2698,4372	0/0:2,0:2:99:1460,0,2566,1674,2698,4372	./.	./.
ST4.03ch02	186255	.	A	G	123.76	PASS	AC=3;AF=0.107;AN=28;BaseQRankSum=-1.365;DP=33;Dels=0.00;ExcessHet=0.2482;FS=16.406;HaplotypeScore=0.1368;InbreedingCoeff=0.1379;MLEAC=3;MLEAF=0.107;MQ=55.27;MQ0=0;MQRankSum=-4.222;POSITIVE_TRAIN_SITE;QD=12.38;ReadPosRankSum=-4.222;SOR=0.001;VQSLOD=1.94;culprit=ReadPosRankSum;SNPEFF_EFFECT=INTERGENIC;SNPEFF_IMPACT=MODIFIER;SNPEFF_FUNCTIONAL_CLASS=NONE;set=variant11	GT:AD:DP:GQ:PL	0/0:10,0:10:99:1460,0,2566,1674,2698,4372	0/1:11,3:14:99:1460,0,2566,1674,2698,4372	0/0:2,0:2:99:1460,0,2566,1674,2698,4372	0/0:2,0:2:99:1460,0,2566,1674,2698,4372
ST4.03ch02	186268	.	T	C	123.86	PASS	AC=3;AF=0.107;AN=28;BaseQRankSum=-1.155;DP=33;Dels=0.00;ExcessHet=0.2482;FS=15.315;HaplotypeScore=0.0714;InbreedingCoeff=0.1323;MLEAC=3;MLEAF=0.107;MQ=55.27;MQ0=0;MQRankSum=-4.222;POSITIVE_TRAIN_SITE;QD=12.39;ReadPosRankSum=-4.222;SOR=0.001;VQSLOD=1.94;culprit=ReadPosRankSum;SNPEFF_EFFECT=INTERGENIC;SNPEFF_IMPACT=MODIFIER;SNPEFF_FUNCTIONAL_CLASS=NONE;set=variant11	GT:AD:DP:GQ:PL	0/0:10,0:10:99:1460,0,2566,1674,2698,4372	0/1:11,3:14:99:1460,0,2566,1674,2698,4372	0/0:2,0:2:99:1460,0,2566,1674,2698,4372	0/0:2,0:2:99:1460,0,2566,1674,2698,4372
ST4.03ch02	186276	.	T	G	115.76	PASS	AC=3;AF=0.107;AN=28;BaseQRankSum=-3.298;DP=33;Dels=0.00;ExcessHet=0.2482;FS=16.406;HaplotypeScore=0.0000;InbreedingCoeff=0.1379;MLEAC=3;MLEAF=0.107;MQ=55.27;MQ0=0;MQRankSum=-4.222;POSITIVE_TRAIN_SITE;QD=11.58;ReadPosRankSum=-4.222;SOR=0.001;VQSLOD=1.94;culprit=ReadPosRankSum;SNPEFF_EFFECT=INTERGENIC;SNPEFF_IMPACT=MODIFIER;SNPEFF_FUNCTIONAL_CLASS=NONE;set=variant11	GT:AD:DP:GQ:PL	0/0:10,0:10:99:1460,0,2566,1674,2698,4372	0/1:11,3:14:99:1460,0,2566,1674,2698,4372	0/0:2,0:2:99:1460,0,2566,1674,2698,4372	0/0:2,0:2:99:1460,0,2566,1674,2698,4372
ST4.03ch02	186282	.	C	T	994.76	PASS	AC=25;AF=0.893;AN=28;BaseQRankSum=1.365;DP=33;Dels=0.00;ExcessHet=0.2482;FS=16.406;HaplotypeScore=0.0000;InbreedingCoeff=0.1379;MLEAC=25;MLEAF=0.893;MQ=55.27;MQ0=0;MQRankSum=4.180;POSITIVE_TRAIN_SITE;QD=28.10;ReadPosRankSum=-4.222;SOR=6.518;VQSLOD=1.86;culprit=ReadPosRankSum;SNPEFF_EFFECT=INTERGENIC;SNPEFF_IMPACT=MODIFIER;SNPEFF_FUNCTIONAL_CLASS=NONE;set=variant11	GT:AD:DP:GQ:PL	1/1:0,10:10:99:1460,0,2566,1674,2698,4372	0/1:3,11:14:99:1460,0,2566,1674,2698,4372	1/1:0,2:2:99:1460,0,2566,1674,2698,4372	1/1:0,2:2:99:1460,0,2566,1674,2698,4372
ST4.03ch02	186298	.	T	C	105.76	PASS	AC=3;AF=0.107;AN=28;BaseQRankSum=-0.777;DP=33;Dels=0.00;ExcessHet=0.2482;FS=16.406;HaplotypeScore=0.6294;InbreedingCoeff=0.1379;MLEAC=3;MLEAF=0.107;MQ=55.27;MQ0=0;MQRankSum=-4.222;POSITIVE_TRAIN_SITE;QD=10.58;ReadPosRankSum=4.180;SOR=0.001;VQSLOD=1.91;culprit=ReadPosRankSum;SNPEFF_EFFECT=INTERGENIC;SNPEFF_IMPACT=MODIFIER;SNPEFF_FUNCTIONAL_CLASS=NONE;set=variant11	GT:AD:DP:GQ:PL	0/0:10,0:10:99:1460,0,2566,1674,2698,4372	0/1:11,3:14:99:1460,0,2566,1674,2698,4372	0/0:2,0:2:99:1460,0,2566,1674,2698,4372	0/0:2,0:2:99:1460,0,2566,1674,2698,4372
ST4.03ch02	186310	.	T	C	61.81	PASS	AC=3;AF=0.107;AN=28;BaseQRankSum=0.411;DP=29;Dels=0.00;ExcessHet=0.2482;FS=0.000;HaplotypeScore=0.0000;InbreedingCoeff=0.1079;MLEAC=3;MLEAF=0.107;MQ=57.35;MQ0=0;MQRankSum=-3.194;POSITIVE_TRAIN_SITE;QD=20.60;ReadPosRankSum=3.131;SOR=0.036;VQSLOD=2.75;culprit=ReadPosRankSum;SNPEFF_EFFECT=INTERGENIC;SNPEFF_IMPACT=MODIFIER;SNPEFF_FUNCTIONAL_CLASS=NONE;set=variant11	GT:AD:DP:GQ:PL	0/0:10,0:10:99:1460,0,2566,1674,2698,4372	0/1:11,3:14:99:1460,0,2566,1674,2698,4372	0/0:2,0:2:99:1460,0,2566,1674,2698,4372	0/0:2,0:2:99:1460,0,2566,1674,2698,4372
ST4.03ch02	186311	.	A	T	101.88	PASS	AC=3;AF=0.107;AN=28;BaseQRankSum=0.411;DP=29;Dels=0.00;ExcessHet=0.2482;FS=0.000;HaplotypeScore=0.0000;InbreedingCoeff=0.1324;MLEAC=3;MLEAF=0.107;MQ=57.35;MQ0=0;MQRankSum=-3.194;POSITIVE_TRAIN_SITE;QD=33.96;ReadPosRankSum=3.131;SOR=0.036;VQSLOD=2.75;culprit=ReadPosRankSum;SNPEFF_EFFECT=INTERGENIC;SNPEFF_IMPACT=MODIFIER;SNPEFF_FUNCTIONAL_CLASS=NONE;set=variant11	GT:AD:DP:GQ:PL	0/0:10,0:10:99:1460,0,2566,1674,2698,4372	0/1:11,3:14:99:1460,0,2566,1674,2698,4372	0/0:2,0:2:99:1460,0,2566,1674,2698,4372	0/0:2,0:2:99:1460,0,2566,1674,2698,4372
ST4.03ch02	187146	.	T	C	127.9	PASS	AC=7;AF=0.583;AN=12;BaseQRankSum=-1.408;DP=24;Dels=0.00;ExcessHet=0.3421;FS=0.000;HaplotypeScore=0.6107;MLEAC=7;MLEAF=0.583;MQ=24.15;MQ0=1;MQRankSum=-0.143;POSITIVE_TRAIN_SITE;QD=31.98;ReadPosRankSum=0.825;SOR=0.141;VQSLOD=3.99;culprit=ReadPosRankSum;SNPEFF_EFFECT=INTERGENIC;SNPEFF_IMPACT=MODIFIER;SNPEFF_FUNCTIONAL_CLASS=NONE;set=variant11	GT:AD:DP:GQ:PL	0/1:3,5:8:99:1460,0,2566,1674,2698,4372	0/0:2,0:2:99:1460,0,2566,1674,2698,4372	./.	1/1:0,2:2:99:1460,0,2566,1674,2698,4372
ST4.03ch02	187169	.	C	A	177.14	PASS	AC=8;AF=0.667;AN=12;BaseQRankSum=0.573;DP=23;Dels=0.00;ExcessHet=0.0663;FS=0.000;HaplotypeScore=0.6648;MLEAC=6;MLEAF=0.500;MQ=24.60;MQ0=1;MQRankSum=-0.573;POSITIVE_TRAIN_SITE;QD=32.38;ReadPosRankSum=-1.422;SOR=0.175;VQSLOD=3.81;culprit=ReadPosRankSum;SNPEFF_EFFECT=INTERGENIC;SNPEFF_IMPACT=MODIFIER;SNPEFF_FUNCTIONAL_CLASS=NONE;set=variant11	GT:AD:DP:GQ:PL	0/1:2,6:8:99:1460,0,2566,1674,2698,4372	0/0:2,0:2:99:1460,0,2566,1674,2698,4372	./.	1/1:0,2:2:99:1460,0,2566,1674,2698,4372
ST4.03ch02	187181	.	A	T	221.43	PASS	AC=10;AF=0.833;AN=12;BaseQRankSum=-0.696;DP=22;Dels=0.00;ExcessHet=0.2020;FS=0.000;HaplotypeScore=0.4995;MLEAC=11;MLEAF=0.917;MQ=25.15;MQ0=1;MQRankSum=-1.741;POSITIVE_TRAIN_SITE;QD=31.63;ReadPosRankSum=-1.044;SOR=4.712;VQSLOD=3.87;culprit=ReadPosRankSum;SNPEFF_EFFECT=INTERGENIC;SNPEFF_IMPACT=MODIFIER;SNPEFF_FUNCTIONAL_CLASS=NONE;set=variant11	GT:AD:DP:GQ:PL	0/1:2,6:8:99:1460,0,2566,1674,2698,4372	1/1:0,2:2:99:1460,0,2566,1674,2698,4372	./.	1/1:0,2:2:99:1460,0,2566,1674,2698,4372
ST4.03ch02	187192	.	T	G	127.9	PASS	AC=7;AF=0.583;AN=12;BaseQRankSum=0.633;DP=22;Dels=0.00;ExcessHet=0.3421;FS=0.000;HaplotypeScore=0.1666;MLEAC=7;MLEAF=0.583;MQ=25.15;MQ0=1;MQRankSum=-0.741;POSITIVE_TRAIN_SITE;QD=25.53;ReadPosRankSum=0.741;SOR=0.175;VQSLOD=4.03;culprit=ReadPosRankSum;SNPEFF_EFFECT=INTERGENIC;SNPEFF_IMPACT=MODIFIER;SNPEFF_FUNCTIONAL_CLASS=NONE;set=variant11	GT:AD:DP:GQ:PL	0/1:3,5:8:99:1460,0,2566,1674,2698,4372	0/0:2,0:2:99:1460,0,2566,1674,2698,4372	./.	1/1:0,2:2:99:1460,0,2566,1674,2698,4372
ST4.03ch02	187199	.	G	A	87.66	PASS	AC=5;AF=0.500;AN=10;BaseQRankSum=1.159;DP=21;Dels=0.00;ExcessHet=0.5505;FS=0.000;HaplotypeScore=0.2000;MLEAC=6;MLEAF=0.600;MQ=23.21;MQ0=1;MQRankSum=-1.159;QD=29.22;ReadPosRankSum=0.729;SOR=0.132;VQSLOD=2.84;culprit=ReadPosRankSum;SNPEFF_EFFECT=INTERGENIC;SNPEFF_IMPACT=MODIFIER;SNPEFF_FUNCTIONAL_CLASS=NONE;set=variant11	GT:AD:DP:GQ:PL	0/1:3,3:6:99:1460,0,2566,1674,2698,4372	0/0:2,0:2:99:1460,0,2566,1674,2698,4372	./.	1/1:0,2:2:99:1460,0,2566,1674,2698,4372
ST4.03ch02	187200	.	C	A	87.66	PASS	AC=5;AF=0.500;AN=10;BaseQRankSum=-0.361;DP=21;Dels=0.00;ExcessHet=0.5505;FS=0.000;HaplotypeScore=0.2000;MLEAC=6;MLEAF=0.600;MQ=23.21;MQ0=1;MQRankSum=-1.159;QD=29.22;ReadPosRankSum=0.876;SOR=0.132;VQSLOD=2.82;culprit=ReadPosRankSum;SNPEFF_EFFECT=INTERGENIC;SNPEFF_IMPACT=MODIFIER;SNPEFF_FUNCTIONAL_CLASS=NONE;set=variant11	GT:AD:DP:GQ:PL	0/1:3,3:6:99:1460,0,2566,1674,2698,4372	0/0:2,0:2:99:1460,0,2566,1674,2698,4372	./.	1/1:0,2:2:99:1460,0,2566,1674,2698,4372
ST4.03ch02	187322	.	C	T	103.94	PASS	AC=6;AF=0.273;AN=22;BaseQRankSum=1.069;DP=32;Dels=0.00;ExcessHet=0.2470;FS=0.000;HaplotypeScore=0.8811;InbreedingCoeff=0.0383;MLEAC=6;MLEAF=0.273;MQ=37.72;MQ0=0;MQRankSum=-2.248;POSITIVE_TRAIN_SITE;QD=17.32;ReadPosRankSum=-1.069;SOR=0.065;VQSLOD=3.79;culprit=ReadPosRankSum;SNPEFF_EFFECT=INTERGENIC;SNPEFF_IMPACT=MODIFIER;SNPEFF_FUNCTIONAL_CLASS=NONE;set=variant11	GT:AD:DP:GQ:PL	0/1:9,5:14:99:1460,0,2566,1674,2698,4372	0/0:6,0:6:99:1460,0,2566,1674,2698,4372	./.	0/1:1,1:2:99:1460,0,2566,1674,2698,4372
ST4.03ch02	187411	.	A	G	5725.36	PASS	AC=63;AF=0.984;AN=64;BaseQRankSum=0.985;DP=141;Dels=0.00;ExcessHet=3.0103;FS=0.000;HaplotypeScore=0.2836;InbreedingCoeff=-0.0821;MLEAC=63;MLEAF=0.984;MQ=59.68;MQ0=0;MQRankSum=1.003;POSITIVE_TRAIN_SITE;QD=30.55;ReadPosRankSum=0.654;SOR=7.687;VQSLOD=3.83;culprit=MQRankSum;SNPEFF_EFFECT=INTERGENIC;SNPEFF_IMPACT=MODIFIER;SNPEFF_FUNCTIONAL_CLASS=NONE;set=variant11	GT:AD:DP:GQ:PL	0/1:1,35:36:99:1460,0,2566,1674,2698,4372	1/1:0,24:24:99:1460,0,2566,1674,2698,4372	1/1:0,2:2:99:1460,0,2566,1674,2698,4372	1/1:0,2:2:99:1460,0,2566,1674,2698,4372
ST4.03ch02	187926	.	G	A	2619.74	PASS	AC=44;AF=0.957;AN=46;BaseQRankSum=1.671;DP=126;Dels=0.00;ExcessHet=0.0485;FS=0.000;HaplotypeScore=0.2927;InbreedingCoeff=0.1231;MLEAC=45;MLEAF=0.978;MQ=29.84;MQ0=1;MQRankSum=0.213;POSITIVE_TRAIN_SITE;QD=23.39;ReadPosRankSum=-1.732;SOR=8.271;VQSLOD=3.64;culprit=ReadPosRankSum;SNPEFF_EFFECT=INTERGENIC;SNPEFF_IMPACT=MODIFIER;SNPEFF_FUNCTIONAL_CLASS=NONE;set=variant11	GT:AD:DP:GQ:PL	1/1:0,20:20:99:1460,0,2566,1674,2698,4372	0/1:2,20:22:99:1460,0,2566,1674,2698,4372	1/1:0,2:2:99:1460,0,2566,1674,2698,4372	1/1:0,2:2:99:1460,0,2566,1674,2698,4372
ST4.03ch02	187946	.	C	T	2522.76	PASS	AC=44;AF=0.957;AN=46;BaseQRankSum=1.124;DP=126;Dels=0.00;ExcessHet=0.0485;FS=0.000;HaplotypeScore=0.2094;InbreedingCoeff=0.1207;MLEAC=45;MLEAF=0.978;MQ=29.84;MQ0=1;MQRankSum=0.213;POSITIVE_TRAIN_SITE;QD=22.52;ReadPosRankSum=-1.732;SOR=8.271;VQSLOD=3.64;culprit=ReadPosRankSum;SNPEFF_EFFECT=INTERGENIC;SNPEFF_IMPACT=MODIFIER;SNPEFF_FUNCTIONAL_CLASS=NONE;set=variant11	GT:AD:DP:GQ:PL	1/1:0,20:20:99:1460,0,2566,1674,2698,4372	0/1:2,20:22:99:1460,0,2566,1674,2698,4372	1/1:0,2:2:99:1460,0,2566,1674,2698,4372	1/1:0,2:2:99:1460,0,2566,1674,2698,4372
ST4.03ch02	188090	.	C	A	127.36	PASS	AC=3;AF=0.500;AN=6;BaseQRankSum=-0.550;DP=13;Dels=0.00;ExcessHet=1.5490;FS=0.000;HaplotypeScore=0.6666;MLEAC=3;MLEAF=0.500;MQ=33.54;MQ0=0;MQRankSum=-0.550;QD=21.23;ReadPosRankSum=-0.550;SOR=3.224;VQSLOD=2.84;culprit=ReadPosRankSum;SNPEFF_EFFECT=INTERGENIC;SNPEFF_IMPACT=MODIFIER;SNPEFF_FUNCTIONAL_CLASS=NONE;set=variant11	GT:AD:DP:GQ:PL	0/0:2,0:2:99:1460,0,2566,1674,2698,4372	1/1:0,2:2:99:1460,0,2566,1674,2698,4372	0/1:1,1:2:99:1460,0,2566,1674,2698,4372	./.
ST4.03ch02	188153	.	C	A	2831.94	PASS	AC=43;AF=0.935;AN=46;BaseQRankSum=2.177;DP=144;Dels=0.00;ExcessHet=0.1472;FS=10.492;HaplotypeScore=0.7940;InbreedingCoeff=0.0890;MLEAC=44;MLEAF=0.957;MQ=30.97;MQ0=0;MQRankSum=0.756;POSITIVE_TRAIN_SITE;QD=22.12;ReadPosRankSum=5.404;SOR=4.902;VQSLOD=1.70;culprit=ReadPosRankSum;SNPEFF_EFFECT=INTERGENIC;SNPEFF_IMPACT=MODIFIER;SNPEFF_FUNCTIONAL_CLASS=NONE;set=variant11	GT:AD:DP:GQ:PL	0/1:2,20:22:99:1460,0,2566,1674,2698,4372	1/1:0,20:20:99:1460,0,2566,1674,2698,4372	0/1:1,1:2:99:1460,0,2566,1674,2698,4372	1/1:0,2:2:99:1460,0,2566,1674,2698,4372
ST4.03ch02	188161	.	G	C	2762.08	PASS	AC=41;AF=0.932;AN=44;BaseQRankSum=1.062;DP=127;Dels=0.00;ExcessHet=0.1542;FS=17.160;HaplotypeScore=0.5870;InbreedingCoeff=0.1044;MLEAC=42;MLEAF=0.955;MQ=31.97;MQ0=0;MQRankSum=-2.957;POSITIVE_TRAIN_SITE;QD=24.88;ReadPosRankSum=2.939;SOR=9.657;VQSLOD=2.92;culprit=ReadPosRankSum;SNPEFF_EFFECT=INTERGENIC;SNPEFF_IMPACT=MODIFIER;SNPEFF_FUNCTIONAL_CLASS=NONE;set=variant11	GT:AD:DP:GQ:PL	0/1:2,20:22:99:1460,0,2566,1674,2698,4372	1/1:0,18:18:99:1460,0,2566,1674,2698,4372	0/1:1,1:2:99:1460,0,2566,1674,2698,4372	1/1:0,2:2:99:1460,0,2566,1674,2698,4372
ST4.03ch02	188165	.	T	C	2802.94	PASS	AC=43;AF=0.935;AN=46;BaseQRankSum=-2.540;DP=127;Dels=0.00;ExcessHet=0.1472;FS=17.160;HaplotypeScore=0.5217;InbreedingCoeff=0.0890;MLEAC=44;MLEAF=0.957;MQ=31.97;MQ0=0;MQRankSum=-2.957;POSITIVE_TRAIN_SITE;QD=25.25;ReadPosRankSum=2.887;SOR=9.657;VQSLOD=2.96;culprit=ReadPosRankSum;SNPEFF_EFFECT=INTERGENIC;SNPEFF_IMPACT=MODIFIER;SNPEFF_FUNCTIONAL_CLASS=NONE;set=variant11	GT:AD:DP:GQ:PL	0/1:2,20:22:99:1460,0,2566,1674,2698,4372	1/1:0,20:20:99:1460,0,2566,1674,2698,4372	0/1:1,1:2:99:1460,0,2566,1674,2698,4372	1/1:0,2:2:99:1460,0,2566,1674,2698,4372
ST4.03ch02	188167	.	G	A	2726.95	PASS	AC=43;AF=0.935;AN=46;BaseQRankSum=0.104;DP=127;Dels=0.00;ExcessHet=0.1472;FS=17.076;HaplotypeScore=0.5217;InbreedingCoeff=0.0881;MLEAC=44;MLEAF=0.957;MQ=31.97;MQ0=0;MQRankSum=-2.957;POSITIVE_TRAIN_SITE;QD=24.57;ReadPosRankSum=0.974;SOR=9.657;VQSLOD=3.71;culprit=MQRankSum;SNPEFF_EFFECT=INTERGENIC;SNPEFF_IMPACT=MODIFIER;SNPEFF_FUNCTIONAL_CLASS=NONE;set=variant11	GT:AD:DP:GQ:PL	0/1:2,20:22:99:1460,0,2566,1674,2698,4372	1/1:0,20:20:99:1460,0,2566,1674,2698,4372	0/1:1,1:2:99:1460,0,2566,1674,2698,4372	1/1:0,2:2:99:1460,0,2566,1674,2698,4372
ST4.03ch02	188172	.	T	C	2791.94	PASS	AC=43;AF=0.935;AN=46;BaseQRankSum=-1.270;DP=127;Dels=0.00;ExcessHet=0.1472;FS=17.160;HaplotypeScore=0.3913;InbreedingCoeff=0.0890;MLEAC=44;MLEAF=0.957;MQ=31.97;MQ0=0;MQRankSum=-2.957;POSITIVE_TRAIN_SITE;QD=25.15;ReadPosRankSum=0.974;SOR=9.657;VQSLOD=3.71;culprit=MQRankSum;SNPEFF_EFFECT=INTERGENIC;SNPEFF_IMPACT=MODIFIER;SNPEFF_FUNCTIONAL_CLASS=NONE;set=variant11	GT:AD:DP:GQ:PL	0/1:2,20:22:99:1460,0,2566,1674,2698,4372	1/1:0,20:20:99:1460,0,2566,1674,2698,4372	0/1:1,1:2:99:1460,0,2566,1674,2698,4372	1/1:0,2:2:99:1460,0,2566,1674,2698,4372
ST4.03ch02	188183	.	C	A	2813.94	PASS	AC=43;AF=0.935;AN=46;BaseQRankSum=-0.226;DP=127;Dels=0.00;ExcessHet=0.1472;FS=17.160;HaplotypeScore=0.0398;InbreedingCoeff=0.0890;MLEAC=44;MLEAF=0.957;MQ=31.97;MQ0=0;MQRankSum=-2.957;POSITIVE_TRAIN_SITE;QD=25.35;ReadPosRankSum=0.974;SOR=9.657;VQSLOD=3.71;culprit=MQRankSum;SNPEFF_EFFECT=INTERGENIC;SNPEFF_IMPACT=MODIFIER;SNPEFF_FUNCTIONAL_CLASS=NONE;set=variant11	GT:AD:DP:GQ:PL	0/1:2,20:22:99:1460,0,2566,1674,2698,4372	1/1:0,20:20:99:1460,0,2566,1674,2698,4372	0/1:1,1:2:99:1460,0,2566,1674,2698,4372	1/1:0,2:2:99:1460,0,2566,1674,2698,4372
ST4.03ch02	188186	.	T	G	2795.94	PASS	AC=43;AF=0.935;AN=46;BaseQRankSum=0.209;DP=127;Dels=0.00;ExcessHet=0.1472;FS=17.160;HaplotypeScore=0.3007;InbreedingCoeff=0.0890;MLEAC=44;MLEAF=0.957;MQ=31.97;MQ0=0;MQRankSum=-2.957;POSITIVE_TRAIN_SITE;QD=25.19;ReadPosRankSum=0.974;SOR=9.657;VQSLOD=3.71;culprit=MQRankSum;SNPEFF_EFFECT=INTERGENIC;SNPEFF_IMPACT=MODIFIER;SNPEFF_FUNCTIONAL_CLASS=NONE;set=variant11	GT:AD:DP:GQ:PL	0/1:2,20:22:99:1460,0,2566,1674,2698,4372	1/1:0,20:20:99:1460,0,2566,1674,2698,4372	0/1:1,1:2:99:1460,0,2566,1674,2698,4372	1/1:0,2:2:99:1460,0,2566,1674,2698,4372
ST4.03ch02	188292	.	G	A	147.34	PASS	AC=8;AF=0.800;AN=10;BaseQRankSum=0.067;DP=11;Dels=0.00;ExcessHet=0.2482;FS=0.000;HaplotypeScore=0.0000;MLEAC=8;MLEAF=0.800;MQ=54.10;MQ0=0;MQRankSum=-1.666;POSITIVE_TRAIN_SITE;QD=24.56;ReadPosRankSum=1.179;SOR=0.941;VQSLOD=3.91;culprit=ReadPosRankSum;SNPEFF_EFFECT=INTERGENIC;SNPEFF_IMPACT=MODIFIER;SNPEFF_FUNCTIONAL_CLASS=NONE;set=variant11	GT:AD:DP:GQ:PL	0/1:2,2:4:99:1460,0,2566,1674,2698,4372	1/1:0,2:2:99:1460,0,2566,1674,2698,4372	1/1:0,2:2:99:1460,0,2566,1674,2698,4372	1/1:0,2:2:99:1460,0,2566,1674,2698,4372
ST4.03ch02	189439	.	G	A	35.37	PASS	AC=4;AF=0.400;AN=10;BaseQRankSum=-0.358;DP=8;Dels=0.00;ExcessHet=0.1047;FS=0.000;HaplotypeScore=0.1999;MLEAC=4;MLEAF=0.400;MQ=22.00;MQ0=1;MQRankSum=1.231;QD=17.68;ReadPosRankSum=1.231;SOR=0.223;VQSLOD=2.47;culprit=ReadPosRankSum;SNPEFF_EFFECT=INTERGENIC;SNPEFF_IMPACT=MODIFIER;SNPEFF_FUNCTIONAL_CLASS=NONE;set=variant11	GT:AD:DP:GQ:PL	0/0:4,0:4:99:1460,0,2566,1674,2698,4372	0/1:2,4:6:99:1460,0,2566,1674,2698,4372	./.	./.
ST4.03ch02	189463	.	A	C	35.37	PASS	AC=4;AF=0.400;AN=10;BaseQRankSum=1.231;DP=8;Dels=0.00;ExcessHet=0.1047;FS=0.000;HaplotypeScore=1.3467;MLEAC=4;MLEAF=0.400;MQ=22.00;MQ0=1;MQRankSum=1.231;QD=17.68;ReadPosRankSum=-1.231;SOR=0.223;VQSLOD=2.44;culprit=ReadPosRankSum;SNPEFF_EFFECT=INTERGENIC;SNPEFF_IMPACT=MODIFIER;SNPEFF_FUNCTIONAL_CLASS=NONE;set=variant11	GT:AD:DP:GQ:PL	0/0:4,0:4:99:1460,0,2566,1674,2698,4372	0/1:2,4:6:99:1460,0,2566,1674,2698,4372	./.	./.
ST4.03ch02	189469	.	A	T	35.37	PASS	AC=4;AF=0.400;AN=10;BaseQRankSum=-1.231;DP=8;Dels=0.00;ExcessHet=0.1047;FS=0.000;HaplotypeScore=0.9697;MLEAC=4;MLEAF=0.400;MQ=22.00;MQ0=1;MQRankSum=1.231;QD=17.68;ReadPosRankSum=-1.231;SOR=0.223;VQSLOD=2.44;culprit=ReadPosRankSum;SNPEFF_EFFECT=INTERGENIC;SNPEFF_IMPACT=MODIFIER;SNPEFF_FUNCTIONAL_CLASS=NONE;set=variant11	GT:AD:DP:GQ:PL	0/0:4,0:4:99:1460,0,2566,1674,2698,4372	0/1:2,4:6:99:1460,0,2566,1674,2698,4372	./.	./.
ST4.03ch02	190474	.	T	C	34.49	PASS	AC=3;AF=0.300;AN=10;BaseQRankSum=-0.572;DP=8;Dels=0.00;ExcessHet=0.7918;FS=0.000;HaplotypeScore=0.0000;MLEAC=3;MLEAF=0.300;MQ=28.39;MQ0=0;MQRankSum=1.067;POSITIVE_TRAIN_SITE;QD=11.50;ReadPosRankSum=1.067;SOR=0.169;VQSLOD=3.74;culprit=MQRankSum;SNPEFF_EFFECT=INTERGENIC;SNPEFF_IMPACT=MODIFIER;SNPEFF_FUNCTIONAL_CLASS=NONE;set=variant11	GT:AD:DP:GQ:PL	0/1:5,3:8:99:1460,0,2566,1674,2698,4372	0/0:2,0:2:99:1460,0,2566,1674,2698,4372	./.	./.
ST4.03ch02	190506	.	T	A	34.49	PASS	AC=3;AF=0.300;AN=10;BaseQRankSum=1.067;DP=8;Dels=0.00;ExcessHet=0.7918;FS=0.000;HaplotypeScore=0.0000;MLEAC=3;MLEAF=0.300;MQ=28.39;MQ0=0;MQRankSum=1.067;POSITIVE_TRAIN_SITE;QD=11.50;ReadPosRankSum=-1.589;SOR=0.169;VQSLOD=3.55;culprit=ReadPosRankSum;SNPEFF_EFFECT=INTERGENIC;SNPEFF_IMPACT=MODIFIER;SNPEFF_FUNCTIONAL_CLASS=NONE;set=variant11	GT:AD:DP:GQ:PL	0/1:5,3:8:99:1460,0,2566,1674,2698,4372	0/0:2,0:2:99:1460,0,2566,1674,2698,4372	./.	./.
ST4.03ch02	191372	.	C	T	445.18	PASS	AC=10;AF=0.294;AN=34;BaseQRankSum=-1.163;DP=62;Dels=0.00;ExcessHet=0.0125;FS=0.000;HaplotypeScore=0.0000;InbreedingCoeff=0.2113;MLEAC=10;MLEAF=0.294;MQ=60.00;MQ0=0;MQRankSum=-0.007;POSITIVE_TRAIN_SITE;QD=14.84;ReadPosRankSum=-0.701;SOR=0.693;VQSLOD=3.97;culprit=ReadPosRankSum;SNPEFF_EFFECT=INTERGENIC;SNPEFF_IMPACT=MODIFIER;SNPEFF_FUNCTIONAL_CLASS=NONE;set=variant11	GT:AD:DP:GQ:PL	0/0:14,0:14:99:1460,0,2566,1674,2698,4372	0/1:7,9:16:99:1460,0,2566,1674,2698,4372	0/0:2,0:2:99:1460,0,2566,1674,2698,4372	0/1:1,1:2:99:1460,0,2566,1674,2698,4372
ST4.03ch02	191403	.	G	A	759.18	PASS	AC=24;AF=0.706;AN=34;BaseQRankSum=2.204;DP=62;Dels=0.00;ExcessHet=0.0125;FS=0.000;HaplotypeScore=0.0539;InbreedingCoeff=0.2113;MLEAC=24;MLEAF=0.706;MQ=60.00;MQ0=0;MQRankSum=-0.730;POSITIVE_TRAIN_SITE;QD=15.18;ReadPosRankSum=-0.903;SOR=0.693;VQSLOD=3.96;culprit=ReadPosRankSum;SNPEFF_EFFECT=INTERGENIC;SNPEFF_IMPACT=MODIFIER;SNPEFF_FUNCTIONAL_CLASS=NONE;set=variant11	GT:AD:DP:GQ:PL	1/1:0,14:14:99:1460,0,2566,1674,2698,4372	0/1:9,7:16:99:1460,0,2566,1674,2698,4372	1/1:0,2:2:99:1460,0,2566,1674,2698,4372	0/1:1,1:2:99:1460,0,2566,1674,2698,4372
ST4.03ch02	191413	.	A	G	759.18	PASS	AC=24;AF=0.706;AN=34;BaseQRankSum=0.253;DP=62;Dels=0.00;ExcessHet=0.0125;FS=0.000;HaplotypeScore=0.0539;InbreedingCoeff=0.2113;MLEAC=24;MLEAF=0.706;MQ=60.00;MQ0=0;MQRankSum=0.860;POSITIVE_TRAIN_SITE;QD=15.18;ReadPosRankSum=-0.051;SOR=0.693;VQSLOD=3.90;culprit=MQRankSum;SNPEFF_EFFECT=INTERGENIC;SNPEFF_IMPACT=MODIFIER;SNPEFF_FUNCTIONAL_CLASS=NONE;set=variant11	GT:AD:DP:GQ:PL	1/1:0,14:14:99:1460,0,2566,1674,2698,4372	0/1:9,7:16:99:1460,0,2566,1674,2698,4372	1/1:0,2:2:99:1460,0,2566,1674,2698,4372	0/1:1,1:2:99:1460,0,2566,1674,2698,4372
ST4.03ch02	194460	.	A	C	243.69	PASS	AC=8;AF=0.800;AN=10;BaseQRankSum=-0.747;DP=10;Dels=0.00;ExcessHet=0.2482;FS=0.000;HaplotypeScore=0.3915;MLEAC=9;MLEAF=0.900;MQ=46.75;MQ0=2;MQRankSum=0.747;POSITIVE_TRAIN_SITE;QD=31.32;ReadPosRankSum=0.747;SOR=2.833;VQSLOD=3.87;culprit=MQRankSum;SNPEFF_EFFECT=INTERGENIC;SNPEFF_IMPACT=MODIFIER;SNPEFF_FUNCTIONAL_CLASS=NONE;set=variant11	GT:AD:DP:GQ:PL	1/1:0,4:4:99:1460,0,2566,1674,2698,4372	0/1:2,2:4:99:1460,0,2566,1674,2698,4372	1/1:0,2:2:99:1460,0,2566,1674,2698,4372	./.
ST4.03ch02	195044	.	C	A	123.55	PASS	AC=2;AF=0.029;AN=70;BaseQRankSum=0.423;DP=655;Dels=0.00;ExcessHet=0.0316;FS=0.000;HaplotypeScore=0.1892;InbreedingCoeff=0.3899;MLEAC=1;MLEAF=0.014;MQ=17.53;MQ0=277;MQRankSum=3.439;POSITIVE_TRAIN_SITE;QD=6.86;ReadPosRankSum=-0.187;SOR=0.000;VQSLOD=2.96;culprit=MQRankSum;SNPEFF_EFFECT=INTERGENIC;SNPEFF_IMPACT=MODIFIER;SNPEFF_FUNCTIONAL_CLASS=NONE;set=variant11	GT:AD:DP:GQ:PL	0/1:34,2:36:99:1460,0,2566,1674,2698,4372	0/0:32,0:32:99:1460,0,2566,1674,2698,4372	./.	0/0:2,0:2:99:1460,0,2566,1674,2698,4372
ST4.03ch02	195090	.	T	G	9655.34	PASS	AC=66;AF=0.971;AN=68;BaseQRankSum=-1.727;DP=644;Dels=0.00;ExcessHet=0.0325;FS=0.000;HaplotypeScore=0.1661;InbreedingCoeff=0.4292;MLEAC=67;MLEAF=0.985;MQ=17.37;MQ0=271;MQRankSum=-3.443;POSITIVE_TRAIN_SITE;QD=16.45;ReadPosRankSum=0.175;SOR=8.608;VQSLOD=3.65;culprit=MQRankSum;SNPEFF_EFFECT=INTERGENIC;SNPEFF_IMPACT=MODIFIER;SNPEFF_FUNCTIONAL_CLASS=NONE;set=variant11	GT:AD:DP:GQ:PL	0/1:2,34:36:99:1460,0,2566,1674,2698,4372	1/1:0,30:30:99:1460,0,2566,1674,2698,4372	./.	1/1:0,2:2:99:1460,0,2566,1674,2698,4372
ST4.03ch02	195102	.	G	T	9171.33	PASS	AC=58;AF=0.967;AN=60;BaseQRankSum=0.437;DP=626;Dels=0.00;ExcessHet=0.0370;FS=0.000;HaplotypeScore=0.0941;InbreedingCoeff=0.6655;MLEAC=59;MLEAF=0.983;MQ=17.27;MQ0=268;MQRankSum=-3.442;POSITIVE_TRAIN_SITE;QD=17.05;ReadPosRankSum=0.691;SOR=8.520;VQSLOD=3.62;culprit=MQRankSum;SNPEFF_EFFECT=INTERGENIC;SNPEFF_IMPACT=MODIFIER;SNPEFF_FUNCTIONAL_CLASS=NONE;set=variant11	GT:AD:DP:GQ:PL	0/1:2,28:30:99:1460,0,2566,1674,2698,4372	1/1:0,28:28:99:1460,0,2566,1674,2698,4372	./.	1/1:0,2:2:99:1460,0,2566,1674,2698,4372
ST4.03ch02	195179	.	T	A	206.3	PASS	AC=14;AF=0.778;AN=18;BaseQRankSum=0.896;DP=281;Dels=0.00;ExcessHet=0.0256;FS=0.000;HaplotypeScore=0.0000;MLEAC=13;MLEAF=0.722;MQ=7.73;MQ0=268;MQRankSum=-1.246;POSITIVE_TRAIN_SITE;QD=2.37;ReadPosRankSum=1.246;SOR=3.258;VQSLOD=3.92;culprit=ReadPosRankSum;SNPEFF_EFFECT=INTERGENIC;SNPEFF_IMPACT=MODIFIER;SNPEFF_FUNCTIONAL_CLASS=NONE;set=variant11	GT:AD:DP:GQ:PL	0/1:4,6:10:99:1460,0,2566,1674,2698,4372	1/1:0,6:6:99:1460,0,2566,1674,2698,4372	./.	1/1:0,2:2:99:1460,0,2566,1674,2698,4372
ST4.03ch02	195286	.	A	G	9540.49	PASS	AC=64;AF=0.970;AN=66;BaseQRankSum=1.101;DP=373;Dels=0.00;ExcessHet=0.0335;FS=22.504;HaplotypeScore=0.4008;InbreedingCoeff=0.3448;MLEAC=65;MLEAF=0.985;MQ=22.09;MQ0=3;MQRankSum=-0.992;POSITIVE_TRAIN_SITE;QD=26.21;ReadPosRankSum=2.506;SOR=11.800;VQSLOD=3.43;culprit=ReadPosRankSum;SNPEFF_EFFECT=INTERGENIC;SNPEFF_IMPACT=MODIFIER;SNPEFF_FUNCTIONAL_CLASS=NONE;set=variant11	GT:AD:DP:GQ:PL	0/1:2,34:36:99:1460,0,2566,1674,2698,4372	1/1:0,28:28:99:1460,0,2566,1674,2698,4372	./.	1/1:0,2:2:99:1460,0,2566,1674,2698,4372
ST4.03ch02	199114	.	A	G	4469.9	PASS	AC=59;AF=0.983;AN=60;BaseQRankSum=0.503;DP=221;Dels=0.00;ExcessHet=3.0103;FS=0.000;HaplotypeScore=0.1776;InbreedingCoeff=-0.0864;MLEAC=59;MLEAF=0.983;MQ=23.11;MQ0=1;MQRankSum=-1.732;POSITIVE_TRAIN_SITE;QD=24.43;ReadPosRankSum=-1.732;SOR=9.401;VQSLOD=3.64;culprit=ReadPosRankSum;SNPEFF_EFFECT=INTERGENIC;SNPEFF_IMPACT=MODIFIER;SNPEFF_FUNCTIONAL_CLASS=NONE;set=variant11	GT:AD:DP:GQ:PL	1/1:0,36:36:99:1460,0,2566,1674,2698,4372	0/1:1,19:20:99:1460,0,2566,1674,2698,4372	1/1:0,2:2:99:1460,0,2566,1674,2698,4372	1/1:0,2:2:99:1460,0,2566,1674,2698,4372
ST4.03ch02	199126	.	C	G	4439.89	PASS	AC=57;AF=0.983;AN=58;BaseQRankSum=0.133;DP=221;Dels=0.00;ExcessHet=3.0103;FS=0.000;HaplotypeScore=0.1143;InbreedingCoeff=-0.0831;MLEAC=57;MLEAF=0.983;MQ=23.11;MQ0=1;MQRankSum=0.541;POSITIVE_TRAIN_SITE;QD=24.80;ReadPosRankSum=2.851;SOR=7.541;VQSLOD=3.10;culprit=ReadPosRankSum;SNPEFF_EFFECT=INTERGENIC;SNPEFF_IMPACT=MODIFIER;SNPEFF_FUNCTIONAL_CLASS=NONE;set=variant11	GT:AD:DP:GQ:PL	1/1:0,36:36:99:1460,0,2566,1674,2698,4372	0/1:1,17:18:99:1460,0,2566,1674,2698,4372	1/1:0,2:2:99:1460,0,2566,1674,2698,4372	1/1:0,2:2:99:1460,0,2566,1674,2698,4372
ST4.03ch02	203724	.	C	T	39.11	PASS	AC=3;AF=0.136;AN=22;BaseQRankSum=0.934;DP=19;Dels=0.00;ExcessHet=0.3218;FS=0.000;HaplotypeScore=0.4519;InbreedingCoeff=-0.0300;MLEAC=3;MLEAF=0.136;MQ=36.05;MQ0=1;MQRankSum=-0.778;POSITIVE_TRAIN_SITE;QD=9.78;ReadPosRankSum=0.156;SOR=0.169;VQSLOD=4.08;culprit=MQRankSum;SNPEFF_EFFECT=UPSTREAM;SNPEFF_IMPACT=MODIFIER;SNPEFF_FUNCTIONAL_CLASS=NONE;SNPEFF_CODON_CHANGE=564;SNPEFF_GENE_NAME=PGSC0003DMG400003377;SNPEFF_TRANSCRIPT_ID=PGSC0003DMT400008704;set=variant11	GT:AD:DP:GQ:PL	0/0:10,0:10:99:1460,0,2566,1674,2698,4372	0/1:8,2:10:99:1460,0,2566,1674,2698,4372	0/1:1,1:2:99:1460,0,2566,1674,2698,4372	./.
ST4.03ch02	203765	.	A	T	38.54	PASS	AC=3;AF=0.125;AN=24;BaseQRankSum=0.505;DP=19;Dels=0.00;ExcessHet=0.2929;FS=0.000;HaplotypeScore=0.3295;InbreedingCoeff=-0.0370;MLEAC=3;MLEAF=0.125;MQ=36.05;MQ0=1;MQRankSum=-0.650;POSITIVE_TRAIN_SITE;QD=9.63;ReadPosRankSum=1.083;SOR=0.169;VQSLOD=3.97;culprit=ReadPosRankSum;SNPEFF_EFFECT=UPSTREAM;SNPEFF_IMPACT=MODIFIER;SNPEFF_FUNCTIONAL_CLASS=NONE;SNPEFF_CODON_CHANGE=523;SNPEFF_GENE_NAME=PGSC0003DMG400003377;SNPEFF_TRANSCRIPT_ID=PGSC0003DMT400008704;set=variant11	GT:AD:DP:GQ:PL	0/0:10,0:10:99:1460,0,2566,1674,2698,4372	0/1:10,2:12:99:1460,0,2566,1674,2698,4372	0/1:1,1:2:99:1460,0,2566,1674,2698,4372	./.
ST4.03ch02	203827	.	A	G	119.87	PASS	AC=10;AF=0.833;AN=12;BaseQRankSum=-0.742;DP=12;Dels=0.00;ExcessHet=0.2020;FS=0.000;HaplotypeScore=1.2850;MLEAC=10;MLEAF=0.833;MQ=29.16;MQ0=1;MQRankSum=-0.742;POSITIVE_TRAIN_SITE;QD=27.20;ReadPosRankSum=0.742;SOR=2.494;VQSLOD=4.03;culprit=ReadPosRankSum;SNPEFF_EFFECT=UPSTREAM;SNPEFF_IMPACT=MODIFIER;SNPEFF_FUNCTIONAL_CLASS=NONE;SNPEFF_CODON_CHANGE=461;SNPEFF_GENE_NAME=PGSC0003DMG400003377;SNPEFF_TRANSCRIPT_ID=PGSC0003DMT400008704;set=variant11	GT:AD:DP:GQ:PL	0/1:2,6:8:99:1460,0,2566,1674,2698,4372	1/1:0,4:4:99:1460,0,2566,1674,2698,4372	./.	./.
ST4.03ch02	203836	.	A	C	30.38	PASS	AC=4;AF=0.400;AN=10;BaseQRankSum=0.406;DP=11;Dels=0.00;ExcessHet=0.1047;FS=0.000;HaplotypeScore=2.7016;MLEAC=4;MLEAF=0.400;MQ=30.31;MQ0=1;MQRankSum=-0.988;POSITIVE_TRAIN_SITE;QD=15.19;ReadPosRankSum=-0.406;SOR=0.223;VQSLOD=4.05;culprit=ReadPosRankSum;SNPEFF_EFFECT=UPSTREAM;SNPEFF_IMPACT=MODIFIER;SNPEFF_FUNCTIONAL_CLASS=NONE;SNPEFF_CODON_CHANGE=452;SNPEFF_GENE_NAME=PGSC0003DMG400003377;SNPEFF_TRANSCRIPT_ID=PGSC0003DMT400008704;set=variant11	GT:AD:DP:GQ:PL	0/1:2,4:6:99:1460,0,2566,1674,2698,4372	0/0:4,0:4:99:1460,0,2566,1674,2698,4372	./.	./.
ST4.03ch02	203838	.	C	T	36.91	PASS	AC=4;AF=0.333;AN=12;BaseQRankSum=1.380;DP=11;Dels=0.00;ExcessHet=0.0663;FS=0.000;HaplotypeScore=1.9426;MLEAC=4;MLEAF=0.333;MQ=30.31;MQ0=1;MQRankSum=-0.720;POSITIVE_TRAIN_SITE;QD=18.45;ReadPosRankSum=-1.380;SOR=0.527;VQSLOD=3.83;culprit=ReadPosRankSum;SNPEFF_EFFECT=UPSTREAM;SNPEFF_IMPACT=MODIFIER;SNPEFF_FUNCTIONAL_CLASS=NONE;SNPEFF_CODON_CHANGE=450;SNPEFF_GENE_NAME=PGSC0003DMG400003377;SNPEFF_TRANSCRIPT_ID=PGSC0003DMT400008704;set=variant11	GT:AD:DP:GQ:PL	0/1:2,4:6:99:1460,0,2566,1674,2698,4372	0/0:4,0:4:99:1460,0,2566,1674,2698,4372	0/0:2,0:2:99:1460,0,2566,1674,2698,4372	./.
ST4.03ch02	203843	.	A	C	59.69	PASS	AC=6;AF=0.500;AN=12;BaseQRankSum=0.937;DP=11;Dels=0.00;ExcessHet=0.0473;FS=0.000;HaplotypeScore=2.6372;MLEAC=6;MLEAF=0.500;MQ=30.31;MQ0=1;MQRankSum=-0.937;POSITIVE_TRAIN_SITE;QD=29.84;ReadPosRankSum=0.550;SOR=0.527;VQSLOD=4.06;culprit=ReadPosRankSum;SNPEFF_EFFECT=UPSTREAM;SNPEFF_IMPACT=MODIFIER;SNPEFF_FUNCTIONAL_CLASS=NONE;SNPEFF_CODON_CHANGE=445;SNPEFF_GENE_NAME=PGSC0003DMG400003377;SNPEFF_TRANSCRIPT_ID=PGSC0003DMT400008704;set=variant11	GT:AD:DP:GQ:PL	0/1:2,6:8:99:1460,0,2566,1674,2698,4372	0/0:4,0:4:99:1460,0,2566,1674,2698,4372	./.	./.
ST4.03ch02	203850	.	A	G	65.68	PASS	AC=6;AF=0.500;AN=12;BaseQRankSum=1.300;DP=11;Dels=0.00;ExcessHet=0.0473;FS=0.000;HaplotypeScore=0.7728;MLEAC=6;MLEAF=0.500;MQ=30.31;MQ0=1;MQRankSum=-0.937;POSITIVE_TRAIN_SITE;QD=32.84;ReadPosRankSum=-0.550;SOR=0.693;VQSLOD=4.03;culprit=ReadPosRankSum;SNPEFF_EFFECT=UPSTREAM;SNPEFF_IMPACT=MODIFIER;SNPEFF_FUNCTIONAL_CLASS=NONE;SNPEFF_CODON_CHANGE=438;SNPEFF_GENE_NAME=PGSC0003DMG400003377;SNPEFF_TRANSCRIPT_ID=PGSC0003DMT400008704;set=variant11	GT:AD:DP:GQ:PL	0/1:2,6:8:99:1460,0,2566,1674,2698,4372	0/0:4,0:4:99:1460,0,2566,1674,2698,4372	./.	./.
ST4.03ch02	203861	.	G	A	86.35	PASS	AC=8;AF=0.800;AN=10;BaseQRankSum=-0.736;DP=11;Dels=0.00;ExcessHet=0.2482;FS=0.000;HaplotypeScore=0.7792;MLEAC=8;MLEAF=0.800;MQ=29.85;MQ0=1;MQRankSum=-0.736;POSITIVE_TRAIN_SITE;QD=30.86;ReadPosRankSum=-0.736;SOR=2.303;VQSLOD=4.00;culprit=ReadPosRankSum;SNPEFF_EFFECT=UPSTREAM;SNPEFF_IMPACT=MODIFIER;SNPEFF_FUNCTIONAL_CLASS=NONE;SNPEFF_CODON_CHANGE=427;SNPEFF_GENE_NAME=PGSC0003DMG400003377;SNPEFF_TRANSCRIPT_ID=PGSC0003DMT400008704;set=variant11	GT:AD:DP:GQ:PL	0/1:2,6:8:99:1460,0,2566,1674,2698,4372	1/1:0,2:2:99:1460,0,2566,1674,2698,4372	./.	./.
ST4.03ch02	203862	.	T	G	88.35	PASS	AC=8;AF=0.800;AN=10;BaseQRankSum=-0.731;DP=11;Dels=0.00;ExcessHet=0.2482;FS=0.000;HaplotypeScore=0.5977;MLEAC=8;MLEAF=0.800;MQ=29.85;MQ0=1;MQRankSum=-0.731;POSITIVE_TRAIN_SITE;QD=22.09;ReadPosRankSum=0.731;SOR=1.085;VQSLOD=4.03;culprit=ReadPosRankSum;SNPEFF_EFFECT=UPSTREAM;SNPEFF_IMPACT=MODIFIER;SNPEFF_FUNCTIONAL_CLASS=NONE;SNPEFF_CODON_CHANGE=426;SNPEFF_GENE_NAME=PGSC0003DMG400003377;SNPEFF_TRANSCRIPT_ID=PGSC0003DMT400008704;set=variant11	GT:AD:DP:GQ:PL	0/1:2,4:6:99:1460,0,2566,1674,2698,4372	1/1:0,4:4:99:1460,0,2566,1674,2698,4372	./.	./.
ST4.03ch02	204692	.	C	T	37.14	PASS	AC=2;AF=0.042;AN=48;BaseQRankSum=0.593;DP=99;Dels=0.00;ExcessHet=0.0464;FS=0.000;HaplotypeScore=1.3848;InbreedingCoeff=0.1142;MLEAC=1;MLEAF=0.021;MQ=30.12;MQ0=7;MQRankSum=-3.442;POSITIVE_TRAIN_SITE;QD=18.57;ReadPosRankSum=4.866;SOR=0.021;VQSLOD=1.78;culprit=ReadPosRankSum;SNPEFF_EFFECT=INTRON;SNPEFF_IMPACT=MODIFIER;SNPEFF_FUNCTIONAL_CLASS=NONE;SNPEFF_GENE_NAME=PGSC0003DMG400003377;SNPEFF_TRANSCRIPT_ID=PGSC0003DMT400008704;SNPEFF_EXON_ID=1;set=variant11	GT:AD:DP:GQ:PL	0/0:16,0:16:99:1460,0,2566,1674,2698,4372	0/1:26,2:28:99:1460,0,2566,1674,2698,4372	0/0:2,0:2:99:1460,0,2566,1674,2698,4372	0/0:2,0:2:99:1460,0,2566,1674,2698,4372
ST4.03ch02	204696	.	C	T	37.14	PASS	AC=2;AF=0.042;AN=48;BaseQRankSum=1.259;DP=99;Dels=0.00;ExcessHet=0.0464;FS=0.000;HaplotypeScore=1.1768;InbreedingCoeff=0.1142;MLEAC=1;MLEAF=0.021;MQ=30.12;MQ0=7;MQRankSum=-6.513;POSITIVE_TRAIN_SITE;QD=18.57;ReadPosRankSum=0.991;SOR=0.217;VQSLOD=2.17;culprit=MQRankSum;SNPEFF_EFFECT=INTRON;SNPEFF_IMPACT=MODIFIER;SNPEFF_FUNCTIONAL_CLASS=NONE;SNPEFF_GENE_NAME=PGSC0003DMG400003377;SNPEFF_TRANSCRIPT_ID=PGSC0003DMT400008704;SNPEFF_EXON_ID=1;set=variant11	GT:AD:DP:GQ:PL	0/0:16,0:16:99:1460,0,2566,1674,2698,4372	0/1:26,2:28:99:1460,0,2566,1674,2698,4372	0/0:2,0:2:99:1460,0,2566,1674,2698,4372	0/0:2,0:2:99:1460,0,2566,1674,2698,4372
ST4.03ch02	204768	.	C	T	180.19	PASS	AC=4;AF=0.667;AN=6;BaseQRankSum=0.736;DP=6;Dels=0.00;ExcessHet=0.4576;FS=0.000;HaplotypeScore=0.0000;MLEAC=5;MLEAF=0.833;MQ=55.72;MQ0=0;MQRankSum=0.736;POSITIVE_TRAIN_SITE;QD=29.37;ReadPosRankSum=0.736;SOR=3.590;VQSLOD=3.88;culprit=MQRankSum;SNPEFF_EFFECT=INTRON;SNPEFF_IMPACT=MODIFIER;SNPEFF_FUNCTIONAL_CLASS=NONE;SNPEFF_GENE_NAME=PGSC0003DMG400003377;SNPEFF_TRANSCRIPT_ID=PGSC0003DMT400008704;SNPEFF_EXON_ID=1;set=variant11	GT:AD:DP:GQ:PL	1/1:0,2:2:99:1460,0,2566,1674,2698,4372	0/1:2,2:4:99:1460,0,2566,1674,2698,4372	./.	./.
ST4.03ch02	207270	.	A	T	53.16	PASS	AC=4;AF=0.500;AN=8;BaseQRankSum=1.026;DP=4;Dels=0.00;ExcessHet=0.1902;FS=0.000;HaplotypeScore=0.2290;MLEAC=4;MLEAF=0.500;MQ=54.08;MQ0=0;MQRankSum=0.000;POSITIVE_TRAIN_SITE;QD=26.58;ReadPosRankSum=1.026;SOR=0.693;VQSLOD=3.94;culprit=ReadPosRankSum;SNPEFF_EFFECT=DOWNSTREAM;SNPEFF_IMPACT=MODIFIER;SNPEFF_FUNCTIONAL_CLASS=NONE;SNPEFF_CODON_CHANGE=1666;SNPEFF_GENE_NAME=PGSC0003DMG400003377;SNPEFF_TRANSCRIPT_ID=PGSC0003DMT400008704;set=variant11	GT:AD:DP:GQ:PL	0/0:2,0:2:99:1460,0,2566,1674,2698,4372	0/1:2,4:6:99:1460,0,2566,1674,2698,4372	./.	./.
ST4.03ch02	207281	.	A	G	51.16	PASS	AC=4;AF=0.500;AN=8;BaseQRankSum=1.026;DP=4;Dels=0.00;ExcessHet=0.1902;FS=0.000;HaplotypeScore=0.0000;MLEAC=4;MLEAF=0.500;MQ=54.08;MQ0=0;MQRankSum=0.000;POSITIVE_TRAIN_SITE;QD=25.58;ReadPosRankSum=0.000;SOR=0.693;VQSLOD=4.04;culprit=MQRankSum;SNPEFF_EFFECT=DOWNSTREAM;SNPEFF_IMPACT=MODIFIER;SNPEFF_FUNCTIONAL_CLASS=NONE;SNPEFF_CODON_CHANGE=1677;SNPEFF_GENE_NAME=PGSC0003DMG400003377;SNPEFF_TRANSCRIPT_ID=PGSC0003DMT400008704;set=variant11	GT:AD:DP:GQ:PL	0/0:2,0:2:99:1460,0,2566,1674,2698,4372	0/1:2,4:6:99:1460,0,2566,1674,2698,4372	./.	./.
ST4.03ch02	209061	.	T	A	52.58	PASS	AC=4;AF=0.667;AN=6;BaseQRankSum=0.358;DP=36;Dels=0.00;ExcessHet=0.4576;FS=0.000;HaplotypeScore=0.0000;MLEAC=4;MLEAF=0.667;MQ=11.45;MQ0=30;MQRankSum=0.358;POSITIVE_TRAIN_SITE;QD=3.76;ReadPosRankSum=-1.231;SOR=0.307;VQSLOD=3.80;culprit=ReadPosRankSum;SNPEFF_EFFECT=UPSTREAM;SNPEFF_IMPACT=MODIFIER;SNPEFF_FUNCTIONAL_CLASS=NONE;SNPEFF_CODON_CHANGE=2679;SNPEFF_GENE_NAME=PGSC0003DMG400043389;SNPEFF_TRANSCRIPT_ID=PGSC0003DMT400093818;set=variant11	GT:AD:DP:GQ:PL	0/0:2,0:2:99:1460,0,2566,1674,2698,4372	1/1:0,4:4:99:1460,0,2566,1674,2698,4372	./.	./.
ST4.03ch02	209491	.	G	A	1621.88	PASS	AC=28;AF=0.933;AN=30;BaseQRankSum=0.803;DP=41;Dels=0.00;ExcessHet=0.0755;FS=0.000;HaplotypeScore=0.0000;InbreedingCoeff=0.2177;MLEAC=29;MLEAF=0.967;MQ=43.43;MQ0=0;MQRankSum=1.648;POSITIVE_TRAIN_SITE;QD=30.47;ReadPosRankSum=-1.733;SOR=6.043;VQSLOD=3.34;culprit=ReadPosRankSum;SNPEFF_EFFECT=UPSTREAM;SNPEFF_IMPACT=MODIFIER;SNPEFF_FUNCTIONAL_CLASS=NONE;SNPEFF_CODON_CHANGE=2249;SNPEFF_GENE_NAME=PGSC0003DMG400043389;SNPEFF_TRANSCRIPT_ID=PGSC0003DMT400093818;set=variant11	GT:AD:DP:GQ:PL	1/1:0,8:8:99:1460,0,2566,1674,2698,4372	0/1:2,18:20:99:1460,0,2566,1674,2698,4372	./.	1/1:0,2:2:99:1460,0,2566,1674,2698,4372
ST4.03ch02	209535	.	A	G	1637.88	PASS	AC=28;AF=0.933;AN=30;BaseQRankSum=0.634;DP=41;Dels=0.00;ExcessHet=0.0755;FS=0.000;HaplotypeScore=0.0000;InbreedingCoeff=0.2177;MLEAC=29;MLEAF=0.967;MQ=43.43;MQ0=0;MQRankSum=1.648;POSITIVE_TRAIN_SITE;QD=29.01;ReadPosRankSum=1.648;SOR=6.043;VQSLOD=3.41;culprit=ReadPosRankSum;SNPEFF_EFFECT=UPSTREAM;SNPEFF_IMPACT=MODIFIER;SNPEFF_FUNCTIONAL_CLASS=NONE;SNPEFF_CODON_CHANGE=2205;SNPEFF_GENE_NAME=PGSC0003DMG400043389;SNPEFF_TRANSCRIPT_ID=PGSC0003DMT400093818;set=variant11	GT:AD:DP:GQ:PL	1/1:0,8:8:99:1460,0,2566,1674,2698,4372	0/1:2,18:20:99:1460,0,2566,1674,2698,4372	./.	1/1:0,2:2:99:1460,0,2566,1674,2698,4372
ST4.03ch02	209542	.	A	G	1585.9	PASS	AC=28;AF=0.933;AN=30;BaseQRankSum=-0.211;DP=41;Dels=0.00;ExcessHet=0.0755;FS=0.000;HaplotypeScore=0.0000;InbreedingCoeff=0.2143;MLEAC=29;MLEAF=0.967;MQ=43.43;MQ0=0;MQRankSum=1.648;POSITIVE_TRAIN_SITE;QD=27.05;ReadPosRankSum=1.648;SOR=6.043;VQSLOD=3.41;culprit=ReadPosRankSum;SNPEFF_EFFECT=UPSTREAM;SNPEFF_IMPACT=MODIFIER;SNPEFF_FUNCTIONAL_CLASS=NONE;SNPEFF_CODON_CHANGE=2198;SNPEFF_GENE_NAME=PGSC0003DMG400043389;SNPEFF_TRANSCRIPT_ID=PGSC0003DMT400093818;set=variant11	GT:AD:DP:GQ:PL	1/1:0,8:8:99:1460,0,2566,1674,2698,4372	0/1:2,18:20:99:1460,0,2566,1674,2698,4372	./.	1/1:0,2:2:99:1460,0,2566,1674,2698,4372
ST4.03ch02	209681	.	A	G	105.32	PASS	AC=1;AF=0.012;AN=84;BaseQRankSum=1.412;DP=572;Dels=0.00;ExcessHet=3.0103;FS=0.000;HaplotypeScore=0.7310;InbreedingCoeff=-0.0231;MLEAC=1;MLEAF=0.012;MQ=59.89;MQ0=0;MQRankSum=-0.718;POSITIVE_TRAIN_SITE;QD=17.55;ReadPosRankSum=1.141;SOR=0.000;VQSLOD=3.96;culprit=ReadPosRankSum;SNPEFF_EFFECT=UPSTREAM;SNPEFF_IMPACT=MODIFIER;SNPEFF_FUNCTIONAL_CLASS=NONE;SNPEFF_CODON_CHANGE=2059;SNPEFF_GENE_NAME=PGSC0003DMG400043389;SNPEFF_TRANSCRIPT_ID=PGSC0003DMT400093818;set=variant11	GT:AD:DP:GQ:PL	0/0:40,0:40:99:1460,0,2566,1674,2698,4372	0/1:39,1:40:99:1460,0,2566,1674,2698,4372	0/0:2,0:2:99:1460,0,2566,1674,2698,4372	0/0:2,0:2:99:1460,0,2566,1674,2698,4372
ST4.03ch02	212307	.	G	A	1688.91	PASS	AC=36;AF=0.857;AN=42;BaseQRankSum=-0.036;DP=91;Dels=0.00;ExcessHet=0.0610;FS=0.000;HaplotypeScore=0.0472;InbreedingCoeff=0.1195;MLEAC=36;MLEAF=0.857;MQ=46.24;MQ0=26;MQRankSum=3.006;POSITIVE_TRAIN_SITE;QD=29.63;ReadPosRankSum=0.632;SOR=1.758;VQSLOD=3.13;culprit=MQRankSum;SNPEFF_EFFECT=NON_SYNONYMOUS_CODING;SNPEFF_IMPACT=MODERATE;SNPEFF_FUNCTIONAL_CLASS=MISSENSE;SNPEFF_CODON_CHANGE=Gtt/Att;SNPEFF_AMINO_ACID_CHANGE=V190I;SNPEFF_GENE_NAME=PGSC0003DMG400043389;SNPEFF_TRANSCRIPT_ID=PGSC0003DMT400093818;SNPEFF_EXON_ID=1;set=variant11	GT:AD:DP:GQ:PL	1/1:0,16:16:99:1460,0,2566,1674,2698,4372	0/1:5,17:22:99:1460,0,2566,1674,2698,4372	1/1:0,2:2:99:1460,0,2566,1674,2698,4372	0/1:1,1:2:99:1460,0,2566,1674,2698,4372
ST4.03ch02	212326	.	G	A	1703.91	PASS	AC=36;AF=0.857;AN=42;BaseQRankSum=0.917;DP=91;Dels=0.00;ExcessHet=0.0610;FS=0.000;HaplotypeScore=0.0000;InbreedingCoeff=0.1198;MLEAC=36;MLEAF=0.857;MQ=46.24;MQ0=26;MQRankSum=3.489;POSITIVE_TRAIN_SITE;QD=29.89;ReadPosRankSum=-0.988;SOR=1.758;VQSLOD=2.83;culprit=ReadPosRankSum;SNPEFF_EFFECT=NON_SYNONYMOUS_CODING;SNPEFF_IMPACT=MODERATE;SNPEFF_FUNCTIONAL_CLASS=MISSENSE;SNPEFF_CODON_CHANGE=cGg/cAg;SNPEFF_AMINO_ACID_CHANGE=R196Q;SNPEFF_GENE_NAME=PGSC0003DMG400043389;SNPEFF_TRANSCRIPT_ID=PGSC0003DMT400093818;SNPEFF_EXON_ID=1;set=variant11	GT:AD:DP:GQ:PL	1/1:0,16:16:99:1460,0,2566,1674,2698,4372	0/1:5,17:22:99:1460,0,2566,1674,2698,4372	1/1:0,2:2:99:1460,0,2566,1674,2698,4372	0/1:1,1:2:99:1460,0,2566,1674,2698,4372
ST4.03ch02	212332	.	C	T	1764.71	PASS	AC=36;AF=0.857;AN=42;BaseQRankSum=-0.104;DP=91;Dels=0.00;ExcessHet=0.0610;FS=0.000;HaplotypeScore=0.0000;InbreedingCoeff=0.1258;MLEAC=36;MLEAF=0.857;MQ=46.24;MQ0=26;MQRankSum=0.085;POSITIVE_TRAIN_SITE;QD=21.52;ReadPosRankSum=-0.066;SOR=3.511;VQSLOD=4.02;culprit=MQRankSum;SNPEFF_EFFECT=NON_SYNONYMOUS_CODING;SNPEFF_IMPACT=MODERATE;SNPEFF_FUNCTIONAL_CLASS=MISSENSE;SNPEFF_CODON_CHANGE=cCa/cTa;SNPEFF_AMINO_ACID_CHANGE=P198L;SNPEFF_GENE_NAME=PGSC0003DMG400043389;SNPEFF_TRANSCRIPT_ID=PGSC0003DMT400093818;SNPEFF_EXON_ID=1;set=variant11	GT:AD:DP:GQ:PL	1/1:0,16:16:99:1460,0,2566,1674,2698,4372	0/1:5,17:22:99:1460,0,2566,1674,2698,4372	1/1:0,2:2:99:1460,0,2566,1674,2698,4372	0/1:1,1:2:99:1460,0,2566,1674,2698,4372
ST4.03ch02	212360	.	A	G	1765.71	PASS	AC=36;AF=0.857;AN=42;BaseQRankSum=0.998;DP=54;Dels=0.00;ExcessHet=0.0610;FS=0.000;HaplotypeScore=0.0436;InbreedingCoeff=0.1258;MLEAC=36;MLEAF=0.857;MQ=60.00;MQ0=0;MQRankSum=-0.766;POSITIVE_TRAIN_SITE;QD=32.45;ReadPosRankSum=-0.046;SOR=3.098;VQSLOD=4.08;culprit=ReadPosRankSum;SNPEFF_EFFECT=NON_SYNONYMOUS_CODING;SNPEFF_IMPACT=MODERATE;SNPEFF_FUNCTIONAL_CLASS=MISSENSE;SNPEFF_CODON_CHANGE=atA/atG;SNPEFF_AMINO_ACID_CHANGE=I207M;SNPEFF_GENE_NAME=PGSC0003DMG400043389;SNPEFF_TRANSCRIPT_ID=PGSC0003DMT400093818;SNPEFF_EXON_ID=1;set=variant11	GT:AD:DP:GQ:PL	1/1:0,16:16:99:1460,0,2566,1674,2698,4372	0/1:5,17:22:99:1460,0,2566,1674,2698,4372	1/1:0,2:2:99:1460,0,2566,1674,2698,4372	0/1:1,1:2:99:1460,0,2566,1674,2698,4372
ST4.03ch02	212364	.	C	A	1780.71	PASS	AC=36;AF=0.857;AN=42;BaseQRankSum=-1.207;DP=54;Dels=0.00;ExcessHet=0.0610;FS=0.000;HaplotypeScore=0.0436;InbreedingCoeff=0.1258;MLEAC=36;MLEAF=0.857;MQ=60.00;MQ0=0;MQRankSum=0.580;POSITIVE_TRAIN_SITE;QD=28.05;ReadPosRankSum=-0.464;SOR=3.098;VQSLOD=3.92;culprit=MQRankSum;SNPEFF_EFFECT=NON_SYNONYMOUS_CODING;SNPEFF_IMPACT=MODERATE;SNPEFF_FUNCTIONAL_CLASS=MISSENSE;SNPEFF_CODON_CHANGE=Cag/Aag;SNPEFF_AMINO_ACID_CHANGE=Q209K;SNPEFF_GENE_NAME=PGSC0003DMG400043389;SNPEFF_TRANSCRIPT_ID=PGSC0003DMT400093818;SNPEFF_EXON_ID=1;set=variant11	GT:AD:DP:GQ:PL	1/1:0,16:16:99:1460,0,2566,1674,2698,4372	0/1:5,17:22:99:1460,0,2566,1674,2698,4372	1/1:0,2:2:99:1460,0,2566,1674,2698,4372	0/1:1,1:2:99:1460,0,2566,1674,2698,4372
ST4.03ch02	212971	.	T	A	369.03	PASS	AC=18;AF=0.900;AN=20;BaseQRankSum=1.423;DP=11;Dels=0.00;ExcessHet=0.1158;FS=0.000;HaplotypeScore=0.0000;InbreedingCoeff=0.0865;MLEAC=18;MLEAF=0.900;MQ=37.57;MQ0=0;MQRankSum=-1.739;POSITIVE_TRAIN_SITE;QD=28.58;ReadPosRankSum=-1.739;SOR=4.798;VQSLOD=3.64;culprit=ReadPosRankSum;SNPEFF_EFFECT=DOWNSTREAM;SNPEFF_IMPACT=MODIFIER;SNPEFF_FUNCTIONAL_CLASS=NONE;SNPEFF_CODON_CHANGE=323;SNPEFF_GENE_NAME=PGSC0003DMG400043389;SNPEFF_TRANSCRIPT_ID=PGSC0003DMT400093818;set=variant11	GT:AD:DP:GQ:PL	1/1:0,8:8:99:1460,0,2566,1674,2698,4372	0/1:2,8:10:99:1460,0,2566,1674,2698,4372	1/1:0,2:2:99:1460,0,2566,1674,2698,4372	./.
ST4.03ch02	213620	.	T	G	137.64	PASS	AC=9;AF=0.500;AN=18;BaseQRankSum=-0.597;DP=22;Dels=0.00;ExcessHet=0.0566;FS=0.000;HaplotypeScore=0.2204;MLEAC=9;MLEAF=0.500;MQ=42.70;MQ0=6;MQRankSum=-3.308;POSITIVE_TRAIN_SITE;QD=30.62;ReadPosRankSum=-1.030;SOR=2.303;VQSLOD=3.53;culprit=ReadPosRankSum;SNPEFF_EFFECT=DOWNSTREAM;SNPEFF_IMPACT=MODIFIER;SNPEFF_FUNCTIONAL_CLASS=NONE;SNPEFF_CODON_CHANGE=972;SNPEFF_GENE_NAME=PGSC0003DMG400043389;SNPEFF_TRANSCRIPT_ID=PGSC0003DMT400093818;set=variant11	GT:AD:DP:GQ:PL	1/1:0,4:4:99:1460,0,2566,1674,2698,4372	0/1:7,3:10:99:1460,0,2566,1674,2698,4372	1/1:0,2:2:99:1460,0,2566,1674,2698,4372	0/0:2,0:2:99:1460,0,2566,1674,2698,4372
ST4.03ch02	213627	.	A	T	115.75	PASS	AC=8;AF=0.444;AN=18;BaseQRankSum=0.791;DP=23;Dels=0.00;ExcessHet=0.0063;FS=0.000;HaplotypeScore=0.3221;MLEAC=8;MLEAF=0.444;MQ=42.95;MQ0=6;MQRankSum=-3.215;POSITIVE_TRAIN_SITE;QD=28.10;ReadPosRankSum=-1.528;SOR=3.611;VQSLOD=3.40;culprit=ReadPosRankSum;SNPEFF_EFFECT=DOWNSTREAM;SNPEFF_IMPACT=MODIFIER;SNPEFF_FUNCTIONAL_CLASS=NONE;SNPEFF_CODON_CHANGE=979;SNPEFF_GENE_NAME=PGSC0003DMG400043389;SNPEFF_TRANSCRIPT_ID=PGSC0003DMT400093818;set=variant11	GT:AD:DP:GQ:PL	1/1:0,4:4:99:1460,0,2566,1674,2698,4372	0/1:8,2:10:99:1460,0,2566,1674,2698,4372	1/1:0,2:2:99:1460,0,2566,1674,2698,4372	0/0:2,0:2:99:1460,0,2566,1674,2698,4372
ST4.03ch02	213673	.	C	T	115.75	PASS	AC=8;AF=0.444;AN=18;BaseQRankSum=1.135;DP=33;Dels=0.00;ExcessHet=0.0063;FS=0.000;HaplotypeScore=0.5275;MLEAC=8;MLEAF=0.444;MQ=35.92;MQ0=7;MQRankSum=-2.008;POSITIVE_TRAIN_SITE;QD=26.31;ReadPosRankSum=1.397;SOR=3.589;VQSLOD=3.81;culprit=ReadPosRankSum;SNPEFF_EFFECT=DOWNSTREAM;SNPEFF_IMPACT=MODIFIER;SNPEFF_FUNCTIONAL_CLASS=NONE;SNPEFF_CODON_CHANGE=1025;SNPEFF_GENE_NAME=PGSC0003DMG400043389;SNPEFF_TRANSCRIPT_ID=PGSC0003DMT400093818;set=variant11	GT:AD:DP:GQ:PL	1/1:0,4:4:99:1460,0,2566,1674,2698,4372	0/1:8,2:10:99:1460,0,2566,1674,2698,4372	1/1:0,2:2:99:1460,0,2566,1674,2698,4372	0/0:2,0:2:99:1460,0,2566,1674,2698,4372
ST4.03ch02	213692	.	G	A	115.75	PASS	AC=8;AF=0.444;AN=18;BaseQRankSum=0.400;DP=24;Dels=0.00;ExcessHet=0.0063;FS=0.000;HaplotypeScore=0.0000;MLEAC=8;MLEAF=0.444;MQ=31.40;MQ0=4;MQRankSum=-1.067;POSITIVE_TRAIN_SITE;QD=29.63;ReadPosRankSum=-1.200;SOR=3.597;VQSLOD=3.88;culprit=ReadPosRankSum;SNPEFF_EFFECT=DOWNSTREAM;SNPEFF_IMPACT=MODIFIER;SNPEFF_FUNCTIONAL_CLASS=NONE;SNPEFF_CODON_CHANGE=1044;SNPEFF_GENE_NAME=PGSC0003DMG400043389;SNPEFF_TRANSCRIPT_ID=PGSC0003DMT400093818;set=variant11	GT:AD:DP:GQ:PL	1/1:0,4:4:99:1460,0,2566,1674,2698,4372	0/1:8,2:10:99:1460,0,2566,1674,2698,4372	1/1:0,2:2:99:1460,0,2566,1674,2698,4372	0/0:2,0:2:99:1460,0,2566,1674,2698,4372
ST4.03ch02	213700	.	G	T	115.75	PASS	AC=8;AF=0.444;AN=18;BaseQRankSum=0.800;DP=24;Dels=0.00;ExcessHet=0.0063;FS=0.000;HaplotypeScore=0.1111;MLEAC=8;MLEAF=0.444;MQ=31.40;MQ0=4;MQRankSum=-1.067;POSITIVE_TRAIN_SITE;QD=28.04;ReadPosRankSum=-2.667;SOR=3.597;VQSLOD=3.21;culprit=ReadPosRankSum;SNPEFF_EFFECT=DOWNSTREAM;SNPEFF_IMPACT=MODIFIER;SNPEFF_FUNCTIONAL_CLASS=NONE;SNPEFF_CODON_CHANGE=1052;SNPEFF_GENE_NAME=PGSC0003DMG400043389;SNPEFF_TRANSCRIPT_ID=PGSC0003DMT400093818;set=variant11	GT:AD:DP:GQ:PL	1/1:0,4:4:99:1460,0,2566,1674,2698,4372	0/1:8,2:10:99:1460,0,2566,1674,2698,4372	1/1:0,2:2:99:1460,0,2566,1674,2698,4372	0/0:2,0:2:99:1460,0,2566,1674,2698,4372
ST4.03ch02	213707	.	A	G	115.75	PASS	AC=8;AF=0.444;AN=18;BaseQRankSum=-0.387;DP=15;Dels=0.00;ExcessHet=0.0063;FS=0.000;HaplotypeScore=0.1111;MLEAC=8;MLEAF=0.444;MQ=39.60;MQ0=4;MQRankSum=-2.637;POSITIVE_TRAIN_SITE;QD=28.94;ReadPosRankSum=0.143;SOR=0.551;VQSLOD=3.87;culprit=MQRankSum;SNPEFF_EFFECT=DOWNSTREAM;SNPEFF_IMPACT=MODIFIER;SNPEFF_FUNCTIONAL_CLASS=NONE;SNPEFF_CODON_CHANGE=1059;SNPEFF_GENE_NAME=PGSC0003DMG400043389;SNPEFF_TRANSCRIPT_ID=PGSC0003DMT400093818;set=variant11	GT:AD:DP:GQ:PL	1/1:0,4:4:99:1460,0,2566,1674,2698,4372	0/1:8,2:10:99:1460,0,2566,1674,2698,4372	1/1:0,2:2:99:1460,0,2566,1674,2698,4372	0/0:2,0:2:99:1460,0,2566,1674,2698,4372
ST4.03ch02	214001	.	T	C	544.25	PASS	AC=22;AF=0.917;AN=24;BaseQRankSum=0.019;DP=499;Dels=0.00;ExcessHet=0.0955;FS=0.000;HaplotypeScore=0.1518;InbreedingCoeff=0.1262;MLEAC=23;MLEAF=0.958;MQ=10.87;MQ0=0;MQRankSum=-2.344;POSITIVE_TRAIN_SITE;QD=1.80;ReadPosRankSum=-1.140;SOR=10.224;VQSLOD=3.75;culprit=ReadPosRankSum;SNPEFF_EFFECT=DOWNSTREAM;SNPEFF_IMPACT=MODIFIER;SNPEFF_FUNCTIONAL_CLASS=NONE;SNPEFF_CODON_CHANGE=1353;SNPEFF_GENE_NAME=PGSC0003DMG400043389;SNPEFF_TRANSCRIPT_ID=PGSC0003DMT400093818;set=variant11	GT:AD:DP:GQ:PL	1/1:0,8:8:99:1460,0,2566,1674,2698,4372	0/1:2,12:14:99:1460,0,2566,1674,2698,4372	./.	1/1:0,2:2:99:1460,0,2566,1674,2698,4372
ST4.03ch02	214597	.	G	A	44.69	PASS	AC=4;AF=0.286;AN=14;BaseQRankSum=0.000;DP=10;Dels=0.00;ExcessHet=0.0458;FS=0.000;HaplotypeScore=0.1427;MLEAC=3;MLEAF=0.214;MQ=58.05;MQ0=0;MQRankSum=-1.733;POSITIVE_TRAIN_SITE;QD=22.35;ReadPosRankSum=1.733;SOR=2.199;VQSLOD=3.73;culprit=ReadPosRankSum;SNPEFF_EFFECT=DOWNSTREAM;SNPEFF_IMPACT=MODIFIER;SNPEFF_FUNCTIONAL_CLASS=NONE;SNPEFF_CODON_CHANGE=1949;SNPEFF_GENE_NAME=PGSC0003DMG400043389;SNPEFF_TRANSCRIPT_ID=PGSC0003DMT400093818;set=variant11	GT:AD:DP:GQ:PL	0/1:4,2:6:99:1460,0,2566,1674,2698,4372	0/0:6,0:6:99:1460,0,2566,1674,2698,4372	./.	1/1:0,2:2:99:1460,0,2566,1674,2698,4372
ST4.03ch02	215528	.	C	T	43.04	PASS	AC=2;AF=0.036;AN=56;BaseQRankSum=0.761;DP=147;Dels=0.00;ExcessHet=0.0397;FS=0.000;HaplotypeScore=0.1010;InbreedingCoeff=0.1271;MLEAC=1;MLEAF=0.018;MQ=58.66;MQ0=0;MQRankSum=1.998;POSITIVE_TRAIN_SITE;QD=21.52;ReadPosRankSum=1.898;SOR=2.295;VQSLOD=3.20;culprit=ReadPosRankSum;SNPEFF_EFFECT=DOWNSTREAM;SNPEFF_IMPACT=MODIFIER;SNPEFF_FUNCTIONAL_CLASS=NONE;SNPEFF_CODON_CHANGE=2880;SNPEFF_GENE_NAME=PGSC0003DMG400043389;SNPEFF_TRANSCRIPT_ID=PGSC0003DMT400093818;set=variant11	GT:AD:DP:GQ:PL	0/0:28,0:28:99:1460,0,2566,1674,2698,4372	0/1:22,2:24:99:1460,0,2566,1674,2698,4372	0/0:2,0:2:99:1460,0,2566,1674,2698,4372	0/0:2,0:2:99:1460,0,2566,1674,2698,4372
ST4.03ch02	215544	.	A	T	3260.04	PASS	AC=54;AF=0.964;AN=56;BaseQRankSum=-0.945;DP=147;Dels=0.00;ExcessHet=0.0397;FS=0.000;HaplotypeScore=0.0981;InbreedingCoeff=0.1271;MLEAC=55;MLEAF=0.982;MQ=58.66;MQ0=0;MQRankSum=-0.460;POSITIVE_TRAIN_SITE;QD=22.48;ReadPosRankSum=-1.129;SOR=0.179;VQSLOD=3.90;culprit=ReadPosRankSum;SNPEFF_EFFECT=DOWNSTREAM;SNPEFF_IMPACT=MODIFIER;SNPEFF_FUNCTIONAL_CLASS=NONE;SNPEFF_CODON_CHANGE=2896;SNPEFF_GENE_NAME=PGSC0003DMG400043389;SNPEFF_TRANSCRIPT_ID=PGSC0003DMT400093818;set=variant11	GT:AD:DP:GQ:PL	1/1:0,28:28:99:1460,0,2566,1674,2698,4372	0/1:2,22:24:99:1460,0,2566,1674,2698,4372	1/1:0,2:2:99:1460,0,2566,1674,2698,4372	1/1:0,2:2:99:1460,0,2566,1674,2698,4372
ST4.03ch02	215568	.	G	T	43.04	PASS	AC=2;AF=0.036;AN=56;BaseQRankSum=-1.404;DP=147;Dels=0.00;ExcessHet=0.0397;FS=0.000;HaplotypeScore=0.0327;InbreedingCoeff=0.1271;MLEAC=1;MLEAF=0.018;MQ=58.66;MQ0=0;MQRankSum=2.062;POSITIVE_TRAIN_SITE;QD=21.52;ReadPosRankSum=0.610;SOR=1.162;VQSLOD=3.52;culprit=MQRankSum;SNPEFF_EFFECT=DOWNSTREAM;SNPEFF_IMPACT=MODIFIER;SNPEFF_FUNCTIONAL_CLASS=NONE;SNPEFF_CODON_CHANGE=2920;SNPEFF_GENE_NAME=PGSC0003DMG400043389;SNPEFF_TRANSCRIPT_ID=PGSC0003DMT400093818;set=variant11	GT:AD:DP:GQ:PL	0/0:28,0:28:99:1460,0,2566,1674,2698,4372	0/1:22,2:24:99:1460,0,2566,1674,2698,4372	0/0:2,0:2:99:1460,0,2566,1674,2698,4372	0/0:2,0:2:99:1460,0,2566,1674,2698,4372
ST4.03ch02	215576	.	A	G	2796.2	PASS	AC=54;AF=0.964;AN=56;BaseQRankSum=0.300;DP=70;Dels=0.00;ExcessHet=0.0397;FS=0.000;HaplotypeScore=0.0000;InbreedingCoeff=0.1136;MLEAC=55;MLEAF=0.982;MQ=57.88;MQ0=0;MQRankSum=-1.463;QD=23.58;ReadPosRankSum=0.934;SOR=6.273;VQSLOD=2.79;culprit=ReadPosRankSum;SNPEFF_EFFECT=DOWNSTREAM;SNPEFF_IMPACT=MODIFIER;SNPEFF_FUNCTIONAL_CLASS=NONE;SNPEFF_CODON_CHANGE=2928;SNPEFF_GENE_NAME=PGSC0003DMG400043389;SNPEFF_TRANSCRIPT_ID=PGSC0003DMT400093818;set=variant11	GT:AD:DP:GQ:PL	1/1:0,28:28:99:1460,0,2566,1674,2698,4372	0/1:2,22:24:99:1460,0,2566,1674,2698,4372	1/1:0,2:2:99:1460,0,2566,1674,2698,4372	1/1:0,2:2:99:1460,0,2566,1674,2698,4372
ST4.03ch02	216945	.	G	C	3118.68	PASS	AC=42;AF=0.955;AN=44;BaseQRankSum=1.014;DP=79;Dels=0.00;ExcessHet=0.0508;FS=0.000;HaplotypeScore=0.0416;InbreedingCoeff=0.2096;MLEAC=43;MLEAF=0.977;MQ=40.63;MQ0=0;MQRankSum=-2.419;POSITIVE_TRAIN_SITE;QD=29.68;ReadPosRankSum=-1.046;SOR=6.518;VQSLOD=3.76;culprit=ReadPosRankSum;SNPEFF_EFFECT=DOWNSTREAM;SNPEFF_IMPACT=MODIFIER;SNPEFF_FUNCTIONAL_CLASS=NONE;SNPEFF_CODON_CHANGE=4297;SNPEFF_GENE_NAME=PGSC0003DMG400043389;SNPEFF_TRANSCRIPT_ID=PGSC0003DMT400093818;set=variant11	GT:AD:DP:GQ:PL	1/1:0,20:20:99:1460,0,2566,1674,2698,4372	0/1:2,18:20:99:1460,0,2566,1674,2698,4372	1/1:0,2:2:99:1460,0,2566,1674,2698,4372	1/1:0,2:2:99:1460,0,2566,1674,2698,4372
ST4.03ch02	217050	.	G	A	36.62	PASS	AC=1;AF=0.015;AN=68;BaseQRankSum=-0.203;DP=116;Dels=0.00;ExcessHet=3.0103;FS=0.000;HaplotypeScore=0.1127;InbreedingCoeff=-0.1036;MLEAC=1;MLEAF=0.015;MQ=57.94;MQ0=0;MQRankSum=1.380;POSITIVE_TRAIN_SITE;QD=12.21;ReadPosRankSum=0.160;SOR=0.001;VQSLOD=3.77;culprit=MQRankSum;SNPEFF_EFFECT=DOWNSTREAM;SNPEFF_IMPACT=MODIFIER;SNPEFF_FUNCTIONAL_CLASS=NONE;SNPEFF_CODON_CHANGE=4402;SNPEFF_GENE_NAME=PGSC0003DMG400043389;SNPEFF_TRANSCRIPT_ID=PGSC0003DMT400093818;set=variant11	GT:AD:DP:GQ:PL	0/0:28,0:28:99:1460,0,2566,1674,2698,4372	0/1:35,1:36:99:1460,0,2566,1674,2698,4372	0/0:2,0:2:99:1460,0,2566,1674,2698,4372	0/0:2,0:2:99:1460,0,2566,1674,2698,4372
ST4.03ch02	217152	.	G	A	483.4	PASS	AC=16;AF=0.800;AN=20;BaseQRankSum=1.274;DP=15;Dels=0.00;ExcessHet=0.0202;FS=0.000;HaplotypeScore=1.1598;InbreedingCoeff=0.3093;MLEAC=17;MLEAF=0.850;MQ=60.00;MQ0=0;MQRankSum=-0.255;POSITIVE_TRAIN_SITE;QD=25.24;ReadPosRankSum=1.104;SOR=3.126;VQSLOD=3.94;culprit=ReadPosRankSum;SNPEFF_EFFECT=DOWNSTREAM;SNPEFF_IMPACT=MODIFIER;SNPEFF_FUNCTIONAL_CLASS=NONE;SNPEFF_CODON_CHANGE=4504;SNPEFF_GENE_NAME=PGSC0003DMG400043389;SNPEFF_TRANSCRIPT_ID=PGSC0003DMT400093818;set=variant11	GT:AD:DP:GQ:PL	1/1:0,8:8:99:1460,0,2566,1674,2698,4372	0/1:4,6:10:99:1460,0,2566,1674,2698,4372	./.	1/1:0,2:2:99:1460,0,2566,1674,2698,4372
ST4.03ch02	217159	.	G	A	420.99	PASS	AC=14;AF=0.778;AN=18;BaseQRankSum=-1.552;DP=15;Dels=0.00;ExcessHet=0.0256;FS=0.000;HaplotypeScore=0.0000;MLEAC=15;MLEAF=0.833;MQ=60.00;MQ0=0;MQRankSum=1.552;POSITIVE_TRAIN_SITE;QD=33.16;ReadPosRankSum=1.734;SOR=3.126;VQSLOD=3.41;culprit=ReadPosRankSum;SNPEFF_EFFECT=DOWNSTREAM;SNPEFF_IMPACT=MODIFIER;SNPEFF_FUNCTIONAL_CLASS=NONE;SNPEFF_CODON_CHANGE=4511;SNPEFF_GENE_NAME=PGSC0003DMG400043389;SNPEFF_TRANSCRIPT_ID=PGSC0003DMT400093818;set=variant11	GT:AD:DP:GQ:PL	1/1:0,8:8:99:1460,0,2566,1674,2698,4372	0/1:4,4:8:99:1460,0,2566,1674,2698,4372	./.	1/1:0,2:2:99:1460,0,2566,1674,2698,4372
ST4.03ch02	217444	.	C	T	33.19	PASS	AC=2;AF=0.038;AN=52;BaseQRankSum=1.476;DP=76;Dels=0.00;ExcessHet=0.0428;FS=0.000;HaplotypeScore=0.0352;InbreedingCoeff=0.1565;MLEAC=1;MLEAF=0.019;MQ=59.35;MQ0=0;MQRankSum=-2.418;QD=16.59;ReadPosRankSum=2.320;SOR=2.197;VQSLOD=2.19;culprit=ReadPosRankSum;SNPEFF_EFFECT=DOWNSTREAM;SNPEFF_IMPACT=MODIFIER;SNPEFF_FUNCTIONAL_CLASS=NONE;SNPEFF_CODON_CHANGE=4796;SNPEFF_GENE_NAME=PGSC0003DMG400043389;SNPEFF_TRANSCRIPT_ID=PGSC0003DMT400093818;set=variant11	GT:AD:DP:GQ:PL	0/1:26,2:28:99:1460,0,2566,1674,2698,4372	0/0:20,0:20:99:1460,0,2566,1674,2698,4372	0/0:2,0:2:99:1460,0,2566,1674,2698,4372	0/0:2,0:2:99:1460,0,2566,1674,2698,4372
ST4.03ch02	217446	.	C	T	33.19	PASS	AC=2;AF=0.038;AN=52;BaseQRankSum=0.827;DP=76;Dels=0.00;ExcessHet=0.0428;FS=0.000;HaplotypeScore=0.2658;InbreedingCoeff=0.1565;MLEAC=1;MLEAF=0.019;MQ=59.35;MQ0=0;MQRankSum=-2.418;QD=16.59;ReadPosRankSum=2.320;SOR=2.197;VQSLOD=2.19;culprit=ReadPosRankSum;SNPEFF_EFFECT=DOWNSTREAM;SNPEFF_IMPACT=MODIFIER;SNPEFF_FUNCTIONAL_CLASS=NONE;SNPEFF_CODON_CHANGE=4798;SNPEFF_GENE_NAME=PGSC0003DMG400043389;SNPEFF_TRANSCRIPT_ID=PGSC0003DMT400093818;set=variant11	GT:AD:DP:GQ:PL	0/1:26,2:28:99:1460,0,2566,1674,2698,4372	0/0:20,0:20:99:1460,0,2566,1674,2698,4372	0/0:2,0:2:99:1460,0,2566,1674,2698,4372	0/0:2,0:2:99:1460,0,2566,1674,2698,4372
ST4.03ch02	217451	.	G	A	33.19	PASS	AC=2;AF=0.038;AN=52;BaseQRankSum=-0.341;DP=76;Dels=0.00;ExcessHet=0.0428;FS=0.000;HaplotypeScore=0.2658;InbreedingCoeff=0.1565;MLEAC=1;MLEAF=0.019;MQ=59.35;MQ0=0;MQRankSum=-2.418;QD=16.59;ReadPosRankSum=2.385;SOR=2.197;VQSLOD=2.16;culprit=ReadPosRankSum;SNPEFF_EFFECT=DOWNSTREAM;SNPEFF_IMPACT=MODIFIER;SNPEFF_FUNCTIONAL_CLASS=NONE;SNPEFF_CODON_CHANGE=4803;SNPEFF_GENE_NAME=PGSC0003DMG400043389;SNPEFF_TRANSCRIPT_ID=PGSC0003DMT400093818;set=variant11	GT:AD:DP:GQ:PL	0/1:26,2:28:99:1460,0,2566,1674,2698,4372	0/0:20,0:20:99:1460,0,2566,1674,2698,4372	0/0:2,0:2:99:1460,0,2566,1674,2698,4372	0/0:2,0:2:99:1460,0,2566,1674,2698,4372
ST4.03ch02	217563	.	C	T	42.09	PASS	AC=1;AF=0.012;AN=84;BaseQRankSum=-0.507;DP=517;Dels=0.00;ExcessHet=3.0103;FS=0.000;HaplotypeScore=0.5758;InbreedingCoeff=-0.0251;MLEAC=1;MLEAF=0.012;MQ=59.57;MQ0=2;MQRankSum=0.257;POSITIVE_TRAIN_SITE;QD=4.21;ReadPosRankSum=-2.218;SOR=0.000;VQSLOD=3.41;culprit=ReadPosRankSum;SNPEFF_EFFECT=DOWNSTREAM;SNPEFF_IMPACT=MODIFIER;SNPEFF_FUNCTIONAL_CLASS=NONE;SNPEFF_CODON_CHANGE=4915;SNPEFF_GENE_NAME=PGSC0003DMG400043389;SNPEFF_TRANSCRIPT_ID=PGSC0003DMT400093818;set=variant11	GT:AD:DP:GQ:PL	0/0:40,0:40:99:1460,0,2566,1674,2698,4372	0/1:39,1:40:99:1460,0,2566,1674,2698,4372	0/0:2,0:2:99:1460,0,2566,1674,2698,4372	0/0:2,0:2:99:1460,0,2566,1674,2698,4372
ST4.03ch02	217943	.	G	A	251.93	PASS	AC=12;AF=0.857;AN=14;BaseQRankSum=-0.747;DP=8;Dels=0.00;ExcessHet=0.1703;FS=0.000;HaplotypeScore=0.0000;MLEAC=12;MLEAF=0.857;MQ=42.57;MQ0=0;MQRankSum=-0.747;POSITIVE_TRAIN_SITE;QD=32.12;ReadPosRankSum=0.747;SOR=4.163;VQSLOD=4.03;culprit=ReadPosRankSum;SNPEFF_EFFECT=INTERGENIC;SNPEFF_IMPACT=MODIFIER;SNPEFF_FUNCTIONAL_CLASS=NONE;set=variant11	GT:AD:DP:GQ:PL	0/1:2,4:6:99:1460,0,2566,1674,2698,4372	1/1:0,4:4:99:1460,0,2566,1674,2698,4372	1/1:0,2:2:99:1460,0,2566,1674,2698,4372	1/1:0,2:2:99:1460,0,2566,1674,2698,4372
ST4.03ch02	218104	.	C	A	260.73	PASS	AC=10;AF=0.833;AN=12;BaseQRankSum=0.747;DP=8;Dels=0.00;ExcessHet=0.2020;FS=0.000;HaplotypeScore=0.0000;MLEAC=11;MLEAF=0.917;MQ=60.00;MQ0=0;MQRankSum=-0.747;QD=29.87;ReadPosRankSum=-0.747;SOR=2.833;VQSLOD=2.81;culprit=ReadPosRankSum;SNPEFF_EFFECT=INTERGENIC;SNPEFF_IMPACT=MODIFIER;SNPEFF_FUNCTIONAL_CLASS=NONE;set=variant11	GT:AD:DP:GQ:PL	0/1:2,2:4:99:1460,0,2566,1674,2698,4372	1/1:0,6:6:99:1460,0,2566,1674,2698,4372	./.	1/1:0,2:2:99:1460,0,2566,1674,2698,4372
ST4.03ch02	219844	.	C	T	52.43	PASS	AC=2;AF=0.200;AN=10;BaseQRankSum=0.720;DP=6;Dels=0.00;ExcessHet=0.2482;FS=0.000;HaplotypeScore=0.0000;MLEAC=2;MLEAF=0.200;MQ=60.00;MQ0=0;MQRankSum=0.720;POSITIVE_TRAIN_SITE;QD=26.22;ReadPosRankSum=-0.720;SOR=0.307;VQSLOD=3.86;culprit=MQRankSum;SNPEFF_EFFECT=INTERGENIC;SNPEFF_IMPACT=MODIFIER;SNPEFF_FUNCTIONAL_CLASS=NONE;set=variant11	GT:AD:DP:GQ:PL	0/1:4,2:6:99:1460,0,2566,1674,2698,4372	0/0:2,0:2:99:1460,0,2566,1674,2698,4372	./.	0/0:2,0:2:99:1460,0,2566,1674,2698,4372
ST4.03ch02	219867	.	C	T	52.43	PASS	AC=2;AF=0.200;AN=10;BaseQRankSum=0.000;DP=10;Dels=0.00;ExcessHet=0.2482;FS=0.000;HaplotypeScore=0.0000;MLEAC=2;MLEAF=0.200;MQ=46.48;MQ0=4;MQRankSum=-1.380;POSITIVE_TRAIN_SITE;QD=17.48;ReadPosRankSum=-0.720;SOR=0.307;VQSLOD=3.98;culprit=ReadPosRankSum;SNPEFF_EFFECT=INTERGENIC;SNPEFF_IMPACT=MODIFIER;SNPEFF_FUNCTIONAL_CLASS=NONE;set=variant11	GT:AD:DP:GQ:PL	0/1:4,2:6:99:1460,0,2566,1674,2698,4372	0/0:2,0:2:99:1460,0,2566,1674,2698,4372	./.	0/0:2,0:2:99:1460,0,2566,1674,2698,4372
ST4.03ch02	219868	.	G	A	134.43	PASS	AC=8;AF=0.800;AN=10;BaseQRankSum=0.000;DP=10;Dels=0.00;ExcessHet=0.2482;FS=0.000;HaplotypeScore=0.0000;MLEAC=8;MLEAF=0.800;MQ=46.48;MQ0=4;MQRankSum=0.000;POSITIVE_TRAIN_SITE;QD=22.40;ReadPosRankSum=0.720;SOR=1.329;VQSLOD=3.99;culprit=MQRankSum;SNPEFF_EFFECT=INTERGENIC;SNPEFF_IMPACT=MODIFIER;SNPEFF_FUNCTIONAL_CLASS=NONE;set=variant11	GT:AD:DP:GQ:PL	0/1:2,4:6:99:1460,0,2566,1674,2698,4372	1/1:0,2:2:99:1460,0,2566,1674,2698,4372	./.	1/1:0,2:2:99:1460,0,2566,1674,2698,4372
ST4.03ch02	219961	.	C	A	255.64	PASS	AC=8;AF=0.667;AN=12;BaseQRankSum=-0.762;DP=9;Dels=0.00;ExcessHet=0.0663;FS=0.000;HaplotypeScore=0.1658;MLEAC=9;MLEAF=0.750;MQ=57.13;MQ0=0;MQRankSum=1.179;POSITIVE_TRAIN_SITE;QD=26.82;ReadPosRankSum=0.067;SOR=2.093;VQSLOD=3.83;culprit=MQRankSum;SNPEFF_EFFECT=INTERGENIC;SNPEFF_IMPACT=MODIFIER;SNPEFF_FUNCTIONAL_CLASS=NONE;set=variant11	GT:AD:DP:GQ:PL	1/1:0,6:6:99:1460,0,2566,1674,2698,4372	0/1:2,2:4:99:1460,0,2566,1674,2698,4372	./.	0/0:2,0:2:99:1460,0,2566,1674,2698,4372
ST4.03ch02	220624	.	G	A,T	541.17	PASS	AC=4,5;AF=0.080,0.100;AN=50;BaseQRankSum=-0.262;DP=194;Dels=0.04;ExcessHet=0.0418;FS=4.025;HaplotypeScore=0.6873;InbreedingCoeff=0.4709;MLEAC=3,3;MLEAF=0.060,0.060;MQ=32.38;MQ0=92;MQRankSum=-7.716;POSITIVE_TRAIN_SITE;QD=12.59;ReadPosRankSum=-7.716;SOR=0.002;VQSLOD=1.86;culprit=ReadPosRankSum;SNPEFF_EFFECT=INTERGENIC;SNPEFF_IMPACT=MODIFIER;SNPEFF_FUNCTIONAL_CLASS=NONE;set=variant11	GT:AD:DP:GQ:PL	0/0:20,0:20:99:1460,0,2566,1674,2698,4372	0/1:18,4:22:99:1460,0,2566,1674,2698,4372	./.	0/0:2,0:2:99:1460,0,2566,1674,2698,4372
ST4.03ch02	220639	.	C	A	89.35	PASS	AC=2;AF=0.030;AN=66;BaseQRankSum=-0.093;DP=278;Dels=0.00;ExcessHet=3.0776;FS=17.041;HaplotypeScore=2.6569;InbreedingCoeff=-0.1118;MLEAC=2;MLEAF=0.030;MQ=30.39;MQ0=97;MQRankSum=-3.615;QD=2.98;ReadPosRankSum=1.239;SOR=5.549;VQSLOD=2.27;culprit=ReadPosRankSum;SNPEFF_EFFECT=INTERGENIC;SNPEFF_IMPACT=MODIFIER;SNPEFF_FUNCTIONAL_CLASS=NONE;set=variant11	GT:AD:DP:GQ:PL	0/0:30,0:30:99:1460,0,2566,1674,2698,4372	0/1:31,1:32:99:1460,0,2566,1674,2698,4372	0/1:1,1:2:99:1460,0,2566,1674,2698,4372	0/0:2,0:2:99:1460,0,2566,1674,2698,4372
ST4.03ch02	220645	.	A	T	194.37	PASS	AC=2;AF=0.029;AN=70;BaseQRankSum=-1.010;DP=394;Dels=0.00;ExcessHet=3.0737;FS=1.116;HaplotypeScore=3.1637;InbreedingCoeff=-0.0964;MLEAC=2;MLEAF=0.029;MQ=31.73;MQ0=111;MQRankSum=-2.276;QD=4.86;ReadPosRankSum=-0.504;SOR=0.221;VQSLOD=2.71;culprit=MQRankSum;SNPEFF_EFFECT=INTERGENIC;SNPEFF_IMPACT=MODIFIER;SNPEFF_FUNCTIONAL_CLASS=NONE;set=variant11	GT:AD:DP:GQ:PL	0/0:32,0:32:99:1460,0,2566,1674,2698,4372	0/1:33,1:34:99:1460,0,2566,1674,2698,4372	0/1:1,1:2:99:1460,0,2566,1674,2698,4372	0/0:2,0:2:99:1460,0,2566,1674,2698,4372
ST4.03ch02	220659	.	G	A	210.02	PASS	AC=2;AF=0.029;AN=70;BaseQRankSum=1.827;DP=773;Dels=0.00;ExcessHet=3.0737;FS=5.843;HaplotypeScore=3.3159;InbreedingCoeff=-0.0877;MLEAC=2;MLEAF=0.029;MQ=25.89;MQ0=443;MQRankSum=-2.857;QD=3.75;ReadPosRankSum=2.461;SOR=0.313;VQSLOD=2.03;culprit=ReadPosRankSum;SNPEFF_EFFECT=INTERGENIC;SNPEFF_IMPACT=MODIFIER;SNPEFF_FUNCTIONAL_CLASS=NONE;set=variant11	GT:AD:DP:GQ:PL	0/0:32,0:32:99:1460,0,2566,1674,2698,4372	0/1:33,1:34:99:1460,0,2566,1674,2698,4372	0/1:1,1:2:99:1460,0,2566,1674,2698,4372	0/0:2,0:2:99:1460,0,2566,1674,2698,4372
ST4.03ch02	220660	.	G	T	401.33	PASS	AC=4;AF=0.057;AN=70;BaseQRankSum=0.445;DP=815;Dels=0.00;ExcessHet=0.1931;FS=6.695;HaplotypeScore=3.2219;InbreedingCoeff=0.0885;MLEAC=3;MLEAF=0.043;MQ=25.25;MQ0=445;MQRankSum=2.455;POSITIVE_TRAIN_SITE;QD=4.14;ReadPosRankSum=0.594;SOR=0.313;VQSLOD=3.38;culprit=MQRankSum;SNPEFF_EFFECT=INTERGENIC;SNPEFF_IMPACT=MODIFIER;SNPEFF_FUNCTIONAL_CLASS=NONE;set=variant11	GT:AD:DP:GQ:PL	0/0:32,0:32:99:1460,0,2566,1674,2698,4372	0/1:31,3:34:99:1460,0,2566,1674,2698,4372	0/1:1,1:2:99:1460,0,2566,1674,2698,4372	0/0:2,0:2:99:1460,0,2566,1674,2698,4372
ST4.03ch02	220662	.	G	C	210.02	PASS	AC=2;AF=0.029;AN=70;BaseQRankSum=0.470;DP=815;Dels=0.00;ExcessHet=3.0737;FS=5.954;HaplotypeScore=2.9576;InbreedingCoeff=-0.0866;MLEAC=2;MLEAF=0.029;MQ=25.25;MQ0=445;MQRankSum=-1.754;QD=3.04;ReadPosRankSum=2.700;SOR=0.194;VQSLOD=2.09;culprit=ReadPosRankSum;SNPEFF_EFFECT=INTERGENIC;SNPEFF_IMPACT=MODIFIER;SNPEFF_FUNCTIONAL_CLASS=NONE;set=variant11	GT:AD:DP:GQ:PL	0/0:32,0:32:99:1460,0,2566,1674,2698,4372	0/1:33,1:34:99:1460,0,2566,1674,2698,4372	0/1:1,1:2:99:1460,0,2566,1674,2698,4372	0/0:2,0:2:99:1460,0,2566,1674,2698,4372
ST4.03ch02	220698	.	T	C	105.04	PASS	AC=2;AF=0.030;AN=66;BaseQRankSum=0.174;DP=628;Dels=0.00;ExcessHet=3.0776;FS=0.000;HaplotypeScore=3.5390;InbreedingCoeff=-0.1078;MLEAC=2;MLEAF=0.030;MQ=22.16;MQ0=349;MQRankSum=-0.653;QD=1.95;ReadPosRankSum=0.590;SOR=1.067;VQSLOD=2.86;culprit=ReadPosRankSum;SNPEFF_EFFECT=INTERGENIC;SNPEFF_IMPACT=MODIFIER;SNPEFF_FUNCTIONAL_CLASS=NONE;set=variant11	GT:AD:DP:GQ:PL	0/0:30,0:30:99:1460,0,2566,1674,2698,4372	0/1:31,1:32:99:1460,0,2566,1674,2698,4372	0/1:1,1:2:99:1460,0,2566,1674,2698,4372	0/0:2,0:2:99:1460,0,2566,1674,2698,4372
ST4.03ch02	220700	.	A	T	92.46	PASS	AC=2;AF=0.032;AN=62;BaseQRankSum=2.071;DP=616;Dels=0.00;ExcessHet=3.0821;FS=0.000;HaplotypeScore=3.8969;InbreedingCoeff=-0.0998;MLEAC=2;MLEAF=0.032;MQ=21.99;MQ0=349;MQRankSum=-0.672;QD=1.68;ReadPosRankSum=-0.346;SOR=1.124;VQSLOD=2.87;culprit=ReadPosRankSum;SNPEFF_EFFECT=INTERGENIC;SNPEFF_IMPACT=MODIFIER;SNPEFF_FUNCTIONAL_CLASS=NONE;set=variant11	GT:AD:DP:GQ:PL	0/0:28,0:28:99:1460,0,2566,1674,2698,4372	0/1:29,1:30:99:1460,0,2566,1674,2698,4372	0/1:1,1:2:99:1460,0,2566,1674,2698,4372	0/0:2,0:2:99:1460,0,2566,1674,2698,4372
ST4.03ch02	220704	.	G	A	528.86	PASS	AC=7;AF=0.113;AN=62;BaseQRankSum=1.028;DP=563;Dels=0.00;ExcessHet=0.0627;FS=0.000;HaplotypeScore=3.4363;InbreedingCoeff=0.1592;MLEAC=6;MLEAF=0.097;MQ=22.92;MQ0=326;MQRankSum=0.684;POSITIVE_TRAIN_SITE;QD=5.29;ReadPosRankSum=3.708;SOR=0.181;VQSLOD=2.50;culprit=ReadPosRankSum;SNPEFF_EFFECT=INTERGENIC;SNPEFF_IMPACT=MODIFIER;SNPEFF_FUNCTIONAL_CLASS=NONE;set=variant11	GT:AD:DP:GQ:PL	0/0:28,0:28:99:1460,0,2566,1674,2698,4372	0/1:24,6:30:99:1460,0,2566,1674,2698,4372	0/1:1,1:2:99:1460,0,2566,1674,2698,4372	0/0:2,0:2:99:1460,0,2566,1674,2698,4372
[truncated: 10,554,520 more chars]
