# Supplementary material for: Identification of starch candidate genes using SLAF-seq and BSA strategies and development of related SNP-CAPS markers in tetraploid potato
Source: PLoS One. 2021 Dec 21;16(12):e0261403. doi: 10.1371/journal.pone.0261403 (PMC8691606; doi:10.1371/journal.pone.0261403)
Supplement: S3 File — (ZIP) [file pone.0261403.s013.zip › SNP-index/Anno/SNPAnno/Solanum_tuberosum_v4.03.Swissprot.anno.txt]

#SwissprotGeneID	Database_ID	E_value	Identity	Score	Annotation
PGSC0003DMG400006472	sp|Q2QD63|PSBB_CUCSA	4.82462e-63	112/190(58.95)	204	Photosystem II CP47 reaction center protein OS=Cucumis sativus OX=3659 GN=psbB PE=3 SV=1
PGSC0003DMG400006636	sp|Q3ECP7|ERDL5_ARATH	8.06923e-158	225/433(51.96)	460	Sugar transporter ERD6-like 5 OS=Arabidopsis thaliana OX=3702 GN=At1g54730 PE=2 SV=2
PGSC0003DMG400014096	sp|Q8LBH2|CAP8_ARATH	0	310/501(61.88)	540	Putative clathrin assembly protein At2g01600 OS=Arabidopsis thaliana OX=3702 GN=At2g01600 PE=2 SV=2
PGSC0003DMG400017793	sp|O04659|PP398_ARATH	0	350/671(52.16)	750	Pentatricopeptide repeat-containing protein At5g27110 OS=Arabidopsis thaliana OX=3702 GN=PCMP-E14 PE=2 SV=2
PGSC0003DMG400029978	sp|Q9C5M1|YCED2_ARATH	2.06584e-54	101/175(57.71)	177	Large ribosomal RNA subunit accumulation protein YCED homolog 2, chloroplastic OS=Arabidopsis thaliana OX=3702 GN=At3g19800 PE=2 SV=1
PGSC0003DMG400002126	sp|Q06572|AVP_HORVU	1.4221e-59	98/115(85.22)	198	Pyrophosphate-energized vacuolar membrane proton pump OS=Hordeum vulgare OX=4513 PE=2 SV=2
PGSC0003DMG400036009	sp|F8WKW0|UGT1_GARJA	7.15908e-19	38/71(53.52)	83	Crocetin glucosyltransferase, chloroplastic OS=Gardenia jasminoides OX=114476 GN=UGT75L6 PE=1 SV=1
PGSC0003DMG400036713	sp|P09043|G3PA_TOBAC	2.27287e-115	180/234(76.92)	339	Glyceraldehyde-3-phosphate dehydrogenase A, chloroplastic (Fragment) OS=Nicotiana tabacum OX=4097 GN=GAPA PE=2 SV=1
PGSC0003DMG400037470	sp|P0C2F6|RNHX1_ARATH	1.54031e-15	44/130(33.85)	81	Putative ribonuclease H protein At1g65750 OS=Arabidopsis thaliana OX=3702 GN=At1g65750 PE=3 SV=1
