# Supplementary material for: Identification of starch candidate genes using SLAF-seq and BSA strategies and development of related SNP-CAPS markers in tetraploid potato
Source: PLoS One. 2021 Dec 21;16(12):e0261403. doi: 10.1371/journal.pone.0261403 (PMC8691606; doi:10.1371/journal.pone.0261403)
Supplement: S3 File — (ZIP) [file pone.0261403.s013.zip › SNP-index/Anno/SNPAnno/stat]

Type	R01 vs R02	R03 vs R04
UTR_5_PRIME	13	11
UTR_3_PRIME	29	29
UPSTREAM	3373	2031
SYNONYMOUS_STOP	0	1
SYNONYMOUS_CODING	301	135
STOP_LOST	3	5
STOP_GAINED	46	22
START_LOST	1	1
START_GAINED	1	1
SPLICE_SITE_REGION	11	6
SPLICE_SITE_DONOR	3	0
SPLICE_SITE_ACCEPTOR	4	4
NON_SYNONYMOUS_CODING	594	350
INTRON	1219	600
INTERGENIC	25250	14132
DOWNSTREAM	3689	1904
Other	0	0
