# Supplementary material for: Identification of starch candidate genes using SLAF-seq and BSA strategies and development of related SNP-CAPS markers in tetraploid potato
Source: PLoS One. 2021 Dec 21;16(12):e0261403. doi: 10.1371/journal.pone.0261403 (PMC8691606; doi:10.1371/journal.pone.0261403)
Supplement: S3 File — (ZIP) [file pone.0261403.s013.zip › SNP-index/png/quantile99_3/quantile99_final_region.txt]

Chromosome ID	Start	End	Size(Mb)
ST4.03ch05	26130000	26140000	0.010001
ST4.03ch05	26160000	26380000	0.220001
ST4.03ch05	26400000	26440000	0.040001
ST4.03ch05	26460000	26460000	1e-06
ST4.03ch05	26770000	26770000	1e-06
ST4.03ch05	37170000	38150000	0.980001
ST4.03ch05	38270000	38290000	0.020001
ST4.03ch02	0	6370000	6.370001
Total	-	-	7.640008
