# Supplementary material for: Identification of starch candidate genes using SLAF-seq and BSA strategies and development of related SNP-CAPS markers in tetraploid potato
Source: PLoS One. 2021 Dec 21;16(12):e0261403. doi: 10.1371/journal.pone.0261403 (PMC8691606; doi:10.1371/journal.pone.0261403)
Supplement: S3 File — (ZIP) [file pone.0261403.s013.zip › SNP-index/png/quantile99_3/quantile99_SNPs_in_region.xls]

#Chr	Pos	Ref	Alt	R03	Depth	AlleDp	R04	Depth	AlleDp	delta-index
ST4.03ch05	26136338	T	C	Y	22	12,10	Y	34	22,12	-0.101604278074866
ST4.03ch05	26136344	A	C	M	22	12,10	M	34	22,12	-0.101604278074866
ST4.03ch05	26136346	G	T	K	22	12,10	K	34	22,12	-0.101604278074866
ST4.03ch05	26137312	T	A	W	40	37,3	W	40	34,6	0.0750000000000001
ST4.03ch05	26137328	A	G	R	40	37,3	R	40	34,6	0.0750000000000001
ST4.03ch05	26137349	A	G	R	40	32,8	R	40	32,8	0
ST4.03ch05	26137355	G	A	R	40	37,3	R	40	34,6	0.0750000000000001
ST4.03ch05	26137356	A	T	W	40	37,3	W	40	34,6	0.0750000000000001
ST4.03ch05	26137357	T	C	Y	40	37,3	Y	40	34,6	0.0750000000000001
ST4.03ch05	26137391	G	A	R	40	37,3	R	40	34,6	0.0750000000000001
ST4.03ch05	26137394	C	A	M	40	37,3	M	40	34,6	0.0750000000000001
ST4.03ch05	26137396	C	T	Y	40	37,3	Y	40	34,6	0.0750000000000001
ST4.03ch05	26161409	G	A	R	40	29,11	R	40	28,12	0.025
ST4.03ch05	26161455	G	A	R	40	28,12	R	40	28,12	0
ST4.03ch05	26161494	T	C	Y	40	28,12	Y	40	28,12	0
ST4.03ch05	26161613	G	A	R	40	28,12	R	40	28,12	0
ST4.03ch05	26161631	G	A	R	40	28,12	R	40	28,12	0
ST4.03ch05	26161656	T	A	W	40	27,13	W	40	28,12	-0.0249999999999999
ST4.03ch05	26161660	G	C	S	40	27,13	S	40	28,12	-0.0249999999999999
ST4.03ch05	26162203	T	C	Y	40	34,6	Y	40	29,11	0.125
ST4.03ch05	26162205	A	C	M	40	30,10	M	40	25,15	0.125
ST4.03ch05	26162240	T	A	W	40	34,6	W	40	29,11	0.125
ST4.03ch05	26162376	G	C	S	40	34,6	S	40	29,11	0.125
ST4.03ch05	26162389	G	A	R	40	34,6	R	40	29,11	0.125
ST4.03ch05	26162391	C	T	Y	40	34,6	Y	40	29,11	0.125
ST4.03ch05	26165827	C	T	Y	40	30,10	Y	40	28,12	0.05
ST4.03ch05	26165830	C	T	Y	40	30,10	Y	40	28,12	0.05
ST4.03ch05	26165833	G	C	S	40	30,10	S	40	28,12	0.05
ST4.03ch05	26165852	C	A	M	40	30,10	M	40	28,12	0.05
ST4.03ch05	26165879	C	T	Y	40	30,10	Y	40	28,12	0.05
ST4.03ch05	26165906	T	C	Y	40	12,28	Y	40	14,26	0.0499999999999999
ST4.03ch05	26165994	C	T	Y	40	30,10	Y	40	29,11	0.025
ST4.03ch05	26166052	C	T	Y	40	30,10	Y	40	28,12	0.05
ST4.03ch05	26166065	G	C	S	40	30,10	S	40	28,12	0.05
ST4.03ch05	26168142	C	T	Y	30	22,8	Y	34	24,10	0.0274509803921568
ST4.03ch05	26168163	C	T	Y	30	22,8	Y	34	24,10	0.0274509803921568
ST4.03ch05	26168199	C	A	M	30	22,8	M	34	23,11	0.0568627450980391
ST4.03ch05	26168218	A	G	R	28	22,6	R	34	21,13	0.168067226890756
ST4.03ch05	26168300	A	C	M	30	22,8	M	32	21,11	0.0770833333333333
ST4.03ch05	26169632	G	A	R	12	10,2	G	18	18,0	-0.166666666666667
ST4.03ch05	26169636	C	A	M	12	10,2	C	18	18,0	-0.166666666666667
ST4.03ch05	26169663	A	G	R	12	10,2	A	18	18,0	-0.166666666666667
ST4.03ch05	26169701	G	C	S	12	10,2	G	18	18,0	-0.166666666666667
ST4.03ch05	26169776	G	C	S	38	18,20	S	38	17,21	0.0263157894736842
ST4.03ch05	26169793	G	A	R	38	30,8	R	40	28,12	0.0894736842105264
ST4.03ch05	26169806	G	T	K	38	30,8	K	40	28,12	0.0894736842105264
ST4.03ch05	26169841	C	A	M	38	30,8	M	40	29,11	0.0644736842105263
ST4.03ch05	26169847	C	A	M	38	30,8	M	40	29,11	0.0644736842105263
ST4.03ch05	26169850	G	A	R	38	30,8	R	40	30,10	0.0394736842105263
ST4.03ch05	26169852	T	C	Y	38	29,9	Y	40	28,12	0.0631578947368422
ST4.03ch05	26169865	T	C	Y	38	17,21	Y	40	18,22	-0.00263157894736843
ST4.03ch05	26169870	A	G	R	38	30,8	R	40	28,12	0.0894736842105264
ST4.03ch05	26169918	C	A	C	16	16,0	M	24	20,4	0.166666666666667
ST4.03ch05	26169931	G	C	G	16	16,0	S	24	20,4	0.166666666666667
ST4.03ch05	26169947	C	T	C	16	16,0	Y	24	20,4	0.166666666666667
ST4.03ch05	26169948	G	A	R	16	11,5	R	24	16,8	0.0208333333333334
ST4.03ch05	26169951	A	C	A	16	16,0	M	24	20,4	0.166666666666667
ST4.03ch05	26169952	C	T	C	16	16,0	Y	24	20,4	0.166666666666667
ST4.03ch05	26169953	G	A	G	16	16,0	R	24	20,4	0.166666666666667
ST4.03ch05	26169980	G	A	R	22	17,5	R	28	17,11	0.165584415584416
ST4.03ch05	26169983	C	T	Y	22	17,5	Y	28	18,10	0.12987012987013
ST4.03ch05	26169985	C	T	Y	36	26,10	Y	36	24,12	0.0555555555555556
ST4.03ch05	26169999	G	A	R	36	27,9	R	38	26,12	0.0657894736842105
ST4.03ch05	26170006	T	A	W	36	27,9	W	38	26,12	0.0657894736842105
ST4.03ch05	26170112	T	G	K	40	27,13	K	40	25,15	0.05
ST4.03ch05	26170148	A	T	W	40	19,21	W	40	20,20	-0.025
ST4.03ch05	26171042	T	C	Y	40	29,11	Y	40	22,18	0.175
ST4.03ch05	26171090	G	A	R	40	28,12	R	40	34,6	-0.15
ST4.03ch05	26171149	T	C	Y	40	27,13	Y	40	25,15	0.05
ST4.03ch05	26171154	T	C	Y	40	28,12	Y	40	22,18	0.15
ST4.03ch05	26171171	C	A	M	40	27,13	M	40	25,15	0.05
ST4.03ch05	26171188	C	A	M	40	27,13	M	40	25,15	0.05
ST4.03ch05	26171194	T	C	Y	40	27,13	Y	40	25,15	0.05
ST4.03ch05	26171295	G	A	R	40	28,12	R	40	25,15	0.075
ST4.03ch05	26171337	A	C	M	40	27,13	M	40	26,14	0.025
ST4.03ch05	26171356	A	G	R	40	27,13	R	40	25,15	0.05
ST4.03ch05	26171361	A	G	R	40	27,13	R	40	25,15	0.05
ST4.03ch05	26171367	G	T	K	40	27,13	K	40	25,15	0.05
ST4.03ch05	26171368	C	T	Y	40	28,12	Y	40	23,17	0.125
ST4.03ch05	26171577	C	T	Y	40	28,12	Y	40	23,17	0.125
ST4.03ch05	26171597	G	T	K	40	28,12	K	40	23,17	0.125
ST4.03ch05	26171972	T	A	W	40	28,12	W	36	26,10	-0.0222222222222223
ST4.03ch05	26171979	T	G	K	40	3,37	G	36	0,36	-0.075
ST4.03ch05	26171985	T	A	W	40	8,32	W	36	6,30	-0.0333333333333333
ST4.03ch05	26172012	C	T	Y	40	9,31	Y	36	8,28	-0.00277777777777777
ST4.03ch05	26172028	C	T	Y	40	36,4	Y	36	30,6	0.0666666666666667
ST4.03ch05	26172029	G	C	S	40	28,12	S	36	26,10	-0.0222222222222223
ST4.03ch05	26172225	T	A	W	40	35,5	W	36	29,7	0.0694444444444444
ST4.03ch05	26172252	C	A	M	40	28,12	M	36	27,9	-0.05
ST4.03ch05	26172257	C	T	Y	40	34,6	Y	36	29,7	0.0444444444444444
ST4.03ch05	26172269	T	A	W	40	9,31	W	34	7,27	-0.0191176470588235
ST4.03ch05	26172279	C	A	M	40	9,31	M	36	7,29	-0.0305555555555556
ST4.03ch05	26172289	A	T	W	40	4,36	T	36	0,36	-0.1
ST4.03ch05	26172292	A	G	R	40	4,36	G	36	0,36	-0.1
ST4.03ch05	26172308	A	C	M	40	10,30	M	36	7,29	-0.0555555555555556
ST4.03ch05	26172312	A	G	R	40	10,30	R	36	7,29	-0.0555555555555556
ST4.03ch05	26173263	T	G	K	40	27,13	K	40	26,14	0.025
ST4.03ch05	26173269	G	C	S	40	28,12	S	40	23,17	0.125
ST4.03ch05	26173270	G	A	R	40	27,13	R	40	26,14	0.025
ST4.03ch05	26173302	G	A	R	40	27,13	R	40	26,14	0.025
ST4.03ch05	26173324	G	T	K	40	27,13	K	40	26,14	0.025
ST4.03ch05	26175642	A	G	R	40	28,12	R	40	20,20	0.2
ST4.03ch05	26175667	C	A	M	40	28,12	M	40	20,20	0.2
ST4.03ch05	26175670	A	C	M	40	28,12	M	40	20,20	0.2
ST4.03ch05	26175693	T	C	Y	40	28,12	Y	40	20,20	0.2
ST4.03ch05	26176406	C	A	M	40	27,13	M	40	25,15	0.05
ST4.03ch05	26176409	C	T	Y	40	28,12	Y	40	25,15	0.075
ST4.03ch05	26176456	C	T	Y	40	27,13	Y	40	25,15	0.05
ST4.03ch05	26176474	G	A	R	40	28,12	R	40	26,14	0.0499999999999999
ST4.03ch05	26176493	T	A	W	40	27,13	W	40	25,15	0.05
ST4.03ch05	26176627	G	C	S	40	28,12	S	40	25,15	0.075
ST4.03ch05	26176671	C	A	M	40	27,13	M	40	25,15	0.05
ST4.03ch05	26176709	G	T	K	40	28,12	K	40	25,15	0.075
ST4.03ch05	26177748	G	T	K	38	26,12	K	38	27,11	-0.0263157894736842
ST4.03ch05	26177780	C	A	M	38	26,12	M	38	25,13	0.0263157894736842
ST4.03ch05	26177824	A	C	M	38	26,12	M	38	27,11	-0.0263157894736842
ST4.03ch05	26177847	C	T	Y	38	26,12	Y	36	24,12	0.0175438596491229
ST4.03ch05	26178075	A	C	M	36	21,15	M	38	26,12	-0.100877192982456
ST4.03ch05	26178104	C	T	Y	36	21,15	Y	38	26,12	-0.100877192982456
ST4.03ch05	26178123	C	A	M	36	21,15	M	38	26,12	-0.100877192982456
ST4.03ch05	26178141	G	A	R	36	21,15	R	38	26,12	-0.100877192982456
ST4.03ch05	26178149	G	C	S	36	21,15	S	36	26,10	-0.138888888888889
ST4.03ch05	26178236	G	T	K	16	15,1	K	18	17,1	-0.00694444444444442
ST4.03ch05	26178248	C	A	M	16	12,4	C	18	18,0	-0.25
ST4.03ch05	26178289	G	T	K	18	15,3	K	18	17,1	-0.111111111111111
ST4.03ch05	26178346	C	T	Y	18	14,4	Y	18	17,1	-0.166666666666667
ST4.03ch05	26178379	C	T	Y	18	14,4	Y	18	17,1	-0.166666666666667
ST4.03ch05	26178544	T	C	Y	14	10,4	Y	18	8,10	0.26984126984127
ST4.03ch05	26178556	C	T	Y	14	12,2	Y	18	12,6	0.19047619047619
ST4.03ch05	26178612	A	T	W	14	12,2	W	18	12,6	0.19047619047619
ST4.03ch05	26178635	T	G	K	30	28,2	K	22	19,3	0.0696969696969697
ST4.03ch05	26178800	G	C	S	30	23,7	S	22	12,10	0.221212121212121
ST4.03ch05	26178816	G	A	R	30	26,4	R	22	16,6	0.139393939393939
ST4.03ch05	26181479	A	G	R	34	24,10	R	28	16,12	0.134453781512605
ST4.03ch05	26181672	G	C	S	34	24,10	S	28	16,12	0.134453781512605
ST4.03ch05	26181738	A	G	R	34	24,10	R	28	16,12	0.134453781512605
ST4.03ch05	26185188	T	A	W	38	26,12	W	32	24,8	-0.0657894736842105
ST4.03ch05	26185399	C	T	Y	40	32,8	Y	40	28,12	0.1
ST4.03ch05	26185618	G	T	K	38	26,12	K	38	25,13	0.0263157894736842
ST4.03ch05	26185673	A	C	M	22	3,19	M	28	13,15	-0.327922077922078
ST4.03ch05	26185750	C	T	Y	22	21,1	Y	24	18,6	0.204545454545455
ST4.03ch05	26185849	C	T	Y	20	19,1	Y	22	16,6	0.222727272727273
ST4.03ch05	26188840	G	A	R	40	27,13	R	34	19,15	0.116176470588235
ST4.03ch05	26188947	A	T	W	40	29,11	W	34	19,15	0.166176470588235
ST4.03ch05	26188978	T	G	K	38	27,11	K	34	20,14	0.122291021671827
ST4.03ch05	26190061	C	A	M	24	16,8	M	28	12,16	0.238095238095238
ST4.03ch05	26190085	T	A	W	24	21,3	W	28	24,4	0.0178571428571429
ST4.03ch05	26190109	A	G	R	24	16,8	R	28	12,16	0.238095238095238
ST4.03ch05	26190833	G	C	S	40	33,7	S	40	33,7	0
ST4.03ch05	26190876	T	C	Y	40	27,13	Y	40	29,11	-0.0499999999999999
ST4.03ch05	26194141	T	A	W	40	29,11	W	40	26,14	0.075
ST4.03ch05	26194160	T	C	Y	40	29,11	Y	40	26,14	0.075
ST4.03ch05	26194165	G	A	R	40	29,11	R	40	26,14	0.075
ST4.03ch05	26194168	T	A	W	40	29,11	W	40	26,14	0.075
ST4.03ch05	26194182	T	C	Y	40	29,11	Y	40	26,14	0.075
ST4.03ch05	26194191	C	T	Y	40	29,11	Y	40	26,14	0.075
ST4.03ch05	26194197	T	C	Y	40	29,11	Y	40	26,14	0.075
ST4.03ch05	26194199	A	G	R	40	29,11	R	40	26,14	0.075
ST4.03ch05	26194217	T	G	K	40	22,18	K	40	18,22	0.1
ST4.03ch05	26194227	A	T	W	40	30,10	W	40	26,14	0.1
ST4.03ch05	26194335	A	G	R	40	29,11	R	40	26,14	0.075
ST4.03ch05	26194356	T	C	Y	40	22,18	Y	40	18,22	0.1
ST4.03ch05	26194358	G	A	R	40	28,12	R	40	22,18	0.15
ST4.03ch05	26194386	A	G	R	40	28,12	R	40	22,18	0.15
ST4.03ch05	26194414	G	C	S	40	29,11	S	40	26,14	0.075
ST4.03ch05	26194779	C	G	S	20	18,2	S	22	17,5	0.127272727272727
ST4.03ch05	26194780	C	T	Y	20	15,5	Y	22	14,8	0.113636363636364
ST4.03ch05	26194790	G	A	R	20	15,5	R	22	14,8	0.113636363636364
ST4.03ch05	26194800	T	G	K	20	13,7	K	20	8,12	0.25
ST4.03ch05	26194818	A	G	R	20	15,5	R	22	14,8	0.113636363636364
ST4.03ch05	26194827	G	A	R	22	17,5	R	22	14,8	0.136363636363636
ST4.03ch05	26194831	G	A	R	22	20,2	R	22	17,5	0.136363636363636
ST4.03ch05	26194883	C	T	Y	38	37,1	Y	38	35,3	0.0526315789473685
ST4.03ch05	26194895	T	C	Y	38	35,3	Y	38	32,6	0.0789473684210527
ST4.03ch05	26195015	G	A	R	40	27,13	R	40	25,15	0.05
ST4.03ch05	26195026	C	A	M	40	27,13	M	40	25,15	0.05
ST4.03ch05	26195029	C	T	Y	40	27,13	Y	40	25,15	0.05
ST4.03ch05	26195032	T	A	W	40	27,13	W	40	25,15	0.05
ST4.03ch05	26195147	G	C	S	40	28,12	S	40	23,17	0.125
ST4.03ch05	26195189	C	T	Y	40	27,13	Y	40	25,15	0.05
ST4.03ch05	26195219	C	T	Y	40	27,13	Y	40	25,15	0.05
ST4.03ch05	26195906	T	C	Y	28	24,4	Y	32	28,4	-0.0178571428571429
ST4.03ch05	26195957	C	T	Y	28	26,2	Y	32	27,5	0.0848214285714286
ST4.03ch05	26195965	G	A	R	28	26,2	R	32	27,5	0.0848214285714286
ST4.03ch05	26196015	T	A	W	28	24,4	W	32	28,4	-0.0178571428571429
ST4.03ch05	26196018	A	T	W	28	24,4	W	32	25,7	0.0758928571428571
ST4.03ch05	26197060	T	C	Y	40	33,7	Y	40	37,3	-0.1
ST4.03ch05	26203460	C	G	S	40	38,2	S	40	37,3	0.0249999999999999
ST4.03ch05	26203472	G	A	R	40	35,5	R	40	35,5	0
ST4.03ch05	26203482	G	A	R	40	31,9	R	40	31,9	0
ST4.03ch05	26203493	C	T	Y	40	31,9	Y	40	31,9	0
ST4.03ch05	26203503	G	T	K	40	32,8	K	40	33,7	-0.0249999999999999
ST4.03ch05	26203530	G	A	R	40	39,1	R	40	37,3	0.0499999999999999
ST4.03ch05	26203531	C	G	S	40	39,1	S	40	37,3	0.0499999999999999
ST4.03ch05	26203875	G	A	G	34	34,0	R	32	27,5	0.15625
ST4.03ch05	26203914	T	C	T	32	32,0	Y	28	24,4	0.142857142857143
ST4.03ch05	26203924	G	C	S	32	25,7	S	28	24,4	-0.0758928571428571
ST4.03ch05	26203929	C	T	Y	32	25,7	Y	28	24,4	-0.0758928571428571
ST4.03ch05	26203930	G	T	K	32	11,21	K	28	19,9	-0.334821428571429
ST4.03ch05	26203949	G	A	R	32	21,11	R	26	10,16	-0.271634615384615
ST4.03ch05	26203955	A	C	A	32	32,0	M	28	23,5	0.178571428571429
ST4.03ch05	26214398	T	C	Y	34	29,5	Y	26	21,5	0.0452488687782805
ST4.03ch05	26214414	T	G	K	34	27,7	K	26	21,5	-0.0135746606334842
ST4.03ch05	26214417	G	A	R	34	29,5	R	26	21,5	0.0452488687782805
ST4.03ch05	26214421	C	T	Y	34	29,5	Y	26	21,5	0.0452488687782805
ST4.03ch05	26214422	A	G	R	34	29,5	R	26	21,5	0.0452488687782805
ST4.03ch05	26214627	T	C	Y	34	29,5	Y	26	21,5	0.0452488687782805
ST4.03ch05	26217406	C	A	M	40	39,1	M	40	37,3	0.0499999999999999
ST4.03ch05	26217446	T	C	Y	40	39,1	Y	40	37,3	0.0499999999999999
ST4.03ch05	26217912	A	C	M	38	27,11	M	40	26,14	0.0605263157894737
ST4.03ch05	26217981	G	A	R	40	34,6	R	40	33,7	0.025
ST4.03ch05	26218005	G	A	R	40	34,6	R	40	33,7	0.025
ST4.03ch05	26218684	T	C	Y	32	24,8	Y	40	24,16	0.15
ST4.03ch05	26218735	C	A	M	32	24,8	M	40	25,15	0.125
ST4.03ch05	26218761	G	A	R	32	31,1	R	40	31,9	0.19375
ST4.03ch05	26218773	G	A	R	32	31,1	R	40	31,9	0.19375
ST4.03ch05	26218774	T	A	W	32	31,1	W	40	31,9	0.19375
ST4.03ch05	26220097	A	T	W	40	26,14	W	40	32,8	-0.15
ST4.03ch05	26220107	G	A	R	40	30,10	R	40	22,18	0.2
ST4.03ch05	26220114	T	C	Y	40	29,11	Y	40	30,10	-0.025
ST4.03ch05	26220165	A	C	M	40	30,10	M	40	22,18	0.2
ST4.03ch05	26221592	G	A	R	24	23,1	R	24	21,3	0.0833333333333334
ST4.03ch05	26221598	C	T	Y	24	15,9	Y	24	22,2	-0.291666666666667
ST4.03ch05	26221612	A	G	R	24	19,5	R	24	23,1	-0.166666666666667
ST4.03ch05	26221625	T	A	W	24	19,5	W	24	23,1	-0.166666666666667
ST4.03ch05	26221657	C	T	Y	24	19,5	Y	24	23,1	-0.166666666666667
ST4.03ch05	26221675	G	C	S	24	19,5	S	24	23,1	-0.166666666666667
ST4.03ch05	26221679	A	T	W	24	15,9	W	24	22,2	-0.291666666666667
ST4.03ch05	26221890	C	T	C	18	18,0	Y	26	20,6	0.230769230769231
ST4.03ch05	26221915	C	G	S	18	14,4	S	26	14,12	0.239316239316239
ST4.03ch05	26221924	C	T	C	18	18,0	Y	26	20,6	0.230769230769231
ST4.03ch05	26221993	G	T	K	28	25,3	K	28	26,2	-0.0357142857142857
ST4.03ch05	26222035	T	C	Y	28	25,3	Y	28	26,2	-0.0357142857142857
ST4.03ch05	26222083	G	A	R	28	19,9	R	28	23,5	-0.142857142857143
ST4.03ch05	26222206	C	T	Y	34	33,1	Y	32	30,2	0.0330882352941176
ST4.03ch05	26222226	G	A	R	34	6,28	R	32	3,29	-0.0827205882352942
ST4.03ch05	26223075	C	T	Y	24	4,20	Y	32	5,27	-0.0104166666666666
ST4.03ch05	26223083	C	T	Y	24	20,4	Y	32	28,4	-0.0416666666666666
ST4.03ch05	26223092	T	C	Y	24	4,20	Y	32	5,27	-0.0104166666666666
ST4.03ch05	26223125	G	A	R	24	4,20	R	32	5,27	-0.0104166666666666
ST4.03ch05	26223146	T	A	W	26	22,4	W	32	27,5	0.00240384615384615
ST4.03ch05	26223249	G	A	R	28	10,18	R	30	9,21	-0.0571428571428571
ST4.03ch05	26223259	G	A	R	26	5,21	R	30	5,25	-0.0256410256410257
ST4.03ch05	26223261	C	G	S	24	19,5	S	30	25,5	-0.0416666666666667
ST4.03ch05	26223266	C	T	Y	26	5,21	Y	30	6,24	0.00769230769230766
ST4.03ch05	26223273	A	T	W	26	5,21	W	30	5,25	-0.0256410256410257
ST4.03ch05	26223326	A	G	R	26	5,21	R	30	6,24	0.00769230769230766
ST4.03ch05	26223334	C	T	Y	24	5,19	Y	30	6,24	-0.00833333333333341
ST4.03ch05	26223588	G	A	R	40	27,13	R	40	25,15	0.05
ST4.03ch05	26223608	A	G	R	40	31,9	R	40	27,13	0.1
ST4.03ch05	26223615	C	G	S	40	27,13	S	40	25,15	0.05
ST4.03ch05	26223621	C	T	Y	40	27,13	Y	40	25,15	0.05
ST4.03ch05	26223635	C	T	Y	40	30,10	Y	40	24,16	0.15
ST4.03ch05	26223637	G	A	R	40	27,13	R	40	25,15	0.05
ST4.03ch05	26223647	C	T	Y	40	27,13	Y	40	25,15	0.05
ST4.03ch05	26223660	G	A	R	40	31,9	R	40	27,13	0.1
ST4.03ch05	26223729	A	T	W	40	31,9	W	40	30,10	0.025
ST4.03ch05	26223755	G	C	S	40	31,9	S	40	31,9	0
ST4.03ch05	26223779	C	G	S	40	32,8	S	40	26,14	0.15
ST4.03ch05	26223783	A	G	R	40	31,9	R	40	29,11	0.05
ST4.03ch05	26223813	C	T	Y	36	22,14	Y	40	23,17	0.0361111111111112
ST4.03ch05	26223829	T	A	W	36	30,6	W	40	30,10	0.0833333333333334
ST4.03ch05	26223860	A	C	M	36	24,12	M	40	26,14	0.0166666666666666
ST4.03ch05	26223880	C	A	C	14	14,0	M	24	20,4	0.166666666666667
ST4.03ch05	26223881	C	G	S	14	6,8	S	24	6,18	0.178571428571429
ST4.03ch05	26223929	T	A	W	22	15,7	W	24	6,18	0.431818181818182
ST4.03ch05	26223945	C	A	M	22	15,7	M	24	7,17	0.390151515151515
ST4.03ch05	26223964	A	T	W	26	15,11	W	26	7,19	0.307692307692308
ST4.03ch05	26223974	C	A	C	24	24,0	M	26	22,4	0.153846153846154
ST4.03ch05	26224076	A	T	W	40	37,3	W	40	36,4	0.025
ST4.03ch05	26224085	T	A	W	40	34,6	W	40	33,7	0.025
ST4.03ch05	26224214	A	T	W	18	16,2	W	22	21,1	-0.0656565656565657
ST4.03ch05	26224260	A	G	R	18	17,1	R	22	15,7	0.262626262626263
ST4.03ch05	26224270	C	T	Y	18	17,1	Y	22	15,7	0.262626262626263
ST4.03ch05	26224313	T	C	Y	30	15,15	Y	38	12,26	0.184210526315789
ST4.03ch05	26224368	T	G	K	30	13,17	K	38	12,26	0.117543859649123
ST4.03ch05	26226951	C	T	Y	40	34,6	Y	34	26,8	0.0852941176470589
ST4.03ch05	26226978	T	C	Y	40	34,6	Y	34	28,6	0.0264705882352941
ST4.03ch05	26226992	A	C	M	40	32,8	M	34	28,6	-0.0235294117647058
ST4.03ch05	26227017	C	G	S	40	34,6	S	34	28,6	0.0264705882352941
ST4.03ch05	26227020	G	C	S	40	38,2	S	34	25,9	0.214705882352941
ST4.03ch05	26227036	C	T	Y	40	32,8	Y	34	22,12	0.152941176470588
ST4.03ch05	26227242	C	A	M	40	27,13	M	34	22,12	0.0279411764705882
ST4.03ch05	26227266	G	A	R	40	34,6	R	32	26,6	0.0375
ST4.03ch05	26227360	C	T	Y	40	29,11	Y	40	25,15	0.1
ST4.03ch05	26227394	A	C	M	40	30,10	M	40	23,17	0.175
ST4.03ch05	26227603	G	T	K	40	29,11	K	40	25,15	0.1
ST4.03ch05	26228409	G	T	K	26	13,13	K	38	20,18	0.0263157894736842
ST4.03ch05	26228456	C	T	Y	26	13,13	Y	38	18,20	0.0263157894736842
ST4.03ch05	26228470	G	A	R	30	17,13	R	38	20,18	0.0403508771929825
ST4.03ch05	26228472	G	T	K	30	18,12	K	38	20,18	0.0736842105263158
ST4.03ch05	26228473	C	T	Y	30	18,12	Y	38	20,18	0.0736842105263158
ST4.03ch05	26228474	G	A	R	30	17,13	R	38	20,18	0.0403508771929825
ST4.03ch05	26228629	A	G	R	40	22,18	R	40	26,14	-0.1
ST4.03ch05	26228654	C	G	S	40	18,22	S	40	25,15	0.175
ST4.03ch05	26229461	G	A	R	40	28,12	R	40	22,18	0.15
ST4.03ch05	26229514	A	G	R	40	28,12	R	40	25,15	0.075
ST4.03ch05	26229521	C	T	Y	40	29,11	Y	40	24,16	0.125
ST4.03ch05	26229523	C	T	Y	40	30,10	Y	40	24,16	0.15
ST4.03ch05	26229535	C	T	Y	40	30,10	Y	40	24,16	0.15
ST4.03ch05	26229628	C	T	Y	40	30,10	Y	40	24,16	0.15
ST4.03ch05	26229633	T	G	K	40	29,11	K	40	24,16	0.125
ST4.03ch05	26229675	A	C	M	40	29,11	M	40	24,16	0.125
ST4.03ch05	26229684	T	G	K	40	30,10	K	40	24,16	0.15
ST4.03ch05	26229721	C	A	M	40	28,12	M	40	25,15	0.075
ST4.03ch05	26229822	A	G	R	26	24,2	R	20	15,5	0.173076923076923
ST4.03ch05	26229829	C	T	Y	26	24,2	Y	20	15,5	0.173076923076923
ST4.03ch05	26230332	G	A	R	40	28,12	R	40	21,19	0.175
ST4.03ch05	26230333	C	A	M	40	32,8	M	40	27,13	0.125
ST4.03ch05	26230350	G	A	R	40	32,8	R	40	27,13	0.125
ST4.03ch05	26230355	T	G	K	40	28,12	K	40	21,19	0.175
ST4.03ch05	26230392	G	A	R	40	32,8	R	40	27,13	0.125
ST4.03ch05	26230487	A	T	W	40	27,13	W	40	28,12	-0.0249999999999999
ST4.03ch05	26230515	G	A	R	40	27,13	R	40	28,12	-0.0249999999999999
ST4.03ch05	26230570	G	T	K	40	31,9	K	40	29,11	0.05
ST4.03ch05	26230688	T	G	K	40	29,11	K	40	26,14	0.075
ST4.03ch05	26230699	G	T	K	40	28,12	K	40	24,16	0.1
ST4.03ch05	26230718	A	G	R	40	29,11	R	40	26,14	0.075
ST4.03ch05	26230725	C	T	Y	40	28,12	Y	40	24,16	0.1
ST4.03ch05	26230746	G	C	S	40	29,11	S	40	26,14	0.075
ST4.03ch05	26230921	C	T	Y	40	28,12	Y	40	26,14	0.0499999999999999
ST4.03ch05	26230927	G	T	K	40	29,11	K	40	24,16	0.125
ST4.03ch05	26230964	T	C	Y	28	25,3	Y	32	26,6	0.0803571428571429
ST4.03ch05	26231840	C	A	M	22	16,6	M	26	18,8	0.034965034965035
ST4.03ch05	26231880	C	T	Y	22	17,5	Y	26	20,6	0.00349650349650343
ST4.03ch05	26232898	G	A	R	28	16,12	R	26	11,15	0.148351648351648
ST4.03ch05	26233041	C	T	Y	20	17,3	Y	22	19,3	-0.0136363636363637
ST4.03ch05	26233057	T	G	K	20	18,2	K	22	18,4	0.0818181818181818
ST4.03ch05	26233154	A	C	M	36	29,7	M	34	27,7	0.0114379084967321
ST4.03ch05	26233158	C	T	Y	36	32,4	Y	34	30,4	0.00653594771241828
ST4.03ch05	26233177	T	G	K	36	32,4	K	34	30,4	0.00653594771241828
ST4.03ch05	26233455	G	A	G	4	4,0	R	14	11,3	0.214285714285714
ST4.03ch05	26233524	C	T	Y	26	24,2	Y	30	25,5	0.0897435897435898
ST4.03ch05	26233542	C	A	M	26	25,1	M	30	24,6	0.161538461538462
ST4.03ch05	26233553	C	A	M	26	25,1	M	30	24,6	0.161538461538462
ST4.03ch05	26233554	G	A	R	26	24,2	R	30	25,5	0.0897435897435898
ST4.03ch05	26233558	C	G	S	26	24,2	S	30	25,5	0.0897435897435898
ST4.03ch05	26233565	G	T	K	26	24,2	K	30	25,5	0.0897435897435898
ST4.03ch05	26233581	G	T	K	26	19,7	K	30	27,3	-0.169230769230769
ST4.03ch05	26233593	G	A	R	26	19,7	R	30	27,3	-0.169230769230769
ST4.03ch05	26233604	G	A	R	26	25,1	R	30	25,5	0.128205128205128
ST4.03ch05	26233631	C	G	S	26	25,1	S	30	25,5	0.128205128205128
ST4.03ch05	26233638	T	G	K	26	24,2	K	30	25,5	0.0897435897435898
ST4.03ch05	26236081	C	A	M	40	29,11	M	40	23,17	0.15
ST4.03ch05	26236125	T	C	Y	40	30,10	Y	40	30,10	0
ST4.03ch05	26236335	A	G	R	40	10,30	R	40	10,30	0
ST4.03ch05	26236347	T	C	Y	40	30,10	Y	40	31,9	-0.025
ST4.03ch05	26236352	G	A	R	40	29,11	R	40	24,16	0.125
ST4.03ch05	26236388	A	G	R	40	29,11	R	40	23,17	0.15
ST4.03ch05	26236412	G	C	S	38	29,9	S	40	26,14	0.113157894736842
ST4.03ch05	26238310	C	T	Y	14	9,5	Y	20	16,4	-0.157142857142857
ST4.03ch05	26238320	C	T	C	14	14,0	Y	20	18,2	0.1
ST4.03ch05	26238343	C	T	Y	14	10,4	Y	20	16,4	-0.0857142857142857
ST4.03ch05	26238346	A	T	A	14	14,0	W	20	18,2	0.1
ST4.03ch05	26238550	A	G	R	10	3,7	R	4	2,2	-0.2
ST4.03ch05	26238559	C	T	Y	10	7,3	C	4	4,0	-0.3
ST4.03ch05	26238568	G	A	R	10	7,3	G	4	4,0	-0.3
ST4.03ch05	26238571	G	A	R	10	7,3	G	4	4,0	-0.3
ST4.03ch05	26238582	T	G	K	10	7,3	T	4	4,0	-0.3
ST4.03ch05	26238583	G	A	R	10	7,3	G	4	4,0	-0.3
ST4.03ch05	26238588	T	G	K	10	5,5	K	4	2,2	0
ST4.03ch05	26238604	C	T	Y	10	7,3	C	4	4,0	-0.3
ST4.03ch05	26242859	C	T	Y	36	27,9	Y	40	26,14	0.1
ST4.03ch05	26242960	C	A	M	36	28,8	M	40	26,14	0.127777777777778
ST4.03ch05	26242964	G	A	R	36	30,6	R	40	26,14	0.183333333333333
ST4.03ch05	26242989	G	A	R	36	28,8	R	40	26,14	0.127777777777778
ST4.03ch05	26243044	G	A	R	36	30,6	R	40	26,14	0.183333333333333
ST4.03ch05	26243087	G	T	K	38	35,3	K	38	33,5	0.0526315789473684
ST4.03ch05	26243092	G	A	R	38	30,8	R	38	31,7	-0.0263157894736842
ST4.03ch05	26243099	A	G	R	38	30,8	R	38	31,7	-0.0263157894736842
ST4.03ch05	26243103	G	A	R	40	32,8	R	38	32,6	-0.0421052631578946
ST4.03ch05	26243114	A	G	R	40	32,8	R	38	32,6	-0.0421052631578946
ST4.03ch05	26243119	G	A	R	40	34,6	R	38	29,9	0.0868421052631578
ST4.03ch05	26243125	G	A	R	40	32,8	R	38	32,6	-0.0421052631578946
ST4.03ch05	26243130	A	G	R	40	32,8	R	38	32,6	-0.0421052631578946
ST4.03ch05	26243131	C	G	S	40	34,6	S	38	29,9	0.0868421052631578
ST4.03ch05	26243143	C	T	Y	40	32,8	Y	38	31,7	-0.0157894736842105
ST4.03ch05	26243149	G	A	R	40	24,16	R	38	19,19	0.1
ST4.03ch05	26243150	A	C	M	40	31,9	M	38	23,15	0.169736842105263
ST4.03ch05	26243341	T	G	K	40	34,6	K	40	31,9	0.075
ST4.03ch05	26243345	G	A	R	40	32,8	R	40	33,7	-0.0249999999999999
ST4.03ch05	26243366	T	C	Y	40	32,8	Y	40	33,7	-0.0249999999999999
ST4.03ch05	26243381	G	C	S	40	32,8	S	40	34,6	-0.0499999999999999
ST4.03ch05	26243382	G	A	R	40	32,8	R	40	33,7	-0.0249999999999999
ST4.03ch05	26243393	T	A	W	40	32,8	W	40	33,7	-0.0249999999999999
ST4.03ch05	26243400	G	T	K	40	15,25	K	40	12,28	0.075
ST4.03ch05	26243408	C	T	Y	40	26,14	Y	40	26,14	0
ST4.03ch05	26243489	G	A	R	34	15,19	R	40	12,28	0.141176470588235
ST4.03ch05	26243641	T	C	Y	34	32,2	Y	40	35,5	0.0661764705882353
ST4.03ch05	26244264	C	A	M	40	31,9	M	40	23,17	0.2
ST4.03ch05	26244282	G	A	R	40	31,9	R	40	30,10	0.025
ST4.03ch05	26244293	G	T	K	40	31,9	K	40	23,17	0.2
ST4.03ch05	26244463	G	A	R	38	29,9	R	38	21,17	0.210526315789474
ST4.03ch05	26244504	G	A	R	38	29,9	R	38	21,17	0.210526315789474
ST4.03ch05	26244506	T	C	Y	38	28,10	Y	38	19,19	0.236842105263158
ST4.03ch05	26245825	G	T	K	36	22,14	K	38	21,17	0.0584795321637427
ST4.03ch05	26245830	G	T	K	36	22,14	K	38	26,12	-0.0730994152046783
ST4.03ch05	26245853	G	A	R	36	22,14	R	38	26,12	-0.0730994152046783
ST4.03ch05	26245914	A	T	W	36	21,15	W	38	26,12	-0.100877192982456
ST4.03ch05	26245917	G	A	R	36	21,15	R	38	26,12	-0.100877192982456
ST4.03ch05	26249921	A	G	R	32	25,7	R	38	32,6	-0.0608552631578947
ST4.03ch05	26249922	A	T	W	32	25,7	W	38	32,6	-0.0608552631578947
ST4.03ch05	26249943	A	C	M	32	25,7	M	38	32,6	-0.0608552631578947
ST4.03ch05	26249948	C	T	Y	32	25,7	Y	38	32,6	-0.0608552631578947
ST4.03ch05	26249949	T	C	Y	32	27,5	Y	38	30,8	0.0542763157894737
ST4.03ch05	26249958	T	C	Y	32	25,7	Y	38	34,4	-0.113486842105263
ST4.03ch05	26249964	C	T	Y	32	25,7	Y	38	34,4	-0.113486842105263
ST4.03ch05	26249965	A	G	R	32	25,7	R	38	34,4	-0.113486842105263
ST4.03ch05	26249980	T	A	W	32	18,14	W	38	31,7	-0.253289473684211
ST4.03ch05	26250000	C	T	Y	32	27,5	Y	38	30,8	0.0542763157894737
ST4.03ch05	26250009	C	T	Y	32	25,7	Y	38	34,4	-0.113486842105263
ST4.03ch05	26250011	C	T	Y	32	25,7	Y	38	34,4	-0.113486842105263
ST4.03ch05	26250023	G	A	R	32	25,7	R	38	32,6	-0.0608552631578947
ST4.03ch05	26250024	G	A	R	32	25,7	R	38	32,6	-0.0608552631578947
ST4.03ch05	26250074	C	T	Y	40	28,12	Y	40	23,17	0.125
ST4.03ch05	26250078	C	T	Y	40	28,12	Y	40	23,17	0.125
ST4.03ch05	26250125	C	A	M	40	25,15	M	40	32,8	-0.175
ST4.03ch05	26250188	T	G	K	22	7,15	K	28	12,16	0.11038961038961
ST4.03ch05	26250197	C	T	Y	22	20,2	Y	28	24,4	0.051948051948052
ST4.03ch05	26250211	C	T	Y	22	7,15	Y	28	12,16	0.11038961038961
ST4.03ch05	26250229	G	T	K	22	20,2	K	28	24,4	0.051948051948052
ST4.03ch05	26250445	C	T	Y	40	27,13	Y	40	25,15	0.05
ST4.03ch05	26250559	C	T	Y	40	28,12	Y	40	24,16	0.1
ST4.03ch05	26250671	C	G	S	22	18,4	S	26	19,7	0.0874125874125875
ST4.03ch05	26250688	C	T	Y	22	17,5	Y	26	16,10	0.157342657342657
ST4.03ch05	26250700	C	A	M	22	18,4	M	26	19,7	0.0874125874125875
ST4.03ch05	26250701	C	T	Y	22	19,3	Y	26	22,4	0.0174825174825175
ST4.03ch05	26250712	C	T	Y	22	18,4	Y	26	19,7	0.0874125874125875
ST4.03ch05	26250757	C	T	Y	20	17,3	Y	26	18,8	0.157692307692308
ST4.03ch05	26250803	A	C	M	22	19,3	M	26	22,4	0.0174825174825175
ST4.03ch05	26250810	G	A	R	22	17,5	R	26	18,8	0.0804195804195804
ST4.03ch05	26250822	G	A	R	22	14,8	R	26	14,12	0.0979020979020979
ST4.03ch05	26251448	C	T	Y	10	8,2	Y	12	5,7	0.383333333333333
ST4.03ch05	26251467	G	A	R	12	10,2	R	12	5,7	0.416666666666667
ST4.03ch05	26251574	C	T	Y	12	10,2	Y	10	3,7	0.533333333333333
ST4.03ch05	26254425	A	G	R	10	8,2	R	18	15,3	-0.0333333333333333
ST4.03ch05	26254492	T	C	Y	10	8,2	Y	18	11,7	0.188888888888889
ST4.03ch05	26254494	G	A	G	10	10,0	R	18	14,4	0.222222222222222
ST4.03ch05	26254498	A	C	M	10	8,2	M	16	8,8	0.3
ST4.03ch05	26254530	C	T	C	10	10,0	Y	18	15,3	0.166666666666667
ST4.03ch05	26256962	C	A	M	38	35,3	M	34	30,4	0.0386996904024768
ST4.03ch05	26256974	T	C	Y	40	32,8	Y	38	21,17	0.247368421052632
ST4.03ch05	26257007	G	A	R	40	32,8	R	38	31,7	-0.0157894736842105
ST4.03ch05	26257022	G	A	R	40	37,3	R	38	35,3	0.0039473684210527
ST4.03ch05	26257030	G	A	R	40	32,8	R	38	21,17	0.247368421052632
ST4.03ch05	26257037	C	A	M	40	37,3	M	38	35,3	0.0039473684210527
ST4.03ch05	26257123	C	T	Y	40	32,8	Y	38	22,16	0.221052631578947
ST4.03ch05	26257130	C	T	Y	40	35,5	Y	38	31,7	0.0592105263157895
ST4.03ch05	26257136	C	T	Y	40	32,8	Y	38	22,16	0.221052631578947
ST4.03ch05	26257140	C	T	Y	40	32,8	Y	38	31,7	-0.0157894736842105
ST4.03ch05	26257144	G	T	K	40	35,5	K	38	31,7	0.0592105263157895
ST4.03ch05	26257165	G	A	R	40	37,3	R	36	32,4	0.0361111111111112
ST4.03ch05	26257172	G	A	R	40	37,3	R	38	34,4	0.0302631578947369
ST4.03ch05	26257194	T	G	K	40	35,5	K	38	31,7	0.0592105263157895
ST4.03ch05	26257197	A	C	M	40	37,3	M	38	34,4	0.0302631578947369
ST4.03ch05	26257207	A	C	M	40	35,5	M	38	31,7	0.0592105263157895
ST4.03ch05	26257254	T	C	Y	24	13,11	Y	20	11,9	-0.00833333333333341
ST4.03ch05	26257353	C	T	Y	26	20,6	Y	24	19,5	-0.0224358974358974
ST4.03ch05	26257380	T	A	W	26	24,2	W	24	22,2	0.0064102564102565
ST4.03ch05	26257404	C	A	M	26	20,6	M	24	19,5	-0.0224358974358974
ST4.03ch05	26257406	C	T	Y	26	24,2	Y	24	22,2	0.0064102564102565
ST4.03ch05	26257415	A	G	R	26	24,2	R	24	22,2	0.0064102564102565
ST4.03ch05	26257434	C	A	M	26	24,2	M	24	22,2	0.0064102564102565
ST4.03ch05	26257449	C	A	M	26	24,2	M	24	22,2	0.0064102564102565
ST4.03ch05	26257497	C	T	Y	26	24,2	Y	24	22,2	0.0064102564102565
ST4.03ch05	26257505	G	T	K	26	22,4	K	24	20,4	0.0128205128205128
ST4.03ch05	26257506	A	G	R	26	19,7	R	24	19,5	-0.0608974358974359
ST4.03ch05	26257537	G	T	K	26	24,2	K	24	22,2	0.0064102564102565
ST4.03ch05	26257540	C	G	S	26	24,2	S	24	22,2	0.0064102564102565
ST4.03ch05	26257558	A	C	M	26	22,4	M	24	18,6	0.0961538461538461
ST4.03ch05	26257563	C	T	Y	26	24,2	Y	24	22,2	0.0064102564102565
ST4.03ch05	26257568	C	T	Y	26	24,2	Y	24	22,2	0.0064102564102565
ST4.03ch05	26257577	A	C	M	26	24,2	M	24	22,2	0.0064102564102565
ST4.03ch05	26257859	A	C	M	28	24,4	M	30	25,5	0.0238095238095237
ST4.03ch05	26257873	C	A	M	28	23,5	M	30	22,8	0.0880952380952381
ST4.03ch05	26257896	C	T	Y	28	23,5	Y	30	22,8	0.0880952380952381
ST4.03ch05	26257904	A	G	R	28	23,5	R	30	22,8	0.0880952380952381
ST4.03ch05	26257925	G	A	R	28	24,4	R	30	25,5	0.0238095238095237
ST4.03ch05	26257928	G	A	R	28	24,4	R	30	22,8	0.123809523809524
ST4.03ch05	26258722	G	A	R	40	34,6	R	40	37,3	-0.0750000000000001
ST4.03ch05	26258723	T	C	Y	40	23,17	Y	40	24,16	-0.025
ST4.03ch05	26258728	T	A	W	40	33,7	W	40	30,10	0.075
ST4.03ch05	26258737	A	G	R	40	23,17	R	40	24,16	-0.025
ST4.03ch05	26258742	T	A	W	40	23,17	W	40	24,16	-0.025
ST4.03ch05	26258760	A	G	R	40	33,7	R	40	30,10	0.075
ST4.03ch05	26258770	A	G	R	40	23,17	R	40	24,16	-0.025
ST4.03ch05	26258789	T	C	Y	40	23,17	Y	40	24,16	-0.025
ST4.03ch05	26258865	G	T	K	36	28,8	K	38	30,8	-0.0116959064327485
ST4.03ch05	26258896	T	C	Y	34	23,11	Y	38	16,22	0.255417956656347
ST4.03ch05	26258932	C	T	Y	40	34,6	Y	40	30,10	0.1
ST4.03ch05	26258950	G	C	G	36	36,0	S	38	36,2	0.0526315789473685
ST4.03ch05	26258953	G	A	R	36	23,13	R	38	22,16	-0.0599415204678362
ST4.03ch05	26258954	C	T	Y	36	13,23	Y	38	18,20	-0.112573099415205
ST4.03ch05	26258966	C	T	Y	38	16,22	Y	38	18,20	-0.0526315789473684
ST4.03ch05	26258967	A	G	R	38	16,22	R	38	18,20	-0.0526315789473684
ST4.03ch05	26258976	G	A	R	38	16,22	R	38	18,20	-0.0526315789473684
ST4.03ch05	26258981	G	A	R	38	16,22	R	38	18,20	-0.0526315789473684
ST4.03ch05	26258985	T	C	Y	38	12,26	Y	38	16,22	-0.105263157894737
ST4.03ch05	26258986	G	A	R	38	26,12	R	38	22,16	-0.105263157894737
ST4.03ch05	26258996	T	C	Y	38	12,26	Y	38	15,23	-0.0789473684210527
ST4.03ch05	26259019	A	G	R	18	12,6	R	22	15,7	-0.0151515151515151
ST4.03ch05	26259053	G	A	R	18	8,10	R	24	7,17	0.152777777777778
ST4.03ch05	26259058	G	A	R	18	13,5	R	24	18,6	-0.0277777777777778
ST4.03ch05	26259086	G	C	S	18	13,5	S	24	15,9	0.0972222222222222
ST4.03ch05	26259090	G	A	R	18	12,6	R	24	17,7	-0.0416666666666667
ST4.03ch05	26259105	G	A	R	16	13,3	R	24	18,6	0.0625
ST4.03ch05	26259112	G	A	R	16	11,5	R	24	15,9	0.0625
ST4.03ch05	26259135	G	A	R	16	10,6	R	24	17,7	-0.0833333333333334
ST4.03ch05	26259139	T	G	K	16	10,6	K	24	17,7	-0.0833333333333334
ST4.03ch05	26260544	C	T	Y	40	28,12	Y	40	23,17	0.125
ST4.03ch05	26260550	G	C	S	40	28,12	S	40	22,18	0.15
ST4.03ch05	26260560	G	A	R	40	28,12	R	40	23,17	0.125
ST4.03ch05	26260567	G	T	K	40	26,14	K	40	32,8	-0.15
ST4.03ch05	26260782	A	G	R	40	28,12	R	40	20,20	0.2
ST4.03ch05	26261735	G	T	K	40	18,22	K	38	10,28	-0.186842105263158
ST4.03ch05	26261736	C	T	Y	40	30,10	Y	38	21,17	0.197368421052632
ST4.03ch05	26261762	C	T	Y	40	27,13	Y	38	23,15	0.0697368421052632
ST4.03ch05	26262074	C	T	Y	22	16,6	Y	20	16,4	-0.0727272727272728
ST4.03ch05	26262101	G	A	R	22	16,6	R	20	16,4	-0.0727272727272728
ST4.03ch05	26262269	C	T	Y	28	16,12	Y	26	19,7	-0.159340659340659
ST4.03ch05	26262274	G	A	R	28	16,12	R	26	19,7	-0.159340659340659
ST4.03ch05	26262294	A	C	M	28	16,12	M	24	17,7	-0.136904761904762
ST4.03ch05	26262398	A	C	M	28	16,12	M	26	19,7	-0.159340659340659
ST4.03ch05	26262404	A	T	W	28	16,12	W	26	19,7	-0.159340659340659
ST4.03ch05	26263437	A	C	M	4	2,2	A	4	4,0	-0.5
ST4.03ch05	26263455	T	G	K	4	2,2	T	4	4,0	-0.5
ST4.03ch05	26263467	A	T	A	4	4,0	W	4	2,2	0.5
ST4.03ch05	26263468	C	G	C	4	4,0	S	4	2,2	0.5
ST4.03ch05	26263470	T	C	Y	4	2,2	T	4	4,0	-0.5
ST4.03ch05	26263491	G	A	R	4	2,2	G	4	4,0	-0.5
ST4.03ch05	26263567	A	G	R	24	22,2	R	14	13,1	-0.011904761904762
ST4.03ch05	26263605	G	A	R	24	22,2	R	14	13,1	-0.011904761904762
ST4.03ch05	26263676	A	C	M	20	2,18	M	8	3,5	-0.275
ST4.03ch05	26264589	A	G	R	36	23,13	R	38	28,10	-0.097953216374269
ST4.03ch05	26264601	G	T	K	36	23,13	K	38	28,10	-0.097953216374269
ST4.03ch05	26264604	G	C	S	36	13,23	S	38	12,26	0.0453216374269006
ST4.03ch05	26264626	T	A	W	36	28,8	W	38	24,14	0.146198830409357
ST4.03ch05	26264627	G	A	R	36	29,7	R	38	27,11	0.0950292397660819
ST4.03ch05	26264662	C	A	M	36	23,13	M	38	28,10	-0.097953216374269
ST4.03ch05	26264673	C	A	M	36	29,7	M	38	27,11	0.0950292397660819
ST4.03ch05	26264685	C	A	M	36	23,13	M	38	28,10	-0.097953216374269
ST4.03ch05	26264817	A	C	M	36	23,13	M	38	27,11	-0.0716374269005848
ST4.03ch05	26264832	C	T	Y	36	28,8	Y	38	24,14	0.146198830409357
ST4.03ch05	26264855	T	A	W	36	29,7	W	38	27,11	0.0950292397660819
ST4.03ch05	26266424	C	T	Y	40	26,14	Y	40	25,15	0.025
ST4.03ch05	26266449	G	A	R	40	28,12	R	40	23,17	0.125
ST4.03ch05	26266464	G	A	R	40	28,12	R	40	23,17	0.125
ST4.03ch05	26266499	G	A	R	40	28,12	R	40	23,17	0.125
ST4.03ch05	26266643	A	T	W	40	28,12	W	40	21,19	0.175
ST4.03ch05	26266648	T	C	Y	40	28,12	Y	40	22,18	0.15
ST4.03ch05	26266719	G	A	R	40	28,12	R	40	23,17	0.125
ST4.03ch05	26267636	G	A	R	14	12,2	R	18	16,2	-0.0317460317460317
ST4.03ch05	26267665	T	G	K	14	3,11	K	18	6,12	-0.119047619047619
ST4.03ch05	26267692	A	C	M	14	12,2	M	18	16,2	-0.0317460317460317
ST4.03ch05	26267719	C	A	M	14	12,2	M	18	16,2	-0.0317460317460317
ST4.03ch05	26268105	G	A	R	26	22,4	R	24	15,9	0.221153846153846
ST4.03ch05	26268112	T	G	K	26	21,5	K	24	13,11	0.266025641025641
ST4.03ch05	26268118	A	T	W	26	21,5	W	24	13,11	0.266025641025641
ST4.03ch05	26269255	G	A	R	40	31,9	R	40	31,9	0
ST4.03ch05	26269313	T	C	Y	40	31,9	Y	40	31,9	0
ST4.03ch05	26269344	T	C	Y	40	31,9	Y	40	31,9	0
ST4.03ch05	26269518	C	T	Y	40	31,9	Y	40	31,9	0
ST4.03ch05	26269547	C	A	M	40	31,9	M	40	31,9	0
ST4.03ch05	26269575	C	T	Y	40	31,9	Y	40	30,10	0.025
ST4.03ch05	26271178	G	T	K	40	36,4	K	40	32,8	0.1
ST4.03ch05	26271189	G	C	S	40	36,4	S	40	32,8	0.1
ST4.03ch05	26271214	C	T	Y	40	36,4	Y	40	32,8	0.1
ST4.03ch05	26271217	C	T	Y	40	36,4	Y	40	32,8	0.1
ST4.03ch05	26271256	C	T	Y	40	36,4	Y	40	32,8	0.1
ST4.03ch05	26271290	T	C	Y	24	16,8	Y	28	15,13	0.130952380952381
ST4.03ch05	26271296	A	T	W	24	16,8	W	28	15,13	0.130952380952381
ST4.03ch05	26271297	T	G	K	24	16,8	K	28	15,13	0.130952380952381
ST4.03ch05	26271333	G	T	K	20	10,10	K	22	8,14	0.136363636363636
ST4.03ch05	26271975	A	G	R	12	3,9	R	12	5,7	-0.166666666666667
ST4.03ch05	26271982	C	T	Y	12	10,2	Y	12	9,3	0.0833333333333334
ST4.03ch05	26271986	G	C	S	12	10,2	S	12	9,3	0.0833333333333334
ST4.03ch05	26272000	C	G	S	14	12,2	S	12	9,3	0.107142857142857
ST4.03ch05	26272005	T	C	Y	14	5,9	Y	12	5,7	-0.0595238095238095
ST4.03ch05	26272007	G	A	R	14	12,2	R	12	9,3	0.107142857142857
ST4.03ch05	26272012	A	T	W	14	5,9	W	12	5,7	-0.0595238095238095
ST4.03ch05	26272026	G	C	S	14	12,2	S	12	9,3	0.107142857142857
ST4.03ch05	26272047	G	C	S	14	5,9	S	12	5,7	-0.0595238095238095
ST4.03ch05	26272090	T	A	W	14	5,9	W	12	5,7	-0.0595238095238095
ST4.03ch05	26272434	T	C	T	26	26,0	Y	24	21,3	0.125
ST4.03ch05	26272463	A	T	A	26	26,0	W	24	21,3	0.125
ST4.03ch05	26272511	G	A	G	26	26,0	R	24	21,3	0.125
ST4.03ch05	26272558	C	T	Y	26	23,3	Y	24	21,3	0.00961538461538458
ST4.03ch05	26274496	T	A	W	40	6,34	W	38	9,29	0.0868421052631578
ST4.03ch05	26274497	A	G	R	40	6,34	R	38	10,28	0.113157894736842
ST4.03ch05	26274531	A	G	R	40	34,6	R	38	29,9	0.0868421052631578
ST4.03ch05	26274854	C	T	Y	24	20,4	Y	34	31,3	-0.0784313725490196
ST4.03ch05	26274960	C	T	Y	24	17,7	Y	34	28,6	-0.115196078431372
ST4.03ch05	26274969	C	G	S	22	15,7	S	34	28,6	-0.141711229946524
ST4.03ch05	26275006	C	A	M	24	17,7	M	34	28,6	-0.115196078431372
ST4.03ch05	26275777	C	G	S	40	28,12	S	40	21,19	0.175
ST4.03ch05	26275784	T	C	Y	40	28,12	Y	40	22,18	0.15
ST4.03ch05	26275847	T	C	Y	40	28,12	Y	40	22,18	0.15
ST4.03ch05	26275866	A	G	R	40	28,12	R	40	22,18	0.15
ST4.03ch05	26275985	G	A	R	40	28,12	R	40	22,18	0.15
ST4.03ch05	26276897	T	G	K	24	20,4	K	26	22,4	-0.0128205128205128
ST4.03ch05	26276929	G	T	K	16	7,9	K	14	7,7	-0.0625
ST4.03ch05	26276937	G	A	R	16	7,9	R	14	7,7	-0.0625
ST4.03ch05	26276940	C	A	M	16	7,9	M	14	7,7	-0.0625
ST4.03ch05	26276953	G	A	R	22	14,8	R	14	7,7	0.136363636363636
ST4.03ch05	26276961	T	A	W	22	14,8	W	14	7,7	0.136363636363636
ST4.03ch05	26276965	G	A	R	22	14,8	R	14	7,7	0.136363636363636
ST4.03ch05	26276990	T	C	Y	22	14,8	Y	14	7,7	0.136363636363636
ST4.03ch05	26276991	C	T	Y	18	9,9	T	8	0,8	0.5
ST4.03ch05	26277001	G	A	R	22	14,8	R	14	10,4	-0.0779220779220779
ST4.03ch05	26277054	C	T	Y	24	18,6	Y	24	20,4	-0.0833333333333334
ST4.03ch05	26277060	G	A	R	24	18,6	R	24	20,4	-0.0833333333333334
ST4.03ch05	26277171	A	G	R	34	19,15	R	40	22,18	0.00882352941176467
ST4.03ch05	26278281	A	T	W	40	34,6	W	38	27,11	0.139473684210526
ST4.03ch05	26278302	A	C	M	40	34,6	M	38	27,11	0.139473684210526
ST4.03ch05	26278312	A	C	M	40	34,6	M	38	27,11	0.139473684210526
ST4.03ch05	26278326	A	T	W	40	34,6	W	38	27,11	0.139473684210526
ST4.03ch05	26278328	A	C	M	40	34,6	M	38	27,11	0.139473684210526
ST4.03ch05	26278343	G	A	R	40	34,6	R	38	27,11	0.139473684210526
ST4.03ch05	26278360	C	G	S	40	24,16	S	38	28,10	-0.136842105263158
ST4.03ch05	26278373	C	A	M	40	34,6	M	38	27,11	0.139473684210526
ST4.03ch05	26278527	A	G	R	38	36,2	R	38	32,6	0.105263157894737
ST4.03ch05	26278566	T	C	Y	38	36,2	Y	38	33,5	0.0789473684210525
ST4.03ch05	26278580	G	A	R	38	22,16	R	38	27,11	-0.131578947368421
ST4.03ch05	26278583	G	A	R	38	36,2	R	38	33,5	0.0789473684210525
ST4.03ch05	26279248	C	G	S	38	8,30	S	40	13,27	0.114473684210526
ST4.03ch05	26279264	G	A	R	38	8,30	R	40	13,27	0.114473684210526
ST4.03ch05	26279270	C	A	M	40	8,32	M	40	13,27	0.125
ST4.03ch05	26279277	A	G	R	40	8,32	R	40	13,27	0.125
ST4.03ch05	26279334	C	A	M	40	8,32	M	40	13,27	0.125
ST4.03ch05	26280776	A	G	R	40	28,12	R	40	21,19	0.175
ST4.03ch05	26280815	G	A	R	40	28,12	R	40	21,19	0.175
ST4.03ch05	26282082	T	C	Y	22	19,3	Y	26	23,3	-0.0209790209790209
ST4.03ch05	26282112	A	G	R	22	16,6	R	26	13,13	0.227272727272727
ST4.03ch05	26282201	A	T	W	22	16,6	W	26	13,13	0.227272727272727
ST4.03ch05	26282816	C	T	Y	32	15,17	Y	30	9,21	0.16875
ST4.03ch05	26282843	A	T	W	32	15,17	W	30	9,21	0.16875
ST4.03ch05	26283007	A	C	M	38	25,13	M	32	15,17	0.189144736842105
ST4.03ch05	26283016	T	C	Y	38	25,13	Y	32	15,17	0.189144736842105
ST4.03ch05	26283346	G	T	K	40	28,12	K	40	20,20	0.2
ST4.03ch05	26283358	A	G	R	40	28,12	R	40	20,20	0.2
ST4.03ch05	26283368	A	G	R	40	28,12	R	40	20,20	0.2
ST4.03ch05	26283479	G	A	R	40	25,15	R	40	32,8	-0.175
ST4.03ch05	26283500	T	G	K	40	28,12	K	40	20,20	0.2
ST4.03ch05	26283586	G	T	K	14	10,4	K	18	11,7	0.103174603174603
ST4.03ch05	26283596	T	C	Y	14	10,4	Y	18	9,9	0.214285714285714
ST4.03ch05	26283600	C	T	Y	14	10,4	Y	18	9,9	0.214285714285714
ST4.03ch05	26283608	A	G	R	14	7,7	R	18	5,13	0.222222222222222
ST4.03ch05	26283614	C	T	Y	14	10,4	Y	16	9,7	0.151785714285714
ST4.03ch05	26283618	C	T	Y	14	11,3	Y	18	14,4	0.00793650793650791
ST4.03ch05	26283620	A	T	W	14	10,4	W	18	9,9	0.214285714285714
ST4.03ch05	26283633	G	A	R	14	10,4	R	20	12,8	0.114285714285714
ST4.03ch05	26283635	C	T	Y	14	10,4	Y	20	13,7	0.0642857142857143
ST4.03ch05	26283645	C	T	C	14	14,0	Y	20	16,4	0.2
ST4.03ch05	26283647	G	C	S	14	10,4	S	20	12,8	0.114285714285714
ST4.03ch05	26283697	A	G	R	14	10,4	R	18	9,9	0.214285714285714
ST4.03ch05	26283701	G	A	R	14	10,4	R	18	9,9	0.214285714285714
ST4.03ch05	26283731	G	A	R	14	10,4	R	18	9,9	0.214285714285714
ST4.03ch05	26283755	C	T	C	14	14,0	Y	20	15,5	0.25
ST4.03ch05	26283776	C	A	C	14	14,0	M	20	16,4	0.2
ST4.03ch05	26283779	T	C	T	14	14,0	Y	20	16,4	0.2
ST4.03ch05	26283783	C	T	C	14	14,0	Y	20	16,4	0.2
ST4.03ch05	26291455	T	C	Y	14	8,6	Y	18	14,4	-0.206349206349206
ST4.03ch05	26293031	T	C	Y	34	26,8	Y	34	27,7	-0.0294117647058824
ST4.03ch05	26293101	C	T	Y	30	20,10	Y	32	24,8	-0.0833333333333334
ST4.03ch05	26293107	G	A	R	30	28,2	R	32	29,3	0.0270833333333333
ST4.03ch05	26293119	C	T	Y	30	28,2	Y	32	30,2	-0.00416666666666665
ST4.03ch05	26293123	C	T	Y	30	28,2	Y	32	29,3	0.0270833333333333
ST4.03ch05	26293984	G	T	K	32	21,11	K	36	20,16	0.100694444444444
ST4.03ch05	26293994	A	G	R	32	20,12	R	36	20,16	0.0694444444444444
ST4.03ch05	26294119	G	A	R	32	21,11	R	36	20,16	0.100694444444444
ST4.03ch05	26294148	C	T	Y	32	21,11	Y	36	20,16	0.100694444444444
ST4.03ch05	26294238	C	T	Y	26	16,10	Y	26	11,15	0.192307692307692
ST4.03ch05	26294256	G	A	R	24	14,10	R	26	11,15	0.16025641025641
ST4.03ch05	26294277	C	T	Y	24	13,11	Y	22	12,10	-0.00378787878787878
ST4.03ch05	26294299	A	C	M	24	13,11	M	24	12,12	0.0416666666666666
ST4.03ch05	26294310	C	A	M	22	13,9	M	24	12,12	0.0909090909090909
ST4.03ch05	26294334	C	A	M	22	14,8	M	26	11,15	0.213286713286713
ST4.03ch05	26294367	C	T	Y	18	13,5	Y	22	7,15	0.404040404040404
ST4.03ch05	26294391	T	A	W	18	13,5	W	22	7,15	0.404040404040404
ST4.03ch05	26294415	C	T	Y	18	13,5	Y	22	7,15	0.404040404040404
ST4.03ch05	26294928	T	A	W	40	39,1	W	38	36,2	0.0276315789473685
ST4.03ch05	26295251	A	C	M	32	22,10	M	24	22,2	-0.229166666666667
ST4.03ch05	26295347	C	A	M	24	18,6	M	24	17,7	0.0416666666666666
ST4.03ch05	26295350	T	C	Y	24	19,5	Y	22	18,4	-0.0265151515151516
ST4.03ch05	26295357	G	T	K	24	15,9	K	22	19,3	-0.238636363636364
ST4.03ch05	26296667	G	A	R	40	28,12	R	40	21,19	0.175
ST4.03ch05	26296719	G	C	S	40	28,12	S	40	21,19	0.175
ST4.03ch05	26296891	A	T	W	40	28,12	W	40	21,19	0.175
ST4.03ch05	26297135	A	T	W	38	26,12	W	40	17,23	0.25921052631579
ST4.03ch05	26297179	T	G	K	40	27,13	K	40	27,13	0
ST4.03ch05	26302085	G	A	R	36	21,15	R	40	25,15	-0.0416666666666666
ST4.03ch05	26302116	C	T	Y	36	21,15	Y	40	25,15	-0.0416666666666666
ST4.03ch05	26302120	T	A	W	36	21,15	W	40	25,15	-0.0416666666666666
ST4.03ch05	26302135	C	T	Y	36	21,15	Y	40	25,15	-0.0416666666666666
ST4.03ch05	26302163	A	G	R	36	21,15	R	40	25,15	-0.0416666666666666
ST4.03ch05	26302168	G	A	R	36	21,15	R	40	25,15	-0.0416666666666666
ST4.03ch05	26302176	A	G	R	36	21,15	R	40	22,18	0.0333333333333333
ST4.03ch05	26302333	G	T	K	36	21,15	K	40	25,15	-0.0416666666666666
ST4.03ch05	26302336	C	A	M	36	21,15	M	40	25,15	-0.0416666666666666
ST4.03ch05	26304972	G	A	R	30	24,6	R	36	32,4	-0.0888888888888888
ST4.03ch05	26304976	T	A	W	30	22,8	W	36	29,7	-0.0722222222222223
ST4.03ch05	26304983	G	A	R	30	24,6	R	36	32,4	-0.0888888888888888
ST4.03ch05	26305126	G	A	R	22	19,3	R	30	25,5	0.0303030303030303
ST4.03ch05	26305146	G	A	R	22	21,1	R	30	22,8	0.221212121212121
ST4.03ch05	26305174	C	T	Y	22	19,3	Y	30	25,5	0.0303030303030303
ST4.03ch05	26306808	C	A	M	40	26,14	M	40	33,7	-0.175
ST4.03ch05	26306820	G	A	R	40	28,12	R	40	23,17	0.125
ST4.03ch05	26306831	C	T	Y	40	28,12	Y	40	23,17	0.125
ST4.03ch05	26307203	C	T	Y	40	29,11	Y	40	25,15	0.1
ST4.03ch05	26307243	G	A	R	40	28,12	R	40	27,13	0.0249999999999999
ST4.03ch05	26307437	T	C	Y	40	28,12	Y	40	26,14	0.0499999999999999
ST4.03ch05	26308007	G	A	R	14	12,2	G	22	22,0	-0.142857142857143
ST4.03ch05	26308016	G	A	R	14	12,2	G	22	22,0	-0.142857142857143
ST4.03ch05	26308020	C	T	Y	14	12,2	C	22	22,0	-0.142857142857143
ST4.03ch05	26308051	G	T	K	14	12,2	G	22	22,0	-0.142857142857143
ST4.03ch05	26308079	G	A	R	14	9,5	R	22	15,7	-0.0389610389610389
ST4.03ch05	26308100	C	T	Y	14	12,2	C	22	22,0	-0.142857142857143
ST4.03ch05	26312446	A	G	R	40	28,12	R	40	23,17	0.125
ST4.03ch05	26313098	A	C	M	20	18,2	M	22	18,4	0.0818181818181818
ST4.03ch05	26313210	T	C	Y	40	26,14	Y	40	26,14	0
ST4.03ch05	26318058	C	T	Y	16	11,5	Y	30	22,8	-0.0458333333333333
ST4.03ch05	26318153	C	T	Y	40	30,10	Y	40	28,12	0.05
ST4.03ch05	26318495	G	A	R	40	29,11	R	40	28,12	0.025
ST4.03ch05	26318717	C	T	Y	40	28,12	Y	40	24,16	0.1
ST4.03ch05	26318900	A	G	R	18	13,5	R	28	24,4	-0.134920634920635
ST4.03ch05	26318937	A	C	M	18	13,5	M	28	24,4	-0.134920634920635
ST4.03ch05	26318979	G	A	R	18	15,3	R	28	19,9	0.154761904761905
ST4.03ch05	26323030	C	T	Y	40	28,12	Y	40	24,16	0.1
ST4.03ch05	26323038	T	C	Y	40	22,18	Y	40	23,17	-0.0249999999999999
ST4.03ch05	26323082	G	A	R	40	27,13	R	40	24,16	0.0750000000000001
ST4.03ch05	26323238	G	A	R	40	28,12	R	40	24,16	0.1
ST4.03ch05	26323268	A	G	R	40	27,13	R	40	24,16	0.0750000000000001
ST4.03ch05	26323305	T	A	W	40	27,13	W	40	24,16	0.0750000000000001
ST4.03ch05	26326287	T	C	Y	30	24,6	Y	36	30,6	-0.0333333333333333
ST4.03ch05	26326313	A	G	R	30	22,8	R	36	27,9	-0.0166666666666667
ST4.03ch05	26326335	A	C	M	30	4,26	M	34	6,28	0.0431372549019609
ST4.03ch05	26326345	T	A	W	30	23,7	W	34	28,6	-0.0568627450980391
ST4.03ch05	26326356	A	G	R	30	23,7	R	34	28,6	-0.0568627450980391
ST4.03ch05	26326369	A	T	W	30	27,3	W	34	28,6	0.0764705882352942
ST4.03ch05	26326814	C	T	Y	16	10,6	Y	26	16,10	0.00961538461538458
ST4.03ch05	26326816	A	G	R	16	10,6	R	26	15,11	0.0480769230769231
ST4.03ch05	26326843	C	T	Y	20	14,6	Y	28	21,7	-0.05
ST4.03ch05	26326873	A	G	R	20	14,6	R	28	21,7	-0.05
ST4.03ch05	26326896	C	A	M	20	10,10	M	28	14,14	0
ST4.03ch05	26330742	C	T	Y	20	15,5	Y	22	15,7	0.0681818181818182
ST4.03ch05	26331793	G	T	K	38	26,12	K	30	25,5	-0.149122807017544
ST4.03ch05	26335560	T	A	W	38	36,2	W	34	33,1	-0.0232198142414861
ST4.03ch05	26335572	G	A	R	38	4,34	R	34	1,33	-0.0758513931888545
ST4.03ch05	26338255	T	G	K	40	26,14	K	40	21,19	0.125
ST4.03ch05	26338287	C	T	Y	40	24,16	Y	40	26,14	-0.05
ST4.03ch05	26338308	G	A	R	40	26,14	R	40	21,19	0.125
ST4.03ch05	26338313	G	A	R	40	24,16	R	40	26,14	-0.05
ST4.03ch05	26338322	A	C	M	40	24,16	M	40	26,14	-0.05
ST4.03ch05	26338326	T	A	W	40	26,14	W	40	21,19	0.125
ST4.03ch05	26338431	C	G	S	40	14,26	S	40	19,21	0.125
ST4.03ch05	26338462	G	A	R	40	14,26	R	40	19,21	0.125
ST4.03ch05	26338464	G	T	K	40	26,14	K	40	21,19	0.125
ST4.03ch05	26338484	G	A	R	40	24,16	R	40	26,14	-0.05
ST4.03ch05	26339068	A	C	M	30	15,15	M	28	18,10	-0.142857142857143
ST4.03ch05	26339105	T	A	W	22	21,1	W	24	22,2	0.037878787878788
ST4.03ch05	26339225	G	C	S	40	37,3	S	38	34,4	0.0302631578947369
ST4.03ch05	26341490	T	A	W	40	25,15	W	36	28,8	-0.152777777777778
ST4.03ch05	26341548	G	T	K	40	39,1	K	36	34,2	0.0305555555555556
ST4.03ch05	26341641	C	T	Y	36	28,8	Y	40	21,19	0.252777777777778
ST4.03ch05	26341646	C	A	M	36	28,8	M	40	21,19	0.252777777777778
ST4.03ch05	26341736	G	A	R	36	28,8	R	40	24,16	0.177777777777778
ST4.03ch05	26341853	A	G	R	40	27,13	R	40	21,19	0.15
ST4.03ch05	26341854	A	G	R	40	27,13	R	40	21,19	0.15
ST4.03ch05	26342005	A	G	R	40	27,13	R	40	21,19	0.15
ST4.03ch05	26342116	G	A	R	32	26,6	R	40	30,10	0.0625
ST4.03ch05	26342246	A	G	R	32	26,6	R	40	30,10	0.0625
ST4.03ch05	26342280	C	T	Y	30	21,9	Y	34	27,7	-0.0941176470588235
ST4.03ch05	26342374	G	T	K	24	21,3	K	26	23,3	-0.00961538461538458
ST4.03ch05	26343160	C	T	Y	18	5,13	Y	32	5,27	0.121527777777778
ST4.03ch05	26343191	G	A	A	18	0,18	R	32	1,31	0.03125
ST4.03ch05	26343351	T	C	Y	16	11,5	Y	16	15,1	-0.25
ST4.03ch05	26343359	C	T	Y	18	17,1	Y	16	10,6	0.319444444444444
ST4.03ch05	26343361	T	A	W	18	13,5	W	16	15,1	-0.215277777777778
ST4.03ch05	26343364	C	T	Y	18	13,5	Y	16	15,1	-0.215277777777778
ST4.03ch05	26343370	C	T	Y	22	21,1	Y	18	12,6	0.287878787878788
ST4.03ch05	26343383	A	G	R	22	19,3	R	18	17,1	-0.0808080808080808
ST4.03ch05	26343387	C	A	M	22	19,3	M	18	17,1	-0.0808080808080808
ST4.03ch05	26343407	C	T	Y	22	19,3	Y	18	17,1	-0.0808080808080808
ST4.03ch05	26343414	C	T	Y	22	21,1	Y	18	12,6	0.287878787878788
ST4.03ch05	26343475	C	T	Y	22	15,7	Y	20	15,5	-0.0681818181818182
ST4.03ch05	26343493	A	G	R	24	17,7	R	20	16,4	-0.0916666666666667
ST4.03ch05	26343517	C	A	M	28	21,7	M	26	22,4	-0.0961538461538461
ST4.03ch05	26343524	A	T	W	26	19,7	W	24	20,4	-0.102564102564103
ST4.03ch05	26343531	C	A	M	26	19,7	M	26	22,4	-0.115384615384615
ST4.03ch05	26343536	G	A	R	26	19,7	R	26	22,4	-0.115384615384615
ST4.03ch05	26343659	G	A	R	32	28,4	R	34	29,5	0.0220588235294118
ST4.03ch05	26343665	C	A	M	32	28,4	M	34	29,5	0.0220588235294118
ST4.03ch05	26343698	T	A	W	32	28,4	W	34	29,5	0.0220588235294118
ST4.03ch05	26343717	C	T	Y	32	28,4	Y	34	29,5	0.0220588235294118
ST4.03ch05	26343718	G	T	K	32	27,5	K	34	28,6	0.0202205882352942
ST4.03ch05	26343747	C	T	Y	30	24,6	Y	34	29,5	-0.0529411764705882
ST4.03ch05	26345250	G	A	R	24	18,6	G	30	30,0	-0.25
ST4.03ch05	26345263	A	G	R	24	17,7	R	30	17,13	0.141666666666667
ST4.03ch05	26345281	T	C	Y	24	17,7	Y	30	17,13	0.141666666666667
ST4.03ch05	26345316	T	C	Y	24	17,7	Y	30	17,13	0.141666666666667
ST4.03ch05	26345329	G	A	R	24	15,9	R	30	8,22	0.358333333333333
ST4.03ch05	26346977	A	G	R	40	26,14	R	40	20,20	0.15
ST4.03ch05	26346992	T	C	Y	40	26,14	Y	40	20,20	0.15
ST4.03ch05	26347002	T	C	Y	40	27,13	Y	40	20,20	0.175
ST4.03ch05	26347054	G	A	R	40	26,14	R	40	20,20	0.15
ST4.03ch05	26347130	C	G	S	40	28,12	S	40	21,19	0.175
ST4.03ch05	26347253	A	C	M	40	28,12	M	40	21,19	0.175
ST4.03ch05	26347331	G	A	R	40	28,12	R	40	20,20	0.2
ST4.03ch05	26347442	C	T	Y	40	39,1	Y	36	34,2	0.0305555555555556
ST4.03ch05	26347476	C	A	M	22	20,2	M	24	18,6	0.159090909090909
ST4.03ch05	26348206	C	T	Y	10	4,6	Y	12	10,2	-0.433333333333333
ST4.03ch05	26348219	G	A	R	10	4,6	R	12	10,2	-0.433333333333333
ST4.03ch05	26348414	G	A	R	8	7,1	R	16	12,4	0.125
ST4.03ch05	26349313	T	C	Y	30	17,13	Y	30	11,19	-0.2
ST4.03ch05	26349389	G	T	K	34	30,4	K	34	31,3	-0.0294117647058824
ST4.03ch05	26349626	T	G	K	18	16,2	K	20	14,6	0.188888888888889
ST4.03ch05	26349646	C	T	Y	18	16,2	Y	22	13,9	0.297979797979798
ST4.03ch05	26349664	G	T	K	18	16,2	K	22	13,9	0.297979797979798
ST4.03ch05	26349686	C	T	Y	18	16,2	Y	22	13,9	0.297979797979798
ST4.03ch05	26350480	A	C	M	14	8,6	M	12	5,7	0.154761904761905
ST4.03ch05	26353670	C	T	Y	26	21,5	Y	32	27,5	-0.0360576923076923
ST4.03ch05	26356578	T	C	Y	36	29,7	Y	38	31,7	-0.0102339181286549
ST4.03ch05	26361457	T	C	Y	40	35,5	Y	38	32,6	0.0328947368421053
ST4.03ch05	26362117	A	C	M	40	28,12	M	40	23,17	0.125
ST4.03ch05	26362362	G	A	R	38	26,12	R	30	23,7	-0.0824561403508772
ST4.03ch05	26362798	A	T	W	26	19,7	W	28	23,5	-0.0906593406593407
ST4.03ch05	26362821	T	A	W	26	21,5	W	28	23,5	-0.0137362637362637
ST4.03ch05	26363309	A	C	M	40	28,12	M	38	20,18	0.173684210526316
ST4.03ch05	26363485	C	T	Y	40	28,12	Y	38	20,18	0.173684210526316
ST4.03ch05	26363489	C	T	Y	40	28,12	Y	38	20,18	0.173684210526316
ST4.03ch05	26363533	G	A	R	40	28,12	R	38	20,18	0.173684210526316
ST4.03ch05	26363645	C	A	M	24	16,8	M	26	21,5	-0.141025641025641
ST4.03ch05	26363680	T	G	K	24	20,4	K	26	20,6	0.0641025641025641
ST4.03ch05	26363762	A	G	R	22	18,4	R	26	19,7	0.0874125874125875
ST4.03ch05	26363815	T	C	Y	14	12,2	Y	10	6,4	0.257142857142857
ST4.03ch05	26364820	C	T	Y	30	22,8	Y	26	20,6	-0.035897435897436
ST4.03ch05	26364823	C	G	S	30	23,7	S	24	15,9	0.141666666666667
ST4.03ch05	26364893	C	T	Y	38	35,3	Y	34	28,6	0.0975232198142415
ST4.03ch05	26366078	C	T	Y	36	30,6	Y	34	18,16	0.303921568627451
ST4.03ch05	26366168	G	C	S	32	25,7	S	34	17,17	0.28125
ST4.03ch05	26366722	C	T	Y	38	32,6	Y	36	24,12	0.175438596491228
ST4.03ch05	26366727	C	T	Y	38	32,6	Y	36	24,12	0.175438596491228
ST4.03ch05	26367099	A	T	W	32	13,19	W	28	15,13	0.129464285714286
ST4.03ch05	26367101	G	T	K	32	13,19	K	28	15,13	0.129464285714286
ST4.03ch05	26367108	A	G	R	32	25,7	R	28	17,11	0.174107142857143
ST4.03ch05	26367113	T	C	Y	26	19,7	Y	24	13,11	0.189102564102564
ST4.03ch05	26367120	C	T	Y	26	19,7	Y	24	13,11	0.189102564102564
ST4.03ch05	26367135	C	T	Y	26	7,19	Y	24	11,13	0.189102564102564
ST4.03ch05	26367138	C	A	M	26	7,19	M	24	11,13	0.189102564102564
ST4.03ch05	26367151	G	A	R	26	7,19	R	24	11,13	0.189102564102564
ST4.03ch05	26367152	A	C	M	26	7,19	M	24	11,13	0.189102564102564
ST4.03ch05	26367155	A	G	R	26	19,7	R	24	13,11	0.189102564102564
ST4.03ch05	26367158	G	A	R	26	19,7	R	24	13,11	0.189102564102564
ST4.03ch05	26367167	T	C	Y	26	19,7	Y	24	13,11	0.189102564102564
ST4.03ch05	26367402	G	C	S	16	4,12	S	26	13,13	-0.25
ST4.03ch05	26367407	G	A	R	16	4,12	R	26	13,13	-0.25
ST4.03ch05	26367427	T	C	Y	16	4,12	Y	26	13,13	-0.25
ST4.03ch05	26367435	T	A	W	14	4,10	W	24	13,11	-0.255952380952381
ST4.03ch05	26367449	A	T	W	16	4,12	W	24	11,13	-0.208333333333333
ST4.03ch05	26367460	G	A	R	16	4,12	R	24	12,12	-0.25
ST4.03ch05	26368051	G	A	R	22	20,2	R	30	25,5	0.0757575757575757
ST4.03ch05	26368059	C	T	Y	22	20,2	Y	30	25,5	0.0757575757575757
ST4.03ch05	26368087	C	G	S	22	20,2	S	30	25,5	0.0757575757575757
ST4.03ch05	26368089	C	G	S	22	20,2	S	30	25,5	0.0757575757575757
ST4.03ch05	26368229	C	T	Y	40	28,12	Y	40	20,20	0.2
ST4.03ch05	26368261	T	A	W	40	28,12	W	40	20,20	0.2
ST4.03ch05	26368272	G	A	R	40	28,12	R	40	20,20	0.2
ST4.03ch05	26368567	T	G	K	40	25,15	K	38	29,9	-0.138157894736842
ST4.03ch05	26368590	C	T	Y	40	27,13	Y	38	26,12	-0.00921052631578945
ST4.03ch05	26368778	C	G	S	40	27,13	S	38	24,14	0.043421052631579
ST4.03ch05	26368804	A	G	R	40	27,13	R	38	24,14	0.043421052631579
ST4.03ch05	26368805	A	T	W	40	26,14	W	38	23,15	0.0447368421052632
ST4.03ch05	26368831	A	C	M	40	27,13	M	38	24,14	0.043421052631579
ST4.03ch05	26370380	G	T	K	40	24,16	K	40	35,5	-0.275
ST4.03ch05	26370394	A	G	R	40	29,11	R	40	18,22	0.275
ST4.03ch05	26370398	G	C	S	40	29,11	S	40	18,22	0.275
ST4.03ch05	26370405	T	C	Y	40	29,11	Y	40	17,23	0.3
ST4.03ch05	26374667	A	T	W	40	32,8	W	30	13,17	0.366666666666667
ST4.03ch05	26374668	G	T	K	40	33,7	K	30	13,17	0.391666666666667
ST4.03ch05	26374670	C	T	Y	40	32,8	Y	30	13,17	0.366666666666667
ST4.03ch05	26374671	A	G	R	40	32,8	R	30	13,17	0.366666666666667
ST4.03ch05	26374674	C	A	M	40	32,8	M	30	13,17	0.366666666666667
ST4.03ch05	26374721	C	T	Y	40	32,8	Y	30	13,17	0.366666666666667
ST4.03ch05	26374798	A	G	R	40	32,8	R	28	15,13	0.264285714285714
ST4.03ch05	26374851	A	G	R	40	32,8	R	30	15,15	0.3
ST4.03ch05	26375052	C	T	Y	18	12,6	Y	20	14,6	-0.0333333333333333
ST4.03ch05	26375097	T	C	Y	18	11,7	Y	20	12,8	0.0111111111111112
ST4.03ch05	26375717	A	G	R	40	28,12	R	40	22,18	0.15
ST4.03ch05	26375800	C	T	Y	40	28,12	Y	40	22,18	0.15
ST4.03ch05	26375918	A	C	M	40	28,12	M	40	22,18	0.15
ST4.03ch05	26376540	C	T	Y	38	27,11	Y	40	34,6	-0.139473684210526
ST4.03ch05	26376543	C	A	M	38	25,13	M	40	22,18	0.107894736842105
ST4.03ch05	26376622	C	G	S	38	27,11	S	40	22,18	0.160526315789474
ST4.03ch05	26376769	C	T	Y	38	25,13	Y	40	22,18	0.107894736842105
ST4.03ch05	26376772	A	T	W	38	27,11	W	40	34,6	-0.139473684210526
ST4.03ch05	26400178	G	T	K	20	19,1	K	24	18,6	0.2
ST4.03ch05	26400196	A	G	R	20	14,6	A	24	24,0	-0.3
ST4.03ch05	26400232	C	G	S	20	6,14	S	24	9,15	0.075
ST4.03ch05	26401034	G	A	R	40	29,11	R	40	22,18	0.175
ST4.03ch05	26401880	T	C	Y	28	17,11	Y	30	18,12	0.00714285714285712
ST4.03ch05	26401908	T	C	Y	28	17,11	Y	30	18,12	0.00714285714285712
ST4.03ch05	26401926	C	T	Y	26	15,11	Y	30	18,12	-0.0230769230769231
ST4.03ch05	26401986	C	T	Y	18	9,9	Y	18	6,12	0.166666666666667
ST4.03ch05	26402340	G	A	R	26	25,1	R	30	24,6	0.161538461538462
ST4.03ch05	26402344	T	C	Y	26	19,7	Y	30	29,1	-0.235897435897436
ST4.03ch05	26402359	T	G	K	20	18,2	K	24	14,10	0.316666666666667
ST4.03ch05	26402365	C	T	Y	18	16,2	Y	22	13,9	0.297979797979798
ST4.03ch05	26402399	C	A	M	40	39,1	M	40	36,4	0.075
ST4.03ch05	26402420	G	T	K	40	26,14	K	40	23,17	0.0750000000000001
ST4.03ch05	26403737	G	T	K	40	30,10	K	40	26,14	0.1
ST4.03ch05	26403958	T	C	Y	40	30,10	Y	40	26,14	0.1
ST4.03ch05	26403988	C	A	M	40	30,10	M	40	26,14	0.1
ST4.03ch05	26408387	G	A	R	40	32,8	R	40	28,12	0.1
ST4.03ch05	26408484	A	G	R	40	32,8	R	40	28,12	0.1
ST4.03ch05	26408601	A	G	R	40	31,9	R	40	28,12	0.0750000000000001
ST4.03ch05	26408641	A	G	R	40	32,8	R	40	28,12	0.1
ST4.03ch05	26408642	C	T	Y	40	32,8	Y	40	29,11	0.0750000000000001
ST4.03ch05	26409952	T	C	Y	14	13,1	T	10	10,0	-0.0714285714285714
ST4.03ch05	26410009	T	A	W	14	13,1	T	10	10,0	-0.0714285714285714
ST4.03ch05	26410113	C	T	Y	36	30,6	Y	36	28,8	0.0555555555555556
ST4.03ch05	26410588	G	A	R	38	27,11	R	40	16,24	0.310526315789474
ST4.03ch05	26410645	A	G	R	38	27,11	R	40	16,24	0.310526315789474
ST4.03ch05	26410894	G	A	R	20	14,6	R	18	13,5	-0.0222222222222223
ST4.03ch05	26411010	G	A	R	20	14,6	R	24	19,5	-0.0916666666666667
ST4.03ch05	26411085	C	A	M	20	14,6	M	22	17,5	-0.0727272727272728
ST4.03ch05	26411308	A	T	W	18	10,8	W	18	13,5	-0.166666666666667
ST4.03ch05	26411344	C	T	Y	18	9,9	Y	18	10,8	-0.0555555555555556
ST4.03ch05	26411655	T	C	Y	40	30,10	Y	40	26,14	0.1
ST4.03ch05	26411709	C	A	M	40	30,10	M	40	26,14	0.1
ST4.03ch05	26411718	T	C	Y	40	29,11	Y	40	25,15	0.1
ST4.03ch05	26411743	A	T	W	40	32,8	W	40	30,10	0.05
ST4.03ch05	26412142	T	C	Y	40	29,11	Y	40	24,16	0.125
ST4.03ch05	26412338	G	A	R	40	29,11	R	40	24,16	0.125
ST4.03ch05	26412385	C	A	M	40	29,11	M	40	24,16	0.125
ST4.03ch05	26412455	A	G	R	10	9,1	R	8	6,2	0.15
ST4.03ch05	26414246	G	A	G	18	18,0	R	30	29,1	0.0333333333333333
ST4.03ch05	26416000	A	G	R	40	26,14	R	40	32,8	-0.15
ST4.03ch05	26418541	C	A	M	8	5,3	M	6	4,2	0.0416666666666667
ST4.03ch05	26418550	A	T	W	18	14,4	A	6	6,0	-0.222222222222222
ST4.03ch05	26418554	A	G	R	18	10,8	R	6	2,4	-0.222222222222222
ST4.03ch05	26418799	C	T	Y	32	19,13	Y	30	17,13	0.0270833333333333
ST4.03ch05	26418811	G	A	R	32	19,13	R	30	17,13	0.0270833333333333
ST4.03ch05	26418824	A	G	R	32	15,17	R	30	13,17	-0.0354166666666667
ST4.03ch05	26418839	G	A	R	32	18,14	R	30	17,13	0.00416666666666665
ST4.03ch05	26418899	C	T	Y	30	23,7	Y	22	18,4	-0.0515151515151515
ST4.03ch05	26418929	T	A	W	40	25,15	W	26	16,10	0.00961538461538458
ST4.03ch05	26418941	C	T	Y	40	28,12	Y	32	24,8	-0.05
ST4.03ch05	26418988	G	A	R	40	29,11	R	32	24,8	-0.025
ST4.03ch05	26419000	G	A	R	40	29,11	R	32	23,9	0.00624999999999998
ST4.03ch05	26419006	C	A	M	40	29,11	M	32	24,8	-0.025
ST4.03ch05	26419009	T	C	Y	40	29,11	Y	32	24,8	-0.025
ST4.03ch05	26419034	G	A	R	38	31,7	R	32	29,3	-0.0904605263157895
ST4.03ch05	26419037	C	A	M	24	22,2	M	24	22,2	0
ST4.03ch05	26422151	G	A	R	40	30,10	R	40	22,18	0.2
ST4.03ch05	26423203	G	T	K	40	27,13	K	40	20,20	0.175
ST4.03ch05	26423385	G	A	R	32	22,10	R	36	32,4	-0.201388888888889
ST4.03ch05	26431627	C	A	M	8	2,6	M	10	2,8	-0.05
ST4.03ch05	26431628	T	G	K	8	2,6	K	10	2,8	-0.05
ST4.03ch05	26431633	T	G	G	6	0,6	K	10	2,8	0.2
ST4.03ch05	26431722	A	G	G	38	0,38	R	36	2,34	0.0555555555555556
ST4.03ch05	26431728	G	A	A	26	0,26	R	30	1,29	0.0333333333333333
ST4.03ch05	26431802	T	C	Y	36	5,31	Y	36	6,30	0.0277777777777778
ST4.03ch05	26431822	C	T	Y	40	35,5	Y	36	30,6	0.0416666666666666
ST4.03ch05	26432677	C	T	Y	38	26,12	Y	36	29,7	-0.121345029239766
ST4.03ch05	26432683	G	A	R	38	26,12	R	36	29,7	-0.121345029239766
ST4.03ch05	26432718	G	A	R	38	27,11	R	36	29,7	-0.0950292397660819
ST4.03ch05	26432758	A	C	M	38	33,5	M	36	24,12	0.201754385964912
ST4.03ch05	26433781	T	C	Y	40	28,12	Y	40	21,19	0.175
ST4.03ch05	26434203	C	A	M	24	17,7	M	24	13,11	0.166666666666667
ST4.03ch05	26434205	G	A	R	24	17,7	R	26	15,11	0.131410256410256
ST4.03ch05	26434603	C	G	S	36	27,9	S	32	22,10	0.0625
ST4.03ch05	26434612	T	G	K	36	27,9	K	32	22,10	0.0625
ST4.03ch05	26434778	G	A	R	40	28,12	R	40	22,18	0.15
ST4.03ch05	26434905	C	T	Y	40	28,12	Y	40	22,18	0.15
ST4.03ch05	26434910	C	T	Y	40	28,12	Y	40	22,18	0.15
ST4.03ch05	26434967	A	G	R	40	28,12	R	40	22,18	0.15
ST4.03ch05	26437534	C	T	Y	32	26,6	Y	24	22,2	-0.104166666666667
ST4.03ch05	26437541	C	T	Y	28	20,8	Y	18	15,3	-0.119047619047619
ST4.03ch05	26437543	G	C	S	30	23,7	S	22	20,2	-0.142424242424242
ST4.03ch05	26437562	C	A	M	32	26,6	M	24	22,2	-0.104166666666667
ST4.03ch05	26437574	T	C	Y	32	12,20	Y	30	9,21	-0.075
ST4.03ch05	26437610	C	T	Y	22	16,6	Y	16	14,2	-0.147727272727273
ST4.03ch05	26437613	T	C	Y	22	16,6	Y	16	14,2	0.147727272727273
ST4.03ch05	26437707	C	A	M	8	5,3	M	10	7,3	-0.075
ST4.03ch05	26437822	A	T	W	40	27,13	W	40	21,19	0.15
ST4.03ch05	26438085	A	C	M	38	24,14	M	32	17,15	0.100328947368421
ST4.03ch05	26438125	A	C	M	38	23,15	M	32	17,15	0.0740131578947368
ST4.03ch05	26438342	C	T	Y	38	24,14	Y	32	17,15	0.100328947368421
ST4.03ch05	26439067	G	A	R	24	18,6	R	20	15,5	0
ST4.03ch05	26439227	A	G	R	26	18,8	R	20	15,5	-0.0576923076923077
ST4.03ch05	26439312	G	A	R	28	20,8	R	32	20,12	0.0892857142857143
ST4.03ch05	26439323	C	T	Y	28	20,8	Y	32	20,12	0.0892857142857143
ST4.03ch05	26439342	G	T	K	28	19,9	K	32	20,12	0.0535714285714286
ST4.03ch05	26439375	T	A	W	28	20,8	W	32	20,12	0.0892857142857143
ST4.03ch05	26439386	C	A	M	28	20,8	M	32	25,7	-0.0669642857142857
ST4.03ch05	26439395	T	C	Y	28	20,8	Y	34	22,12	0.0672268907563025
ST4.03ch05	26439402	T	C	Y	28	20,8	Y	32	20,12	0.0892857142857143
ST4.03ch05	26439492	G	A	R	28	20,8	R	32	25,7	-0.0669642857142857
ST4.03ch05	26439512	C	T	Y	28	19,9	Y	32	20,12	0.0535714285714286
ST4.03ch05	37170378	G	A	R	34	27,7	R	34	24,10	0.088235294117647
ST4.03ch05	37171605	G	A	R	40	27,13	R	40	18,22	0.225
ST4.03ch05	37172126	T	A	W	40	27,13	W	40	26,14	0.025
ST4.03ch05	37172140	G	A	R	40	28,12	R	40	23,17	0.125
ST4.03ch05	37172145	C	A	M	40	26,14	M	40	32,8	-0.15
ST4.03ch05	37172169	C	T	Y	40	27,13	Y	40	26,14	0.025
ST4.03ch05	37172183	T	C	Y	40	27,13	Y	40	26,14	0.025
ST4.03ch05	37172184	C	G	S	40	27,13	S	40	26,14	0.025
ST4.03ch05	37172185	G	C	S	40	27,13	S	40	26,14	0.025
ST4.03ch05	37172435	T	A	W	40	27,13	W	40	26,14	0.025
ST4.03ch05	37173157	C	A	M	24	17,7	M	24	19,5	-0.0833333333333333
ST4.03ch05	37173198	G	T	K	24	17,7	K	24	19,5	-0.0833333333333333
ST4.03ch05	37173207	C	T	Y	24	17,7	Y	24	19,5	-0.0833333333333333
ST4.03ch05	37173230	G	A	R	24	17,7	R	24	16,8	0.0416666666666667
ST4.03ch05	37174446	G	T	K	40	29,11	K	40	27,13	0.0499999999999999
ST4.03ch05	37174517	T	G	K	40	29,11	K	40	27,13	0.0499999999999999
ST4.03ch05	37174702	A	T	W	40	29,11	W	40	27,13	0.0499999999999999
ST4.03ch05	37175807	A	T	W	30	24,6	W	28	26,2	-0.128571428571429
ST4.03ch05	37176011	A	C	M	24	14,10	M	30	16,14	0.05
ST4.03ch05	37176036	T	C	Y	40	10,30	Y	40	9,31	-0.025
ST4.03ch05	37176819	C	T	Y	38	31,7	Y	34	27,7	0.021671826625387
ST4.03ch05	37176831	A	T	W	38	31,7	W	34	27,7	0.021671826625387
ST4.03ch05	37177621	C	G	S	40	28,12	S	40	25,15	0.075
ST4.03ch05	37177873	G	A	R	40	28,12	R	40	25,15	0.075
ST4.03ch05	37177878	A	C	M	40	28,12	M	40	24,16	0.1
ST4.03ch05	37179347	G	A	R	26	22,4	R	22	20,2	-0.0629370629370629
ST4.03ch05	37179449	A	C	M	40	28,12	M	40	25,15	0.075
ST4.03ch05	37179472	C	T	Y	40	26,14	Y	40	32,8	-0.15
ST4.03ch05	37179532	A	T	W	40	28,12	W	40	22,18	0.15
ST4.03ch05	37179660	C	T	Y	40	28,12	Y	40	25,15	0.075
ST4.03ch05	37179663	C	T	Y	40	28,12	Y	40	25,15	0.075
ST4.03ch05	37179719	A	T	W	40	28,12	W	40	25,15	0.075
ST4.03ch05	37179805	A	T	W	20	14,6	W	28	24,4	-0.157142857142857
ST4.03ch05	37179806	A	G	R	20	14,6	R	28	24,4	-0.157142857142857
ST4.03ch05	37179813	A	T	W	20	14,6	W	28	24,4	-0.157142857142857
ST4.03ch05	37179830	C	A	M	20	14,6	M	28	24,4	-0.157142857142857
ST4.03ch05	37179831	C	T	Y	20	14,6	Y	28	24,4	-0.157142857142857
ST4.03ch05	37180215	T	A	W	32	20,12	W	38	30,8	-0.164473684210526
ST4.03ch05	37180225	T	C	Y	32	19,13	Y	38	30,8	-0.195723684210526
ST4.03ch05	37180253	C	T	Y	32	19,13	Y	38	30,8	-0.195723684210526
ST4.03ch05	37180274	G	A	R	32	19,13	R	38	30,8	-0.195723684210526
ST4.03ch05	37180286	G	A	R	32	19,13	R	38	30,8	-0.195723684210526
ST4.03ch05	37180316	T	G	K	10	7,3	K	10	3,7	0.4
ST4.03ch05	37180348	C	A	M	10	9,1	M	10	6,4	0.3
ST4.03ch05	37180356	G	A	R	10	9,1	R	10	6,4	0.3
ST4.03ch05	37180357	T	C	Y	10	9,1	Y	10	6,4	0.3
ST4.03ch05	37180382	T	C	Y	10	9,1	Y	10	6,4	0.3
ST4.03ch05	37180437	C	G	S	28	22,6	S	16	15,1	-0.151785714285714
ST4.03ch05	37180491	A	T	W	30	22,8	W	16	11,5	0.0458333333333333
ST4.03ch05	37180494	T	A	W	30	22,8	W	16	11,5	0.0458333333333333
ST4.03ch05	37180500	C	T	Y	30	24,6	Y	16	12,4	0.05
ST4.03ch05	37180614	G	A	R	30	26,4	R	36	32,4	-0.0222222222222221
ST4.03ch05	37180927	G	C	S	14	12,2	G	8	8,0	-0.142857142857143
ST4.03ch05	37181778	C	T	Y	24	22,2	Y	32	25,7	0.135416666666667
ST4.03ch05	37181973	G	A	R	40	28,12	R	40	24,16	0.1
ST4.03ch05	37182158	C	A	M	40	28,12	M	40	24,16	0.1
ST4.03ch05	37182196	C	A	M	40	28,12	M	40	27,13	0.0249999999999999
ST4.03ch05	37182205	A	G	R	40	28,12	R	40	27,13	0.0249999999999999
ST4.03ch05	37182254	C	T	Y	40	32,8	Y	40	25,15	0.175
ST4.03ch05	37182296	A	G	R	40	30,10	R	40	26,14	0.1
ST4.03ch05	37182432	A	T	W	40	29,11	W	40	26,14	0.075
ST4.03ch05	37183117	C	T	Y	40	32,8	Y	40	28,12	0.1
ST4.03ch05	37183335	A	T	W	40	32,8	W	40	27,13	0.125
ST4.03ch05	37184326	A	T	W	12	11,1	W	12	11,1	0
ST4.03ch05	37185357	T	C	Y	32	23,9	Y	36	32,4	-0.170138888888889
ST4.03ch05	37185374	G	A	R	32	25,7	R	36	23,13	0.142361111111111
ST4.03ch05	37185380	C	A	M	32	25,7	M	36	23,13	0.142361111111111
ST4.03ch05	37185411	G	A	R	32	25,7	R	36	23,13	0.142361111111111
ST4.03ch05	37185484	C	G	S	32	28,4	S	32	26,6	0.0625
ST4.03ch05	37185598	A	G	R	34	30,4	R	34	27,7	0.0882352941176471
ST4.03ch05	37185609	A	G	R	34	31,3	R	34	27,7	0.117647058823529
ST4.03ch05	37186315	A	C	M	40	28,12	M	40	26,14	0.0499999999999999
ST4.03ch05	37186333	G	A	R	40	28,12	R	40	26,14	0.0499999999999999
ST4.03ch05	37186545	C	T	Y	40	28,12	Y	40	26,14	0.0499999999999999
ST4.03ch05	37186554	C	T	Y	40	28,12	Y	40	26,14	0.0499999999999999
ST4.03ch05	37188536	G	A	R	16	15,1	R	20	17,3	0.0875
ST4.03ch05	37188549	C	T	Y	14	13,1	Y	20	17,3	0.0785714285714286
ST4.03ch05	37188635	G	T	K	16	15,1	K	20	17,3	0.0875
ST4.03ch05	37189920	C	T	Y	40	25,15	Y	40	25,15	0
ST4.03ch05	37189921	G	A	R	40	25,15	R	40	25,15	0
ST4.03ch05	37191134	T	C	Y	38	27,11	Y	38	30,8	-0.0789473684210527
ST4.03ch05	37191143	T	A	W	38	36,2	W	38	31,7	0.131578947368421
ST4.03ch05	37191147	T	A	W	38	36,2	W	38	31,7	0.131578947368421
ST4.03ch05	37191305	A	G	R	38	27,11	R	38	30,8	-0.0789473684210527
ST4.03ch05	37191367	C	A	M	38	36,2	M	38	31,7	0.131578947368421
ST4.03ch05	37191416	G	A	R	40	26,14	R	40	27,13	-0.025
ST4.03ch05	37191438	C	T	Y	40	27,13	Y	40	27,13	0
ST4.03ch05	37191483	A	T	W	40	26,14	W	40	27,13	-0.025
ST4.03ch05	37191486	G	A	R	40	26,14	R	40	27,13	-0.025
ST4.03ch05	37191614	T	A	W	40	26,14	W	40	27,13	-0.025
ST4.03ch05	37191649	A	G	R	40	26,14	R	40	27,13	-0.025
ST4.03ch05	37191691	T	C	Y	40	26,14	Y	40	27,13	-0.025
ST4.03ch05	37198420	C	T	Y	38	29,9	Y	40	27,13	0.0881578947368421
ST4.03ch05	37198588	A	G	R	38	28,10	R	38	23,15	0.131578947368421
ST4.03ch05	37200300	G	C	G	20	20,0	S	30	25,5	0.166666666666667
ST4.03ch05	37200319	G	A	G	20	20,0	R	30	25,5	0.166666666666667
ST4.03ch05	37200964	A	T	W	40	19,21	W	40	22,18	-0.0750000000000001
ST4.03ch05	37201044	T	C	Y	40	19,21	Y	40	22,18	-0.0750000000000001
ST4.03ch05	37201046	A	G	R	40	19,21	R	40	22,18	-0.0750000000000001
ST4.03ch05	37201144	C	A	M	40	19,21	M	40	22,18	-0.0750000000000001
ST4.03ch05	37201200	G	A	R	40	19,21	R	40	22,18	-0.0750000000000001
ST4.03ch05	37201207	A	G	R	40	19,21	R	40	22,18	-0.0750000000000001
ST4.03ch05	37201264	C	A	M	40	29,11	M	38	26,12	0.0407894736842105
ST4.03ch05	37201338	G	A	R	40	26,14	R	38	31,7	-0.16578947368421
ST4.03ch05	37201454	G	T	K	40	29,11	K	38	26,12	0.0407894736842105
ST4.03ch05	37201470	C	T	Y	40	29,11	Y	38	26,12	0.0407894736842105
ST4.03ch05	37201603	A	C	M	30	24,6	M	36	26,10	0.0777777777777778
ST4.03ch05	37204309	T	C	Y	34	28,6	Y	36	25,11	0.129084967320261
ST4.03ch05	37204521	G	T	K	34	28,6	K	36	25,11	0.129084967320261
ST4.03ch05	37204528	A	G	R	34	28,6	R	36	25,11	0.129084967320261
ST4.03ch05	37206485	G	T	K	26	11,15	K	22	4,18	0.241258741258741
ST4.03ch05	37206527	A	C	M	28	15,13	M	22	18,4	0.282467532467532
ST4.03ch05	37206662	T	A	W	26	14,12	W	12	8,4	0.128205128205128
ST4.03ch05	37206681	G	A	R	24	12,12	R	12	4,8	0.166666666666667
ST4.03ch05	37219631	A	G	R	40	23,17	R	40	18,22	0.125
ST4.03ch05	37219637	A	G	R	40	23,17	R	40	18,22	0.125
ST4.03ch05	37219735	G	A	R	34	22,12	R	30	17,13	0.0803921568627451
ST4.03ch05	37219737	G	A	R	34	23,11	R	30	21,9	-0.0235294117647058
ST4.03ch05	37223082	A	C	M	38	26,12	M	38	22,16	0.105263157894737
ST4.03ch05	37223299	T	G	K	38	26,12	K	38	22,16	0.105263157894737
ST4.03ch05	37223672	G	T	K	40	32,8	K	40	29,11	0.0750000000000001
ST4.03ch05	37223703	A	T	W	40	33,7	W	40	28,12	0.125
ST4.03ch05	37223739	T	C	Y	40	32,8	Y	40	28,12	0.1
ST4.03ch05	37223890	G	C	S	40	32,8	S	40	28,12	0.1
ST4.03ch05	37223891	T	C	Y	40	32,8	Y	40	29,11	0.0750000000000001
ST4.03ch05	37223926	C	T	Y	40	29,11	Y	40	25,15	0.1
ST4.03ch05	37223974	G	A	R	40	28,12	R	40	29,11	-0.025
ST4.03ch05	37226341	A	T	W	16	14,2	W	24	19,5	0.0833333333333334
ST4.03ch05	37226448	G	T	K	16	14,2	K	24	19,5	0.0833333333333334
ST4.03ch05	37227182	C	A	M	38	28,10	M	38	27,11	0.0263157894736842
ST4.03ch05	37227453	C	G	S	38	29,9	S	38	27,11	0.0526315789473685
ST4.03ch05	37227993	G	A	R	34	26,8	R	34	27,7	-0.0294117647058824
ST4.03ch05	37228163	G	A	R	36	30,6	R	36	29,7	0.0277777777777778
ST4.03ch05	37230210	G	A	R	40	30,10	R	40	24,16	0.15
ST4.03ch05	37230423	C	T	Y	40	28,12	Y	40	26,14	0.0499999999999999
ST4.03ch05	37232013	A	T	W	18	16,2	W	22	17,5	0.116161616161616
ST4.03ch05	37232025	T	A	W	18	16,2	W	22	17,5	0.116161616161616
ST4.03ch05	37232095	A	T	W	40	28,12	W	40	23,17	0.125
ST4.03ch05	37232295	A	G	R	40	27,13	R	40	25,15	0.05
ST4.03ch05	37232408	T	C	Y	34	9,25	Y	32	12,20	0.110294117647059
ST4.03ch05	37232683	C	T	Y	34	32,2	Y	34	30,4	0.0588235294117647
ST4.03ch05	37232969	A	C	M	40	31,9	M	36	26,10	0.0527777777777778
ST4.03ch05	37233967	C	T	Y	36	34,2	Y	40	33,7	0.119444444444444
ST4.03ch05	37234041	C	T	Y	40	26,14	Y	40	25,15	0.025
ST4.03ch05	37234062	G	C	S	40	26,14	S	40	25,15	0.025
ST4.03ch05	37234300	T	G	K	40	29,11	K	40	23,17	0.15
ST4.03ch05	37236840	T	C	Y	40	27,13	Y	40	25,15	0.05
ST4.03ch05	37237055	T	C	Y	40	27,13	Y	40	25,15	0.05
ST4.03ch05	37238140	C	T	Y	38	28,10	Y	32	25,7	-0.0444078947368421
ST4.03ch05	37238191	A	T	W	38	28,10	W	32	25,7	-0.0444078947368421
ST4.03ch05	37239168	G	T	K	22	16,6	K	18	10,8	0.171717171717172
ST4.03ch05	37239270	C	T	Y	26	24,2	Y	30	26,4	0.0564102564102564
ST4.03ch05	37239411	G	A	R	20	16,4	R	28	22,6	0.0142857142857143
ST4.03ch05	37239914	C	T	Y	40	28,12	Y	40	19,21	0.225
ST4.03ch05	37239960	G	A	R	40	28,12	R	40	19,21	0.225
ST4.03ch05	37240067	A	G	R	38	31,7	R	36	27,9	0.0657894736842105
ST4.03ch05	37240331	T	C	Y	38	33,5	Y	36	26,10	0.146198830409357
ST4.03ch05	37241907	T	G	K	28	4,24	K	26	3,23	0.0274725274725275
ST4.03ch05	37242191	T	G	K	28	4,24	K	26	3,23	0.0274725274725275
ST4.03ch05	37242202	C	T	Y	28	4,24	Y	26	3,23	0.0274725274725275
ST4.03ch05	37242868	G	A	G	10	10,0	R	18	17,1	0.0555555555555556
ST4.03ch05	37243230	C	G	S	32	6,26	S	30	12,18	-0.2125
ST4.03ch05	37243231	T	C	Y	32	6,26	Y	30	12,18	-0.2125
ST4.03ch05	37243235	A	G	R	32	6,26	R	30	12,18	-0.2125
ST4.03ch05	37243236	C	G	S	32	6,26	S	30	12,18	-0.2125
ST4.03ch05	37243355	G	A	R	30	24,6	R	36	21,15	0.216666666666667
ST4.03ch05	37243504	G	T	K	40	28,12	K	40	25,15	0.075
ST4.03ch05	37243509	G	T	K	40	28,12	K	40	25,15	0.075
ST4.03ch05	37243522	A	C	M	40	28,12	M	40	25,15	0.075
ST4.03ch05	37243802	G	A	R	40	28,12	R	40	25,15	0.075
ST4.03ch05	37243811	G	A	R	40	28,12	R	40	25,15	0.075
ST4.03ch05	37243845	T	C	Y	38	27,11	Y	40	27,13	0.0355263157894736
ST4.03ch05	37243859	G	A	R	40	30,10	R	40	26,14	0.1
ST4.03ch05	37243912	G	T	K	40	29,11	K	40	28,12	0.025
ST4.03ch05	37243945	G	T	K	40	29,11	K	40	28,12	0.025
ST4.03ch05	37246067	A	T	W	40	37,3	W	40	38,2	-0.0249999999999999
ST4.03ch05	37246095	T	G	K	40	36,4	K	40	38,2	-0.0499999999999999
ST4.03ch05	37246111	A	G	R	40	28,12	R	40	23,17	0.125
ST4.03ch05	37246304	G	A	R	40	36,4	R	40	38,2	-0.0499999999999999
ST4.03ch05	37246337	G	T	K	40	28,12	K	40	23,17	0.125
ST4.03ch05	37246378	A	C	M	36	34,2	M	40	36,4	0.0444444444444444
ST4.03ch05	37246401	C	T	Y	36	34,2	Y	40	34,6	0.0944444444444444
ST4.03ch05	37246402	G	A	R	36	34,2	R	40	37,3	0.0194444444444444
ST4.03ch05	37246413	T	C	Y	36	34,2	Y	40	36,4	0.0444444444444444
ST4.03ch05	37246433	G	A	R	36	32,4	R	40	30,10	0.138888888888889
ST4.03ch05	37246435	C	T	Y	36	32,4	Y	40	35,5	0.0138888888888888
ST4.03ch05	37246685	G	A	R	26	15,11	R	34	13,21	0.194570135746606
ST4.03ch05	37246758	A	G	R	16	7,9	R	24	16,8	-0.229166666666667
ST4.03ch05	37246772	A	G	R	16	7,9	R	24	16,8	-0.229166666666667
ST4.03ch05	37246777	T	C	Y	16	6,10	Y	24	12,12	0.125
ST4.03ch05	37246792	A	C	M	16	6,10	M	24	12,12	0.125
ST4.03ch05	37246854	C	T	Y	34	19,15	Y	38	21,17	0.00619195046439625
ST4.03ch05	37246881	G	A	R	38	27,11	R	40	26,14	0.0605263157894737
ST4.03ch05	37246882	G	A	R	38	28,10	R	40	27,13	0.0618421052631578
ST4.03ch05	37246891	A	G	R	38	27,11	R	40	27,13	0.0355263157894736
ST4.03ch05	37246914	C	T	Y	38	27,11	Y	40	27,13	0.0355263157894736
ST4.03ch05	37246937	G	A	R	38	24,14	R	40	25,15	0.00657894736842102
ST4.03ch05	37246942	T	C	Y	38	24,14	Y	40	25,15	0.00657894736842102
ST4.03ch05	37247017	G	A	R	36	28,8	R	32	22,10	0.0902777777777778
ST4.03ch05	37247042	C	A	M	36	30,6	M	32	24,8	0.0833333333333334
ST4.03ch05	37247118	C	T	Y	36	29,7	Y	36	25,11	0.111111111111111
ST4.03ch05	37247156	A	G	R	36	30,6	R	36	26,10	0.111111111111111
ST4.03ch05	37248106	G	A	R	40	29,11	R	40	24,16	0.125
ST4.03ch05	37248141	G	T	K	40	29,11	K	40	24,16	0.125
ST4.03ch05	37248370	G	A	R	40	28,12	R	40	23,17	0.125
ST4.03ch05	37248405	G	A	R	40	27,13	R	40	25,15	0.05
ST4.03ch05	37248419	C	A	M	40	27,13	M	40	25,15	0.05
ST4.03ch05	37248450	G	A	R	40	28,12	R	40	23,17	0.125
ST4.03ch05	37248455	T	A	W	40	27,13	W	40	25,15	0.05
ST4.03ch05	37248630	G	A	R	40	27,13	R	40	25,15	0.05
ST4.03ch05	37248632	G	A	R	40	28,12	R	40	23,17	0.125
ST4.03ch05	37248670	A	T	W	40	27,13	W	40	25,15	0.05
ST4.03ch05	37248671	G	A	R	40	28,12	R	40	23,17	0.125
ST4.03ch05	37248682	C	T	Y	40	27,13	Y	40	25,15	0.05
ST4.03ch05	37248762	G	A	R	22	19,3	G	26	26,0	-0.136363636363636
ST4.03ch05	37248769	G	A	R	22	21,1	R	26	18,8	0.262237762237762
ST4.03ch05	37248775	C	A	M	22	21,1	M	26	18,8	0.262237762237762
ST4.03ch05	37248781	T	C	Y	22	18,4	T	26	26,0	-0.181818181818182
ST4.03ch05	37248790	C	A	M	22	21,1	M	26	18,8	0.262237762237762
ST4.03ch05	37248807	C	A	M	24	23,1	M	26	18,8	0.266025641025641
ST4.03ch05	37248833	G	A	R	24	18,6	G	26	26,0	-0.25
ST4.03ch05	37248885	C	G	S	24	23,1	S	26	18,8	0.266025641025641
ST4.03ch05	37249400	G	A	R	36	30,6	R	30	25,5	0
ST4.03ch05	37249962	C	T	Y	40	27,13	Y	40	25,15	0.05
ST4.03ch05	37250026	G	A	R	26	24,2	R	28	20,8	0.208791208791209
ST4.03ch05	37250046	T	G	K	26	20,6	K	28	22,6	-0.0164835164835164
ST4.03ch05	37250052	C	T	Y	26	20,6	Y	28	22,6	-0.0164835164835164
ST4.03ch05	37250055	C	T	Y	26	20,6	Y	28	22,6	-0.0164835164835164
ST4.03ch05	37250076	G	A	R	26	24,2	R	28	20,8	0.208791208791209
ST4.03ch05	37250100	T	C	Y	12	10,2	Y	12	10,2	0
ST4.03ch05	37250207	G	A	R	20	19,1	R	26	25,1	-0.0115384615384616
ST4.03ch05	37250342	T	A	W	30	24,6	W	34	23,11	0.123529411764706
ST4.03ch05	37250363	C	T	Y	30	24,6	Y	34	23,11	0.123529411764706
ST4.03ch05	37250380	C	T	Y	30	24,6	Y	34	23,11	0.123529411764706
ST4.03ch05	37250389	G	A	R	30	20,10	R	34	22,12	0.0196078431372548
ST4.03ch05	37250395	A	G	R	32	17,15	R	36	16,20	0.0868055555555556
ST4.03ch05	37250442	T	C	Y	32	17,15	Y	36	16,20	0.0868055555555556
ST4.03ch05	37250488	C	A	M	32	26,6	M	36	25,11	0.118055555555556
ST4.03ch05	37250489	G	A	R	32	25,7	R	36	31,5	-0.0798611111111112
ST4.03ch05	37250551	C	T	Y	40	28,12	Y	40	21,19	0.175
ST4.03ch05	37250577	T	G	K	40	28,12	K	40	21,19	0.175
ST4.03ch05	37250604	G	A	R	40	28,12	R	40	22,18	0.15
ST4.03ch05	37250722	T	C	Y	40	28,12	Y	40	21,19	0.175
ST4.03ch05	37251493	C	G	S	40	27,13	S	40	21,19	0.15
ST4.03ch05	37251513	T	C	Y	40	27,13	Y	40	21,19	0.15
ST4.03ch05	37251545	G	A	R	40	27,13	R	40	21,19	0.15
ST4.03ch05	37251660	T	C	Y	40	27,13	Y	40	21,19	0.15
ST4.03ch05	37253601	T	C	Y	28	16,12	Y	24	12,12	0.0714285714285714
ST4.03ch05	37253608	T	C	Y	28	22,6	Y	24	18,6	0.0357142857142857
ST4.03ch05	37253620	T	C	Y	28	20,8	Y	24	18,6	-0.0357142857142857
ST4.03ch05	37253640	G	T	K	26	19,7	K	24	18,6	-0.0192307692307693
ST4.03ch05	37253650	C	T	Y	26	19,7	Y	24	18,6	-0.0192307692307693
ST4.03ch05	37253651	T	C	Y	26	19,7	Y	24	18,6	-0.0192307692307693
ST4.03ch05	37253652	T	A	W	26	19,7	W	24	18,6	-0.0192307692307693
ST4.03ch05	37253669	A	T	W	26	19,7	W	24	18,6	-0.0192307692307693
ST4.03ch05	37253678	A	T	W	26	18,8	W	24	18,6	-0.0576923076923077
ST4.03ch05	37253701	A	T	W	28	20,8	W	26	20,6	-0.054945054945055
ST4.03ch05	37253717	T	A	W	26	19,7	W	26	21,5	-0.076923076923077
ST4.03ch05	37253725	T	A	W	26	19,7	W	26	20,6	-0.0384615384615385
ST4.03ch05	37253726	A	G	R	28	21,7	R	26	20,6	-0.0192307692307693
ST4.03ch05	37253739	G	T	K	28	21,7	K	26	20,6	-0.0192307692307693
ST4.03ch05	37253741	G	A	R	28	16,12	R	26	12,14	0.10989010989011
ST4.03ch05	37255087	A	C	M	40	28,12	M	40	20,20	0.2
ST4.03ch05	37255139	A	G	R	18	8,10	R	14	11,3	-0.341269841269841
ST4.03ch05	37255150	G	A	R	18	8,10	R	14	11,3	-0.341269841269841
ST4.03ch05	37255172	A	G	R	18	8,10	R	14	11,3	-0.341269841269841
ST4.03ch05	37255173	C	T	Y	18	8,10	Y	14	11,3	-0.341269841269841
ST4.03ch05	37255248	T	C	Y	18	8,10	Y	14	11,3	-0.341269841269841
ST4.03ch05	37255604	T	A	W	30	24,6	W	30	18,12	0.2
ST4.03ch05	37255873	A	T	W	38	27,11	W	40	22,18	0.160526315789474
ST4.03ch05	37255879	C	A	M	38	24,14	M	40	35,5	-0.243421052631579
ST4.03ch05	37255891	T	A	W	38	27,11	W	40	22,18	0.160526315789474
ST4.03ch05	37255963	C	T	Y	38	27,11	Y	40	22,18	0.160526315789474
ST4.03ch05	37256226	G	A	R	38	24,14	R	40	35,5	-0.243421052631579
ST4.03ch05	37259850	G	T	K	40	27,13	K	40	21,19	0.15
ST4.03ch05	37259984	T	G	K	40	27,13	K	40	21,19	0.15
ST4.03ch05	37260179	C	T	Y	40	28,12	Y	40	34,6	-0.15
ST4.03ch05	37260423	G	T	K	40	30,10	K	40	28,12	0.05
ST4.03ch05	37260437	G	A	R	40	30,10	R	40	27,13	0.075
ST4.03ch05	37260470	G	A	R	40	30,10	R	40	27,13	0.075
ST4.03ch05	37260610	C	T	Y	32	26,6	Y	32	22,10	0.125
ST4.03ch05	37260631	G	A	R	32	26,6	R	30	20,10	0.145833333333333
ST4.03ch05	37260659	A	G	R	32	26,6	R	28	18,10	0.169642857142857
ST4.03ch05	37261090	G	A	R	18	11,7	R	20	5,15	0.361111111111111
ST4.03ch05	37261102	A	T	W	18	11,7	W	20	6,14	0.311111111111111
ST4.03ch05	37261112	G	T	K	18	11,7	K	20	6,14	0.311111111111111
ST4.03ch05	37261116	C	T	Y	18	15,3	C	20	20,0	-0.166666666666667
ST4.03ch05	37261121	T	G	K	18	15,3	T	20	20,0	-0.166666666666667
ST4.03ch05	37261126	T	C	Y	18	8,10	Y	18	5,13	0.166666666666667
ST4.03ch05	37261137	T	C	Y	18	11,7	Y	18	5,13	0.333333333333333
ST4.03ch05	37261141	T	C	Y	18	11,7	Y	18	5,13	0.333333333333333
ST4.03ch05	37261143	T	C	Y	18	11,7	Y	18	5,13	0.333333333333333
ST4.03ch05	37261206	G	C	S	10	7,3	S	14	12,2	0.157142857142857
ST4.03ch05	37261221	C	T	Y	20	18,2	Y	24	21,3	0.025
ST4.03ch05	37261228	G	A	R	20	18,2	R	24	23,1	-0.0583333333333333
ST4.03ch05	37261258	T	C	Y	26	8,18	Y	34	11,23	0.0158371040723981
ST4.03ch05	37261269	G	A	R	28	22,6	R	34	22,12	0.138655462184874
ST4.03ch05	37261277	G	A	R	28	22,6	R	34	22,12	0.138655462184874
ST4.03ch05	37261280	T	C	Y	26	17,9	Y	34	18,16	0.124434389140271
ST4.03ch05	37261290	A	G	R	28	25,3	R	34	30,4	0.0105042016806723
ST4.03ch05	37261295	G	A	R	26	24,2	R	34	33,1	-0.0475113122171945
ST4.03ch05	37261308	G	A	R	24	21,3	R	32	30,2	-0.0625
ST4.03ch05	37261330	T	C	Y	18	11,7	Y	26	13,13	-0.111111111111111
ST4.03ch05	37261569	C	T	Y	38	28,10	Y	36	28,8	-0.0409356725146199
ST4.03ch05	37261637	A	G	R	38	27,11	R	38	26,12	0.0263157894736842
ST4.03ch05	37262102	C	T	Y	40	28,12	Y	40	22,18	0.15
ST4.03ch05	37262110	G	A	R	40	27,13	R	40	22,18	0.125
ST4.03ch05	37262124	C	G	S	40	28,12	S	40	22,18	0.15
ST4.03ch05	37262288	G	A	R	40	28,12	R	40	22,18	0.15
ST4.03ch05	37262345	T	G	K	40	28,12	K	40	22,18	0.15
ST4.03ch05	37262349	C	G	S	40	28,12	S	40	22,18	0.15
ST4.03ch05	37263470	G	A	R	40	27,13	R	40	20,20	0.175
ST4.03ch05	37263666	A	C	M	40	27,13	M	40	20,20	0.175
ST4.03ch05	37263807	C	T	Y	34	32,2	Y	40	34,6	0.0911764705882353
ST4.03ch05	37263813	C	T	Y	34	32,2	Y	40	34,6	0.0911764705882353
ST4.03ch05	37264083	G	A	R	38	16,22	R	40	19,21	-0.0539473684210526
ST4.03ch05	37264296	C	A	M	38	21,17	M	38	17,21	0.105263157894737
ST4.03ch05	37264317	C	T	Y	38	35,3	Y	38	35,3	0
ST4.03ch05	37264347	C	T	Y	38	34,4	Y	38	35,3	-0.0263157894736842
ST4.03ch05	37264366	G	A	R	38	34,4	R	38	34,4	0
ST4.03ch05	37265080	C	T	Y	40	29,11	Y	40	26,14	0.075
ST4.03ch05	37265096	A	T	W	40	37,3	W	40	33,7	0.1
ST4.03ch05	37265100	C	T	Y	40	27,13	Y	40	35,5	-0.2
ST4.03ch05	37265103	T	A	W	40	37,3	W	40	33,7	0.1
ST4.03ch05	37265122	A	C	M	40	37,3	M	40	33,7	0.1
ST4.03ch05	37265146	C	T	Y	40	37,3	Y	40	33,7	0.1
ST4.03ch05	37265267	C	T	Y	40	37,3	Y	40	33,7	0.1
ST4.03ch05	37266434	A	G	R	32	29,3	R	36	30,6	0.0729166666666666
ST4.03ch05	37266775	G	T	K	22	18,4	K	18	17,1	-0.126262626262626
ST4.03ch05	37266845	A	C	M	20	16,4	M	18	17,1	-0.144444444444444
ST4.03ch05	37266895	G	T	K	20	16,4	K	18	17,1	-0.144444444444444
ST4.03ch05	37266897	C	T	Y	20	19,1	Y	18	11,7	0.338888888888889
ST4.03ch05	37266907	C	T	Y	20	16,4	Y	18	17,1	-0.144444444444444
ST4.03ch05	37268659	C	T	Y	38	31,7	Y	32	22,10	0.128289473684211
ST4.03ch05	37268714	A	T	W	38	30,8	W	32	23,9	0.0707236842105263
ST4.03ch05	37268872	T	G	K	38	31,7	K	32	22,10	0.128289473684211
ST4.03ch05	37268880	C	A	M	38	31,7	M	32	23,9	0.0970394736842105
ST4.03ch05	37268882	T	G	K	38	31,7	K	30	19,11	0.182456140350877
ST4.03ch05	37268889	A	C	M	38	31,7	M	32	21,11	0.159539473684211
ST4.03ch05	37268890	C	T	Y	38	31,7	Y	32	21,11	0.159539473684211
ST4.03ch05	37268902	T	C	Y	38	31,7	Y	32	22,10	0.128289473684211
ST4.03ch05	37268918	T	C	Y	36	22,14	Y	32	14,18	0.173611111111111
ST4.03ch05	37268925	C	A	M	38	30,8	M	32	24,8	0.0394736842105263
ST4.03ch05	37268954	T	C	Y	38	31,7	Y	32	21,11	0.159539473684211
ST4.03ch05	37268955	T	G	K	38	31,7	K	32	21,11	0.159539473684211
ST4.03ch05	37268966	A	G	R	38	24,14	R	32	14,18	0.194078947368421
ST4.03ch05	37269673	C	T	Y	16	13,3	Y	20	14,6	0.1125
ST4.03ch05	37269691	A	G	R	12	11,1	R	20	12,8	0.316666666666667
ST4.03ch05	37269746	T	A	W	34	26,8	W	34	27,7	-0.0294117647058824
ST4.03ch05	37269827	G	A	R	34	25,9	R	34	27,7	-0.0588235294117646
ST4.03ch05	37269840	A	T	W	36	26,10	W	34	27,7	-0.0718954248366013
ST4.03ch05	37269928	A	T	W	36	26,10	W	34	27,7	-0.0718954248366013
ST4.03ch05	37272202	C	A	M	38	31,7	M	30	23,7	0.0491228070175438
ST4.03ch05	37272211	G	A	R	38	26,12	R	30	16,14	0.150877192982456
ST4.03ch05	37272361	C	T	Y	38	26,12	Y	30	16,14	0.150877192982456
ST4.03ch05	37272372	A	C	M	38	31,7	M	30	23,7	0.0491228070175438
ST4.03ch05	37272384	C	T	Y	38	26,12	Y	30	16,14	0.150877192982456
ST4.03ch05	37272898	C	T	Y	40	30,10	Y	38	30,8	-0.0394736842105263
ST4.03ch05	37272948	T	C	Y	40	23,17	Y	38	18,20	0.101315789473684
ST4.03ch05	37273176	C	T	Y	36	31,5	Y	38	31,7	0.0453216374269007
ST4.03ch05	37274037	C	G	S	40	28,12	S	40	20,20	0.2
ST4.03ch05	37274047	G	A	R	40	28,12	R	40	20,20	0.2
ST4.03ch05	37274049	C	G	S	40	18,22	S	40	22,18	0.1
ST4.03ch05	37274191	A	G	R	40	28,12	R	40	20,20	0.2
ST4.03ch05	37274238	A	T	W	40	12,28	W	40	20,20	0.2
ST4.03ch05	37289011	C	T	Y	32	27,5	Y	30	25,5	0.0104166666666666
ST4.03ch05	37289103	C	A	M	40	36,4	M	40	33,7	0.0750000000000001
ST4.03ch05	37291515	G	A	R	30	24,6	R	30	13,17	0.366666666666667
ST4.03ch05	37291576	C	T	Y	34	26,8	Y	30	13,17	0.331372549019608
ST4.03ch05	37291612	A	T	W	32	24,8	W	28	10,18	0.392857142857143
ST4.03ch05	37294596	C	A	M	40	30,10	M	40	21,19	0.225
ST4.03ch05	37294615	C	T	Y	40	30,10	Y	40	21,19	0.225
ST4.03ch05	37294636	G	A	R	40	28,12	R	40	21,19	0.175
ST4.03ch05	37295523	G	A	R	10	1,9	R	16	6,10	-0.275
ST4.03ch05	37295558	G	A	R	10	1,9	R	16	7,9	-0.3375
ST4.03ch05	37295560	C	A	M	10	1,9	M	16	7,9	-0.3375
ST4.03ch05	37295576	C	A	M	10	1,9	M	16	7,9	-0.3375
ST4.03ch05	37295585	C	T	Y	10	1,9	Y	14	5,9	-0.257142857142857
ST4.03ch05	37295642	G	T	K	40	29,11	K	40	26,14	0.075
ST4.03ch05	37295648	C	T	Y	40	29,11	Y	40	26,14	0.075
ST4.03ch05	37295664	C	T	Y	40	29,11	Y	40	26,14	0.075
ST4.03ch05	37295715	C	T	Y	40	27,13	Y	40	26,14	0.025
ST4.03ch05	37297215	C	G	S	26	23,3	S	32	27,5	0.0408653846153846
ST4.03ch05	37297226	A	T	W	26	23,3	W	32	27,5	0.0408653846153846
ST4.03ch05	37297257	C	T	Y	26	23,3	Y	32	27,5	0.0408653846153846
ST4.03ch05	37297275	C	A	M	18	16,2	M	28	22,6	0.103174603174603
ST4.03ch05	37297608	G	T	K	40	33,7	K	40	28,12	0.125
ST4.03ch05	37297820	A	G	R	40	34,6	R	40	28,12	0.15
ST4.03ch05	37301210	T	A	W	38	29,9	W	34	28,6	-0.0603715170278637
ST4.03ch05	37301398	T	C	Y	40	31,9	Y	36	30,6	-0.0583333333333333
ST4.03ch05	37303150	G	A	R	26	25,1	R	20	18,2	0.0615384615384615
ST4.03ch05	37303410	C	A	M	18	13,5	M	20	9,11	0.272222222222222
ST4.03ch05	37303412	C	G	S	18	13,5	S	20	9,11	0.272222222222222
ST4.03ch05	37303948	C	A	M	16	11,5	M	20	14,6	-0.0125
ST4.03ch05	37304122	G	A	R	40	31,9	R	40	29,11	0.05
ST4.03ch05	37304130	G	T	K	40	31,9	K	40	29,11	0.05
ST4.03ch05	37304152	G	A	R	40	32,8	R	40	28,12	0.1
ST4.03ch05	37304279	G	A	R	40	32,8	R	40	28,12	0.1
ST4.03ch05	37305184	A	T	W	40	24,16	W	40	25,15	-0.025
ST4.03ch05	37305221	C	T	Y	40	25,15	Y	40	25,15	0
ST4.03ch05	37305254	C	T	Y	40	29,11	Y	40	24,16	0.125
ST4.03ch05	37305256	G	A	R	40	29,11	R	40	25,15	0.1
ST4.03ch05	37305281	C	T	Y	24	15,9	Y	36	18,18	0.125
ST4.03ch05	37305312	G	A	R	40	25,15	R	40	24,16	0.025
ST4.03ch05	37305318	C	T	Y	40	26,14	Y	40	24,16	0.05
ST4.03ch05	37305322	A	G	R	40	25,15	R	40	24,16	0.025
ST4.03ch05	37305332	G	T	K	40	26,14	K	40	24,16	0.05
ST4.03ch05	37305343	G	T	K	40	25,15	K	40	24,16	0.025
ST4.03ch05	37305649	A	G	R	38	24,14	R	40	24,16	0.031578947368421
ST4.03ch05	37306865	A	G	R	40	24,16	R	40	19,21	0.125
ST4.03ch05	37306913	T	C	Y	40	27,13	Y	40	19,21	0.2
ST4.03ch05	37307160	G	A	R	40	27,13	R	40	20,20	0.175
ST4.03ch05	37307258	A	T	W	16	15,1	W	22	14,8	0.301136363636364
ST4.03ch05	37310150	T	A	W	8	6,2	W	12	6,6	0.25
ST4.03ch05	37310180	T	C	Y	8	6,2	Y	12	5,7	0.333333333333333
ST4.03ch05	37310278	T	G	K	40	28,12	K	40	25,15	0.075
ST4.03ch05	37310919	G	C	S	26	2,24	C	20	0,20	0.0769230769230769
ST4.03ch05	37310943	G	A	R	6	2,4	R	6	2,4	0
ST4.03ch05	37315930	C	T	Y	40	29,11	Y	40	26,14	0.075
ST4.03ch05	37316686	G	C	S	40	26,14	S	40	26,14	0
ST4.03ch05	37316687	C	A	M	40	26,14	M	40	26,14	0
ST4.03ch05	37316965	G	A	R	40	26,14	R	40	25,15	0.025
ST4.03ch05	37316984	T	C	Y	40	26,14	Y	40	26,14	0
ST4.03ch05	37317451	C	T	Y	40	30,10	Y	40	28,12	0.05
ST4.03ch05	37317488	C	A	M	40	30,10	M	40	29,11	0.025
ST4.03ch05	37317490	G	A	R	40	30,10	R	40	29,11	0.025
ST4.03ch05	37317534	G	T	K	36	29,7	K	36	21,15	0.222222222222222
ST4.03ch05	37317597	C	A	M	38	28,10	M	36	24,12	0.0701754385964912
ST4.03ch05	37317621	A	G	R	38	28,10	R	38	35,3	-0.184210526315789
ST4.03ch05	37317673	A	T	W	38	28,10	W	38	26,12	0.0526315789473684
ST4.03ch05	37319777	C	A	M	28	18,10	M	28	25,3	-0.25
ST4.03ch05	37319811	T	A	W	40	25,15	W	38	25,13	-0.0328947368421053
ST4.03ch05	37319827	C	A	M	40	36,4	M	38	31,7	0.0842105263157895
ST4.03ch05	37319837	A	T	W	40	36,4	W	38	31,7	0.0842105263157895
ST4.03ch05	37320021	C	A	M	40	36,4	M	38	31,7	0.0842105263157895
ST4.03ch05	37320026	T	A	W	40	36,4	W	38	31,7	0.0842105263157895
ST4.03ch05	37320038	C	T	Y	40	25,15	Y	38	25,13	-0.0328947368421053
ST4.03ch05	37320054	G	A	R	40	25,15	R	38	25,13	-0.0328947368421053
ST4.03ch05	37320084	C	T	Y	40	36,4	Y	38	31,7	0.0842105263157895
ST4.03ch05	37320094	C	T	Y	40	29,11	Y	38	24,14	0.093421052631579
ST4.03ch05	37320096	C	T	Y	40	24,16	Y	38	24,14	-0.031578947368421
ST4.03ch05	37320442	C	T	Y	34	29,5	Y	36	29,7	0.0473856209150326
ST4.03ch05	37320541	T	C	T	8	8,0	Y	12	9,3	0.25
ST4.03ch05	37320655	T	C	Y	12	9,3	Y	26	25,1	-0.211538461538462
ST4.03ch05	37320662	T	C	Y	12	9,3	Y	26	25,1	-0.211538461538462
ST4.03ch05	37320694	A	T	W	12	9,3	W	26	25,1	-0.211538461538462
ST4.03ch05	37320708	C	T	C	12	12,0	Y	26	24,2	0.0769230769230769
ST4.03ch05	37320725	A	C	A	12	12,0	M	26	24,2	0.0769230769230769
ST4.03ch05	37320731	C	T	Y	12	9,3	Y	26	25,1	-0.211538461538462
ST4.03ch05	37320830	T	C	Y	40	32,8	Y	40	32,8	0
ST4.03ch05	37320844	C	T	Y	40	28,12	Y	40	24,16	0.1
ST4.03ch05	37321017	G	A	R	40	33,7	R	40	33,7	0
ST4.03ch05	37321086	C	T	Y	40	33,7	Y	40	34,6	-0.025
ST4.03ch05	37321134	G	A	R	26	20,6	R	36	29,7	-0.0363247863247863
ST4.03ch05	37321178	T	C	Y	26	20,6	Y	36	28,8	-0.00854700854700852
ST4.03ch05	37321214	C	A	M	16	9,7	M	30	25,5	-0.270833333333333
ST4.03ch05	37321280	C	A	M	40	31,9	M	40	25,15	0.15
ST4.03ch05	37321348	G	A	R	40	31,9	R	40	25,15	0.15
ST4.03ch05	37321355	G	C	S	40	26,14	S	40	33,7	-0.175
ST4.03ch05	37321987	G	T	K	40	28,12	K	40	23,17	0.125
ST4.03ch05	37322053	C	G	S	40	28,12	S	40	23,17	0.125
ST4.03ch05	37322259	G	T	K	28	22,6	K	26	14,12	0.247252747252747
ST4.03ch05	37322284	G	A	R	28	22,6	R	26	14,12	0.247252747252747
ST4.03ch05	37322428	T	C	Y	40	6,34	Y	38	5,33	-0.018421052631579
ST4.03ch05	37322436	A	G	R	40	6,34	R	38	2,36	-0.0973684210526315
ST4.03ch05	37322443	T	C	Y	40	6,34	Y	38	2,36	-0.0973684210526315
ST4.03ch05	37322462	T	C	Y	40	6,34	Y	38	5,33	-0.018421052631579
ST4.03ch05	37322465	G	T	K	40	6,34	K	38	5,33	-0.018421052631579
ST4.03ch05	37322472	C	T	Y	40	6,34	Y	38	5,33	-0.018421052631579
ST4.03ch05	37322478	C	G	S	40	6,34	S	38	2,36	-0.0973684210526315
ST4.03ch05	37322565	T	C	Y	40	26,14	Y	40	20,20	0.15
ST4.03ch05	37322635	A	C	M	38	1,37	M	36	1,35	0.00146198830409361
ST4.03ch05	37322639	C	T	Y	38	1,37	Y	36	1,35	0.00146198830409361
ST4.03ch05	37322646	T	C	Y	38	37,1	Y	36	35,1	0.00146198830409361
ST4.03ch05	37322650	A	G	R	38	1,37	R	36	1,35	0.00146198830409361
ST4.03ch05	37322655	G	A	R	38	37,1	R	36	35,1	0.00146198830409361
ST4.03ch05	37330483	T	A	W	38	21,17	W	40	21,19	0.0276315789473685
ST4.03ch05	37330510	C	T	Y	38	21,17	Y	40	22,18	0.00263157894736843
ST4.03ch05	37334484	C	A	M	32	28,4	M	36	33,3	-0.0416666666666666
ST4.03ch05	37334494	A	T	W	32	28,4	W	36	33,3	-0.0416666666666666
ST4.03ch05	37336034	G	A	R	40	25,15	R	40	32,8	-0.175
ST4.03ch05	37339838	G	A	R	34	19,15	R	30	23,7	-0.207843137254902
ST4.03ch05	37339873	C	T	Y	40	28,12	Y	34	30,4	-0.182352941176471
ST4.03ch05	37339914	G	A	R	40	25,15	R	34	25,9	-0.110294117647059
ST4.03ch05	37340068	T	C	Y	40	32,8	Y	38	26,12	0.115789473684211
ST4.03ch05	37340079	A	G	R	40	26,14	R	36	23,13	0.0111111111111112
ST4.03ch05	37340084	C	T	Y	40	35,5	Y	36	27,9	0.125
ST4.03ch05	37340098	C	T	Y	40	35,5	Y	36	27,9	0.125
ST4.03ch05	37340099	C	G	S	40	35,5	S	36	27,9	0.125
ST4.03ch05	37340113	C	T	Y	40	35,5	Y	36	27,9	0.125
ST4.03ch05	37340124	G	A	R	40	35,5	R	36	27,9	0.125
ST4.03ch05	37340126	C	A	M	40	28,12	M	36	31,5	-0.161111111111111
ST4.03ch05	37340133	A	C	M	40	26,14	M	36	23,13	0.0111111111111112
ST4.03ch05	37341005	T	C	T	30	30,0	Y	14	13,1	0.0714285714285714
ST4.03ch05	37341467	G	A	R	40	30,10	R	40	31,9	-0.025
ST4.03ch05	37341473	A	G	R	40	23,17	R	40	19,21	0.1
ST4.03ch05	37341498	C	A	M	40	26,14	M	40	22,18	0.1
ST4.03ch05	37341511	G	C	S	40	33,7	S	40	34,6	-0.025
ST4.03ch05	37341512	C	T	Y	40	33,7	Y	40	34,6	-0.025
ST4.03ch05	37341523	G	A	R	40	33,7	R	40	34,6	-0.025
ST4.03ch05	37341541	A	G	R	40	26,14	R	40	21,19	0.125
ST4.03ch05	37341994	T	A	W	30	5,25	W	34	9,25	-0.0980392156862745
ST4.03ch05	37342005	T	C	Y	12	6,6	Y	16	4,12	-0.25
ST4.03ch05	37342009	T	C	Y	12	6,6	Y	16	4,12	-0.25
ST4.03ch05	37342419	G	C	S	40	27,13	S	40	25,15	0.05
ST4.03ch05	37342432	C	T	Y	40	27,13	Y	40	25,15	0.05
ST4.03ch05	37342437	G	A	R	40	27,13	R	40	25,15	0.05
ST4.03ch05	37342462	G	T	K	40	27,13	K	40	25,15	0.05
ST4.03ch05	37342485	T	A	W	40	28,12	W	40	24,16	0.1
ST4.03ch05	37342692	G	C	S	34	32,2	S	22	20,2	0.0320855614973262
ST4.03ch05	37342705	T	G	K	38	37,1	T	30	30,0	-0.0263157894736842
ST4.03ch05	37342783	G	A	R	38	37,1	R	30	28,2	0.0403508771929825
ST4.03ch05	37342790	G	A	R	32	31,1	G	28	28,0	-0.03125
ST4.03ch05	37342969	G	A	R	40	25,15	R	40	22,18	0.075
ST4.03ch05	37343012	C	T	Y	40	29,11	Y	40	26,14	0.075
ST4.03ch05	37343015	C	T	Y	40	26,14	Y	40	22,18	0.1
ST4.03ch05	37343018	G	A	R	40	26,14	R	40	22,18	0.1
ST4.03ch05	37343030	G	A	R	40	29,11	R	40	26,14	0.075
ST4.03ch05	37343039	T	C	Y	40	29,11	Y	40	26,14	0.075
ST4.03ch05	37343040	T	C	Y	40	29,11	Y	40	27,13	0.0499999999999999
ST4.03ch05	37343042	C	T	Y	40	29,11	Y	40	26,14	0.075
ST4.03ch05	37343144	C	G	S	40	29,11	S	40	26,14	0.075
ST4.03ch05	37343230	C	T	Y	20	13,7	C	12	12,0	0.35
ST4.03ch05	37343234	A	G	R	22	6,16	G	12	0,12	-0.272727272727273
ST4.03ch05	37343240	C	A	M	22	17,5	M	12	10,2	-0.0606060606060607
ST4.03ch05	37343242	C	T	Y	22	15,7	Y	12	8,4	0.0151515151515151
ST4.03ch05	37343253	C	A	M	22	17,5	M	10	8,2	-0.0272727272727273
ST4.03ch05	37343284	G	A	R	22	18,4	R	12	4,8	0.484848484848485
ST4.03ch05	37343315	C	T	Y	40	28,12	Y	40	22,18	0.15
ST4.03ch05	37343362	C	T	Y	40	27,13	Y	40	32,8	-0.125
ST4.03ch05	37343402	T	C	Y	40	28,12	Y	40	19,21	0.225
ST4.03ch05	37343407	G	A	R	40	28,12	R	40	19,21	0.225
ST4.03ch05	37344023	G	T	K	22	15,7	K	32	17,15	0.150568181818182
ST4.03ch05	37344427	G	T	K	40	23,17	K	40	22,18	0.0249999999999999
ST4.03ch05	37344493	G	C	S	32	23,9	S	32	11,21	0.375
ST4.03ch05	37344524	G	A	R	32	13,19	R	32	23,9	-0.3125
ST4.03ch05	37344539	C	G	S	32	13,19	S	32	23,9	-0.3125
ST4.03ch05	37344733	C	G	S	32	13,19	S	32	23,9	-0.3125
ST4.03ch05	37344742	G	A	R	30	13,17	R	32	23,9	-0.285416666666667
ST4.03ch05	37346619	G	C	S	32	29,3	S	26	24,2	-0.0168269230769231
ST4.03ch05	37346847	T	C	Y	40	35,5	Y	36	33,3	-0.0416666666666666
ST4.03ch05	37346848	G	A	R	40	35,5	R	38	32,6	0.0328947368421053
ST4.03ch05	37346857	G	A	R	40	32,8	R	38	33,5	-0.0684210526315789
ST4.03ch05	37346860	G	A	R	40	34,6	R	38	33,5	-0.018421052631579
ST4.03ch05	37346880	G	A	R	40	20,20	R	38	17,21	-0.0526315789473685
ST4.03ch05	37346884	G	A	R	40	34,6	R	36	33,3	-0.0666666666666667
ST4.03ch05	37346918	C	T	Y	40	33,7	Y	38	32,6	-0.0171052631578947
ST4.03ch05	37347429	G	A	R	38	33,5	R	34	26,8	0.103715170278638
ST4.03ch05	37347451	A	G	R	38	31,7	R	34	26,8	0.0510835913312694
ST4.03ch05	37347455	A	G	R	38	32,6	R	32	31,1	-0.126644736842105
ST4.03ch05	37347468	C	T	Y	30	21,9	Y	26	16,10	0.0846153846153845
ST4.03ch05	37347470	G	A	R	30	21,9	R	28	17,11	0.0928571428571429
ST4.03ch05	37347474	G	C	S	28	18,10	S	28	15,13	0.107142857142857
ST4.03ch05	37347475	A	C	M	28	18,10	M	28	16,12	0.0714285714285715
ST4.03ch05	37347579	C	T	Y	34	31,3	C	28	28,0	-0.0882352941176471
ST4.03ch05	37347613	G	C	S	28	11,17	S	22	6,16	0.12012987012987
ST4.03ch05	37347640	A	T	W	34	30,4	W	26	22,4	0.0361990950226244
ST4.03ch05	37347646	A	C	M	34	18,16	M	24	6,18	0.279411764705882
ST4.03ch05	37347655	C	T	Y	34	24,10	Y	24	13,11	0.16421568627451
ST4.03ch05	37347664	C	A	M	34	31,3	M	26	24,2	-0.0113122171945702
ST4.03ch05	37347665	G	A	R	34	23,11	R	24	14,10	0.0931372549019608
ST4.03ch05	37347731	G	A	R	34	21,13	R	36	25,11	-0.076797385620915
ST4.03ch05	37347742	G	A	R	34	13,21	R	36	19,17	-0.145424836601307
ST4.03ch05	37347750	C	T	Y	34	25,9	Y	36	27,9	-0.0147058823529411
ST4.03ch05	37347759	C	T	Y	34	25,9	Y	36	27,9	-0.0147058823529411
ST4.03ch05	37347771	T	A	W	34	25,9	W	36	27,9	-0.0147058823529411
ST4.03ch05	37347776	C	T	Y	34	22,12	Y	36	25,11	-0.0473856209150326
ST4.03ch05	37347802	C	G	S	40	35,5	S	38	34,4	-0.0197368421052632
ST4.03ch05	37347839	C	G	S	40	35,5	S	38	34,4	-0.0197368421052632
ST4.03ch05	37347852	C	T	Y	40	33,7	Y	38	32,6	-0.0171052631578947
ST4.03ch05	37347868	G	C	S	40	30,10	S	38	28,10	0.0131578947368421
ST4.03ch05	37347877	C	T	Y	40	35,5	Y	38	34,4	-0.0197368421052632
ST4.03ch05	37348159	G	A	R	40	31,9	R	36	29,7	-0.0305555555555556
ST4.03ch05	37348248	C	T	Y	40	32,8	Y	36	20,16	0.244444444444444
ST4.03ch05	37348422	C	T	Y	40	31,9	Y	36	30,6	-0.0583333333333333
ST4.03ch05	37348423	T	C	Y	40	31,9	Y	36	30,6	-0.0583333333333333
ST4.03ch05	37348461	T	C	Y	40	31,9	Y	36	29,7	-0.0305555555555556
ST4.03ch05	37348477	C	T	Y	40	31,9	Y	36	29,7	-0.0305555555555556
ST4.03ch05	37348500	G	C	S	40	30,10	S	36	29,7	-0.0555555555555556
ST4.03ch05	37350838	G	A	R	34	24,10	R	38	27,11	-0.00464396284829716
ST4.03ch05	37350841	T	C	Y	34	24,10	Y	38	26,12	0.021671826625387
ST4.03ch05	37350842	G	T	K	34	28,6	K	38	32,6	-0.0185758513931888
ST4.03ch05	37350860	A	C	M	34	24,10	M	36	26,10	-0.0163398692810457
ST4.03ch05	37350865	C	T	Y	34	28,6	Y	38	32,6	-0.0185758513931888
ST4.03ch05	37350885	C	T	Y	34	28,6	Y	38	32,6	-0.0185758513931888
ST4.03ch05	37351016	T	C	Y	32	26,6	Y	34	28,6	-0.0110294117647058
ST4.03ch05	37351598	C	G	S	32	30,2	S	38	32,6	0.0953947368421053
ST4.03ch05	37351630	T	A	W	32	30,2	W	38	32,6	0.0953947368421053
ST4.03ch05	37351677	A	G	R	32	30,2	R	38	30,8	0.148026315789474
ST4.03ch05	37351913	A	G	R	40	28,12	R	40	20,20	0.2
ST4.03ch05	37351944	T	A	W	40	28,12	W	40	20,20	0.2
ST4.03ch05	37351972	C	T	Y	40	28,12	Y	40	20,20	0.2
ST4.03ch05	37352022	G	A	R	22	18,4	R	28	24,4	-0.0389610389610389
ST4.03ch05	37352033	C	T	Y	24	20,4	Y	28	24,4	-0.0238095238095237
ST4.03ch05	37352069	G	A	R	24	20,4	R	28	23,5	0.011904761904762
ST4.03ch05	37352209	G	A	R	24	20,4	R	28	23,5	0.011904761904762
ST4.03ch05	37352217	G	A	R	24	20,4	R	28	23,5	0.011904761904762
ST4.03ch05	37352273	G	A	R	24	20,4	R	28	24,4	-0.0238095238095237
ST4.03ch05	37352279	C	T	Y	24	20,4	Y	28	23,5	0.011904761904762
ST4.03ch05	37352294	C	T	Y	22	18,4	Y	28	23,5	-0.00324675324675316
ST4.03ch05	37352963	C	T	Y	40	28,12	Y	32	27,5	-0.14375
ST4.03ch05	37352970	G	A	R	40	28,12	R	32	27,5	-0.14375
ST4.03ch05	37352971	G	T	K	40	28,12	K	32	27,5	-0.14375
ST4.03ch05	37353002	C	T	Y	40	28,12	Y	32	27,5	-0.14375
ST4.03ch05	37353008	G	A	R	40	28,12	R	32	27,5	-0.14375
ST4.03ch05	37353021	G	T	K	40	28,12	K	32	27,5	-0.14375
ST4.03ch05	37353029	C	T	Y	40	31,9	Y	32	12,20	0.4
ST4.03ch05	37353030	G	A	R	40	28,12	R	32	27,5	-0.14375
ST4.03ch05	37353125	C	T	Y	40	31,9	Y	32	12,20	0.4
ST4.03ch05	37353136	C	T	Y	40	28,12	Y	32	27,5	-0.14375
ST4.03ch05	37353153	T	C	Y	40	28,12	Y	32	27,5	-0.14375
ST4.03ch05	37353870	T	A	W	36	32,4	W	36	33,3	-0.0277777777777778
ST4.03ch05	37353903	C	T	Y	36	32,4	Y	36	32,4	0
ST4.03ch05	37354140	C	T	Y	36	12,24	Y	30	12,18	-0.0666666666666667
ST4.03ch05	37354191	C	T	Y	24	18,6	Y	24	20,4	-0.0833333333333334
ST4.03ch05	37354354	G	A	R	40	36,4	R	40	36,4	0
ST4.03ch05	37354360	T	C	Y	40	36,4	Y	40	35,5	0.025
ST4.03ch05	37354605	G	T	K	36	35,1	K	34	32,2	0.0310457516339869
ST4.03ch05	37354610	T	A	W	36	11,25	W	34	12,22	0.0473856209150326
ST4.03ch05	37354612	C	T	Y	36	29,7	Y	34	23,11	0.129084967320261
ST4.03ch05	37354614	C	G	S	36	3,33	S	34	2,32	-0.0245098039215687
ST4.03ch05	37354616	G	T	K	36	29,7	K	34	23,11	0.129084967320261
ST4.03ch05	37354617	T	A	W	36	29,7	W	34	23,11	0.129084967320261
ST4.03ch05	37354642	T	C	Y	36	3,33	Y	34	2,32	-0.0245098039215687
ST4.03ch05	37354649	C	T	Y	36	29,7	Y	34	23,11	0.129084967320261
ST4.03ch05	37354658	G	A	R	36	28,8	R	34	23,11	0.101307189542484
ST4.03ch05	37354659	G	A	R	36	11,25	R	34	12,22	0.0473856209150326
ST4.03ch05	37354666	G	T	K	36	29,7	K	34	23,11	0.129084967320261
ST4.03ch05	37354676	T	G	K	36	35,1	K	34	32,2	0.0310457516339869
ST4.03ch05	37354678	G	A	R	36	35,1	R	34	32,2	0.0310457516339869
ST4.03ch05	37354811	G	T	K	38	37,1	K	34	32,2	0.0325077399380805
ST4.03ch05	37354815	A	G	R	38	36,2	R	34	32,2	0.00619195046439625
ST4.03ch05	37354831	G	A	R	38	37,1	R	34	32,2	0.0325077399380805
ST4.03ch05	37354847	T	C	Y	38	37,1	Y	34	32,2	0.0325077399380805
ST4.03ch05	37356175	C	A	M	40	32,8	M	40	32,8	0
ST4.03ch05	37356183	G	A	R	40	32,8	R	40	32,8	0
ST4.03ch05	37356239	C	T	Y	40	32,8	Y	40	32,8	0
ST4.03ch05	37356312	G	A	G	22	22,0	R	26	20,6	0.230769230769231
ST4.03ch05	37356315	C	T	C	22	22,0	Y	26	20,6	0.230769230769231
ST4.03ch05	37356362	G	T	G	22	22,0	K	26	19,7	0.269230769230769
ST4.03ch05	37356389	C	T	Y	40	36,4	Y	40	34,6	0.05
ST4.03ch05	37356402	C	T	Y	40	36,4	Y	40	34,6	0.05
ST4.03ch05	37356421	G	A	R	40	31,9	R	40	32,8	-0.025
ST4.03ch05	37356447	A	T	W	40	37,3	W	40	34,6	0.0750000000000001
ST4.03ch05	37356453	G	A	R	40	37,3	R	40	34,6	0.0750000000000001
ST4.03ch05	37356512	G	T	K	40	27,13	K	40	32,8	-0.125
ST4.03ch05	37356516	G	A	R	40	26,14	R	40	25,15	0.025
ST4.03ch05	37356531	G	C	S	40	28,12	S	40	23,17	0.125
ST4.03ch05	37356535	C	T	Y	40	26,14	Y	40	25,15	0.025
ST4.03ch05	37356538	G	A	R	40	26,14	R	40	25,15	0.025
ST4.03ch05	37356543	C	T	Y	40	26,14	Y	40	25,15	0.025
ST4.03ch05	37356563	G	A	R	40	26,14	R	40	25,15	0.025
ST4.03ch05	37356570	C	G	S	40	28,12	S	40	24,16	0.1
ST4.03ch05	37356746	C	A	M	40	28,12	M	40	23,17	0.125
ST4.03ch05	37356758	G	T	K	40	28,12	K	40	23,17	0.125
ST4.03ch05	37356770	C	G	S	40	28,12	S	40	23,17	0.125
ST4.03ch05	37357580	A	T	W	38	30,8	W	40	32,8	-0.0105263157894737
ST4.03ch05	37359523	T	C	Y	18	16,2	Y	16	12,4	0.138888888888889
ST4.03ch05	37359528	C	T	Y	18	16,2	Y	16	12,4	0.138888888888889
ST4.03ch05	37359631	C	T	Y	16	14,2	Y	22	14,8	0.238636363636364
ST4.03ch05	37359652	G	A	R	16	14,2	R	24	20,4	0.0416666666666666
ST4.03ch05	37363414	T	C	Y	40	24,16	Y	40	24,16	0
ST4.03ch05	37363629	G	A	R	36	32,4	R	34	26,8	0.124183006535948
ST4.03ch05	37363647	C	T	Y	36	32,4	Y	34	24,10	0.183006535947712
ST4.03ch05	37363678	T	C	Y	36	32,4	Y	32	24,8	0.138888888888889
ST4.03ch05	37363681	T	C	Y	36	32,4	Y	32	24,8	0.138888888888889
ST4.03ch05	37363728	C	T	Y	22	18,4	Y	26	23,3	-0.0664335664335663
ST4.03ch05	37363757	A	T	W	38	33,5	W	38	33,5	0
ST4.03ch05	37363809	C	T	Y	28	23,5	Y	28	19,9	0.142857142857143
ST4.03ch05	37363819	C	T	Y	28	23,5	Y	28	19,9	0.142857142857143
ST4.03ch05	37363824	A	G	R	28	23,5	R	28	19,9	0.142857142857143
ST4.03ch05	37363827	A	T	W	28	23,5	W	28	19,9	0.142857142857143
ST4.03ch05	37363831	T	A	W	28	21,7	W	28	19,9	0.0714285714285714
ST4.03ch05	37363923	A	G	R	38	25,13	R	34	27,7	-0.136222910216718
ST4.03ch05	37363930	C	T	Y	38	31,7	Y	34	28,6	-0.00773993808049533
ST4.03ch05	37363960	G	A	R	38	26,12	R	34	27,7	-0.109907120743034
ST4.03ch05	37364093	G	A	R	38	26,12	R	34	28,6	-0.139318885448916
ST4.03ch05	37364103	G	C	S	38	31,7	S	34	27,7	0.021671826625387
ST4.03ch05	37364872	A	T	W	40	27,13	W	36	17,19	0.202777777777778
ST4.03ch05	37364873	T	A	W	40	27,13	W	36	17,19	0.202777777777778
ST4.03ch05	37364875	T	A	W	40	27,13	W	36	17,19	0.202777777777778
ST4.03ch05	37364928	T	A	W	40	26,14	W	36	17,19	0.177777777777778
ST4.03ch05	37365050	A	T	W	40	27,13	W	36	17,19	0.202777777777778
ST4.03ch05	37365061	T	C	Y	40	26,14	Y	36	30,6	-0.183333333333333
ST4.03ch05	37378779	T	G	K	40	32,8	K	40	31,9	0.025
ST4.03ch05	37379272	C	G	S	40	37,3	S	36	30,6	0.0916666666666667
ST4.03ch05	37379281	G	C	S	40	30,10	S	36	28,8	-0.0277777777777778
ST4.03ch05	37379308	C	T	Y	40	35,5	Y	36	30,6	0.0416666666666666
ST4.03ch05	37381020	C	T	Y	40	30,10	Y	40	28,12	0.05
ST4.03ch05	37381032	C	G	S	40	28,12	S	40	23,17	0.125
ST4.03ch05	37381458	G	A	R	40	34,6	R	38	32,6	0.00789473684210529
ST4.03ch05	37381505	C	G	S	40	36,4	S	38	33,5	0.031578947368421
ST4.03ch05	37381617	A	T	W	30	20,10	W	26	12,14	0.205128205128205
ST4.03ch05	37381662	C	T	Y	28	17,11	Y	26	12,14	0.145604395604396
ST4.03ch05	37381675	C	A	M	30	19,11	M	26	12,14	0.171794871794872
ST4.03ch05	37387769	T	G	K	20	15,5	K	16	11,5	0.0625
ST4.03ch05	37391680	T	A	W	38	8,30	W	40	8,32	-0.0105263157894737
ST4.03ch05	37393186	A	C	A	40	40,0	M	36	34,2	0.0555555555555556
ST4.03ch05	37393188	T	C	Y	40	37,3	Y	36	32,4	0.0361111111111112
ST4.03ch05	37393216	A	T	W	40	38,2	W	36	33,3	0.0333333333333333
ST4.03ch05	37393242	T	C	Y	40	30,10	Y	36	31,5	-0.111111111111111
ST4.03ch05	37393468	G	A	R	40	29,11	R	38	26,12	0.0407894736842105
ST4.03ch05	37393497	C	A	M	40	30,10	M	38	33,5	-0.118421052631579
ST4.03ch05	37393526	C	T	Y	40	29,11	Y	38	26,12	0.0407894736842105
ST4.03ch05	37393777	C	T	Y	10	8,2	Y	12	6,6	0.3
ST4.03ch05	37393797	G	A	R	10	8,2	R	12	6,6	0.3
ST4.03ch05	37393804	G	C	S	10	8,2	S	12	6,6	0.3
ST4.03ch05	37393808	A	G	R	10	8,2	R	12	6,6	0.3
ST4.03ch05	37393811	A	C	M	10	8,2	M	12	6,6	0.3
ST4.03ch05	37393820	A	T	W	10	8,2	W	12	6,6	0.3
ST4.03ch05	37393826	A	G	R	10	8,2	R	12	6,6	0.3
ST4.03ch05	37393827	C	T	Y	10	8,2	C	12	12,0	-0.2
ST4.03ch05	37393870	G	T	K	16	12,4	K	32	23,9	0.03125
ST4.03ch05	37393898	A	G	R	16	12,4	R	32	23,9	0.03125
ST4.03ch05	37393902	A	G	R	16	12,4	R	32	22,10	0.0625
ST4.03ch05	37394051	A	T	W	32	9,23	W	34	10,24	-0.0128676470588235
ST4.03ch05	37394058	T	A	W	32	9,23	W	34	9,25	0.0165441176470588
ST4.03ch05	37394067	G	A	R	32	9,23	R	34	9,25	0.0165441176470588
ST4.03ch05	37394074	T	C	Y	32	28,4	Y	34	33,1	-0.0955882352941176
ST4.03ch05	37394106	G	A	R	32	9,23	R	34	9,25	0.0165441176470588
ST4.03ch05	37394110	T	G	K	32	9,23	K	34	9,25	0.0165441176470588
ST4.03ch05	37394145	A	T	W	40	28,12	W	40	21,19	0.175
ST4.03ch05	37394224	G	A	R	40	28,12	R	40	21,19	0.175
ST4.03ch05	37394323	G	A	R	40	28,12	R	40	20,20	0.2
ST4.03ch05	37394382	G	A	R	40	28,12	R	40	21,19	0.175
ST4.03ch05	37394495	T	C	Y	24	18,6	Y	22	18,4	-0.0681818181818182
ST4.03ch05	37394518	G	A	R	24	18,6	R	22	18,4	-0.0681818181818182
ST4.03ch05	37394529	A	G	R	22	15,7	R	20	19,1	-0.268181818181818
ST4.03ch05	37394930	C	T	Y	36	35,1	Y	40	37,3	0.0472222222222222
ST4.03ch05	37394940	G	C	S	36	35,1	S	40	37,3	0.0472222222222222
ST4.03ch05	37394942	C	T	Y	36	35,1	Y	40	37,3	0.0472222222222222
ST4.03ch05	37394984	A	C	M	36	35,1	M	40	37,3	0.0472222222222222
ST4.03ch05	37395010	A	G	R	36	20,16	R	40	20,20	0.0555555555555556
ST4.03ch05	37395076	T	C	Y	38	33,5	Y	40	35,5	-0.00657894736842102
ST4.03ch05	37395077	C	T	Y	38	33,5	Y	40	35,5	-0.00657894736842102
ST4.03ch05	37395082	G	T	K	38	33,5	K	40	35,5	-0.00657894736842102
ST4.03ch05	37395091	T	C	Y	38	22,16	Y	40	20,20	0.0789473684210527
ST4.03ch05	37395129	A	G	R	36	22,14	R	40	22,18	0.0611111111111111
ST4.03ch05	37395167	C	T	Y	36	22,14	Y	38	19,19	0.111111111111111
ST4.03ch05	37395215	G	A	R	26	15,11	R	32	17,15	0.0456730769230769
ST4.03ch05	37395224	T	C	Y	26	15,11	Y	32	17,15	0.0456730769230769
ST4.03ch05	37395248	G	A	R	26	15,11	R	32	27,5	-0.266826923076923
ST4.03ch05	37398533	C	T	Y	40	39,1	Y	40	35,5	0.1
ST4.03ch05	37398576	G	T	K	30	28,2	K	38	33,5	0.0649122807017544
ST4.03ch05	37398586	T	G	K	30	27,3	K	38	36,2	-0.0473684210526315
ST4.03ch05	37398611	G	A	R	30	27,3	R	38	36,2	-0.0473684210526315
ST4.03ch05	37401719	A	C	A	6	6,0	M	22	9,13	0.590909090909091
ST4.03ch05	37401757	A	T	W	12	6,6	W	26	8,18	0.192307692307692
ST4.03ch05	37401800	G	A	R	12	6,6	R	26	8,18	0.192307692307692
ST4.03ch05	37401805	A	G	R	12	6,6	R	26	8,18	0.192307692307692
ST4.03ch05	37401814	G	A	R	12	6,6	R	26	8,18	0.192307692307692
ST4.03ch05	37401817	C	T	Y	12	6,6	Y	26	8,18	0.192307692307692
ST4.03ch05	37401818	A	G	R	12	6,6	R	26	8,18	0.192307692307692
ST4.03ch05	37402712	T	A	W	38	29,9	W	36	24,12	0.0964912280701755
ST4.03ch05	37402760	T	C	Y	38	29,9	Y	36	24,12	0.0964912280701755
ST4.03ch05	37403061	T	G	K	40	26,14	K	40	24,16	0.05
ST4.03ch05	37403125	A	C	M	40	26,14	M	40	24,16	0.05
ST4.03ch05	37403127	G	A	R	40	26,14	R	40	24,16	0.05
ST4.03ch05	37403289	A	G	R	40	24,16	R	40	24,16	0
ST4.03ch05	37403306	G	C	S	40	37,3	S	40	36,4	0.025
ST4.03ch05	37403321	C	T	Y	40	26,14	Y	40	24,16	0.05
ST4.03ch05	37403344	T	C	Y	40	26,14	Y	40	24,16	0.05
ST4.03ch05	37403372	G	T	K	40	25,15	K	40	33,7	-0.2
ST4.03ch05	37403376	T	C	Y	40	37,3	Y	40	36,4	0.025
ST4.03ch05	37404050	G	C	S	36	23,13	S	28	11,17	0.246031746031746
ST4.03ch05	37404087	T	C	Y	36	21,15	Y	28	10,18	0.226190476190476
ST4.03ch05	37404214	G	A	R	36	23,13	R	30	14,16	0.172222222222222
ST4.03ch05	37404227	C	T	Y	36	22,14	Y	28	12,16	0.182539682539683
ST4.03ch05	37404274	G	T	K	36	23,13	K	30	13,17	0.205555555555555
ST4.03ch05	37405161	T	A	W	18	14,4	W	20	16,4	-0.0222222222222223
ST4.03ch05	37405202	C	T	Y	24	17,7	Y	30	20,10	0.0416666666666667
ST4.03ch05	37405203	C	T	Y	28	21,7	Y	32	22,10	0.0625
ST4.03ch05	37405227	C	T	Y	26	19,7	Y	32	22,10	0.0432692307692307
ST4.03ch05	37405259	A	G	R	24	17,7	R	32	22,10	0.0208333333333334
ST4.03ch05	37406179	G	A	R	40	25,15	R	40	20,20	0.125
ST4.03ch05	37406192	G	T	K	40	22,18	K	40	17,23	0.125
ST4.03ch05	37406203	C	A	M	40	19,21	M	40	23,17	0.1
ST4.03ch05	37406205	A	G	R	40	18,22	R	40	23,17	0.125
ST4.03ch05	37406211	T	C	Y	40	22,18	Y	40	17,23	0.125
ST4.03ch05	37406219	G	A	R	40	18,22	R	40	23,17	0.125
ST4.03ch05	37406235	G	C	S	20	18,2	S	24	16,8	0.233333333333333
ST4.03ch05	37406249	C	T	Y	20	18,2	Y	24	16,8	0.233333333333333
ST4.03ch05	37406253	G	A	R	20	18,2	R	24	16,8	0.233333333333333
ST4.03ch05	37406281	T	G	K	20	18,2	K	24	16,8	0.233333333333333
ST4.03ch05	37406282	C	G	S	20	18,2	S	24	16,8	0.233333333333333
ST4.03ch05	37406296	G	A	R	20	18,2	R	24	16,8	0.233333333333333
ST4.03ch05	37406317	C	T	Y	20	13,7	Y	24	18,6	-0.1
ST4.03ch05	37406328	C	T	Y	20	15,5	Y	24	18,6	0
ST4.03ch05	37406333	G	A	R	20	18,2	R	24	15,9	0.275
ST4.03ch05	37406356	A	T	W	20	18,2	W	24	16,8	0.233333333333333
ST4.03ch05	37406357	G	T	K	20	18,2	K	24	15,9	0.275
ST4.03ch05	37406371	G	T	K	20	18,2	K	24	15,9	0.275
ST4.03ch05	37406374	G	A	R	20	18,2	R	22	14,8	0.263636363636364
ST4.03ch05	37406380	G	A	R	20	13,7	R	24	21,3	-0.225
ST4.03ch05	37406390	A	C	M	20	13,7	M	24	18,6	-0.1
ST4.03ch05	37406395	C	A	M	20	18,2	M	24	15,9	0.275
ST4.03ch05	37406402	C	T	Y	20	13,7	Y	24	18,6	-0.1
ST4.03ch05	37406579	A	C	M	32	23,9	M	34	22,12	0.0716911764705882
ST4.03ch05	37406745	G	A	R	32	23,9	R	30	18,12	0.11875
ST4.03ch05	37406753	G	T	K	32	23,9	K	30	18,12	0.11875
ST4.03ch05	37406761	C	T	Y	32	23,9	Y	30	18,12	0.11875
ST4.03ch05	37407494	A	C	M	38	22,16	M	38	19,19	0.0789473684210527
ST4.03ch05	37407543	C	T	Y	38	24,14	Y	36	20,16	0.0760233918128654
ST4.03ch05	37407558	G	T	K	38	25,13	K	38	20,18	0.131578947368421
ST4.03ch05	37407568	A	G	R	38	37,1	R	38	36,2	0.0263157894736843
ST4.03ch05	37407595	C	T	Y	34	7,27	Y	36	8,28	-0.0163398692810457
ST4.03ch05	37407659	C	T	Y	36	20,16	Y	34	23,11	-0.120915032679739
ST4.03ch05	37407666	T	A	W	36	21,15	W	34	18,16	0.053921568627451
ST4.03ch05	37407674	C	T	Y	36	35,1	Y	34	33,1	0.00163398692810457
ST4.03ch05	37407687	A	G	R	36	35,1	R	34	32,2	0.0310457516339869
ST4.03ch05	37407736	A	T	W	36	22,14	W	34	18,16	0.0816993464052288
ST4.03ch05	37407854	A	C	M	28	21,7	M	24	11,13	0.291666666666667
ST4.03ch05	37407930	A	C	M	28	27,1	A	26	26,0	-0.0357142857142857
ST4.03ch05	37407935	C	T	Y	28	21,7	Y	26	11,15	0.326923076923077
ST4.03ch05	37407941	G	C	S	28	27,1	G	26	26,0	-0.0357142857142857
ST4.03ch05	37407944	C	A	M	28	27,1	C	26	26,0	-0.0357142857142857
ST4.03ch05	37407949	T	A	W	28	27,1	T	26	26,0	-0.0357142857142857
ST4.03ch05	37407969	G	A	R	28	27,1	G	26	26,0	-0.0357142857142857
ST4.03ch05	37407975	T	C	Y	28	27,1	T	26	26,0	-0.0357142857142857
ST4.03ch05	37408024	A	T	W	28	27,1	A	26	26,0	-0.0357142857142857
ST4.03ch05	37408907	G	C	S	30	27,3	S	26	23,3	0.0153846153846154
ST4.03ch05	37408908	T	A	W	32	19,13	W	28	14,14	0.09375
ST4.03ch05	37408917	G	A	R	34	23,11	R	36	22,14	0.065359477124183
ST4.03ch05	37408943	C	T	Y	36	32,4	Y	38	34,4	-0.00584795321637432
ST4.03ch05	37408944	A	G	R	36	29,7	R	38	31,7	-0.0102339181286549
ST4.03ch05	37408954	G	A	R	36	31,5	R	38	32,6	0.0190058479532165
ST4.03ch05	37408995	C	A	M	36	32,4	M	38	34,4	-0.00584795321637432
ST4.03ch05	37409162	C	G	S	36	27,9	S	32	21,11	0.09375
ST4.03ch05	37409166	C	T	Y	36	32,4	Y	32	28,4	0.0138888888888888
ST4.03ch05	37409954	T	C	Y	14	3,11	Y	20	6,14	0.0857142857142857
ST4.03ch05	37409958	A	T	W	14	7,7	W	20	8,12	0.1
ST4.03ch05	37410008	G	A	R	14	7,7	R	20	8,12	0.1
ST4.03ch05	37410159	C	A	M	40	28,12	M	40	21,19	0.175
ST4.03ch05	37410184	T	G	K	40	28,12	K	40	21,19	0.175
ST4.03ch05	37410191	G	A	R	40	28,12	R	40	21,19	0.175
ST4.03ch05	37410194	C	T	Y	40	28,12	Y	40	21,19	0.175
ST4.03ch05	37410240	C	T	Y	40	28,12	Y	40	21,19	0.175
ST4.03ch05	37410372	T	C	Y	40	28,12	Y	40	21,19	0.175
ST4.03ch05	37410378	C	T	Y	40	28,12	Y	40	21,19	0.175
ST4.03ch05	37410392	G	A	R	40	28,12	R	40	21,19	0.175
ST4.03ch05	37410411	G	A	R	40	25,15	R	40	32,8	-0.175
ST4.03ch05	37410422	G	A	R	40	28,12	R	40	21,19	0.175
ST4.03ch05	37410429	T	C	Y	40	28,12	Y	40	21,19	0.175
ST4.03ch05	37410497	T	G	K	40	29,11	K	36	25,11	0.0305555555555556
ST4.03ch05	37410597	A	G	R	40	29,11	R	36	25,11	0.0305555555555556
ST4.03ch05	37410663	C	A	M	40	29,11	M	36	25,11	0.0305555555555556
ST4.03ch05	37410752	A	G	R	40	24,16	R	40	32,8	-0.2
ST4.03ch05	37410977	C	T	Y	24	16,8	Y	34	29,5	-0.186274509803922
ST4.03ch05	37411031	T	C	Y	24	14,10	Y	34	26,8	-0.181372549019608
ST4.03ch05	37411032	G	C	S	24	14,10	S	34	12,22	0.230392156862745
ST4.03ch05	37412808	G	C	S	34	29,5	S	34	15,19	0.411764705882353
ST4.03ch05	37413018	A	C	M	34	29,5	M	34	15,19	0.411764705882353
ST4.03ch05	37413088	C	T	Y	40	35,5	Y	36	25,11	0.180555555555556
ST4.03ch05	37413102	T	G	K	40	31,9	K	36	25,11	0.0805555555555556
ST4.03ch05	37413372	C	T	Y	40	26,14	Y	40	25,15	0.025
ST4.03ch05	37413378	C	T	Y	40	26,14	Y	40	25,15	0.025
ST4.03ch05	37413588	C	A	M	40	27,13	M	40	26,14	0.025
ST4.03ch05	37413621	G	T	K	40	27,13	K	40	25,15	0.05
ST4.03ch05	37413626	C	T	Y	40	26,14	Y	40	32,8	-0.15
ST4.03ch05	37413646	C	T	Y	40	27,13	Y	40	25,15	0.05
ST4.03ch05	37413653	G	T	K	40	27,13	K	40	25,15	0.05
ST4.03ch05	37413658	A	G	R	40	27,13	R	40	25,15	0.05
ST4.03ch05	37413668	A	C	M	40	27,13	M	40	25,15	0.05
ST4.03ch05	37413674	A	G	R	40	25,15	R	40	23,17	0.05
ST4.03ch05	37414445	T	C	Y	34	26,8	Y	34	23,11	0.088235294117647
ST4.03ch05	37414449	C	T	Y	34	27,7	Y	34	23,11	0.117647058823529
ST4.03ch05	37414484	G	A	R	34	27,7	R	34	23,11	0.117647058823529
ST4.03ch05	37414504	C	A	M	34	23,11	M	34	27,7	-0.117647058823529
ST4.03ch05	37414565	T	C	Y	32	26,6	Y	34	24,10	0.106617647058823
ST4.03ch05	37414612	T	C	Y	34	26,8	Y	34	23,11	0.088235294117647
ST4.03ch05	37414890	C	T	Y	38	14,24	Y	38	18,20	-0.105263157894737
ST4.03ch05	37414919	A	G	R	38	37,1	R	38	36,2	0.0263157894736843
ST4.03ch05	37414933	C	A	M	38	14,24	M	38	18,20	-0.105263157894737
ST4.03ch05	37414950	T	C	Y	38	14,24	Y	38	18,20	-0.105263157894737
ST4.03ch05	37415159	T	A	W	38	25,13	W	32	29,3	-0.248355263157895
ST4.03ch05	37416206	A	T	W	38	28,10	W	38	25,13	0.0789473684210525
ST4.03ch05	37416353	T	G	K	10	5,5	K	16	4,12	0.25
ST4.03ch05	37416361	G	A	R	10	8,2	R	16	9,7	0.2375
ST4.03ch05	37416366	G	C	S	10	8,2	S	16	9,7	0.2375
ST4.03ch05	37416392	C	A	M	10	7,3	M	16	11,5	0.0125
ST4.03ch05	37416393	C	T	Y	10	7,3	Y	16	11,5	0.0125
ST4.03ch05	37416396	C	T	Y	12	9,3	Y	16	11,5	0.0625
ST4.03ch05	37416404	G	A	R	12	5,7	R	16	4,12	0.166666666666667
ST4.03ch05	37416463	A	T	W	12	9,3	W	16	11,5	0.0625
ST4.03ch05	37416480	A	T	W	10	7,3	W	16	11,5	0.0125
ST4.03ch05	37416513	C	A	M	18	2,16	A	14	0,14	0.111111111111111
ST4.03ch05	37416522	C	T	Y	18	2,16	T	14	0,14	0.111111111111111
ST4.03ch05	37416535	T	G	K	18	2,16	G	16	0,16	0.111111111111111
ST4.03ch05	37416563	G	A	R	18	2,16	A	16	0,16	0.111111111111111
ST4.03ch05	37416565	G	A	R	18	2,16	A	16	0,16	0.111111111111111
ST4.03ch05	37416584	C	T	Y	18	2,16	Y	18	2,16	0
ST4.03ch05	37416703	C	A	M	20	7,13	M	22	11,11	-0.15
ST4.03ch05	37416727	G	T	K	20	7,13	K	22	11,11	-0.15
ST4.03ch05	37416730	A	G	R	20	7,13	R	22	11,11	-0.15
ST4.03ch05	37416753	A	G	R	20	18,2	R	22	15,7	0.218181818181818
ST4.03ch05	37416828	A	G	R	32	19,13	R	40	23,17	0.01875
ST4.03ch05	37416863	G	T	K	38	20,18	K	40	24,16	-0.0736842105263158
ST4.03ch05	37417051	G	A	R	38	27,11	R	40	27,13	0.0355263157894736
ST4.03ch05	37417921	A	C	M	20	10,10	M	24	14,10	-0.0833333333333334
ST4.03ch05	37417924	T	C	Y	20	10,10	Y	24	14,10	-0.0833333333333334
ST4.03ch05	37418047	T	C	Y	20	10,10	Y	24	14,10	-0.0833333333333334
ST4.03ch05	37418060	C	A	M	20	10,10	M	24	14,10	-0.0833333333333334
ST4.03ch05	37418072	A	G	R	16	11,5	R	24	14,10	0.104166666666667
ST4.03ch05	37418123	G	A	R	38	28,10	R	34	15,19	0.295665634674923
ST4.03ch05	37418139	A	T	W	38	28,10	W	34	15,19	0.295665634674923
ST4.03ch05	37418148	G	A	R	38	28,10	R	34	15,19	0.295665634674923
ST4.03ch05	37418191	T	C	Y	38	28,10	Y	32	15,17	0.268092105263158
ST4.03ch05	37418208	T	C	Y	38	28,10	Y	34	15,19	0.295665634674923
ST4.03ch05	37418365	T	G	K	38	29,9	K	32	15,17	0.294407894736842
ST4.03ch05	37418412	C	T	Y	38	28,10	Y	34	15,19	0.295665634674923
ST4.03ch05	37418454	C	G	S	38	28,10	S	34	15,19	0.295665634674923
ST4.03ch05	37418547	A	T	W	12	10,2	W	26	17,9	0.17948717948718
ST4.03ch05	37418549	A	G	R	12	9,3	R	26	15,11	0.173076923076923
ST4.03ch05	37418579	T	A	W	12	10,2	W	26	17,9	0.17948717948718
ST4.03ch05	37418583	T	C	Y	12	7,5	Y	26	10,16	0.198717948717949
ST4.03ch05	37418588	G	C	S	12	10,2	S	26	17,9	0.17948717948718
ST4.03ch05	37418622	T	C	Y	12	10,2	Y	26	17,9	0.17948717948718
ST4.03ch05	37418631	C	T	Y	12	10,2	Y	26	17,9	0.17948717948718
ST4.03ch05	37418681	C	G	S	12	11,1	S	26	22,4	0.0705128205128205
ST4.03ch05	37418686	A	G	R	12	10,2	R	24	15,9	0.208333333333333
ST4.03ch05	37418715	G	C	S	12	10,2	S	26	17,9	0.17948717948718
ST4.03ch05	37418904	A	T	W	40	26,14	W	38	22,16	0.0710526315789474
ST4.03ch05	37418955	A	G	R	40	27,13	R	38	23,15	0.0697368421052632
ST4.03ch05	37419232	C	T	Y	40	25,15	Y	38	22,16	0.0460526315789473
ST4.03ch05	37421079	C	T	Y	14	8,6	Y	14	11,3	-0.214285714285714
ST4.03ch05	37421124	A	G	R	12	7,5	R	12	9,3	-0.166666666666667
ST4.03ch05	37421270	C	G	S	14	8,6	S	14	11,3	-0.214285714285714
ST4.03ch05	37421313	T	C	Y	12	8,4	Y	20	10,10	0.166666666666667
ST4.03ch05	37421343	A	G	R	12	8,4	R	20	10,10	0.166666666666667
ST4.03ch05	37421397	C	A	M	14	11,3	M	20	16,4	-0.0142857142857143
ST4.03ch05	37421404	G	A	R	14	11,3	R	22	18,4	-0.0324675324675325
ST4.03ch05	37421416	C	T	Y	14	11,3	Y	22	18,4	-0.0324675324675325
ST4.03ch05	37421536	G	C	S	36	20,16	S	38	31,7	-0.260233918128655
ST4.03ch05	37421748	G	C	S	24	18,6	S	24	18,6	0
ST4.03ch05	37423269	C	T	Y	40	24,16	Y	40	26,14	-0.05
ST4.03ch05	37423315	C	T	Y	40	24,16	Y	40	26,14	-0.05
ST4.03ch05	37424499	G	C	S	40	27,13	S	40	22,18	0.125
ST4.03ch05	37424593	C	T	Y	40	25,15	Y	40	31,9	-0.15
ST4.03ch05	37424684	A	T	W	40	29,11	W	40	20,20	0.225
ST4.03ch05	37424829	C	T	Y	40	29,11	Y	40	20,20	0.225
ST4.03ch05	37424931	C	A	M	16	12,4	M	18	7,11	0.361111111111111
ST4.03ch05	37424943	A	G	R	16	12,4	R	18	7,11	0.361111111111111
ST4.03ch05	37425012	C	T	Y	16	12,4	Y	18	8,10	0.305555555555556
ST4.03ch05	37428662	T	C	Y	36	26,10	Y	30	18,12	0.122222222222222
ST4.03ch05	37435151	A	G	R	8	5,3	R	8	4,4	0.125
ST4.03ch05	37435390	C	A	M	40	39,1	M	40	34,6	0.125
ST4.03ch05	37435499	T	A	W	24	19,5	W	22	11,11	0.291666666666667
ST4.03ch05	37435528	G	T	K	24	21,3	K	22	20,2	-0.0340909090909091
ST4.03ch05	37435545	G	A	R	24	21,3	R	22	20,2	-0.0340909090909091
ST4.03ch05	37435548	G	A	R	24	21,3	R	22	20,2	-0.0340909090909091
ST4.03ch05	37435560	G	A	R	24	21,3	R	22	20,2	-0.0340909090909091
ST4.03ch05	37435561	G	A	R	24	21,3	R	22	20,2	-0.0340909090909091
ST4.03ch05	37435570	A	G	R	24	21,3	R	22	20,2	-0.0340909090909091
ST4.03ch05	37438004	C	T	Y	26	22,4	Y	36	22,14	0.235042735042735
ST4.03ch05	37438006	A	T	W	26	22,4	W	36	26,10	0.123931623931624
ST4.03ch05	37438075	C	T	Y	26	22,4	Y	36	26,10	0.123931623931624
ST4.03ch05	37438077	C	A	M	26	22,4	M	36	26,10	0.123931623931624
ST4.03ch05	37439592	C	T	Y	40	28,12	Y	40	22,18	0.15
ST4.03ch05	37439615	G	A	R	40	28,12	R	40	22,18	0.15
ST4.03ch05	37439655	C	A	M	40	28,12	M	40	18,22	0.25
ST4.03ch05	37439873	C	T	Y	38	29,9	Y	38	29,9	0
ST4.03ch05	37439887	G	A	R	38	29,9	R	38	29,9	0
ST4.03ch05	37440043	A	C	M	40	21,19	M	40	19,21	0.05
ST4.03ch05	37440069	C	G	S	40	28,12	S	40	24,16	0.1
ST4.03ch05	37440293	C	T	Y	40	29,11	Y	40	28,12	0.025
ST4.03ch05	37440305	A	C	M	40	29,11	M	40	28,12	0.025
ST4.03ch05	37440307	G	A	R	40	29,11	R	40	29,11	0
ST4.03ch05	37440320	G	T	K	40	27,13	K	40	22,18	0.125
ST4.03ch05	37440349	A	C	M	40	21,19	M	40	19,21	0.05
ST4.03ch05	37440350	G	A	R	40	28,12	R	40	24,16	0.1
ST4.03ch05	37440373	C	T	Y	40	28,12	Y	40	24,16	0.1
ST4.03ch05	37440461	T	C	Y	14	12,2	Y	20	10,10	0.357142857142857
ST4.03ch05	37440485	C	T	Y	16	11,5	Y	22	9,13	0.278409090909091
ST4.03ch05	37442113	C	T	Y	40	31,9	Y	38	23,15	0.169736842105263
ST4.03ch05	37442148	T	A	W	40	30,10	W	38	35,3	-0.171052631578947
ST4.03ch05	37442578	T	C	Y	40	28,12	Y	40	21,19	0.175
ST4.03ch05	37442597	A	T	W	40	28,12	W	40	21,19	0.175
ST4.03ch05	37442601	A	G	R	40	25,15	R	40	32,8	-0.175
ST4.03ch05	37443834	C	T	Y	34	21,13	Y	24	10,14	0.200980392156863
ST4.03ch05	37443861	G	C	S	34	21,13	S	24	10,14	0.200980392156863
ST4.03ch05	37443864	A	T	W	34	21,13	W	24	10,14	0.200980392156863
ST4.03ch05	37443877	C	T	Y	34	21,13	Y	24	10,14	0.200980392156863
ST4.03ch05	37443942	A	G	A	26	26,0	R	14	13,1	0.0714285714285714
ST4.03ch05	37443955	C	A	M	34	21,13	M	24	10,14	0.200980392156863
ST4.03ch05	37443960	C	A	M	34	21,13	M	24	10,14	0.200980392156863
ST4.03ch05	37446518	T	C	Y	40	26,14	Y	38	32,6	-0.192105263157895
ST4.03ch05	37446878	A	G	R	20	17,3	R	20	18,2	-0.05
ST4.03ch05	37446965	A	C	M	20	17,3	M	16	14,2	-0.025
ST4.03ch05	37458041	G	A	R	40	37,3	R	40	37,3	0
ST4.03ch05	37458137	G	A	R	40	37,3	R	40	36,4	0.025
ST4.03ch05	37459416	C	T	Y	40	38,2	Y	40	38,2	0
ST4.03ch05	37460026	A	G	R	38	36,2	R	40	35,5	0.0723684210526315
ST4.03ch05	37460190	G	C	S	38	29,9	S	40	28,12	0.0631578947368422
ST4.03ch05	37463541	G	T	K	38	26,12	K	34	25,9	-0.0510835913312694
ST4.03ch05	37463823	T	C	Y	30	29,1	Y	30	26,4	0.1
ST4.03ch05	37463853	G	A	R	30	27,3	R	30	26,4	0.0333333333333333
ST4.03ch05	37463863	C	T	Y	30	29,1	Y	30	26,4	0.1
ST4.03ch05	37463889	G	T	K	30	29,1	K	28	24,4	0.10952380952381
ST4.03ch05	37464009	G	T	K	40	33,7	K	40	29,11	0.1
ST4.03ch05	37464101	C	T	Y	40	33,7	Y	40	30,10	0.075
[truncated: 13,347 more rows]
