# Supplementary material for: Identification of starch candidate genes using SLAF-seq and BSA strategies and development of related SNP-CAPS markers in tetraploid potato
Source: PLoS One. 2021 Dec 21;16(12):e0261403. doi: 10.1371/journal.pone.0261403 (PMC8691606; doi:10.1371/journal.pone.0261403)
Supplement: S3 File — (ZIP) [file pone.0261403.s013.zip › SNP-index/png/quantile99_3/sig_snp.txt]

#Chr	Pos	actwidth	R03	R04	delta-index	p_h_99	p_l_99	p_h_95	p_l_95	p_h_90	p_l_90	snp-num
ST4.03ch02	0	2000001	0.709623467119501	0.586419794113903	0.123203673005597	1	-1	1	-1	1	-1	3086
ST4.03ch02	10000	2010001	0.709506434003171	0.587044490915687	0.122461943087484	1	-1	1	-1	1	-1	3123
ST4.03ch02	20000	2020001	0.70956437017867	0.5868778382382	0.12268653194047	1	-1	1	-1	1	-1	3137
ST4.03ch02	30000	2030001	0.709394455579737	0.586445008706257	0.12294944687348	1	-1	1	-1	1	-1	3152
ST4.03ch02	40000	2040001	0.708764750655507	0.586233703452921	0.122531047202586	1	-1	1	-1	1	-1	3185
ST4.03ch02	50000	2050001	0.709400149102843	0.586911326527036	0.122488822575806	1	-1	1	-1	1	-1	3204
ST4.03ch02	60000	2060001	0.709920787555487	0.588611025356135	0.121309762199352	1	-1	1	-1	1	-1	3224
ST4.03ch02	70000	2070001	0.709839848096309	0.588777014965925	0.121062833130384	1	-1	1	-1	1	-1	3238
ST4.03ch02	80000	2080001	0.709258910031537	0.588284045235832	0.120974864795705	1	-1	1	-1	1	-1	3257
ST4.03ch02	90000	2090001	0.709192924261767	0.587806719802044	0.121386204459723	1	-1	1	-1	1	-1	3270
ST4.03ch02	100000	2100001	0.710905474703991	0.589724458941184	0.121181015762807	1	-1	1	-1	1	-1	3307
ST4.03ch02	110000	2110001	0.710839300074082	0.589678489006743	0.121160811067339	1	-1	1	-1	1	-1	3322
ST4.03ch02	120000	2120001	0.710503061137298	0.589438409171724	0.121064651965574	1	-1	1	-1	1	-1	3346
ST4.03ch02	130000	2130001	0.710943153417552	0.590181806684886	0.120761346732666	1	-1	1	-1	1	-1	3367
ST4.03ch02	140000	2140001	0.71091068493823	0.590177741102605	0.120732943835625	1	-1	1	-1	1	-1	3369
ST4.03ch02	150000	2150001	0.710853877232351	0.590069709304471	0.120784167927879	1	-1	1	-1	1	-1	3372
ST4.03ch02	160000	2160001	0.711733021746533	0.591215028354281	0.120517993392252	1	-1	1	-1	1	-1	3416
ST4.03ch02	170000	2170001	0.711786460853343	0.591132623918128	0.120653836935216	1	-1	1	-1	1	-1	3427
ST4.03ch02	180000	2180001	0.712005254243603	0.591477139886367	0.120528114357236	1	-1	1	-1	1	-1	3438
ST4.03ch02	190000	2190001	0.71197230664559	0.591308257499693	0.120664049145897	1	-1	1	-1	1	-1	3442
ST4.03ch02	200000	2200001	0.712204288454055	0.591497996368215	0.12070629208584	1	-1	1	-1	1	-1	3458
ST4.03ch02	210000	2210001	0.711679145565251	0.592369873393113	0.119309272172138	1	-1	1	-1	1	-1	3484
ST4.03ch02	220000	2220001	0.711389689261216	0.5913728191182	0.120016870143016	1	-1	1	-1	1	-1	3513
ST4.03ch02	230000	2230001	0.711891943776511	0.590066167482099	0.121825776294412	1	-1	1	-1	1	-1	3546
ST4.03ch02	240000	2240001	0.711565853233737	0.589182094178418	0.122383759055319	1	-1	1	-1	1	-1	3566
ST4.03ch02	250000	2250001	0.711504097811876	0.588484533758661	0.123019564053214	1	-1	1	-1	1	-1	3591
ST4.03ch02	260000	2260001	0.711923476210539	0.588726990232228	0.123196485978311	1	-1	1	-1	1	-1	3607
ST4.03ch02	270000	2270001	0.711647709130238	0.588527463687783	0.123120245442455	1	-1	1	-1	1	-1	3614
ST4.03ch02	280000	2280001	0.711647709130238	0.588527463687783	0.123120245442455	1	-1	1	-1	1	-1	3614
ST4.03ch02	290000	2290001	0.711637701913646	0.58893724781795	0.122700454095696	1	-1	1	-1	1	-1	3620
ST4.03ch02	300000	2300001	0.711637701913646	0.58893724781795	0.122700454095696	1	-1	1	-1	1	-1	3620
ST4.03ch02	310000	2310001	0.711359837985507	0.588734188312077	0.12262564967343	1	-1	1	-1	1	-1	3632
ST4.03ch02	320000	2320001	0.711538081840666	0.588325402624551	0.123212679216114	1	-1	1	-1	1	-1	3650
ST4.03ch02	330000	2330001	0.711226593016831	0.588316054096941	0.12291053891989	1	-1	1	-1	1	-1	3664
ST4.03ch02	340000	2340001	0.71139437129738	0.588542379077296	0.122851992220085	1	-1	1	-1	1	-1	3685
ST4.03ch02	350000	2350001	0.711304935495049	0.587885906550557	0.123419028944492	1	-1	1	-1	1	-1	3702
ST4.03ch02	360000	2360001	0.711279231976547	0.587494087646501	0.123785144330045	1	-1	1	-1	1	-1	3724
ST4.03ch02	370000	2370001	0.71165786355532	0.588198828627633	0.123459034927687	1	-1	1	-1	1	-1	3749
ST4.03ch02	380000	2380001	0.712029297162144	0.5885138984468	0.123515398715344	1	-1	1	-1	1	-1	3764
ST4.03ch02	390000	2390001	0.712380102089968	0.588848734307781	0.123531367782187	1	-1	1	-1	1	-1	3774
ST4.03ch02	400000	2400001	0.712596192659976	0.589388153221259	0.123208039438717	1	-1	1	-1	1	-1	3787
ST4.03ch02	410000	2410001	0.712331259903342	0.588781322510029	0.123549937393314	1	-1	1	-1	1	-1	3808
ST4.03ch02	420000	2420001	0.712500780017369	0.589058338727518	0.123442441289851	1	-1	1	-1	1	-1	3812
ST4.03ch02	430000	2430001	0.712602779512445	0.589276527629153	0.123326251883292	1	-1	1	-1	1	-1	3816
ST4.03ch02	440000	2440001	0.712648342162374	0.58964374791429	0.123004594248084	1	-1	1	-1	1	-1	3833
ST4.03ch02	450000	2450001	0.712623643250333	0.589761188899721	0.122862454350612	1	-1	1	-1	1	-1	3851
ST4.03ch02	460000	2460001	0.712063143896619	0.590373715352629	0.12168942854399	1	-1	1	-1	1	-1	3877
ST4.03ch02	470000	2470001	0.711846388816841	0.590498984554991	0.12134740426185	1	-1	1	-1	1	-1	3879
ST4.03ch02	480000	2480001	0.711895689154417	0.590519206875015	0.121376482279402	1	-1	1	-1	1	-1	3882
ST4.03ch02	490000	2490001	0.711992318233683	0.590025636955135	0.121966681278548	1	-1	1	-1	1	-1	3890
ST4.03ch02	500000	2500001	0.710967978302493	0.589764651605872	0.121203326696621	1	-1	1	-1	1	-1	3914
ST4.03ch02	510000	2510001	0.711002760767839	0.590104032316467	0.120898728451371	1	-1	1	-1	1	-1	3921
ST4.03ch02	520000	2520001	0.709781594820892	0.590047871196921	0.119733723623971	1	-1	1	-1	1	-1	3938
ST4.03ch02	530000	2530001	0.709488525572854	0.589479047695361	0.120009477877493	1	-1	1	-1	1	-1	3969
ST4.03ch02	540000	2540001	0.708169306591275	0.588329448463594	0.119839858127681	1	-1	1	-1	1	-1	4006
ST4.03ch02	550000	2550001	0.708542950929144	0.588832943804875	0.119710007124269	1	-1	1	-1	1	-1	4012
ST4.03ch02	560000	2560001	0.708870732908802	0.589310382461014	0.119560350447788	1	-1	1	-1	1	-1	4019
ST4.03ch02	570000	2570001	0.708334428581755	0.589050926548812	0.119283502032942	1	-1	1	-1	1	-1	4036
ST4.03ch02	580000	2580001	0.708953708210986	0.590175401517241	0.118778306693745	1	-1	1	-1	1	-1	4082
ST4.03ch02	590000	2590001	0.708981491366562	0.589837518584945	0.119143972781617	1	-1	1	-1	1	-1	4120
ST4.03ch02	600000	2600001	0.708903382001603	0.589429746612434	0.119473635389168	1	-1	1	-1	1	-1	4138
ST4.03ch02	610000	2610001	0.70916063131323	0.589863831646944	0.119296799666286	1	-1	1	-1	1	-1	4151
ST4.03ch02	620000	2620001	0.709430735218166	0.590305622908319	0.119125112309847	1	-1	1	-1	1	-1	4166
ST4.03ch02	630000	2630001	0.709249646874607	0.589761034856829	0.119488612017778	1	-1	1	-1	1	-1	4186
ST4.03ch02	640000	2640001	0.709114483876159	0.589598314900645	0.119516168975515	1	-1	1	-1	1	-1	4204
ST4.03ch02	650000	2650001	0.709206810586298	0.589684398062307	0.119522412523992	1	-1	1	-1	1	-1	4210
ST4.03ch02	660000	2660001	0.709091700832447	0.588987331547922	0.120104369284524	1	-1	1	-1	1	-1	4229
ST4.03ch02	670000	2670001	0.709516743418531	0.588724906594529	0.120791836824001	1	-1	1	-1	1	-1	4260
ST4.03ch02	680000	2680001	0.709604888404837	0.588848260477379	0.120756627927458	1	-1	1	-1	1	-1	4272
ST4.03ch02	690000	2690001	0.708984465962408	0.588647185487046	0.120337280475362	1	-1	1	-1	1	-1	4285
ST4.03ch02	700000	2700001	0.709327909355645	0.58930243014782	0.120025479207825	1	-1	1	-1	1	-1	4299
ST4.03ch02	710000	2710001	0.708934072712338	0.589578533233005	0.119355539479334	1	-1	1	-1	1	-1	4312
ST4.03ch02	720000	2720001	0.709148999851617	0.589528788534769	0.119620211316847	1	-1	1	-1	1	-1	4319
ST4.03ch02	730000	2730001	0.709085595734243	0.589656510315042	0.119429085419201	1	-1	1	-1	1	-1	4323
ST4.03ch02	740000	2740001	0.709188095682689	0.590030827995229	0.11915726768746	1	-1	1	-1	1	-1	4336
ST4.03ch02	750000	2750001	0.709188095682689	0.590030827995229	0.11915726768746	1	-1	1	-1	1	-1	4336
ST4.03ch02	760000	2760001	0.708875644223502	0.590969794421234	0.117905849802268	1	-1	1	-1	1	-1	4382
ST4.03ch02	770000	2770001	0.707350851084322	0.589267946753556	0.118082904330766	1	-1	1	-1	1	-1	4404
ST4.03ch02	780000	2780001	0.707465179266799	0.589557593211664	0.117907586055136	1	-1	1	-1	1	-1	4434
ST4.03ch02	790000	2790001	0.707465179266799	0.589557593211664	0.117907586055136	1	-1	1	-1	1	-1	4434
ST4.03ch02	800000	2800001	0.707206160491636	0.589757709772715	0.117448450718921	1	-1	1	-1	1	-1	4453
ST4.03ch02	810000	2810001	0.70699573628081	0.589859091494437	0.117136644786373	1	-1	1	-1	1	-1	4465
ST4.03ch02	820000	2820001	0.707233498428152	0.590138167450318	0.117095330977833	1	-1	1	-1	1	-1	4476
ST4.03ch02	830000	2830001	0.707270753344598	0.590196158090866	0.117074595253733	1	-1	1	-1	1	-1	4486
ST4.03ch02	840000	2840001	0.707270753344598	0.590196158090866	0.117074595253733	1	-1	1	-1	1	-1	4486
ST4.03ch02	850000	2850001	0.707285108197736	0.590248767437969	0.117036340759767	1	-1	1	-1	1	-1	4502
ST4.03ch02	860000	2860001	0.707367125891607	0.589962435676263	0.117404690215344	1	-1	1	-1	1	-1	4519
ST4.03ch02	870000	2870001	0.706993079245797	0.589349924213683	0.117643155032114	1	-1	1	-1	1	-1	4545
ST4.03ch02	880000	2880001	0.706750343003067	0.589551938710721	0.117198404292346	1	-1	1	-1	1	-1	4562
ST4.03ch02	890000	2890001	0.707278797471945	0.589239241829137	0.118039555642808	1	-1	1	-1	1	-1	4597
ST4.03ch02	900000	2900001	0.707042599532378	0.588875539217827	0.11816706031455	1	-1	1	-1	1	-1	4608
ST4.03ch02	910000	2910001	0.707189828376751	0.588994637646808	0.118195190729942	1	-1	1	-1	1	-1	4611
ST4.03ch02	920000	2920001	0.707224787445323	0.589065685354748	0.118159102090574	1	-1	1	-1	1	-1	4612
ST4.03ch02	930000	2930001	0.707126455740431	0.588957557130252	0.118168898610179	1	-1	1	-1	1	-1	4616
ST4.03ch02	940000	2940001	0.707168955652877	0.588922159697169	0.118246795955707	1	-1	1	-1	1	-1	4633
ST4.03ch02	950000	2950001	0.707021691143849	0.588657691059073	0.118364000084775	1	-1	1	-1	1	-1	4641
ST4.03ch02	960000	2960001	0.707525495739015	0.58912732960214	0.118398166136874	1	-1	1	-1	1	-1	4691
ST4.03ch02	970000	2970001	0.707559513460133	0.589069523318477	0.118489990141655	1	-1	1	-1	1	-1	4697
ST4.03ch02	980000	2980001	0.707308441273243	0.588363798152824	0.118944643120419	1	-1	1	-1	1	-1	4712
ST4.03ch02	990000	2990001	0.707106522441974	0.587676530014065	0.119429992427909	1	-1	1	-1	1	-1	4734
ST4.03ch02	1000000	3000001	0.707170630618599	0.587826829868394	0.119343800750205	1	-1	1	-1	1	-1	4737
ST4.03ch02	1010000	3010001	0.707767292043787	0.589395439860554	0.118371852183233	1	-1	1	-1	1	-1	4772
ST4.03ch02	1020000	3020001	0.707767870091922	0.589343629641257	0.118424240450664	1	-1	1	-1	1	-1	4773
ST4.03ch02	1030000	3030001	0.707436218750483	0.588972594118913	0.11846362463157	1	-1	1	-1	1	-1	4788
ST4.03ch02	1040000	3040001	0.707362738374868	0.588802049397093	0.118560688977775	1	-1	1	-1	1	-1	4800
ST4.03ch02	1050000	3050001	0.707401730966865	0.589042766142761	0.118358964824104	1	-1	1	-1	1	-1	4815
ST4.03ch02	1060000	3060001	0.707342185602791	0.588884881639774	0.118457303963017	1	-1	1	-1	1	-1	4820
ST4.03ch02	1070000	3070001	0.707497461937536	0.589130922497785	0.118366539439751	1	-1	1	-1	1	-1	4829
ST4.03ch02	1080000	3080001	0.707589739104052	0.588973178472341	0.118616560631711	1	-1	1	-1	1	-1	4840
ST4.03ch02	1090000	3090001	0.70729663513408	0.588464996066237	0.118831639067843	1	-1	1	-1	1	-1	4861
ST4.03ch02	1100000	3100001	0.707764656807399	0.588050887551044	0.119713769256355	1	-1	1	-1	1	-1	4897
ST4.03ch02	1110000	3110001	0.707563237695795	0.588208330381545	0.11935490731425	1	-1	1	-1	1	-1	4913
ST4.03ch02	1120000	3120001	0.707543026708672	0.588127223792941	0.119415802915731	1	-1	1	-1	1	-1	4915
ST4.03ch02	1130000	3130001	0.707773918151255	0.588015384916155	0.1197585332351	1	-1	1	-1	1	-1	4934
ST4.03ch02	1140000	3140001	0.707696793893762	0.587220373648415	0.120476420245347	1	-1	1	-1	1	-1	4987
ST4.03ch02	1150000	3150001	0.707949928102959	0.586833167845663	0.121116760257296	1	-1	1	-1	1	-1	5039
ST4.03ch02	1160000	3160001	0.707660999412013	0.586681125704673	0.12097987370734	1	-1	1	-1	1	-1	5052
ST4.03ch02	1170000	3170001	0.707794483372356	0.586836521670971	0.120957961701385	1	-1	1	-1	1	-1	5075
ST4.03ch02	1180000	3180001	0.707105155178274	0.585613098122745	0.121492057055529	1	-1	1	-1	1	-1	5115
ST4.03ch02	1190000	3190001	0.707322027007532	0.585460607998949	0.121861419008583	1	-1	1	-1	1	-1	5134
ST4.03ch02	1200000	3200001	0.707060175968276	0.585346229882038	0.121713946086238	1	-1	1	-1	1	-1	5169
ST4.03ch02	1210000	3210001	0.707085083058782	0.585586748310181	0.121498334748601	1	-1	1	-1	1	-1	5172
ST4.03ch02	1220000	3220001	0.707239951095548	0.585197486108266	0.122042464987282	1	-1	1	-1	1	-1	5194
ST4.03ch02	1230000	3230001	0.707741601368245	0.584998592070489	0.122743009297756	1	-1	1	-1	1	-1	5231
ST4.03ch02	1240000	3240001	0.707532173957936	0.584557253204983	0.122974920752952	1	-1	1	-1	1	-1	5247
ST4.03ch02	1250000	3250001	0.70758790334552	0.584606328664197	0.122981574681323	1	-1	1	-1	1	-1	5248
ST4.03ch02	1260000	3260001	0.70758790334552	0.584606328664197	0.122981574681323	1	-1	1	-1	1	-1	5248
ST4.03ch02	1270000	3270001	0.70758790334552	0.584606328664197	0.122981574681323	1	-1	1	-1	1	-1	5248
ST4.03ch02	1280000	3280001	0.707260718826015	0.584515013051429	0.122745705774587	1	-1	1	-1	1	-1	5264
ST4.03ch02	1290000	3290001	0.707173653309339	0.584286277257902	0.122887376051437	1	-1	1	-1	1	-1	5273
ST4.03ch02	1300000	3300001	0.707526538911893	0.584303038572998	0.123223500338895	1	-1	1	-1	1	-1	5294
ST4.03ch02	1310000	3310001	0.707635547857195	0.58440632173031	0.123229226126885	1	-1	1	-1	1	-1	5297
ST4.03ch02	1320000	3320001	0.707442600986057	0.583982643575378	0.123459957410679	1	-1	1	-1	1	-1	5322
ST4.03ch02	1330000	3330001	0.707434947926416	0.583855324481283	0.123579623445133	1	-1	1	-1	1	-1	5330
ST4.03ch02	1340000	3340001	0.707789169919678	0.584049331810161	0.123739838109517	1	-1	1	-1	1	-1	5360
ST4.03ch02	1350000	3350001	0.707874157791791	0.583657581332945	0.124216576458845	1	-1	1	-1	1	-1	5387
ST4.03ch02	1360000	3360001	0.708067094036093	0.583824893198319	0.124242200837773	1	-1	1	-1	1	-1	5403
ST4.03ch02	1370000	3370001	0.70815973160877	0.583920667539724	0.124239064069045	1	-1	1	-1	1	-1	5406
ST4.03ch02	1380000	3380001	0.708094571310862	0.583779821250307	0.124314750060555	1	-1	1	-1	1	-1	5414
ST4.03ch02	1390000	3390001	0.70809449937916	0.583782948774691	0.124311550604469	1	-1	1	-1	1	-1	5424
ST4.03ch02	1400000	3400001	0.708010676008104	0.584313614938242	0.123697061069862	1	-1	1	-1	1	-1	5444
ST4.03ch02	1410000	3410001	0.707671068174997	0.584331595198473	0.123339472976525	1	-1	1	-1	1	-1	5473
ST4.03ch02	1420000	3420001	0.707622102633149	0.584361296425277	0.123260806207873	1	-1	1	-1	1	-1	5477
ST4.03ch02	1430000	3430001	0.707644421817583	0.584389066364806	0.123255355452778	1	-1	1	-1	1	-1	5480
ST4.03ch02	1440000	3440001	0.70777454167992	0.585258463712455	0.122516077967466	1	-1	1	-1	1	-1	5531
ST4.03ch02	1450000	3450001	0.70777454167992	0.585258463712455	0.122516077967466	1	-1	1	-1	1	-1	5531
ST4.03ch02	1460000	3460001	0.707648680508453	0.585251707312586	0.122396973195867	1	-1	1	-1	1	-1	5536
ST4.03ch02	1470000	3470001	0.707581383624266	0.585295465240836	0.12228591838343	1	-1	1	-1	1	-1	5548
ST4.03ch02	1480000	3480001	0.707893289670056	0.585793944568826	0.122099345101229	1	-1	1	-1	1	-1	5563
ST4.03ch02	1490000	3490001	0.708124994583736	0.586402290350637	0.121722704233098	1	-1	1	-1	1	-1	5577
ST4.03ch02	1500000	3500001	0.708518198264403	0.586982384986939	0.121535813277465	1	-1	1	-1	1	-1	5591
ST4.03ch02	1510000	3510001	0.708631900392403	0.587194362657729	0.121437537734674	1	-1	1	-1	1	-1	5597
ST4.03ch02	1520000	3520001	0.708826964062804	0.587532870159364	0.12129409390344	1	-1	1	-1	1	-1	5612
ST4.03ch02	1530000	3530001	0.707772277146118	0.587497538300599	0.120274738845519	1	-1	1	-1	1	-1	5681
ST4.03ch02	1540000	3540001	0.706684661862628	0.586660285580957	0.120024376281671	1	-1	1	-1	1	-1	5719
ST4.03ch02	1550000	3550001	0.706684661862628	0.586660285580957	0.120024376281671	1	-1	1	-1	1	-1	5719
ST4.03ch02	1560000	3560001	0.706684661862628	0.586660285580957	0.120024376281671	1	-1	1	-1	1	-1	5719
ST4.03ch02	1570000	3570001	0.706684661862628	0.586660285580957	0.120024376281671	1	-1	1	-1	1	-1	5719
ST4.03ch02	1580000	3580001	0.706684661862628	0.586660285580957	0.120024376281671	1	-1	1	-1	1	-1	5719
ST4.03ch02	1590000	3590001	0.706754053570909	0.586535821276883	0.120218232294026	1	-1	1	-1	1	-1	5726
ST4.03ch02	1600000	3600001	0.707097240761217	0.586131363679459	0.120965877081758	1	-1	1	-1	1	-1	5763
ST4.03ch02	1610000	3610001	0.70717129526666	0.586339803304592	0.120831491962068	1	-1	1	-1	1	-1	5783
ST4.03ch02	1620000	3620001	0.707161180278415	0.58629541679793	0.120865763480485	1	-1	1	-1	1	-1	5788
ST4.03ch02	1630000	3630001	0.707140820064112	0.58615778288986	0.120983037174252	1	-1	1	-1	1	-1	5794
ST4.03ch02	1640000	3640001	0.707162127851105	0.585843358933163	0.121318768917942	1	-1	1	-1	1	-1	5806
ST4.03ch02	1650000	3650001	0.707162127851105	0.585843358933163	0.121318768917942	1	-1	1	-1	1	-1	5806
ST4.03ch02	1660000	3660001	0.707162127851105	0.585843358933163	0.121318768917942	1	-1	1	-1	1	-1	5806
ST4.03ch02	1670000	3670001	0.707162127851105	0.585843358933163	0.121318768917942	1	-1	1	-1	1	-1	5806
ST4.03ch02	1680000	3680001	0.707162127851105	0.585843358933163	0.121318768917942	1	-1	1	-1	1	-1	5806
ST4.03ch02	1690000	3690001	0.707186428477676	0.58562098819771	0.121565440279966	1	-1	1	-1	1	-1	5825
ST4.03ch02	1700000	3700001	0.707213233297914	0.585629081255266	0.121584152042648	1	-1	1	-1	1	-1	5828
ST4.03ch02	1710000	3710001	0.707551051955572	0.585618522779589	0.121932529175983	1	-1	1	-1	1	-1	5865
ST4.03ch02	1720000	3720001	0.707588894034679	0.585969636825974	0.121619257208705	1	-1	1	-1	1	-1	5894
ST4.03ch02	1730000	3730001	0.707675260642357	0.586162801540807	0.121512459101549	1	-1	1	-1	1	-1	5917
ST4.03ch02	1740000	3740001	0.707567172361486	0.586291513889262	0.121275658472223	1	-1	1	-1	1	-1	5925
ST4.03ch02	1750000	3750001	0.707694509368702	0.586456600324884	0.121237909043817	1	-1	1	-1	1	-1	5932
ST4.03ch02	1760000	3760001	0.707797872901611	0.58666059963035	0.121137273271261	1	-1	1	-1	1	-1	5941
ST4.03ch02	1770000	3770001	0.708097254273113	0.586870271244608	0.121226983028504	1	-1	1	-1	1	-1	5956
ST4.03ch02	1780000	3780001	0.708097307064037	0.586807031755613	0.121290275308424	1	-1	1	-1	1	-1	5964
ST4.03ch02	1790000	3790001	0.708118269131805	0.586740263358877	0.121378005772928	1	-1	1	-1	1	-1	5982
ST4.03ch02	1800000	3800001	0.708206159977698	0.586894694530962	0.121311465446737	1	-1	1	-1	1	-1	5988
ST4.03ch02	1810000	3810001	0.708117796467311	0.586908896330505	0.121208900136806	1	-1	1	-1	1	-1	5995
ST4.03ch02	1820000	3820001	0.708102767930094	0.586799326720849	0.121303441209244	1	-1	1	-1	1	-1	6009
ST4.03ch02	1830000	3830001	0.707929687833145	0.58634480755141	0.121584880281735	1	-1	1	-1	1	-1	6027
ST4.03ch02	1840000	3840001	0.707738436602419	0.586235397754437	0.121503038847982	1	-1	1	-1	1	-1	6044
ST4.03ch02	1850000	3850001	0.708032310523471	0.586441189345638	0.121591121177833	1	-1	1	-1	1	-1	6063
ST4.03ch02	1860000	3860001	0.708029222982198	0.586354317529734	0.121674905452463	1	-1	1	-1	1	-1	6067
ST4.03ch02	1870000	3870001	0.708030845822298	0.586287326161545	0.121743519660754	1	-1	1	-1	1	-1	6072
ST4.03ch02	1880000	3880001	0.708173463888753	0.586574672218793	0.12159879166996	1	-1	1	-1	1	-1	6080
ST4.03ch02	1890000	3890001	0.708688207460412	0.587282550999474	0.121405656460938	1	-1	1	-1	1	-1	6104
ST4.03ch02	1900000	3900001	0.709374121820715	0.587759400028735	0.12161472179198	1	-1	1	-1	1	-1	6160
ST4.03ch02	1910000	3910001	0.709314794867557	0.587720739551521	0.121594055316036	1	-1	1	-1	1	-1	6168
ST4.03ch02	1920000	3920001	0.70925893648776	0.587271428422976	0.121987508064783	1	-1	1	-1	1	-1	6191
ST4.03ch02	1930000	3930001	0.708698927447705	0.588226526703325	0.120472400744379	1	-1	1	-1	1	-1	6219
ST4.03ch02	1940000	3940001	0.708328761875365	0.58747185523231	0.120856906643055	1	-1	1	-1	1	-1	6271
ST4.03ch02	1950000	3950001	0.708901539991189	0.588377784148948	0.120523755842241	1	-1	1	-1	1	-1	6294
ST4.03ch02	1960000	3960001	0.708231477565611	0.587936726757772	0.120294750807839	1	-1	1	-1	1	-1	6351
ST4.03ch02	1970000	3970001	0.708335632021543	0.588224961576164	0.120110670445379	1	-1	1	-1	1	-1	6361
ST4.03ch02	1980000	3980001	0.707951223129936	0.588593611706297	0.119357611423638	1	-1	1	-1	1	-1	6385
ST4.03ch02	1990000	3990001	0.707951223129936	0.588593611706297	0.119357611423638	1	-1	1	-1	1	-1	6385
ST4.03ch02	2000000	4000001	0.706948427597511	0.588170310950467	0.118778116647044	1	-1	1	-1	1	-1	6403
ST4.03ch02	2010000	4000001	0.706851483928314	0.587858265487509	0.118993218440805	1	-1	1	-1	1	-1	6413
ST4.03ch02	2020000	4000001	0.706691026779563	0.588225356749926	0.118465670029638	1	-1	1	-1	1	-1	6408
ST4.03ch02	2030000	4000001	0.706946797777164	0.588129770235194	0.11881702754197	1	-1	1	-1	1	-1	6381
ST4.03ch02	2040000	4000001	0.707015432393248	0.588209681926413	0.118805750466834	1	-1	1	-1	1	-1	6356
ST4.03ch02	2050000	4000001	0.706488067997346	0.58758176008203	0.118906307915316	1	-1	1	-1	1	-1	6358
ST4.03ch02	2060000	4000001	0.706524772368545	0.587489195209777	0.119035577158768	1	-1	1	-1	1	-1	6367
ST4.03ch02	2070000	4000001	0.706321130947509	0.5869807199103	0.119340411037208	1	-1	1	-1	1	-1	6383
ST4.03ch02	2080000	4000001	0.70708403788286	0.587253814967508	0.119830222915352	1	-1	1	-1	1	-1	6394
ST4.03ch02	2090000	4000001	0.707763206751623	0.586866760897956	0.120896445853668	1	-1	1	-1	1	-1	6367
ST4.03ch02	2100000	4000001	0.707865191458554	0.5864192039049	0.121445987553654	1	-1	1	-1	1	-1	6373
ST4.03ch02	2110000	4000001	0.707573477824601	0.585908571862374	0.121664905962227	1	-1	1	-1	1	-1	6401
ST4.03ch02	2120000	4000001	0.707613575557854	0.586939685824258	0.120673889733596	1	-1	1	-1	1	-1	6428
ST4.03ch02	2130000	4000001	0.707491155493411	0.587238658318666	0.120252497174745	1	-1	1	-1	1	-1	6408
ST4.03ch02	2140000	4000001	0.706643568826505	0.586782439222417	0.119861129604088	1	-1	1	-1	1	-1	6365
ST4.03ch02	2150000	4000001	0.706186044862575	0.586574483126373	0.119611561736202	1	-1	1	-1	1	-1	6373
ST4.03ch02	2160000	4000001	0.705905657783693	0.586068967481891	0.119836690301802	1	-1	1	-1	1	-1	6347
ST4.03ch02	2170000	4000001	0.704981968648467	0.584795576705678	0.120186391942789	1	-1	1	-1	1	-1	6352
ST4.03ch02	2180000	4000001	0.706310192415038	0.586617912856604	0.119692279558435	1	-1	1	-1	1	-1	6370
ST4.03ch02	2190000	4000001	0.706629778913653	0.586927527903523	0.119702251010129	1	-1	1	-1	1	-1	6332
ST4.03ch02	2200000	4000001	0.706400692000286	0.587062838838885	0.119337853161401	1	-1	1	-1	1	-1	6324
ST4.03ch02	2210000	4000001	0.706558016376067	0.587655783311532	0.118902233064536	1	-1	1	-1	1	-1	6312
ST4.03ch02	2220000	4000001	0.7061879777157	0.587803702611428	0.118384275104272	1	-1	1	-1	1	-1	6291
ST4.03ch02	2230000	4000001	0.706171513716175	0.587413052438972	0.118758461277203	1	-1	1	-1	1	-1	6300
ST4.03ch02	2240000	4000001	0.706258493662673	0.586815988423867	0.119442505238806	1	-1	1	-1	1	-1	6295
ST4.03ch02	2250000	4000001	0.706848490952313	0.587332941538713	0.1195155494136	1	-1	1	-1	1	-1	6309
ST4.03ch02	2260000	4000001	0.707706366327773	0.588632231401492	0.11907413492628	1	-1	1	-1	1	-1	6338
ST4.03ch02	2270000	4000001	0.708333609191562	0.589415306272627	0.118918302918935	1	-1	1	-1	1	-1	6301
ST4.03ch02	2280000	4000001	0.707792106312165	0.589383329030734	0.118408777281431	1	-1	1	-1	1	-1	6244
ST4.03ch02	2290000	4000001	0.709001813107848	0.590783132367227	0.11821868074062	1	-1	1	-1	1	-1	6194
ST4.03ch02	2300000	4000001	0.70906645251485	0.590536334160271	0.118530118354579	1	-1	1	-1	1	-1	6179
ST4.03ch02	2310000	4000001	0.708669432007939	0.589522538265232	0.119146893742706	1	-1	1	-1	1	-1	6156
ST4.03ch02	2320000	4000001	0.708554883653856	0.589720330620906	0.11883455303295	1	-1	1	-1	1	-1	6172
ST4.03ch02	2330000	4000001	0.708063450322993	0.589756932163622	0.118306518159371	1	-1	1	-1	1	-1	6143
ST4.03ch02	2340000	4000001	0.708250500939256	0.590350764817368	0.117899736121888	1	-1	1	-1	1	-1	6089
ST4.03ch02	2350000	4000001	0.708370147086878	0.591263729574107	0.117106417512771	1	-1	1	-1	1	-1	6065
ST4.03ch02	2360000	4000001	0.708913136317481	0.591547260788888	0.117365875528593	1	-1	1	-1	1	-1	6069
ST4.03ch02	2370000	4000001	0.708981952927005	0.591573314184597	0.117408638742408	1	-1	1	-1	1	-1	6079
ST4.03ch02	2380000	4000001	0.710431155612997	0.59358487813334	0.116846277479658	1	-1	1	-1	1	-1	6209
ST4.03ch02	2390000	4000001	0.710261288380194	0.593484458402003	0.116776829978192	1	-1	1	-1	1	-1	6214
ST4.03ch02	2400000	4000001	0.710742786141448	0.594637705168122	0.116105080973326	1	-1	1	-1	1	-1	6270
ST4.03ch02	2410000	4000001	0.710126640901697	0.593983682630499	0.116142958271198	1	-1	1	-1	1	-1	6274
ST4.03ch02	2420000	4000001	0.710714039411073	0.59475631912161	0.115957720289463	1	-1	1	-1	1	-1	6316
ST4.03ch02	2430000	4000001	0.711201000200398	0.595379937705703	0.115821062494695	1	-1	1	-1	1	-1	6333
ST4.03ch02	2440000	4000001	0.711267564318147	0.595413554626552	0.115854009691595	1	-1	1	-1	1	-1	6326
ST4.03ch02	2450000	4000001	0.710950689717373	0.595984210842275	0.114966478875097	1	-1	1	-1	1	-1	6323
ST4.03ch02	2460000	4000001	0.710801648144034	0.596006034492815	0.114795613651218	1	-1	1	-1	1	-1	6329
ST4.03ch02	2470000	4000001	0.710282667068702	0.595691257605975	0.114591409462727	1	-1	1	-1	1	-1	6318
ST4.03ch02	2480000	4000001	0.710377775976351	0.595818945287082	0.11455883068927	1	-1	1	-1	1	-1	6318
ST4.03ch02	2490000	4000001	0.710488911712087	0.596129890355614	0.114359021356473	1	-1	1	-1	1	-1	6317
ST4.03ch02	2500000	4000001	0.71023443902537	0.596010487738476	0.114223951286894	1	-1	1	-1	1	-1	6319
ST4.03ch02	2510000	4000001	0.710272597048834	0.596048856797751	0.114223740251083	1	-1	1	-1	1	-1	6318
ST4.03ch02	2520000	4000001	0.710343974043875	0.595987518659643	0.114356455384232	1	-1	1	-1	1	-1	6333
ST4.03ch02	2530000	4000001	0.710204799847891	0.595590055776927	0.114614744070964	1	-1	1	-1	1	-1	6354
ST4.03ch02	2540000	4000001	0.710529063770914	0.596392329456885	0.114136734314029	1	-1	1	-1	1	-1	6373
ST4.03ch02	2550000	4000001	0.710478283714726	0.596611823553398	0.113866460161329	1	-1	1	-1	1	-1	6378
ST4.03ch02	2560000	4000001	0.71039529096037	0.596665118312241	0.113730172648129	1	-1	1	-1	1	-1	6400
ST4.03ch02	2570000	4000001	0.710165222037411	0.596575394520246	0.113589827517165	1	-1	1	-1	1	-1	6412
ST4.03ch02	2580000	4000001	0.710241917867532	0.596506940739768	0.113734977127765	1	-1	1	-1	1	-1	6441
ST4.03ch02	2590000	4000001	0.710146423093827	0.596267118751836	0.113879304341991	1	-1	1	-1	1	-1	6477
ST4.03ch02	2600000	4000001	0.710181272512984	0.596510795667364	0.113670476845621	1	-1	1	-1	1	-1	6475
ST4.03ch02	2610000	4000001	0.710232566997895	0.596484896352628	0.113747670645266	1	-1	1	-1	1	-1	6448
ST4.03ch02	2620000	4000001	0.709864734913168	0.596702719025226	0.113162015887942	1	-1	1	-1	1	-1	6453
ST4.03ch02	2630000	4000001	0.70979020129458	0.596413083792422	0.113377117502158	1	-1	1	-1	1	-1	6463
ST4.03ch02	2640000	4000001	0.709540294947812	0.595989028167447	0.113551266780364	1	-1	1	-1	1	-1	6479
ST4.03ch02	2650000	4000001	0.709484325716743	0.595736276637302	0.113748049079441	1	-1	1	-1	1	-1	6516
ST4.03ch02	2660000	4000001	0.709476740408795	0.595502722205204	0.113974018203591	1	-1	1	-1	1	-1	6488
ST4.03ch02	2670000	4000001	0.709233352112171	0.594698336109681	0.11453501600249	1	-1	1	-1	1	-1	6493
ST4.03ch02	2680000	4000001	0.709016679434765	0.593936227493285	0.11508045194148	1	-1	1	-1	1	-1	6523
ST4.03ch02	2690000	4000001	0.709158768776744	0.59376847129029	0.115390297486454	1	-1	1	-1	1	-1	6533
ST4.03ch02	2700000	4000001	0.709323534569494	0.593727355608852	0.115596178960642	1	-1	1	-1	1	-1	6548
ST4.03ch02	2710000	4000001	0.70926585643562	0.593506357699098	0.115759498736522	1	-1	1	-1	1	-1	6568
ST4.03ch02	2720000	4000001	0.709282016756421	0.593867114030017	0.115414902726404	1	-1	1	-1	1	-1	6587
ST4.03ch02	2730000	4000001	0.708568633237782	0.592740193547361	0.115828439690421	1	-1	1	-1	1	-1	6555
ST4.03ch02	2740000	4000001	0.70816887370985	0.593110402261517	0.115058471448333	1	-1	1	-1	1	-1	6564
ST4.03ch02	2750000	4000001	0.708501568007955	0.593328593763296	0.115172974244659	1	-1	1	-1	1	-1	6588
ST4.03ch02	2760000	4000001	0.70839626413189	0.593073523265054	0.115322740866837	1	-1	1	-1	1	-1	6604
ST4.03ch02	2770000	4000001	0.708385677127348	0.593330209116404	0.115055468010944	1	-1	1	-1	1	-1	6621
ST4.03ch02	2780000	4000001	0.708264794434933	0.59298706450768	0.115277729927253	1	-1	1	-1	1	-1	6607
ST4.03ch02	2790000	4000001	0.70838054794493	0.593509250104926	0.114871297840004	1	-1	1	-1	1	-1	6600
ST4.03ch02	2800000	4000001	0.707778648616066	0.593691786120882	0.114086862495184	1	-1	1	-1	1	-1	6606
ST4.03ch02	2810000	4000001	0.707650293392489	0.593701873170692	0.113948420221797	1	-1	1	-1	1	-1	6593
ST4.03ch02	2820000	4000001	0.707175017833618	0.593379436639546	0.113795581194072	1	-1	1	-1	1	-1	6604
ST4.03ch02	2830000	4000001	0.707079495642692	0.593494000564323	0.113585495078369	1	-1	1	-1	1	-1	6612
ST4.03ch02	2840000	4000001	0.706822420270504	0.593546883516999	0.113275536753505	1	-1	1	-1	1	-1	6605
ST4.03ch02	2850000	4000001	0.707581022565819	0.594927131219925	0.112653891345894	1	-1	1	-1	1	-1	6604
ST4.03ch02	2860000	4000001	0.7083306216995	0.59533598869389	0.11299463300561	1	-1	1	-1	1	-1	6600
ST4.03ch02	2870000	4000001	0.708690332925721	0.595928729687725	0.112761603237996	1	-1	1	-1	1	-1	6604
ST4.03ch02	2880000	4000001	0.708665618953356	0.595920029128872	0.112745589824484	1	-1	1	-1	1	-1	6605
ST4.03ch02	2890000	4000001	0.708436631433726	0.595531064926055	0.112905566507671	1	-1	1	-1	1	-1	6602
ST4.03ch02	2900000	4000001	0.708650888811512	0.595460714179819	0.113190174631692	1	-1	1	-1	1	-1	6612
ST4.03ch02	2910000	4000001	0.708486797821594	0.595173374021374	0.11331342380022	1	-1	1	-1	1	-1	6634
ST4.03ch02	2920000	4000001	0.708840184266174	0.595176185281071	0.113663998985103	1	-1	1	-1	1	-1	6593
ST4.03ch02	2930000	4000001	0.70937897192391	0.595015357508317	0.114363614415593	1	-1	1	-1	1	-1	6588
ST4.03ch02	2940000	4000001	0.709305350790584	0.594829903361711	0.114475447428873	1	-1	1	-1	1	-1	6604
ST4.03ch02	2950000	4000001	0.709246677391513	0.594867654116731	0.114379023274782	1	-1	1	-1	1	-1	6624
ST4.03ch02	2960000	4000001	0.709257556118055	0.594847761001335	0.114409795116721	1	-1	1	-1	1	-1	6628
ST4.03ch02	2970000	4000001	0.709597603697068	0.595033995233782	0.114563608463286	1	-1	1	-1	1	-1	6680
ST4.03ch02	2980000	4000001	0.709584345577077	0.595041727791241	0.114542617785836	1	-1	1	-1	1	-1	6699
ST4.03ch02	2990000	4000001	0.709447188657448	0.595636757827719	0.113810430829729	1	-1	1	-1	1	-1	6750
ST4.03ch02	3000000	4000001	0.708610737167288	0.59600072723477	0.112610009932518	1	-1	1	-1	1	-1	6792
ST4.03ch02	3010000	4000001	0.70872640165732	0.595807544976063	0.112918856681256	1	-1	1	-1	1	-1	6821
ST4.03ch02	3020000	4000001	0.709274037853921	0.596002500562731	0.11327153729119	1	-1	1	-1	1	-1	6826
ST4.03ch02	3030000	4000001	0.709468623096016	0.596017012577772	0.113451610518244	1	-1	1	-1	1	-1	6816
ST4.03ch02	3040000	4000001	0.709456359627138	0.595522292024832	0.113934067602305	1	-1	1	-1	1	-1	6797
ST4.03ch02	3050000	4000001	0.709376383558102	0.594864747109118	0.114511636448983	1	-1	1	-1	1	-1	6790
ST4.03ch02	3060000	4000001	0.709543001848081	0.594600346743291	0.11494265510479	1	-1	1	-1	1	-1	6812
ST4.03ch02	3070000	4000001	0.709649138833581	0.594629526537379	0.115019612296202	1	-1	1	-1	1	-1	6846
ST4.03ch02	3080000	4000001	0.709702458383842	0.595635554268821	0.114066904115021	1	-1	1	-1	1	-1	6942
ST4.03ch02	3090000	4000001	0.709452222346696	0.595678676398245	0.11377354594845	1	-1	1	-1	1	-1	6962
ST4.03ch02	3100000	4000001	0.709099941464589	0.595644496269445	0.113455445195144	1	-1	1	-1	1	-1	6972
ST4.03ch02	3110000	4000001	0.709289638059479	0.595935178778009	0.11335445928147	1	-1	1	-1	1	-1	6993
ST4.03ch02	3120000	4000001	0.709177346747775	0.595714376604641	0.113462970143134	1	-1	1	-1	1	-1	6978
ST4.03ch02	3130000	4000001	0.708974984681543	0.595724447805882	0.11325053687566	1	-1	1	-1	1	-1	6976
ST4.03ch02	3140000	4000001	0.708917372805782	0.595773810520026	0.113143562285756	1	-1	1	-1	1	-1	6988
ST4.03ch02	3150000	4000001	0.708778014528006	0.595781521209968	0.112996493318038	1	-1	1	-1	1	-1	6994
ST4.03ch02	3160000	4000001	0.708761363725702	0.595838606609469	0.112922757116233	1	-1	1	-1	1	-1	6998
ST4.03ch02	3170000	4000001	0.708856151034078	0.595867576718569	0.112988574315509	1	-1	1	-1	1	-1	7003
ST4.03ch02	3180000	4000001	0.708817200034326	0.595851885502063	0.112965314532263	1	-1	1	-1	1	-1	7005
ST4.03ch02	3190000	4000001	0.709337968690861	0.596533660690409	0.112804308000453	1	-1	1	-1	1	-1	7024
ST4.03ch02	3200000	4000001	0.709439077889036	0.596429840810638	0.113009237078398	1	-1	1	-1	1	-1	7035
ST4.03ch02	3210000	4000001	0.70957943405586	0.596748471275649	0.112830962780211	1	-1	1	-1	1	-1	7066
ST4.03ch02	3220000	4000001	0.709526349382585	0.596387367629217	0.113138981753369	1	-1	1	-1	1	-1	7065
ST4.03ch02	3230000	4000001	0.709070279451381	0.595595570221743	0.113474709229638	1	-1	1	-1	1	-1	7057
ST4.03ch02	3240000	4000001	0.709013083171829	0.595514760442768	0.113498322729061	1	-1	1	-1	1	-1	7071
ST4.03ch02	3250000	4000001	0.708912122856169	0.595833969660805	0.113078153195363	1	-1	1	-1	1	-1	7105
ST4.03ch02	3260000	4000001	0.709634970283913	0.596039685285948	0.113595284997966	1	-1	1	-1	1	-1	7102
ST4.03ch02	3270000	4000001	0.709961256453164	0.597279786381307	0.112681470071857	1	-1	1	-1	1	-1	7163
ST4.03ch02	3280000	4000001	0.709964950961988	0.597474800545617	0.11249015041637	1	-1	1	-1	1	-1	7172
ST4.03ch02	3290000	4000001	0.709981617450176	0.59761855912419	0.112363058325986	1	-1	1	-1	1	-1	7157
ST4.03ch02	3300000	4000001	0.709893532420849	0.598167346191098	0.111726186229751	1	-1	1	-1	1	-1	7155
ST4.03ch02	3310000	4000001	0.709363515391023	0.597787824935321	0.111575690455702	1	-1	1	-1	1	-1	7177
ST4.03ch02	3320000	4000001	0.709513055782872	0.597883824865649	0.111629230917223	1	-1	1	-1	1	-1	7162
ST4.03ch02	3330000	4000001	0.709779482371638	0.598095437276286	0.111684045095351	1	-1	1	-1	1	-1	7142
ST4.03ch02	3340000	4000001	0.709274146571033	0.599094463291913	0.110179683279119	1	-1	1	-1	1	-1	7172
ST4.03ch02	3350000	4000001	0.708793705548709	0.598931774644973	0.109861930903736	1	-1	1	-1	1	-1	7181
ST4.03ch02	3360000	4000001	0.708707472412466	0.598906371723241	0.109801100689225	1	-1	1	-1	1	-1	7166
ST4.03ch02	3370000	4000001	0.708668406918786	0.599176504867238	0.109491902051548	1	-1	1	-1	1	-1	7169
ST4.03ch02	3380000	4000001	0.708544896231159	0.59888762367987	0.109657272551289	1	-1	1	-1	1	-1	7156
ST4.03ch02	3390000	4000001	0.708486881230335	0.598949015285284	0.109537865945051	1	-1	1	-1	1	-1	7152
ST4.03ch02	3400000	4000001	0.708651184940108	0.599343877987164	0.109307306952944	1	-1	1	-1	1	-1	7157
ST4.03ch02	3410000	4000001	0.708633950816719	0.599646925163735	0.108987025652984	1	-1	1	-1	1	-1	7128
ST4.03ch02	3420000	4000001	0.708713772804021	0.599519224844573	0.109194547959448	1	-1	1	-1	1	-1	7145
ST4.03ch02	3430000	4000001	0.708412071197212	0.599415057225319	0.108997013971893	1	-1	1	-1	1	-1	7154
ST4.03ch02	3440000	4000001	0.708748447517882	0.600212655560382	0.1085357919575	1	-1	1	-1	1	-1	7158
ST4.03ch02	3450000	4000001	0.708935027178223	0.601319140627647	0.107615886550576	1	-1	1	-1	1	-1	7170
ST4.03ch02	3460000	4000001	0.708908615642679	0.601710732101386	0.107197883541292	1	-1	1	-1	1	-1	7207
ST4.03ch02	3470000	4000001	0.70957019496174	0.602816216590734	0.106753978371006	1	-1	1	-1	1	-1	7244
ST4.03ch02	3480000	4000001	0.709673029910327	0.60302062400982	0.106652405900507	1	-1	1	-1	1	-1	7254
ST4.03ch02	3490000	4000001	0.709811789533692	0.603687408457968	0.106124381075723	1	-1	1	-1	1	-1	7240
ST4.03ch02	3500000	4000001	0.709824644344206	0.604987994449801	0.104836649894406	1	-1	1	-1	1	-1	7233
ST4.03ch02	3510000	4000001	0.709879059406291	0.605028299383484	0.104850760022807	1	-1	1	-1	1	-1	7234
ST4.03ch02	3520000	4000001	0.710133083934736	0.605574865282162	0.104558218652574	1	-1	1	-1	1	-1	7250
ST4.03ch02	3530000	4000001	0.709993779674581	0.605347058277512	0.104646721397069	1	-1	1	-1	1	-1	7254
ST4.03ch02	3540000	4000001	0.709930607464667	0.6052451486471	0.104685458817567	1	-1	1	-1	1	-1	7253
ST4.03ch02	3550000	4000001	0.710039011870684	0.60521926879184	0.104819743078844	1	-1	1	-1	1	-1	7259
ST4.03ch02	3560000	4000001	0.710230372693725	0.605325911832763	0.104904460860963	1	-1	1	-1	1	-1	7269
ST4.03ch02	3570000	4000001	0.71020252821306	0.605304774392266	0.104897753820794	1	-1	1	-1	1	-1	7274
ST4.03ch02	3580000	4000001	0.710392168313191	0.60559693091814	0.104795237395051	1	-1	1	-1	1	-1	7292
ST4.03ch02	3590000	4000001	0.710672372239314	0.605554234988921	0.105118137250394	1	-1	1	-1	1	-1	7331
ST4.03ch02	3600000	4000001	0.710762265521494	0.605238128517767	0.105524137003726	1	-1	1	-1	1	-1	7336
ST4.03ch02	3610000	4000001	0.710882302568086	0.605494650946942	0.105387651621144	1	-1	1	-1	1	-1	7345
ST4.03ch02	3620000	4000001	0.710491092596326	0.605471809167058	0.105019283429268	1	-1	1	-1	1	-1	7382
ST4.03ch02	3630000	4000001	0.710903539950171	0.605979163452669	0.104924376497502	1	-1	1	-1	1	-1	7453
ST4.03ch02	3640000	4000001	0.711183136779778	0.606206981237114	0.104976155542664	1	-1	1	-1	1	-1	7501
ST4.03ch02	3650000	4000001	0.710862235977071	0.605935688931886	0.104926547045185	1	-1	1	-1	1	-1	7549
ST4.03ch02	3660000	4000001	0.710903879499986	0.605870481956966	0.10503339754302	1	-1	1	-1	1	-1	7566
ST4.03ch02	3670000	4000001	0.711110700882274	0.606128026933843	0.104982673948431	1	-1	1	-1	1	-1	7589
ST4.03ch02	3680000	4000001	0.711088749416643	0.60627491443253	0.104813834984112	1	-1	1	-1	1	-1	7623
ST4.03ch02	3690000	4000001	0.710870097721455	0.605595689586292	0.105274408135163	1	-1	1	-1	1	-1	7663
ST4.03ch02	3700000	4000001	0.710818150095311	0.605148223800318	0.105669926294994	1	-1	1	-1	1	-1	7677
ST4.03ch02	3710000	4000001	0.710776100439853	0.604821210793	0.105954889646854	1	-1	1	-1	1	-1	7673
ST4.03ch02	3720000	4000001	0.711234760261297	0.605633250788322	0.105601509472975	1	-1	1	-1	1	-1	7680
ST4.03ch02	3730000	4000001	0.711291091511046	0.605948229441393	0.105342862069653	1	-1	1	-1	1	-1	7695
ST4.03ch02	3740000	4000001	0.71138230958472	0.606183979635592	0.105198329949128	1	-1	1	-1	1	-1	7695
ST4.03ch02	3750000	4000001	0.711835432967461	0.606158021759997	0.105677411207464	1	-1	1	-1	1	-1	7711
ST4.03ch02	3760000	4000001	0.712579383185547	0.607122353927467	0.105457029258081	1	-1	1	-1	1	-1	7748
ST4.03ch02	3770000	4000001	0.712370128142268	0.60702902449561	0.105341103646658	1	-1	1	-1	1	-1	7746
ST4.03ch02	3780000	4000001	0.712188526060489	0.606904461157437	0.105284064903052	1	-1	1	-1	1	-1	7726
ST4.03ch02	3790000	4000001	0.712402118531186	0.606718204588736	0.10568391394245	1	-1	1	-1	1	-1	7754
ST4.03ch02	3800000	4000001	0.712328458415219	0.607077776935869	0.105250681479351	1	-1	1	-1	1	-1	7777
ST4.03ch02	3810000	4000001	0.712144258321558	0.606700270795251	0.105443987526307	1	-1	1	-1	1	-1	7770
ST4.03ch02	3820000	4000001	0.712192629534917	0.606666755370206	0.105525874164711	1	-1	1	-1	1	-1	7774
ST4.03ch02	3830000	4000001	0.711795472984293	0.606546515909553	0.10524895707474	1	-1	1	-1	1	-1	7796
ST4.03ch02	3840000	4000001	0.712252617724939	0.607159662485962	0.105092955238976	1	-1	1	-1	1	-1	7797
ST4.03ch02	3850000	4000001	0.712297511305276	0.607291484635785	0.105006026669491	1	-1	1	-1	1	-1	7761
ST4.03ch02	3860000	4000001	0.712290528742449	0.608291366227205	0.103999162515244	1	-1	1	-1	1	-1	7715
ST4.03ch02	3870000	4000001	0.71232054024417	0.608470848856962	0.103849691387208	1	-1	1	-1	1	-1	7705
ST4.03ch02	3880000	4000001	0.712351948083606	0.608542448197509	0.103809499886097	1	-1	1	-1	1	-1	7697
ST4.03ch02	3890000	4000001	0.712382822538891	0.608683355650524	0.103699466888367	1	-1	1	-1	1	-1	7680
ST4.03ch02	3900000	4000001	0.712948438789933	0.609014870204877	0.103933568585056	1	-1	1	-1	1	-1	7641
ST4.03ch02	3910000	4000001	0.713170036230163	0.609568704719139	0.103601331511024	1	-1	1	-1	1	-1	7635
ST4.03ch02	3920000	4000001	0.713474640543324	0.609803412175129	0.103671228368196	1	-1	1	-1	1	-1	7631
ST4.03ch02	3930000	4000001	0.713428189182757	0.609944052045939	0.103484137136818	1	-1	1	-1	1	-1	7635
ST4.03ch02	3940000	4000001	0.713892124666199	0.610863085023247	0.103029039642952	1	-1	1	-1	1	-1	7609
ST4.03ch02	3950000	4000001	0.714010228351426	0.611032914179631	0.102977314171795	1	-1	1	-1	1	-1	7610
ST4.03ch02	3960000	4000001	0.714713680901492	0.61235326634774	0.102360414553752	1	-1	1	-1	1	-1	7654
ST4.03ch02	3970000	4000001	0.714481102125093	0.613206988718969	0.101274113406124	1	-1	1	-1	1	-1	7627
ST4.03ch02	3980000	4000001	0.71509473390248	0.614000224354762	0.101094509547718	1	-1	1	-1	1	-1	7641
ST4.03ch02	3990000	4000001	0.715259796926861	0.614411053376642	0.100848743550219	1	-1	1	-1	1	-1	7648
ST4.03ch02	4000000	4000001	0.715015032502769	0.614550317194504	0.100464715308265	1	-1	1	-1	1	-1	7631
ST4.03ch02	4010000	4000001	0.715190129784156	0.614596246393238	0.100593883390918	1	-1	1	-1	1	-1	7616
ST4.03ch02	4020000	4000001	0.71495623709775	0.614882318942078	0.100073918155672	1	-1	1	-1	1	-1	7612
ST4.03ch02	4030000	4000001	0.715117077396968	0.615197110965993	0.099919966430975	1	-1	1	-1	1	-1	7611
ST4.03ch02	4040000	4000001	0.715426702750832	0.615382154638643	0.100044548112189	1	-1	1	-1	1	-1	7584
ST4.03ch02	4050000	4000001	0.715246475976925	0.615577747187084	0.0996687287898406	1	-1	1	-1	1	-1	7593
ST4.03ch02	4060000	4000001	0.715029613673281	0.615391903195571	0.0996377104777101	1	-1	1	-1	1	-1	7619
ST4.03ch02	4070000	4000001	0.715165259795477	0.615458047158794	0.0997072126366826	1	-1	1	-1	1	-1	7610
ST4.03ch02	4080000	4000001	0.71544395668913	0.615847306721669	0.0995966499674609	1	-1	1	-1	1	-1	7596
ST4.03ch02	4090000	4000001	0.715726313200799	0.616318493122406	0.0994078200783929	1	-1	1	-1	1	-1	7594
ST4.03ch02	4100000	4000001	0.715081602742231	0.615760622164208	0.0993209805780225	1	-1	1	-1	1	-1	7562
ST4.03ch02	4110000	4000001	0.7148521109852	0.615582001360257	0.0992701096249431	1	-1	1	-1	1	-1	7562
ST4.03ch02	4120000	4000001	0.714910980647202	0.616010761236024	0.0989002194111783	1	-1	1	-1	1	-1	7551
ST4.03ch02	4130000	4000001	0.713918404290042	0.615263328251252	0.0986550760387906	1	-1	1	-1	1	-1	7601
ST4.03ch02	4140000	4000001	0.713651415903542	0.615386080815297	0.0982653350882451	1	-1	1	-1	1	-1	7633
ST4.03ch02	4150000	4000001	0.713791539971172	0.615619599132668	0.098171940838504	1	-1	1	-1	1	-1	7642
ST4.03ch02	4160000	4000001	0.713420906419317	0.615286194810983	0.0981347116083339	1	-1	1	-1	1	-1	7601
ST4.03ch02	4170000	4000001	0.713113763334489	0.615368616702237	0.0977451466322519	1	-1	1	-1	1	-1	7605
ST4.03ch02	4180000	4000001	0.713008919292993	0.615303960232255	0.0977049590607382	1	-1	1	-1	1	-1	7605
ST4.03ch02	4190000	4000001	0.712932702866713	0.615715185401952	0.0972175174647602	1	-1	1	-1	1	-1	7629
ST4.03ch02	4200000	4000001	0.713245791149476	0.616114632647498	0.0971311585019785	1	-1	1	-1	1	-1	7654
ST4.03ch02	4210000	4000001	0.71348919399356	0.615800318671163	0.0976888753223974	1	-1	1	-1	1	-1	7628
ST4.03ch02	4220000	4000001	0.713629916641342	0.616350671951967	0.0972792446893752	1	-1	1	-1	1	-1	7599
ST4.03ch02	4230000	4000001	0.713404293193326	0.617072011609002	0.0963322815843237	1	-1	1	-1	1	-1	7566
ST4.03ch02	4240000	4000001	0.713562401577088	0.617561373162602	0.0960010284144859	1	-1	1	-1	1	-1	7546
ST4.03ch02	4250000	4000001	0.713520917445684	0.617971074875494	0.0955498425701899	1	-1	1	-1	1	-1	7533
ST4.03ch02	4260000	4000001	0.713543744406226	0.618270323882917	0.0952734205233083	1	-1	1	-1	1	-1	7564
ST4.03ch02	4270000	4000001	0.7136740307644	0.618526003058789	0.0951480277056109	1	-1	1	-1	1	-1	7569
ST4.03ch02	4280000	4000001	0.713554964238426	0.618355752723816	0.0951992115146095	1	-1	1	-1	1	-1	7582
ST4.03ch02	4290000	4000001	0.713566820231202	0.618303506523241	0.0952633137079606	1	-1	1	-1	1	-1	7586
ST4.03ch02	4300000	4000001	0.713588097834967	0.618337340251128	0.0952507575838393	1	-1	1	-1	1	-1	7587
ST4.03ch02	4310000	4000001	0.713802935431842	0.618516969267881	0.0952859661639615	1	-1	1	-1	1	-1	7579
ST4.03ch02	4320000	4000001	0.713712881113691	0.61871061920159	0.0950022619121016	1	-1	1	-1	1	-1	7569
ST4.03ch02	4330000	4000001	0.714246607460381	0.619641459042463	0.0946051484179174	1	-1	1	-1	1	-1	7585
ST4.03ch02	4340000	4000001	0.714243332776049	0.620115330899306	0.094128001876743	1	-1	1	-1	1	-1	7590
ST4.03ch02	4350000	4000001	0.71453027444682	0.620810409765881	0.093719864680939	1	-1	1	-1	1	-1	7588
ST4.03ch02	4360000	4000001	0.715004957472595	0.621684921944962	0.0933200355276331	1	-1	1	-1	1	-1	7608
ST4.03ch02	4370000	4000001	0.715537234999893	0.622692342201212	0.0928448927986807	1	-1	1	-1	1	-1	7637
ST4.03ch02	4380000	4000001	0.716248784028408	0.623819604544833	0.0924291794835749	1	-1	1	-1	1	-1	7696
ST4.03ch02	4390000	4000001	0.7167087907834	0.623789609686209	0.0929191810971911	1	-1	1	-1	1	-1	7736
ST4.03ch02	4400000	4000001	0.716629309285643	0.623939343571875	0.0926899657137677	1	-1	1	-1	1	-1	7759
ST4.03ch02	4410000	4000001	0.717007182289656	0.625037611016105	0.0919695712735513	1	-1	1	-1	1	-1	7787
ST4.03ch02	4420000	4000001	0.716892182907961	0.625337347864316	0.0915548350436455	1	-1	1	-1	1	-1	7821
ST4.03ch02	4430000	4000001	0.716968689211059	0.625776483922093	0.0911922052889657	1	-1	1	-1	1	-1	7849
ST4.03ch02	4440000	4000001	0.71690538220405	0.62564055206507	0.0912648301389803	1	-1	1	-1	1	-1	7836
ST4.03ch02	4450000	4000001	0.717169046399132	0.625949472496822	0.0912195739023104	1	-1	1	-1	1	-1	7850
ST4.03ch02	4460000	4000001	0.717738092500084	0.625708240010588	0.0920298524894964	1	-1	1	-1	1	-1	7850
ST4.03ch02	4470000	4000001	0.717270385949647	0.625119401312254	0.0921509846373939	1	-1	1	-1	1	-1	7858
ST4.03ch02	4480000	4000001	0.717445395349179	0.625333100502398	0.092112294846781	1	-1	1	-1	1	-1	7865
ST4.03ch02	4490000	4000001	0.717557297101756	0.625884747888882	0.0916725492128742	1	-1	1	-1	1	-1	7867
ST4.03ch02	4500000	4000001	0.71781783214364	0.625937420218784	0.0918804119248567	1	-1	1	-1	1	-1	7857
ST4.03ch02	4510000	4000001	0.718022091300642	0.625973815421403	0.0920482758792388	1	-1	1	-1	1	-1	7856
ST4.03ch02	4520000	4000001	0.71865077864828	0.626079817309598	0.092570961338682	1	-1	1	-1	1	-1	7839
ST4.03ch02	4530000	4000001	0.718834966217967	0.626512021562568	0.092322944655399	1	-1	1	-1	1	-1	7808
ST4.03ch02	4540000	4000001	0.718626223927925	0.626430733627441	0.0921954903004839	1	-1	1	-1	1	-1	7795
ST4.03ch02	4550000	4000001	0.718157428047652	0.62597114511426	0.0921862829333913	1	-1	1	-1	1	-1	7802
ST4.03ch02	4560000	4000001	0.718148866671896	0.625918651220366	0.0922302154515298	1	-1	1	-1	1	-1	7804
ST4.03ch02	4570000	4000001	0.718827545750557	0.627422582660706	0.0914049630898503	1	-1	1	-1	1	-1	7867
ST4.03ch02	4580000	4000001	0.717942069007719	0.627012042373615	0.0909300266341044	1	-1	1	-1	1	-1	7872
ST4.03ch02	4590000	4000001	0.718557801822866	0.62845736232222	0.0901004395006458	1	-1	1	-1	1	-1	7884
ST4.03ch02	4600000	4000001	0.718370200346149	0.62903295676584	0.0893372435803091	1	-1	1	-1	1	-1	7936
ST4.03ch02	4610000	4000001	0.718481748688163	0.629337905977072	0.0891438427110913	1	-1	1	-1	1	-1	7943
ST4.03ch02	4620000	4000001	0.718082546785249	0.629032615693457	0.0890499310917917	1	-1	1	-1	1	-1	7938
ST4.03ch02	4630000	4000001	0.718250992983196	0.62959320207851	0.0886577909046856	1	-1	1	-1	1	-1	7957
ST4.03ch02	4640000	4000001	0.718863399611631	0.6304295057748	0.0884338938368304	1	-1	1	-1	1	-1	8004
ST4.03ch02	4650000	4000001	0.71896395615236	0.630877399157505	0.0880865569948549	1	-1	1	-1	1	-1	8035
ST4.03ch02	4660000	4000001	0.719316267706275	0.631510014950932	0.0878062527553428	1	-1	1	-1	1	-1	8032
ST4.03ch02	4670000	4000001	0.719160209792315	0.632025097234312	0.0871351125580029	1	-1	1	-1	1	-1	8026
ST4.03ch02	4680000	4000001	0.719433587661214	0.632369906861217	0.0870636807999971	1	-1	1	-1	1	-1	8032
ST4.03ch02	4690000	4000001	0.71953425690259	0.63205153457443	0.0874827223281602	1	-1	1	-1	1	-1	8047
ST4.03ch02	4700000	4000001	0.71936884347369	0.631776514543378	0.0875923289303116	1	-1	1	-1	1	-1	8033
ST4.03ch02	4710000	4000001	0.719591307867905	0.631692962627069	0.0878983452408359	1	-1	1	-1	1	-1	8021
ST4.03ch02	4720000	4000001	0.719357541035787	0.631732017586499	0.0876255234492876	1	-1	1	-1	1	-1	8024
ST4.03ch02	4730000	4000001	0.719370859936577	0.631593433799138	0.0877774261374391	1	-1	1	-1	1	-1	8023
ST4.03ch02	4740000	4000001	0.719351068381995	0.631509498655161	0.0878415697268333	1	-1	1	-1	1	-1	8014
ST4.03ch02	4750000	4000001	0.719360546826418	0.631633978052135	0.0877265687742826	1	-1	1	-1	1	-1	8026
ST4.03ch02	4760000	4000001	0.719565715324472	0.631361162489583	0.0882045528348894	1	-1	1	-1	1	-1	7986
ST4.03ch02	4770000	4000001	0.720469022488528	0.632581955653096	0.0878870668354318	1	-1	1	-1	1	-1	7980
ST4.03ch02	4780000	4000001	0.720460685106775	0.632704853036041	0.0877558320707338	1	-1	1	-1	1	-1	7959
ST4.03ch02	4790000	4000001	0.720313785936392	0.632771975550953	0.0875418103854385	1	-1	1	-1	1	-1	7981
ST4.03ch02	4800000	4000001	0.720529473177265	0.63283568321007	0.0876937899671956	1	-1	1	-1	1	-1	7982
ST4.03ch02	4810000	4000001	0.720667418453748	0.632843746735008	0.0878236717187397	1	-1	1	-1	1	-1	7970
ST4.03ch02	4820000	4000001	0.720668083457696	0.63311489465838	0.0875531887993159	1	-1	1	-1	1	-1	7978
ST4.03ch02	4830000	4000001	0.720771983699368	0.633245220352011	0.0875267633473568	1	-1	1	-1	1	-1	7980
ST4.03ch02	4840000	4000001	0.720919534610731	0.633790537685992	0.0871289969247394	1	-1	1	-1	1	-1	8042
ST4.03ch02	4850000	4000001	0.720971657255713	0.634498664360781	0.0864729928949321	1	-1	1	-1	1	-1	8075
ST4.03ch02	4860000	4000001	0.721071112521672	0.635068329596795	0.0860027829248768	1	-1	1	-1	1	-1	8083
ST4.03ch02	4870000	4000001	0.721313223547925	0.635571138026624	0.085742085521301	1	-1	1	-1	1	-1	8063
ST4.03ch02	4880000	4000001	0.721650616468426	0.635912097333803	0.085738519134623	1	-1	1	-1	1	-1	8069
ST4.03ch02	4890000	4000001	0.721389155933946	0.636283955089127	0.0851052008448191	1	-1	1	-1	1	-1	8036
ST4.03ch02	4900000	4000001	0.721340339723492	0.636475851579268	0.0848644881442243	1	-1	1	-1	1	-1	8038
ST4.03ch02	4910000	4000001	0.720497321176355	0.636424246783685	0.0840730743926695	1	-1	1	-1	1	-1	8079
ST4.03ch02	4920000	4000001	0.720430175673369	0.636335169508516	0.0840950061648529	1	-1	1	-1	1	-1	8087
ST4.03ch02	4930000	4000001	0.720366915616937	0.63666462234331	0.0837022932736262	1	-1	1	-1	1	-1	8110
ST4.03ch02	4940000	4000001	0.720273719583402	0.637038200413748	0.0832355191696536	1	-1	1	-1	1	-1	8111
ST4.03ch02	4950000	4000001	0.720488112927805	0.637394971420449	0.0830931415073561	1	-1	1	-1	1	-1	8123
ST4.03ch02	4960000	4000001	0.72038162361424	0.637622216610671	0.0827594070035689	1	-1	1	-1	1	-1	8086
ST4.03ch02	4970000	4000001	0.720536818008546	0.638036989652476	0.0824998283560694	1	-1	1	-1	1	-1	8109
ST4.03ch02	4980000	4000001	0.71923316690254	0.638324116675518	0.080909050227022	1	-1	1	-1	1	-1	8158
ST4.03ch02	4990000	4000001	0.71940972039866	0.63955098512031	0.0798587352783505	1	-1	1	-1	1	-1	8190
ST4.03ch02	5000000	4000001	0.719445879129651	0.63975958789429	0.0796862912353603	1	-1	1	-1	1	-1	8209
ST4.03ch02	5010000	4000001	0.719158780028075	0.639211657166606	0.0799471228614699	1	-1	1	-1	1	-1	8191
ST4.03ch02	5020000	4000001	0.719262675795281	0.639508971984733	0.0797537038105486	1	-1	1	-1	1	-1	8206
ST4.03ch02	5030000	4000001	0.719790722094344	0.640429337428756	0.079361384665588	1	-1	1	-1	1	-1	8224
ST4.03ch02	5040000	4000001	0.719913415911527	0.64071310261628	0.0792003132952463	1	-1	1	-1	1	-1	8225
ST4.03ch02	5050000	4000001	0.72008855177396	0.641032567441381	0.0790559843325789	1	-1	1	-1	1	-1	8243
ST4.03ch02	5060000	4000001	0.720242142603195	0.641359804436413	0.0788823381667811	1	-1	1	-1	1	-1	8245
ST4.03ch02	5070000	4000001	0.720182802794998	0.641276615826518	0.07890618696848	1	-1	1	-1	1	-1	8239
ST4.03ch02	5080000	4000001	0.720157868587492	0.641509564019526	0.0786483045679655	1	-1	1	-1	1	-1	8245
ST4.03ch02	5090000	4000001	0.720057816014156	0.641950451142832	0.0781073648713241	1	-1	1	-1	1	-1	8241
ST4.03ch02	5100000	4000001	0.719157760194377	0.642455516740142	0.0767022434542347	1	-1	1	-1	1	-1	8250
ST4.03ch02	5110000	4000001	0.719105028117171	0.642461407152811	0.0766436209643604	1	-1	1	-1	1	-1	8247
ST4.03ch02	5120000	4000001	0.719093448067318	0.642609869491142	0.0764835785761763	1	-1	1	-1	1	-1	8271
ST4.03ch02	5130000	4000001	0.718938976836066	0.642796123781431	0.0761428530546341	1	-1	1	-1	1	-1	8285
ST4.03ch02	5140000	4000001	0.719165435593696	0.643698000374954	0.0754674352187415	1	-1	1	-1	1	-1	8249
ST4.03ch02	5150000	4000001	0.719404045133741	0.644688858148266	0.074715186985475	1	-1	1	-1	1	-1	8219
ST4.03ch02	5160000	4000001	0.719706070553791	0.645442652842618	0.0742634177111731	1	-1	1	-1	1	-1	8250
ST4.03ch02	5170000	4000001	0.719824274567121	0.645684277972598	0.0741399965945234	1	-1	1	-1	1	-1	8241
ST4.03ch02	5180000	4000001	0.720307122447406	0.646763820652498	0.0735433017949076	1	-1	1	-1	1	-1	8235
ST4.03ch02	5190000	4000001	0.720353658804084	0.646730786808352	0.073622871995731	1	-1	1	-1	1	-1	8241
ST4.03ch02	5200000	4000001	0.720570998382545	0.647050929064511	0.0735200693180336	1	-1	1	-1	1	-1	8207
ST4.03ch02	5210000	4000001	0.720143371919466	0.646592286262916	0.07355108565655	1	-1	1	-1	1	-1	8234
ST4.03ch02	5220000	4000001	0.720020121953615	0.64687680838264	0.0731433135709746	1	-1	1	-1	1	-1	8225
ST4.03ch02	5230000	4000001	0.719831865897298	0.647095156727181	0.0727367091701171	1	-1	1	-1	1	-1	8199
ST4.03ch02	5240000	4000001	0.719829120587754	0.647533845955484	0.0722952746322697	1	-1	1	-1	1	-1	8193
ST4.03ch02	5250000	4000001	0.719652386323654	0.647164886074884	0.0724875002487697	1	-1	1	-1	1	-1	8226
ST4.03ch02	5260000	4000001	0.719744743879521	0.647363196881061	0.0723815469984599	1	-1	1	-1	1	-1	8255
ST4.03ch02	5270000	4000001	0.719898542064937	0.647579911359705	0.072318630705232	1	-1	1	-1	1	-1	8273
ST4.03ch02	5280000	4000001	0.720093269936708	0.647791980778478	0.0723012891582293	1	-1	1	-1	1	-1	8262
ST4.03ch02	5290000	4000001	0.720349100089163	0.64837156425611	0.0719775358330527	1	-1	1	-1	1	-1	8284
ST4.03ch02	5300000	4000001	0.720055654763767	0.648490409433189	0.0715652453305778	1	-1	1	-1	1	-1	8270
ST4.03ch02	5310000	4000001	0.720220855220519	0.648666275658389	0.0715545795621295	1	-1	1	-1	1	-1	8303
ST4.03ch02	5320000	4000001	0.720336843207888	0.649124252557156	0.0712125906507321	1	-1	1	-1	1	-1	8282
ST4.03ch02	5330000	4000001	0.720437762338251	0.649430768960678	0.071006993377573	1	-1	1	-1	1	-1	8283
ST4.03ch02	5340000	4000001	0.720257173286881	0.649779700937293	0.0704774723495886	1	-1	1	-1	1	-1	8272
ST4.03ch02	5350000	4000001	0.720713784303966	0.650788457066166	0.0699253272378001	1	-1	1	-1	1	-1	8271
ST4.03ch02	5360000	4000001	0.720569994525953	0.650727364595618	0.0698426299303352	1	-1	1	-1	1	-1	8262
ST4.03ch02	5370000	4000001	0.720377291620443	0.6505554502887	0.0698218413317428	1	-1	1	-1	1	-1	8276
ST4.03ch02	5380000	4000001	0.720592918230754	0.650942145667144	0.0696507725636098	1	-1	1	-1	1	-1	8298
ST4.03ch02	5390000	4000001	0.720872747796584	0.651136240285768	0.0697365075108155	1	-1	1	-1	1	-1	8324
ST4.03ch02	5400000	4000001	0.721387868591523	0.651101421147421	0.0702864474441016	1	-1	1	-1	1	-1	8324
ST4.03ch02	5410000	4000001	0.721737130836471	0.651472360378579	0.0702647704578915	1	-1	1	-1	1	-1	8307
ST4.03ch02	5420000	4000001	0.721764462612226	0.651518323422989	0.070246139189237	1	-1	1	-1	1	-1	8308
ST4.03ch02	5430000	4000001	0.721754844063067	0.651524258620144	0.0702305854429235	1	-1	1	-1	1	-1	8305
ST4.03ch02	5440000	4000001	0.721374749280857	0.651127143849392	0.070247605431465	1	-1	1	-1	1	-1	8272
ST4.03ch02	5450000	4000001	0.720874033728005	0.651010790756029	0.0698632429719764	1	-1	1	-1	1	-1	8321
ST4.03ch02	5460000	4000001	0.720687004884588	0.651063013578146	0.0696239913064422	1	-1	1	-1	1	-1	8336
ST4.03ch02	5470000	4000001	0.720704149353344	0.651140325653145	0.0695638237001988	1	-1	1	-1	1	-1	8327
ST4.03ch02	5480000	4000001	0.720371710816428	0.650826454396731	0.0695452564196974	1	-1	1	-1	1	-1	8328
ST4.03ch02	5490000	4000001	0.720261553967464	0.650656028190572	0.0696055257768917	1	-1	1	-1	1	-1	8322
ST4.03ch02	5500000	4000001	0.720199177641828	0.65062339956315	0.0695757780786781	1	-1	1	-1	1	-1	8342
ST4.03ch02	5510000	4000001	0.720022515088943	0.650948255686192	0.0690742594027515	1	-1	1	-1	1	-1	8364
ST4.03ch02	5520000	4000001	0.719899928117845	0.651046970411045	0.0688529577067996	1	-1	1	-1	1	-1	8371
ST4.03ch02	5530000	4000001	0.720582052667349	0.651516831117445	0.0690652215499046	1	-1	1	-1	1	-1	8315
ST4.03ch02	5540000	4000001	0.721392351480456	0.652389246416547	0.0690031050639086	1	-1	1	-1	1	-1	8277
ST4.03ch02	5550000	4000001	0.721504578928735	0.652647966196336	0.0688566127323984	1	-1	1	-1	1	-1	8300
ST4.03ch02	5560000	4000001	0.721468169808469	0.652875966634481	0.0685922031739885	1	-1	1	-1	1	-1	8325
ST4.03ch02	5570000	4000001	0.721654031533063	0.653368093505026	0.0682859380280365	1	-1	1	-1	1	-1	8349
ST4.03ch02	5580000	4000001	0.721662347078886	0.653709067262701	0.0679532798161849	1	-1	1	-1	1	-1	8367
ST4.03ch02	5590000	4000001	0.72144282349531	0.654206750942769	0.0672360725525406	1	-1	1	-1	1	-1	8386
ST4.03ch02	5600000	4000001	0.720805733289522	0.654745222298054	0.0660605109914681	1	-1	1	-1	1	-1	8379
ST4.03ch02	5610000	4000001	0.720360751760458	0.654475963024611	0.0658847887358473	1	-1	1	-1	1	-1	8378
ST4.03ch02	5620000	4000001	0.720105837098531	0.654433504733385	0.0656723323651462	1	-1	1	-1	1	-1	8393
ST4.03ch02	5630000	4000001	0.72034498814435	0.655099097870252	0.0652458902740982	1	-1	1	-1	1	-1	8421
ST4.03ch02	5640000	4000001	0.720287175881516	0.655433406415389	0.0648537694661273	1	-1	1	-1	1	-1	8414
ST4.03ch02	5650000	4000001	0.720332748493108	0.655684066616736	0.0646486818763724	1	-1	1	-1	1	-1	8430
ST4.03ch02	5660000	4000001	0.720447771534469	0.655879874781806	0.0645678967526636	1	-1	1	-1	1	-1	8447
ST4.03ch02	5670000	4000001	0.720345298030173	0.655813375397401	0.064531922632772	1	-1	1	-1	1	-1	8463
ST4.03ch02	5680000	4000001	0.720409505848795	0.655994521368147	0.0644149844806483	1	-1	1	-1	1	-1	8470
ST4.03ch02	5690000	4000001	0.720523996513646	0.656395634587027	0.0641283619266186	1	-1	1	-1	1	-1	8457
ST4.03ch02	5700000	4000001	0.720521212768238	0.656451061730122	0.064070151038116	1	-1	1	-1	1	-1	8469
ST4.03ch02	5710000	4000001	0.720319858775726	0.656736475864111	0.0635833829116152	1	-1	1	-1	1	-1	8439
ST4.03ch02	5720000	4000001	0.720417577392178	0.657193750676417	0.0632238267157609	1	-1	1	-1	1	-1	8436
ST4.03ch02	5730000	4000001	0.720358453974098	0.657154119453676	0.0632043345204224	1	-1	1	-1	1	-1	8417
ST4.03ch02	5740000	4000001	0.721189644391629	0.657353389557349	0.0638362548342796	1	-1	1	-1	1	-1	8452
ST4.03ch02	5750000	4000001	0.721191117602545	0.657292720461779	0.0638983971407656	1	-1	1	-1	1	-1	8460
ST4.03ch02	5760000	4000001	0.72088911861416	0.657551148148935	0.0633379704652247	1	-1	1	-1	1	-1	8523
ST4.03ch02	5770000	4000001	0.720617115421822	0.657687711114006	0.0629294043078158	1	-1	1	-1	1	-1	8572
ST4.03ch02	5780000	4000001	0.721326878159474	0.658535579366176	0.0627912987932973	1	-1	1	-1	1	-1	8615
ST4.03ch02	5790000	4000001	0.721603741056712	0.659258369314034	0.0623453717426778	1	-1	1	-1	1	-1	8640
ST4.03ch02	5800000	4000001	0.721829175786297	0.659849471502276	0.0619797042840214	1	-1	1	-1	1	-1	8704
ST4.03ch02	5810000	4000001	0.722695686955973	0.66072197371808	0.0619737132378928	1	-1	1	-1	1	-1	8756
ST4.03ch02	5820000	4000001	0.722656537641683	0.660692143805802	0.0619643938358808	1	-1	1	-1	1	-1	8755
ST4.03ch02	5830000	4000001	0.72326174170409	0.661557698511991	0.0617040431920998	1	-1	1	-1	1	-1	8789
ST4.03ch02	5840000	4000001	0.72355184858113	0.661847659156849	0.0617041894242811	1	-1	1	-1	1	-1	8791
ST4.03ch02	5850000	4000001	0.723274242040037	0.662079502381636	0.0611947396584015	1	-1	1	-1	1	-1	8802
ST4.03ch02	5860000	4000001	0.723248797673082	0.662261116131587	0.0609876815414942	1	-1	1	-1	1	-1	8822
ST4.03ch02	5870000	4000001	0.723256310884873	0.662350296757725	0.0609060141271478	1	-1	1	-1	1	-1	8817
ST4.03ch02	5880000	4000001	0.723171702629277	0.662221047096776	0.0609506555325012	1	-1	1	-1	1	-1	8809
ST4.03ch02	5890000	4000001	0.722855022261419	0.661935858812177	0.0609191634492422	1	-1	1	-1	1	-1	8785
ST4.03ch02	5900000	4000001	0.722461862583265	0.662078280076613	0.0603835825066513	1	-1	1	-1	1	-1	8729
ST4.03ch02	5910000	4000001	0.722515827790601	0.662173797662193	0.0603420301284084	1	-1	1	-1	1	-1	8721
ST4.03ch02	5920000	4000001	0.722635568920743	0.662686853380402	0.0599487155403408	1	-1	1	-1	1	-1	8708
ST4.03ch02	5930000	4000001	0.723334296300327	0.662612028515201	0.0607222677851257	1	-1	1	-1	1	-1	8707
ST4.03ch02	5940000	4000001	0.723635716323065	0.663628056517917	0.0600076598051476	1	-1	1	-1	1	-1	8677
ST4.03ch02	5950000	4000001	0.723633891220302	0.663700474709788	0.0599334165105133	1	-1	1	-1	1	-1	8689
ST4.03ch02	5960000	4000001	0.724306069344819	0.664600606572902	0.0597054627719171	1	-1	1	-1	1	-1	8658
ST4.03ch02	5970000	4000001	0.724481792676023	0.664670830247914	0.0598109624281086	1	-1	1	-1	1	-1	8693
ST4.03ch02	5980000	4000001	0.724522381233461	0.664549343448186	0.0599730377852746	1	-1	1	-1	1	-1	8698
ST4.03ch02	5990000	4000001	0.724732553811857	0.664946383618225	0.0597861701936312	1	-1	1	-1	1	-1	8721
ST4.03ch02	6000000	4000001	0.725602490168901	0.665932321992367	0.0596701681765338	1	-1	1	-1	1	-1	8759
ST4.03ch02	6010000	4000001	0.725597641128149	0.666246766203939	0.0593508749242098	1	-1	1	-1	1	-1	8762
ST4.03ch02	6020000	4000001	0.725775089087133	0.666718680622423	0.0590564084647102	1	-1	1	-1	1	-1	8757
ST4.03ch02	6030000	4000001	0.725883116163635	0.666947292201248	0.0589358239623873	1	-1	1	-1	1	-1	8785
ST4.03ch02	6040000	4000001	0.725835787606347	0.666888095330173	0.0589476922761746	1	-1	1	-1	1	-1	8806
ST4.03ch02	6050000	4000001	0.726195305431248	0.667427511066977	0.0587677943642707	1	-1	1	-1	1	-1	8797
ST4.03ch02	6060000	4000001	0.726130796648989	0.667825962963466	0.0583048336855237	1	-1	1	-1	1	-1	8790
ST4.03ch02	6070000	4000001	0.726542428451483	0.66878529206208	0.0577571363894033	1	-1	1	-1	1	-1	8796
ST4.03ch02	6080000	4000001	0.726276790864636	0.668946854394202	0.0573299364704346	1	-1	1	-1	1	-1	8816
ST4.03ch02	6090000	4000001	0.726531143393876	0.670538918990966	0.0559922244029097	1	-1	1	-1	1	-1	8957
ST4.03ch02	6100000	4000001	0.727252572404802	0.67185560184921	0.0553969705555917	1	-1	1	-1	1	-1	9028
ST4.03ch02	6110000	4000001	0.727508167547108	0.672708674551117	0.0547994929959908	1	-1	1	-1	1	-1	9009
ST4.03ch02	6120000	4000001	0.727531041234242	0.672633021147241	0.054898020087001	1	-1	1	-1	1	-1	8964
ST4.03ch02	6130000	4000001	0.727781252130823	0.672421180695923	0.0553600714348993	1	-1	1	-1	1	-1	8984
ST4.03ch02	6140000	4000001	0.72776562629613	0.672560174619277	0.0552054516768531	1	-1	1	-1	1	-1	9023
ST4.03ch02	6150000	4000001	0.727206891982578	0.672415249958934	0.0547916420236442	1	-1	1	-1	1	-1	9061
ST4.03ch02	6160000	4000001	0.727465263484974	0.6729168004292	0.0545484630557737	1	-1	1	-1	1	-1	9077
ST4.03ch02	6170000	4000001	0.728022914678412	0.673596638808213	0.0544262758701986	1	-1	1	-1	1	-1	9057
ST4.03ch02	6180000	4000001	0.727391279954334	0.673212706034597	0.0541785739197365	1	-1	1	-1	1	-1	9029
ST4.03ch02	6190000	4000001	0.727363645867723	0.673305950026878	0.0540576958408451	1	-1	1	-1	1	-1	9030
ST4.03ch02	6200000	4000001	0.727498507754488	0.673438733364593	0.0540597743898952	1	-1	1	-1	1	-1	9023
ST4.03ch02	6210000	4000001	0.727514099240749	0.673389911916529	0.0541241873242201	1	-1	1	-1	1	-1	9019
ST4.03ch02	6220000	4000001	0.72755258692097	0.673530236054262	0.0540223508667079	1	-1	1	-1	1	-1	9016
ST4.03ch02	6230000	4000001	0.727551259771064	0.673963123133766	0.0535881366372986	1	-1	1	-1	1	-1	9012
ST4.03ch02	6240000	4000001	0.727930271140733	0.674778002081561	0.0531522690591719	1	-1	1	-1	1	-1	9034
ST4.03ch02	6250000	4000001	0.727733272937526	0.675250255685462	0.0524830172520636	1	-1	1	-1	1	-1	9012
ST4.03ch02	6260000	4000001	0.727022249761948	0.674555652283729	0.052466597478219	1	-1	1	-1	1	-1	8988
ST4.03ch02	6270000	4000001	0.726605730626472	0.673976982933072	0.0526287476934003	1	-1	1	-1	1	-1	8987
ST4.03ch02	6280000	4000001	0.726826514163561	0.674348626921171	0.0524778872423898	1	-1	1	-1	1	-1	9012
ST4.03ch02	6290000	4000001	0.727077766299473	0.67474865187181	0.0523291144276631	1	-1	1	-1	1	-1	9016
ST4.03ch02	6300000	4000001	0.727277207064205	0.674954694882207	0.0523225121819976	1	-1	1	-1	1	-1	9030
ST4.03ch02	6310000	4000001	0.727120119560664	0.675163704439552	0.0519564151211128	1	-1	1	-1	1	-1	9045
ST4.03ch02	6320000	4000001	0.726847608559475	0.674884931051825	0.0519626775076496	1	-1	1	-1	1	-1	9040
ST4.03ch02	6330000	4000001	0.727245203286827	0.675266234853474	0.0519789684333528	1	-1	1	-1	1	-1	9060
ST4.03ch02	6340000	4000001	0.727783736305271	0.675777559335765	0.0520061769695057	1	-1	1	-1	1	-1	9091
ST4.03ch02	6350000	4000001	0.7278131645674	0.67611927609016	0.0516938884772407	1	-1	1	-1	1	-1	9076
ST4.03ch02	6360000	4000001	0.727747798827076	0.676337060071763	0.0514107387553133	1	-1	1	-1	1	-1	9078
ST4.03ch02	6370000	4000001	0.72777633051611	0.676651590524119	0.0511247399919913	1	-1	1	-1	1	-1	9082
ST4.03ch05	26130000	4000001	0.730462053244438	0.679349364374099	0.0511126888703392	1	-1	1	-1	1	-1	10873
ST4.03ch05	26140000	4000001	0.730374031101081	0.679588070775604	0.0507859603254769	1	-1	1	-1	1	-1	10822
ST4.03ch05	26160000	4000001	0.730181986360029	0.67938925485824	0.0507927315017887	1	-1	1	-1	1	-1	10799
ST4.03ch05	26170000	4000001	0.730274278635666	0.679322337947824	0.0509519406878416	1	-1	1	-1	1	-1	10835
ST4.03ch05	26180000	4000001	0.730309556877221	0.678959084621897	0.0513504722553237	1	-1	1	-1	1	-1	10843
ST4.03ch05	26190000	4000001	0.730421745220093	0.679404668857061	0.0510170763630315	1	-1	1	-1	1	-1	10881
ST4.03ch05	26200000	4000001	0.730227198599495	0.679242102375896	0.0509850962235989	1	-1	1	-1	1	-1	10852
ST4.03ch05	26210000	4000001	0.7303142283174	0.679101905994475	0.0512123223229249	1	-1	1	-1	1	-1	10837
ST4.03ch05	26220000	4000001	0.730343345850802	0.679295346464899	0.051047999385903	1	-1	1	-1	1	-1	10879
ST4.03ch05	26230000	4000001	0.73024283433893	0.679163932976657	0.051078901362273	1	-1	1	-1	1	-1	10899
ST4.03ch05	26240000	4000001	0.730168496447548	0.678935876573063	0.0512326198744846	1	-1	1	-1	1	-1	10890
ST4.03ch05	26250000	4000001	0.730145723978487	0.678938817972627	0.0512069060058594	1	-1	1	-1	1	-1	10899
ST4.03ch05	26260000	4000001	0.730446371739362	0.679333850856886	0.0511125208824761	1	-1	1	-1	1	-1	10945
ST4.03ch05	26270000	4000001	0.730869946778815	0.680044805151861	0.0508251416269537	1	-1	1	-1	1	-1	11028
ST4.03ch05	26280000	4000001	0.731004951303827	0.680206201899549	0.0507987494042784	1	-1	1	-1	1	-1	11047
ST4.03ch05	26290000	4000001	0.731656353921902	0.680562284035342	0.0510940698865596	1	-1	1	-1	1	-1	11043
ST4.03ch05	26300000	4000001	0.731471998382275	0.680504382697079	0.0509676156851962	1	-1	1	-1	1	-1	11056
ST4.03ch05	26310000	4000001	0.731259572634269	0.680256661898054	0.0510029107362157	1	-1	1	-1	1	-1	11047
ST4.03ch05	26320000	4000001	0.731323868015605	0.680351507655629	0.0509723603599764	1	-1	1	-1	1	-1	11053
ST4.03ch05	26330000	4000001	0.731338284514392	0.680504765576133	0.0508335189382592	1	-1	1	-1	1	-1	11080
ST4.03ch05	26340000	4000001	0.731424265938954	0.680627640522875	0.0507966254160796	1	-1	1	-1	1	-1	11089
ST4.03ch05	26350000	4000001	0.731433283884666	0.680607350145023	0.0508259337396435	1	-1	1	-1	1	-1	11089
ST4.03ch05	26360000	4000001	0.731481713425786	0.68062293979463	0.050858773631156	1	-1	1	-1	1	-1	11097
ST4.03ch05	26370000	4000001	0.731153446796128	0.680188633496156	0.0509648132999717	1	-1	1	-1	1	-1	11125
ST4.03ch05	26380000	4000001	0.731143807315652	0.680390624045162	0.0507531832704899	1	-1	1	-1	1	-1	11171
ST4.03ch05	26400000	4000001	0.731254621558868	0.680366127779715	0.0508884937791532	1	-1	1	-1	1	-1	11212
ST4.03ch05	26410000	4000001	0.731421215399533	0.680483825234733	0.0509373901647999	1	-1	1	-1	1	-1	11217
ST4.03ch05	26420000	4000001	0.731194756566259	0.680275241178442	0.0509195153878175	1	-1	1	-1	1	-1	11217
ST4.03ch05	26430000	4000001	0.731213694552272	0.680285757170059	0.0509279373822124	1	-1	1	-1	1	-1	11215
ST4.03ch05	26440000	4000001	0.731278164722503	0.680293932954131	0.0509842317683723	1	-1	1	-1	1	-1	11254
ST4.03ch05	26460000	4000001	0.731356642306417	0.680475952080244	0.0508806902261729	1	-1	1	-1	1	-1	11291
ST4.03ch05	26770000	4000001	0.732713777171532	0.681975951609239	0.0507378255622927	1	-1	1	-1	1	-1	11490
ST4.03ch05	37170000	4000001	0.732560016133711	0.681621913374613	0.0509381027590977	1	-1	1	-1	1	-1	10842
ST4.03ch05	37180000	4000001	0.732580485341152	0.681574583844245	0.0510059014969072	1	-1	1	-1	1	-1	10851
ST4.03ch05	37190000	4000001	0.732612990940611	0.681605570842716	0.0510074200978956	1	-1	1	-1	1	-1	10880
ST4.03ch05	37200000	4000001	0.732677634985275	0.681638745936122	0.0510388890491532	1	-1	1	-1	1	-1	10884
ST4.03ch05	37210000	4000001	0.732767745225023	0.68168395720027	0.0510837880247532	1	-1	1	-1	1	-1	10882
ST4.03ch05	37220000	4000001	0.732803361065473	0.681754114408951	0.0510492466565226	1	-1	1	-1	1	-1	10890
ST4.03ch05	37230000	4000001	0.733038269459142	0.682022121848808	0.0510161476103342	1	-1	1	-1	1	-1	10937
ST4.03ch05	37240000	4000001	0.732942669871879	0.681805480693762	0.0511371891781166	1	-1	1	-1	1	-1	10943
ST4.03ch05	37250000	4000001	0.732433666383455	0.681247148233007	0.0511865181504476	1	-1	1	-1	1	-1	10877
ST4.03ch05	37260000	4000001	0.732863259357531	0.681354798166023	0.0515084611915081	1	-1	1	-1	1	-1	10782
ST4.03ch05	37270000	4000001	0.732732009886177	0.68097139619515	0.0517606136910267	1	-1	1	-1	1	-1	10762
ST4.03ch05	37280000	4000001	0.732876001369674	0.681002909506497	0.0518730918631775	1	-1	1	-1	1	-1	10766
ST4.03ch05	37290000	4000001	0.732983031025688	0.681037222567573	0.0519458084581143	1	-1	1	-1	1	-1	10765
ST4.03ch05	37300000	4000001	0.732991482764241	0.68100118005574	0.0519903027085014	1	-1	1	-1	1	-1	10763
ST4.03ch05	37310000	4000001	0.732957748187536	0.681051476004539	0.0519062721829967	1	-1	1	-1	1	-1	10751
ST4.03ch05	37320000	4000001	0.732772769966304	0.68146125393809	0.0513115160282145	1	-1	1	-1	1	-1	10775
ST4.03ch05	37330000	4000001	0.732771812789022	0.681153195207702	0.0516186175813204	1	-1	1	-1	1	-1	10754
ST4.03ch05	37340000	4000001	0.732739353561922	0.681141010885065	0.0515983426768568	1	-1	1	-1	1	-1	10723
ST4.03ch05	37350000	4000001	0.732736087395223	0.681096284813025	0.0516398025821976	1	-1	1	-1	1	-1	10733
ST4.03ch05	37360000	4000001	0.732783353759054	0.681174572540638	0.0516087812184162	1	-1	1	-1	1	-1	10742
ST4.03ch05	37370000	4000001	0.732764208951614	0.680986426083367	0.0517777828682468	1	-1	1	-1	1	-1	10726
ST4.03ch05	37380000	4000001	0.732309666208425	0.680357569677721	0.0519520965307043	1	-1	1	-1	1	-1	10718
ST4.03ch05	37390000	4000001	0.732312986810907	0.680326862706552	0.0519861241043549	1	-1	1	-1	1	-1	10760
ST4.03ch05	37400000	4000001	0.732177643978711	0.680395554691577	0.0517820892871339	1	-1	1	-1	1	-1	10813
ST4.03ch05	37410000	4000001	0.732144711895726	0.680273514800111	0.0518711970956157	1	-1	1	-1	1	-1	10841
ST4.03ch05	37420000	4000001	0.732360851541983	0.680062023669285	0.0522988278726982	1	-1	1	-1	1	-1	10830
ST4.03ch05	37430000	4000001	0.732366975382024	0.680050671112867	0.0523163042691563	1	-1	1	-1	1	-1	10795
ST4.03ch05	37440000	4000001	0.732200054148415	0.680015249959753	0.0521848041886622	1	-1	1	-1	1	-1	10710
ST4.03ch05	37450000	4000001	0.731716376092781	0.679510455301285	0.0522059207914961	1	-1	1	-1	1	-1	10668
ST4.03ch05	37460000	4000001	0.731819722956681	0.679836835581143	0.0519828873755381	1	-1	1	-1	1	-1	10641
ST4.03ch05	37470000	4000001	0.731737998850717	0.679235214363014	0.0525027844877029	1	-1	1	-1	1	-1	10660
ST4.03ch05	37480000	4000001	0.731709817507069	0.679178424672804	0.0525313928342656	1	-1	1	-1	1	-1	10655
ST4.03ch05	37490000	4000001	0.732327307126766	0.679167421618104	0.0531598855086623	1	-1	1	-1	1	-1	10608
ST4.03ch05	37500000	4000001	0.732147104256943	0.679156750374142	0.0529903538828009	1	-1	1	-1	1	-1	10554
ST4.03ch05	37510000	4000001	0.732433534312485	0.67895662135366	0.0534769129588245	1	-1	1	-1	1	-1	10599
ST4.03ch05	37520000	4000001	0.732423536980446	0.679089379415303	0.0533341575651428	1	-1	1	-1	1	-1	10622
ST4.03ch05	37530000	4000001	0.732292428916149	0.679028948840651	0.0532634800754978	1	-1	1	-1	1	-1	10622
ST4.03ch05	37540000	4000001	0.732335210759464	0.679048509171227	0.0532867015882371	1	-1	1	-1	1	-1	10584
ST4.03ch05	37550000	4000001	0.732147317207079	0.678632658616509	0.0535146585905696	1	-1	1	-1	1	-1	10598
ST4.03ch05	37560000	4000001	0.731794861117151	0.678227829118262	0.0535670319988888	1	-1	1	-1	1	-1	10590
ST4.03ch05	37570000	4000001	0.732197244993505	0.67863817834487	0.0535590666486353	1	-1	1	-1	1	-1	10565
ST4.03ch05	37580000	4000001	0.732329723518154	0.678841758661893	0.0534879648562613	1	-1	1	-1	1	-1	10620
ST4.03ch05	37590000	4000001	0.732507938501636	0.67904705219999	0.0534608863016457	1	-1	1	-1	1	-1	10606
ST4.03ch05	37600000	4000001	0.732381549130707	0.679064353728798	0.0533171954019089	1	-1	1	-1	1	-1	10612
ST4.03ch05	37610000	4000001	0.732428971634103	0.67880520551911	0.0536237661149925	1	-1	1	-1	1	-1	10595
ST4.03ch05	37620000	4000001	0.733128195321987	0.679549543566105	0.0535786517558815	1	-1	1	-1	1	-1	10694
ST4.03ch05	37630000	4000001	0.733213112088256	0.679627041327832	0.0535860707604242	1	-1	1	-1	1	-1	10668
ST4.03ch05	37640000	4000001	0.733623238509381	0.680464295926512	0.0531589425828693	1	-1	1	-1	1	-1	10683
ST4.03ch05	37650000	4000001	0.733876208496045	0.680666257468076	0.053209951027969	1	-1	1	-1	1	-1	10703
ST4.03ch05	37660000	4000001	0.733931913175484	0.68079125629212	0.0531406568833645	1	-1	1	-1	1	-1	10713
ST4.03ch05	37670000	4000001	0.734323472397337	0.681371315723992	0.0529521566733453	1	-1	1	-1	1	-1	10716
ST4.03ch05	37680000	4000001	0.734419046298754	0.681398454004477	0.0530205922942774	1	-1	1	-1	1	-1	10689
ST4.03ch05	37690000	4000001	0.734345368776575	0.681412559883095	0.0529328088934794	1	-1	1	-1	1	-1	10664
ST4.03ch05	37700000	4000001	0.734269530497959	0.681312537735574	0.0529569927623847	1	-1	1	-1	1	-1	10613
ST4.03ch05	37710000	4000001	0.733875869819559	0.680816976805065	0.0530588930144938	1	-1	1	-1	1	-1	10629
ST4.03ch05	37720000	4000001	0.733875869819559	0.680816976805065	0.0530588930144938	1	-1	1	-1	1	-1	10629
ST4.03ch05	37730000	4000001	0.733875869819559	0.680816976805065	0.0530588930144938	1	-1	1	-1	1	-1	10629
ST4.03ch05	37740000	4000001	0.733850209375876	0.680849591885587	0.053000617490289	1	-1	1	-1	1	-1	10617
ST4.03ch05	37750000	4000001	0.733850209375876	0.680849591885587	0.053000617490289	1	-1	1	-1	1	-1	10617
ST4.03ch05	37760000	4000001	0.73388973976078	0.680851863579153	0.0530378761816266	1	-1	1	-1	1	-1	10649
ST4.03ch05	37770000	4000001	0.733901404105203	0.680924524640962	0.0529768794642411	1	-1	1	-1	1	-1	10657
ST4.03ch05	37780000	4000001	0.733822736777651	0.680911195745448	0.0529115410322027	1	-1	1	-1	1	-1	10660
ST4.03ch05	37790000	4000001	0.733603738888937	0.680752963480552	0.0528507754083855	1	-1	1	-1	1	-1	10673
ST4.03ch05	37800000	4000001	0.733271178718277	0.680441900865505	0.0528292778527715	1	-1	1	-1	1	-1	10712
ST4.03ch05	37810000	4000001	0.732875544081241	0.680154838535227	0.0527207055460144	1	-1	1	-1	1	-1	10703
ST4.03ch05	37820000	4000001	0.732808392585721	0.68014157987764	0.0526668127080811	1	-1	1	-1	1	-1	10721
ST4.03ch05	37830000	4000001	0.732876076930047	0.68018189408031	0.0526941828497374	1	-1	1	-1	1	-1	10732
ST4.03ch05	37840000	4000001	0.732854558158387	0.680124634290863	0.0527299238675239	1	-1	1	-1	1	-1	10737
ST4.03ch05	37850000	4000001	0.732882380333172	0.680116398001706	0.0527659823314663	1	-1	1	-1	1	-1	10755
ST4.03ch05	37860000	4000001	0.732742984111151	0.680144215518453	0.0525987685926983	1	-1	1	-1	1	-1	10839
ST4.03ch05	37870000	4000001	0.732759769411659	0.680172287042974	0.0525874823686853	1	-1	1	-1	1	-1	10857
ST4.03ch05	37880000	4000001	0.732625853701372	0.680177315384352	0.0524485383170207	1	-1	1	-1	1	-1	10886
ST4.03ch05	37890000	4000001	0.732529743037356	0.680525428054956	0.0520043149823993	1	-1	1	-1	1	-1	10950
ST4.03ch05	37900000	4000001	0.73232658514855	0.680091498171556	0.0522350869769943	1	-1	1	-1	1	-1	10986
ST4.03ch05	37910000	4000001	0.732498756823712	0.680214583213698	0.052284173610014	1	-1	1	-1	1	-1	11002
ST4.03ch05	37920000	4000001	0.732368596916196	0.680157632084736	0.0522109648314603	1	-1	1	-1	1	-1	11012
ST4.03ch05	37930000	4000001	0.732343719153859	0.680201615140405	0.052142104013454	1	-1	1	-1	1	-1	11007
ST4.03ch05	37940000	4000001	0.732166846582595	0.680155355076311	0.0520114915062843	1	-1	1	-1	1	-1	11024
ST4.03ch05	37950000	4000001	0.732344611250974	0.680010138842686	0.0523344724082878	1	-1	1	-1	1	-1	11083
ST4.03ch05	37960000	4000001	0.732398026011256	0.679973489066464	0.0524245369447915	1	-1	1	-1	1	-1	11101
ST4.03ch05	37970000	4000001	0.732491270291636	0.680078879193716	0.0524123910979204	1	-1	1	-1	1	-1	11113
ST4.03ch05	37980000	4000001	0.732239561584211	0.680116680275696	0.0521228813085153	1	-1	1	-1	1	-1	11146
ST4.03ch05	37990000	4000001	0.732343990343575	0.680295396790759	0.0520485935528153	1	-1	1	-1	1	-1	11161
ST4.03ch05	38000000	4000001	0.732461095229705	0.680267075878	0.0521940193517055	1	-1	1	-1	1	-1	11163
ST4.03ch05	38010000	4000001	0.732483636373755	0.680019144889257	0.0524644914844975	1	-1	1	-1	1	-1	11204
ST4.03ch05	38020000	4000001	0.732508131230219	0.680082730301153	0.0524254009290657	1	-1	1	-1	1	-1	11246
ST4.03ch05	38030000	4000001	0.732290279982818	0.679873066396256	0.0524172135865618	1	-1	1	-1	1	-1	11293
ST4.03ch05	38040000	4000001	0.732156042569061	0.680096020243158	0.0520600223259024	1	-1	1	-1	1	-1	11383
ST4.03ch05	38050000	4000001	0.73219044928113	0.680628218557484	0.0515622307236456	1	-1	1	-1	1	-1	11337
ST4.03ch05	38060000	4000001	0.732452179713977	0.680933321246132	0.0515188584678447	1	-1	1	-1	1	-1	11318
ST4.03ch05	38070000	4000001	0.73240384569109	0.680782274385469	0.0516215713056204	1	-1	1	-1	1	-1	11312
ST4.03ch05	38080000	4000001	0.732460703899005	0.681023522763879	0.0514371811351268	1	-1	1	-1	1	-1	11272
ST4.03ch05	38090000	4000001	0.732603785979589	0.681507932645534	0.0510958533340553	1	-1	1	-1	1	-1	11261
ST4.03ch05	38100000	4000001	0.73274517645768	0.68150519405601	0.0512399824016702	1	-1	1	-1	1	-1	11270
ST4.03ch05	38110000	4000001	0.732700213245464	0.681363223637066	0.0513369896083982	1	-1	1	-1	1	-1	11257
ST4.03ch05	38120000	4000001	0.732745965705611	0.681640123416923	0.0511058422886882	1	-1	1	-1	1	-1	11233
ST4.03ch05	38130000	4000001	0.732293471853806	0.681321957557988	0.0509715142958177	1	-1	1	-1	1	-1	11220
ST4.03ch05	38140000	4000001	0.732293302783926	0.681499502834218	0.050793799949708	1	-1	1	-1	1	-1	11213
ST4.03ch05	38150000	4000001	0.732107827308732	0.681282550993437	0.0508252763152957	1	-1	1	-1	1	-1	11209
ST4.03ch05	38270000	4000001	0.731537378376809	0.680778383743898	0.0507589946329117	1	-1	1	-1	1	-1	11348
ST4.03ch05	38280000	4000001	0.731521546722292	0.680790021800909	0.0507315249213831	1	-1	1	-1	1	-1	11352
ST4.03ch05	38290000	4000001	0.731293628190857	0.680502278280775	0.0507913499100811	1	-1	1	-1	1	-1	11394
ST4.03ch05	39120000	4000001	0.731607083803739	0.680836707278585	0.0507703765251536	1	-1	1	-1	1	-1	10902
