# Supplementary material for: Identification of starch candidate genes using SLAF-seq and BSA strategies and development of related SNP-CAPS markers in tetraploid potato
Source: PLoS One. 2021 Dec 21;16(12):e0261403. doi: 10.1371/journal.pone.0261403 (PMC8691606; doi:10.1371/journal.pone.0261403)
Supplement: S3 File — (ZIP) [file pone.0261403.s013.zip › SNP-index/Smooth/delta_smooth.summary]

length	77297
mean	0.00291073820051238
median	0.00268244848125562
sd	0.0211031072145573
mean.3sd	0.0662200598441842
median.3sd	0.0659917701249275
max	0.124314750060555
min	-0.0600508375112317
quantile0.001	-0.0563308011819362
quantile0.002	-0.0553167737617964
quantile0.003	-0.0547325410450917
quantile0.004	-0.0534422582083611
quantile0.005	-0.0519852945383817
quantile0.006	-0.0510840332841749
quantile0.007	-0.0500218886764429
quantile0.008	-0.0492298681248616
quantile0.009	-0.0486453682546521
quantile0.01	-0.0482544336207774
quantile0.011	-0.0477370289529752
quantile0.012	-0.0471688470881746
quantile0.013	-0.0462192042426148
quantile0.014	-0.045765871502623
quantile0.015	-0.0452068720059267
quantile0.016	-0.0445570231044808
quantile0.017	-0.0437679075820609
quantile0.018	-0.0432034223220598
quantile0.019	-0.042375685353091
quantile0.02	-0.0416460945031056
quantile0.021	-0.0408201167870879
quantile0.022	-0.0401384597705224
quantile0.023	-0.0395352788763661
quantile0.024	-0.0390197215532227
quantile0.025	-0.0386522460858445
quantile0.026	-0.0382958964522927
quantile0.027	-0.0378867023976295
quantile0.028	-0.0373240115861093
quantile0.029	-0.0370230814066801
quantile0.03	-0.0366817553717616
quantile0.031	-0.0364106329284757
quantile0.032	-0.0361121346274273
quantile0.033	-0.0357045047904766
quantile0.034	-0.0350378612213526
quantile0.035	-0.0346078560138294
quantile0.036	-0.033908600819794
quantile0.037	-0.0331453589863298
quantile0.038	-0.0327226202427485
quantile0.039	-0.0324159981613843
quantile0.04	-0.0320184073842092
quantile0.041	-0.0316589076553481
quantile0.042	-0.0310828769076714
quantile0.043	-0.0305154913963274
quantile0.044	-0.0301962858022445
quantile0.045	-0.0299631658204225
quantile0.046	-0.0296960387198289
quantile0.047	-0.0294061797894551
quantile0.048	-0.0290505784496474
quantile0.049	-0.028714306161331
quantile0.05	-0.0283886921158978
quantile0.051	-0.028174278459074
quantile0.052	-0.0279682492429434
quantile0.053	-0.0278265182679578
quantile0.054	-0.0276644294464765
quantile0.055	-0.027471437363756
quantile0.056	-0.027322769833658
quantile0.057	-0.0271664464995679
quantile0.058	-0.0270011371011431
quantile0.059	-0.026839105750844
quantile0.06	-0.0266607453930038
quantile0.061	-0.0264406655493511
quantile0.062	-0.0262495071551959
quantile0.063	-0.0259776319063807
quantile0.064	-0.0257535267472697
quantile0.065	-0.0255684658352568
quantile0.066	-0.0254430088714316
quantile0.067	-0.0253322182626134
quantile0.068	-0.0251541670570464
quantile0.069	-0.0249880692547877
quantile0.07	-0.0248574667601866
quantile0.071	-0.0246974392426151
quantile0.072	-0.0245945971764362
quantile0.073	-0.0244885415720289
quantile0.074	-0.0243687963876253
quantile0.075	-0.0242519524704966
quantile0.076	-0.0241075155232268
quantile0.077	-0.0240202247887428
quantile0.078	-0.0238826764041205
quantile0.079	-0.0237836743648527
quantile0.08	-0.0236662870798591
quantile0.081	-0.0235385591948507
quantile0.082	-0.0233652105735558
quantile0.083	-0.0232135870589751
quantile0.084	-0.0230730646844551
quantile0.085	-0.0228829020759431
quantile0.086	-0.0227100650692975
quantile0.087	-0.0225623431558463
quantile0.088	-0.0224555979157037
quantile0.089	-0.0222944674184338
quantile0.09	-0.0221347604454466
quantile0.091	-0.021997262497436
quantile0.092	-0.0218403959010331
quantile0.093	-0.0217277872876645
quantile0.094	-0.0216119088002492
quantile0.095	-0.021502927488937
quantile0.096	-0.0213987518195272
quantile0.097	-0.0212714135668532
quantile0.098	-0.0211479894290442
quantile0.099	-0.0210611737191438
quantile0.1	-0.0209672131156497
quantile0.101	-0.0208724202998207
quantile0.102	-0.0207884784462179
quantile0.103	-0.0207035013039616
quantile0.104	-0.0206051572586715
quantile0.105	-0.020528401850492
quantile0.106	-0.0204711298080615
quantile0.107	-0.0204054523987706
quantile0.108	-0.0203475979344407
quantile0.109	-0.0202658330682579
quantile0.11	-0.0201974486218101
quantile0.111	-0.020111415518012
quantile0.112	-0.0200354084240408
quantile0.113	-0.0199489537066357
quantile0.114	-0.0198662805124966
quantile0.115	-0.0197788897668882
quantile0.116	-0.0197024319378996
quantile0.117	-0.0196141281791717
quantile0.118	-0.0195300866665654
quantile0.119	-0.0194338550989968
quantile0.12	-0.0193628651837829
quantile0.121	-0.0192695473250057
quantile0.122	-0.0191595382084729
quantile0.123	-0.0190643995641545
quantile0.124	-0.0189929947629128
quantile0.125	-0.0189261942605973
quantile0.126	-0.0188404032254757
quantile0.127	-0.0187483767079914
quantile0.128	-0.0186437143458717
quantile0.129	-0.0185379332338516
quantile0.13	-0.0184336605904158
quantile0.131	-0.0183463461666659
quantile0.132	-0.0182481952277223
quantile0.133	-0.0181572151072876
quantile0.134	-0.0180587970853928
quantile0.135	-0.0179694698469017
quantile0.136	-0.0178815892957311
quantile0.137	-0.017803984156216
quantile0.138	-0.0177433113358064
quantile0.139	-0.0176869444517185
quantile0.14	-0.0176236929911913
quantile0.141	-0.0175428211133917
quantile0.142	-0.0174765088712708
quantile0.143	-0.0174128782913026
quantile0.144	-0.0173578763277738
quantile0.145	-0.0172954377830257
quantile0.146	-0.0172294002001154
quantile0.147	-0.0171554215268979
quantile0.148	-0.0170953352401664
quantile0.149	-0.0170109591728521
quantile0.15	-0.0169313249457428
quantile0.151	-0.0168660773034625
quantile0.152	-0.0168047428654225
quantile0.153	-0.016718912044433
quantile0.154	-0.0166469704372945
quantile0.155	-0.0165749008073129
quantile0.156	-0.0165055159109712
quantile0.157	-0.0164292291125543
quantile0.158	-0.0163543718817866
quantile0.159	-0.0162715762053523
quantile0.16	-0.0161992904760144
quantile0.161	-0.0161163075571695
quantile0.162	-0.0160361405166973
quantile0.163	-0.0159505747555855
quantile0.164	-0.0158960061671186
quantile0.165	-0.0158357981804728
quantile0.166	-0.0157721856592512
quantile0.167	-0.0157147242581681
quantile0.168	-0.0156429099367813
quantile0.169	-0.0155709325943339
quantile0.17	-0.0154982558120812
quantile0.171	-0.0154336882064469
quantile0.172	-0.0153531186826019
quantile0.173	-0.0152805015872361
quantile0.174	-0.0152280533178634
quantile0.175	-0.0151741949300058
quantile0.176	-0.0151098859095461
quantile0.177	-0.0150659583840889
quantile0.178	-0.0149976151894139
quantile0.179	-0.0149349520975805
quantile0.18	-0.0148863166758849
quantile0.181	-0.0148309166170228
quantile0.182	-0.01476888716561
quantile0.183	-0.0147082874282734
quantile0.184	-0.0146373691411573
quantile0.185	-0.0145603445567983
quantile0.186	-0.0145122351635292
quantile0.187	-0.0144545418005106
quantile0.188	-0.0143901300330403
quantile0.189	-0.0143246477876061
quantile0.19	-0.014236542330563
quantile0.191	-0.0141704179106663
quantile0.192	-0.014100287143034
quantile0.193	-0.0140425535352756
quantile0.194	-0.013990970488582
quantile0.195	-0.0139308290344979
quantile0.196	-0.0138812687524803
quantile0.197	-0.0138127472726236
quantile0.198	-0.0137500599422009
quantile0.199	-0.0136877219653224
quantile0.2	-0.0136227785295395
quantile0.201	-0.0135776452315024
quantile0.202	-0.0135305808193308
quantile0.203	-0.0134635687206439
quantile0.204	-0.0134085470269967
quantile0.205	-0.0133470127594537
quantile0.206	-0.0132916715359908
quantile0.207	-0.0132341424140715
quantile0.208	-0.0131887701312109
quantile0.209	-0.0131383118269856
quantile0.21	-0.0130885557194912
quantile0.211	-0.0130399244914809
quantile0.212	-0.0129889030633109
quantile0.213	-0.0129325752587308
quantile0.214	-0.0128833094181462
quantile0.215	-0.012835183633869
quantile0.216	-0.0127848518088247
quantile0.217	-0.0127324676648529
quantile0.218	-0.0126726450167992
quantile0.219	-0.0126164226895471
quantile0.22	-0.0125751649164916
quantile0.221	-0.0125290636724184
quantile0.222	-0.0124753244291636
quantile0.223	-0.0124416232333931
quantile0.224	-0.0123959406264129
quantile0.225	-0.0123434210050252
quantile0.226	-0.0122809086864899
quantile0.227	-0.0122250273603213
quantile0.228	-0.0121762577816372
quantile0.229	-0.0121203954747529
quantile0.23	-0.0120741891217875
quantile0.231	-0.0120257244514549
quantile0.232	-0.0119804229618202
quantile0.233	-0.0119343591340771
quantile0.234	-0.0118822509653458
quantile0.235	-0.0118362030779005
quantile0.236	-0.011776168051546
quantile0.237	-0.0116968853107603
quantile0.238	-0.0116233136420908
quantile0.239	-0.011569866842169
quantile0.24	-0.0115059656548343
quantile0.241	-0.0114405802399324
quantile0.242	-0.0113758898681602
quantile0.243	-0.0113115040643517
quantile0.244	-0.0112514885166223
quantile0.245	-0.0111956985426605
quantile0.246	-0.0111479517325976
quantile0.247	-0.0111025884303891
quantile0.248	-0.0110373828639855
quantile0.249	-0.01096717465107
quantile0.25	-0.0109070379974791
quantile0.251	-0.0108427091604077
quantile0.252	-0.0107780757335865
quantile0.253	-0.0107257370516816
quantile0.254	-0.0106634984627579
quantile0.255	-0.0106071771999402
quantile0.256	-0.0105472944544975
quantile0.257	-0.0104740399655058
quantile0.258	-0.0104084335949678
quantile0.259	-0.0103360278801594
quantile0.26	-0.010266426555318
quantile0.261	-0.0101966716195296
quantile0.262	-0.0101315369175563
quantile0.263	-0.0100683969676387
quantile0.264	-0.0100021698492149
quantile0.265	-0.00993955322020534
quantile0.266	-0.00987833924231087
quantile0.267	-0.00981897147998507
quantile0.268	-0.0097701838083172
quantile0.269	-0.00970748065705824
quantile0.27	-0.00964747732494107
quantile0.271	-0.00958803541364299
quantile0.272	-0.00954221138327365
quantile0.273	-0.00946331291804852
quantile0.274	-0.00940093336982077
quantile0.275	-0.00932185251756018
quantile0.276	-0.00926392559575716
quantile0.277	-0.00918531836424204
quantile0.278	-0.00910451231562339
quantile0.279	-0.00902557606942689
quantile0.28	-0.00896324439008561
quantile0.281	-0.00889925893685478
quantile0.282	-0.00885554473981121
quantile0.283	-0.00879797022810589
quantile0.284	-0.0087419383976979
quantile0.285	-0.00868371306208761
quantile0.286	-0.00861702134160829
quantile0.287	-0.00855867911790108
quantile0.288	-0.00848763139704083
quantile0.289	-0.0084298746455269
quantile0.29	-0.0083719918015102
quantile0.291	-0.00831571034356778
quantile0.292	-0.00825151303164121
quantile0.293	-0.00818100039392908
quantile0.294	-0.00811443530801154
quantile0.295	-0.00804643077893752
quantile0.296	-0.00798870878926897
quantile0.297	-0.00790894035613173
quantile0.298	-0.00785280793546821
quantile0.299	-0.00780476498350634
quantile0.3	-0.00774458005466834
quantile0.301	-0.00768258556493428
quantile0.302	-0.00764038127586611
quantile0.303	-0.00757698225068378
quantile0.304	-0.00751256594207952
quantile0.305	-0.00746064014778141
quantile0.306	-0.00741267246586609
quantile0.307	-0.00734763927360565
quantile0.308	-0.007288484159601
quantile0.309	-0.00723724524088872
quantile0.31	-0.0071908033139246
quantile0.311	-0.00714204425201161
quantile0.312	-0.00708887420108533
quantile0.313	-0.00702990838065833
quantile0.314	-0.00697541594523728
quantile0.315	-0.00692740174188572
quantile0.316	-0.00686679919107085
quantile0.317	-0.00679880327286779
quantile0.318	-0.00674219329045043
quantile0.319	-0.00667819843521359
quantile0.32	-0.00658666340531569
quantile0.321	-0.00650662139042128
quantile0.322	-0.00641809728437222
quantile0.323	-0.00633798826483929
quantile0.324	-0.00625090325202898
quantile0.325	-0.00617459046197361
quantile0.326	-0.00609337216803901
quantile0.327	-0.00602382424414429
quantile0.328	-0.00596106338747015
quantile0.329	-0.00590432488186501
quantile0.33	-0.00585001673191302
quantile0.331	-0.00579131723968552
quantile0.332	-0.00573681189947932
quantile0.333	-0.00567426466031854
quantile0.334	-0.00562201903664031
quantile0.335	-0.00557078554656273
quantile0.336	-0.00551721756829855
quantile0.337	-0.00545093066471571
quantile0.338	-0.00539181325847476
quantile0.339	-0.00533476651965074
quantile0.34	-0.00526940069162877
quantile0.341	-0.00520132314725364
quantile0.342	-0.00515021876431003
quantile0.343	-0.00509395704319522
quantile0.344	-0.00503008027559818
quantile0.345	-0.00497091061662331
quantile0.346	-0.00491980303296813
quantile0.347	-0.00486080291243578
quantile0.348	-0.0048092150103587
quantile0.349	-0.00474977681557248
quantile0.35	-0.00470040241652342
quantile0.351	-0.0046291233292974
quantile0.352	-0.0045744535019582
quantile0.353	-0.00450734809252696
quantile0.354	-0.0044525704630982
quantile0.355	-0.00440396813431232
quantile0.356	-0.00435812289493599
quantile0.357	-0.00429116217247464
quantile0.358	-0.00424382280326918
quantile0.359	-0.00419367179146429
quantile0.36	-0.00413916140085484
quantile0.361	-0.00409310397472385
quantile0.362	-0.00403829517866104
quantile0.363	-0.00399237050878151
quantile0.364	-0.00394969320757676
quantile0.365	-0.00391514705161802
quantile0.366	-0.00387332768929725
quantile0.367	-0.00383451720477014
quantile0.368	-0.00378103637944231
quantile0.369	-0.00373705435474381
quantile0.37	-0.00368384802268744
quantile0.371	-0.00363869504839159
quantile0.372	-0.00359003466705984
quantile0.373	-0.0035416517571246
quantile0.374	-0.0034958284817387
quantile0.375	-0.0034450784156687
quantile0.376	-0.00338302312872753
quantile0.377	-0.00333277916912425
quantile0.378	-0.00328502074113938
quantile0.379	-0.00321113939364707
quantile0.38	-0.00314056230584009
quantile0.381	-0.00306259738341301
quantile0.382	-0.00299536719209293
quantile0.383	-0.00292130621248689
quantile0.384	-0.00285221839344429
quantile0.385	-0.00279163561533877
quantile0.386	-0.00273491545476005
quantile0.387	-0.00267303789815342
quantile0.388	-0.00263158610971148
quantile0.389	-0.00256182346086345
quantile0.39	-0.0025111618288147
quantile0.391	-0.00244565322163616
quantile0.392	-0.0023938659940318
quantile0.393	-0.00233343702782993
quantile0.394	-0.00227240402589902
quantile0.395	-0.00223091357938453
quantile0.396	-0.00215751913539576
quantile0.397	-0.00210864176417547
quantile0.398	-0.00204544401723855
quantile0.399	-0.00198801215655238
quantile0.4	-0.00193327938849467
quantile0.401	-0.0018749116306532
quantile0.402	-0.00182721296303479
quantile0.403	-0.00177179494000894
quantile0.404	-0.00172342082343785
quantile0.405	-0.00167178750544728
quantile0.406	-0.00161326356548463
quantile0.407	-0.00155488748591479
quantile0.408	-0.0014962291626231
quantile0.409	-0.00144150245884608
quantile0.41	-0.00137846010707852
quantile0.411	-0.00132773929779446
quantile0.412	-0.00128318827936526
quantile0.413	-0.00123141894305701
quantile0.414	-0.00117333133709575
quantile0.415	-0.00112218949916101
quantile0.416	-0.00106681296927023
quantile0.417	-0.00101988835713481
quantile0.418	-0.000970242569451798
quantile0.419	-0.00093416061156875
quantile0.42	-0.000887726007512372
quantile0.421	-0.000847454911229574
quantile0.422	-0.000803972135163132
quantile0.423	-0.00075350075903439
quantile0.424	-0.000716341921375033
quantile0.425	-0.000663690725820827
quantile0.426	-0.000613236696350467
quantile0.427	-0.00057368350854483
quantile0.428	-0.000532159734920433
quantile0.429	-0.000485033407290574
quantile0.43	-0.000435759077102607
quantile0.431	-0.000397114047343968
quantile0.432	-0.000355053044120269
quantile0.433	-0.000299637449322911
quantile0.434	-0.000255337285585668
quantile0.435	-0.000205317997642937
quantile0.436	-0.000161829976980359
quantile0.437	-0.000113124259359187
quantile0.438	-6.61611363074793e-05
quantile0.439	-2.75257357360849e-05
quantile0.44	1.75704622992192e-05
quantile0.441	5.77096864861431e-05
quantile0.442	9.12258831336252e-05
quantile0.443	0.000127631235487666
quantile0.444	0.000162054326571389
quantile0.445	0.000205334532759796
quantile0.446	0.000248030566955903
quantile0.447	0.000291777527165898
quantile0.448	0.000330516806759844
quantile0.449	0.000371533046945075
quantile0.45	0.000413544711144936
quantile0.451	0.000461601456891055
quantile0.452	0.000508084695118904
quantile0.453	0.000553984030033445
quantile0.454	0.000602608496631179
quantile0.455	0.000643175105593172
quantile0.456	0.000682337034169451
quantile0.457	0.000725415533116078
quantile0.458	0.000765708393024437
quantile0.459	0.000803598273398031
quantile0.46	0.00083853770132971
quantile0.461	0.000877569984417935
quantile0.462	0.000911586061494959
quantile0.463	0.000956372039743308
quantile0.464	0.0009991045075792
quantile0.465	0.00104398122437997
quantile0.466	0.00108072178276998
quantile0.467	0.00112292327944058
quantile0.468	0.00116379297411746
quantile0.469	0.00121876265567234
quantile0.47	0.00125793597539836
quantile0.471	0.00130927680695823
quantile0.472	0.00135046634294986
quantile0.473	0.00140162229989955
quantile0.474	0.00144832961700848
quantile0.475	0.00149200153890398
quantile0.476	0.00154265343310527
quantile0.477	0.0015918961223928
quantile0.478	0.00163867588161961
quantile0.479	0.00168722420726328
quantile0.48	0.00173590398056654
quantile0.481	0.00178298586090732
quantile0.482	0.00184446341478788
quantile0.483	0.00190175870704326
quantile0.484	0.00195455476480443
quantile0.485	0.00200313608975713
quantile0.486	0.00205081049315382
quantile0.487	0.00209453975958494
quantile0.488	0.00214126802575873
quantile0.489	0.00219078395343596
quantile0.49	0.00224065813945105
quantile0.491	0.00228763202615157
quantile0.492	0.00234415114621909
quantile0.493	0.0023898762112094
quantile0.494	0.00243230954227739
quantile0.495	0.00247503907027816
quantile0.496	0.00251513815256363
quantile0.497	0.00255689440673694
quantile0.498	0.00259711425459961
quantile0.499	0.00264008648187119
quantile0.5	0.00268244848125562
quantile0.501	0.00271676768127418
quantile0.502	0.00275939687752233
quantile0.503	0.00279771911139313
quantile0.504	0.00283656618691632
quantile0.505	0.00287848076587129
quantile0.506	0.00290908469610263
quantile0.507	0.00294902597986684
quantile0.508	0.0029976307853569
quantile0.509	0.00304581353652753
quantile0.51	0.00308884274950502
quantile0.511	0.00312967968615861
quantile0.512	0.00316689621339876
quantile0.513	0.00320922071821935
quantile0.514	0.00326243760571317
quantile0.515	0.00331320513995596
quantile0.516	0.00335632452613545
quantile0.517	0.00340288496981061
quantile0.518	0.00344090023385361
quantile0.519	0.00348541661005368
quantile0.52	0.00352232447788836
quantile0.521	0.00356365779577684
quantile0.522	0.00361023788018687
quantile0.523	0.00365876023322806
quantile0.524	0.00369950490100904
quantile0.525	0.003748955198615
quantile0.526	0.00380585486377528
quantile0.527	0.00384931248067321
quantile0.528	0.00390331685819979
quantile0.529	0.00395319292129499
quantile0.53	0.00399516160059134
quantile0.531	0.00405283337040253
quantile0.532	0.0041002433392937
quantile0.533	0.00415023306987351
quantile0.534	0.00420163615070825
quantile0.535	0.00425187114876802
quantile0.536	0.00429065905928804
quantile0.537	0.00433687570424806
quantile0.538	0.00437452859220168
quantile0.539	0.00441659987367309
quantile0.54	0.00446516486300722
quantile0.541	0.00450346364635286
quantile0.542	0.00454483363879051
quantile0.543	0.00459368768891596
quantile0.544	0.00462883648052697
quantile0.545	0.0046695170193945
quantile0.546	0.0047184329050391
quantile0.547	0.00476583106746491
quantile0.548	0.00482354651766155
quantile0.549	0.00486867425048198
quantile0.55	0.0049087693850115
quantile0.551	0.0049543893780812
quantile0.552	0.0050097467741121
quantile0.553	0.00506605525719365
quantile0.554	0.00510912995308232
quantile0.555	0.00514965340501587
quantile0.556	0.00520171096651588
quantile0.557	0.00525840964649235
quantile0.558	0.00530322628279186
quantile0.559	0.00533887571404468
quantile0.56	0.00538336658137949
quantile0.561	0.00542456831000625
quantile0.562	0.00547179189376454
quantile0.563	0.00552163521398818
quantile0.564	0.00557695422578264
quantile0.565	0.00563009021358346
quantile0.566	0.00567469751318797
quantile0.567	0.00572874046686636
quantile0.568	0.00576560741025093
quantile0.569	0.00580721986406837
quantile0.57	0.00585815706740468
quantile0.571	0.00590815651103013
quantile0.572	0.00595620419062781
quantile0.573	0.00600318135875973
quantile0.574	0.00605176535233369
quantile0.575	0.00609355539101629
quantile0.576	0.00614026624310228
quantile0.577	0.00618334340145507
quantile0.578	0.00622428514503198
quantile0.579	0.00626859694619145
quantile0.58	0.00630769783669391
quantile0.581	0.00635873103153225
quantile0.582	0.00640329362436411
quantile0.583	0.00644917589753472
quantile0.584	0.00649984154417489
quantile0.585	0.00656129612376084
quantile0.586	0.0066051149269423
quantile0.587	0.00664919185691861
quantile0.588	0.00670290953122814
quantile0.589	0.00675731063235259
quantile0.59	0.00680915013908281
quantile0.591	0.00687008013874158
quantile0.592	0.0069202110790492
quantile0.593	0.00697695967343739
quantile0.594	0.00702411178377596
quantile0.595	0.00708005104867134
quantile0.596	0.00713579974776417
quantile0.597	0.00719186907552668
quantile0.598	0.0072456900241766
quantile0.599	0.00730300872231562
quantile0.6	0.00734550680998499
quantile0.601	0.0073940817889925
quantile0.602	0.00743548082816344
quantile0.603	0.00747084619654723
quantile0.604	0.00751780139440473
quantile0.605	0.00757502135889077
quantile0.606	0.0076152109543093
quantile0.607	0.00764553692001737
quantile0.608	0.00768788350713249
quantile0.609	0.00772478029584057
quantile0.61	0.00776819163281014
quantile0.611	0.00782801974641262
quantile0.612	0.00787082212042559
quantile0.613	0.00791590122138352
quantile0.614	0.0079679105259285
quantile0.615	0.00803301547519956
quantile0.616	0.00808981137275668
quantile0.617	0.0081522850214006
quantile0.618	0.00819712977314497
quantile0.619	0.00824107326573754
quantile0.62	0.00827976124168375
quantile0.621	0.00832038073233604
quantile0.622	0.00838310071738734
quantile0.623	0.00843676381247392
quantile0.624	0.00848788142744776
quantile0.625	0.00854875173781487
quantile0.626	0.00859352976119135
quantile0.627	0.00865828169213332
quantile0.628	0.00870900271292114
quantile0.629	0.00876506642008049
quantile0.63	0.00881970071420636
quantile0.631	0.00888636738926174
quantile0.632	0.0089426718816614
quantile0.633	0.00901017789195853
quantile0.634	0.00906822588894489
quantile0.635	0.00912854999017945
quantile0.636	0.00920586366757238
quantile0.637	0.00926869646055092
quantile0.638	0.00934050440540213
quantile0.639	0.00940248083180851
quantile0.64	0.00948044967960288
quantile0.641	0.00953675537821728
quantile0.642	0.00959386578066684
quantile0.643	0.0096480656193831
quantile0.644	0.00969578095713143
quantile0.645	0.00975313464072364
quantile0.646	0.00980590771291026
quantile0.647	0.00985218461836302
quantile0.648	0.00991108282437635
quantile0.649	0.00996190548996916
quantile0.65	0.0100176164532044
quantile0.651	0.0100769730119016
quantile0.652	0.0101405969578309
quantile0.653	0.0101964416956764
quantile0.654	0.0102516922528633
quantile0.655	0.0103044142295902
quantile0.656	0.0103594827407396
quantile0.657	0.0104158303174357
quantile0.658	0.0104685034189723
quantile0.659	0.0105274157451641
quantile0.66	0.0105777095343352
quantile0.661	0.0106330008638204
quantile0.662	0.0106869134097782
quantile0.663	0.0107417677003739
quantile0.664	0.0107936986921794
quantile0.665	0.0108603942405854
quantile0.666	0.0109175279513114
quantile0.667	0.010967632364532
quantile0.668	0.0110274658902635
quantile0.669	0.0110812810025581
quantile0.67	0.0111328687989452
quantile0.671	0.0111979988734174
quantile0.672	0.0112717583382326
quantile0.673	0.0113331055761013
quantile0.674	0.0113929214333289
quantile0.675	0.0114486592074441
quantile0.676	0.0114967481793073
quantile0.677	0.0115420807418586
quantile0.678	0.0115990776311487
quantile0.679	0.0116405112310863
quantile0.68	0.0116937942903044
quantile0.681	0.0117508314153477
quantile0.682	0.0118157103338224
quantile0.683	0.0118678532173413
quantile0.684	0.0119154663471577
quantile0.685	0.0119586071101736
quantile0.686	0.0120136403114015
quantile0.687	0.012054887453184
quantile0.688	0.0121048594217687
quantile0.689	0.0121560090661122
quantile0.69	0.0122131087373766
quantile0.691	0.012263606237191
quantile0.692	0.0123240316102894
quantile0.693	0.0123690741479926
quantile0.694	0.0124131433649497
quantile0.695	0.0124703787031847
quantile0.696	0.0125273668262645
quantile0.697	0.0125838894236084
quantile0.698	0.0126334934008479
quantile0.699	0.0126959247736345
quantile0.7	0.0127557733697192
quantile0.701	0.0128010964585698
quantile0.702	0.0128427707620841
quantile0.703	0.0128835209378736
quantile0.704	0.01292810765005
quantile0.705	0.0129788708024144
quantile0.706	0.0130189778998666
quantile0.707	0.0130658839238595
quantile0.708	0.0131043841040927
quantile0.709	0.0131498750637809
quantile0.71	0.0131977986284306
quantile0.711	0.0132509645053032
quantile0.712	0.0132973644472608
quantile0.713	0.0133562376573084
quantile0.714	0.0134153232688047
quantile0.715	0.0134681302719675
quantile0.716	0.0135188736578421
quantile0.717	0.0135731663556448
quantile0.718	0.0136409138161671
quantile0.719	0.0136968553777204
quantile0.72	0.0137604164275308
quantile0.721	0.0138108177304421
quantile0.722	0.0138496205001773
quantile0.723	0.0139089967661973
quantile0.724	0.0139523935741536
quantile0.725	0.0139999044600623
quantile0.726	0.0140578013880768
quantile0.727	0.0141307762135529
quantile0.728	0.0141819744892191
quantile0.729	0.0142467830858521
quantile0.73	0.0143026441940616
quantile0.731	0.0143498921165977
quantile0.732	0.0144123019716948
quantile0.733	0.014461961378834
quantile0.734	0.0145149283369
quantile0.735	0.0145648126347146
quantile0.736	0.0146216762464546
quantile0.737	0.0146745205736865
quantile0.738	0.0147273090331805
quantile0.739	0.0147748278858463
quantile0.74	0.0148322402262775
quantile0.741	0.0148939012295247
quantile0.742	0.0149515875063888
quantile0.743	0.0150034978813282
quantile0.744	0.0150665914411739
quantile0.745	0.0151126977597289
quantile0.746	0.0151721220500031
quantile0.747	0.0152374903781795
quantile0.748	0.0153139570819352
quantile0.749	0.0153821974440256
quantile0.75	0.0154444869823763
quantile0.751	0.0154990857386522
quantile0.752	0.0155683612037791
quantile0.753	0.0156278394016775
quantile0.754	0.0156763350974649
quantile0.755	0.0157459505026987
quantile0.756	0.0158066190059341
quantile0.757	0.0158688506642756
quantile0.758	0.0159303345576063
quantile0.759	0.0159969665667159
quantile0.76	0.0160670245812246
quantile0.761	0.0161382658128601
quantile0.762	0.0162256063699287
quantile0.763	0.0162966340494689
quantile0.764	0.0163650962702154
quantile0.765	0.0164208208738096
quantile0.766	0.0164934603638344
quantile0.767	0.01655905755238
quantile0.768	0.0166223199343583
quantile0.769	0.0166720805769225
quantile0.77	0.0167270687536562
quantile0.771	0.0167918764868209
quantile0.772	0.0168775391084299
quantile0.773	0.0169340082495982
quantile0.774	0.0169953377054248
quantile0.775	0.017064892099628
quantile0.776	0.0171125080056
quantile0.777	0.0171711229707965
quantile0.778	0.0172239871729714
quantile0.779	0.0172888796285967
quantile0.78	0.0173419427157723
quantile0.781	0.0174010593780584
quantile0.782	0.017467009088747
quantile0.783	0.0175214005267333
quantile0.784	0.0175729889484831
quantile0.785	0.0176215099197081
quantile0.786	0.0176641315221148
quantile0.787	0.0177200312078514
quantile0.788	0.0177809039379453
quantile0.789	0.0178328936409675
quantile0.79	0.0178875327901319
quantile0.791	0.0179358790039148
quantile0.792	0.0179850611027874
quantile0.793	0.0180543627344446
quantile0.794	0.0181101208547
quantile0.795	0.0181621971562093
quantile0.796	0.0182169802708995
quantile0.797	0.018276277737139
quantile0.798	0.0183251199423279
quantile0.799	0.0183722473346431
quantile0.8	0.018429540212259
quantile0.801	0.0184853739058375
quantile0.802	0.0185431097330637
quantile0.803	0.0185948375977317
quantile0.804	0.0186524483083555
quantile0.805	0.018702779297473
quantile0.806	0.0187645124877902
quantile0.807	0.0188361490332772
quantile0.808	0.0188941879375841
quantile0.809	0.0189550104067708
quantile0.81	0.0190172097271372
quantile0.811	0.019074772406148
quantile0.812	0.0191312654589244
quantile0.813	0.0191961204918119
quantile0.814	0.0192555645544253
quantile0.815	0.0193230064753597
quantile0.816	0.019380890310131
quantile0.817	0.0194582333756488
quantile0.818	0.0195217563929924
quantile0.819	0.0196009429317922
quantile0.82	0.0196939451301843
quantile0.821	0.0197770429644009
quantile0.822	0.0198607192393057
quantile0.823	0.01995270263056
quantile0.824	0.0200333242401914
quantile0.825	0.0201392487947406
quantile0.826	0.0202112757352516
quantile0.827	0.020306453203785
quantile0.828	0.020383309086534
quantile0.829	0.0204803601061004
quantile0.83	0.0205572477512376
quantile0.831	0.0206469078665415
quantile0.832	0.020721421200658
quantile0.833	0.0207825273795624
quantile0.834	0.0208706655023125
quantile0.835	0.0209602514582569
quantile0.836	0.021036783141897
quantile0.837	0.0211451207533723
quantile0.838	0.0212350072296112
quantile0.839	0.0213022477084939
quantile0.84	0.0213813887845894
quantile0.841	0.0214611157750806
quantile0.842	0.0215200894646761
quantile0.843	0.0216123976862493
quantile0.844	0.0217141860167446
quantile0.845	0.0218183322094525
quantile0.846	0.0218885992394254
quantile0.847	0.022021246609732
quantile0.848	0.0221202107616839
quantile0.849	0.0222112880224639
quantile0.85	0.0223303958921933
quantile0.851	0.0224399519397844
quantile0.852	0.0225643026244094
quantile0.853	0.0226559423884808
quantile0.854	0.0227408114720976
quantile0.855	0.0228317888126448
quantile0.856	0.022933884506183
quantile0.857	0.0230156519086857
quantile0.858	0.023135146302351
quantile0.859	0.0232279152497229
quantile0.86	0.0233245024092691
quantile0.861	0.0234326247234962
quantile0.862	0.0235044746387686
quantile0.863	0.0235966774888296
quantile0.864	0.0236737894768541
quantile0.865	0.0237329750970275
quantile0.866	0.0238113996489294
quantile0.867	0.0238691321189346
quantile0.868	0.0239370303287957
quantile0.869	0.02400403555689
quantile0.87	0.024094888097785
quantile0.871	0.0241765042177814
quantile0.872	0.0242584080646033
quantile0.873	0.0243459408286259
quantile0.874	0.0244295552440536
quantile0.875	0.0245248797473733
quantile0.876	0.0245992519514349
quantile0.877	0.0246591914481049
quantile0.878	0.0247419182256794
quantile0.879	0.0248338567413244
quantile0.88	0.0248986910041479
quantile0.881	0.0249700314178385
quantile0.882	0.0250354839160376
quantile0.883	0.0250960771334629
quantile0.884	0.0251819863846201
quantile0.885	0.0252818870763923
quantile0.886	0.025432682307156
quantile0.887	0.0255369746303817
quantile0.888	0.0256422271166101
quantile0.889	0.0257572412504819
quantile0.89	0.0258663323859368
quantile0.891	0.0259532511220445
quantile0.892	0.0260180785792746
quantile0.893	0.0261100313229198
quantile0.894	0.0262049736819042
quantile0.895	0.0263173064316923
quantile0.896	0.0264166946068491
quantile0.897	0.02651649306848
quantile0.898	0.026617173097159
quantile0.899	0.0266879925330124
quantile0.9	0.026800795813041
quantile0.901	0.0269280545629464
quantile0.902	0.0270340212227289
quantile0.903	0.0271406429076953
quantile0.904	0.0272647565436131
quantile0.905	0.0273936539580753
quantile0.906	0.0275204871965002
quantile0.907	0.0276222033081843
quantile0.908	0.0277651839153344
quantile0.909	0.0278745524942273
quantile0.91	0.0280035144173575
quantile0.911	0.0281763557899787
quantile0.912	0.0283327555500862
quantile0.913	0.0284899227472579
quantile0.914	0.0286375508165844
quantile0.915	0.0287671618325986
quantile0.916	0.0288924707086501
quantile0.917	0.0289958546999361
quantile0.918	0.0291113911743363
quantile0.919	0.0292541278084846
quantile0.92	0.029394645423119
quantile0.921	0.0295652579121183
quantile0.922	0.0296873743291866
quantile0.923	0.0298448925499087
quantile0.924	0.0300142309182853
quantile0.925	0.0302710500637208
quantile0.926	0.0304932693966424
quantile0.927	0.0306632655794807
quantile0.928	0.0308298114714859
quantile0.929	0.030990763305061
quantile0.93	0.0311887478113002
quantile0.931	0.0313325092164797
quantile0.932	0.0314781295847066
quantile0.933	0.0316194874355543
quantile0.934	0.0317397057407707
quantile0.935	0.0318544816009168
quantile0.936	0.0319598049771538
quantile0.937	0.0321127273354798
quantile0.938	0.0322654450610364
quantile0.939	0.032399372000072
quantile0.94	0.0325375278491887
quantile0.941	0.0326734028837588
quantile0.942	0.03279118327794
quantile0.943	0.0329074492728556
quantile0.944	0.0330505276601784
quantile0.945	0.0332293009943301
quantile0.946	0.0334043271228682
quantile0.947	0.0335944973787919
quantile0.948	0.0337473174407653
quantile0.949	0.033880649523012
quantile0.95	0.0340243616882238
quantile0.951	0.0341868095535532
quantile0.952	0.0343510665602433
quantile0.953	0.0345535433937984
quantile0.954	0.0347729702875208
quantile0.955	0.0351249736090255
quantile0.956	0.0354255624656929
quantile0.957	0.0358199333867571
quantile0.958	0.0361430365136459
quantile0.959	0.0364363233107745
quantile0.96	0.0366698087939016
quantile0.961	0.0368769925417786
quantile0.962	0.0371126714219321
quantile0.963	0.0373386591455819
quantile0.964	0.0375304676258559
quantile0.965	0.0378101712782537
quantile0.966	0.0381481281563886
quantile0.967	0.03876707824664
quantile0.968	0.0390908604300675
quantile0.969	0.0394390282996299
quantile0.97	0.0398791691721928
quantile0.971	0.0403717516831072
quantile0.972	0.0407928158314549
quantile0.973	0.0411385014421489
quantile0.974	0.041558825649345
quantile0.975	0.0418866389593765
quantile0.976	0.0420986769129241
quantile0.977	0.0427959317063564
quantile0.978	0.043344688921337
quantile0.979	0.044168401530891
quantile0.98	0.0447876580922677
quantile0.981	0.0457407748799235
quantile0.982	0.0466052541960512
quantile0.983	0.0475340355817961
quantile0.984	0.0481509899994683
quantile0.985	0.0484989112490483
quantile0.986	0.0488181435991765
quantile0.987	0.0491917101781416
quantile0.988	0.0498095332959199
quantile0.989	0.050251349772629
quantile0.99	0.0507312872624219
quantile0.991	0.0519839749164205
quantile0.992	0.0541585596525863
quantile0.993	0.0698617588329782
quantile0.994	0.0884840467800304
quantile0.995	0.103967677428754
quantile0.996	0.11315862042514
quantile0.997	0.117143561851042
quantile0.998	0.119705415504698
quantile0.999	0.121496476551452
