# Supplementary material for: Identification of starch candidate genes using SLAF-seq and BSA strategies and development of related SNP-CAPS markers in tetraploid potato
Source: PLoS One. 2021 Dec 21;16(12):e0261403. doi: 10.1371/journal.pone.0261403 (PMC8691606; doi:10.1371/journal.pone.0261403)
Supplement: S3 File — (ZIP) [file pone.0261403.s013.zip › SNP-index/Smooth/total.index]

#Chr	Pos	R03	R04	delta-index	p_h_99	p_l_99	p_h_95	p_l_95	p_h_90	p_l_90
ST4.03ch00	892	0.928571428571429	0.884615384615385	0.043956043956044	1	-1	1	-1	1	-1
ST4.03ch00	914	0.928571428571429	0.928571428571429	0	1	-1	1	-1	1	-1
ST4.03ch00	917	0.964285714285714	0.928571428571429	0.0357142857142857	1	-1	1	-1	1	-1
ST4.03ch00	927	0.928571428571429	0.928571428571429	0	1	-1	1	-1	1	-1
ST4.03ch00	931	0.964285714285714	0.928571428571429	0.0357142857142857	1	-1	1	-1	1	-1
ST4.03ch00	990	0.964285714285714	0.923076923076923	0.0412087912087912	1	-1	1	-1	1	-1
ST4.03ch00	1018	0.964285714285714	1	-0.0357142857142857	1	-1	1	-1	1	-1
ST4.03ch00	1023	0.964285714285714	1	-0.0357142857142857	1	-1	1	-1	1	-1
ST4.03ch00	14444	0.708333333333333	0.5	0.208333333333333	1	-1	1	-1	1	-1
ST4.03ch00	14615	0.708333333333333	0.5	0.208333333333333	1	-1	1	-1	1	-1
ST4.03ch00	23380	0.868421052631579	0.583333333333333	0.285087719298246	1	-1	1	-1	1	-1
ST4.03ch00	23392	0.763157894736842	0.575	0.188157894736842	1	-1	1	-1	1	-1
ST4.03ch00	23413	0.763157894736842	0.575	0.188157894736842	1	-1	1	-1	1	-1
ST4.03ch00	23430	0.736842105263158	0.7	0.0368421052631579	1	-1	1	-1	1	-1
ST4.03ch00	23439	0.789473684210526	0.75	0.0394736842105263	1	-1	1	-1	1	-1
ST4.03ch00	23649	0.736842105263158	0.647058823529412	0.0897832817337461	1	-1	1	-1	1	-1
ST4.03ch00	23658	0.789473684210526	0.705882352941177	0.0835913312693498	1	-1	1	-1	1	-1
ST4.03ch00	23676	0.763157894736842	0.470588235294118	0.292569659442725	1	-1	1	-1	1	-1
ST4.03ch00	23684	0.736842105263158	0.647058823529412	0.0897832817337461	1	-1	1	-1	1	-1
ST4.03ch00	28076	0.678571428571429	0.90625	-0.227678571428571	1	-1	1	-1	1	-1
ST4.03ch00	28081	0.678571428571429	0.90625	-0.227678571428571	1	-1	1	-1	1	-1
ST4.03ch00	28091	0.975	0.975	0	1	-1	1	-1	1	-1
ST4.03ch00	28115	0.975	0.975	0	1	-1	1	-1	1	-1
ST4.03ch00	28139	0.975	0.975	0	1	-1	1	-1	1	-1
ST4.03ch00	28148	0.975	0.975	0	1	-1	1	-1	1	-1
ST4.03ch00	28161	0.975	0.975	0	1	-1	1	-1	1	-1
ST4.03ch00	28166	0.975	0.975	0	1	-1	1	-1	1	-1
ST4.03ch00	55001	0.65	0.5625	0.0875	1	-1	1	-1	1	-1
ST4.03ch00	55059	0.65	0.5625	0.0875	1	-1	1	-1	1	-1
ST4.03ch00	57869	0.777777777777778	0.736842105263158	0.0409356725146199	1	-1	1	-1	1	-1
ST4.03ch00	57893	0.777777777777778	0.736842105263158	0.0409356725146199	1	-1	1	-1	1	-1
ST4.03ch00	63051	0.825	0.85	-0.025	1	-1	1	-1	1	-1
ST4.03ch00	63261	0.85	0.875	-0.025	1	-1	1	-1	1	-1
ST4.03ch00	65304	0.357142857142857	0.3	0.0571428571428572	1	-1	1	-1	1	-1
ST4.03ch00	71013	0.75	0.775	-0.025	1	-1	1	-1	1	-1
ST4.03ch00	74705	0.727272727272727	0.666666666666667	0.0606060606060607	1	-1	1	-1	1	-1
ST4.03ch00	74707	0.6	0.272727272727273	0.327272727272727	1	-1	1	-1	1	-1
ST4.03ch00	74726	0.727272727272727	0.6	0.127272727272727	1	-1	1	-1	1	-1
ST4.03ch00	74729	0.5	0.3	0.2	1	-1	1	-1	1	-1
ST4.03ch00	74731	0.75	0.6	0.15	1	-1	1	-1	1	-1
ST4.03ch00	74732	0.727272727272727	0.6	0.127272727272727	1	-1	1	-1	1	-1
ST4.03ch00	81148	0.888888888888889	0.888888888888889	0	1	-1	1	-1	1	-1
ST4.03ch00	81154	0.888888888888889	0.888888888888889	0	1	-1	1	-1	1	-1
ST4.03ch00	81166	0.888888888888889	0.888888888888889	0	1	-1	1	-1	1	-1
ST4.03ch00	81171	0.888888888888889	0.888888888888889	0	1	-1	1	-1	1	-1
ST4.03ch00	81215	0.882352941176471	0.916666666666667	-0.0343137254901961	1	-1	1	-1	1	-1
ST4.03ch00	81217	0.882352941176471	0.916666666666667	-0.0343137254901961	1	-1	1	-1	1	-1
ST4.03ch00	86155	0.944444444444444	0.947368421052632	-0.00292397660818711	1	-1	1	-1	1	-1
ST4.03ch00	86423	0.75	0.764705882352941	-0.0147058823529411	1	-1	1	-1	1	-1
ST4.03ch00	86457	0.9375	0.941176470588235	-0.00367647058823528	1	-1	1	-1	1	-1
ST4.03ch00	97515	0.7	0.65	0.0499999999999999	1	-1	1	-1	1	-1
ST4.03ch00	100034	0.833333333333333	1	-0.166666666666667	1	-1	1	-1	1	-1
ST4.03ch00	100132	0.863636363636364	0.821428571428571	0.0422077922077922	1	-1	1	-1	1	-1
ST4.03ch00	109082	0.916666666666667	0.9	0.0166666666666666	1	-1	1	-1	1	-1
ST4.03ch00	109120	0.916666666666667	0.9	0.0166666666666666	1	-1	1	-1	1	-1
ST4.03ch00	109147	0.916666666666667	0.9	0.0166666666666666	1	-1	1	-1	1	-1
ST4.03ch00	109149	0.916666666666667	0.9	0.0166666666666666	1	-1	1	-1	1	-1
ST4.03ch00	109151	0.833333333333333	0.9	-0.0666666666666667	1	-1	1	-1	1	-1
ST4.03ch00	109162	0.861111111111111	0.9	-0.0388888888888889	1	-1	1	-1	1	-1
ST4.03ch00	109180	0.916666666666667	0.9	0.0166666666666666	1	-1	1	-1	1	-1
ST4.03ch00	109183	0.766666666666667	0.868421052631579	-0.101754385964912	1	-1	1	-1	1	-1
ST4.03ch00	109218	0.846153846153846	0.815789473684211	0.0303643724696356	1	-1	1	-1	1	-1
ST4.03ch00	109418	0.818181818181818	0.888888888888889	-0.0707070707070706	1	-1	1	-1	1	-1
ST4.03ch00	109421	0.772727272727273	0.888888888888889	-0.116161616161616	1	-1	1	-1	1	-1
ST4.03ch00	109425	0.772727272727273	0.888888888888889	-0.116161616161616	1	-1	1	-1	1	-1
ST4.03ch00	109442	0.772727272727273	0.888888888888889	-0.116161616161616	1	-1	1	-1	1	-1
ST4.03ch00	109446	0.772727272727273	0.888888888888889	-0.116161616161616	1	-1	1	-1	1	-1
ST4.03ch00	109447	0.772727272727273	0.888888888888889	-0.116161616161616	1	-1	1	-1	1	-1
ST4.03ch00	109461	0.772727272727273	0.888888888888889	-0.116161616161616	1	-1	1	-1	1	-1
ST4.03ch00	115451	0.973684210526316	0.921052631578947	0.0526315789473685	1	-1	1	-1	1	-1
ST4.03ch00	115459	0.975	0.925	0.0499999999999999	1	-1	1	-1	1	-1
ST4.03ch00	115721	0.833333333333333	0.722222222222222	0.111111111111111	1	-1	1	-1	1	-1
ST4.03ch00	115723	0.833333333333333	0.722222222222222	0.111111111111111	1	-1	1	-1	1	-1
ST4.03ch00	115726	0.833333333333333	0.722222222222222	0.111111111111111	1	-1	1	-1	1	-1
ST4.03ch00	115732	0.972222222222222	0.925	0.0472222222222222	1	-1	1	-1	1	-1
ST4.03ch00	115952	1	0.8125	0.1875	1	-1	1	-1	1	-1
ST4.03ch00	115954	1	0.8125	0.1875	1	-1	1	-1	1	-1
ST4.03ch00	141581	0.925	0.875	0.05	1	-1	1	-1	1	-1
ST4.03ch00	142295	0.894736842105263	0.921052631578947	-0.0263157894736842	1	-1	1	-1	1	-1
ST4.03ch00	142309	0.894736842105263	0.921052631578947	-0.0263157894736842	1	-1	1	-1	1	-1
ST4.03ch00	142321	0.894736842105263	0.921052631578947	-0.0263157894736842	1	-1	1	-1	1	-1
ST4.03ch00	142327	0.894736842105263	0.947368421052632	-0.0526315789473684	1	-1	1	-1	1	-1
ST4.03ch00	142345	0.894736842105263	0.921052631578947	-0.0263157894736842	1	-1	1	-1	1	-1
ST4.03ch00	142560	0.775	0.868421052631579	-0.093421052631579	1	-1	1	-1	1	-1
ST4.03ch00	142565	0.875	0.921052631578947	-0.0460526315789473	1	-1	1	-1	1	-1
ST4.03ch00	142574	0.75	0.868421052631579	-0.118421052631579	1	-1	1	-1	1	-1
ST4.03ch00	143666	0.882352941176471	0.823529411764706	0.0588235294117647	1	-1	1	-1	1	-1
ST4.03ch00	143679	0.882352941176471	0.823529411764706	0.0588235294117647	1	-1	1	-1	1	-1
ST4.03ch00	143686	0.857142857142857	0.8	0.0571428571428571	1	-1	1	-1	1	-1
ST4.03ch00	143702	0.764705882352941	0.833333333333333	-0.0686274509803922	1	-1	1	-1	1	-1
ST4.03ch00	143717	0.923076923076923	0.941176470588235	-0.0180995475113122	1	-1	1	-1	1	-1
ST4.03ch00	143738	0.923076923076923	0.941176470588235	-0.0180995475113122	1	-1	1	-1	1	-1
ST4.03ch00	143744	0.923076923076923	0.941176470588235	-0.0180995475113122	1	-1	1	-1	1	-1
ST4.03ch00	143749	0.923076923076923	0.941176470588235	-0.0180995475113122	1	-1	1	-1	1	-1
ST4.03ch00	143757	0.923076923076923	0.941176470588235	-0.0180995475113122	1	-1	1	-1	1	-1
ST4.03ch00	143806	0.705882352941177	0.777777777777778	-0.0718954248366013	1	-1	1	-1	1	-1
ST4.03ch00	143820	0.705882352941177	0.777777777777778	-0.0718954248366013	1	-1	1	-1	1	-1
ST4.03ch00	143832	0.705882352941177	0.777777777777778	-0.0718954248366013	1	-1	1	-1	1	-1
ST4.03ch00	158675	0.8	0.5	0.3	1	-1	1	-1	1	-1
ST4.03ch00	186321	0.8	0.8	0	1	-1	1	-1	1	-1
ST4.03ch00	195124	0.833333333333333	0.8	0.0333333333333333	1	-1	1	-1	1	-1
ST4.03ch00	195133	0.861111111111111	0.785714285714286	0.0753968253968255	1	-1	1	-1	1	-1
ST4.03ch00	195143	0.888888888888889	0.84375	0.0451388888888888	1	-1	1	-1	1	-1
ST4.03ch00	195144	0.888888888888889	0.84375	0.0451388888888888	1	-1	1	-1	1	-1
ST4.03ch00	195152	0.888888888888889	0.84375	0.0451388888888888	1	-1	1	-1	1	-1
ST4.03ch00	195153	0.888888888888889	0.84375	0.0451388888888888	1	-1	1	-1	1	-1
ST4.03ch00	195158	0.888888888888889	0.84375	0.0451388888888888	1	-1	1	-1	1	-1
ST4.03ch00	195513	0.65625	0.766666666666667	-0.110416666666667	1	-1	1	-1	1	-1
ST4.03ch00	195542	0.65625	0.766666666666667	-0.110416666666667	1	-1	1	-1	1	-1
ST4.03ch00	195543	0.676470588235294	0.766666666666667	-0.0901960784313726	1	-1	1	-1	1	-1
ST4.03ch00	195547	0.676470588235294	0.75	-0.0735294117647058	1	-1	1	-1	1	-1
ST4.03ch00	195553	0.676470588235294	0.75	-0.0735294117647058	1	-1	1	-1	1	-1
ST4.03ch00	195569	0.676470588235294	0.766666666666667	-0.0901960784313726	1	-1	1	-1	1	-1
ST4.03ch00	195571	0.676470588235294	0.766666666666667	-0.0901960784313726	1	-1	1	-1	1	-1
ST4.03ch00	199406	0.725	0.85	-0.125	1	-1	1	-1	1	-1
ST4.03ch00	199428	0.725	0.85	-0.125	1	-1	1	-1	1	-1
ST4.03ch00	232374	0.805555555555556	0.821428571428571	-0.0158730158730158	1	-1	1	-1	1	-1
ST4.03ch00	232388	0.388888888888889	0.285714285714286	0.103174603174603	1	-1	1	-1	1	-1
ST4.03ch00	232395	0.352941176470588	0.285714285714286	0.0672268907563026	1	-1	1	-1	1	-1
ST4.03ch00	232445	0.388888888888889	0.285714285714286	0.103174603174603	1	-1	1	-1	1	-1
ST4.03ch00	232449	0.388888888888889	0.285714285714286	0.103174603174603	1	-1	1	-1	1	-1
ST4.03ch00	232494	0.525	0.529411764705882	-0.00441176470588234	1	-1	1	-1	1	-1
ST4.03ch00	232495	0.525	0.5	0.025	1	-1	1	-1	1	-1
ST4.03ch00	232567	0.525	0.529411764705882	-0.00441176470588234	1	-1	1	-1	1	-1
ST4.03ch00	246714	0.615384615384615	0.576923076923077	0.0384615384615385	1	-1	1	-1	1	-1
ST4.03ch00	249819	1	0.888888888888889	0.111111111111111	1	-1	1	-1	1	-1
ST4.03ch00	249825	1	0.888888888888889	0.111111111111111	1	-1	1	-1	1	-1
ST4.03ch00	249841	1	0.888888888888889	0.111111111111111	1	-1	1	-1	1	-1
ST4.03ch00	249843	1	0.882352941176471	0.117647058823529	1	-1	1	-1	1	-1
ST4.03ch00	249863	1	0.882352941176471	0.117647058823529	1	-1	1	-1	1	-1
ST4.03ch00	249879	1	0.882352941176471	0.117647058823529	1	-1	1	-1	1	-1
ST4.03ch00	249896	1	0.882352941176471	0.117647058823529	1	-1	1	-1	1	-1
ST4.03ch00	250674	0.55	0.4375	0.1125	1	-1	1	-1	1	-1
ST4.03ch00	251234	0.84375	0.973684210526316	-0.129934210526316	1	-1	1	-1	1	-1
ST4.03ch00	251237	0.8125	0.789473684210526	0.0230263157894737	1	-1	1	-1	1	-1
ST4.03ch00	251241	0.8125	0.736842105263158	0.0756578947368421	1	-1	1	-1	1	-1
ST4.03ch00	251244	0.78125	0.973684210526316	-0.192434210526316	1	-1	1	-1	1	-1
ST4.03ch00	251255	0.8125	0.96875	-0.15625	1	-1	1	-1	1	-1
ST4.03ch00	251260	0.678571428571429	0.71875	-0.0401785714285714	1	-1	1	-1	1	-1
ST4.03ch00	251559	0.861111111111111	0.805555555555556	0.0555555555555556	1	-1	1	-1	1	-1
ST4.03ch00	251585	0.861111111111111	0.833333333333333	0.0277777777777778	1	-1	1	-1	1	-1
ST4.03ch00	253103	0.925	0.925	0	1	-1	1	-1	1	-1
ST4.03ch00	263271	0.8	0.892857142857143	-0.0928571428571429	1	-1	1	-1	1	-1
ST4.03ch00	263272	0.8	0.892857142857143	-0.0928571428571429	1	-1	1	-1	1	-1
ST4.03ch00	263292	0.8	0.892857142857143	-0.0928571428571429	1	-1	1	-1	1	-1
ST4.03ch00	263306	0.8	0.857142857142857	-0.0571428571428571	1	-1	1	-1	1	-1
ST4.03ch00	263329	0.8	0.857142857142857	-0.0571428571428571	1	-1	1	-1	1	-1
ST4.03ch00	263331	0.8	0.892857142857143	-0.0928571428571429	1	-1	1	-1	1	-1
ST4.03ch00	263366	0.8	0.884615384615385	-0.0846153846153845	1	-1	1	-1	1	-1
ST4.03ch00	269303	0.461538461538462	0.636363636363636	-0.174825174825175	1	-1	1	-1	1	-1
ST4.03ch00	273588	0.416666666666667	0.75	-0.333333333333333	1	-1	1	-1	1	-1
ST4.03ch00	278215	0.916666666666667	1	-0.0833333333333334	1	-1	1	-1	1	-1
ST4.03ch00	286092	0.884615384615385	0.766666666666667	0.117948717948718	1	-1	1	-1	1	-1
ST4.03ch00	286112	0.961538461538462	0.933333333333333	0.0282051282051282	1	-1	1	-1	1	-1
ST4.03ch00	286141	0.884615384615385	0.75	0.134615384615385	1	-1	1	-1	1	-1
ST4.03ch00	286155	0.884615384615385	0.730769230769231	0.153846153846154	1	-1	1	-1	1	-1
ST4.03ch00	286290	0.833333333333333	0.576923076923077	0.256410256410256	1	-1	1	-1	1	-1
ST4.03ch00	286331	0.846153846153846	0.666666666666667	0.17948717948718	1	-1	1	-1	1	-1
ST4.03ch00	286334	0.961538461538462	0.916666666666667	0.0448717948717949	1	-1	1	-1	1	-1
ST4.03ch00	286337	0.961538461538462	1	-0.0384615384615384	1	-1	1	-1	1	-1
ST4.03ch00	286340	0.846153846153846	0.625	0.221153846153846	1	-1	1	-1	1	-1
ST4.03ch00	286351	0.958333333333333	1	-0.0416666666666666	1	-1	1	-1	1	-1
ST4.03ch00	286366	0.791666666666667	0.541666666666667	0.25	1	-1	1	-1	1	-1
ST4.03ch00	287134	0.9375	0.973684210526316	-0.0361842105263158	1	-1	1	-1	1	-1
ST4.03ch00	287202	0.766666666666667	0.588235294117647	0.17843137254902	1	-1	1	-1	1	-1
ST4.03ch00	287211	0.78125	0.588235294117647	0.193014705882353	1	-1	1	-1	1	-1
ST4.03ch00	287231	0.9375	0.96875	-0.03125	1	-1	1	-1	1	-1
ST4.03ch00	287257	0.9375	0.970588235294118	-0.0330882352941176	1	-1	1	-1	1	-1
ST4.03ch00	287260	0.78125	0.588235294117647	0.193014705882353	1	-1	1	-1	1	-1
ST4.03ch00	287276	0.84375	0.705882352941177	0.137867647058823	1	-1	1	-1	1	-1
ST4.03ch00	287292	0.9375	0.972222222222222	-0.0347222222222222	1	-1	1	-1	1	-1
ST4.03ch00	287425	0.861111111111111	0.833333333333333	0.0277777777777778	1	-1	1	-1	1	-1
ST4.03ch00	304010	0.4	0.5	-0.1	1	-1	1	-1	1	-1
ST4.03ch00	307015	0.34375	0.357142857142857	-0.0133928571428572	1	-1	1	-1	1	-1
ST4.03ch00	307042	0.366666666666667	0.357142857142857	0.00952380952380949	1	-1	1	-1	1	-1
ST4.03ch00	307043	0.34375	0.357142857142857	-0.0133928571428572	1	-1	1	-1	1	-1
ST4.03ch00	309778	0.466666666666667	0.5	-0.0333333333333333	1	-1	1	-1	1	-1
ST4.03ch00	309793	0.466666666666667	0.5	-0.0333333333333333	1	-1	1	-1	1	-1
ST4.03ch00	309794	0.466666666666667	0.5	-0.0333333333333333	1	-1	1	-1	1	-1
ST4.03ch00	310456	0.65	0.444444444444444	0.205555555555556	1	-1	1	-1	1	-1
ST4.03ch00	317003	0.735294117647059	0.75	-0.0147058823529411	1	-1	1	-1	1	-1
ST4.03ch00	317016	0.735294117647059	0.777777777777778	-0.0424836601307189	1	-1	1	-1	1	-1
ST4.03ch00	317032	0.705882352941177	0.75	-0.0441176470588235	1	-1	1	-1	1	-1
ST4.03ch00	317041	0.735294117647059	0.75	-0.0147058823529411	1	-1	1	-1	1	-1
ST4.03ch00	317045	0.735294117647059	0.75	-0.0147058823529411	1	-1	1	-1	1	-1
ST4.03ch00	323215	0.875	0.868421052631579	0.00657894736842102	1	-1	1	-1	1	-1
ST4.03ch00	323229	0.875	0.868421052631579	0.00657894736842102	1	-1	1	-1	1	-1
ST4.03ch00	323248	0.875	0.868421052631579	0.00657894736842102	1	-1	1	-1	1	-1
ST4.03ch00	323249	0.875	0.868421052631579	0.00657894736842102	1	-1	1	-1	1	-1
ST4.03ch00	329382	0.857142857142857	0.958333333333333	-0.101190476190476	1	-1	1	-1	1	-1
ST4.03ch00	329460	0.9	0.966666666666667	-0.0666666666666667	1	-1	1	-1	1	-1
ST4.03ch00	329489	0.933333333333333	0.96875	-0.0354166666666667	1	-1	1	-1	1	-1
ST4.03ch00	329504	0.933333333333333	0.96875	-0.0354166666666667	1	-1	1	-1	1	-1
ST4.03ch00	329645	0.85	0.825	0.025	1	-1	1	-1	1	-1
ST4.03ch00	329646	0.85	0.825	0.025	1	-1	1	-1	1	-1
ST4.03ch00	329648	0.85	0.8	0.0499999999999999	1	-1	1	-1	1	-1
ST4.03ch00	329649	0.85	0.825	0.025	1	-1	1	-1	1	-1
ST4.03ch00	329668	0.85	0.825	0.025	1	-1	1	-1	1	-1
ST4.03ch00	329812	0.75	0.7	0.05	1	-1	1	-1	1	-1
ST4.03ch00	329894	0.75	0.725	0.025	1	-1	1	-1	1	-1
ST4.03ch00	338679	0.95	0.875	0.075	1	-1	1	-1	1	-1
ST4.03ch00	343348	0.933333333333333	0.875	0.0583333333333333	1	-1	1	-1	1	-1
ST4.03ch00	343356	0.933333333333333	0.866666666666667	0.0666666666666667	1	-1	1	-1	1	-1
ST4.03ch00	343357	0.933333333333333	0.875	0.0583333333333333	1	-1	1	-1	1	-1
ST4.03ch00	343401	0.9	0.84375	0.05625	1	-1	1	-1	1	-1
ST4.03ch00	346899	0.892857142857143	0.842105263157895	0.0507518796992482	1	-1	1	-1	1	-1
ST4.03ch00	346910	1	0.973684210526316	0.0263157894736842	1	-1	1	-1	1	-1
ST4.03ch00	346926	0.90625	0.868421052631579	0.037828947368421	1	-1	1	-1	1	-1
ST4.03ch00	346934	0.875	0.842105263157895	0.0328947368421053	1	-1	1	-1	1	-1
ST4.03ch00	346962	0.875	0.842105263157895	0.0328947368421053	1	-1	1	-1	1	-1
ST4.03ch00	346978	1	0.973684210526316	0.0263157894736842	1	-1	1	-1	1	-1
ST4.03ch00	346985	0.8125	0.815789473684211	-0.00328947368421051	1	-1	1	-1	1	-1
ST4.03ch00	346995	0.875	0.842105263157895	0.0328947368421053	1	-1	1	-1	1	-1
ST4.03ch00	347009	0.90625	0.868421052631579	0.037828947368421	1	-1	1	-1	1	-1
ST4.03ch00	347062	0.5	0.6	-0.1	1	-1	1	-1	1	-1
ST4.03ch00	347088	0.65	0.636363636363636	0.0136363636363637	1	-1	1	-1	1	-1
ST4.03ch00	347109	0.85	0.772727272727273	0.0772727272727273	1	-1	1	-1	1	-1
ST4.03ch00	347196	0.863636363636364	0.772727272727273	0.0909090909090909	1	-1	1	-1	1	-1
ST4.03ch00	347238	0.875	0.85	0.025	1	-1	1	-1	1	-1
ST4.03ch00	352237	0.975	0.975	0	1	-1	1	-1	1	-1
ST4.03ch00	352249	0.975	0.975	0	1	-1	1	-1	1	-1
ST4.03ch00	352252	1	0.975	0.025	1	-1	1	-1	1	-1
ST4.03ch00	352263	0.975	0.975	0	1	-1	1	-1	1	-1
ST4.03ch00	352270	0.975	0.925	0.0499999999999999	1	-1	1	-1	1	-1
ST4.03ch00	352272	0.975	0.925	0.0499999999999999	1	-1	1	-1	1	-1
ST4.03ch00	352319	0.975	0.975	0	1	-1	1	-1	1	-1
ST4.03ch00	352321	0.975	0.975	0	1	-1	1	-1	1	-1
ST4.03ch00	352329	0.583333333333333	0.3	0.283333333333333	1	-1	1	-1	1	-1
ST4.03ch00	358270	0.65	0.65	0	1	-1	1	-1	1	-1
ST4.03ch00	358280	0.775	0.85	-0.075	1	-1	1	-1	1	-1
ST4.03ch00	358311	0.925	0.9	0.025	1	-1	1	-1	1	-1
ST4.03ch00	358322	0.775	0.85	-0.075	1	-1	1	-1	1	-1
ST4.03ch00	358326	0.775	0.85	-0.075	1	-1	1	-1	1	-1
ST4.03ch00	358330	0.775	0.675	0.1	1	-1	1	-1	1	-1
ST4.03ch00	358331	0.725	0.6	0.125	1	-1	1	-1	1	-1
ST4.03ch00	358394	0.775	0.675	0.1	1	-1	1	-1	1	-1
ST4.03ch00	358400	0.775	0.675	0.1	1	-1	1	-1	1	-1
ST4.03ch00	358406	0.775	0.85	-0.075	1	-1	1	-1	1	-1
ST4.03ch00	358407	0.775	0.825	-0.0499999999999999	1	-1	1	-1	1	-1
ST4.03ch00	358426	0.775	0.85	-0.075	1	-1	1	-1	1	-1
ST4.03ch00	358446	0.95	0.925	0.0249999999999999	1	-1	1	-1	1	-1
ST4.03ch00	358466	0.7	0.575	0.125	1	-1	1	-1	1	-1
ST4.03ch00	358471	0.775	0.85	-0.075	1	-1	1	-1	1	-1
ST4.03ch00	358475	0.575	0.525	0.0499999999999999	1	-1	1	-1	1	-1
ST4.03ch00	358552	0.875	0.866666666666667	0.0083333333333333	1	-1	1	-1	1	-1
ST4.03ch00	358568	0.875	0.866666666666667	0.0083333333333333	1	-1	1	-1	1	-1
ST4.03ch00	358625	0.818181818181818	0.846153846153846	-0.0279720279720279	1	-1	1	-1	1	-1
ST4.03ch00	361153	0.90625	0.928571428571429	-0.0223214285714286	1	-1	1	-1	1	-1
ST4.03ch00	361161	0.9375	0.964285714285714	-0.0267857142857143	1	-1	1	-1	1	-1
ST4.03ch00	361190	0.9375	0.964285714285714	-0.0267857142857143	1	-1	1	-1	1	-1
ST4.03ch00	361191	0.9375	0.964285714285714	-0.0267857142857143	1	-1	1	-1	1	-1
ST4.03ch00	361209	0.9375	0.970588235294118	-0.0330882352941176	1	-1	1	-1	1	-1
ST4.03ch00	361214	0.8125	0.794117647058823	0.0183823529411765	1	-1	1	-1	1	-1
ST4.03ch00	374769	0.95	0.9	0.0499999999999999	1	-1	1	-1	1	-1
ST4.03ch00	374801	0.875	0.9	-0.025	1	-1	1	-1	1	-1
ST4.03ch00	377827	0.911764705882353	0.925	-0.0132352941176471	1	-1	1	-1	1	-1
ST4.03ch00	377911	0.764705882352941	0.875	-0.110294117647059	1	-1	1	-1	1	-1
ST4.03ch00	392023	0.59375	0.59375	0	1	-1	1	-1	1	-1
ST4.03ch00	392036	0.59375	0.53125	0.0625	1	-1	1	-1	1	-1
ST4.03ch00	392039	0.59375	0.59375	0	1	-1	1	-1	1	-1
ST4.03ch00	392052	0.59375	0.5	0.09375	1	-1	1	-1	1	-1
ST4.03ch00	392053	0.53125	0.5	0.03125	1	-1	1	-1	1	-1
ST4.03ch00	392057	0.59375	0.59375	0	1	-1	1	-1	1	-1
ST4.03ch00	392091	0.59375	0.566666666666667	0.0270833333333333	1	-1	1	-1	1	-1
ST4.03ch00	392294	0.95	0.921052631578947	0.0289473684210526	1	-1	1	-1	1	-1
ST4.03ch00	392317	0.9	0.815789473684211	0.0842105263157895	1	-1	1	-1	1	-1
ST4.03ch00	392349	0.71875	0.666666666666667	0.0520833333333334	1	-1	1	-1	1	-1
ST4.03ch00	425684	0.25	0.666666666666667	-0.416666666666667	1	-1	1	-1	1	-1
ST4.03ch00	429939	0.625	0.666666666666667	-0.0416666666666666	1	-1	1	-1	1	-1
ST4.03ch00	456137	0.875	0.85	0.025	1	-1	1	-1	1	-1
ST4.03ch00	456186	0.875	0.85	0.025	1	-1	1	-1	1	-1
ST4.03ch00	457819	0.71875	0.555555555555556	0.163194444444444	1	-1	1	-1	1	-1
ST4.03ch00	459382	0.789473684210526	0.842105263157895	-0.0526315789473684	1	-1	1	-1	1	-1
ST4.03ch00	459412	0.861111111111111	0.857142857142857	0.00396825396825407	1	-1	1	-1	1	-1
ST4.03ch00	459414	0.861111111111111	0.857142857142857	0.00396825396825407	1	-1	1	-1	1	-1
ST4.03ch00	459448	0.861111111111111	0.821428571428571	0.0396825396825398	1	-1	1	-1	1	-1
ST4.03ch00	459667	0.861111111111111	0.857142857142857	0.00396825396825407	1	-1	1	-1	1	-1
ST4.03ch00	463124	0.153846153846154	0.1875	-0.0336538461538461	1	-1	1	-1	1	-1
ST4.03ch00	463128	0.115384615384615	0.1875	-0.0721153846153846	1	-1	1	-1	1	-1
ST4.03ch00	463352	0.0833333333333333	0.0666666666666667	0.0166666666666667	1	-1	1	-1	1	-1
ST4.03ch00	469995	1	0.833333333333333	0.166666666666667	1	-1	1	-1	1	-1
ST4.03ch00	470049	0.75	0.777777777777778	-0.0277777777777778	1	-1	1	-1	1	-1
ST4.03ch00	470057	0.75	0.777777777777778	-0.0277777777777778	1	-1	1	-1	1	-1
ST4.03ch00	475669	0.846153846153846	0.916666666666667	-0.0705128205128205	1	-1	1	-1	1	-1
ST4.03ch00	475671	0.846153846153846	0.916666666666667	-0.0705128205128205	1	-1	1	-1	1	-1
ST4.03ch00	475678	0.846153846153846	0.888888888888889	-0.0427350427350427	1	-1	1	-1	1	-1
ST4.03ch00	475685	0.846153846153846	0.888888888888889	-0.0427350427350427	1	-1	1	-1	1	-1
ST4.03ch00	475702	0.846153846153846	0.916666666666667	-0.0705128205128205	1	-1	1	-1	1	-1
ST4.03ch00	475732	0.846153846153846	0.916666666666667	-0.0705128205128205	1	-1	1	-1	1	-1
ST4.03ch00	479383	0.833333333333333	0.466666666666667	0.366666666666667	1	-1	1	-1	1	-1
ST4.03ch00	481147	0.75	0.725	0.025	1	-1	1	-1	1	-1
ST4.03ch00	489555	0.958333333333333	0.911764705882353	0.0465686274509804	1	-1	1	-1	1	-1
ST4.03ch00	489828	0.958333333333333	0.84375	0.114583333333333	1	-1	1	-1	1	-1
ST4.03ch00	489877	0.958333333333333	0.84375	0.114583333333333	1	-1	1	-1	1	-1
ST4.03ch00	508505	0.657894736842105	0.65	0.00789473684210529	1	-1	1	-1	1	-1
ST4.03ch00	525822	0.842105263157895	0.84375	-0.00164473684210531	1	-1	1	-1	1	-1
ST4.03ch00	525842	0.868421052631579	0.875	-0.00657894736842102	1	-1	1	-1	1	-1
ST4.03ch00	525910	0.921052631578947	0.90625	0.0148026315789473	1	-1	1	-1	1	-1
ST4.03ch00	525922	0.852941176470588	0.8125	0.0404411764705882	1	-1	1	-1	1	-1
ST4.03ch00	525941	0.9375	0.9	0.0375	1	-1	1	-1	1	-1
ST4.03ch00	527279	0.65	0.575	0.0750000000000001	1	-1	1	-1	1	-1
ST4.03ch00	539696	0.785714285714286	0.875	-0.0892857142857143	1	-1	1	-1	1	-1
ST4.03ch00	539726	0.821428571428571	0.71875	0.102678571428571	1	-1	1	-1	1	-1
ST4.03ch00	539729	0.928571428571429	0.875	0.0535714285714286	1	-1	1	-1	1	-1
ST4.03ch00	539767	0.95	0.818181818181818	0.131818181818182	1	-1	1	-1	1	-1
ST4.03ch00	539794	0.9	0.772727272727273	0.127272727272727	1	-1	1	-1	1	-1
ST4.03ch00	539822	0.777777777777778	0.925	-0.147222222222222	1	-1	1	-1	1	-1
ST4.03ch00	539832	0.944444444444444	0.9	0.0444444444444444	1	-1	1	-1	1	-1
ST4.03ch00	539965	0.833333333333333	1	-0.166666666666667	1	-1	1	-1	1	-1
ST4.03ch00	540108	0.7	1	-0.3	1	-1	1	-1	1	-1
ST4.03ch00	540115	0.7	1	-0.3	1	-1	1	-1	1	-1
ST4.03ch00	540123	0.7	1	-0.3	1	-1	1	-1	1	-1
ST4.03ch00	543456	0.775	0.9	-0.125	1	-1	1	-1	1	-1
ST4.03ch00	543540	0.526315789473684	0.675	-0.148684210526316	1	-1	1	-1	1	-1
ST4.03ch00	543606	0.75	0.775	-0.025	1	-1	1	-1	1	-1
ST4.03ch00	544055	0.75	0.772727272727273	-0.0227272727272727	1	-1	1	-1	1	-1
ST4.03ch00	544065	0.96875	0.954545454545455	0.0142045454545454	1	-1	1	-1	1	-1
ST4.03ch00	544070	0.9375	1	-0.0625	1	-1	1	-1	1	-1
ST4.03ch00	544100	0.90625	1	-0.09375	1	-1	1	-1	1	-1
ST4.03ch00	544118	0.96875	0.954545454545455	0.0142045454545454	1	-1	1	-1	1	-1
ST4.03ch00	544139	0.681818181818182	0.916666666666667	-0.234848484848485	1	-1	1	-1	1	-1
ST4.03ch00	544169	0.888888888888889	0.8125	0.0763888888888888	1	-1	1	-1	1	-1
ST4.03ch00	544554	0.736842105263158	0.725	0.0118421052631579	1	-1	1	-1	1	-1
ST4.03ch00	544645	0.861111111111111	0.95	-0.0888888888888888	1	-1	1	-1	1	-1
ST4.03ch00	544693	0.928571428571429	0.75	0.178571428571429	1	-1	1	-1	1	-1
ST4.03ch00	547493	0.868421052631579	0.921052631578947	-0.0526315789473684	1	-1	1	-1	1	-1
ST4.03ch00	547533	0.789473684210526	0.815789473684211	-0.0263157894736842	1	-1	1	-1	1	-1
ST4.03ch00	547541	0.789473684210526	0.815789473684211	-0.0263157894736842	1	-1	1	-1	1	-1
ST4.03ch00	547566	0.805555555555556	0.805555555555556	0	1	-1	1	-1	1	-1
ST4.03ch00	547628	0.916666666666667	0.833333333333333	0.0833333333333333	1	-1	1	-1	1	-1
ST4.03ch00	547633	0.888888888888889	0.888888888888889	0	1	-1	1	-1	1	-1
ST4.03ch00	551386	0.555555555555556	0.791666666666667	-0.236111111111111	1	-1	1	-1	1	-1
ST4.03ch00	551416	0.666666666666667	0.666666666666667	0	1	-1	1	-1	1	-1
ST4.03ch00	551925	0.722222222222222	0.833333333333333	-0.111111111111111	1	-1	1	-1	1	-1
ST4.03ch00	551937	0.611111111111111	0.578947368421053	0.0321637426900585	1	-1	1	-1	1	-1
ST4.03ch00	551971	0.805555555555556	0.815789473684211	-0.0102339181286549	1	-1	1	-1	1	-1
ST4.03ch00	552006	0.694444444444444	0.842105263157895	-0.14766081871345	1	-1	1	-1	1	-1
ST4.03ch00	552014	0.777777777777778	0.736842105263158	0.0409356725146199	1	-1	1	-1	1	-1
ST4.03ch00	552025	0.805555555555556	0.815789473684211	-0.0102339181286549	1	-1	1	-1	1	-1
ST4.03ch00	552065	0.6	0.575	0.025	1	-1	1	-1	1	-1
ST4.03ch00	552139	0.825	0.725	0.1	1	-1	1	-1	1	-1
ST4.03ch00	558156	0.7	0.416666666666667	0.283333333333333	1	-1	1	-1	1	-1
ST4.03ch00	558193	0.769230769230769	0.5625	0.206730769230769	1	-1	1	-1	1	-1
ST4.03ch00	558269	0.769230769230769	0.5625	0.206730769230769	1	-1	1	-1	1	-1
ST4.03ch00	558270	0.769230769230769	0.5625	0.206730769230769	1	-1	1	-1	1	-1
ST4.03ch00	558274	0.692307692307692	0.6875	0.00480769230769229	1	-1	1	-1	1	-1
ST4.03ch00	558280	0.692307692307692	0.6875	0.00480769230769229	1	-1	1	-1	1	-1
ST4.03ch00	558298	0.75	0.6875	0.0625	1	-1	1	-1	1	-1
ST4.03ch00	558307	0.7	0.384615384615385	0.315384615384615	1	-1	1	-1	1	-1
ST4.03ch00	558308	0.7	0.384615384615385	0.315384615384615	1	-1	1	-1	1	-1
ST4.03ch00	558311	0.7	0.423076923076923	0.276923076923077	1	-1	1	-1	1	-1
ST4.03ch00	558340	0.777777777777778	0.458333333333333	0.319444444444444	1	-1	1	-1	1	-1
ST4.03ch00	558975	0.705882352941177	0.6875	0.0183823529411765	1	-1	1	-1	1	-1
ST4.03ch00	558997	0.470588235294118	0.46875	0.00183823529411764	1	-1	1	-1	1	-1
ST4.03ch00	559083	0.388888888888889	0.527777777777778	-0.138888888888889	1	-1	1	-1	1	-1
ST4.03ch00	559969	0.846153846153846	0.666666666666667	0.17948717948718	1	-1	1	-1	1	-1
ST4.03ch00	559987	0.846153846153846	0.666666666666667	0.17948717948718	1	-1	1	-1	1	-1
ST4.03ch00	559988	0.923076923076923	0.875	0.0480769230769231	1	-1	1	-1	1	-1
ST4.03ch00	559989	0.846153846153846	0.666666666666667	0.17948717948718	1	-1	1	-1	1	-1
ST4.03ch00	560000	0.923076923076923	0.75	0.173076923076923	1	-1	1	-1	1	-1
ST4.03ch00	563739	0.526315789473684	0.7	-0.173684210526316	1	-1	1	-1	1	-1
ST4.03ch00	563751	0.157894736842105	0.275	-0.117105263157895	1	-1	1	-1	1	-1
ST4.03ch00	563752	0.157894736842105	0.275	-0.117105263157895	1	-1	1	-1	1	-1
ST4.03ch00	563759	0.157894736842105	0.275	-0.117105263157895	1	-1	1	-1	1	-1
ST4.03ch00	563763	0.157894736842105	0.275	-0.117105263157895	1	-1	1	-1	1	-1
ST4.03ch00	563779	0.526315789473684	0.7	-0.173684210526316	1	-1	1	-1	1	-1
ST4.03ch00	563795	0.157894736842105	0.275	-0.117105263157895	1	-1	1	-1	1	-1
ST4.03ch00	563881	0.157894736842105	0.289473684210526	-0.131578947368421	1	-1	1	-1	1	-1
ST4.03ch00	563885	0.157894736842105	0.289473684210526	-0.131578947368421	1	-1	1	-1	1	-1
ST4.03ch00	563886	0.157894736842105	0.289473684210526	-0.131578947368421	1	-1	1	-1	1	-1
ST4.03ch00	567769	0.694444444444444	0.65625	0.0381944444444444	1	-1	1	-1	1	-1
ST4.03ch00	567779	0.694444444444444	0.65625	0.0381944444444444	1	-1	1	-1	1	-1
ST4.03ch00	567782	0.694444444444444	0.65625	0.0381944444444444	1	-1	1	-1	1	-1
ST4.03ch00	569513	0.394736842105263	0.472222222222222	-0.077485380116959	1	-1	1	-1	1	-1
ST4.03ch00	571043	0.736842105263158	0.611111111111111	0.125730994152047	1	-1	1	-1	1	-1
ST4.03ch00	571053	0.75	0.611111111111111	0.138888888888889	1	-1	1	-1	1	-1
ST4.03ch00	571055	0.75	0.611111111111111	0.138888888888889	1	-1	1	-1	1	-1
ST4.03ch00	571090	0.666666666666667	0.6875	-0.0208333333333334	1	-1	1	-1	1	-1
ST4.03ch00	571241	0.775	0.611111111111111	0.163888888888889	1	-1	1	-1	1	-1
ST4.03ch00	571242	0.775	0.611111111111111	0.163888888888889	1	-1	1	-1	1	-1
ST4.03ch00	571254	0.775	0.611111111111111	0.163888888888889	1	-1	1	-1	1	-1
ST4.03ch00	571256	0.775	0.611111111111111	0.163888888888889	1	-1	1	-1	1	-1
ST4.03ch00	571276	0.725	0.833333333333333	-0.108333333333333	1	-1	1	-1	1	-1
ST4.03ch00	571296	0.725	0.833333333333333	-0.108333333333333	1	-1	1	-1	1	-1
ST4.03ch00	571335	0.815789473684211	0.676470588235294	0.139318885448916	1	-1	1	-1	1	-1
ST4.03ch00	571348	0.815789473684211	0.676470588235294	0.139318885448916	1	-1	1	-1	1	-1
ST4.03ch00	571416	0.85	0.75	0.1	1	-1	1	-1	1	-1
ST4.03ch00	571428	0.85	0.75	0.1	1	-1	1	-1	1	-1
ST4.03ch00	571639	0.894736842105263	0.75	0.144736842105263	1	-1	1	-1	1	-1
ST4.03ch00	571664	0.85	0.75	0.1	1	-1	1	-1	1	-1
ST4.03ch00	574219	0.857142857142857	0.96875	-0.111607142857143	1	-1	1	-1	1	-1
ST4.03ch00	574324	0.714285714285714	0.884615384615385	-0.17032967032967	1	-1	1	-1	1	-1
ST4.03ch00	574337	0.714285714285714	0.884615384615385	-0.17032967032967	1	-1	1	-1	1	-1
ST4.03ch00	574353	0.714285714285714	0.884615384615385	-0.17032967032967	1	-1	1	-1	1	-1
ST4.03ch00	574401	0.714285714285714	0.884615384615385	-0.17032967032967	1	-1	1	-1	1	-1
ST4.03ch00	574410	0.714285714285714	0.875	-0.160714285714286	1	-1	1	-1	1	-1
ST4.03ch00	574411	0.714285714285714	0.875	-0.160714285714286	1	-1	1	-1	1	-1
ST4.03ch00	574418	0.714285714285714	0.625	0.0892857142857143	1	-1	1	-1	1	-1
ST4.03ch00	574434	0.857142857142857	0.916666666666667	-0.0595238095238095	1	-1	1	-1	1	-1
ST4.03ch00	574436	0.714285714285714	0.875	-0.160714285714286	1	-1	1	-1	1	-1
ST4.03ch00	574450	0.714285714285714	0.875	-0.160714285714286	1	-1	1	-1	1	-1
ST4.03ch00	574469	0.714285714285714	0.875	-0.160714285714286	1	-1	1	-1	1	-1
ST4.03ch00	574470	0.714285714285714	0.875	-0.160714285714286	1	-1	1	-1	1	-1
ST4.03ch00	574471	0.714285714285714	0.863636363636364	-0.149350649350649	1	-1	1	-1	1	-1
ST4.03ch00	574496	0.714285714285714	0.875	-0.160714285714286	1	-1	1	-1	1	-1
ST4.03ch00	574513	0.714285714285714	0.875	-0.160714285714286	1	-1	1	-1	1	-1
ST4.03ch00	574701	0.4	0.15	0.25	1	-1	1	-1	1	-1
ST4.03ch00	574796	0.725	0.675	0.0499999999999999	1	-1	1	-1	1	-1
ST4.03ch00	574801	0.4	0.375	0.025	1	-1	1	-1	1	-1
ST4.03ch00	575110	0.6875	0.65	0.0375	1	-1	1	-1	1	-1
ST4.03ch00	575120	0.9375	0.85	0.0875	1	-1	1	-1	1	-1
ST4.03ch00	575131	0.75	0.8	-0.05	1	-1	1	-1	1	-1
ST4.03ch00	575132	0.75	0.8	-0.05	1	-1	1	-1	1	-1
ST4.03ch00	575138	0.75	0.8	-0.05	1	-1	1	-1	1	-1
ST4.03ch00	575147	0.75	0.8	-0.05	1	-1	1	-1	1	-1
ST4.03ch00	575150	0.75	0.8	-0.05	1	-1	1	-1	1	-1
ST4.03ch00	575177	0.6875	0.65	0.0375	1	-1	1	-1	1	-1
ST4.03ch00	575183	0.75	0.8	-0.05	1	-1	1	-1	1	-1
ST4.03ch00	575186	0.75	0.8	-0.05	1	-1	1	-1	1	-1
ST4.03ch00	575197	0.75	0.8	-0.05	1	-1	1	-1	1	-1
ST4.03ch00	575275	0.875	0.727272727272727	0.147727272727273	1	-1	1	-1	1	-1
ST4.03ch00	575295	0.875	0.727272727272727	0.147727272727273	1	-1	1	-1	1	-1
ST4.03ch00	575302	0.875	0.727272727272727	0.147727272727273	1	-1	1	-1	1	-1
ST4.03ch00	575321	0.875	0.727272727272727	0.147727272727273	1	-1	1	-1	1	-1
ST4.03ch00	577523	0.475	0.447368421052632	0.0276315789473684	1	-1	1	-1	1	-1
ST4.03ch00	577665	0.675	0.7	-0.0249999999999999	1	-1	1	-1	1	-1
ST4.03ch00	577668	0.625	0.65	-0.025	1	-1	1	-1	1	-1
ST4.03ch00	577710	0.675	0.7	-0.0249999999999999	1	-1	1	-1	1	-1
ST4.03ch00	577864	0.675	0.7	-0.0249999999999999	1	-1	1	-1	1	-1
ST4.03ch00	577877	0.675	0.7	-0.0249999999999999	1	-1	1	-1	1	-1
ST4.03ch00	577945	0.675	0.7	-0.0249999999999999	1	-1	1	-1	1	-1
ST4.03ch00	578428	0.775	0.5	0.275	1	-1	1	-1	1	-1
ST4.03ch00	578451	0.775	0.5	0.275	1	-1	1	-1	1	-1
ST4.03ch00	578454	0.725	0.472222222222222	0.252777777777778	1	-1	1	-1	1	-1
ST4.03ch00	578456	0.725	0.472222222222222	0.252777777777778	1	-1	1	-1	1	-1
ST4.03ch00	578465	0.775	0.5	0.275	1	-1	1	-1	1	-1
ST4.03ch00	578516	0.725	0.472222222222222	0.252777777777778	1	-1	1	-1	1	-1
ST4.03ch00	578647	0.705882352941177	0.40625	0.299632352941177	1	-1	1	-1	1	-1
ST4.03ch00	578653	0.705882352941177	0.40625	0.299632352941177	1	-1	1	-1	1	-1
ST4.03ch00	578656	0.705882352941177	0.40625	0.299632352941177	1	-1	1	-1	1	-1
ST4.03ch00	578699	0.805555555555556	0.833333333333333	-0.0277777777777778	1	-1	1	-1	1	-1
ST4.03ch00	578705	0.916666666666667	0.833333333333333	0.0833333333333333	1	-1	1	-1	1	-1
ST4.03ch00	578768	0.5625	0.611111111111111	-0.0486111111111112	1	-1	1	-1	1	-1
ST4.03ch00	578988	0.676470588235294	0.764705882352941	-0.088235294117647	1	-1	1	-1	1	-1
ST4.03ch00	579032	0.676470588235294	0.764705882352941	-0.088235294117647	1	-1	1	-1	1	-1
ST4.03ch00	580060	0.575	0.675	-0.1	1	-1	1	-1	1	-1
ST4.03ch00	581116	0.6	0.714285714285714	-0.114285714285714	1	-1	1	-1	1	-1
ST4.03ch00	581142	0.6	0.857142857142857	-0.257142857142857	1	-1	1	-1	1	-1
ST4.03ch00	581257	1	0.857142857142857	0.142857142857143	1	-1	1	-1	1	-1
ST4.03ch00	583227	0.714285714285714	0.571428571428571	0.142857142857143	1	-1	1	-1	1	-1
ST4.03ch00	583239	0.5	0.5	0	1	-1	1	-1	1	-1
ST4.03ch00	583355	0.833333333333333	0.571428571428571	0.261904761904762	1	-1	1	-1	1	-1
ST4.03ch00	583404	0.75	0.571428571428571	0.178571428571429	1	-1	1	-1	1	-1
ST4.03ch00	583513	0.7	1	-0.3	1	-1	1	-1	1	-1
ST4.03ch00	583524	0.7	1	-0.3	1	-1	1	-1	1	-1
ST4.03ch00	583545	0.7	1	-0.3	1	-1	1	-1	1	-1
ST4.03ch00	583547	0.7	1	-0.3	1	-1	1	-1	1	-1
ST4.03ch00	583576	0.7	1	-0.3	1	-1	1	-1	1	-1
ST4.03ch00	583600	0.7	1	-0.3	1	-1	1	-1	1	-1
ST4.03ch00	583674	0.7	1	-0.3	1	-1	1	-1	1	-1
ST4.03ch00	583758	0.675	0.725	-0.0499999999999999	1	-1	1	-1	1	-1
ST4.03ch00	586469	0.85	0.636363636363636	0.213636363636364	1	-1	1	-1	1	-1
ST4.03ch00	586474	0.3	0.5	-0.2	1	-1	1	-1	1	-1
ST4.03ch00	586479	0.55	0.681818181818182	-0.131818181818182	1	-1	1	-1	1	-1
ST4.03ch00	586493	0.25	0.454545454545455	-0.204545454545455	1	-1	1	-1	1	-1
ST4.03ch00	586500	0.85	0.636363636363636	0.213636363636364	1	-1	1	-1	1	-1
ST4.03ch00	586502	0.4	0.5	-0.1	1	-1	1	-1	1	-1
ST4.03ch00	586504	0.55	0.681818181818182	-0.131818181818182	1	-1	1	-1	1	-1
ST4.03ch00	586514	0.25	0.454545454545455	-0.204545454545455	1	-1	1	-1	1	-1
ST4.03ch00	586521	0.55	0.681818181818182	-0.131818181818182	1	-1	1	-1	1	-1
ST4.03ch00	586522	0.4	0.454545454545455	-0.0545454545454545	1	-1	1	-1	1	-1
ST4.03ch00	586530	0.4	0.454545454545455	-0.0545454545454545	1	-1	1	-1	1	-1
ST4.03ch00	586535	0.4	0.454545454545455	-0.0545454545454545	1	-1	1	-1	1	-1
ST4.03ch00	586548	0.25	0.363636363636364	-0.113636363636364	1	-1	1	-1	1	-1
ST4.03ch00	586585	0.75	0.5	0.25	1	-1	1	-1	1	-1
ST4.03ch00	586587	0.75	0.5	0.25	1	-1	1	-1	1	-1
ST4.03ch00	586610	0.75	0.5	0.25	1	-1	1	-1	1	-1
ST4.03ch00	586612	0.5	0.777777777777778	-0.277777777777778	1	-1	1	-1	1	-1
ST4.03ch00	586621	0.75	0.875	-0.125	1	-1	1	-1	1	-1
ST4.03ch00	586634	0.75	0.5625	0.1875	1	-1	1	-1	1	-1
ST4.03ch00	586639	0.75	0.875	-0.125	1	-1	1	-1	1	-1
ST4.03ch00	586641	0.75	0.5625	0.1875	1	-1	1	-1	1	-1
ST4.03ch00	586709	0.75	0.846153846153846	-0.0961538461538461	1	-1	1	-1	1	-1
ST4.03ch00	586740	0.8125	0.833333333333333	-0.0208333333333334	1	-1	1	-1	1	-1
ST4.03ch00	586742	0.375	0.566666666666667	-0.191666666666667	1	-1	1	-1	1	-1
ST4.03ch00	586818	0.8125	0.766666666666667	0.0458333333333333	1	-1	1	-1	1	-1
ST4.03ch00	586913	0.9	0.825	0.0750000000000001	1	-1	1	-1	1	-1
ST4.03ch00	586942	0.9	0.775	0.125	1	-1	1	-1	1	-1
ST4.03ch00	586973	0.875	0.825	0.05	1	-1	1	-1	1	-1
ST4.03ch00	586977	0.85	0.675	0.175	1	-1	1	-1	1	-1
ST4.03ch00	586980	0.875	0.825	0.05	1	-1	1	-1	1	-1
ST4.03ch00	587042	0.9	0.8	0.1	1	-1	1	-1	1	-1
ST4.03ch00	587045	0.9	0.825	0.0750000000000001	1	-1	1	-1	1	-1
ST4.03ch00	587052	0.9	0.875	0.025	1	-1	1	-1	1	-1
ST4.03ch00	587053	0.9	0.875	0.025	1	-1	1	-1	1	-1
ST4.03ch00	587055	0.9	0.8	0.1	1	-1	1	-1	1	-1
ST4.03ch00	587071	0.9	0.8	0.1	1	-1	1	-1	1	-1
ST4.03ch00	587083	0.9	0.8	0.1	1	-1	1	-1	1	-1
ST4.03ch00	587085	0.9	0.8	0.1	1	-1	1	-1	1	-1
ST4.03ch00	587094	0.9	0.8	0.1	1	-1	1	-1	1	-1
ST4.03ch00	587099	0.9	0.875	0.025	1	-1	1	-1	1	-1
ST4.03ch00	587117	0.8	0.825	-0.0249999999999999	1	-1	1	-1	1	-1
ST4.03ch00	589024	1	0.5	0.5	1	-1	1	-1	1	-1
ST4.03ch00	589026	1	0.5	0.5	1	-1	1	-1	1	-1
ST4.03ch00	589036	0.666666666666667	0.5	0.166666666666667	1	-1	1	-1	1	-1
ST4.03ch00	589049	0.666666666666667	0.5	0.166666666666667	1	-1	1	-1	1	-1
ST4.03ch00	589059	1	0.583333333333333	0.416666666666667	1	-1	1	-1	1	-1
ST4.03ch00	589069	0.75	0.833333333333333	-0.0833333333333334	1	-1	1	-1	1	-1
ST4.03ch00	589078	0.666666666666667	0.833333333333333	-0.166666666666667	1	-1	1	-1	1	-1
ST4.03ch00	589108	0.5	0.833333333333333	-0.333333333333333	1	-1	1	-1	1	-1
ST4.03ch00	589120	0.75	0.833333333333333	-0.0833333333333334	1	-1	1	-1	1	-1
ST4.03ch00	589127	0.75	0.833333333333333	-0.0833333333333334	1	-1	1	-1	1	-1
ST4.03ch00	589131	0.75	0.833333333333333	-0.0833333333333334	1	-1	1	-1	1	-1
ST4.03ch00	589180	0.861111111111111	0.815789473684211	0.0453216374269007	1	-1	1	-1	1	-1
ST4.03ch00	589185	0.861111111111111	0.815789473684211	0.0453216374269007	1	-1	1	-1	1	-1
ST4.03ch00	589187	0.861111111111111	0.815789473684211	0.0453216374269007	1	-1	1	-1	1	-1
ST4.03ch00	589190	0.861111111111111	0.815789473684211	0.0453216374269007	1	-1	1	-1	1	-1
ST4.03ch00	589204	0.583333333333333	0.526315789473684	0.0570175438596492	1	-1	1	-1	1	-1
ST4.03ch00	589214	0.861111111111111	0.825	0.0361111111111112	1	-1	1	-1	1	-1
ST4.03ch00	589221	0.861111111111111	0.825	0.0361111111111112	1	-1	1	-1	1	-1
ST4.03ch00	589223	0.861111111111111	0.815789473684211	0.0453216374269007	1	-1	1	-1	1	-1
ST4.03ch00	589239	0.694444444444444	0.7	-0.00555555555555554	1	-1	1	-1	1	-1
ST4.03ch00	589241	0.861111111111111	0.775	0.0861111111111111	1	-1	1	-1	1	-1
ST4.03ch00	589242	0.861111111111111	0.815789473684211	0.0453216374269007	1	-1	1	-1	1	-1
ST4.03ch00	589248	0.861111111111111	0.815789473684211	0.0453216374269007	1	-1	1	-1	1	-1
ST4.03ch00	589249	0.861111111111111	0.825	0.0361111111111112	1	-1	1	-1	1	-1
ST4.03ch00	589259	0.861111111111111	0.825	0.0361111111111112	1	-1	1	-1	1	-1
ST4.03ch00	589401	0.583333333333333	0.5	0.0833333333333334	1	-1	1	-1	1	-1
ST4.03ch00	589408	0.861111111111111	0.815789473684211	0.0453216374269007	1	-1	1	-1	1	-1
ST4.03ch00	589413	0.861111111111111	0.815789473684211	0.0453216374269007	1	-1	1	-1	1	-1
ST4.03ch00	590734	0.925	0.95	-0.0249999999999999	1	-1	1	-1	1	-1
ST4.03ch00	590741	0.925	0.95	-0.0249999999999999	1	-1	1	-1	1	-1
ST4.03ch00	590746	0.975	0.95	0.025	1	-1	1	-1	1	-1
ST4.03ch00	590759	0.925	0.95	-0.0249999999999999	1	-1	1	-1	1	-1
ST4.03ch00	590791	0.925	0.925	0	1	-1	1	-1	1	-1
ST4.03ch00	590822	0.6	0.447368421052632	0.152631578947368	1	-1	1	-1	1	-1
ST4.03ch00	590824	0.85	0.631578947368421	0.218421052631579	1	-1	1	-1	1	-1
ST4.03ch00	590856	0.775	0.605263157894737	0.169736842105263	1	-1	1	-1	1	-1
ST4.03ch00	590861	0.775	0.605263157894737	0.169736842105263	1	-1	1	-1	1	-1
ST4.03ch00	590875	0.75	0.789473684210526	-0.0394736842105263	1	-1	1	-1	1	-1
ST4.03ch00	591531	0.657894736842105	0.611111111111111	0.0467836257309941	1	-1	1	-1	1	-1
ST4.03ch00	592328	0.833333333333333	0.7	0.133333333333333	1	-1	1	-1	1	-1
ST4.03ch00	592391	0.833333333333333	0.7	0.133333333333333	1	-1	1	-1	1	-1
ST4.03ch00	592405	0.833333333333333	0.7	0.133333333333333	1	-1	1	-1	1	-1
ST4.03ch00	592416	0.555555555555556	0.6	-0.0444444444444444	1	-1	1	-1	1	-1
ST4.03ch00	592418	0.833333333333333	0.7	0.133333333333333	1	-1	1	-1	1	-1
ST4.03ch00	592419	0.833333333333333	0.7	0.133333333333333	1	-1	1	-1	1	-1
ST4.03ch00	592427	0.833333333333333	0.7	0.133333333333333	1	-1	1	-1	1	-1
ST4.03ch00	592437	0.833333333333333	0.7	0.133333333333333	1	-1	1	-1	1	-1
ST4.03ch00	592439	0.833333333333333	0.7	0.133333333333333	1	-1	1	-1	1	-1
ST4.03ch00	592445	0.833333333333333	0.7	0.133333333333333	1	-1	1	-1	1	-1
ST4.03ch00	592448	0.555555555555556	0.6	-0.0444444444444444	1	-1	1	-1	1	-1
ST4.03ch00	592449	0.833333333333333	0.7	0.133333333333333	1	-1	1	-1	1	-1
ST4.03ch00	592460	0.833333333333333	0.7	0.133333333333333	1	-1	1	-1	1	-1
ST4.03ch00	592461	0.833333333333333	0.7	0.133333333333333	1	-1	1	-1	1	-1
ST4.03ch00	592617	0.78125	0.764705882352941	0.0165441176470589	1	-1	1	-1	1	-1
ST4.03ch00	592671	0.794117647058823	0.764705882352941	0.0294117647058824	1	-1	1	-1	1	-1
ST4.03ch00	593107	0.625	0.5	0.125	1	-1	1	-1	1	-1
ST4.03ch00	593114	0.625	0.5	0.125	1	-1	1	-1	1	-1
ST4.03ch00	593121	0.875	0.875	0	1	-1	1	-1	1	-1
ST4.03ch00	593124	0.625	0.5	0.125	1	-1	1	-1	1	-1
ST4.03ch00	593126	0.625	0.5	0.125	1	-1	1	-1	1	-1
ST4.03ch00	593156	0.625	0.428571428571429	0.196428571428571	1	-1	1	-1	1	-1
ST4.03ch00	593163	0.625	0.5	0.125	1	-1	1	-1	1	-1
ST4.03ch00	593363	0.625	0.5	0.125	1	-1	1	-1	1	-1
ST4.03ch00	593402	0.875	0.875	0	1	-1	1	-1	1	-1
ST4.03ch00	599266	0.625	0.708333333333333	-0.0833333333333334	1	-1	1	-1	1	-1
ST4.03ch00	599351	0.583333333333333	0.710526315789474	-0.12719298245614	1	-1	1	-1	1	-1
ST4.03ch00	599380	0.75	0.763157894736842	-0.0131578947368421	1	-1	1	-1	1	-1
ST4.03ch00	599557	0.722222222222222	0.725	-0.00277777777777777	1	-1	1	-1	1	-1
ST4.03ch00	599587	0.722222222222222	0.725	-0.00277777777777777	1	-1	1	-1	1	-1
ST4.03ch00	605705	0.7	0.7	0	1	-1	1	-1	1	-1
ST4.03ch00	608602	1	0.928571428571429	0.0714285714285714	1	-1	1	-1	1	-1
ST4.03ch00	608660	0.625	0.55	0.075	1	-1	1	-1	1	-1
ST4.03ch00	608664	0.875	0.75	0.125	1	-1	1	-1	1	-1
ST4.03ch00	608671	1	0.888888888888889	0.111111111111111	1	-1	1	-1	1	-1
ST4.03ch00	608678	0.5625	0.5	0.0625	1	-1	1	-1	1	-1
ST4.03ch00	608691	0.5625	0.55	0.0125	1	-1	1	-1	1	-1
ST4.03ch00	608696	1	0.95	0.05	1	-1	1	-1	1	-1
ST4.03ch00	608698	0.5625	0.55	0.0125	1	-1	1	-1	1	-1
ST4.03ch00	608721	0.5625	0.55	0.0125	1	-1	1	-1	1	-1
ST4.03ch00	608760	0.825	0.7	0.125	1	-1	1	-1	1	-1
ST4.03ch00	608765	0.825	0.7	0.125	1	-1	1	-1	1	-1
ST4.03ch00	608784	0.5	0.5	0	1	-1	1	-1	1	-1
ST4.03ch00	608809	0.825	0.7	0.125	1	-1	1	-1	1	-1
ST4.03ch00	608827	0.825	0.684210526315789	0.14078947368421	1	-1	1	-1	1	-1
ST4.03ch00	608830	0.825	0.7	0.125	1	-1	1	-1	1	-1
ST4.03ch00	608927	0.815789473684211	0.6	0.215789473684211	1	-1	1	-1	1	-1
ST4.03ch00	609406	0.9375	0.846153846153846	0.0913461538461539	1	-1	1	-1	1	-1
ST4.03ch00	609452	0.9375	0.846153846153846	0.0913461538461539	1	-1	1	-1	1	-1
ST4.03ch00	610537	0.566666666666667	0.541666666666667	0.025	1	-1	1	-1	1	-1
ST4.03ch00	610582	0.607142857142857	0.541666666666667	0.0654761904761905	1	-1	1	-1	1	-1
ST4.03ch00	610685	0.607142857142857	0.541666666666667	0.0654761904761905	1	-1	1	-1	1	-1
ST4.03ch00	611873	0.75	0.6875	0.0625	1	-1	1	-1	1	-1
ST4.03ch00	611882	0.642857142857143	0.8125	-0.169642857142857	1	-1	1	-1	1	-1
ST4.03ch00	611894	0.615384615384615	0.8125	-0.197115384615385	1	-1	1	-1	1	-1
ST4.03ch00	611983	0.607142857142857	0.611111111111111	-0.00396825396825407	1	-1	1	-1	1	-1
ST4.03ch00	612096	0.473684210526316	0.416666666666667	0.0570175438596491	1	-1	1	-1	1	-1
ST4.03ch00	612295	0.710526315789474	0.736842105263158	-0.0263157894736842	1	-1	1	-1	1	-1
ST4.03ch00	612297	0.710526315789474	0.763157894736842	-0.0526315789473685	1	-1	1	-1	1	-1
ST4.03ch00	612341	0.657894736842105	0.684210526315789	-0.0263157894736842	1	-1	1	-1	1	-1
ST4.03ch00	615882	0.725	0.675	0.0499999999999999	1	-1	1	-1	1	-1
ST4.03ch00	616050	0.725	0.675	0.0499999999999999	1	-1	1	-1	1	-1
ST4.03ch00	616212	0.7	0.7	0	1	-1	1	-1	1	-1
ST4.03ch00	616231	0.7	0.7	0	1	-1	1	-1	1	-1
ST4.03ch00	616253	0.575	0.625	-0.05	1	-1	1	-1	1	-1
ST4.03ch00	618903	0.225	0.275	-0.05	1	-1	1	-1	1	-1
ST4.03ch00	618905	0.85	0.7	0.15	1	-1	1	-1	1	-1
ST4.03ch00	618945	0.85	0.7	0.15	1	-1	1	-1	1	-1
ST4.03ch00	618951	0.85	0.7	0.15	1	-1	1	-1	1	-1
ST4.03ch00	618958	0.85	0.7	0.15	1	-1	1	-1	1	-1
ST4.03ch00	619166	0.85	0.7	0.15	1	-1	1	-1	1	-1
ST4.03ch00	619167	0.85	0.7	0.15	1	-1	1	-1	1	-1
ST4.03ch00	619181	0.85	0.7	0.15	1	-1	1	-1	1	-1
ST4.03ch00	619999	0.941176470588235	0.842105263157895	0.0990712074303406	1	-1	1	-1	1	-1
ST4.03ch00	620011	0.461538461538462	0.708333333333333	-0.246794871794872	1	-1	1	-1	1	-1
ST4.03ch00	620015	0.208333333333333	0.333333333333333	-0.125	1	-1	1	-1	1	-1
ST4.03ch00	620026	0.722222222222222	0.681818181818182	0.0404040404040404	1	-1	1	-1	1	-1
ST4.03ch00	620033	0.6875	0.681818181818182	0.00568181818181823	1	-1	1	-1	1	-1
ST4.03ch00	620093	0.833333333333333	0.681818181818182	0.151515151515152	1	-1	1	-1	1	-1
ST4.03ch00	620126	0.777777777777778	0.708333333333333	0.0694444444444444	1	-1	1	-1	1	-1
ST4.03ch00	620131	0.777777777777778	0.708333333333333	0.0694444444444444	1	-1	1	-1	1	-1
ST4.03ch00	620159	0.777777777777778	0.681818181818182	0.095959595959596	1	-1	1	-1	1	-1
ST4.03ch00	620179	0.85	0.708333333333333	0.141666666666667	1	-1	1	-1	1	-1
ST4.03ch00	620995	0.714285714285714	0.636363636363636	0.0779220779220779	1	-1	1	-1	1	-1
ST4.03ch00	621053	0.714285714285714	0.636363636363636	0.0779220779220779	1	-1	1	-1	1	-1
ST4.03ch00	621290	0.727272727272727	0.7	0.0272727272727273	1	-1	1	-1	1	-1
ST4.03ch00	621420	0.727272727272727	0.7	0.0272727272727273	1	-1	1	-1	1	-1
ST4.03ch00	621424	0.5	0.6	-0.1	1	-1	1	-1	1	-1
ST4.03ch00	621449	0.727272727272727	0.7	0.0272727272727273	1	-1	1	-1	1	-1
ST4.03ch00	621804	0.725	0.6	0.125	1	-1	1	-1	1	-1
ST4.03ch00	621820	0.725	0.6	0.125	1	-1	1	-1	1	-1
ST4.03ch00	621829	0.725	0.6	0.125	1	-1	1	-1	1	-1
ST4.03ch00	621842	0.6	0.65	-0.05	1	-1	1	-1	1	-1
ST4.03ch00	623806	0.818181818181818	0.75	0.0681818181818182	1	-1	1	-1	1	-1
ST4.03ch00	623808	0.818181818181818	0.75	0.0681818181818182	1	-1	1	-1	1	-1
ST4.03ch00	623823	0.363636363636364	0.291666666666667	0.071969696969697	1	-1	1	-1	1	-1
ST4.03ch00	623848	0.818181818181818	0.75	0.0681818181818182	1	-1	1	-1	1	-1
ST4.03ch00	623884	0.818181818181818	0.75	0.0681818181818182	1	-1	1	-1	1	-1
ST4.03ch00	623906	0.818181818181818	0.75	0.0681818181818182	1	-1	1	-1	1	-1
ST4.03ch00	623924	0.545454545454545	0.583333333333333	-0.037878787878788	1	-1	1	-1	1	-1
ST4.03ch00	625024	0.892857142857143	0.6	0.292857142857143	1	-1	1	-1	1	-1
ST4.03ch00	627264	0.605263157894737	0.53125	0.0740131578947368	1	-1	1	-1	1	-1
ST4.03ch00	630387	0.85	0.825	0.025	1	-1	1	-1	1	-1
ST4.03ch00	630453	0.85	0.85	0	1	-1	1	-1	1	-1
ST4.03ch00	630456	0.825	0.775	0.0499999999999999	1	-1	1	-1	1	-1
ST4.03ch00	630593	0.8	0.85	-0.0499999999999999	1	-1	1	-1	1	-1
ST4.03ch00	630605	0.825	0.825	0	1	-1	1	-1	1	-1
ST4.03ch00	630614	0.825	0.825	0	1	-1	1	-1	1	-1
ST4.03ch00	632362	0.725	0.725	0	1	-1	1	-1	1	-1
ST4.03ch00	636372	0.852941176470588	0.730769230769231	0.122171945701357	1	-1	1	-1	1	-1
ST4.03ch00	636401	0.676470588235294	0.892857142857143	-0.216386554621849	1	-1	1	-1	1	-1
ST4.03ch00	636467	0.8	0.892857142857143	-0.0928571428571429	1	-1	1	-1	1	-1
ST4.03ch00	636485	0.833333333333333	0.785714285714286	0.0476190476190477	1	-1	1	-1	1	-1
ST4.03ch00	637569	0.833333333333333	0.5	0.333333333333333	1	-1	1	-1	1	-1
ST4.03ch00	637575	0.833333333333333	0.5	0.333333333333333	1	-1	1	-1	1	-1
ST4.03ch00	637609	0.833333333333333	0.375	0.458333333333333	1	-1	1	-1	1	-1
ST4.03ch00	637625	0.833333333333333	0.375	0.458333333333333	1	-1	1	-1	1	-1
ST4.03ch00	637640	0.833333333333333	0.5	0.333333333333333	1	-1	1	-1	1	-1
ST4.03ch00	637654	0.5	0.375	0.125	1	-1	1	-1	1	-1
ST4.03ch00	638152	0.583333333333333	0.285714285714286	0.297619047619048	1	-1	1	-1	1	-1
ST4.03ch00	638272	0.35	0.333333333333333	0.0166666666666667	1	-1	1	-1	1	-1
ST4.03ch00	638322	0.7	0.555555555555556	0.144444444444444	1	-1	1	-1	1	-1
ST4.03ch00	640815	0.815789473684211	0.7	0.115789473684211	1	-1	1	-1	1	-1
ST4.03ch00	640824	0.815789473684211	0.7	0.115789473684211	1	-1	1	-1	1	-1
ST4.03ch00	640853	0.8125	0.763157894736842	0.0493421052631579	1	-1	1	-1	1	-1
ST4.03ch00	640891	0.815789473684211	0.725	0.0907894736842105	1	-1	1	-1	1	-1
ST4.03ch00	640893	0.815789473684211	0.725	0.0907894736842105	1	-1	1	-1	1	-1
ST4.03ch00	640924	0.894736842105263	0.825	0.0697368421052632	1	-1	1	-1	1	-1
ST4.03ch00	640931	0.684210526315789	0.625	0.0592105263157895	1	-1	1	-1	1	-1
ST4.03ch00	640954	0.552631578947368	0.6	-0.0473684210526315	1	-1	1	-1	1	-1
ST4.03ch00	642842	0.775	0.65	0.125	1	-1	1	-1	1	-1
ST4.03ch00	642876	0.65	0.775	-0.125	1	-1	1	-1	1	-1
ST4.03ch00	643089	0.775	0.65	0.125	1	-1	1	-1	1	-1
ST4.03ch00	643102	0.775	0.65	0.125	1	-1	1	-1	1	-1
ST4.03ch00	643114	0.775	0.65	0.125	1	-1	1	-1	1	-1
ST4.03ch00	643127	0.775	0.65	0.125	1	-1	1	-1	1	-1
ST4.03ch00	643143	0.775	0.65	0.125	1	-1	1	-1	1	-1
ST4.03ch00	648403	0.888888888888889	0.777777777777778	0.111111111111111	1	-1	1	-1	1	-1
ST4.03ch00	648424	0.888888888888889	0.833333333333333	0.0555555555555555	1	-1	1	-1	1	-1
ST4.03ch00	648441	0.944444444444444	0.888888888888889	0.0555555555555556	1	-1	1	-1	1	-1
ST4.03ch00	648446	0.944444444444444	0.888888888888889	0.0555555555555556	1	-1	1	-1	1	-1
ST4.03ch00	648477	0.833333333333333	0.6875	0.145833333333333	1	-1	1	-1	1	-1
ST4.03ch00	650494	1	0.8125	0.1875	1	-1	1	-1	1	-1
ST4.03ch00	650506	1	0.8125	0.1875	1	-1	1	-1	1	-1
ST4.03ch00	650561	1	0.8125	0.1875	1	-1	1	-1	1	-1
ST4.03ch00	650607	0.333333333333333	0.5	-0.166666666666667	1	-1	1	-1	1	-1
ST4.03ch00	653106	0.909090909090909	0.933333333333333	-0.0242424242424243	1	-1	1	-1	1	-1
ST4.03ch00	655122	0.710526315789474	0.65	0.0605263157894737	1	-1	1	-1	1	-1
ST4.03ch00	655134	0.815789473684211	0.75	0.0657894736842105	1	-1	1	-1	1	-1
ST4.03ch00	665201	0.7	0.617647058823529	0.0823529411764705	1	-1	1	-1	1	-1
ST4.03ch00	665202	0.933333333333333	0.911764705882353	0.0215686274509804	1	-1	1	-1	1	-1
ST4.03ch00	665206	0.9	0.911764705882353	-0.0117647058823529	1	-1	1	-1	1	-1
ST4.03ch00	665241	0.9	0.911764705882353	-0.0117647058823529	1	-1	1	-1	1	-1
ST4.03ch00	665248	0.933333333333333	0.882352941176471	0.0509803921568628	1	-1	1	-1	1	-1
ST4.03ch00	679867	0.45	0.55	-0.1	1	-1	1	-1	1	-1
ST4.03ch00	679929	0.825	0.75	0.075	1	-1	1	-1	1	-1
ST4.03ch00	682056	0.875	0.777777777777778	0.0972222222222222	1	-1	1	-1	1	-1
ST4.03ch00	682095	0.725	0.775	-0.05	1	-1	1	-1	1	-1
ST4.03ch00	682301	0.7	0.775	-0.0750000000000001	1	-1	1	-1	1	-1
ST4.03ch00	682314	0.7	0.775	-0.0750000000000001	1	-1	1	-1	1	-1
ST4.03ch00	682317	0.7	0.75	-0.05	1	-1	1	-1	1	-1
ST4.03ch00	682332	0.7	0.775	-0.0750000000000001	1	-1	1	-1	1	-1
ST4.03ch00	682344	0.7	0.775	-0.0750000000000001	1	-1	1	-1	1	-1
ST4.03ch00	696686	0.45	0.277777777777778	0.172222222222222	1	-1	1	-1	1	-1
ST4.03ch00	696706	0.433333333333333	0.5	-0.0666666666666667	1	-1	1	-1	1	-1
ST4.03ch00	696770	1	0.861111111111111	0.138888888888889	1	-1	1	-1	1	-1
ST4.03ch00	696785	0.833333333333333	0.833333333333333	0	1	-1	1	-1	1	-1
ST4.03ch00	696815	0.785714285714286	0.823529411764706	-0.0378151260504201	1	-1	1	-1	1	-1
ST4.03ch00	696818	1	0.794117647058823	0.205882352941177	1	-1	1	-1	1	-1
ST4.03ch00	696940	0.875	1	-0.125	1	-1	1	-1	1	-1
ST4.03ch00	699227	0.966666666666667	0.818181818181818	0.148484848484848	1	-1	1	-1	1	-1
ST4.03ch00	699235	0.966666666666667	0.818181818181818	0.148484848484848	1	-1	1	-1	1	-1
ST4.03ch00	699246	0.966666666666667	0.818181818181818	0.148484848484848	1	-1	1	-1	1	-1
ST4.03ch00	699252	0.966666666666667	0.818181818181818	0.148484848484848	1	-1	1	-1	1	-1
ST4.03ch00	699254	0.966666666666667	0.818181818181818	0.148484848484848	1	-1	1	-1	1	-1
ST4.03ch00	699312	0.933333333333333	0.818181818181818	0.115151515151515	1	-1	1	-1	1	-1
ST4.03ch00	699314	0.875	0.818181818181818	0.0568181818181818	1	-1	1	-1	1	-1
ST4.03ch00	728176	0.973684210526316	0.921052631578947	0.0526315789473685	1	-1	1	-1	1	-1
ST4.03ch00	728178	0.973684210526316	0.925	0.0486842105263158	1	-1	1	-1	1	-1
ST4.03ch00	728186	0.944444444444444	0.925	0.0194444444444444	1	-1	1	-1	1	-1
ST4.03ch00	728187	0.944444444444444	0.925	0.0194444444444444	1	-1	1	-1	1	-1
ST4.03ch00	728194	0.972222222222222	0.8	0.172222222222222	1	-1	1	-1	1	-1
ST4.03ch00	728201	0.972222222222222	0.921052631578947	0.0511695906432749	1	-1	1	-1	1	-1
ST4.03ch00	728203	0.972222222222222	0.789473684210526	0.182748538011696	1	-1	1	-1	1	-1
ST4.03ch00	728205	0.916666666666667	0.736842105263158	0.179824561403509	1	-1	1	-1	1	-1
ST4.03ch00	728210	0.944444444444444	0.921052631578947	0.0233918128654971	1	-1	1	-1	1	-1
ST4.03ch00	728213	0.944444444444444	0.921052631578947	0.0233918128654971	1	-1	1	-1	1	-1
ST4.03ch00	728224	0.944444444444444	0.868421052631579	0.0760233918128654	1	-1	1	-1	1	-1
ST4.03ch00	728225	0.90625	0.75	0.15625	1	-1	1	-1	1	-1
ST4.03ch00	728227	0.9375	0.916666666666667	0.0208333333333334	1	-1	1	-1	1	-1
ST4.03ch00	728228	0.90625	0.916666666666667	-0.0104166666666666	1	-1	1	-1	1	-1
ST4.03ch00	728232	0.875	0.833333333333333	0.0416666666666666	1	-1	1	-1	1	-1
ST4.03ch00	728234	0.9375	0.916666666666667	0.0208333333333334	1	-1	1	-1	1	-1
ST4.03ch00	728235	0.966666666666667	0.916666666666667	0.05	1	-1	1	-1	1	-1
ST4.03ch00	728240	0.9375	0.916666666666667	0.0208333333333334	1	-1	1	-1	1	-1
ST4.03ch00	728248	0.911764705882353	0.916666666666667	-0.00490196078431371	1	-1	1	-1	1	-1
ST4.03ch00	728251	0.852941176470588	0.882352941176471	-0.0294117647058824	1	-1	1	-1	1	-1
ST4.03ch00	728255	0.852941176470588	0.882352941176471	-0.0294117647058824	1	-1	1	-1	1	-1
ST4.03ch00	728264	0.852941176470588	0.888888888888889	-0.0359477124183006	1	-1	1	-1	1	-1
ST4.03ch00	728275	0.941176470588235	0.916666666666667	0.0245098039215687	1	-1	1	-1	1	-1
ST4.03ch00	728281	0.941176470588235	0.916666666666667	0.0245098039215687	1	-1	1	-1	1	-1
ST4.03ch00	728288	0.941176470588235	0.916666666666667	0.0245098039215687	1	-1	1	-1	1	-1
ST4.03ch00	728333	0.852941176470588	0.888888888888889	-0.0359477124183006	1	-1	1	-1	1	-1
ST4.03ch00	729474	0.815789473684211	0.617647058823529	0.198142414860681	1	-1	1	-1	1	-1
ST4.03ch00	729523	0.764705882352941	0.588235294117647	0.176470588235294	1	-1	1	-1	1	-1
ST4.03ch00	729539	0.823529411764706	0.617647058823529	0.205882352941176	1	-1	1	-1	1	-1
ST4.03ch00	729717	0.4375	0.384615384615385	0.0528846153846154	1	-1	1	-1	1	-1
ST4.03ch00	729750	0.388888888888889	0.384615384615385	0.00427350427350426	1	-1	1	-1	1	-1
ST4.03ch00	729754	0.388888888888889	0.384615384615385	0.00427350427350426	1	-1	1	-1	1	-1
ST4.03ch00	729755	0.388888888888889	0.384615384615385	0.00427350427350426	1	-1	1	-1	1	-1
ST4.03ch00	732348	0.461538461538462	0.392857142857143	0.0686813186813187	1	-1	1	-1	1	-1
ST4.03ch00	732358	0.461538461538462	0.392857142857143	0.0686813186813187	1	-1	1	-1	1	-1
ST4.03ch00	732389	0.423076923076923	0.392857142857143	0.0302197802197802	1	-1	1	-1	1	-1
ST4.03ch00	732397	0.461538461538462	0.392857142857143	0.0686813186813187	1	-1	1	-1	1	-1
ST4.03ch00	732407	0.461538461538462	0.392857142857143	0.0686813186813187	1	-1	1	-1	1	-1
ST4.03ch00	732422	0.461538461538462	0.392857142857143	0.0686813186813187	1	-1	1	-1	1	-1
ST4.03ch00	733335	0.84375	0.78125	0.0625	1	-1	1	-1	1	-1
ST4.03ch00	733383	0.882352941176471	0.75	0.132352941176471	1	-1	1	-1	1	-1
ST4.03ch00	733419	0.857142857142857	0.766666666666667	0.0904761904761904	1	-1	1	-1	1	-1
ST4.03ch00	733589	0.861111111111111	0.884615384615385	-0.0235042735042734	1	-1	1	-1	1	-1
ST4.03ch00	733620	0.861111111111111	0.884615384615385	-0.0235042735042734	1	-1	1	-1	1	-1
ST4.03ch00	733667	0.973684210526316	0.9	0.0736842105263158	1	-1	1	-1	1	-1
ST4.03ch00	733744	0.815789473684211	0.7	0.115789473684211	1	-1	1	-1	1	-1
ST4.03ch00	733750	0.947368421052632	0.8	0.147368421052631	1	-1	1	-1	1	-1
ST4.03ch00	733761	0.868421052631579	0.875	-0.00657894736842102	1	-1	1	-1	1	-1
ST4.03ch00	733773	0.815789473684211	0.7	0.115789473684211	1	-1	1	-1	1	-1
ST4.03ch00	733783	0.842105263157895	0.825	0.0171052631578947	1	-1	1	-1	1	-1
ST4.03ch00	733788	0.868421052631579	0.875	-0.00657894736842102	1	-1	1	-1	1	-1
ST4.03ch00	733860	0.947368421052632	0.947368421052632	0	1	-1	1	-1	1	-1
ST4.03ch00	733868	0.947368421052632	0.947368421052632	0	1	-1	1	-1	1	-1
ST4.03ch00	733872	0.947368421052632	0.947368421052632	0	1	-1	1	-1	1	-1
ST4.03ch00	733894	0.868421052631579	0.947368421052632	-0.0789473684210525	1	-1	1	-1	1	-1
ST4.03ch00	733899	0.868421052631579	0.894736842105263	-0.0263157894736842	1	-1	1	-1	1	-1
ST4.03ch00	734049	0.975	0.875	0.1	1	-1	1	-1	1	-1
ST4.03ch00	735285	0.941176470588235	0.892857142857143	0.0483193277310924	1	-1	1	-1	1	-1
ST4.03ch00	737288	0.6	0.5	0.1	1	-1	1	-1	1	-1
ST4.03ch00	737314	0.6	0.5	0.1	1	-1	1	-1	1	-1
ST4.03ch00	737580	0.285714285714286	0	0.285714285714286	1	-1	1	-1	1	-1
ST4.03ch00	737618	0.441176470588235	0.666666666666667	-0.225490196078431	1	-1	1	-1	1	-1
ST4.03ch00	737756	0.4375	0.722222222222222	-0.284722222222222	1	-1	1	-1	1	-1
ST4.03ch00	741301	0.85	1	-0.15	1	-1	1	-1	1	-1
ST4.03ch00	746370	0.857142857142857	0.785714285714286	0.0714285714285714	1	-1	1	-1	1	-1
ST4.03ch00	746375	0.857142857142857	0.785714285714286	0.0714285714285714	1	-1	1	-1	1	-1
ST4.03ch00	746376	0.857142857142857	0.785714285714286	0.0714285714285714	1	-1	1	-1	1	-1
ST4.03ch00	746377	0.857142857142857	0.785714285714286	0.0714285714285714	1	-1	1	-1	1	-1
ST4.03ch00	746433	0.833333333333333	0.821428571428571	0.011904761904762	1	-1	1	-1	1	-1
ST4.03ch00	746439	0.833333333333333	0.821428571428571	0.011904761904762	1	-1	1	-1	1	-1
ST4.03ch00	746457	0.866666666666667	0.821428571428571	0.0452380952380953	1	-1	1	-1	1	-1
ST4.03ch00	746481	0.884615384615385	0.821428571428571	0.0631868131868132	1	-1	1	-1	1	-1
ST4.03ch00	746954	0.947368421052632	0.9	0.0473684210526315	1	-1	1	-1	1	-1
ST4.03ch00	750187	0.555555555555556	0.678571428571429	-0.123015873015873	1	-1	1	-1	1	-1
ST4.03ch00	750200	0.555555555555556	0.678571428571429	-0.123015873015873	1	-1	1	-1	1	-1
ST4.03ch00	750201	0.555555555555556	0.678571428571429	-0.123015873015873	1	-1	1	-1	1	-1
ST4.03ch00	750214	0.555555555555556	0.678571428571429	-0.123015873015873	1	-1	1	-1	1	-1
ST4.03ch00	750228	0.555555555555556	0.642857142857143	-0.0873015873015873	1	-1	1	-1	1	-1
ST4.03ch00	753235	0.857142857142857	0.857142857142857	0	1	-1	1	-1	1	-1
ST4.03ch00	753251	0.714285714285714	1	-0.285714285714286	1	-1	1	-1	1	-1
ST4.03ch00	753257	0.714285714285714	1	-0.285714285714286	1	-1	1	-1	1	-1
ST4.03ch00	753277	0.875	0.857142857142857	0.0178571428571429	1	-1	1	-1	1	-1
ST4.03ch00	753283	0.625	1	-0.375	1	-1	1	-1	1	-1
ST4.03ch00	753301	0.142857142857143	0.357142857142857	-0.214285714285714	1	-1	1	-1	1	-1
ST4.03ch00	753309	0.8	0.75	0.05	1	-1	1	-1	1	-1
ST4.03ch00	753310	0.8	0.75	0.05	1	-1	1	-1	1	-1
ST4.03ch00	753329	0.875	0.857142857142857	0.0178571428571429	1	-1	1	-1	1	-1
ST4.03ch00	755473	0.894736842105263	0.894736842105263	0	1	-1	1	-1	1	-1
ST4.03ch00	755513	0.894736842105263	0.894736842105263	0	1	-1	1	-1	1	-1
ST4.03ch00	755532	0.894736842105263	0.894736842105263	0	1	-1	1	-1	1	-1
ST4.03ch00	757212	0.578947368421053	0.642857142857143	-0.0639097744360902	1	-1	1	-1	1	-1
ST4.03ch00	757390	0.605263157894737	0.642857142857143	-0.0375939849624061	1	-1	1	-1	1	-1
ST4.03ch00	757404	0.605263157894737	0.642857142857143	-0.0375939849624061	1	-1	1	-1	1	-1
ST4.03ch00	758319	0.769230769230769	0.607142857142857	0.162087912087912	1	-1	1	-1	1	-1
ST4.03ch00	758423	0.611111111111111	0.653846153846154	-0.0427350427350427	1	-1	1	-1	1	-1
ST4.03ch00	758460	0.611111111111111	0.653846153846154	-0.0427350427350427	1	-1	1	-1	1	-1
ST4.03ch00	764457	0.833333333333333	0.833333333333333	0	1	-1	1	-1	1	-1
ST4.03ch00	764529	0.833333333333333	0.833333333333333	0	1	-1	1	-1	1	-1
ST4.03ch00	768777	0.78125	0.607142857142857	0.174107142857143	1	-1	1	-1	1	-1
ST4.03ch00	768778	0.78125	0.607142857142857	0.174107142857143	1	-1	1	-1	1	-1
ST4.03ch00	768818	0.78125	0.607142857142857	0.174107142857143	1	-1	1	-1	1	-1
ST4.03ch00	793578	0.7	0.55	0.15	1	-1	1	-1	1	-1
ST4.03ch00	793661	0.7	0.55	0.15	1	-1	1	-1	1	-1
ST4.03ch00	793712	0.35	0.416666666666667	-0.0666666666666667	1	-1	1	-1	1	-1
ST4.03ch00	810907	0.4	0.7	-0.3	1	-1	1	-1	1	-1
ST4.03ch00	811971	1	0.884615384615385	0.115384615384615	1	-1	1	-1	1	-1
ST4.03ch00	819508	0.944444444444444	0.84375	0.100694444444444	1	-1	1	-1	1	-1
ST4.03ch00	819531	0.944444444444444	0.84375	0.100694444444444	1	-1	1	-1	1	-1
ST4.03ch00	819537	0.944444444444444	0.84375	0.100694444444444	1	-1	1	-1	1	-1
ST4.03ch00	819548	0.944444444444444	0.84375	0.100694444444444	1	-1	1	-1	1	-1
ST4.03ch00	821728	0.625	0.789473684210526	-0.164473684210526	1	-1	1	-1	1	-1
ST4.03ch00	821743	0.625	0.763157894736842	-0.138157894736842	1	-1	1	-1	1	-1
ST4.03ch00	821749	0.625	0.763157894736842	-0.138157894736842	1	-1	1	-1	1	-1
ST4.03ch00	821777	0.625	0.763157894736842	-0.138157894736842	1	-1	1	-1	1	-1
ST4.03ch00	821795	0.625	0.763157894736842	-0.138157894736842	1	-1	1	-1	1	-1
ST4.03ch00	821983	0.625	0.75	-0.125	1	-1	1	-1	1	-1
ST4.03ch00	822447	0.5	0.578947368421053	-0.0789473684210527	1	-1	1	-1	1	-1
ST4.03ch00	822471	0.473684210526316	0.578947368421053	-0.105263157894737	1	-1	1	-1	1	-1
ST4.03ch00	822489	0.763157894736842	0.789473684210526	-0.0263157894736842	1	-1	1	-1	1	-1
ST4.03ch00	822491	0.763157894736842	0.789473684210526	-0.0263157894736842	1	-1	1	-1	1	-1
ST4.03ch00	822500	0.666666666666667	0.75	-0.0833333333333334	1	-1	1	-1	1	-1
ST4.03ch00	822507	0.911764705882353	0.84375	0.0680147058823529	1	-1	1	-1	1	-1
ST4.03ch00	822515	0.692307692307692	0.533333333333333	0.158974358974359	1	-1	1	-1	1	-1
ST4.03ch00	822516	0.923076923076923	0.9	0.0230769230769231	1	-1	1	-1	1	-1
ST4.03ch00	822521	0.928571428571429	0.866666666666667	0.0619047619047619	1	-1	1	-1	1	-1
ST4.03ch00	822523	0.892857142857143	0.833333333333333	0.0595238095238095	1	-1	1	-1	1	-1
ST4.03ch00	822524	0.892857142857143	0.833333333333333	0.0595238095238095	1	-1	1	-1	1	-1
ST4.03ch00	822525	0.892857142857143	0.8	0.0928571428571429	1	-1	1	-1	1	-1
ST4.03ch00	822538	0.928571428571429	0.866666666666667	0.0619047619047619	1	-1	1	-1	1	-1
ST4.03ch00	822563	0.928571428571429	0.866666666666667	0.0619047619047619	1	-1	1	-1	1	-1
ST4.03ch00	822600	0.928571428571429	0.866666666666667	0.0619047619047619	1	-1	1	-1	1	-1
ST4.03ch00	822705	0.342105263157895	0.416666666666667	-0.0745614035087719	1	-1	1	-1	1	-1
ST4.03ch00	825339	0.727272727272727	0.666666666666667	0.0606060606060607	1	-1	1	-1	1	-1
ST4.03ch00	825374	0.636363636363636	0.583333333333333	0.053030303030303	1	-1	1	-1	1	-1
ST4.03ch00	828281	0.894736842105263	0.882352941176471	0.0123839009287926	1	-1	1	-1	1	-1
ST4.03ch00	828299	0.894736842105263	0.882352941176471	0.0123839009287926	1	-1	1	-1	1	-1
ST4.03ch00	828317	0.894736842105263	0.882352941176471	0.0123839009287926	1	-1	1	-1	1	-1
ST4.03ch00	828322	0.894736842105263	0.882352941176471	0.0123839009287926	1	-1	1	-1	1	-1
ST4.03ch00	828349	0.894736842105263	0.875	0.0197368421052632	1	-1	1	-1	1	-1
ST4.03ch00	831154	0.590909090909091	0.727272727272727	-0.136363636363636	1	-1	1	-1	1	-1
ST4.03ch00	831243	0.590909090909091	0.727272727272727	-0.136363636363636	1	-1	1	-1	1	-1
ST4.03ch00	831250	0.590909090909091	0.727272727272727	-0.136363636363636	1	-1	1	-1	1	-1
ST4.03ch00	832731	0.775	0.725	0.05	1	-1	1	-1	1	-1
ST4.03ch00	832747	0.775	0.725	0.05	1	-1	1	-1	1	-1
ST4.03ch00	832754	0.775	0.725	0.05	1	-1	1	-1	1	-1
ST4.03ch00	832760	0.775	0.725	0.05	1	-1	1	-1	1	-1
ST4.03ch00	832791	0.775	0.725	0.05	1	-1	1	-1	1	-1
ST4.03ch00	832796	0.775	0.725	0.05	1	-1	1	-1	1	-1
ST4.03ch00	832807	0.775	0.725	0.05	1	-1	1	-1	1	-1
ST4.03ch00	832809	0.775	0.725	0.05	1	-1	1	-1	1	-1
ST4.03ch00	837035	0.6	0.6	0	1	-1	1	-1	1	-1
ST4.03ch00	837081	0.647058823529412	0.725	-0.0779411764705882	1	-1	1	-1	1	-1
ST4.03ch00	837088	0.766666666666667	0.735294117647059	0.0313725490196078	1	-1	1	-1	1	-1
ST4.03ch00	837101	0.75	0.794117647058823	-0.0441176470588235	1	-1	1	-1	1	-1
ST4.03ch00	837300	0.470588235294118	0.766666666666667	-0.296078431372549	1	-1	1	-1	1	-1
ST4.03ch00	837361	0.470588235294118	0.766666666666667	-0.296078431372549	1	-1	1	-1	1	-1
ST4.03ch00	840097	0.75	0.75	0	1	-1	1	-1	1	-1
ST4.03ch00	844721	0.9	0.588235294117647	0.311764705882353	1	-1	1	-1	1	-1
ST4.03ch00	850346	0.25	0.277777777777778	-0.0277777777777778	1	-1	1	-1	1	-1
ST4.03ch00	850364	0.25	0.277777777777778	-0.0277777777777778	1	-1	1	-1	1	-1
ST4.03ch00	850445	0.318181818181818	0.25	0.0681818181818182	1	-1	1	-1	1	-1
ST4.03ch00	853050	0.8	0.6	0.2	1	-1	1	-1	1	-1
ST4.03ch00	853572	0.833333333333333	0.764705882352941	0.0686274509803922	1	-1	1	-1	1	-1
ST4.03ch00	853659	0.857142857142857	0.9	-0.0428571428571429	1	-1	1	-1	1	-1
ST4.03ch00	853666	0.857142857142857	0.9	-0.0428571428571429	1	-1	1	-1	1	-1
ST4.03ch00	854687	0.785714285714286	0.875	-0.0892857142857143	1	-1	1	-1	1	-1
ST4.03ch00	855453	0.75	0.775	-0.025	1	-1	1	-1	1	-1
ST4.03ch00	860997	0.8125	0.805555555555556	0.00694444444444442	1	-1	1	-1	1	-1
ST4.03ch00	868784	0.7	0.5	0.2	1	-1	1	-1	1	-1
ST4.03ch00	868794	0.7	0.5	0.2	1	-1	1	-1	1	-1
ST4.03ch00	868816	0.5	0.4	0.1	1	-1	1	-1	1	-1
ST4.03ch00	868821	0.5	0.4	0.1	1	-1	1	-1	1	-1
ST4.03ch00	868844	0.5	0.4	0.1	1	-1	1	-1	1	-1
ST4.03ch00	868852	0.5	0.4	0.1	1	-1	1	-1	1	-1
ST4.03ch00	868857	0.5	0.4	0.1	1	-1	1	-1	1	-1
ST4.03ch00	868875	0.625	0.5	0.125	1	-1	1	-1	1	-1
ST4.03ch00	868877	0.7	0.5	0.2	1	-1	1	-1	1	-1
ST4.03ch00	868894	0.7	0.5	0.2	1	-1	1	-1	1	-1
ST4.03ch00	868939	0.7	0.5	0.2	1	-1	1	-1	1	-1
ST4.03ch00	881171	0.794117647058823	0.576923076923077	0.217194570135747	1	-1	1	-1	1	-1
ST4.03ch00	884564	0.9	0.785714285714286	0.114285714285714	1	-1	1	-1	1	-1
ST4.03ch00	884577	0.9	0.785714285714286	0.114285714285714	1	-1	1	-1	1	-1
ST4.03ch00	884594	0.9	0.785714285714286	0.114285714285714	1	-1	1	-1	1	-1
ST4.03ch00	884604	0.9	0.785714285714286	0.114285714285714	1	-1	1	-1	1	-1
ST4.03ch00	884619	0.9	0.785714285714286	0.114285714285714	1	-1	1	-1	1	-1
ST4.03ch00	884620	0.9	0.785714285714286	0.114285714285714	1	-1	1	-1	1	-1
ST4.03ch00	884642	0.9	0.785714285714286	0.114285714285714	1	-1	1	-1	1	-1
ST4.03ch00	891215	0.15	0.125	0.025	1	-1	1	-1	1	-1
ST4.03ch00	891229	0.15	0.111111111111111	0.0388888888888889	1	-1	1	-1	1	-1
ST4.03ch00	891243	0.166666666666667	0.1	0.0666666666666667	1	-1	1	-1	1	-1
ST4.03ch00	891253	0.3	0.35	-0.05	1	-1	1	-1	1	-1
ST4.03ch00	902745	0.8	0.8	0	1	-1	1	-1	1	-1
ST4.03ch00	912413	0.95	0.925	0.0249999999999999	1	-1	1	-1	1	-1
ST4.03ch00	912434	0.555555555555556	0.8	-0.244444444444444	1	-1	1	-1	1	-1
ST4.03ch00	912982	0.730769230769231	0.833333333333333	-0.102564102564103	1	-1	1	-1	1	-1
ST4.03ch00	912983	0.730769230769231	0.833333333333333	-0.102564102564103	1	-1	1	-1	1	-1
ST4.03ch00	913012	0.730769230769231	0.833333333333333	-0.102564102564103	1	-1	1	-1	1	-1
ST4.03ch00	913083	0.95	0.975	-0.025	1	-1	1	-1	1	-1
ST4.03ch00	913086	0.95	0.975	-0.025	1	-1	1	-1	1	-1
ST4.03ch00	913111	0.95	0.975	-0.025	1	-1	1	-1	1	-1
ST4.03ch00	913131	0.95	0.975	-0.025	1	-1	1	-1	1	-1
ST4.03ch00	913932	0.769230769230769	0.730769230769231	0.0384615384615385	1	-1	1	-1	1	-1
ST4.03ch00	913944	0.769230769230769	0.730769230769231	0.0384615384615385	1	-1	1	-1	1	-1
ST4.03ch00	914128	0.769230769230769	0.692307692307692	0.076923076923077	1	-1	1	-1	1	-1
ST4.03ch00	914137	0.769230769230769	0.692307692307692	0.076923076923077	1	-1	1	-1	1	-1
ST4.03ch00	916555	0.85	0.921052631578947	-0.0710526315789474	1	-1	1	-1	1	-1
ST4.03ch00	916595	0.85	0.921052631578947	-0.0710526315789474	1	-1	1	-1	1	-1
ST4.03ch00	916777	0.825	0.894736842105263	-0.0697368421052632	1	-1	1	-1	1	-1
ST4.03ch00	916784	0.825	0.894736842105263	-0.0697368421052632	1	-1	1	-1	1	-1
ST4.03ch00	917859	0.5	1	-0.5	1	-1	1	-1	1	-1
ST4.03ch00	920960	0.6	0.7	-0.1	1	-1	1	-1	1	-1
ST4.03ch00	921289	0.382352941176471	0.325	0.0573529411764706	1	-1	1	-1	1	-1
ST4.03ch00	922178	0.9	0.8	0.1	1	-1	1	-1	1	-1
ST4.03ch00	922206	0.9	0.8	0.1	1	-1	1	-1	1	-1
ST4.03ch00	922216	0.9	0.8	0.1	1	-1	1	-1	1	-1
ST4.03ch00	922472	0.735294117647059	0.71875	0.0165441176470589	1	-1	1	-1	1	-1
ST4.03ch00	922473	0.735294117647059	0.71875	0.0165441176470589	1	-1	1	-1	1	-1
ST4.03ch00	922482	0.735294117647059	0.71875	0.0165441176470589	1	-1	1	-1	1	-1
ST4.03ch00	922502	0.735294117647059	0.71875	0.0165441176470589	1	-1	1	-1	1	-1
ST4.03ch00	924458	0.375	0.666666666666667	-0.291666666666667	1	-1	1	-1	1	-1
ST4.03ch00	924488	0.375	0.666666666666667	-0.291666666666667	1	-1	1	-1	1	-1
ST4.03ch00	924494	0.375	0.666666666666667	-0.291666666666667	1	-1	1	-1	1	-1
ST4.03ch00	924505	0.5	0.666666666666667	-0.166666666666667	1	-1	1	-1	1	-1
ST4.03ch00	924524	0.375	0.666666666666667	-0.291666666666667	1	-1	1	-1	1	-1
ST4.03ch00	924530	0.375	0.666666666666667	-0.291666666666667	1	-1	1	-1	1	-1
ST4.03ch00	924536	0.375	0.666666666666667	-0.291666666666667	1	-1	1	-1	1	-1
ST4.03ch00	924546	0.375	0.666666666666667	-0.291666666666667	1	-1	1	-1	1	-1
ST4.03ch00	924569	0.5	0.666666666666667	-0.166666666666667	1	-1	1	-1	1	-1
ST4.03ch00	924577	0.375	0.666666666666667	-0.291666666666667	1	-1	1	-1	1	-1
ST4.03ch00	924583	0.5	0.666666666666667	-0.166666666666667	1	-1	1	-1	1	-1
ST4.03ch00	924584	0.375	0.666666666666667	-0.291666666666667	1	-1	1	-1	1	-1
ST4.03ch00	924591	0.375	0.666666666666667	-0.291666666666667	1	-1	1	-1	1	-1
ST4.03ch00	929420	0.975	1	-0.025	1	-1	1	-1	1	-1
ST4.03ch00	929421	0.975	1	-0.025	1	-1	1	-1	1	-1
ST4.03ch00	929427	0.95	1	-0.05	1	-1	1	-1	1	-1
ST4.03ch00	935276	0.861111111111111	0.818181818181818	0.0429292929292929	1	-1	1	-1	1	-1
ST4.03ch00	935283	0.861111111111111	0.772727272727273	0.0883838383838385	1	-1	1	-1	1	-1
ST4.03ch00	935287	0.861111111111111	0.772727272727273	0.0883838383838385	1	-1	1	-1	1	-1
ST4.03ch00	935294	0.888888888888889	0.772727272727273	0.116161616161616	1	-1	1	-1	1	-1
ST4.03ch00	938019	0.423076923076923	0.153846153846154	0.269230769230769	1	-1	1	-1	1	-1
ST4.03ch00	938028	0.423076923076923	0.214285714285714	0.208791208791209	1	-1	1	-1	1	-1
ST4.03ch00	938029	0.423076923076923	0.285714285714286	0.137362637362637	1	-1	1	-1	1	-1
ST4.03ch00	938044	0.576923076923077	0.535714285714286	0.0412087912087912	1	-1	1	-1	1	-1
ST4.03ch00	938049	0.423076923076923	0.214285714285714	0.208791208791209	1	-1	1	-1	1	-1
ST4.03ch00	938052	0.423076923076923	0.230769230769231	0.192307692307692	1	-1	1	-1	1	-1
ST4.03ch00	938067	0.423076923076923	0.214285714285714	0.208791208791209	1	-1	1	-1	1	-1
ST4.03ch00	938112	0.607142857142857	0.576923076923077	0.0302197802197802	1	-1	1	-1	1	-1
ST4.03ch00	938127	0.607142857142857	0.576923076923077	0.0302197802197802	1	-1	1	-1	1	-1
ST4.03ch00	938137	0.464285714285714	0.269230769230769	0.195054945054945	1	-1	1	-1	1	-1
ST4.03ch00	938139	0.464285714285714	0.230769230769231	0.233516483516484	1	-1	1	-1	1	-1
ST4.03ch00	938181	0.607142857142857	0.576923076923077	0.0302197802197802	1	-1	1	-1	1	-1
ST4.03ch00	938607	0.7	0.75	-0.05	1	-1	1	-1	1	-1
ST4.03ch00	938666	0.566666666666667	0.461538461538462	0.105128205128205	1	-1	1	-1	1	-1
ST4.03ch00	938690	0.566666666666667	0.461538461538462	0.105128205128205	1	-1	1	-1	1	-1
ST4.03ch00	951746	0.875	0.973684210526316	-0.0986842105263158	1	-1	1	-1	1	-1
ST4.03ch00	963701	0.416666666666667	0.666666666666667	-0.25	1	-1	1	-1	1	-1
ST4.03ch00	963711	0.416666666666667	0.666666666666667	-0.25	1	-1	1	-1	1	-1
ST4.03ch00	963722	0.416666666666667	0.666666666666667	-0.25	1	-1	1	-1	1	-1
ST4.03ch00	963723	0.416666666666667	0.666666666666667	-0.25	1	-1	1	-1	1	-1
ST4.03ch00	963725	0.416666666666667	0.666666666666667	-0.25	1	-1	1	-1	1	-1
ST4.03ch00	963742	0.416666666666667	0.666666666666667	-0.25	1	-1	1	-1	1	-1
ST4.03ch00	963771	0.416666666666667	0.8	-0.383333333333333	1	-1	1	-1	1	-1
ST4.03ch00	963772	0.416666666666667	0.8	-0.383333333333333	1	-1	1	-1	1	-1
ST4.03ch00	963795	0.666666666666667	0.8	-0.133333333333333	1	-1	1	-1	1	-1
ST4.03ch00	963798	0.333333333333333	0.8	-0.466666666666667	1	-1	1	-1	1	-1
ST4.03ch00	963799	0.333333333333333	0.8	-0.466666666666667	1	-1	1	-1	1	-1
ST4.03ch00	963809	0.333333333333333	0.8	-0.466666666666667	1	-1	1	-1	1	-1
ST4.03ch00	963814	0.333333333333333	0.8	-0.466666666666667	1	-1	1	-1	1	-1
ST4.03ch00	963816	0.333333333333333	0.8	-0.466666666666667	1	-1	1	-1	1	-1
ST4.03ch00	979194	0.625	0.777777777777778	-0.152777777777778	1	-1	1	-1	1	-1
ST4.03ch00	979199	0.625	0.777777777777778	-0.152777777777778	1	-1	1	-1	1	-1
ST4.03ch00	982740	0.4	0.375	0.025	1	-1	1	-1	1	-1
ST4.03ch00	983004	0.6	0.888888888888889	-0.288888888888889	1	-1	1	-1	1	-1
ST4.03ch00	983005	0.6	0.888888888888889	-0.288888888888889	1	-1	1	-1	1	-1
ST4.03ch00	983024	0.6	0.888888888888889	-0.288888888888889	1	-1	1	-1	1	-1
ST4.03ch00	983051	0.6	0.888888888888889	-0.288888888888889	1	-1	1	-1	1	-1
ST4.03ch00	983118	0.428571428571429	0.888888888888889	-0.46031746031746	1	-1	1	-1	1	-1
ST4.03ch00	983154	0.428571428571429	0.888888888888889	-0.46031746031746	1	-1	1	-1	1	-1
ST4.03ch00	994208	0.775	0.875	-0.1	1	-1	1	-1	1	-1
ST4.03ch00	994247	0.775	0.9	-0.125	1	-1	1	-1	1	-1
ST4.03ch00	1000278	1	0.972222222222222	0.0277777777777778	1	-1	1	-1	1	-1
ST4.03ch00	1000282	1	0.916666666666667	0.0833333333333334	1	-1	1	-1	1	-1
ST4.03ch00	1000300	0.9375	0.805555555555556	0.131944444444444	1	-1	1	-1	1	-1
ST4.03ch00	1000311	0.90625	0.805555555555556	0.100694444444444	1	-1	1	-1	1	-1
ST4.03ch00	1000341	1	0.972222222222222	0.0277777777777778	1	-1	1	-1	1	-1
ST4.03ch00	1000348	0.9375	0.805555555555556	0.131944444444444	1	-1	1	-1	1	-1
ST4.03ch00	1005879	0.842105263157895	0.861111111111111	-0.0190058479532165	1	-1	1	-1	1	-1
ST4.03ch00	1005998	0.933333333333333	0.852941176470588	0.0803921568627451	1	-1	1	-1	1	-1
ST4.03ch00	1006007	0.75	0.617647058823529	0.132352941176471	1	-1	1	-1	1	-1
ST4.03ch00	1006008	0.933333333333333	0.852941176470588	0.0803921568627451	1	-1	1	-1	1	-1
ST4.03ch00	1006035	0.766666666666667	0.617647058823529	0.149019607843137	1	-1	1	-1	1	-1
ST4.03ch00	1006058	0.766666666666667	0.617647058823529	0.149019607843137	1	-1	1	-1	1	-1
ST4.03ch00	1007165	0.222222222222222	0.25	-0.0277777777777778	1	-1	1	-1	1	-1
ST4.03ch00	1007168	0.222222222222222	0.25	-0.0277777777777778	1	-1	1	-1	1	-1
ST4.03ch00	1007180	0.222222222222222	0.25	-0.0277777777777778	1	-1	1	-1	1	-1
ST4.03ch00	1007209	0.222222222222222	0.25	-0.0277777777777778	1	-1	1	-1	1	-1
ST4.03ch00	1007229	0.222222222222222	0.25	-0.0277777777777778	1	-1	1	-1	1	-1
ST4.03ch00	1007238	0.222222222222222	0.25	-0.0277777777777778	1	-1	1	-1	1	-1
ST4.03ch00	1007245	0.222222222222222	0.25	-0.0277777777777778	1	-1	1	-1	1	-1
ST4.03ch00	1007262	0.222222222222222	0.25	-0.0277777777777778	1	-1	1	-1	1	-1
ST4.03ch00	1007298	0.222222222222222	0.222222222222222	0	1	-1	1	-1	1	-1
ST4.03ch00	1007301	0.222222222222222	0.222222222222222	0	1	-1	1	-1	1	-1
ST4.03ch00	1007313	0.222222222222222	0.25	-0.0277777777777778	1	-1	1	-1	1	-1
ST4.03ch00	1014189	0.342105263157895	0.6	-0.257894736842105	1	-1	1	-1	1	-1
ST4.03ch00	1014232	0.315789473684211	0.525	-0.20921052631579	1	-1	1	-1	1	-1
ST4.03ch00	1014330	0.625	0.458333333333333	0.166666666666667	1	-1	1	-1	1	-1
ST4.03ch00	1014681	0.558823529411765	0.8	-0.241176470588235	1	-1	1	-1	1	-1
ST4.03ch00	1014704	0.583333333333333	0.8	-0.216666666666667	1	-1	1	-1	1	-1
ST4.03ch00	1014727	0.527777777777778	0.725	-0.197222222222222	1	-1	1	-1	1	-1
ST4.03ch00	1016192	0.75	0.825	-0.075	1	-1	1	-1	1	-1
ST4.03ch00	1016623	0.868421052631579	0.85	0.018421052631579	1	-1	1	-1	1	-1
ST4.03ch00	1016625	0.868421052631579	0.85	0.018421052631579	1	-1	1	-1	1	-1
ST4.03ch00	1016631	0.868421052631579	0.85	0.018421052631579	1	-1	1	-1	1	-1
ST4.03ch00	1016705	0.6	0.710526315789474	-0.110526315789474	1	-1	1	-1	1	-1
ST4.03ch00	1016710	0.6	0.710526315789474	-0.110526315789474	1	-1	1	-1	1	-1
ST4.03ch00	1016712	0.7	0.815789473684211	-0.115789473684211	1	-1	1	-1	1	-1
ST4.03ch00	1016725	0.6	0.710526315789474	-0.110526315789474	1	-1	1	-1	1	-1
ST4.03ch00	1016735	0.833333333333333	0.842105263157895	-0.00877192982456132	1	-1	1	-1	1	-1
ST4.03ch00	1016747	0.833333333333333	0.842105263157895	-0.00877192982456132	1	-1	1	-1	1	-1
ST4.03ch00	1016764	0.7	0.815789473684211	-0.115789473684211	1	-1	1	-1	1	-1
ST4.03ch00	1017014	0.833333333333333	0.75	0.0833333333333334	1	-1	1	-1	1	-1
ST4.03ch00	1024520	0.666666666666667	0.875	-0.208333333333333	1	-1	1	-1	1	-1
ST4.03ch00	1032343	0.382352941176471	0.441176470588235	-0.0588235294117647	1	-1	1	-1	1	-1
ST4.03ch00	1033865	1	0.833333333333333	0.166666666666667	1	-1	1	-1	1	-1
ST4.03ch00	1033924	1	0.833333333333333	0.166666666666667	1	-1	1	-1	1	-1
ST4.03ch00	1064959	0.75	0.357142857142857	0.392857142857143	1	-1	1	-1	1	-1
ST4.03ch00	1064961	0.777777777777778	0.357142857142857	0.420634920634921	1	-1	1	-1	1	-1
ST4.03ch00	1065587	0.8	1	-0.2	1	-1	1	-1	1	-1
ST4.03ch00	1065592	0.8	1	-0.2	1	-1	1	-1	1	-1
ST4.03ch00	1065613	0.8	1	-0.2	1	-1	1	-1	1	-1
ST4.03ch00	1065616	0.8	1	-0.2	1	-1	1	-1	1	-1
ST4.03ch00	1069190	0.833333333333333	1	-0.166666666666667	1	-1	1	-1	1	-1
ST4.03ch00	1069234	0.857142857142857	1	-0.142857142857143	1	-1	1	-1	1	-1
ST4.03ch00	1069237	0.846153846153846	1	-0.153846153846154	1	-1	1	-1	1	-1
ST4.03ch00	1069245	0.833333333333333	1	-0.166666666666667	1	-1	1	-1	1	-1
ST4.03ch00	1069248	0.833333333333333	1	-0.166666666666667	1	-1	1	-1	1	-1
ST4.03ch00	1069249	0.833333333333333	1	-0.166666666666667	1	-1	1	-1	1	-1
ST4.03ch00	1069252	0.833333333333333	1	-0.166666666666667	1	-1	1	-1	1	-1
ST4.03ch00	1069256	0.833333333333333	1	-0.166666666666667	1	-1	1	-1	1	-1
ST4.03ch00	1069410	0.6	0.75	-0.15	1	-1	1	-1	1	-1
ST4.03ch00	1069412	0.6	0.75	-0.15	1	-1	1	-1	1	-1
ST4.03ch00	1069435	0.6	0.75	-0.15	1	-1	1	-1	1	-1
ST4.03ch00	1069440	0.6	0.75	-0.15	1	-1	1	-1	1	-1
ST4.03ch00	1069442	0.636363636363636	0.75	-0.113636363636364	1	-1	1	-1	1	-1
ST4.03ch00	1069444	0.666666666666667	0.75	-0.0833333333333334	1	-1	1	-1	1	-1
ST4.03ch00	1069460	0.666666666666667	0.75	-0.0833333333333334	1	-1	1	-1	1	-1
ST4.03ch00	1069461	0.692307692307692	0.75	-0.0576923076923077	1	-1	1	-1	1	-1
ST4.03ch00	1069472	0.733333333333333	0.769230769230769	-0.035897435897436	1	-1	1	-1	1	-1
ST4.03ch00	1069478	0.714285714285714	0.769230769230769	-0.054945054945055	1	-1	1	-1	1	-1
ST4.03ch00	1069511	0.636363636363636	0.769230769230769	-0.132867132867133	1	-1	1	-1	1	-1
ST4.03ch00	1069517	0.636363636363636	0.769230769230769	-0.132867132867133	1	-1	1	-1	1	-1
ST4.03ch00	1072900	1	0.823529411764706	0.176470588235294	1	-1	1	-1	1	-1
ST4.03ch00	1072929	1	0.833333333333333	0.166666666666667	1	-1	1	-1	1	-1
ST4.03ch00	1076575	0.775	0.725	0.05	1	-1	1	-1	1	-1
ST4.03ch00	1076644	0.944444444444444	0.9375	0.00694444444444442	1	-1	1	-1	1	-1
ST4.03ch00	1077719	0.227272727272727	0.0555555555555556	0.171717171717172	1	-1	1	-1	1	-1
ST4.03ch00	1082448	0.911764705882353	0.875	0.0367647058823529	1	-1	1	-1	1	-1
ST4.03ch00	1082451	0.794117647058823	0.676470588235294	0.117647058823529	1	-1	1	-1	1	-1
ST4.03ch00	1082457	0.882352941176471	0.735294117647059	0.147058823529412	1	-1	1	-1	1	-1
ST4.03ch00	1082765	0.8	0.65	0.15	1	-1	1	-1	1	-1
ST4.03ch00	1086500	0.861111111111111	0.857142857142857	0.00396825396825407	1	-1	1	-1	1	-1
ST4.03ch00	1086501	0.861111111111111	0.857142857142857	0.00396825396825407	1	-1	1	-1	1	-1
ST4.03ch00	1089685	0.458333333333333	0.444444444444444	0.0138888888888889	1	-1	1	-1	1	-1
ST4.03ch00	1090140	0.970588235294118	1	-0.0294117647058824	1	-1	1	-1	1	-1
ST4.03ch00	1090143	0.970588235294118	1	-0.0294117647058824	1	-1	1	-1	1	-1
ST4.03ch00	1090149	0.970588235294118	1	-0.0294117647058824	1	-1	1	-1	1	-1
ST4.03ch00	1090188	0.970588235294118	1	-0.0294117647058824	1	-1	1	-1	1	-1
ST4.03ch00	1091805	0.954545454545455	0.833333333333333	0.121212121212121	1	-1	1	-1	1	-1
ST4.03ch00	1091807	0.954545454545455	0.857142857142857	0.0974025974025975	1	-1	1	-1	1	-1
ST4.03ch00	1091818	0.954545454545455	0.857142857142857	0.0974025974025975	1	-1	1	-1	1	-1
ST4.03ch00	1103619	0.785714285714286	0.571428571428571	0.214285714285714	1	-1	1	-1	1	-1
ST4.03ch00	1103623	0.785714285714286	0.571428571428571	0.214285714285714	1	-1	1	-1	1	-1
ST4.03ch00	1103629	0.785714285714286	0.571428571428571	0.214285714285714	1	-1	1	-1	1	-1
ST4.03ch00	1103638	0.785714285714286	0.571428571428571	0.214285714285714	1	-1	1	-1	1	-1
ST4.03ch00	1103662	0.785714285714286	0.666666666666667	0.119047619047619	1	-1	1	-1	1	-1
ST4.03ch00	1103663	0.785714285714286	0.666666666666667	0.119047619047619	1	-1	1	-1	1	-1
ST4.03ch00	1103674	0.785714285714286	0.666666666666667	0.119047619047619	1	-1	1	-1	1	-1
ST4.03ch00	1103675	0.785714285714286	0.666666666666667	0.119047619047619	1	-1	1	-1	1	-1
ST4.03ch00	1103687	0.785714285714286	0.666666666666667	0.119047619047619	1	-1	1	-1	1	-1
ST4.03ch00	1103689	0.785714285714286	0.666666666666667	0.119047619047619	1	-1	1	-1	1	-1
ST4.03ch00	1103690	0.785714285714286	0.666666666666667	0.119047619047619	1	-1	1	-1	1	-1
ST4.03ch00	1103691	0.785714285714286	0.666666666666667	0.119047619047619	1	-1	1	-1	1	-1
ST4.03ch00	1103702	0.785714285714286	0.666666666666667	0.119047619047619	1	-1	1	-1	1	-1
ST4.03ch00	1103703	0.785714285714286	0.666666666666667	0.119047619047619	1	-1	1	-1	1	-1
ST4.03ch00	1103708	0.642857142857143	0.666666666666667	-0.0238095238095237	1	-1	1	-1	1	-1
ST4.03ch00	1109349	0.84375	0.533333333333333	0.310416666666667	1	-1	1	-1	1	-1
ST4.03ch00	1109425	0.84375	0.566666666666667	0.277083333333333	1	-1	1	-1	1	-1
ST4.03ch00	1125846	0.970588235294118	0.916666666666667	0.053921568627451	1	-1	1	-1	1	-1
ST4.03ch00	1125863	0.973684210526316	0.916666666666667	0.0570175438596492	1	-1	1	-1	1	-1
ST4.03ch00	1125864	0.921052631578947	0.888888888888889	0.0321637426900585	1	-1	1	-1	1	-1
ST4.03ch00	1125865	0.973684210526316	0.916666666666667	0.0570175438596492	1	-1	1	-1	1	-1
ST4.03ch00	1125889	0.975	0.95	0.025	1	-1	1	-1	1	-1
ST4.03ch00	1126039	0.925	0.85	0.0750000000000001	1	-1	1	-1	1	-1
ST4.03ch00	1128753	0.5	0.8	-0.3	1	-1	1	-1	1	-1
ST4.03ch00	1128787	0.5	0.8	-0.3	1	-1	1	-1	1	-1
ST4.03ch00	1128793	0.5	0.8	-0.3	1	-1	1	-1	1	-1
ST4.03ch00	1128836	0.5	0.8	-0.3	1	-1	1	-1	1	-1
ST4.03ch00	1128840	0.5	0.8	-0.3	1	-1	1	-1	1	-1
ST4.03ch00	1129896	0.657894736842105	0.775	-0.117105263157895	1	-1	1	-1	1	-1
ST4.03ch00	1132676	0.666666666666667	0.857142857142857	-0.19047619047619	1	-1	1	-1	1	-1
ST4.03ch00	1132698	0.777777777777778	0.9	-0.122222222222222	1	-1	1	-1	1	-1
ST4.03ch00	1133934	0.5	0.666666666666667	-0.166666666666667	1	-1	1	-1	1	-1
ST4.03ch00	1143011	0.428571428571429	0.266666666666667	0.161904761904762	1	-1	1	-1	1	-1
ST4.03ch00	1143083	0.428571428571429	0.266666666666667	0.161904761904762	1	-1	1	-1	1	-1
ST4.03ch00	1145769	0.725	0.8	-0.0750000000000001	1	-1	1	-1	1	-1
ST4.03ch00	1145802	0.725	0.8	-0.0750000000000001	1	-1	1	-1	1	-1
ST4.03ch00	1145805	0.725	0.8	-0.0750000000000001	1	-1	1	-1	1	-1
ST4.03ch00	1145844	0.725	0.8	-0.0750000000000001	1	-1	1	-1	1	-1
ST4.03ch00	1145855	0.725	0.8	-0.0750000000000001	1	-1	1	-1	1	-1
ST4.03ch00	1149782	0.575	0.46875	0.10625	1	-1	1	-1	1	-1
ST4.03ch00	1150523	0.375	0.325	0.05	1	-1	1	-1	1	-1
ST4.03ch00	1150530	0.375	0.325	0.05	1	-1	1	-1	1	-1
ST4.03ch00	1171548	0.5	0.4375	0.0625	1	-1	1	-1	1	-1
ST4.03ch00	1171574	0.625	0.55	0.075	1	-1	1	-1	1	-1
ST4.03ch00	1171614	0.571428571428571	0.416666666666667	0.154761904761905	1	-1	1	-1	1	-1
ST4.03ch00	1171616	0.571428571428571	0.357142857142857	0.214285714285714	1	-1	1	-1	1	-1
ST4.03ch00	1182606	0.725	0.884615384615385	-0.159615384615385	1	-1	1	-1	1	-1
ST4.03ch00	1182610	0.75	0.884615384615385	-0.134615384615385	1	-1	1	-1	1	-1
ST4.03ch00	1182635	0.7	0.884615384615385	-0.184615384615385	1	-1	1	-1	1	-1
ST4.03ch00	1182658	0.725	0.884615384615385	-0.159615384615385	1	-1	1	-1	1	-1
ST4.03ch00	1182659	0.725	0.884615384615385	-0.159615384615385	1	-1	1	-1	1	-1
ST4.03ch00	1182684	0.725	0.846153846153846	-0.121153846153846	1	-1	1	-1	1	-1
ST4.03ch00	1182843	0.725	0.923076923076923	-0.198076923076923	1	-1	1	-1	1	-1
ST4.03ch00	1182866	0.725	0.884615384615385	-0.159615384615385	1	-1	1	-1	1	-1
ST4.03ch00	1182890	0.725	0.884615384615385	-0.159615384615385	1	-1	1	-1	1	-1
ST4.03ch00	1182891	0.7	0.884615384615385	-0.184615384615385	1	-1	1	-1	1	-1
ST4.03ch00	1182918	0.7	0.884615384615385	-0.184615384615385	1	-1	1	-1	1	-1
ST4.03ch00	1182928	0.725	0.884615384615385	-0.159615384615385	1	-1	1	-1	1	-1
ST4.03ch00	1185155	0.818181818181818	0.722222222222222	0.095959595959596	1	-1	1	-1	1	-1
ST4.03ch00	1188829	0.933333333333333	1	-0.0666666666666667	1	-1	1	-1	1	-1
ST4.03ch00	1188840	0.9375	1	-0.0625	1	-1	1	-1	1	-1
ST4.03ch00	1192616	0.5625	0.846153846153846	-0.283653846153846	1	-1	1	-1	1	-1
ST4.03ch00	1193961	0.725	0.763157894736842	-0.0381578947368422	1	-1	1	-1	1	-1
ST4.03ch00	1193988	0.725	0.763157894736842	-0.0381578947368422	1	-1	1	-1	1	-1
ST4.03ch00	1193991	0.725	0.763157894736842	-0.0381578947368422	1	-1	1	-1	1	-1
ST4.03ch00	1193992	0.725	0.763157894736842	-0.0381578947368422	1	-1	1	-1	1	-1
ST4.03ch00	1194145	0.75	1	-0.25	1	-1	1	-1	1	-1
ST4.03ch00	1194151	0.25	0.666666666666667	-0.416666666666667	1	-1	1	-1	1	-1
ST4.03ch00	1194160	0.75	1	-0.25	1	-1	1	-1	1	-1
ST4.03ch00	1194162	0.75	1	-0.25	1	-1	1	-1	1	-1
ST4.03ch00	1194165	0.75	1	-0.25	1	-1	1	-1	1	-1
ST4.03ch00	1194251	0.75	0.59375	0.15625	1	-1	1	-1	1	-1
ST4.03ch00	1194255	0.75	0.59375	0.15625	1	-1	1	-1	1	-1
ST4.03ch00	1194260	0.75	0.59375	0.15625	1	-1	1	-1	1	-1
ST4.03ch00	1194273	0.75	0.566666666666667	0.183333333333333	1	-1	1	-1	1	-1
ST4.03ch00	1194277	0.75	0.59375	0.15625	1	-1	1	-1	1	-1
ST4.03ch00	1197869	0.625	0.527777777777778	0.0972222222222222	1	-1	1	-1	1	-1
ST4.03ch00	1197879	0.625	0.527777777777778	0.0972222222222222	1	-1	1	-1	1	-1
ST4.03ch00	1197977	0.605263157894737	0.527777777777778	0.077485380116959	1	-1	1	-1	1	-1
ST4.03ch00	1198162	0.35	0.571428571428571	-0.221428571428571	1	-1	1	-1	1	-1
ST4.03ch00	1198167	0.35	0.571428571428571	-0.221428571428571	1	-1	1	-1	1	-1
ST4.03ch00	1198224	0.35	0.571428571428571	-0.221428571428571	1	-1	1	-1	1	-1
ST4.03ch00	1198231	0.35	0.571428571428571	-0.221428571428571	1	-1	1	-1	1	-1
ST4.03ch00	1198251	0.285714285714286	0.416666666666667	-0.130952380952381	1	-1	1	-1	1	-1
ST4.03ch00	1198270	0.25	0.357142857142857	-0.107142857142857	1	-1	1	-1	1	-1
ST4.03ch00	1198288	0.357142857142857	0.625	-0.267857142857143	1	-1	1	-1	1	-1
ST4.03ch00	1198293	0.357142857142857	0.625	-0.267857142857143	1	-1	1	-1	1	-1
ST4.03ch00	1198303	0.357142857142857	0.625	-0.267857142857143	1	-1	1	-1	1	-1
ST4.03ch00	1203632	0.75	0.775	-0.025	1	-1	1	-1	1	-1
ST4.03ch00	1203653	0.85	0.85	0	1	-1	1	-1	1	-1
ST4.03ch00	1203656	0.75	0.75	0	1	-1	1	-1	1	-1
ST4.03ch00	1203659	0.875	0.9	-0.025	1	-1	1	-1	1	-1
ST4.03ch00	1203663	0.75	0.75	0	1	-1	1	-1	1	-1
ST4.03ch00	1203670	0.75	0.75	0	1	-1	1	-1	1	-1
ST4.03ch00	1203706	0.75	0.825	-0.075	1	-1	1	-1	1	-1
ST4.03ch00	1203720	0.75	0.825	-0.075	1	-1	1	-1	1	-1
ST4.03ch00	1207673	0.535714285714286	0.388888888888889	0.146825396825397	1	-1	1	-1	1	-1
ST4.03ch00	1207692	0.642857142857143	0.833333333333333	-0.19047619047619	1	-1	1	-1	1	-1
ST4.03ch00	1207693	0.642857142857143	0.833333333333333	-0.19047619047619	1	-1	1	-1	1	-1
ST4.03ch00	1207732	0.535714285714286	0.388888888888889	0.146825396825397	1	-1	1	-1	1	-1
ST4.03ch00	1207769	0.45	0.375	0.075	1	-1	1	-1	1	-1
ST4.03ch00	1208662	0.8	0.575	0.225	1	-1	1	-1	1	-1
ST4.03ch00	1214299	0.6	0.625	-0.025	1	-1	1	-1	1	-1
ST4.03ch00	1214309	0.625	0.625	0	1	-1	1	-1	1	-1
ST4.03ch00	1214429	0.75	0.775	-0.025	1	-1	1	-1	1	-1
ST4.03ch00	1219504	0.3	0.342105263157895	-0.0421052631578948	1	-1	1	-1	1	-1
ST4.03ch00	1219525	0.266666666666667	0.342105263157895	-0.0754385964912281	1	-1	1	-1	1	-1
ST4.03ch00	1231416	1	0.333333333333333	0.666666666666667	1	-1	1	-1	1	-1
ST4.03ch00	1231437	1	0.333333333333333	0.666666666666667	1	-1	1	-1	1	-1
ST4.03ch00	1231440	1	0.333333333333333	0.666666666666667	1	-1	1	-1	1	-1
ST4.03ch00	1231446	1	0.333333333333333	0.666666666666667	1	-1	1	-1	1	-1
ST4.03ch00	1231473	1	0.333333333333333	0.666666666666667	1	-1	1	-1	1	-1
ST4.03ch00	1231478	1	0.5	0.5	1	-1	1	-1	1	-1
ST4.03ch00	1231497	1	0.333333333333333	0.666666666666667	1	-1	1	-1	1	-1
ST4.03ch00	1231571	1	0.333333333333333	0.666666666666667	1	-1	1	-1	1	-1
ST4.03ch00	1232665	0.888888888888889	1	-0.111111111111111	1	-1	1	-1	1	-1
ST4.03ch00	1232669	0.875	1	-0.125	1	-1	1	-1	1	-1
ST4.03ch00	1243120	0.736842105263158	0.763157894736842	-0.0263157894736843	1	-1	1	-1	1	-1
ST4.03ch00	1243208	0.775	0.725	0.05	1	-1	1	-1	1	-1
ST4.03ch00	1243225	0.775	0.725	0.05	1	-1	1	-1	1	-1
ST4.03ch00	1243363	0.95	0.815789473684211	0.134210526315789	1	-1	1	-1	1	-1
ST4.03ch00	1243372	0.775	0.631578947368421	0.143421052631579	1	-1	1	-1	1	-1
ST4.03ch00	1243424	0.775	0.725	0.05	1	-1	1	-1	1	-1
ST4.03ch00	1243426	0.775	0.725	0.05	1	-1	1	-1	1	-1
ST4.03ch00	1243440	0.775	0.725	0.05	1	-1	1	-1	1	-1
ST4.03ch00	1243448	0.775	0.725	0.05	1	-1	1	-1	1	-1
ST4.03ch00	1248894	0.625	0.4	0.225	1	-1	1	-1	1	-1
ST4.03ch00	1248935	0.625	0.5	0.125	1	-1	1	-1	1	-1
ST4.03ch00	1252043	0.464285714285714	0.35	0.114285714285714	1	-1	1	-1	1	-1
ST4.03ch00	1253782	0.111111111111111	0.346153846153846	-0.235042735042735	1	-1	1	-1	1	-1
ST4.03ch00	1253808	0.111111111111111	0.384615384615385	-0.273504273504274	1	-1	1	-1	1	-1
ST4.03ch00	1262676	1	0.9	0.1	1	-1	1	-1	1	-1
ST4.03ch00	1262768	0.8	0.5625	0.2375	1	-1	1	-1	1	-1
ST4.03ch00	1262770	0.7	0.375	0.325	1	-1	1	-1	1	-1
ST4.03ch00	1262824	0.7	0.3125	0.3875	1	-1	1	-1	1	-1
ST4.03ch00	1268125	0.75	0.636363636363636	0.113636363636364	1	-1	1	-1	1	-1
ST4.03ch00	1268145	0.666666666666667	0.636363636363636	0.0303030303030303	1	-1	1	-1	1	-1
ST4.03ch00	1268147	0.666666666666667	0.636363636363636	0.0303030303030303	1	-1	1	-1	1	-1
ST4.03ch00	1268151	0.666666666666667	0.636363636363636	0.0303030303030303	1	-1	1	-1	1	-1
ST4.03ch00	1268215	0.807692307692308	0.785714285714286	0.021978021978022	1	-1	1	-1	1	-1
ST4.03ch00	1268218	0.807692307692308	0.785714285714286	0.021978021978022	1	-1	1	-1	1	-1
ST4.03ch00	1270455	0.85	0.85	0	1	-1	1	-1	1	-1
ST4.03ch00	1270502	0.95	0.925	0.0249999999999999	1	-1	1	-1	1	-1
ST4.03ch00	1270814	0.95	0.925	0.0249999999999999	1	-1	1	-1	1	-1
ST4.03ch00	1271203	0.789473684210526	0.775	0.0144736842105263	1	-1	1	-1	1	-1
ST4.03ch00	1271465	0.925	0.85	0.0750000000000001	1	-1	1	-1	1	-1
ST4.03ch00	1271467	0.975	0.85	0.125	1	-1	1	-1	1	-1
ST4.03ch00	1271698	0.921052631578947	0.842105263157895	0.0789473684210527	1	-1	1	-1	1	-1
ST4.03ch00	1276007	0.875	0.875	0	1	-1	1	-1	1	-1
ST4.03ch00	1276013	0.888888888888889	0.777777777777778	0.111111111111111	1	-1	1	-1	1	-1
ST4.03ch00	1276024	0.5	0.722222222222222	-0.222222222222222	1	-1	1	-1	1	-1
ST4.03ch00	1276297	0.846153846153846	1	-0.153846153846154	1	-1	1	-1	1	-1
ST4.03ch00	1276313	0.961538461538462	0.846153846153846	0.115384615384615	1	-1	1	-1	1	-1
ST4.03ch00	1276314	0.884615384615385	1	-0.115384615384615	1	-1	1	-1	1	-1
ST4.03ch00	1276325	0.884615384615385	1	-0.115384615384615	1	-1	1	-1	1	-1
ST4.03ch00	1276334	0.884615384615385	1	-0.115384615384615	1	-1	1	-1	1	-1
ST4.03ch00	1276354	0.923076923076923	0.846153846153846	0.076923076923077	1	-1	1	-1	1	-1
ST4.03ch00	1276361	0.923076923076923	0.846153846153846	0.076923076923077	1	-1	1	-1	1	-1
ST4.03ch00	1276371	0.884615384615385	1	-0.115384615384615	1	-1	1	-1	1	-1
ST4.03ch00	1276500	0.909090909090909	0.954545454545455	-0.0454545454545455	1	-1	1	-1	1	-1
ST4.03ch00	1276504	0.909090909090909	0.954545454545455	-0.0454545454545455	1	-1	1	-1	1	-1
ST4.03ch00	1276535	0.916666666666667	0.954545454545455	-0.037878787878788	1	-1	1	-1	1	-1
ST4.03ch00	1280843	0.875	0.775	0.1	1	-1	1	-1	1	-1
ST4.03ch00	1280931	0.875	0.75	0.125	1	-1	1	-1	1	-1
ST4.03ch00	1281243	0.8	0.8	0	1	-1	1	-1	1	-1
ST4.03ch00	1281253	0.8	0.75	0.05	1	-1	1	-1	1	-1
ST4.03ch00	1281529	0.775	0.8	-0.025	1	-1	1	-1	1	-1
ST4.03ch00	1281545	0.95	0.842105263157895	0.107894736842105	1	-1	1	-1	1	-1
ST4.03ch00	1288685	0.791666666666667	0.666666666666667	0.125	1	-1	1	-1	1	-1
ST4.03ch00	1292974	0.9	1	-0.1	1	-1	1	-1	1	-1
ST4.03ch00	1292988	0.9	1	-0.1	1	-1	1	-1	1	-1
ST4.03ch00	1292997	0.9	1	-0.1	1	-1	1	-1	1	-1
ST4.03ch00	1293802	0.923076923076923	0.85	0.0730769230769232	1	-1	1	-1	1	-1
ST4.03ch00	1293811	0.923076923076923	0.85	0.0730769230769232	1	-1	1	-1	1	-1
ST4.03ch00	1293817	0.923076923076923	0.85	0.0730769230769232	1	-1	1	-1	1	-1
ST4.03ch00	1293830	0.923076923076923	0.85	0.0730769230769232	1	-1	1	-1	1	-1
ST4.03ch00	1293837	0.923076923076923	0.85	0.0730769230769232	1	-1	1	-1	1	-1
ST4.03ch00	1293983	0.75	0.642857142857143	0.107142857142857	1	-1	1	-1	1	-1
ST4.03ch00	1293988	0.75	0.642857142857143	0.107142857142857	1	-1	1	-1	1	-1
ST4.03ch00	1293990	0.75	0.642857142857143	0.107142857142857	1	-1	1	-1	1	-1
ST4.03ch00	1293997	0.75	0.642857142857143	0.107142857142857	1	-1	1	-1	1	-1
ST4.03ch00	1300799	0.970588235294118	0.866666666666667	0.103921568627451	1	-1	1	-1	1	-1
ST4.03ch00	1300800	0.970588235294118	0.866666666666667	0.103921568627451	1	-1	1	-1	1	-1
ST4.03ch00	1310190	0.916666666666667	0.815789473684211	0.100877192982456	1	-1	1	-1	1	-1
ST4.03ch00	1310345	0.916666666666667	0.815789473684211	0.100877192982456	1	-1	1	-1	1	-1
ST4.03ch00	1320065	0.425	0.294117647058824	0.130882352941176	1	-1	1	-1	1	-1
ST4.03ch00	1320091	0.425	0.294117647058824	0.130882352941176	1	-1	1	-1	1	-1
ST4.03ch00	1323583	0.925	0.947368421052632	-0.0223684210526315	1	-1	1	-1	1	-1
ST4.03ch00	1323590	0.925	0.973684210526316	-0.0486842105263158	1	-1	1	-1	1	-1
ST4.03ch00	1323596	0.925	0.973684210526316	-0.0486842105263158	1	-1	1	-1	1	-1
ST4.03ch00	1323615	0.925	0.973684210526316	-0.0486842105263158	1	-1	1	-1	1	-1
ST4.03ch00	1323622	0.925	0.973684210526316	-0.0486842105263158	1	-1	1	-1	1	-1
ST4.03ch00	1323631	0.9	0.973684210526316	-0.0736842105263158	1	-1	1	-1	1	-1
ST4.03ch00	1323856	0.590909090909091	0.1	0.490909090909091	1	-1	1	-1	1	-1
ST4.03ch00	1323857	0.590909090909091	0.1	0.490909090909091	1	-1	1	-1	1	-1
ST4.03ch00	1323882	0.590909090909091	0.1	0.490909090909091	1	-1	1	-1	1	-1
ST4.03ch00	1323961	0.590909090909091	0.1	0.490909090909091	1	-1	1	-1	1	-1
ST4.03ch00	1326318	0.75	0.75	0	1	-1	1	-1	1	-1
ST4.03ch00	1329311	0.631578947368421	0.710526315789474	-0.0789473684210527	1	-1	1	-1	1	-1
ST4.03ch00	1329332	0.631578947368421	0.710526315789474	-0.0789473684210527	1	-1	1	-1	1	-1
ST4.03ch00	1329334	0.631578947368421	0.710526315789474	-0.0789473684210527	1	-1	1	-1	1	-1
ST4.03ch00	1329345	0.631578947368421	0.710526315789474	-0.0789473684210527	1	-1	1	-1	1	-1
ST4.03ch00	1329351	0.631578947368421	0.710526315789474	-0.0789473684210527	1	-1	1	-1	1	-1
ST4.03ch00	1331828	0.611111111111111	0.763157894736842	-0.152046783625731	1	-1	1	-1	1	-1
ST4.03ch00	1331836	0.916666666666667	0.842105263157895	0.0745614035087719	1	-1	1	-1	1	-1
ST4.03ch00	1331864	0.941176470588235	0.894736842105263	0.0464396284829721	1	-1	1	-1	1	-1
ST4.03ch00	1348458	0.333333333333333	0.166666666666667	0.166666666666667	1	-1	1	-1	1	-1
ST4.03ch00	1348482	0.333333333333333	0.166666666666667	0.166666666666667	1	-1	1	-1	1	-1
ST4.03ch00	1348531	0.333333333333333	0.166666666666667	0.166666666666667	1	-1	1	-1	1	-1
ST4.03ch00	1348532	0.333333333333333	0.166666666666667	0.166666666666667	1	-1	1	-1	1	-1
ST4.03ch00	1348577	0.333333333333333	0.166666666666667	0.166666666666667	1	-1	1	-1	1	-1
ST4.03ch00	1366238	0.789473684210526	0.7	0.0894736842105264	1	-1	1	-1	1	-1
ST4.03ch00	1380073	0.25	0.692307692307692	-0.442307692307692	1	-1	1	-1	1	-1
ST4.03ch00	1380075	0.25	0.666666666666667	-0.416666666666667	1	-1	1	-1	1	-1
ST4.03ch00	1382855	0.5	0.6875	-0.1875	1	-1	1	-1	1	-1
ST4.03ch00	1384120	0.633333333333333	0.636363636363636	-0.00303030303030305	1	-1	1	-1	1	-1
ST4.03ch00	1384198	0.805555555555556	0.9	-0.0944444444444444	1	-1	1	-1	1	-1
ST4.03ch00	1384241	0.805555555555556	0.875	-0.0694444444444444	1	-1	1	-1	1	-1
ST4.03ch00	1384242	0.794117647058823	0.875	-0.0808823529411765	1	-1	1	-1	1	-1
ST4.03ch00	1384243	0.805555555555556	0.875	-0.0694444444444444	1	-1	1	-1	1	-1
ST4.03ch00	1384244	0.805555555555556	0.875	-0.0694444444444444	1	-1	1	-1	1	-1
ST4.03ch00	1386183	0.75	0.45	0.3	1	-1	1	-1	1	-1
ST4.03ch00	1386188	0.7	0.45	0.25	1	-1	1	-1	1	-1
ST4.03ch00	1386230	0.875	0.764705882352941	0.110294117647059	1	-1	1	-1	1	-1
ST4.03ch00	1386421	0.647058823529412	0.7	-0.0529411764705882	1	-1	1	-1	1	-1
ST4.03ch00	1386602	0.8	0.8	0	1	-1	1	-1	1	-1
ST4.03ch00	1389377	0.763157894736842	0.85	-0.0868421052631578	1	-1	1	-1	1	-1
ST4.03ch00	1389389	0.789473684210526	0.9	-0.110526315789474	1	-1	1	-1	1	-1
ST4.03ch00	1390082	0.925	0.85	0.0750000000000001	1	-1	1	-1	1	-1
ST4.03ch00	1393022	0.882352941176471	0.892857142857143	-0.0105042016806723	1	-1	1	-1	1	-1
ST4.03ch00	1393023	0.882352941176471	0.892857142857143	-0.0105042016806723	1	-1	1	-1	1	-1
ST4.03ch00	1393047	0.823529411764706	0.821428571428571	0.00210084033613445	1	-1	1	-1	1	-1
ST4.03ch00	1393080	0.763157894736842	0.875	-0.111842105263158	1	-1	1	-1	1	-1
ST4.03ch00	1393081	0.815789473684211	0.9	-0.0842105263157895	1	-1	1	-1	1	-1
ST4.03ch00	1393085	0.921052631578947	0.95	-0.0289473684210526	1	-1	1	-1	1	-1
ST4.03ch00	1393128	0.947368421052632	0.925	0.0223684210526315	1	-1	1	-1	1	-1
ST4.03ch00	1393328	0.925	0.925	0	1	-1	1	-1	1	-1
ST4.03ch00	1393816	0.916666666666667	0.823529411764706	0.0931372549019608	1	-1	1	-1	1	-1
ST4.03ch00	1393831	0.916666666666667	0.823529411764706	0.0931372549019608	1	-1	1	-1	1	-1
ST4.03ch00	1393833	0.916666666666667	0.823529411764706	0.0931372549019608	1	-1	1	-1	1	-1
ST4.03ch00	1393884	0.972222222222222	0.8125	0.159722222222222	1	-1	1	-1	1	-1
ST4.03ch00	1393964	0.972222222222222	0.9	0.0722222222222222	1	-1	1	-1	1	-1
ST4.03ch00	1393966	0.972222222222222	0.9	0.0722222222222222	1	-1	1	-1	1	-1
ST4.03ch00	1393984	0.916666666666667	0.823529411764706	0.0931372549019608	1	-1	1	-1	1	-1
ST4.03ch00	1395924	0.625	0.75	-0.125	1	-1	1	-1	1	-1
ST4.03ch00	1397528	0.631578947368421	0.78125	-0.149671052631579	1	-1	1	-1	1	-1
ST4.03ch00	1400574	0.9	0.791666666666667	0.108333333333333	1	-1	1	-1	1	-1
ST4.03ch00	1400647	0.916666666666667	0.8	0.116666666666667	1	-1	1	-1	1	-1
ST4.03ch00	1400736	0.916666666666667	0.8	0.116666666666667	1	-1	1	-1	1	-1
ST4.03ch00	1404783	0.9375	0.928571428571429	0.0089285714285714	1	-1	1	-1	1	-1
ST4.03ch00	1406340	0.642857142857143	0.833333333333333	-0.19047619047619	1	-1	1	-1	1	-1
ST4.03ch00	1406346	0.642857142857143	0.833333333333333	-0.19047619047619	1	-1	1	-1	1	-1
ST4.03ch00	1406349	0.642857142857143	0.833333333333333	-0.19047619047619	1	-1	1	-1	1	-1
ST4.03ch00	1423695	0.95	0.894736842105263	0.0552631578947368	1	-1	1	-1	1	-1
ST4.03ch00	1423887	0.95	0.894736842105263	0.0552631578947368	1	-1	1	-1	1	-1
ST4.03ch00	1423888	0.95	0.894736842105263	0.0552631578947368	1	-1	1	-1	1	-1
ST4.03ch00	1423893	0.95	0.894736842105263	0.0552631578947368	1	-1	1	-1	1	-1
ST4.03ch00	1429988	0.0882352941176471	0.0555555555555556	0.0326797385620915	1	-1	1	-1	1	-1
ST4.03ch00	1430016	0.0588235294117647	0.0277777777777778	0.0310457516339869	1	-1	1	-1	1	-1
ST4.03ch00	1430021	0.0588235294117647	0.0277777777777778	0.0310457516339869	1	-1	1	-1	1	-1
ST4.03ch00	1430081	0.625	0.710526315789474	-0.0855263157894737	1	-1	1	-1	1	-1
ST4.03ch00	1430179	0.55	0.5	0.05	1	-1	1	-1	1	-1
ST4.03ch00	1430231	0.925	0.775	0.15	1	-1	1	-1	1	-1
ST4.03ch00	1430245	0.888888888888889	0.775	0.113888888888889	1	-1	1	-1	1	-1
ST4.03ch00	1430251	0.888888888888889	0.775	0.113888888888889	1	-1	1	-1	1	-1
ST4.03ch00	1430254	0.888888888888889	0.775	0.113888888888889	1	-1	1	-1	1	-1
ST4.03ch00	1430300	0.541666666666667	0.892857142857143	-0.351190476190476	1	-1	1	-1	1	-1
ST4.03ch00	1430346	0.545454545454545	0.75	-0.204545454545455	1	-1	1	-1	1	-1
ST4.03ch00	1430352	0.545454545454545	0.75	-0.204545454545455	1	-1	1	-1	1	-1
ST4.03ch00	1430356	0.545454545454545	0.75	-0.204545454545455	1	-1	1	-1	1	-1
ST4.03ch00	1430368	0.545454545454545	0.75	-0.204545454545455	1	-1	1	-1	1	-1
ST4.03ch00	1432186	0.875	0.85	0.025	1	-1	1	-1	1	-1
ST4.03ch00	1432403	0.75	0.85	-0.1	1	-1	1	-1	1	-1
ST4.03ch00	1432930	0.65	0.958333333333333	-0.308333333333333	1	-1	1	-1	1	-1
ST4.03ch00	1433025	0.5	0.791666666666667	-0.291666666666667	1	-1	1	-1	1	-1
ST4.03ch00	1433040	0.5	0.791666666666667	-0.291666666666667	1	-1	1	-1	1	-1
ST4.03ch00	1433043	0.65	0.958333333333333	-0.308333333333333	1	-1	1	-1	1	-1
ST4.03ch00	1437624	0.433333333333333	0.794117647058823	-0.36078431372549	1	-1	1	-1	1	-1
ST4.03ch00	1445260	0.833333333333333	1	-0.166666666666667	1	-1	1	-1	1	-1
ST4.03ch00	1445269	0.833333333333333	1	-0.166666666666667	1	-1	1	-1	1	-1
ST4.03ch00	1445271	0.833333333333333	1	-0.166666666666667	1	-1	1	-1	1	-1
ST4.03ch00	1445278	0.833333333333333	1	-0.166666666666667	1	-1	1	-1	1	-1
ST4.03ch00	1445289	0.833333333333333	1	-0.166666666666667	1	-1	1	-1	1	-1
ST4.03ch00	1445290	0.833333333333333	1	-0.166666666666667	1	-1	1	-1	1	-1
ST4.03ch00	1445502	0.346153846153846	0.642857142857143	-0.296703296703297	1	-1	1	-1	1	-1
ST4.03ch00	1445515	0.346153846153846	0.642857142857143	-0.296703296703297	1	-1	1	-1	1	-1
ST4.03ch00	1445516	0.346153846153846	0.642857142857143	-0.296703296703297	1	-1	1	-1	1	-1
ST4.03ch00	1445777	0.307692307692308	0.692307692307692	-0.384615384615385	1	-1	1	-1	1	-1
ST4.03ch00	1445781	0.307692307692308	0.692307692307692	-0.384615384615385	1	-1	1	-1	1	-1
ST4.03ch00	1445784	0.307692307692308	0.692307692307692	-0.384615384615385	1	-1	1	-1	1	-1
ST4.03ch00	1445797	0.28125	0.53125	-0.25	1	-1	1	-1	1	-1
ST4.03ch00	1445799	0.5	0.766666666666667	-0.266666666666667	1	-1	1	-1	1	-1
ST4.03ch00	1445802	0.5	0.71875	-0.21875	1	-1	1	-1	1	-1
ST4.03ch00	1445806	0.28125	0.53125	-0.25	1	-1	1	-1	1	-1
ST4.03ch00	1445839	0.28125	0.53125	-0.25	1	-1	1	-1	1	-1
ST4.03ch00	1445854	0.25	0.53125	-0.28125	1	-1	1	-1	1	-1
ST4.03ch00	1449045	0.875	0.9375	-0.0625	1	-1	1	-1	1	-1
ST4.03ch00	1460947	0.928571428571429	0.933333333333333	-0.00476190476190474	1	-1	1	-1	1	-1
ST4.03ch00	1460948	0.928571428571429	0.933333333333333	-0.00476190476190474	1	-1	1	-1	1	-1
ST4.03ch00	1461708	0.657894736842105	0.714285714285714	-0.056390977443609	1	-1	1	-1	1	-1
ST4.03ch00	1461798	0.684210526315789	0.714285714285714	-0.0300751879699248	1	-1	1	-1	1	-1
ST4.03ch00	1461811	0.815789473684211	0.785714285714286	0.0300751879699248	1	-1	1	-1	1	-1
ST4.03ch00	1461818	0.815789473684211	0.785714285714286	0.0300751879699248	1	-1	1	-1	1	-1
ST4.03ch00	1461837	0.815789473684211	0.785714285714286	0.0300751879699248	1	-1	1	-1	1	-1
ST4.03ch00	1461841	0.684210526315789	0.714285714285714	-0.0300751879699248	1	-1	1	-1	1	-1
ST4.03ch00	1461842	0.684210526315789	0.714285714285714	-0.0300751879699248	1	-1	1	-1	1	-1
ST4.03ch00	1461843	0.684210526315789	0.714285714285714	-0.0300751879699248	1	-1	1	-1	1	-1
ST4.03ch00	1461848	0.763157894736842	0.75	0.0131578947368421	1	-1	1	-1	1	-1
ST4.03ch00	1461853	0.815789473684211	0.785714285714286	0.0300751879699248	1	-1	1	-1	1	-1
ST4.03ch00	1461882	0.684210526315789	0.714285714285714	-0.0300751879699248	1	-1	1	-1	1	-1
ST4.03ch00	1461889	0.657894736842105	0.607142857142857	0.0507518796992482	1	-1	1	-1	1	-1
ST4.03ch00	1462582	0.53125	0.535714285714286	-0.0044642857142857	1	-1	1	-1	1	-1
ST4.03ch00	1462597	0.53125	0.535714285714286	-0.0044642857142857	1	-1	1	-1	1	-1
ST4.03ch00	1462599	0.53125	0.535714285714286	-0.0044642857142857	1	-1	1	-1	1	-1
ST4.03ch00	1464354	0.785714285714286	0.75	0.0357142857142857	1	-1	1	-1	1	-1
ST4.03ch00	1464364	0.785714285714286	0.727272727272727	0.0584415584415584	1	-1	1	-1	1	-1
ST4.03ch00	1464403	0.785714285714286	0.727272727272727	0.0584415584415584	1	-1	1	-1	1	-1
ST4.03ch00	1464404	0.785714285714286	0.75	0.0357142857142857	1	-1	1	-1	1	-1
ST4.03ch00	1464456	0.818181818181818	0.888888888888889	-0.0707070707070706	1	-1	1	-1	1	-1
ST4.03ch00	1464484	0.8	0.888888888888889	-0.0888888888888888	1	-1	1	-1	1	-1
ST4.03ch00	1464496	0.818181818181818	0.888888888888889	-0.0707070707070706	1	-1	1	-1	1	-1
ST4.03ch00	1476682	0.825	0.725	0.1	1	-1	1	-1	1	-1
ST4.03ch00	1476722	0.575	0.6	-0.025	1	-1	1	-1	1	-1
ST4.03ch00	1476759	0.775	0.85	-0.075	1	-1	1	-1	1	-1
ST4.03ch00	1478693	0.625	0.9375	-0.3125	1	-1	1	-1	1	-1
ST4.03ch00	1478770	0.909090909090909	0.966666666666667	-0.0575757575757576	1	-1	1	-1	1	-1
ST4.03ch00	1487474	1	0.916666666666667	0.0833333333333334	1	-1	1	-1	1	-1
ST4.03ch00	1487508	1	0.916666666666667	0.0833333333333334	1	-1	1	-1	1	-1
ST4.03ch00	1487512	1	0.916666666666667	0.0833333333333334	1	-1	1	-1	1	-1
ST4.03ch00	1487516	1	0.916666666666667	0.0833333333333334	1	-1	1	-1	1	-1
ST4.03ch00	1487517	1	0.916666666666667	0.0833333333333334	1	-1	1	-1	1	-1
ST4.03ch00	1487520	1	0.916666666666667	0.0833333333333334	1	-1	1	-1	1	-1
ST4.03ch00	1487528	1	0.916666666666667	0.0833333333333334	1	-1	1	-1	1	-1
ST4.03ch00	1489917	0.9	0.8	0.1	1	-1	1	-1	1	-1
ST4.03ch00	1489924	0.966666666666667	0.973684210526316	-0.00701754385964914	1	-1	1	-1	1	-1
ST4.03ch00	1489968	0.166666666666667	0.142857142857143	0.0238095238095238	1	-1	1	-1	1	-1
ST4.03ch00	1489986	0.166666666666667	0.142857142857143	0.0238095238095238	1	-1	1	-1	1	-1
ST4.03ch00	1490054	0.892857142857143	0.71875	0.174107142857143	1	-1	1	-1	1	-1
ST4.03ch00	1490083	0.892857142857143	0.71875	0.174107142857143	1	-1	1	-1	1	-1
ST4.03ch00	1490110	0.966666666666667	0.973684210526316	-0.00701754385964914	1	-1	1	-1	1	-1
ST4.03ch00	1490113	0.966666666666667	0.973684210526316	-0.00701754385964914	1	-1	1	-1	1	-1
ST4.03ch00	1490137	0.9	0.763157894736842	0.136842105263158	1	-1	1	-1	1	-1
ST4.03ch00	1490138	0.966666666666667	0.973684210526316	-0.00701754385964914	1	-1	1	-1	1	-1
ST4.03ch00	1490730	1	0.975	0.025	1	-1	1	-1	1	-1
ST4.03ch00	1490737	0.973684210526316	0.975	-0.00131578947368416	1	-1	1	-1	1	-1
ST4.03ch00	1490940	0.921052631578947	0.975	-0.0539473684210526	1	-1	1	-1	1	-1
ST4.03ch00	1490951	0.894736842105263	0.975	-0.0802631578947368	1	-1	1	-1	1	-1
ST4.03ch00	1490969	0.894736842105263	0.975	-0.0802631578947368	1	-1	1	-1	1	-1
ST4.03ch00	1490974	0.894736842105263	0.975	-0.0802631578947368	1	-1	1	-1	1	-1
ST4.03ch00	1490977	0.894736842105263	0.975	-0.0802631578947368	1	-1	1	-1	1	-1
ST4.03ch00	1491140	0.775	0.85	-0.075	1	-1	1	-1	1	-1
ST4.03ch00	1491176	0.775	0.85	-0.075	1	-1	1	-1	1	-1
ST4.03ch00	1491300	0.825	0.85	-0.025	1	-1	1	-1	1	-1
ST4.03ch00	1491306	0.8	0.85	-0.0499999999999999	1	-1	1	-1	1	-1
ST4.03ch00	1497514	0.555555555555556	0.763157894736842	-0.207602339181287	1	-1	1	-1	1	-1
ST4.03ch00	1506215	0.9375	0.857142857142857	0.0803571428571429	1	-1	1	-1	1	-1
ST4.03ch00	1506217	0.9375	0.857142857142857	0.0803571428571429	1	-1	1	-1	1	-1
ST4.03ch00	1506218	0.8125	0.857142857142857	-0.0446428571428571	1	-1	1	-1	1	-1
ST4.03ch00	1506253	0.928571428571429	0.857142857142857	0.0714285714285715	1	-1	1	-1	1	-1
ST4.03ch00	1510739	1	0.642857142857143	0.357142857142857	1	-1	1	-1	1	-1
ST4.03ch00	1522595	0.375	0.571428571428571	-0.196428571428571	1	-1	1	-1	1	-1
ST4.03ch00	1522612	0.375	0.571428571428571	-0.196428571428571	1	-1	1	-1	1	-1
ST4.03ch00	1522620	0.125	0.428571428571429	-0.303571428571429	1	-1	1	-1	1	-1
ST4.03ch00	1522625	0.125	0.428571428571429	-0.303571428571429	1	-1	1	-1	1	-1
ST4.03ch00	1522628	0.375	0.571428571428571	-0.196428571428571	1	-1	1	-1	1	-1
ST4.03ch00	1522637	0.125	0.428571428571429	-0.303571428571429	1	-1	1	-1	1	-1
ST4.03ch00	1522642	0.125	0.428571428571429	-0.303571428571429	1	-1	1	-1	1	-1
ST4.03ch00	1522660	0.125	0.428571428571429	-0.303571428571429	1	-1	1	-1	1	-1
ST4.03ch00	1522683	0.2	0.428571428571429	-0.228571428571429	1	-1	1	-1	1	-1
ST4.03ch00	1526676	0.675	0.736842105263158	-0.0618421052631578	1	-1	1	-1	1	-1
ST4.03ch00	1526678	0.7	0.736842105263158	-0.0368421052631579	1	-1	1	-1	1	-1
ST4.03ch00	1526953	0.535714285714286	0.678571428571429	-0.142857142857143	1	-1	1	-1	1	-1
ST4.03ch00	1528088	0.28125	0.178571428571429	0.102678571428571	1	-1	1	-1	1	-1
ST4.03ch00	1528131	0.3	0.269230769230769	0.0307692307692308	1	-1	1	-1	1	-1
ST4.03ch00	1528595	0.642857142857143	0.766666666666667	-0.123809523809524	1	-1	1	-1	1	-1
ST4.03ch00	1528614	0.8	0.791666666666667	0.00833333333333341	1	-1	1	-1	1	-1
ST4.03ch00	1528649	0.692307692307692	0.766666666666667	-0.0743589743589744	1	-1	1	-1	1	-1
ST4.03ch00	1528650	0.692307692307692	0.766666666666667	-0.0743589743589744	1	-1	1	-1	1	-1
ST4.03ch00	1528651	0.692307692307692	0.766666666666667	-0.0743589743589744	1	-1	1	-1	1	-1
ST4.03ch00	1528655	0.692307692307692	0.766666666666667	-0.0743589743589744	1	-1	1	-1	1	-1
ST4.03ch00	1528665	0.642857142857143	0.75	-0.107142857142857	1	-1	1	-1	1	-1
ST4.03ch00	1528691	0.642857142857143	0.766666666666667	-0.123809523809524	1	-1	1	-1	1	-1
ST4.03ch00	1528693	0.678571428571429	0.766666666666667	-0.0880952380952381	1	-1	1	-1	1	-1
ST4.03ch00	1528734	0.642857142857143	0.766666666666667	-0.123809523809524	1	-1	1	-1	1	-1
ST4.03ch00	1534702	0.75	0.75	0	1	-1	1	-1	1	-1
ST4.03ch00	1534743	0.375	0.666666666666667	-0.291666666666667	1	-1	1	-1	1	-1
ST4.03ch00	1536896	0.428571428571429	0.375	0.0535714285714285	1	-1	1	-1	1	-1
ST4.03ch00	1547437	0.727272727272727	0.307692307692308	0.41958041958042	1	-1	1	-1	1	-1
ST4.03ch00	1547505	0.681818181818182	0.384615384615385	0.297202797202797	1	-1	1	-1	1	-1
ST4.03ch00	1548337	0.894736842105263	0.925	-0.0302631578947369	1	-1	1	-1	1	-1
ST4.03ch00	1548380	0.894736842105263	0.925	-0.0302631578947369	1	-1	1	-1	1	-1
ST4.03ch00	1548654	0.777777777777778	0.638888888888889	0.138888888888889	1	-1	1	-1	1	-1
ST4.03ch00	1548662	0.777777777777778	0.638888888888889	0.138888888888889	1	-1	1	-1	1	-1
ST4.03ch00	1548693	0.789473684210526	0.725	0.0644736842105263	1	-1	1	-1	1	-1
ST4.03ch00	1548697	0.789473684210526	0.725	0.0644736842105263	1	-1	1	-1	1	-1
ST4.03ch00	1548728	0.789473684210526	0.725	0.0644736842105263	1	-1	1	-1	1	-1
ST4.03ch00	1550395	0.95	0.75	0.2	1	-1	1	-1	1	-1
ST4.03ch00	1550400	0.95	0.75	0.2	1	-1	1	-1	1	-1
ST4.03ch00	1550463	0.95	0.75	0.2	1	-1	1	-1	1	-1
ST4.03ch00	1550465	0.95	0.75	0.2	1	-1	1	-1	1	-1
ST4.03ch00	1553375	0.973684210526316	0.975	-0.00131578947368416	1	-1	1	-1	1	-1
ST4.03ch00	1553402	0.973684210526316	0.975	-0.00131578947368416	1	-1	1	-1	1	-1
ST4.03ch00	1553611	0.973684210526316	0.975	-0.00131578947368416	1	-1	1	-1	1	-1
ST4.03ch00	1563063	0.833333333333333	0.857142857142857	-0.0238095238095237	1	-1	1	-1	1	-1
ST4.03ch00	1563085	0.833333333333333	0.857142857142857	-0.0238095238095237	1	-1	1	-1	1	-1
ST4.03ch00	1563096	0.833333333333333	1	-0.166666666666667	1	-1	1	-1	1	-1
ST4.03ch00	1567041	0.775	0.575	0.2	1	-1	1	-1	1	-1
ST4.03ch00	1567072	0.775	0.6	0.175	1	-1	1	-1	1	-1
ST4.03ch00	1567821	0.125	0.333333333333333	-0.208333333333333	1	-1	1	-1	1	-1
ST4.03ch00	1567833	1	0.777777777777778	0.222222222222222	1	-1	1	-1	1	-1
ST4.03ch00	1572663	0.4375	0.4375	0	1	-1	1	-1	1	-1
ST4.03ch00	1572667	0.4375	0.4375	0	1	-1	1	-1	1	-1
ST4.03ch00	1572680	0.4375	0.4375	0	1	-1	1	-1	1	-1
ST4.03ch00	1572697	0.4375	0.4375	0	1	-1	1	-1	1	-1
ST4.03ch00	1572698	0.4375	0.4375	0	1	-1	1	-1	1	-1
ST4.03ch00	1576254	0.575	0.638888888888889	-0.0638888888888889	1	-1	1	-1	1	-1
ST4.03ch00	1576275	0.525	0.611111111111111	-0.0861111111111111	1	-1	1	-1	1	-1
ST4.03ch00	1580206	0.5	0.416666666666667	0.0833333333333333	1	-1	1	-1	1	-1
ST4.03ch00	1584073	0.857142857142857	0.928571428571429	-0.0714285714285715	1	-1	1	-1	1	-1
ST4.03ch00	1584081	0.583333333333333	0.5	0.0833333333333334	1	-1	1	-1	1	-1
ST4.03ch00	1584103	0.875	0.846153846153846	0.0288461538461539	1	-1	1	-1	1	-1
ST4.03ch00	1591917	0.9375	0.933333333333333	0.00416666666666665	1	-1	1	-1	1	-1
ST4.03ch00	1591918	0.9375	0.84375	0.09375	1	-1	1	-1	1	-1
ST4.03ch00	1591946	0.823529411764706	0.71875	0.104779411764706	1	-1	1	-1	1	-1
ST4.03ch00	1591972	0.970588235294118	0.90625	0.0643382352941176	1	-1	1	-1	1	-1
ST4.03ch00	1591987	0.944444444444444	0.9375	0.00694444444444442	1	-1	1	-1	1	-1
ST4.03ch00	1591999	0.944444444444444	0.84375	0.100694444444444	1	-1	1	-1	1	-1
ST4.03ch00	1592022	0.916666666666667	0.90625	0.0104166666666666	1	-1	1	-1	1	-1
ST4.03ch00	1592030	0.794117647058823	0.90625	-0.112132352941177	1	-1	1	-1	1	-1
ST4.03ch00	1592033	0.911764705882353	0.875	0.0367647058823529	1	-1	1	-1	1	-1
ST4.03ch00	1592035	0.794117647058823	0.90625	-0.112132352941177	1	-1	1	-1	1	-1
ST4.03ch00	1592041	0.916666666666667	0.875	0.0416666666666666	1	-1	1	-1	1	-1
ST4.03ch00	1592043	0.805555555555556	0.90625	-0.100694444444444	1	-1	1	-1	1	-1
ST4.03ch00	1592057	0.944444444444444	0.84375	0.100694444444444	1	-1	1	-1	1	-1
ST4.03ch00	1592086	0.78125	0.875	-0.09375	1	-1	1	-1	1	-1
ST4.03ch00	1592771	0.925	0.777777777777778	0.147222222222222	1	-1	1	-1	1	-1
ST4.03ch00	1592829	0.947368421052632	0.925	0.0223684210526315	1	-1	1	-1	1	-1
ST4.03ch00	1592845	0.842105263157895	0.875	-0.0328947368421053	1	-1	1	-1	1	-1
ST4.03ch00	1592860	0.894736842105263	0.842105263157895	0.0526315789473685	1	-1	1	-1	1	-1
ST4.03ch00	1593040	0.3125	0.638888888888889	-0.326388888888889	1	-1	1	-1	1	-1
ST4.03ch00	1593063	0.3125	0.722222222222222	-0.409722222222222	1	-1	1	-1	1	-1
ST4.03ch00	1595646	0.8	0.857142857142857	-0.0571428571428571	1	-1	1	-1	1	-1
ST4.03ch00	1595672	0.666666666666667	0.785714285714286	-0.119047619047619	1	-1	1	-1	1	-1
ST4.03ch00	1595677	0.833333333333333	0.857142857142857	-0.0238095238095237	1	-1	1	-1	1	-1
ST4.03ch00	1595678	0.833333333333333	0.9375	-0.104166666666667	1	-1	1	-1	1	-1
ST4.03ch00	1595679	0.833333333333333	0.928571428571429	-0.0952380952380952	1	-1	1	-1	1	-1
ST4.03ch00	1595680	0.833333333333333	0.75	0.0833333333333334	1	-1	1	-1	1	-1
ST4.03ch00	1595690	0.8	0.9375	-0.1375	1	-1	1	-1	1	-1
ST4.03ch00	1595691	0.6	0.785714285714286	-0.185714285714286	1	-1	1	-1	1	-1
ST4.03ch00	1595692	0.833333333333333	0.928571428571429	-0.0952380952380952	1	-1	1	-1	1	-1
ST4.03ch00	1595693	0.833333333333333	0.928571428571429	-0.0952380952380952	1	-1	1	-1	1	-1
ST4.03ch00	1595694	0.666666666666667	0.785714285714286	-0.119047619047619	1	-1	1	-1	1	-1
ST4.03ch00	1595719	0.8	0.916666666666667	-0.116666666666667	1	-1	1	-1	1	-1
ST4.03ch00	1595733	0.8	0.916666666666667	-0.116666666666667	1	-1	1	-1	1	-1
ST4.03ch00	1595776	0.666666666666667	0.6875	-0.0208333333333334	1	-1	1	-1	1	-1
ST4.03ch00	1595783	0.833333333333333	0.9375	-0.104166666666667	1	-1	1	-1	1	-1
ST4.03ch00	1595787	0.666666666666667	0.6875	-0.0208333333333334	1	-1	1	-1	1	-1
ST4.03ch00	1595790	0.833333333333333	0.9375	-0.104166666666667	1	-1	1	-1	1	-1
ST4.03ch00	1595798	0.833333333333333	0.9375	-0.104166666666667	1	-1	1	-1	1	-1
ST4.03ch00	1595801	0.833333333333333	0.9375	-0.104166666666667	1	-1	1	-1	1	-1
ST4.03ch00	1595816	0.666666666666667	0.6875	-0.0208333333333334	1	-1	1	-1	1	-1
ST4.03ch00	1595817	0.833333333333333	0.9375	-0.104166666666667	1	-1	1	-1	1	-1
ST4.03ch00	1595820	0.833333333333333	0.9375	-0.104166666666667	1	-1	1	-1	1	-1
ST4.03ch00	1595842	0.833333333333333	0.9375	-0.104166666666667	1	-1	1	-1	1	-1
ST4.03ch00	1595844	0.833333333333333	0.75	0.0833333333333334	1	-1	1	-1	1	-1
ST4.03ch00	1597522	0.775	0.8	-0.025	1	-1	1	-1	1	-1
ST4.03ch00	1597594	0.775	0.8	-0.025	1	-1	1	-1	1	-1
ST4.03ch00	1597607	0.775	0.8	-0.025	1	-1	1	-1	1	-1
ST4.03ch00	1611218	0.642857142857143	0.821428571428571	-0.178571428571428	1	-1	1	-1	1	-1
ST4.03ch00	1611344	0.928571428571429	0.958333333333333	-0.0297619047619048	1	-1	1	-1	1	-1
ST4.03ch00	1616288	0.7	0.775	-0.0750000000000001	1	-1	1	-1	1	-1
ST4.03ch00	1616324	0.675	0.7	-0.0249999999999999	1	-1	1	-1	1	-1
ST4.03ch00	1623303	0.975	0.975	0	1	-1	1	-1	1	-1
ST4.03ch00	1623308	0.975	0.975	0	1	-1	1	-1	1	-1
ST4.03ch00	1623337	0.975	0.975	0	1	-1	1	-1	1	-1
ST4.03ch00	1623343	0.975	0.975	0	1	-1	1	-1	1	-1
ST4.03ch00	1623356	0.95	0.975	-0.025	1	-1	1	-1	1	-1
ST4.03ch00	1623372	0.975	0.975	0	1	-1	1	-1	1	-1
ST4.03ch00	1623392	0.973684210526316	1	-0.0263157894736842	1	-1	1	-1	1	-1
ST4.03ch00	1635023	0.8	0.6	0.2	1	-1	1	-1	1	-1
ST4.03ch00	1644035	0.5	0.692307692307692	-0.192307692307692	1	-1	1	-1	1	-1
ST4.03ch00	1644096	0.928571428571429	0.714285714285714	0.214285714285714	1	-1	1	-1	1	-1
ST4.03ch00	1649582	0.5	0.3125	0.1875	1	-1	1	-1	1	-1
ST4.03ch00	1649599	0.5	0.5	0	1	-1	1	-1	1	-1
ST4.03ch00	1649605	0.5	0.5	0	1	-1	1	-1	1	-1
ST4.03ch00	1649647	0.541666666666667	0.3125	0.229166666666667	1	-1	1	-1	1	-1
ST4.03ch00	1685564	0.833333333333333	0.733333333333333	0.1	1	-1	1	-1	1	-1
ST4.03ch00	1685630	0.590909090909091	0.714285714285714	-0.123376623376623	1	-1	1	-1	1	-1
ST4.03ch00	1685677	0.818181818181818	0.714285714285714	0.103896103896104	1	-1	1	-1	1	-1
ST4.03ch00	1709444	0.9	0.875	0.025	1	-1	1	-1	1	-1
ST4.03ch00	1709481	0.9	0.85	0.05	1	-1	1	-1	1	-1
ST4.03ch00	1709503	0.675	0.6	0.0750000000000001	1	-1	1	-1	1	-1
ST4.03ch00	1710137	1	0.925	0.075	1	-1	1	-1	1	-1
ST4.03ch00	1710414	0.825	0.868421052631579	-0.043421052631579	1	-1	1	-1	1	-1
ST4.03ch00	1712940	0.75	0.875	-0.125	1	-1	1	-1	1	-1
ST4.03ch00	1712977	0.975	0.9	0.075	1	-1	1	-1	1	-1
ST4.03ch00	1713043	0.9	0.9	0	1	-1	1	-1	1	-1
ST4.03ch00	1713066	1	0.925	0.075	1	-1	1	-1	1	-1
ST4.03ch00	1713380	0.852941176470588	0.911764705882353	-0.0588235294117647	1	-1	1	-1	1	-1
ST4.03ch00	1713390	0.735294117647059	0.823529411764706	-0.088235294117647	1	-1	1	-1	1	-1
ST4.03ch00	1713398	0.84375	0.705882352941177	0.137867647058823	1	-1	1	-1	1	-1
ST4.03ch00	1713417	0.852941176470588	0.911764705882353	-0.0588235294117647	1	-1	1	-1	1	-1
ST4.03ch00	1713434	0.852941176470588	0.676470588235294	0.176470588235294	1	-1	1	-1	1	-1
ST4.03ch00	1713526	0.65	0.694444444444444	-0.0444444444444444	1	-1	1	-1	1	-1
ST4.03ch00	1713544	0.875	0.894736842105263	-0.0197368421052632	1	-1	1	-1	1	-1
ST4.03ch00	1713547	0.8	0.763157894736842	0.0368421052631579	1	-1	1	-1	1	-1
ST4.03ch00	1713566	0.8	0.763157894736842	0.0368421052631579	1	-1	1	-1	1	-1
ST4.03ch00	1721565	0.666666666666667	0.714285714285714	-0.0476190476190477	1	-1	1	-1	1	-1
ST4.03ch00	1721574	0.666666666666667	0.714285714285714	-0.0476190476190477	1	-1	1	-1	1	-1
ST4.03ch00	1722184	0.552631578947368	0.55	0.00263157894736843	1	-1	1	-1	1	-1
ST4.03ch00	1725824	0.85	0.9	-0.05	1	-1	1	-1	1	-1
ST4.03ch00	1726123	0.714285714285714	0.9375	-0.223214285714286	1	-1	1	-1	1	-1
ST4.03ch00	1729080	0.444444444444444	0.944444444444444	-0.5	1	-1	1	-1	1	-1
ST4.03ch00	1729114	0.5	0.9375	-0.4375	1	-1	1	-1	1	-1
ST4.03ch00	1729144	0.3	0.75	-0.45	1	-1	1	-1	1	-1
ST4.03ch00	1737274	0.5	0.4	0.1	1	-1	1	-1	1	-1
ST4.03ch00	1737286	0.5	0.4	0.1	1	-1	1	-1	1	-1
ST4.03ch00	1737297	0.5	0.4	0.1	1	-1	1	-1	1	-1
ST4.03ch00	1737301	0.5	0.5	0	1	-1	1	-1	1	-1
ST4.03ch00	1737316	0.5	0.4	0.1	1	-1	1	-1	1	-1
ST4.03ch00	1737317	0.5	0.4	0.1	1	-1	1	-1	1	-1
ST4.03ch00	1737334	0.5	0.4	0.1	1	-1	1	-1	1	-1
ST4.03ch00	1737345	0.5	0.4	0.1	1	-1	1	-1	1	-1
ST4.03ch00	1737395	0.5	0.4	0.1	1	-1	1	-1	1	-1
ST4.03ch00	1737400	0.5	0.4	0.1	1	-1	1	-1	1	-1
ST4.03ch00	1737410	0.5	0.4	0.1	1	-1	1	-1	1	-1
ST4.03ch00	1744650	1	0.625	0.375	1	-1	1	-1	1	-1
ST4.03ch00	1744656	1	0.625	0.375	1	-1	1	-1	1	-1
ST4.03ch00	1744679	1	0.625	0.375	1	-1	1	-1	1	-1
ST4.03ch00	1744702	1	0.571428571428571	0.428571428571429	1	-1	1	-1	1	-1
ST4.03ch00	1744799	1	0.625	0.375	1	-1	1	-1	1	-1
ST4.03ch00	1744805	1	0.625	0.375	1	-1	1	-1	1	-1
ST4.03ch00	1744809	1	0.625	0.375	1	-1	1	-1	1	-1
ST4.03ch00	1744819	1	0.714285714285714	0.285714285714286	1	-1	1	-1	1	-1
ST4.03ch00	1744833	1	0.571428571428571	0.428571428571429	1	-1	1	-1	1	-1
ST4.03ch00	1744855	1	0.666666666666667	0.333333333333333	1	-1	1	-1	1	-1
ST4.03ch00	1744908	0.75	0.666666666666667	0.0833333333333334	1	-1	1	-1	1	-1
ST4.03ch00	1744932	0.75	0.666666666666667	0.0833333333333334	1	-1	1	-1	1	-1
ST4.03ch00	1744935	0.75	0.666666666666667	0.0833333333333334	1	-1	1	-1	1	-1
ST4.03ch00	1744955	0.75	0.666666666666667	0.0833333333333334	1	-1	1	-1	1	-1
ST4.03ch00	1744988	0.75	0.666666666666667	0.0833333333333334	1	-1	1	-1	1	-1
ST4.03ch00	1744995	0.722222222222222	0.666666666666667	0.0555555555555556	1	-1	1	-1	1	-1
ST4.03ch00	1745000	0.75	0.666666666666667	0.0833333333333334	1	-1	1	-1	1	-1
ST4.03ch00	1745001	0.75	0.666666666666667	0.0833333333333334	1	-1	1	-1	1	-1
ST4.03ch00	1745024	0.75	0.666666666666667	0.0833333333333334	1	-1	1	-1	1	-1
ST4.03ch00	1745031	0.75	0.666666666666667	0.0833333333333334	1	-1	1	-1	1	-1
ST4.03ch00	1750158	1	0.8	0.2	1	-1	1	-1	1	-1
ST4.03ch00	1750183	1	0.8	0.2	1	-1	1	-1	1	-1
ST4.03ch00	1750189	1	0.8	0.2	1	-1	1	-1	1	-1
ST4.03ch00	1750198	1	0.8	0.2	1	-1	1	-1	1	-1
ST4.03ch00	1750204	1	0.8	0.2	1	-1	1	-1	1	-1
ST4.03ch00	1750205	1	0.8	0.2	1	-1	1	-1	1	-1
ST4.03ch00	1750209	1	0.8	0.2	1	-1	1	-1	1	-1
ST4.03ch00	1750232	1	0.8	0.2	1	-1	1	-1	1	-1
ST4.03ch00	1752926	0.775	0.684210526315789	0.0907894736842105	1	-1	1	-1	1	-1
ST4.03ch00	1754167	0.8	0.708333333333333	0.0916666666666667	1	-1	1	-1	1	-1
ST4.03ch00	1754170	0.8	0.708333333333333	0.0916666666666667	1	-1	1	-1	1	-1
ST4.03ch00	1754896	0.9	0.733333333333333	0.166666666666667	1	-1	1	-1	1	-1
ST4.03ch00	1754897	0.9	0.733333333333333	0.166666666666667	1	-1	1	-1	1	-1
ST4.03ch00	1754910	0.9	0.733333333333333	0.166666666666667	1	-1	1	-1	1	-1
ST4.03ch00	1754933	0.9	0.733333333333333	0.166666666666667	1	-1	1	-1	1	-1
ST4.03ch00	1754945	0.9	0.733333333333333	0.166666666666667	1	-1	1	-1	1	-1
ST4.03ch00	1754948	0.9	0.733333333333333	0.166666666666667	1	-1	1	-1	1	-1
ST4.03ch00	1756591	0.675	0.675	0	1	-1	1	-1	1	-1
ST4.03ch00	1756637	0.7	0.675	0.0249999999999999	1	-1	1	-1	1	-1
ST4.03ch00	1756654	0.7	0.675	0.0249999999999999	1	-1	1	-1	1	-1
ST4.03ch00	1756669	0.675	0.675	0	1	-1	1	-1	1	-1
ST4.03ch00	1756670	0.675	0.675	0	1	-1	1	-1	1	-1
ST4.03ch00	1756832	0.675	0.675	0	1	-1	1	-1	1	-1
ST4.03ch00	1756877	0.675	0.675	0	1	-1	1	-1	1	-1
ST4.03ch00	1756915	0.7	0.675	0.0249999999999999	1	-1	1	-1	1	-1
ST4.03ch00	1765005	0.785714285714286	0.833333333333333	-0.0476190476190477	1	-1	1	-1	1	-1
ST4.03ch00	1765029	0.785714285714286	0.833333333333333	-0.0476190476190477	1	-1	1	-1	1	-1
ST4.03ch00	1765031	0.785714285714286	0.833333333333333	-0.0476190476190477	1	-1	1	-1	1	-1
ST4.03ch00	1765036	0.785714285714286	0.833333333333333	-0.0476190476190477	1	-1	1	-1	1	-1
ST4.03ch00	1765080	0.785714285714286	0.833333333333333	-0.0476190476190477	1	-1	1	-1	1	-1
ST4.03ch00	1765085	0.785714285714286	0.833333333333333	-0.0476190476190477	1	-1	1	-1	1	-1
ST4.03ch00	1765088	0.785714285714286	0.833333333333333	-0.0476190476190477	1	-1	1	-1	1	-1
ST4.03ch00	1765102	0.785714285714286	0.833333333333333	-0.0476190476190477	1	-1	1	-1	1	-1
ST4.03ch00	1765105	0.785714285714286	0.833333333333333	-0.0476190476190477	1	-1	1	-1	1	-1
ST4.03ch00	1765110	0.75	0.833333333333333	-0.0833333333333334	1	-1	1	-1	1	-1
ST4.03ch00	1765114	0.785714285714286	0.833333333333333	-0.0476190476190477	1	-1	1	-1	1	-1
ST4.03ch00	1765119	0.785714285714286	0.833333333333333	-0.0476190476190477	1	-1	1	-1	1	-1
ST4.03ch00	1766160	0.84375	0.911764705882353	-0.0680147058823529	1	-1	1	-1	1	-1
ST4.03ch00	1766193	0.84375	0.911764705882353	-0.0680147058823529	1	-1	1	-1	1	-1
ST4.03ch00	1766197	0.84375	0.911764705882353	-0.0680147058823529	1	-1	1	-1	1	-1
ST4.03ch00	1766199	0.84375	0.911764705882353	-0.0680147058823529	1	-1	1	-1	1	-1
ST4.03ch00	1766208	0.84375	0.911764705882353	-0.0680147058823529	1	-1	1	-1	1	-1
ST4.03ch00	1766212	0.84375	0.911764705882353	-0.0680147058823529	1	-1	1	-1	1	-1
ST4.03ch00	1766216	0.84375	0.911764705882353	-0.0680147058823529	1	-1	1	-1	1	-1
ST4.03ch00	1766232	0.84375	0.911764705882353	-0.0680147058823529	1	-1	1	-1	1	-1
ST4.03ch00	1766428	0.90625	0.966666666666667	-0.0604166666666667	1	-1	1	-1	1	-1
ST4.03ch00	1766448	0.90625	0.933333333333333	-0.0270833333333333	1	-1	1	-1	1	-1
ST4.03ch00	1766551	0.875	0.857142857142857	0.0178571428571429	1	-1	1	-1	1	-1
ST4.03ch00	1766568	0.875	0.821428571428571	0.0535714285714286	1	-1	1	-1	1	-1
ST4.03ch00	1766577	0.875	0.821428571428571	0.0535714285714286	1	-1	1	-1	1	-1
ST4.03ch00	1766589	0.875	0.821428571428571	0.0535714285714286	1	-1	1	-1	1	-1
ST4.03ch00	1766688	0.875	0.821428571428571	0.0535714285714286	1	-1	1	-1	1	-1
ST4.03ch00	1766700	0.875	0.807692307692308	0.0673076923076923	1	-1	1	-1	1	-1
ST4.03ch00	1766703	0.875	0.821428571428571	0.0535714285714286	1	-1	1	-1	1	-1
ST4.03ch00	1766704	0.875	0.821428571428571	0.0535714285714286	1	-1	1	-1	1	-1
ST4.03ch00	1766721	0.875	0.821428571428571	0.0535714285714286	1	-1	1	-1	1	-1
ST4.03ch00	1766727	0.875	0.821428571428571	0.0535714285714286	1	-1	1	-1	1	-1
ST4.03ch00	1766737	0.875	0.821428571428571	0.0535714285714286	1	-1	1	-1	1	-1
ST4.03ch00	1767301	0.675	0.675	0	1	-1	1	-1	1	-1
ST4.03ch00	1767340	0.675	0.675	0	1	-1	1	-1	1	-1
ST4.03ch00	1767353	0.675	0.675	0	1	-1	1	-1	1	-1
ST4.03ch00	1767366	0.675	0.675	0	1	-1	1	-1	1	-1
ST4.03ch00	1767370	0.675	0.675	0	1	-1	1	-1	1	-1
ST4.03ch00	1767387	0.675	0.675	0	1	-1	1	-1	1	-1
ST4.03ch00	1767507	0.675	0.675	0	1	-1	1	-1	1	-1
ST4.03ch00	1767531	0.675	0.675	0	1	-1	1	-1	1	-1
ST4.03ch00	1768562	0.642857142857143	0.875	-0.232142857142857	1	-1	1	-1	1	-1
ST4.03ch00	1768569	0.722222222222222	0.916666666666667	-0.194444444444444	1	-1	1	-1	1	-1
ST4.03ch00	1768571	0.666666666666667	0.916666666666667	-0.25	1	-1	1	-1	1	-1
ST4.03ch00	1768581	0.555555555555556	0.416666666666667	0.138888888888889	1	-1	1	-1	1	-1
ST4.03ch00	1768583	0.5	0.416666666666667	0.0833333333333333	1	-1	1	-1	1	-1
ST4.03ch00	1768593	0.545454545454545	0.555555555555556	-0.0101010101010102	1	-1	1	-1	1	-1
ST4.03ch00	1768594	0.818181818181818	0.944444444444444	-0.126262626262626	1	-1	1	-1	1	-1
ST4.03ch00	1768611	0.818181818181818	0.944444444444444	-0.126262626262626	1	-1	1	-1	1	-1
ST4.03ch00	1768627	0.863636363636364	0.611111111111111	0.252525252525252	1	-1	1	-1	1	-1
ST4.03ch00	1768629	0.409090909090909	0.666666666666667	-0.257575757575758	1	-1	1	-1	1	-1
ST4.03ch00	1768636	0.6	0.416666666666667	0.183333333333333	1	-1	1	-1	1	-1
ST4.03ch00	1768637	0.5	0.5	0	1	-1	1	-1	1	-1
ST4.03ch00	1768643	0.6	0.5	0.1	1	-1	1	-1	1	-1
ST4.03ch00	1768656	0.75	0.928571428571429	-0.178571428571429	1	-1	1	-1	1	-1
ST4.03ch00	1768662	0.6	0.5	0.1	1	-1	1	-1	1	-1
ST4.03ch00	1771061	0.333333333333333	0.142857142857143	0.19047619047619	1	-1	1	-1	1	-1
ST4.03ch00	1771064	0.333333333333333	0.142857142857143	0.19047619047619	1	-1	1	-1	1	-1
ST4.03ch00	1771069	0.333333333333333	0.142857142857143	0.19047619047619	1	-1	1	-1	1	-1
ST4.03ch00	1771071	0.333333333333333	0.142857142857143	0.19047619047619	1	-1	1	-1	1	-1
ST4.03ch00	1771079	0.333333333333333	0.178571428571429	0.154761904761905	1	-1	1	-1	1	-1
ST4.03ch00	1771103	0.333333333333333	0.178571428571429	0.154761904761905	1	-1	1	-1	1	-1
ST4.03ch00	1771104	0.333333333333333	0.178571428571429	0.154761904761905	1	-1	1	-1	1	-1
ST4.03ch00	1771189	0.583333333333333	0.8	-0.216666666666667	1	-1	1	-1	1	-1
ST4.03ch00	1771191	0.642857142857143	0.8	-0.157142857142857	1	-1	1	-1	1	-1
ST4.03ch00	1771195	0.642857142857143	0.8	-0.157142857142857	1	-1	1	-1	1	-1
ST4.03ch00	1771225	0.642857142857143	0.8	-0.157142857142857	1	-1	1	-1	1	-1
ST4.03ch00	1771706	0.675	0.694444444444444	-0.0194444444444444	1	-1	1	-1	1	-1
ST4.03ch00	1771722	0.675	0.694444444444444	-0.0194444444444444	1	-1	1	-1	1	-1
ST4.03ch00	1771729	0.675	0.694444444444444	-0.0194444444444444	1	-1	1	-1	1	-1
ST4.03ch00	1771734	0.675	0.666666666666667	0.00833333333333341	1	-1	1	-1	1	-1
ST4.03ch00	1771741	0.675	0.694444444444444	-0.0194444444444444	1	-1	1	-1	1	-1
ST4.03ch00	1771756	0.675	0.694444444444444	-0.0194444444444444	1	-1	1	-1	1	-1
ST4.03ch00	1771757	0.675	0.694444444444444	-0.0194444444444444	1	-1	1	-1	1	-1
ST4.03ch00	1771765	0.675	0.694444444444444	-0.0194444444444444	1	-1	1	-1	1	-1
ST4.03ch00	1771790	0.675	0.694444444444444	-0.0194444444444444	1	-1	1	-1	1	-1
ST4.03ch00	1771867	0.675	0.694444444444444	-0.0194444444444444	1	-1	1	-1	1	-1
ST4.03ch00	1771910	0.675	0.694444444444444	-0.0194444444444444	1	-1	1	-1	1	-1
ST4.03ch00	1771943	0.675	0.694444444444444	-0.0194444444444444	1	-1	1	-1	1	-1
ST4.03ch00	1771952	0.675	0.694444444444444	-0.0194444444444444	1	-1	1	-1	1	-1
ST4.03ch00	1772276	0.8	0.825	-0.0249999999999999	1	-1	1	-1	1	-1
ST4.03ch00	1774806	1	0.6	0.4	1	-1	1	-1	1	-1
ST4.03ch00	1774807	1	0.6	0.4	1	-1	1	-1	1	-1
ST4.03ch00	1774812	1	0.6	0.4	1	-1	1	-1	1	-1
ST4.03ch00	1774836	0.4	0.75	-0.35	1	-1	1	-1	1	-1
ST4.03ch00	1774892	0.675	0.578947368421053	0.0960526315789474	1	-1	1	-1	1	-1
ST4.03ch00	1774912	0.65	0.578947368421053	0.0710526315789474	1	-1	1	-1	1	-1
ST4.03ch00	1774941	0.65	0.578947368421053	0.0710526315789474	1	-1	1	-1	1	-1
ST4.03ch00	1775173	0.65	0.578947368421053	0.0710526315789474	1	-1	1	-1	1	-1
ST4.03ch00	1775191	0.65	0.578947368421053	0.0710526315789474	1	-1	1	-1	1	-1
ST4.03ch00	1775238	0.65	0.578947368421053	0.0710526315789474	1	-1	1	-1	1	-1
ST4.03ch00	1775241	0.65	0.578947368421053	0.0710526315789474	1	-1	1	-1	1	-1
ST4.03ch00	1775292	0.75	1	-0.25	1	-1	1	-1	1	-1
ST4.03ch00	1775303	0.75	1	-0.25	1	-1	1	-1	1	-1
ST4.03ch00	1775315	0.75	1	-0.25	1	-1	1	-1	1	-1
ST4.03ch00	1775348	0.75	1	-0.25	1	-1	1	-1	1	-1
ST4.03ch00	1775360	0.75	1	-0.25	1	-1	1	-1	1	-1
ST4.03ch00	1775426	0.75	1	-0.25	1	-1	1	-1	1	-1
ST4.03ch00	1775433	0.75	1	-0.25	1	-1	1	-1	1	-1
ST4.03ch00	1775438	0.75	1	-0.25	1	-1	1	-1	1	-1
ST4.03ch00	1775440	0.75	1	-0.25	1	-1	1	-1	1	-1
ST4.03ch00	1775471	0.75	1	-0.25	1	-1	1	-1	1	-1
ST4.03ch00	1818442	0.842105263157895	0.764705882352941	0.0773993808049536	1	-1	1	-1	1	-1
ST4.03ch00	1818454	0.823529411764706	0.764705882352941	0.0588235294117647	1	-1	1	-1	1	-1
ST4.03ch00	1818457	0.823529411764706	0.764705882352941	0.0588235294117647	1	-1	1	-1	1	-1
ST4.03ch00	1828755	0.909090909090909	0.818181818181818	0.0909090909090908	1	-1	1	-1	1	-1
ST4.03ch00	1850792	0.666666666666667	0.636363636363636	0.0303030303030303	1	-1	1	-1	1	-1
ST4.03ch00	1850800	0.666666666666667	0.636363636363636	0.0303030303030303	1	-1	1	-1	1	-1
ST4.03ch00	1850811	0.666666666666667	0.636363636363636	0.0303030303030303	1	-1	1	-1	1	-1
ST4.03ch00	1850812	0.666666666666667	0.636363636363636	0.0303030303030303	1	-1	1	-1	1	-1
ST4.03ch00	1850827	0.666666666666667	0.636363636363636	0.0303030303030303	1	-1	1	-1	1	-1
ST4.03ch00	1850851	0.666666666666667	0.636363636363636	0.0303030303030303	1	-1	1	-1	1	-1
ST4.03ch00	1850872	0.666666666666667	0.636363636363636	0.0303030303030303	1	-1	1	-1	1	-1
ST4.03ch00	1850899	0.666666666666667	0.636363636363636	0.0303030303030303	1	-1	1	-1	1	-1
ST4.03ch00	1850901	0.666666666666667	0.636363636363636	0.0303030303030303	1	-1	1	-1	1	-1
ST4.03ch00	1850904	0.666666666666667	0.636363636363636	0.0303030303030303	1	-1	1	-1	1	-1
ST4.03ch00	1850906	0.666666666666667	0.636363636363636	0.0303030303030303	1	-1	1	-1	1	-1
ST4.03ch00	1939408	0.45	0.35	0.1	1	-1	1	-1	1	-1
ST4.03ch00	1939413	0.3	0.25	0.05	1	-1	1	-1	1	-1
ST4.03ch00	1939422	0.35	0.2	0.15	1	-1	1	-1	1	-1
ST4.03ch00	1939427	0.2	0.1	0.1	1	-1	1	-1	1	-1
ST4.03ch00	1939445	0.277777777777778	0.0909090909090909	0.186868686868687	1	-1	1	-1	1	-1
ST4.03ch00	1939449	0.222222222222222	0.0909090909090909	0.131313131313131	1	-1	1	-1	1	-1
ST4.03ch00	1939461	0.833333333333333	1	-0.166666666666667	1	-1	1	-1	1	-1
ST4.03ch00	1939477	0.277777777777778	0.05	0.227777777777778	1	-1	1	-1	1	-1
ST4.03ch00	1939491	0.222222222222222	0	0.222222222222222	1	-1	1	-1	1	-1
ST4.03ch00	1939497	0.833333333333333	0.85	-0.0166666666666666	1	-1	1	-1	1	-1
ST4.03ch00	1939502	0.388888888888889	0.2	0.188888888888889	1	-1	1	-1	1	-1
ST4.03ch00	1939570	0.8	0.863636363636364	-0.0636363636363636	1	-1	1	-1	1	-1
ST4.03ch00	1939595	0.45	0.318181818181818	0.131818181818182	1	-1	1	-1	1	-1
ST4.03ch00	1939602	0.35	0.15	0.2	1	-1	1	-1	1	-1
ST4.03ch00	1939607	0.35	0.1	0.25	1	-1	1	-1	1	-1
ST4.03ch00	1939621	0.3	0.136363636363636	0.163636363636364	1	-1	1	-1	1	-1
ST4.03ch00	1943297	0.178571428571429	0.5	-0.321428571428571	1	-1	1	-1	1	-1
ST4.03ch00	1943338	0.178571428571429	0.5	-0.321428571428571	1	-1	1	-1	1	-1
ST4.03ch00	1948513	0.825	0.85	-0.025	1	-1	1	-1	1	-1
ST4.03ch00	1948534	0.725	0.825	-0.1	1	-1	1	-1	1	-1
ST4.03ch00	1948544	0.925	0.925	0	1	-1	1	-1	1	-1
ST4.03ch00	1948604	0.725	0.825	-0.1	1	-1	1	-1	1	-1
ST4.03ch00	1953737	0.7	0.5	0.2	1	-1	1	-1	1	-1
ST4.03ch00	1953966	0.7	0.5	0.2	1	-1	1	-1	1	-1
ST4.03ch00	1956223	0.8125	0.911764705882353	-0.0992647058823529	1	-1	1	-1	1	-1
ST4.03ch00	1960379	0.807692307692308	0.9	-0.0923076923076923	1	-1	1	-1	1	-1
ST4.03ch00	1960417	0.807692307692308	0.9	-0.0923076923076923	1	-1	1	-1	1	-1
ST4.03ch00	1960431	0.807692307692308	0.888888888888889	-0.0811965811965811	1	-1	1	-1	1	-1
ST4.03ch00	1960445	0.807692307692308	0.888888888888889	-0.0811965811965811	1	-1	1	-1	1	-1
ST4.03ch00	1960478	0.807692307692308	0.888888888888889	-0.0811965811965811	1	-1	1	-1	1	-1
ST4.03ch00	1960516	0.807692307692308	0.9	-0.0923076923076923	1	-1	1	-1	1	-1
ST4.03ch00	1960547	0.730769230769231	0.9	-0.169230769230769	1	-1	1	-1	1	-1
ST4.03ch00	1960554	0.807692307692308	0.9	-0.0923076923076923	1	-1	1	-1	1	-1
ST4.03ch00	1960559	0.807692307692308	0.9	-0.0923076923076923	1	-1	1	-1	1	-1
ST4.03ch00	1985046	0.925	0.875	0.05	1	-1	1	-1	1	-1
ST4.03ch00	2019004	0.833333333333333	1	-0.166666666666667	1	-1	1	-1	1	-1
ST4.03ch00	2019034	0.833333333333333	1	-0.166666666666667	1	-1	1	-1	1	-1
ST4.03ch00	2019048	0.833333333333333	1	-0.166666666666667	1	-1	1	-1	1	-1
ST4.03ch00	2019054	0.833333333333333	1	-0.166666666666667	1	-1	1	-1	1	-1
ST4.03ch00	2019059	0.833333333333333	1	-0.166666666666667	1	-1	1	-1	1	-1
ST4.03ch00	2022196	0.909090909090909	0.9	0.00909090909090904	1	-1	1	-1	1	-1
ST4.03ch00	2022233	0.730769230769231	0.571428571428571	0.159340659340659	1	-1	1	-1	1	-1
ST4.03ch00	2022298	0.730769230769231	0.571428571428571	0.159340659340659	1	-1	1	-1	1	-1
ST4.03ch00	2022342	0.730769230769231	0.571428571428571	0.159340659340659	1	-1	1	-1	1	-1
ST4.03ch00	2025111	0.925	0.933333333333333	-0.0083333333333333	1	-1	1	-1	1	-1
ST4.03ch00	2025115	0.925	0.933333333333333	-0.0083333333333333	1	-1	1	-1	1	-1
ST4.03ch00	2025450	0.777777777777778	0.633333333333333	0.144444444444444	1	-1	1	-1	1	-1
ST4.03ch00	2025494	0.527777777777778	0.78125	-0.253472222222222	1	-1	1	-1	1	-1
ST4.03ch00	2025581	0.821428571428571	0.769230769230769	0.0521978021978021	1	-1	1	-1	1	-1
ST4.03ch00	2025593	0.714285714285714	0.538461538461538	0.175824175824176	1	-1	1	-1	1	-1
ST4.03ch00	2037610	0.541666666666667	0.777777777777778	-0.236111111111111	1	-1	1	-1	1	-1
ST4.03ch00	2049171	0.611111111111111	0.552631578947368	0.0584795321637427	1	-1	1	-1	1	-1
ST4.03ch00	2049178	0.611111111111111	0.552631578947368	0.0584795321637427	1	-1	1	-1	1	-1
ST4.03ch00	2049184	0.583333333333333	0.552631578947368	0.0307017543859649	1	-1	1	-1	1	-1
ST4.03ch00	2049186	0.972222222222222	0.868421052631579	0.103801169590643	1	-1	1	-1	1	-1
ST4.03ch00	2049187	0.972222222222222	0.868421052631579	0.103801169590643	1	-1	1	-1	1	-1
ST4.03ch00	2049196	0.583333333333333	0.526315789473684	0.0570175438596492	1	-1	1	-1	1	-1
ST4.03ch00	2049250	0.947368421052632	0.973684210526316	-0.0263157894736843	1	-1	1	-1	1	-1
ST4.03ch00	2049291	0.947368421052632	0.973684210526316	-0.0263157894736843	1	-1	1	-1	1	-1
ST4.03ch00	2063469	0.725	0.90625	-0.18125	1	-1	1	-1	1	-1
ST4.03ch00	2063510	0.725	0.90625	-0.18125	1	-1	1	-1	1	-1
ST4.03ch00	2063511	0.725	0.911764705882353	-0.186764705882353	1	-1	1	-1	1	-1
ST4.03ch00	2063515	0.725	0.911764705882353	-0.186764705882353	1	-1	1	-1	1	-1
ST4.03ch00	2063522	0.725	0.916666666666667	-0.191666666666667	1	-1	1	-1	1	-1
ST4.03ch00	2063523	0.725	0.916666666666667	-0.191666666666667	1	-1	1	-1	1	-1
ST4.03ch00	2063557	0.75	0.9	-0.15	1	-1	1	-1	1	-1
ST4.03ch00	2063569	0.75	0.90625	-0.15625	1	-1	1	-1	1	-1
ST4.03ch00	2063573	0.75	0.90625	-0.15625	1	-1	1	-1	1	-1
ST4.03ch00	2063576	0.75	0.8125	-0.0625	1	-1	1	-1	1	-1
ST4.03ch00	2067242	1	0.96875	0.03125	1	-1	1	-1	1	-1
ST4.03ch00	2067252	1	0.96875	0.03125	1	-1	1	-1	1	-1
ST4.03ch00	2067255	1	0.96875	0.03125	1	-1	1	-1	1	-1
ST4.03ch00	2067258	1	0.96875	0.03125	1	-1	1	-1	1	-1
ST4.03ch00	2067264	1	0.96875	0.03125	1	-1	1	-1	1	-1
ST4.03ch00	2067288	1	0.96875	0.03125	1	-1	1	-1	1	-1
ST4.03ch00	2067303	1	0.96875	0.03125	1	-1	1	-1	1	-1
ST4.03ch00	2067307	1	0.96875	0.03125	1	-1	1	-1	1	-1
ST4.03ch00	2084112	0.727272727272727	0.423076923076923	0.304195804195804	1	-1	1	-1	1	-1
ST4.03ch00	2084129	0.727272727272727	0.423076923076923	0.304195804195804	1	-1	1	-1	1	-1
ST4.03ch00	2084146	0.75	0.825	-0.075	1	-1	1	-1	1	-1
ST4.03ch00	2084203	0.75	0.825	-0.075	1	-1	1	-1	1	-1
ST4.03ch00	2084226	0.725	0.725	0	1	-1	1	-1	1	-1
ST4.03ch00	2089346	0.925	0.911764705882353	0.0132352941176471	1	-1	1	-1	1	-1
ST4.03ch00	2089359	0.925	0.911764705882353	0.0132352941176471	1	-1	1	-1	1	-1
ST4.03ch00	2118602	0.769230769230769	0.9375	-0.168269230769231	1	-1	1	-1	1	-1
ST4.03ch00	2130060	0.925	0.925	0	1	-1	1	-1	1	-1
ST4.03ch00	2130104	0.925	0.925	0	1	-1	1	-1	1	-1
ST4.03ch00	2145202	1	0.666666666666667	0.333333333333333	1	-1	1	-1	1	-1
ST4.03ch00	2145205	1	0.666666666666667	0.333333333333333	1	-1	1	-1	1	-1
ST4.03ch00	2145229	1	0.666666666666667	0.333333333333333	1	-1	1	-1	1	-1
ST4.03ch00	2145254	1	0.5	0.5	1	-1	1	-1	1	-1
ST4.03ch00	2201952	0.825	0.8	0.0249999999999999	1	-1	1	-1	1	-1
ST4.03ch00	2202007	0.65	0.675	-0.025	1	-1	1	-1	1	-1
ST4.03ch00	2202140	0.875	0.9	-0.025	1	-1	1	-1	1	-1
ST4.03ch00	2202172	0.9	0.925	-0.025	1	-1	1	-1	1	-1
ST4.03ch00	2206693	0.6	0.833333333333333	-0.233333333333333	1	-1	1	-1	1	-1
ST4.03ch00	2206698	0.6	0.857142857142857	-0.257142857142857	1	-1	1	-1	1	-1
ST4.03ch00	2206716	0.6	0.857142857142857	-0.257142857142857	1	-1	1	-1	1	-1
ST4.03ch00	2206722	0.6	0.857142857142857	-0.257142857142857	1	-1	1	-1	1	-1
ST4.03ch00	2260003	1	0.875	0.125	1	-1	1	-1	1	-1
ST4.03ch00	2260015	1	0.875	0.125	1	-1	1	-1	1	-1
ST4.03ch00	2260039	1	0.875	0.125	1	-1	1	-1	1	-1
ST4.03ch00	2265422	0.975	0.95	0.025	1	-1	1	-1	1	-1
ST4.03ch00	2265524	0.868421052631579	0.815789473684211	0.0526315789473685	1	-1	1	-1	1	-1
ST4.03ch00	2268111	0.875	0.875	0	1	-1	1	-1	1	-1
ST4.03ch00	2268122	0.975	1	-0.025	1	-1	1	-1	1	-1
ST4.03ch00	2268189	0.975	0.925	0.0499999999999999	1	-1	1	-1	1	-1
ST4.03ch00	2305126	0.444444444444444	0.666666666666667	-0.222222222222222	1	-1	1	-1	1	-1
ST4.03ch00	2305131	0.444444444444444	0.666666666666667	-0.222222222222222	1	-1	1	-1	1	-1
ST4.03ch00	2305285	0.444444444444444	0.666666666666667	-0.222222222222222	1	-1	1	-1	1	-1
ST4.03ch00	2305293	0.444444444444444	0.666666666666667	-0.222222222222222	1	-1	1	-1	1	-1
ST4.03ch00	2306707	1	0.9375	0.0625	1	-1	1	-1	1	-1
ST4.03ch00	2312887	0.975	1	-0.025	1	-1	1	-1	1	-1
ST4.03ch00	2312890	0.975	1	-0.025	1	-1	1	-1	1	-1
ST4.03ch00	2312914	0.975	1	-0.025	1	-1	1	-1	1	-1
ST4.03ch00	2312919	0.975	1	-0.025	1	-1	1	-1	1	-1
ST4.03ch00	2312934	0.975	1	-0.025	1	-1	1	-1	1	-1
ST4.03ch00	2312938	0.975	1	-0.025	1	-1	1	-1	1	-1
ST4.03ch00	2312957	0.95	0.96875	-0.01875	1	-1	1	-1	1	-1
ST4.03ch00	2312958	0.975	1	-0.025	1	-1	1	-1	1	-1
ST4.03ch00	2312961	0.975	1	-0.025	1	-1	1	-1	1	-1
ST4.03ch00	2314555	0.90625	0.970588235294118	-0.0643382352941176	1	-1	1	-1	1	-1
ST4.03ch00	2314603	0.90625	0.970588235294118	-0.0643382352941176	1	-1	1	-1	1	-1
ST4.03ch00	2314635	0.90625	0.970588235294118	-0.0643382352941176	1	-1	1	-1	1	-1
ST4.03ch00	2314636	0.90625	0.970588235294118	-0.0643382352941176	1	-1	1	-1	1	-1
ST4.03ch00	2314645	0.90625	0.970588235294118	-0.0643382352941176	1	-1	1	-1	1	-1
ST4.03ch00	2318469	1	0.933333333333333	0.0666666666666667	1	-1	1	-1	1	-1
ST4.03ch00	2318532	0.678571428571429	0.733333333333333	-0.0547619047619047	1	-1	1	-1	1	-1
ST4.03ch00	2320359	0.714285714285714	1	-0.285714285714286	1	-1	1	-1	1	-1
ST4.03ch00	2320376	0.625	1	-0.375	1	-1	1	-1	1	-1
ST4.03ch00	2320382	0.625	1	-0.375	1	-1	1	-1	1	-1
ST4.03ch00	2320385	0.958333333333333	1	-0.0416666666666666	1	-1	1	-1	1	-1
ST4.03ch00	2323092	0.789473684210526	0.71875	0.0707236842105263	1	-1	1	-1	1	-1
ST4.03ch00	2323120	0.815789473684211	0.735294117647059	0.0804953560371516	1	-1	1	-1	1	-1
ST4.03ch00	2323122	0.789473684210526	0.735294117647059	0.0541795665634675	1	-1	1	-1	1	-1
ST4.03ch00	2323129	0.763157894736842	0.735294117647059	0.0278637770897833	1	-1	1	-1	1	-1
ST4.03ch00	2323431	0.842105263157895	0.825	0.0171052631578947	1	-1	1	-1	1	-1
ST4.03ch00	2323436	0.921052631578947	0.921052631578947	0	1	-1	1	-1	1	-1
ST4.03ch00	2323442	0.921052631578947	0.925	-0.0039473684210527	1	-1	1	-1	1	-1
ST4.03ch00	2325535	0.875	0.766666666666667	0.108333333333333	1	-1	1	-1	1	-1
ST4.03ch00	2325569	0.875	0.766666666666667	0.108333333333333	1	-1	1	-1	1	-1
ST4.03ch00	2325578	0.875	0.766666666666667	0.108333333333333	1	-1	1	-1	1	-1
ST4.03ch00	2325580	0.875	0.766666666666667	0.108333333333333	1	-1	1	-1	1	-1
ST4.03ch00	2325604	0.875	0.766666666666667	0.108333333333333	1	-1	1	-1	1	-1
ST4.03ch00	2329411	0.928571428571429	0.958333333333333	-0.0297619047619048	1	-1	1	-1	1	-1
ST4.03ch00	2329419	0.928571428571429	0.958333333333333	-0.0297619047619048	1	-1	1	-1	1	-1
ST4.03ch00	2329448	0.892857142857143	0.75	0.142857142857143	1	-1	1	-1	1	-1
ST4.03ch00	2329449	0.892857142857143	0.75	0.142857142857143	1	-1	1	-1	1	-1
ST4.03ch00	2329460	0.892857142857143	0.75	0.142857142857143	1	-1	1	-1	1	-1
ST4.03ch00	2329469	0.928571428571429	0.958333333333333	-0.0297619047619048	1	-1	1	-1	1	-1
ST4.03ch00	2329472	0.884615384615385	0.75	0.134615384615385	1	-1	1	-1	1	-1
ST4.03ch00	2329476	0.892857142857143	0.75	0.142857142857143	1	-1	1	-1	1	-1
ST4.03ch00	2329491	0.875	0.727272727272727	0.147727272727273	1	-1	1	-1	1	-1
ST4.03ch00	2329598	1	0.90625	0.09375	1	-1	1	-1	1	-1
ST4.03ch00	2329653	0.916666666666667	0.888888888888889	0.0277777777777778	1	-1	1	-1	1	-1
ST4.03ch00	2329690	0.916666666666667	0.888888888888889	0.0277777777777778	1	-1	1	-1	1	-1
ST4.03ch00	2329697	1	0.916666666666667	0.0833333333333334	1	-1	1	-1	1	-1
ST4.03ch00	2329698	1	0.916666666666667	0.0833333333333334	1	-1	1	-1	1	-1
ST4.03ch00	2329721	1	0.916666666666667	0.0833333333333334	1	-1	1	-1	1	-1
ST4.03ch00	2332508	1	0.944444444444444	0.0555555555555556	1	-1	1	-1	1	-1
ST4.03ch00	2332523	1	0.944444444444444	0.0555555555555556	1	-1	1	-1	1	-1
ST4.03ch00	2332526	1	0.944444444444444	0.0555555555555556	1	-1	1	-1	1	-1
ST4.03ch00	2348922	0.375	0.9	-0.525	1	-1	1	-1	1	-1
ST4.03ch00	2348940	0.5	0.9	-0.4	1	-1	1	-1	1	-1
ST4.03ch00	2348952	0.5	0.9	-0.4	1	-1	1	-1	1	-1
ST4.03ch00	2348959	0.5	0.9	-0.4	1	-1	1	-1	1	-1
ST4.03ch00	2348982	0.625	0.916666666666667	-0.291666666666667	1	-1	1	-1	1	-1
ST4.03ch00	2349034	0.5	0.916666666666667	-0.416666666666667	1	-1	1	-1	1	-1
ST4.03ch00	2349056	0.5	0.916666666666667	-0.416666666666667	1	-1	1	-1	1	-1
ST4.03ch00	2349066	0.5	0.916666666666667	-0.416666666666667	1	-1	1	-1	1	-1
ST4.03ch00	2349077	0.5	0.916666666666667	-0.416666666666667	1	-1	1	-1	1	-1
ST4.03ch00	2358434	0.970588235294118	0.882352941176471	0.0882352941176471	1	-1	1	-1	1	-1
ST4.03ch00	2358468	0.882352941176471	0.823529411764706	0.0588235294117647	1	-1	1	-1	1	-1
ST4.03ch00	2358473	0.911764705882353	0.794117647058823	0.117647058823529	1	-1	1	-1	1	-1
ST4.03ch00	2368786	0.772727272727273	0.892857142857143	-0.12012987012987	1	-1	1	-1	1	-1
ST4.03ch00	2368802	0.772727272727273	0.892857142857143	-0.12012987012987	1	-1	1	-1	1	-1
ST4.03ch00	2368817	0.772727272727273	0.892857142857143	-0.12012987012987	1	-1	1	-1	1	-1
ST4.03ch00	2368846	0.772727272727273	0.892857142857143	-0.12012987012987	1	-1	1	-1	1	-1
ST4.03ch00	2369148	0.85	0.964285714285714	-0.114285714285714	1	-1	1	-1	1	-1
ST4.03ch00	2369199	0.95	0.973684210526316	-0.0236842105263159	1	-1	1	-1	1	-1
ST4.03ch00	2369252	1	0.8	0.2	1	-1	1	-1	1	-1
ST4.03ch00	2369513	0.525	0.725	-0.2	1	-1	1	-1	1	-1
ST4.03ch00	2369518	0.55	0.775	-0.225	1	-1	1	-1	1	-1
ST4.03ch00	2369522	0.675	0.825	-0.15	1	-1	1	-1	1	-1
ST4.03ch00	2369668	0.392857142857143	0.181818181818182	0.211038961038961	1	-1	1	-1	1	-1
ST4.03ch00	2369679	0.392857142857143	0.1	0.292857142857143	1	-1	1	-1	1	-1
ST4.03ch00	2369691	0.392857142857143	0.1	0.292857142857143	1	-1	1	-1	1	-1
ST4.03ch00	2369730	0.392857142857143	0.1	0.292857142857143	1	-1	1	-1	1	-1
ST4.03ch00	2369731	0.321428571428571	0.1	0.221428571428571	1	-1	1	-1	1	-1
ST4.03ch00	2369734	0.392857142857143	0.1	0.292857142857143	1	-1	1	-1	1	-1
ST4.03ch00	2369884	0.227272727272727	0.227272727272727	0	1	-1	1	-1	1	-1
ST4.03ch00	2369983	0.821428571428571	1	-0.178571428571429	1	-1	1	-1	1	-1
ST4.03ch00	2370000	0.846153846153846	0.888888888888889	-0.0427350427350427	1	-1	1	-1	1	-1
ST4.03ch00	2370012	0.75	0.944444444444444	-0.194444444444444	1	-1	1	-1	1	-1
ST4.03ch00	2370015	0.75	0.888888888888889	-0.138888888888889	1	-1	1	-1	1	-1
ST4.03ch00	2370044	0.75	0.805555555555556	-0.0555555555555556	1	-1	1	-1	1	-1
ST4.03ch00	2370060	0.730769230769231	0.815789473684211	-0.0850202429149798	1	-1	1	-1	1	-1
ST4.03ch00	2370082	0.785714285714286	0.815789473684211	-0.0300751879699248	1	-1	1	-1	1	-1
ST4.03ch00	2370096	0.678571428571429	0.763157894736842	-0.0845864661654135	1	-1	1	-1	1	-1
ST4.03ch00	2370097	0.892857142857143	0.947368421052632	-0.0545112781954886	1	-1	1	-1	1	-1
ST4.03ch00	2370115	0.821428571428571	1	-0.178571428571429	1	-1	1	-1	1	-1
ST4.03ch00	2370118	0.821428571428571	1	-0.178571428571429	1	-1	1	-1	1	-1
ST4.03ch00	2370130	0.785714285714286	0.805555555555556	-0.0198412698412699	1	-1	1	-1	1	-1
ST4.03ch00	2370141	0.857142857142857	0.941176470588235	-0.0840336134453782	1	-1	1	-1	1	-1
ST4.03ch00	2386858	0.875	0.875	0	1	-1	1	-1	1	-1
ST4.03ch00	2386874	0.875	0.875	0	1	-1	1	-1	1	-1
ST4.03ch00	2387941	0.9	0.736842105263158	0.163157894736842	1	-1	1	-1	1	-1
ST4.03ch00	2387956	0.9	0.736842105263158	0.163157894736842	1	-1	1	-1	1	-1
ST4.03ch00	2388087	0.9	0.736842105263158	0.163157894736842	1	-1	1	-1	1	-1
ST4.03ch00	2388108	0.9	0.736842105263158	0.163157894736842	1	-1	1	-1	1	-1
ST4.03ch00	2397174	0.888888888888889	0.6875	0.201388888888889	1	-1	1	-1	1	-1
ST4.03ch00	2397175	0.888888888888889	0.6875	0.201388888888889	1	-1	1	-1	1	-1
ST4.03ch00	2397206	0.789473684210526	0.583333333333333	0.206140350877193	1	-1	1	-1	1	-1
ST4.03ch00	2397268	0.8	0.583333333333333	0.216666666666667	1	-1	1	-1	1	-1
ST4.03ch00	2404553	0.725	0.875	-0.15	1	-1	1	-1	1	-1
ST4.03ch00	2406412	0.666666666666667	0.625	0.0416666666666666	1	-1	1	-1	1	-1
ST4.03ch00	2406420	0.458333333333333	0.8	-0.341666666666667	1	-1	1	-1	1	-1
ST4.03ch00	2406439	0.458333333333333	0.8	-0.341666666666667	1	-1	1	-1	1	-1
ST4.03ch00	2406502	0.666666666666667	0.7	-0.0333333333333333	1	-1	1	-1	1	-1
ST4.03ch00	2406513	0.458333333333333	0.8	-0.341666666666667	1	-1	1	-1	1	-1
ST4.03ch00	2409729	0.888888888888889	0.861111111111111	0.0277777777777777	1	-1	1	-1	1	-1
ST4.03ch00	2409751	0.888888888888889	0.861111111111111	0.0277777777777777	1	-1	1	-1	1	-1
ST4.03ch00	2409767	0.472222222222222	0.444444444444444	0.0277777777777778	1	-1	1	-1	1	-1
[truncated: 975,487 more rows]
