# Supplementary material for: Identification of starch candidate genes using SLAF-seq and BSA strategies and development of related SNP-CAPS markers in tetraploid potato
Source: PLoS One. 2021 Dec 21;16(12):e0261403. doi: 10.1371/journal.pone.0261403 (PMC8691606; doi:10.1371/journal.pone.0261403)
Supplement: S3 File — (ZIP) [file pone.0261403.s013.zip › SNP-index/Smooth/total.smooth]

#Chr	Pos	actwidth	R03	R04	delta-index	p_h_99	p_l_99	p_h_95	p_l_95	p_h_90	p_l_90	snp-num
ST4.03ch00	0	2000001	0.735291270231054	0.726914335150563	0.00837693508049074	1	-1	1	-1	1	-1	1811
ST4.03ch00	10000	2010001	0.735291270231054	0.726914335150563	0.00837693508049074	1	-1	1	-1	1	-1	1811
ST4.03ch00	20000	2020001	0.735561209832106	0.727666222994312	0.00789498683779482	1	-1	1	-1	1	-1	1816
ST4.03ch00	30000	2030001	0.735800561608857	0.727626007108241	0.00817455450061654	1	-1	1	-1	1	-1	1826
ST4.03ch00	40000	2040001	0.735694303319343	0.727653457447962	0.00804084587138188	1	-1	1	-1	1	-1	1827
ST4.03ch00	50000	2050001	0.735880960403204	0.727679175918287	0.00820178448491646	1	-1	1	-1	1	-1	1835
ST4.03ch00	60000	2060001	0.735880960403204	0.727679175918287	0.00820178448491646	1	-1	1	-1	1	-1	1835
ST4.03ch00	70000	2070001	0.737016493437603	0.729646870240235	0.00736962319736842	1	-1	1	-1	1	-1	1853
ST4.03ch00	80000	2080001	0.737016493437603	0.729646870240235	0.00736962319736842	1	-1	1	-1	1	-1	1853
ST4.03ch00	90000	2090001	0.737215649351841	0.729613082695201	0.0076025666566401	1	-1	1	-1	1	-1	1860
ST4.03ch00	100000	2100001	0.737215649351841	0.729613082695201	0.0076025666566401	1	-1	1	-1	1	-1	1860
ST4.03ch00	110000	2110001	0.737215649351841	0.729613082695201	0.0076025666566401	1	-1	1	-1	1	-1	1860
ST4.03ch00	120000	2120001	0.737232852532861	0.72972478979746	0.00750806273540104	1	-1	1	-1	1	-1	1861
ST4.03ch00	130000	2130001	0.737232852532861	0.72972478979746	0.00750806273540104	1	-1	1	-1	1	-1	1861
ST4.03ch00	140000	2140001	0.7374344275704	0.729934425020437	0.00750000254996315	1	-1	1	-1	1	-1	1863
ST4.03ch00	150000	2150001	0.737996967629167	0.72970960568456	0.00828736194460704	1	-1	1	-1	1	-1	1867
ST4.03ch00	160000	2160001	0.737996967629167	0.72970960568456	0.00828736194460704	1	-1	1	-1	1	-1	1867
ST4.03ch00	170000	2170001	0.737996967629167	0.72970960568456	0.00828736194460704	1	-1	1	-1	1	-1	1867
ST4.03ch00	180000	2180001	0.737996967629167	0.72970960568456	0.00828736194460704	1	-1	1	-1	1	-1	1867
ST4.03ch00	190000	2190001	0.737996967629167	0.72970960568456	0.00828736194460704	1	-1	1	-1	1	-1	1867
ST4.03ch00	200000	2200001	0.737996967629167	0.72970960568456	0.00828736194460704	1	-1	1	-1	1	-1	1867
ST4.03ch00	210000	2210001	0.737861513900616	0.730172051049512	0.0076894628511037	1	-1	1	-1	1	-1	1875
ST4.03ch00	220000	2220001	0.737861513900616	0.730172051049512	0.0076894628511037	1	-1	1	-1	1	-1	1875
ST4.03ch00	230000	2230001	0.737861513900616	0.730172051049512	0.0076894628511037	1	-1	1	-1	1	-1	1875
ST4.03ch00	240000	2240001	0.737861513900616	0.730172051049512	0.0076894628511037	1	-1	1	-1	1	-1	1875
ST4.03ch00	250000	2250001	0.737861513900616	0.730172051049512	0.0076894628511037	1	-1	1	-1	1	-1	1875
ST4.03ch00	260000	2260001	0.737861513900616	0.730172051049512	0.0076894628511037	1	-1	1	-1	1	-1	1875
ST4.03ch00	270000	2270001	0.738799128845612	0.730888680399108	0.00791044844650388	1	-1	1	-1	1	-1	1883
ST4.03ch00	280000	2280001	0.738799128845612	0.730888680399108	0.00791044844650388	1	-1	1	-1	1	-1	1883
ST4.03ch00	290000	2290001	0.738799128845612	0.730888680399108	0.00791044844650388	1	-1	1	-1	1	-1	1883
ST4.03ch00	300000	2300001	0.738799128845612	0.730888680399108	0.00791044844650388	1	-1	1	-1	1	-1	1883
ST4.03ch00	310000	2310001	0.738313843958721	0.730862050772345	0.00745179318637602	1	-1	1	-1	1	-1	1888
ST4.03ch00	320000	2320001	0.739966575011889	0.732854994591031	0.00711158042085719	1	-1	1	-1	1	-1	1904
ST4.03ch00	330000	2330001	0.74211171819561	0.734662133604252	0.00744958459135744	1	-1	1	-1	1	-1	1935
ST4.03ch00	340000	2340001	0.74251092606218	0.734986874023509	0.00752405203867044	1	-1	1	-1	1	-1	1938
ST4.03ch00	350000	2350001	0.741389920240629	0.73579244745295	0.00559747278767847	1	-1	1	-1	1	-1	1947
ST4.03ch00	360000	2360001	0.741667118251722	0.735942510354305	0.00572460789741688	1	-1	1	-1	1	-1	1950
ST4.03ch00	370000	2370001	0.740514148863553	0.734647167844142	0.0058669810194114	1	-1	1	-1	1	-1	1969
ST4.03ch00	380000	2380001	0.740755548225233	0.73547878770874	0.00527676051649336	1	-1	1	-1	1	-1	1980
ST4.03ch00	390000	2390001	0.741211473054362	0.735622038310351	0.00558943474401018	1	-1	1	-1	1	-1	1986
ST4.03ch00	400000	2400001	0.741413686908518	0.735420620477902	0.005993066430616	1	-1	1	-1	1	-1	1990
ST4.03ch00	410000	2410001	0.740516438488864	0.735039252577402	0.00547718591146205	1	-1	1	-1	1	-1	2005
ST4.03ch00	420000	2420001	0.741366046050611	0.73580256062331	0.00556348542730055	1	-1	1	-1	1	-1	2014
ST4.03ch00	430000	2430001	0.741267336016822	0.735674941544545	0.00559239447227729	1	-1	1	-1	1	-1	2017
ST4.03ch00	440000	2440001	0.740735667293244	0.734976478222894	0.00575918907034949	1	-1	1	-1	1	-1	2022
ST4.03ch00	450000	2450001	0.740735667293244	0.734976478222894	0.00575918907034949	1	-1	1	-1	1	-1	2022
ST4.03ch00	460000	2460001	0.740972801494156	0.734910445837359	0.00606235565679771	1	-1	1	-1	1	-1	2036
ST4.03ch00	470000	2470001	0.740972801494156	0.734910445837359	0.00606235565679771	1	-1	1	-1	1	-1	2036
ST4.03ch00	480000	2480001	0.740972801494156	0.734910445837359	0.00606235565679771	1	-1	1	-1	1	-1	2036
ST4.03ch00	490000	2490001	0.740972801494156	0.734910445837359	0.00606235565679771	1	-1	1	-1	1	-1	2036
ST4.03ch00	500000	2500001	0.740972801494156	0.734910445837359	0.00606235565679771	1	-1	1	-1	1	-1	2036
ST4.03ch00	510000	2510001	0.740972801494156	0.734910445837359	0.00606235565679771	1	-1	1	-1	1	-1	2036
ST4.03ch00	520000	2520001	0.740972801494156	0.734910445837359	0.00606235565679771	1	-1	1	-1	1	-1	2036
ST4.03ch00	530000	2530001	0.740972801494156	0.734910445837359	0.00606235565679771	1	-1	1	-1	1	-1	2036
ST4.03ch00	540000	2540001	0.740972801494156	0.734910445837359	0.00606235565679771	1	-1	1	-1	1	-1	2036
ST4.03ch00	550000	2550001	0.740972801494156	0.734910445837359	0.00606235565679771	1	-1	1	-1	1	-1	2036
ST4.03ch00	560000	2560001	0.740972801494156	0.734910445837359	0.00606235565679771	1	-1	1	-1	1	-1	2036
ST4.03ch00	570000	2570001	0.740972801494156	0.734910445837359	0.00606235565679771	1	-1	1	-1	1	-1	2036
ST4.03ch00	580000	2580001	0.740972801494156	0.734910445837359	0.00606235565679771	1	-1	1	-1	1	-1	2036
ST4.03ch00	590000	2590001	0.740972801494156	0.734910445837359	0.00606235565679771	1	-1	1	-1	1	-1	2036
ST4.03ch00	600000	2600001	0.741873506735001	0.735794537237353	0.00607896949764757	1	-1	1	-1	1	-1	2047
ST4.03ch00	610000	2610001	0.741931728221513	0.73589784479781	0.00603388342370267	1	-1	1	-1	1	-1	2048
ST4.03ch00	620000	2620001	0.742969162360023	0.737330335979033	0.00563882638098973	1	-1	1	-1	1	-1	2089
ST4.03ch00	630000	2630001	0.742969162360023	0.737330335979033	0.00563882638098973	1	-1	1	-1	1	-1	2089
ST4.03ch00	640000	2640001	0.742969162360023	0.737330335979033	0.00563882638098973	1	-1	1	-1	1	-1	2089
ST4.03ch00	650000	2650001	0.743056258454588	0.737396206631675	0.0056600518229127	1	-1	1	-1	1	-1	2090
ST4.03ch00	660000	2660001	0.743056258454588	0.737396206631675	0.0056600518229127	1	-1	1	-1	1	-1	2090
ST4.03ch00	670000	2670001	0.743056258454588	0.737396206631675	0.0056600518229127	1	-1	1	-1	1	-1	2090
ST4.03ch00	680000	2680001	0.743056258454588	0.737396206631675	0.0056600518229127	1	-1	1	-1	1	-1	2090
ST4.03ch00	690000	2690001	0.743052938258487	0.737298126053221	0.00575481220526623	1	-1	1	-1	1	-1	2092
ST4.03ch00	700000	2700001	0.743052938258487	0.737298126053221	0.00575481220526623	1	-1	1	-1	1	-1	2092
ST4.03ch00	710000	2710001	0.743027086795587	0.737280515371522	0.00574657142406537	1	-1	1	-1	1	-1	2095
ST4.03ch00	720000	2720001	0.743027086795587	0.737280515371522	0.00574657142406537	1	-1	1	-1	1	-1	2095
ST4.03ch00	730000	2730001	0.743027086795587	0.737280515371522	0.00574657142406537	1	-1	1	-1	1	-1	2095
ST4.03ch00	740000	2740001	0.743027086795587	0.737280515371522	0.00574657142406537	1	-1	1	-1	1	-1	2095
ST4.03ch00	750000	2750001	0.743027086795587	0.737280515371522	0.00574657142406537	1	-1	1	-1	1	-1	2095
ST4.03ch00	760000	2760001	0.742185064974717	0.738143993889795	0.0040410710849219	1	-1	1	-1	1	-1	2106
ST4.03ch00	770000	2770001	0.742105717530496	0.738090294794451	0.00401542273604439	1	-1	1	-1	1	-1	2107
ST4.03ch00	780000	2780001	0.742389554088564	0.738502257803953	0.00388729628461114	1	-1	1	-1	1	-1	2113
ST4.03ch00	790000	2790001	0.742689965493178	0.738817966370813	0.00387199912236547	1	-1	1	-1	1	-1	2119
ST4.03ch00	800000	2800001	0.742689965493178	0.738817966370813	0.00387199912236547	1	-1	1	-1	1	-1	2119
ST4.03ch00	810000	2810001	0.742689965493178	0.738817966370813	0.00387199912236547	1	-1	1	-1	1	-1	2119
ST4.03ch00	820000	2820001	0.74232691327369	0.738368003174636	0.00395891009905437	1	-1	1	-1	1	-1	2123
ST4.03ch00	830000	2830001	0.742083114689776	0.737516652441398	0.00456646224837799	1	-1	1	-1	1	-1	2133
ST4.03ch00	840000	2840001	0.741850590643294	0.73722526935418	0.00462532128911459	1	-1	1	-1	1	-1	2137
ST4.03ch00	850000	2850001	0.741513878553666	0.736668588513513	0.00484529004015329	1	-1	1	-1	1	-1	2155
ST4.03ch00	860000	2860001	0.741618309345927	0.736790727387115	0.00482758195881123	1	-1	1	-1	1	-1	2156
ST4.03ch00	870000	2870001	0.741613119280515	0.737302098117968	0.00431102116254778	1	-1	1	-1	1	-1	2175
ST4.03ch00	880000	2880001	0.741662929427905	0.737342400462583	0.00432052896532235	1	-1	1	-1	1	-1	2176
ST4.03ch00	890000	2890001	0.741662929427905	0.737342400462583	0.00432052896532235	1	-1	1	-1	1	-1	2176
ST4.03ch00	900000	2900001	0.739811151680976	0.736970841792948	0.00284030988802797	1	-1	1	-1	1	-1	2194
ST4.03ch00	910000	2910001	0.739725561682481	0.736929482594192	0.00279607908828923	1	-1	1	-1	1	-1	2196
ST4.03ch00	920000	2920001	0.739544426583883	0.736391579599566	0.00315284698431724	1	-1	1	-1	1	-1	2215
ST4.03ch00	930000	2930001	0.739654515506179	0.73649164363023	0.00316287187594866	1	-1	1	-1	1	-1	2222
ST4.03ch00	940000	2940001	0.741863102513898	0.737777553726824	0.00408554878707421	1	-1	1	-1	1	-1	2265
ST4.03ch00	950000	2950001	0.742177888112973	0.737900092059319	0.00427779605365475	1	-1	1	-1	1	-1	2286
ST4.03ch00	960000	2960001	0.742233733548021	0.737904398665719	0.0043293348823022	1	-1	1	-1	1	-1	2296
ST4.03ch00	970000	2970001	0.741868262157644	0.737478853946579	0.00438940821106553	1	-1	1	-1	1	-1	2307
ST4.03ch00	980000	2980001	0.741761222667719	0.737109464743416	0.0046517579243036	1	-1	1	-1	1	-1	2325
ST4.03ch00	990000	2990001	0.741548236327127	0.736529109675022	0.00501912665210473	1	-1	1	-1	1	-1	2340
ST4.03ch00	1000000	3000001	0.741548236327127	0.736529109675022	0.00501912665210473	1	-1	1	-1	1	-1	2340
ST4.03ch00	1010000	3010001	0.741851723181305	0.73673238808323	0.00511933509807496	1	-1	1	-1	1	-1	2350
ST4.03ch00	1020000	3020001	0.741872912013072	0.73682503507024	0.00504787694283171	1	-1	1	-1	1	-1	2351
ST4.03ch00	1030000	3030001	0.742041140982959	0.736897231252702	0.00514390973025703	1	-1	1	-1	1	-1	2363
ST4.03ch00	1040000	3040001	0.743472148450999	0.736352183808843	0.00711996464215633	1	-1	1	-1	1	-1	2394
ST4.03ch00	1050000	3050001	0.743715372529623	0.73676084721912	0.00695452531050294	1	-1	1	-1	1	-1	2432
ST4.03ch00	1060000	3060001	0.74308349515206	0.735900085170468	0.00718340998159156	1	-1	1	-1	1	-1	2454
ST4.03ch00	1070000	3070001	0.74308349515206	0.735900085170468	0.00718340998159156	1	-1	1	-1	1	-1	2454
ST4.03ch00	1080000	3080001	0.74308349515206	0.735900085170468	0.00718340998159156	1	-1	1	-1	1	-1	2454
ST4.03ch00	1090000	3090001	0.742799161047724	0.73558464405052	0.00721451699720431	1	-1	1	-1	1	-1	2461
ST4.03ch00	1100000	3100001	0.742832408255825	0.735352537009247	0.00747987124657741	1	-1	1	-1	1	-1	2471
ST4.03ch00	1110000	3110001	0.742654716931702	0.735138800192855	0.00751591673884759	1	-1	1	-1	1	-1	2474
ST4.03ch00	1120000	3120001	0.742318570088202	0.734956404617247	0.00736216547095559	1	-1	1	-1	1	-1	2489
ST4.03ch00	1130000	3130001	0.740616961359516	0.735276162477855	0.00534079888166129	1	-1	1	-1	1	-1	2503
ST4.03ch00	1140000	3140001	0.740361518599178	0.734565491352386	0.00579602724679165	1	-1	1	-1	1	-1	2523
ST4.03ch00	1150000	3150001	0.740361518599178	0.734565491352386	0.00579602724679165	1	-1	1	-1	1	-1	2523
ST4.03ch00	1160000	3160001	0.740361518599178	0.734565491352386	0.00579602724679165	1	-1	1	-1	1	-1	2523
ST4.03ch00	1170000	3170001	0.740290395164104	0.734584486613531	0.00570590855057334	1	-1	1	-1	1	-1	2525
ST4.03ch00	1180000	3180001	0.740378938686434	0.734704194777082	0.00567474390935158	1	-1	1	-1	1	-1	2537
ST4.03ch00	1190000	3190001	0.740684312601024	0.734648011851202	0.00603630074982263	1	-1	1	-1	1	-1	2544
ST4.03ch00	1200000	3200001	0.740426761675729	0.734125192347655	0.00630156932807322	1	-1	1	-1	1	-1	2551
ST4.03ch00	1210000	3210001	0.739724519904362	0.733380392191349	0.00634412771301303	1	-1	1	-1	1	-1	2564
ST4.03ch00	1220000	3220001	0.739534418164463	0.732165858667129	0.0073685594973336	1	-1	1	-1	1	-1	2592
ST4.03ch00	1230000	3230001	0.738559920958034	0.731346962579259	0.00721295837877542	1	-1	1	-1	1	-1	2610
ST4.03ch00	1240000	3240001	0.738798597351177	0.732476211109605	0.00632238624157226	1	-1	1	-1	1	-1	2626
ST4.03ch00	1250000	3250001	0.738754478915479	0.732256459103951	0.00649801981152872	1	-1	1	-1	1	-1	2634
ST4.03ch00	1260000	3260001	0.738754478915479	0.732256459103951	0.00649801981152872	1	-1	1	-1	1	-1	2634
ST4.03ch00	1270000	3270001	0.738647943854448	0.731182800111137	0.00746514374331117	1	-1	1	-1	1	-1	2661
ST4.03ch00	1280000	3280001	0.738802385521266	0.731212611388826	0.00758977413244017	1	-1	1	-1	1	-1	2666
ST4.03ch00	1290000	3290001	0.73859902060966	0.731418246723909	0.00718077388575064	1	-1	1	-1	1	-1	2682
ST4.03ch00	1300000	3300001	0.739299078201641	0.731403304515691	0.00789577368595021	1	-1	1	-1	1	-1	2698
ST4.03ch00	1310000	3310001	0.739299078201641	0.731403304515691	0.00789577368595021	1	-1	1	-1	1	-1	2698
ST4.03ch00	1320000	3320001	0.739474442208433	0.731565089801148	0.0079093524072846	1	-1	1	-1	1	-1	2710
ST4.03ch00	1330000	3330001	0.739432216298359	0.731456618724128	0.00797559757423138	1	-1	1	-1	1	-1	2711
ST4.03ch00	1340000	3340001	0.73937634673969	0.731459623660146	0.0079167230795441	1	-1	1	-1	1	-1	2714
ST4.03ch00	1350000	3350001	0.739150906832413	0.731491091260956	0.00765981557145694	1	-1	1	-1	1	-1	2730
ST4.03ch00	1360000	3360001	0.738942769260474	0.731431752234976	0.00751101702549832	1	-1	1	-1	1	-1	2740
ST4.03ch00	1370000	3370001	0.740021370231419	0.732882168345828	0.00713920188559037	1	-1	1	-1	1	-1	2785
ST4.03ch00	1380000	3380001	0.740075520690431	0.733032080027276	0.00704344066315493	1	-1	1	-1	1	-1	2789
ST4.03ch00	1390000	3390001	0.740506832498392	0.733670733164333	0.00683609933405902	1	-1	1	-1	1	-1	2811
ST4.03ch00	1400000	3400001	0.741256303752182	0.732993906911397	0.00826239684078513	1	-1	1	-1	1	-1	2845
ST4.03ch00	1410000	3410001	0.74109560385492	0.732839011297128	0.00825659255779195	1	-1	1	-1	1	-1	2847
ST4.03ch00	1420000	3420001	0.741113748833319	0.732870412932923	0.00824333590039553	1	-1	1	-1	1	-1	2850
ST4.03ch00	1430000	3430001	0.741471192500566	0.733438235526309	0.00803295697425752	1	-1	1	-1	1	-1	2863
ST4.03ch00	1440000	3440001	0.741521242957888	0.733492509224805	0.00802873373308291	1	-1	1	-1	1	-1	2872
ST4.03ch00	1450000	3450001	0.742223133493001	0.73368434169871	0.00853879179429116	1	-1	1	-1	1	-1	2909
ST4.03ch00	1460000	3460001	0.74178235261822	0.733088872141368	0.0086934804768521	1	-1	1	-1	1	-1	2953
ST4.03ch00	1470000	3470001	0.742428141314759	0.733832750007226	0.00859539130753312	1	-1	1	-1	1	-1	2969
ST4.03ch00	1480000	3480001	0.741727824755675	0.733199497899398	0.00852832685627765	1	-1	1	-1	1	-1	3008
ST4.03ch00	1490000	3490001	0.741745814195053	0.733377524672531	0.00836828952252157	1	-1	1	-1	1	-1	3017
ST4.03ch00	1500000	3500001	0.741574455033684	0.733373137126009	0.0082013179076752	1	-1	1	-1	1	-1	3023
ST4.03ch00	1510000	3510001	0.741970130940598	0.73395609473837	0.00801403620222831	1	-1	1	-1	1	-1	3044
ST4.03ch00	1520000	3520001	0.741970130940598	0.73395609473837	0.00801403620222831	1	-1	1	-1	1	-1	3044
ST4.03ch00	1530000	3530001	0.742403895901543	0.734115411243725	0.0082884846578183	1	-1	1	-1	1	-1	3088
ST4.03ch00	1540000	3540001	0.739530269122641	0.732954069374479	0.00657619974816141	1	-1	1	-1	1	-1	3158
ST4.03ch00	1550000	3550001	0.739409012200991	0.732651930963915	0.00675708123707604	1	-1	1	-1	1	-1	3203
ST4.03ch00	1560000	3560001	0.739295845228364	0.732803985045689	0.00649186018267489	1	-1	1	-1	1	-1	3220
ST4.03ch00	1570000	3570001	0.739337976291627	0.732844603604705	0.00649337268692231	1	-1	1	-1	1	-1	3221
ST4.03ch00	1580000	3580001	0.739416019888493	0.733021564843954	0.00639445504453882	1	-1	1	-1	1	-1	3237
ST4.03ch00	1590000	3590001	0.740115443598771	0.733529140211723	0.00658630338704805	1	-1	1	-1	1	-1	3268
ST4.03ch00	1600000	3600001	0.738431288509953	0.731940293947479	0.00649099456247404	1	-1	1	-1	1	-1	3303
ST4.03ch00	1610000	3610001	0.738489409716807	0.731402004851485	0.00708740486532169	1	-1	1	-1	1	-1	3355
ST4.03ch00	1620000	3620001	0.739531287020406	0.73280661810542	0.00672466891498622	1	-1	1	-1	1	-1	3408
ST4.03ch00	1630000	3630001	0.740016502174385	0.733102920829564	0.00691358134482083	1	-1	1	-1	1	-1	3438
ST4.03ch00	1640000	3640001	0.740016502174385	0.733102920829564	0.00691358134482083	1	-1	1	-1	1	-1	3438
ST4.03ch00	1650000	3650001	0.740449825435652	0.733377897430794	0.00707192800485858	1	-1	1	-1	1	-1	3465
ST4.03ch00	1660000	3660001	0.740283160882068	0.732543796342535	0.0077393645395331	1	-1	1	-1	1	-1	3485
ST4.03ch00	1670000	3670001	0.740938566476847	0.7330804904579	0.00785807601894655	1	-1	1	-1	1	-1	3523
ST4.03ch00	1680000	3680001	0.741386053945071	0.733396268233967	0.00798978571110441	1	-1	1	-1	1	-1	3539
ST4.03ch00	1690000	3690001	0.741540308690556	0.733575219772898	0.00796508891765788	1	-1	1	-1	1	-1	3553
ST4.03ch00	1700000	3700001	0.741590536693586	0.733421982372965	0.00816855432062049	1	-1	1	-1	1	-1	3574
ST4.03ch00	1710000	3710001	0.741502462182545	0.732849252182811	0.00865320999973347	1	-1	1	-1	1	-1	3600
ST4.03ch00	1720000	3720001	0.742034404656023	0.733143117414187	0.00889128724183653	1	-1	1	-1	1	-1	3632
ST4.03ch00	1730000	3730001	0.741978801442643	0.733685800763878	0.00829300067876577	1	-1	1	-1	1	-1	3689
ST4.03ch00	1740000	3740001	0.742229706393528	0.733767998644939	0.00846170774858868	1	-1	1	-1	1	-1	3719
ST4.03ch00	1750000	3750001	0.743236772196939	0.734645521522485	0.00859125067445408	1	-1	1	-1	1	-1	3763
ST4.03ch00	1760000	3760001	0.743065492913573	0.734366157968613	0.00869933494496006	1	-1	1	-1	1	-1	3771
ST4.03ch00	1770000	3770001	0.743432369056214	0.734776814906304	0.0086555541499097	1	-1	1	-1	1	-1	3783
ST4.03ch00	1780000	3780001	0.743021786803316	0.734453664820539	0.00856812198277623	1	-1	1	-1	1	-1	3802
ST4.03ch00	1790000	3790001	0.743493425905054	0.734794937475946	0.00869848842910822	1	-1	1	-1	1	-1	3825
ST4.03ch00	1800000	3800001	0.743440327127098	0.734972281377541	0.00846804574955709	1	-1	1	-1	1	-1	3856
ST4.03ch00	1810000	3810001	0.743098338258537	0.734485853700621	0.00861248455791639	1	-1	1	-1	1	-1	3862
ST4.03ch00	1820000	3820001	0.742689659663439	0.734479174939157	0.00821048472428178	1	-1	1	-1	1	-1	3875
ST4.03ch00	1830000	3830001	0.743616478586991	0.735202139528141	0.00841433905884994	1	-1	1	-1	1	-1	3905
ST4.03ch00	1840000	3840001	0.744229763186937	0.736661660619452	0.00756810256748466	1	-1	1	-1	1	-1	3952
ST4.03ch00	1850000	3850001	0.744248523510742	0.736827965442226	0.007420558068516	1	-1	1	-1	1	-1	3990
ST4.03ch00	1860000	3860001	0.745231715922889	0.737519948561949	0.00771176736093992	1	-1	1	-1	1	-1	4018
ST4.03ch00	1870000	3870001	0.745231715922889	0.737519948561949	0.00771176736093992	1	-1	1	-1	1	-1	4018
ST4.03ch00	1880000	3880001	0.745498337939186	0.737859153727251	0.00763918421193502	1	-1	1	-1	1	-1	4032
ST4.03ch00	1890000	3890001	0.74544397216804	0.737867056779387	0.00757691538865309	1	-1	1	-1	1	-1	4036
ST4.03ch00	1900000	3900001	0.74541928301178	0.737882069082308	0.00753721392947192	1	-1	1	-1	1	-1	4041
ST4.03ch00	1910000	3910001	0.74541928301178	0.737882069082308	0.00753721392947192	1	-1	1	-1	1	-1	4041
ST4.03ch00	1920000	3920001	0.74541928301178	0.737882069082308	0.00753721392947192	1	-1	1	-1	1	-1	4041
ST4.03ch00	1930000	3930001	0.74552666897121	0.737974632985804	0.00755203598540589	1	-1	1	-1	1	-1	4043
ST4.03ch00	1940000	3940001	0.745598965112527	0.737968734416784	0.00763023069574293	1	-1	1	-1	1	-1	4051
ST4.03ch00	1950000	3950001	0.745598965112527	0.737968734416784	0.00763023069574293	1	-1	1	-1	1	-1	4051
ST4.03ch00	1960000	3960001	0.745598965112527	0.737968734416784	0.00763023069574293	1	-1	1	-1	1	-1	4051
ST4.03ch00	1970000	3970001	0.745753440192811	0.737980941781627	0.00777249841118348	1	-1	1	-1	1	-1	4058
ST4.03ch00	1980000	3980001	0.745682657340146	0.737953632566641	0.00772902477350474	1	-1	1	-1	1	-1	4063
ST4.03ch00	1990000	3990001	0.745682657340146	0.737953632566641	0.00772902477350474	1	-1	1	-1	1	-1	4063
ST4.03ch00	2000000	4000001	0.745682657340146	0.737953632566641	0.00772902477350474	1	-1	1	-1	1	-1	4063
ST4.03ch00	2010000	4000001	0.74527780367839	0.737554532946063	0.00772327073232674	1	-1	1	-1	1	-1	4055
ST4.03ch00	2020000	4000001	0.74529603435707	0.737671756993902	0.0076242773631676	1	-1	1	-1	1	-1	4053
ST4.03ch00	2030000	4000001	0.744861361399804	0.737443883955328	0.00741747744447615	1	-1	1	-1	1	-1	4037
ST4.03ch00	2040000	4000001	0.744861361399804	0.737443883955328	0.00741747744447615	1	-1	1	-1	1	-1	4037
ST4.03ch00	2050000	4000001	0.744861361399804	0.737443883955328	0.00741747744447615	1	-1	1	-1	1	-1	4037
ST4.03ch00	2060000	4000001	0.744892080440231	0.737530938585949	0.00736114185428242	1	-1	1	-1	1	-1	4033
ST4.03ch00	2070000	4000001	0.745269792427384	0.737787742084369	0.00748205034301464	1	-1	1	-1	1	-1	4045
ST4.03ch00	2080000	4000001	0.745322085232755	0.738174155560185	0.00714792967257079	1	-1	1	-1	1	-1	4057
ST4.03ch00	2090000	4000001	0.74544462481111	0.738253503368868	0.00719112144224193	1	-1	1	-1	1	-1	4061
ST4.03ch00	2100000	4000001	0.745455818068452	0.738275240684968	0.00718057738348386	1	-1	1	-1	1	-1	4060
ST4.03ch00	2110000	4000001	0.745071957364002	0.737591353401138	0.00748060396286331	1	-1	1	-1	1	-1	4046
ST4.03ch00	2120000	4000001	0.744710310317484	0.737427413710441	0.0072828966070436	1	-1	1	-1	1	-1	4038
ST4.03ch00	2130000	4000001	0.744710310317484	0.737427413710441	0.0072828966070436	1	-1	1	-1	1	-1	4038
ST4.03ch00	2140000	4000001	0.744710310317484	0.737427413710441	0.0072828966070436	1	-1	1	-1	1	-1	4038
ST4.03ch00	2150000	4000001	0.744142883384471	0.736681059257011	0.00746182412745995	1	-1	1	-1	1	-1	4017
ST4.03ch00	2160000	4000001	0.744128974739895	0.736739993783718	0.00738898095617695	1	-1	1	-1	1	-1	4016
ST4.03ch00	2170000	4000001	0.744128974739895	0.736739993783718	0.00738898095617695	1	-1	1	-1	1	-1	4016
ST4.03ch00	2180000	4000001	0.744128974739895	0.736739993783718	0.00738898095617695	1	-1	1	-1	1	-1	4016
ST4.03ch00	2190000	4000001	0.744208665614179	0.736806849253004	0.00740181636117513	1	-1	1	-1	1	-1	4018
ST4.03ch00	2200000	4000001	0.743979479423848	0.736415200269342	0.0075642791545062	1	-1	1	-1	1	-1	4008
ST4.03ch00	2210000	4000001	0.743979479423848	0.736415200269342	0.0075642791545062	1	-1	1	-1	1	-1	4008
ST4.03ch00	2220000	4000001	0.743979479423848	0.736415200269342	0.0075642791545062	1	-1	1	-1	1	-1	4008
ST4.03ch00	2230000	4000001	0.74422762018572	0.736528320979638	0.00769929920608172	1	-1	1	-1	1	-1	4013
ST4.03ch00	2240000	4000001	0.744383182780171	0.73681994631208	0.00756323646809116	1	-1	1	-1	1	-1	4013
ST4.03ch00	2250000	4000001	0.744113316424213	0.736577197300847	0.0075361191233656	1	-1	1	-1	1	-1	4021
ST4.03ch00	2260000	4000001	0.744039085893587	0.73641301977533	0.00762606611825655	1	-1	1	-1	1	-1	4013
ST4.03ch00	2270000	4000001	0.744011813540431	0.736184458190189	0.00782735535024179	1	-1	1	-1	1	-1	4005
ST4.03ch00	2280000	4000001	0.744050457131175	0.7361151024361	0.00793535469507495	1	-1	1	-1	1	-1	4003
ST4.03ch00	2290000	4000001	0.743208630093882	0.735574839004529	0.00763379108935304	1	-1	1	-1	1	-1	3986
ST4.03ch00	2300000	4000001	0.743208630093882	0.735574839004529	0.00763379108935304	1	-1	1	-1	1	-1	3986
ST4.03ch00	2310000	4000001	0.743776737565801	0.736354606441259	0.00742213112454214	1	-1	1	-1	1	-1	3990
ST4.03ch00	2320000	4000001	0.742928143562155	0.735248106816285	0.00768003674586996	1	-1	1	-1	1	-1	4016
ST4.03ch00	2330000	4000001	0.742495779810498	0.734790105664502	0.00770567414599614	1	-1	1	-1	1	-1	4001
ST4.03ch00	2340000	4000001	0.742443903755451	0.734755053190918	0.00768885056453264	1	-1	1	-1	1	-1	4000
ST4.03ch00	2350000	4000001	0.741930022199813	0.73427761790268	0.0076524042971324	1	-1	1	-1	1	-1	3988
ST4.03ch00	2360000	4000001	0.741074416699808	0.733559084788393	0.00751533191141459	1	-1	1	-1	1	-1	3963
ST4.03ch00	2370000	4000001	0.741491996710374	0.733633472314938	0.00785852439543518	1	-1	1	-1	1	-1	3971
ST4.03ch00	2380000	4000001	0.741348041528598	0.733457194299325	0.00789084722927256	1	-1	1	-1	1	-1	3971
ST4.03ch00	2390000	4000001	0.740017164426346	0.732936466708816	0.00708069771753014	1	-1	1	-1	1	-1	4000
ST4.03ch00	2400000	4000001	0.74020204453769	0.733198794836257	0.00700324970143285	1	-1	1	-1	1	-1	3990
ST4.03ch00	2410000	4000001	0.740249413546666	0.733178064946587	0.00707134860007938	1	-1	1	-1	1	-1	3994
ST4.03ch00	2420000	4000001	0.740373162588935	0.733241226575742	0.00713193601319246	1	-1	1	-1	1	-1	3996
ST4.03ch00	2430000	4000001	0.740766148205056	0.733721976520462	0.00704417168459453	1	-1	1	-1	1	-1	4011
ST4.03ch00	2440000	4000001	0.740812959092486	0.733750959078657	0.00706200001382854	1	-1	1	-1	1	-1	4012
ST4.03ch00	2450000	4000001	0.740936797460556	0.73398232317581	0.0069544742847456	1	-1	1	-1	1	-1	4018
ST4.03ch00	2460000	4000001	0.740743487298718	0.733828044029635	0.00691544326908316	1	-1	1	-1	1	-1	4010
ST4.03ch00	2470000	4000001	0.741145486761182	0.734242500389125	0.00690298637205675	1	-1	1	-1	1	-1	4006
ST4.03ch00	2480000	4000001	0.740960361159629	0.734027718261738	0.00693264289789082	1	-1	1	-1	1	-1	3997
ST4.03ch00	2490000	4000001	0.740794781756834	0.733930509688526	0.00686427206830753	1	-1	1	-1	1	-1	3993
ST4.03ch00	2500000	4000001	0.740978953175268	0.734067698995567	0.00691125417970103	1	-1	1	-1	1	-1	3996
ST4.03ch00	2510000	4000001	0.740999750225664	0.734088742224352	0.00691100800131244	1	-1	1	-1	1	-1	3995
ST4.03ch00	2520000	4000001	0.740999750225664	0.734088742224352	0.00691100800131244	1	-1	1	-1	1	-1	3995
ST4.03ch00	2530000	4000001	0.740842813243342	0.733961400146976	0.00688141309636605	1	-1	1	-1	1	-1	3989
ST4.03ch00	2540000	4000001	0.74058797090842	0.733706949534131	0.00688102137428873	1	-1	1	-1	1	-1	3981
ST4.03ch00	2550000	4000001	0.740197634541331	0.732917648873495	0.00727998566783613	1	-1	1	-1	1	-1	3959
ST4.03ch00	2560000	4000001	0.741038484329248	0.734434208481298	0.00660427584794924	1	-1	1	-1	1	-1	3949
ST4.03ch00	2570000	4000001	0.742137859089077	0.735975087023506	0.00616277206557077	1	-1	1	-1	1	-1	3955
ST4.03ch00	2580000	4000001	0.74207897530259	0.736426131154041	0.00565284414854851	1	-1	1	-1	1	-1	3893
ST4.03ch00	2590000	4000001	0.742506416720786	0.737056319941945	0.00545009677884091	1	-1	1	-1	1	-1	3816
ST4.03ch00	2600000	4000001	0.742366914200087	0.73763618154138	0.00473073265870696	1	-1	1	-1	1	-1	3777
ST4.03ch00	2610000	4000001	0.742191071170847	0.737854677792897	0.00433639337794992	1	-1	1	-1	1	-1	3758
ST4.03ch00	2620000	4000001	0.7425005982184	0.738381436951917	0.00411916126648313	1	-1	1	-1	1	-1	3734
ST4.03ch00	2630000	4000001	0.742854145481004	0.739083477849916	0.0037706676310881	1	-1	1	-1	1	-1	3706
ST4.03ch00	2640000	4000001	0.742771220307803	0.739627392277534	0.00314382803026974	1	-1	1	-1	1	-1	3686
ST4.03ch00	2650000	4000001	0.742455700763617	0.739654783869143	0.00280091689447384	1	-1	1	-1	1	-1	3673
ST4.03ch00	2660000	4000001	0.742299795109893	0.739629347468093	0.00267044764179973	1	-1	1	-1	1	-1	3666
ST4.03ch00	2670000	4000001	0.742120836439826	0.739482625976614	0.00263821046321175	1	-1	1	-1	1	-1	3661
ST4.03ch00	2680000	4000001	0.742178021920252	0.739531536950091	0.00264648497016076	1	-1	1	-1	1	-1	3659
ST4.03ch00	2690000	4000001	0.742204102466101	0.739469637437734	0.00273446502836692	1	-1	1	-1	1	-1	3652
ST4.03ch00	2700000	4000001	0.741758665181661	0.739288776834388	0.00246988834727243	1	-1	1	-1	1	-1	3645
ST4.03ch00	2710000	4000001	0.741758665181661	0.739288776834388	0.00246988834727243	1	-1	1	-1	1	-1	3645
ST4.03ch00	2720000	4000001	0.741745102216446	0.738981878217781	0.00276322399866473	1	-1	1	-1	1	-1	3653
ST4.03ch00	2730000	4000001	0.740737573893758	0.738427913209239	0.00230966068451956	1	-1	1	-1	1	-1	3620
ST4.03ch00	2740000	4000001	0.740813385831132	0.738792016791889	0.00202136903924266	1	-1	1	-1	1	-1	3591
ST4.03ch00	2750000	4000001	0.740606211305275	0.738590343147785	0.00201586815749068	1	-1	1	-1	1	-1	3587
ST4.03ch00	2760000	4000001	0.740995508850644	0.73849894204985	0.00249656680079327	1	-1	1	-1	1	-1	3564
ST4.03ch00	2770000	4000001	0.740933308111525	0.738552565794262	0.00238074231726286	1	-1	1	-1	1	-1	3560
ST4.03ch00	2780000	4000001	0.741064732419154	0.738679310964667	0.00238542145448747	1	-1	1	-1	1	-1	3562
ST4.03ch00	2790000	4000001	0.742240963129244	0.739318638684894	0.0029223244443503	1	-1	1	-1	1	-1	3616
ST4.03ch00	2800000	4000001	0.742372909680417	0.739512740331555	0.00286016934886171	1	-1	1	-1	1	-1	3613
ST4.03ch00	2810000	4000001	0.742372909680417	0.739512740331555	0.00286016934886171	1	-1	1	-1	1	-1	3613
ST4.03ch00	2820000	4000001	0.742172316300962	0.739367872313084	0.00280444398787773	1	-1	1	-1	1	-1	3607
ST4.03ch00	2830000	4000001	0.742432459534356	0.739066529222392	0.00336593031196342	1	-1	1	-1	1	-1	3592
ST4.03ch00	2840000	4000001	0.742862267743243	0.739246527767927	0.0036157399753159	1	-1	1	-1	1	-1	3578
ST4.03ch00	2850000	4000001	0.74281632941424	0.739285749737004	0.00353057967723656	1	-1	1	-1	1	-1	3576
ST4.03ch00	2860000	4000001	0.74258908493364	0.73917347025213	0.00341561468151012	1	-1	1	-1	1	-1	3576
ST4.03ch00	2870000	4000001	0.743002544254404	0.740033326056695	0.00296921819770924	1	-1	1	-1	1	-1	3564
ST4.03ch00	2880000	4000001	0.743062554044503	0.740066958515441	0.00299559552906218	1	-1	1	-1	1	-1	3566
ST4.03ch00	2890000	4000001	0.742739446339415	0.740023004774912	0.00271644156450253	1	-1	1	-1	1	-1	3558
ST4.03ch00	2900000	4000001	0.743359674566396	0.740662841833997	0.00269683273239855	1	-1	1	-1	1	-1	3554
ST4.03ch00	2910000	4000001	0.743343733016879	0.740646141254722	0.00269759176215717	1	-1	1	-1	1	-1	3553
ST4.03ch00	2920000	4000001	0.743048231141212	0.740003679514711	0.00304455162650082	1	-1	1	-1	1	-1	3535
ST4.03ch00	2930000	4000001	0.744087500286376	0.740281724755386	0.00380577553099054	1	-1	1	-1	1	-1	3512
ST4.03ch00	2940000	4000001	0.744936833906331	0.741763614787233	0.00317321911909805	1	-1	1	-1	1	-1	3493
ST4.03ch00	2950000	4000001	0.744936833906331	0.741763614787233	0.00317321911909805	1	-1	1	-1	1	-1	3493
ST4.03ch00	2960000	4000001	0.744899587867931	0.741697199954547	0.00320238791338368	1	-1	1	-1	1	-1	3492
ST4.03ch00	2970000	4000001	0.746268744729197	0.74169253083418	0.004576213895017	1	-1	1	-1	1	-1	3478
ST4.03ch00	2980000	4000001	0.746338519611089	0.741671768321554	0.00466675128953529	1	-1	1	-1	1	-1	3476
ST4.03ch00	2990000	4000001	0.746904724404627	0.741657120629629	0.00524760377499807	1	-1	1	-1	1	-1	3472
ST4.03ch00	3000000	4000001	0.746782733177116	0.741459888848277	0.00532284432883866	1	-1	1	-1	1	-1	3478
ST4.03ch00	3010000	4000001	0.747885574734493	0.742738812659596	0.00514676207489688	1	-1	1	-1	1	-1	3456
ST4.03ch00	3020000	4000001	0.748098884995919	0.742291378900662	0.00580750609525702	1	-1	1	-1	1	-1	3441
ST4.03ch00	3030000	4000001	0.74812255715241	0.742252800813133	0.00586975633927696	1	-1	1	-1	1	-1	3440
ST4.03ch00	3040000	4000001	0.748059255650444	0.742280444991262	0.00577881065918229	1	-1	1	-1	1	-1	3442
ST4.03ch00	3050000	4000001	0.748538160193415	0.742364047448093	0.00617411274532129	1	-1	1	-1	1	-1	3458
ST4.03ch00	3060000	4000001	0.748394032364507	0.742320261684422	0.0060737706800844	1	-1	1	-1	1	-1	3459
ST4.03ch00	3070000	4000001	0.748743220122963	0.741820243776262	0.00692297634670124	1	-1	1	-1	1	-1	3447
ST4.03ch00	3080000	4000001	0.748786448714729	0.741977255235652	0.00680919347907674	1	-1	1	-1	1	-1	3465
ST4.03ch00	3090000	4000001	0.748975155357214	0.742151714106286	0.00682344125092715	1	-1	1	-1	1	-1	3464
ST4.03ch00	3100000	4000001	0.748540338111824	0.741760462428857	0.00677987568296727	1	-1	1	-1	1	-1	3457
ST4.03ch00	3110000	4000001	0.747916916503947	0.742142905611298	0.00577401089264893	1	-1	1	-1	1	-1	3460
ST4.03ch00	3120000	4000001	0.747309547191869	0.742012147107906	0.00529740008396331	1	-1	1	-1	1	-1	3492
ST4.03ch00	3130000	4000001	0.747329895048632	0.741635784141356	0.00569411090727614	1	-1	1	-1	1	-1	3480
ST4.03ch00	3140000	4000001	0.747239283278245	0.741254445049848	0.00598483822839695	1	-1	1	-1	1	-1	3483
ST4.03ch00	3150000	4000001	0.748425093520348	0.742372197518642	0.00605289600170611	1	-1	1	-1	1	-1	3495
ST4.03ch00	3160000	4000001	0.748639296466404	0.742598978342202	0.0060403181242023	1	-1	1	-1	1	-1	3494
ST4.03ch00	3170000	4000001	0.748652670804106	0.742718158013313	0.00593451279079321	1	-1	1	-1	1	-1	3503
ST4.03ch00	3180000	4000001	0.747888995840636	0.742631976958619	0.0052570188820169	1	-1	1	-1	1	-1	3524
ST4.03ch00	3190000	4000001	0.747913357940033	0.742076861549568	0.00583649639046535	1	-1	1	-1	1	-1	3517
ST4.03ch00	3200000	4000001	0.749421328013883	0.742853736374366	0.00656759163951683	1	-1	1	-1	1	-1	3510
ST4.03ch00	3210000	4000001	0.749892157657413	0.743128100340944	0.00676405731646917	1	-1	1	-1	1	-1	3505
ST4.03ch00	3220000	4000001	0.750498434404917	0.743610493914035	0.00688794049088167	1	-1	1	-1	1	-1	3505
ST4.03ch00	3230000	4000001	0.750655623829526	0.743674218614063	0.00698140521546302	1	-1	1	-1	1	-1	3509
ST4.03ch00	3240000	4000001	0.749796605397467	0.744259908692162	0.00553669670530487	1	-1	1	-1	1	-1	3507
ST4.03ch00	3250000	4000001	0.750408108274619	0.74495936987196	0.00544873840265912	1	-1	1	-1	1	-1	3514
ST4.03ch00	3260000	4000001	0.751119207767422	0.745464528385574	0.0056546793818481	1	-1	1	-1	1	-1	3526
ST4.03ch00	3270000	4000001	0.750820681771818	0.745653094782308	0.00516758698951046	1	-1	1	-1	1	-1	3526
ST4.03ch00	3280000	4000001	0.750122513018993	0.744673179444335	0.00544933357465753	1	-1	1	-1	1	-1	3524
ST4.03ch00	3290000	4000001	0.750047743787648	0.744698639508955	0.00534910427869327	1	-1	1	-1	1	-1	3519
ST4.03ch00	3300000	4000001	0.749636416720787	0.744357661785033	0.00527875493575399	1	-1	1	-1	1	-1	3511
ST4.03ch00	3310000	4000001	0.749627555596362	0.743830735138553	0.00579682045780941	1	-1	1	-1	1	-1	3524
ST4.03ch00	3320000	4000001	0.749436807026371	0.744021090604947	0.00541571642142435	1	-1	1	-1	1	-1	3542
ST4.03ch00	3330000	4000001	0.750013118492614	0.745326559767356	0.00468655872525776	1	-1	1	-1	1	-1	3546
ST4.03ch00	3340000	4000001	0.750252245289059	0.745422400666095	0.00482984462296443	1	-1	1	-1	1	-1	3558
ST4.03ch00	3350000	4000001	0.750776437084813	0.746223350965141	0.00455308611967244	1	-1	1	-1	1	-1	3555
ST4.03ch00	3360000	4000001	0.750865249973003	0.746303567742157	0.00456168223084568	1	-1	1	-1	1	-1	3557
ST4.03ch00	3370000	4000001	0.750741281390773	0.74615110718147	0.00459017420930249	1	-1	1	-1	1	-1	3559
ST4.03ch00	3380000	4000001	0.750852127819565	0.746112237635837	0.00473989018372739	1	-1	1	-1	1	-1	3562
ST4.03ch00	3390000	4000001	0.751179463422992	0.746098688808442	0.00508077461454966	1	-1	1	-1	1	-1	3549
ST4.03ch00	3400000	4000001	0.750491152568383	0.744938534256106	0.00555261831227616	1	-1	1	-1	1	-1	3536
ST4.03ch00	3410000	4000001	0.750393117234314	0.744766908199023	0.00562620903529097	1	-1	1	-1	1	-1	3529
ST4.03ch00	3420000	4000001	0.75044359267662	0.744815605014453	0.00562798766216617	1	-1	1	-1	1	-1	3530
ST4.03ch00	3430000	4000001	0.750433252085749	0.744856659891391	0.00557659219435779	1	-1	1	-1	1	-1	3526
ST4.03ch00	3440000	4000001	0.752021274952272	0.745509088885885	0.00651218606638667	1	-1	1	-1	1	-1	3531
ST4.03ch00	3450000	4000001	0.753023192960045	0.745163872609723	0.00785932035032273	1	-1	1	-1	1	-1	3514
ST4.03ch00	3460000	4000001	0.752951209121366	0.745109098130729	0.00784211099063633	1	-1	1	-1	1	-1	3515
ST4.03ch00	3470000	4000001	0.753030715706244	0.745109637352844	0.00792107835340078	1	-1	1	-1	1	-1	3491
ST4.03ch00	3480000	4000001	0.752882957185844	0.744865201617432	0.00801775556841123	1	-1	1	-1	1	-1	3489
ST4.03ch00	3490000	4000001	0.752618929735885	0.744783962990315	0.00783496674557046	1	-1	1	-1	1	-1	3478
ST4.03ch00	3500000	4000001	0.751970717794686	0.744002530306145	0.00796818748854061	1	-1	1	-1	1	-1	3460
ST4.03ch00	3510000	4000001	0.751252671172012	0.743377680123438	0.00787499104857427	1	-1	1	-1	1	-1	3469
ST4.03ch00	3520000	4000001	0.749846975329135	0.74252120730384	0.00732576802529488	1	-1	1	-1	1	-1	3488
ST4.03ch00	3530000	4000001	0.751819640661783	0.743472143356698	0.00834749730508512	1	-1	1	-1	1	-1	3465
ST4.03ch00	3540000	4000001	0.752546374227679	0.744134385910791	0.00841198831688813	1	-1	1	-1	1	-1	3485
ST4.03ch00	3550000	4000001	0.752741963018231	0.744548850489353	0.00819311252887784	1	-1	1	-1	1	-1	3483
ST4.03ch00	3560000	4000001	0.752586049945829	0.744471257644622	0.00811479230120624	1	-1	1	-1	1	-1	3486
ST4.03ch00	3570000	4000001	0.753465785382146	0.74501218595283	0.00845359942931537	1	-1	1	-1	1	-1	3552
ST4.03ch00	3580000	4000001	0.754026225578951	0.745513620452596	0.00851260512635492	1	-1	1	-1	1	-1	3545
ST4.03ch00	3590000	4000001	0.75414506558878	0.745594082003746	0.00855098358503407	1	-1	1	-1	1	-1	3546
ST4.03ch00	3600000	4000001	0.753136845723866	0.744468711201881	0.00866813452198501	1	-1	1	-1	1	-1	3512
ST4.03ch00	3610000	4000001	0.753188418378548	0.744493885350544	0.0086945330280041	1	-1	1	-1	1	-1	3514
ST4.03ch00	3620000	4000001	0.753046819757072	0.744183861390038	0.0088629583670339	1	-1	1	-1	1	-1	3513
ST4.03ch00	3630000	4000001	0.752194291039813	0.742514556056667	0.00967973498314582	1	-1	1	-1	1	-1	3528
ST4.03ch00	3640000	4000001	0.752169995607354	0.742540720368546	0.00962927523880852	1	-1	1	-1	1	-1	3528
ST4.03ch00	3650000	4000001	0.75270786261477	0.743333446847748	0.00937441576702237	1	-1	1	-1	1	-1	3536
ST4.03ch00	3660000	4000001	0.751974232692161	0.743283303575176	0.00869092911698444	1	-1	1	-1	1	-1	3560
ST4.03ch00	3670000	4000001	0.752315996044808	0.743621544621399	0.00869445142340959	1	-1	1	-1	1	-1	3569
ST4.03ch00	3680000	4000001	0.752015208903082	0.743551119867291	0.00846408903579067	1	-1	1	-1	1	-1	3599
ST4.03ch00	3690000	4000001	0.752800657845776	0.74404967880603	0.00875097903974562	1	-1	1	-1	1	-1	3645
ST4.03ch00	3700000	4000001	0.752924956127499	0.744184019043367	0.00874093708413205	1	-1	1	-1	1	-1	3648
ST4.03ch00	3710000	4000001	0.753246619370525	0.744512075185646	0.00873454418487941	1	-1	1	-1	1	-1	3655
ST4.03ch00	3720000	4000001	0.752858111580278	0.744135523326971	0.00872258825330667	1	-1	1	-1	1	-1	3640
ST4.03ch00	3730000	4000001	0.753252516321067	0.744253801340734	0.00899871498033342	1	-1	1	-1	1	-1	3645
ST4.03ch00	3740000	4000001	0.753903808217498	0.745240751188445	0.00866305702905256	1	-1	1	-1	1	-1	3678
ST4.03ch00	3750000	4000001	0.752944437667516	0.745625064661173	0.00731937300634255	1	-1	1	-1	1	-1	3712
ST4.03ch00	3760000	4000001	0.752086221232265	0.74579706216901	0.00628915906325465	1	-1	1	-1	1	-1	3696
ST4.03ch00	3770000	4000001	0.751961117991689	0.745248627702688	0.00671249028900085	1	-1	1	-1	1	-1	3640
ST4.03ch00	3780000	4000001	0.753138144221069	0.746278391437743	0.00685975278332637	1	-1	1	-1	1	-1	3606
ST4.03ch00	3790000	4000001	0.752983505428219	0.746276144247877	0.00670736118034254	1	-1	1	-1	1	-1	3623
ST4.03ch00	3800000	4000001	0.752494444864606	0.745089102164205	0.00740534270040078	1	-1	1	-1	1	-1	3683
ST4.03ch00	3810000	4000001	0.752494444864606	0.745089102164205	0.00740534270040078	1	-1	1	-1	1	-1	3683
ST4.03ch00	3820000	4000001	0.752704554787839	0.74508962219316	0.00761493259467899	1	-1	1	-1	1	-1	3704
ST4.03ch00	3830000	4000001	0.752616032009637	0.745145879623093	0.00747015238654415	1	-1	1	-1	1	-1	3708
ST4.03ch00	3840000	4000001	0.752193875287142	0.744858929109671	0.00733494617747125	1	-1	1	-1	1	-1	3715
ST4.03ch00	3850000	4000001	0.751559395834632	0.744466004172603	0.00709339166202966	1	-1	1	-1	1	-1	3744
ST4.03ch00	3860000	4000001	0.751817862741656	0.744710429599582	0.00710743314207443	1	-1	1	-1	1	-1	3783
ST4.03ch00	3870000	4000001	0.751424280411493	0.74399233276663	0.00743194764486309	1	-1	1	-1	1	-1	3804
ST4.03ch00	3880000	4000001	0.751306972172179	0.744242925072409	0.00706404709976966	1	-1	1	-1	1	-1	3836
ST4.03ch00	3890000	4000001	0.751393198895938	0.744039122201342	0.00735407669459618	1	-1	1	-1	1	-1	3851
ST4.03ch00	3900000	4000001	0.75188994639525	0.744503460541256	0.00738648585399309	1	-1	1	-1	1	-1	3875
ST4.03ch00	3910000	4000001	0.751954120848924	0.744500810776846	0.0074533100720785	1	-1	1	-1	1	-1	3897
ST4.03ch00	3920000	4000001	0.752157192757821	0.744666664854491	0.00749052790332989	1	-1	1	-1	1	-1	3901
ST4.03ch00	3930000	4000001	0.752211661332981	0.744740087204627	0.00747157412835374	1	-1	1	-1	1	-1	3907
ST4.03ch00	3940000	4000001	0.753725705190895	0.746757176846493	0.00696852834440189	1	-1	1	-1	1	-1	3907
ST4.03ch00	3950000	4000001	0.75329847109058	0.746167715780645	0.00713075530993488	1	-1	1	-1	1	-1	3930
ST4.03ch00	3960000	4000001	0.753335918576001	0.746107203743159	0.00722871483284232	1	-1	1	-1	1	-1	3959
ST4.03ch00	3970000	4000001	0.751582895430619	0.746193294418828	0.0053896010117917	1	-1	1	-1	1	-1	4050
ST4.03ch00	3980000	4000001	0.751998402498685	0.74657756902109	0.00542083347759493	1	-1	1	-1	1	-1	4065
ST4.03ch00	3990000	4000001	0.751566487089623	0.746776469732565	0.00479001735705882	1	-1	1	-1	1	-1	4108
ST4.03ch00	4000000	4000001	0.749309531170745	0.744642125653697	0.00466740551704723	1	-1	1	-1	1	-1	4165
ST4.03ch00	4010000	4000001	0.749232909969943	0.744697965454491	0.00453494451545261	1	-1	1	-1	1	-1	4168
ST4.03ch00	4020000	4000001	0.750385346389739	0.745187967569709	0.00519737882003003	1	-1	1	-1	1	-1	4201
ST4.03ch00	4030000	4000001	0.750326141728014	0.745304769652868	0.00502137207514637	1	-1	1	-1	1	-1	4194
ST4.03ch00	4040000	4000001	0.750619980902222	0.745404518782818	0.00521546211940406	1	-1	1	-1	1	-1	4205
ST4.03ch00	4050000	4000001	0.750437674777583	0.745368978916714	0.00506869586086867	1	-1	1	-1	1	-1	4201
ST4.03ch00	4060000	4000001	0.750924204223141	0.745401449418685	0.00552275480445514	1	-1	1	-1	1	-1	4239
ST4.03ch00	4070000	4000001	0.750920357529193	0.744311384052839	0.00660897347635456	1	-1	1	-1	1	-1	4269
ST4.03ch00	4080000	4000001	0.751057176529569	0.74441985769674	0.00663731883282952	1	-1	1	-1	1	-1	4288
ST4.03ch00	4090000	4000001	0.750968788273288	0.744092380384683	0.00687640788860496	1	-1	1	-1	1	-1	4292
ST4.03ch00	4100000	4000001	0.750734502906447	0.743984290311326	0.00675021259512017	1	-1	1	-1	1	-1	4304
ST4.03ch00	4110000	4000001	0.750734502906447	0.743984290311326	0.00675021259512017	1	-1	1	-1	1	-1	4304
ST4.03ch00	4120000	4000001	0.750730204448086	0.743939318033918	0.00679088641416836	1	-1	1	-1	1	-1	4303
ST4.03ch00	4130000	4000001	0.750692763651079	0.743950429683081	0.00674233396799766	1	-1	1	-1	1	-1	4305
ST4.03ch00	4140000	4000001	0.75062128582355	0.743890044988805	0.00673124083474506	1	-1	1	-1	1	-1	4304
ST4.03ch00	4150000	4000001	0.74984231605198	0.742628355268444	0.00721396078353604	1	-1	1	-1	1	-1	4312
ST4.03ch00	4160000	4000001	0.74984231605198	0.742628355268444	0.00721396078353604	1	-1	1	-1	1	-1	4312
ST4.03ch00	4170000	4000001	0.749627058365446	0.742402638567661	0.00722441979778442	1	-1	1	-1	1	-1	4321
ST4.03ch00	4180000	4000001	0.749627058365446	0.742402638567661	0.00722441979778442	1	-1	1	-1	1	-1	4321
ST4.03ch00	4190000	4000001	0.749744482150322	0.742430517777117	0.0073139643732043	1	-1	1	-1	1	-1	4331
ST4.03ch00	4200000	4000001	0.749744482150322	0.742430517777117	0.0073139643732043	1	-1	1	-1	1	-1	4331
ST4.03ch00	4210000	4000001	0.749824971592191	0.742253483827882	0.00757148776430944	1	-1	1	-1	1	-1	4323
ST4.03ch00	4220000	4000001	0.749824971592191	0.742253483827882	0.00757148776430944	1	-1	1	-1	1	-1	4323
ST4.03ch00	4230000	4000001	0.749824971592191	0.742253483827882	0.00757148776430944	1	-1	1	-1	1	-1	4323
ST4.03ch00	4240000	4000001	0.749824971592191	0.742253483827882	0.00757148776430944	1	-1	1	-1	1	-1	4323
ST4.03ch00	4250000	4000001	0.749824971592191	0.742253483827882	0.00757148776430944	1	-1	1	-1	1	-1	4323
ST4.03ch00	4260000	4000001	0.74973063047825	0.74201651444749	0.00771411603075994	1	-1	1	-1	1	-1	4330
ST4.03ch00	4270000	4000001	0.749386270874945	0.741737689021244	0.00764858185370023	1	-1	1	-1	1	-1	4328
ST4.03ch00	4280000	4000001	0.749386270874945	0.741737689021244	0.00764858185370023	1	-1	1	-1	1	-1	4328
ST4.03ch00	4290000	4000001	0.749386270874945	0.741737689021244	0.00764858185370023	1	-1	1	-1	1	-1	4328
ST4.03ch00	4300000	4000001	0.749335634231554	0.74154933840479	0.00778629582676378	1	-1	1	-1	1	-1	4343
ST4.03ch00	4310000	4000001	0.749634663374709	0.741609945607258	0.00802471776745163	1	-1	1	-1	1	-1	4347
ST4.03ch00	4320000	4000001	0.74901234279112	0.740841236028528	0.00817110676259165	1	-1	1	-1	1	-1	4333
ST4.03ch00	4330000	4000001	0.748164500872711	0.740333811479569	0.00783068939314225	1	-1	1	-1	1	-1	4310
ST4.03ch00	4340000	4000001	0.747914598986333	0.740211277534958	0.00770332145137525	1	-1	1	-1	1	-1	4313
ST4.03ch00	4350000	4000001	0.748433007766741	0.739857785008118	0.00857522275862333	1	-1	1	-1	1	-1	4304
ST4.03ch00	4360000	4000001	0.74845899176439	0.739802068914039	0.00865692285035119	1	-1	1	-1	1	-1	4305
ST4.03ch00	4370000	4000001	0.748783331009043	0.740186872935	0.00859645807404373	1	-1	1	-1	1	-1	4303
ST4.03ch00	4380000	4000001	0.748866539483917	0.739961254040995	0.00890528544292283	1	-1	1	-1	1	-1	4298
ST4.03ch00	4390000	4000001	0.748782569316063	0.740057204743899	0.00872536457216403	1	-1	1	-1	1	-1	4299
ST4.03ch00	4400000	4000001	0.748667433157271	0.740189142050489	0.00847829110678217	1	-1	1	-1	1	-1	4305
ST4.03ch00	4410000	4000001	0.747911999766289	0.739514685786172	0.00839731398011721	1	-1	1	-1	1	-1	4333
ST4.03ch00	4420000	4000001	0.747531669151613	0.739168473134558	0.00836319601705503	1	-1	1	-1	1	-1	4324
ST4.03ch00	4430000	4000001	0.747582026709459	0.739230381354739	0.0083516453547202	1	-1	1	-1	1	-1	4321
ST4.03ch00	4440000	4000001	0.747983597541595	0.739672382979486	0.00831121456210998	1	-1	1	-1	1	-1	4322
ST4.03ch00	4450000	4000001	0.748042292045215	0.7397707602931	0.00827153175211564	1	-1	1	-1	1	-1	4333
ST4.03ch00	4460000	4000001	0.747936866347682	0.739873570426765	0.00806329592091653	1	-1	1	-1	1	-1	4321
ST4.03ch00	4470000	4000001	0.747936866347682	0.739873570426765	0.00806329592091653	1	-1	1	-1	1	-1	4321
ST4.03ch00	4480000	4000001	0.747936866347682	0.739873570426765	0.00806329592091653	1	-1	1	-1	1	-1	4321
ST4.03ch00	4490000	4000001	0.747936866347682	0.739873570426765	0.00806329592091653	1	-1	1	-1	1	-1	4321
ST4.03ch00	4500000	4000001	0.747956624900895	0.739933757013895	0.00802286788699992	1	-1	1	-1	1	-1	4322
ST4.03ch00	4510000	4000001	0.747956624900895	0.739933757013895	0.00802286788699992	1	-1	1	-1	1	-1	4322
ST4.03ch00	4520000	4000001	0.747956624900895	0.739933757013895	0.00802286788699992	1	-1	1	-1	1	-1	4322
ST4.03ch00	4530000	4000001	0.748057731811634	0.739979363851036	0.00807836796059819	1	-1	1	-1	1	-1	4327
ST4.03ch00	4540000	4000001	0.747413720440152	0.739508830595463	0.0079048898446893	1	-1	1	-1	1	-1	4337
ST4.03ch00	4550000	4000001	0.746621178327884	0.738975787869395	0.00764539045848832	1	-1	1	-1	1	-1	4345
ST4.03ch00	4560000	4000001	0.746621178327884	0.738975787869395	0.00764539045848832	1	-1	1	-1	1	-1	4345
ST4.03ch00	4570000	4000001	0.746621178327884	0.738975787869395	0.00764539045848832	1	-1	1	-1	1	-1	4345
ST4.03ch00	4580000	4000001	0.746435395876671	0.738667614939757	0.00776778093691342	1	-1	1	-1	1	-1	4357
ST4.03ch00	4590000	4000001	0.746487159058621	0.738415153164453	0.00807200589416756	1	-1	1	-1	1	-1	4380
ST4.03ch00	4600000	4000001	0.74607679517691	0.73806698336751	0.00800981180940049	1	-1	1	-1	1	-1	4375
ST4.03ch00	4610000	4000001	0.746083550533882	0.737987740440911	0.00809581009297129	1	-1	1	-1	1	-1	4379
ST4.03ch00	4620000	4000001	0.745694202089688	0.737322909851126	0.00837129223856198	1	-1	1	-1	1	-1	4357
ST4.03ch00	4630000	4000001	0.744278061784954	0.736842235030807	0.00743582675414658	1	-1	1	-1	1	-1	4372
ST4.03ch00	4640000	4000001	0.743921938576661	0.736145463012379	0.00777647556428247	1	-1	1	-1	1	-1	4411
ST4.03ch00	4650000	4000001	0.743880877791758	0.736113976722812	0.00776690106894557	1	-1	1	-1	1	-1	4410
ST4.03ch00	4660000	4000001	0.744049324962985	0.736263552775942	0.00778577218704246	1	-1	1	-1	1	-1	4413
ST4.03ch00	4670000	4000001	0.743951769238898	0.73600892097939	0.00794284825950869	1	-1	1	-1	1	-1	4430
ST4.03ch00	4680000	4000001	0.744383339303072	0.736453612610601	0.00792972669247117	1	-1	1	-1	1	-1	4482
ST4.03ch00	4690000	4000001	0.744184554309803	0.736458974021317	0.00772558028848602	1	-1	1	-1	1	-1	4493
ST4.03ch00	4700000	4000001	0.743899714071206	0.736205837463629	0.00769387660757733	1	-1	1	-1	1	-1	4506
ST4.03ch00	4710000	4000001	0.743950989927858	0.736258820415157	0.00769216951270101	1	-1	1	-1	1	-1	4507
ST4.03ch00	4720000	4000001	0.744173186811701	0.736490183865119	0.00768300294658232	1	-1	1	-1	1	-1	4545
ST4.03ch00	4730000	4000001	0.744144048825678	0.736444126136096	0.0076999226895815	1	-1	1	-1	1	-1	4548
ST4.03ch00	4740000	4000001	0.744450319806817	0.736553940369039	0.00789637943777769	1	-1	1	-1	1	-1	4571
ST4.03ch00	4750000	4000001	0.744450319806817	0.736553940369039	0.00789637943777769	1	-1	1	-1	1	-1	4571
ST4.03ch00	4760000	4000001	0.744416090413477	0.735937296901637	0.00847879351184054	1	-1	1	-1	1	-1	4574
ST4.03ch00	4770000	4000001	0.744703458023102	0.735398365244492	0.00930509277860947	1	-1	1	-1	1	-1	4602
ST4.03ch00	4780000	4000001	0.744442605789459	0.735173352478348	0.00926925331111102	1	-1	1	-1	1	-1	4603
ST4.03ch00	4790000	4000001	0.744306809953877	0.735023480847909	0.00928332910596801	1	-1	1	-1	1	-1	4597
ST4.03ch00	4800000	4000001	0.744584616548886	0.735102856475063	0.00948176007382245	1	-1	1	-1	1	-1	4602
ST4.03ch00	4810000	4000001	0.744584616548886	0.735102856475063	0.00948176007382245	1	-1	1	-1	1	-1	4602
ST4.03ch00	4820000	4000001	0.744817121147322	0.735227660543393	0.00958946060392915	1	-1	1	-1	1	-1	4608
ST4.03ch00	4830000	4000001	0.744935634513618	0.735615770088344	0.00931986442527353	1	-1	1	-1	1	-1	4598
ST4.03ch00	4840000	4000001	0.745449809847033	0.73617734139778	0.00927246844925292	1	-1	1	-1	1	-1	4621
ST4.03ch00	4850000	4000001	0.745429960735294	0.736347922452193	0.00908203828310095	1	-1	1	-1	1	-1	4616
ST4.03ch00	4860000	4000001	0.745404631138854	0.736316865958429	0.0090877651804252	1	-1	1	-1	1	-1	4660
ST4.03ch00	4870000	4000001	0.74556121578499	0.736367838532648	0.0091933772523426	1	-1	1	-1	1	-1	4688
ST4.03ch00	4880000	4000001	0.745732903003202	0.736372188933132	0.00936071407007074	1	-1	1	-1	1	-1	4695
ST4.03ch00	4890000	4000001	0.745399538594342	0.735845782372426	0.00955375622191609	1	-1	1	-1	1	-1	4723
ST4.03ch00	4900000	4000001	0.746599079380049	0.73614263361876	0.0104564457612896	1	-1	1	-1	1	-1	4721
ST4.03ch00	4910000	4000001	0.746191911537061	0.735539785752642	0.0106521257844185	1	-1	1	-1	1	-1	4744
ST4.03ch00	4920000	4000001	0.746851718112694	0.736274136808357	0.0105775813043375	1	-1	1	-1	1	-1	4743
ST4.03ch00	4930000	4000001	0.746828158835849	0.736488349910937	0.0103398089249126	1	-1	1	-1	1	-1	4752
ST4.03ch00	4940000	4000001	0.745934679323592	0.73593385157522	0.0100008277483721	1	-1	1	-1	1	-1	4718
ST4.03ch00	4950000	4000001	0.745799678947505	0.735865969869181	0.00993370907832398	1	-1	1	-1	1	-1	4697
ST4.03ch00	4960000	4000001	0.745798303563511	0.735882236535206	0.00991606702830455	1	-1	1	-1	1	-1	4691
ST4.03ch00	4970000	4000001	0.74589285511488	0.735997492367041	0.00989536274783903	1	-1	1	-1	1	-1	4695
ST4.03ch00	4980000	4000001	0.7455162047822	0.735694177207057	0.00982202757514341	1	-1	1	-1	1	-1	4717
ST4.03ch00	4990000	4000001	0.744252242531291	0.734849826365774	0.00940241616551689	1	-1	1	-1	1	-1	4752
ST4.03ch00	5000000	4000001	0.744388356798543	0.734831902647076	0.00955645415146778	1	-1	1	-1	1	-1	4765
ST4.03ch00	5010000	4000001	0.744244341466766	0.734727869770195	0.00951647169657053	1	-1	1	-1	1	-1	4755
ST4.03ch00	5020000	4000001	0.7446589434733	0.73470015412788	0.00995878934541987	1	-1	1	-1	1	-1	4787
ST4.03ch00	5030000	4000001	0.744563238151473	0.734843836432862	0.00971940171861028	1	-1	1	-1	1	-1	4791
ST4.03ch00	5040000	4000001	0.743966556025607	0.735168314045808	0.00879824197979916	1	-1	1	-1	1	-1	4765
ST4.03ch00	5050000	4000001	0.743912219008306	0.734984516708191	0.00892770230011441	1	-1	1	-1	1	-1	4730
ST4.03ch00	5060000	4000001	0.744242498895109	0.735424880088852	0.00881761880625714	1	-1	1	-1	1	-1	4708
ST4.03ch00	5070000	4000001	0.744242498895109	0.735424880088852	0.00881761880625714	1	-1	1	-1	1	-1	4708
ST4.03ch00	5080000	4000001	0.744332966388961	0.735528774175249	0.00880419221371121	1	-1	1	-1	1	-1	4719
ST4.03ch00	5090000	4000001	0.744449416801258	0.735745069311167	0.00870434749009054	1	-1	1	-1	1	-1	4716
ST4.03ch00	5100000	4000001	0.74469149570521	0.7361232606918	0.00856823501341018	1	-1	1	-1	1	-1	4720
ST4.03ch00	5110000	4000001	0.744785874674519	0.73623585281705	0.00855002185746871	1	-1	1	-1	1	-1	4717
ST4.03ch00	5120000	4000001	0.744813510210066	0.736183820931676	0.00862968927838945	1	-1	1	-1	1	-1	4709
ST4.03ch00	5130000	4000001	0.745384475983424	0.735745013188856	0.0096394627945678	1	-1	1	-1	1	-1	4711
ST4.03ch00	5140000	4000001	0.745515323356703	0.73597551049146	0.00953981286524374	1	-1	1	-1	1	-1	4699
ST4.03ch00	5150000	4000001	0.74553319817661	0.736030855609034	0.00950234256757656	1	-1	1	-1	1	-1	4711
ST4.03ch00	5160000	4000001	0.743956573493545	0.735939309924658	0.00801726356888697	1	-1	1	-1	1	-1	4723
ST4.03ch00	5170000	4000001	0.743955052995844	0.735915064257461	0.00803998873838292	1	-1	1	-1	1	-1	4722
ST4.03ch00	5180000	4000001	0.744198916131232	0.735957793741375	0.008241122389857	1	-1	1	-1	1	-1	4724
ST4.03ch00	5190000	4000001	0.743819502283443	0.73586590785164	0.00795359443180292	1	-1	1	-1	1	-1	4721
ST4.03ch00	5200000	4000001	0.743963532563079	0.736150642222779	0.0078128903403003	1	-1	1	-1	1	-1	4714
ST4.03ch00	5210000	4000001	0.744356326845853	0.736562469163674	0.00779385768217932	1	-1	1	-1	1	-1	4701
ST4.03ch00	5220000	4000001	0.744202895805223	0.736682021232248	0.00752087457297523	1	-1	1	-1	1	-1	4684
ST4.03ch00	5230000	4000001	0.744653809000585	0.737216567177131	0.00743724182345383	1	-1	1	-1	1	-1	4683
ST4.03ch00	5240000	4000001	0.744637321526836	0.736719293343586	0.00791802818324984	1	-1	1	-1	1	-1	4673
ST4.03ch00	5250000	4000001	0.744842942349964	0.737438970771255	0.00740397157870872	1	-1	1	-1	1	-1	4691
ST4.03ch00	5260000	4000001	0.744422585424591	0.737617797984019	0.00680478744057171	1	-1	1	-1	1	-1	4706
ST4.03ch00	5270000	4000001	0.744424551026912	0.738074563155977	0.00634998787093527	1	-1	1	-1	1	-1	4685
ST4.03ch00	5280000	4000001	0.744229164295239	0.737954546656068	0.00627461763917071	1	-1	1	-1	1	-1	4686
ST4.03ch00	5290000	4000001	0.744157558263132	0.737592106796431	0.00656545146670107	1	-1	1	-1	1	-1	4678
ST4.03ch00	5300000	4000001	0.743833268063145	0.737807254048505	0.0060260140146405	1	-1	1	-1	1	-1	4669
ST4.03ch00	5310000	4000001	0.743884469273261	0.737812036805511	0.00607243246775067	1	-1	1	-1	1	-1	4689
ST4.03ch00	5320000	4000001	0.744036232358254	0.738004414112541	0.00603181824571284	1	-1	1	-1	1	-1	4690
ST4.03ch00	5330000	4000001	0.744176229655567	0.738285536013404	0.00589069364216349	1	-1	1	-1	1	-1	4705
ST4.03ch00	5340000	4000001	0.744211504437	0.738288158590076	0.00592334584692425	1	-1	1	-1	1	-1	4702
ST4.03ch00	5350000	4000001	0.744329761787929	0.73826080656181	0.0060689552261184	1	-1	1	-1	1	-1	4688
ST4.03ch00	5360000	4000001	0.745456413007067	0.739332740046973	0.0061236729600939	1	-1	1	-1	1	-1	4716
ST4.03ch00	5370000	4000001	0.744977441494734	0.738623322030195	0.00635411946453905	1	-1	1	-1	1	-1	4679
ST4.03ch00	5380000	4000001	0.744908873652332	0.738487786874752	0.00642108677757995	1	-1	1	-1	1	-1	4676
ST4.03ch00	5390000	4000001	0.744638758240599	0.738101730816475	0.00653702742412463	1	-1	1	-1	1	-1	4661
ST4.03ch00	5400000	4000001	0.743971172200328	0.738403395876884	0.00556777632344437	1	-1	1	-1	1	-1	4633
ST4.03ch00	5410000	4000001	0.743720836729148	0.738229598656043	0.0054912380731053	1	-1	1	-1	1	-1	4654
ST4.03ch00	5420000	4000001	0.743529497357768	0.738162383410799	0.00536711394696867	1	-1	1	-1	1	-1	4672
ST4.03ch00	5430000	4000001	0.743167161097096	0.73771807461224	0.00544908648485606	1	-1	1	-1	1	-1	4662
ST4.03ch00	5440000	4000001	0.742772323208475	0.737408468476364	0.00536385473211145	1	-1	1	-1	1	-1	4677
ST4.03ch00	5450000	4000001	0.742232027433899	0.737207690919209	0.00502433651468986	1	-1	1	-1	1	-1	4641
ST4.03ch00	5460000	4000001	0.742755087868232	0.737898260637245	0.00485682723098779	1	-1	1	-1	1	-1	4612
ST4.03ch00	5470000	4000001	0.74240287210873	0.73754815023376	0.00485472187497012	1	-1	1	-1	1	-1	4604
ST4.03ch00	5480000	4000001	0.742864113447326	0.737997158546834	0.0048669549004918	1	-1	1	-1	1	-1	4565
ST4.03ch00	5490000	4000001	0.742716541505656	0.737684638230828	0.00503190327482865	1	-1	1	-1	1	-1	4558
ST4.03ch00	5500000	4000001	0.742831621274699	0.737693229231374	0.00513839204332479	1	-1	1	-1	1	-1	4552
ST4.03ch00	5510000	4000001	0.74264217947035	0.737646548452102	0.00499563101824799	1	-1	1	-1	1	-1	4545
ST4.03ch00	5520000	4000001	0.742803411464685	0.737808841221493	0.00499457024319216	1	-1	1	-1	1	-1	4551
ST4.03ch00	5530000	4000001	0.742726763117028	0.737824763948426	0.00490199916860191	1	-1	1	-1	1	-1	4517
ST4.03ch00	5540000	4000001	0.745167301317908	0.739150649425912	0.00601665189199529	1	-1	1	-1	1	-1	4456
ST4.03ch00	5550000	4000001	0.745312858418073	0.739433260042859	0.00587959837521428	1	-1	1	-1	1	-1	4411
ST4.03ch00	5560000	4000001	0.745418630615968	0.739348068520563	0.00607056209540546	1	-1	1	-1	1	-1	4394
ST4.03ch00	5570000	4000001	0.745647996730827	0.73944622599154	0.00620177073928745	1	-1	1	-1	1	-1	4400
ST4.03ch00	5580000	4000001	0.745903048936223	0.739427173042813	0.00647587589341032	1	-1	1	-1	1	-1	4394
ST4.03ch00	5590000	4000001	0.74560986089121	0.739248210939879	0.00636164995133026	1	-1	1	-1	1	-1	4367
ST4.03ch00	5600000	4000001	0.746921679480438	0.740582681753183	0.00633899772725476	1	-1	1	-1	1	-1	4337
ST4.03ch00	5610000	4000001	0.747025960960382	0.741140260241564	0.00588570071881801	1	-1	1	-1	1	-1	4286
ST4.03ch00	5620000	4000001	0.745236492628409	0.739327659193106	0.0059088334353034	1	-1	1	-1	1	-1	4252
ST4.03ch00	5630000	4000001	0.744881918130271	0.739132714253983	0.00574920387628827	1	-1	1	-1	1	-1	4222
ST4.03ch00	5640000	4000001	0.744881918130271	0.739132714253983	0.00574920387628827	1	-1	1	-1	1	-1	4222
ST4.03ch00	5650000	4000001	0.74392896846442	0.73823785204454	0.00569111641988083	1	-1	1	-1	1	-1	4205
ST4.03ch00	5660000	4000001	0.744007909750219	0.738849511262829	0.00515839848738926	1	-1	1	-1	1	-1	4190
ST4.03ch00	5670000	4000001	0.744069547671977	0.739738328161153	0.00433121951082432	1	-1	1	-1	1	-1	4189
ST4.03ch00	5680000	4000001	0.743660310446031	0.739171702934704	0.00448860751132679	1	-1	1	-1	1	-1	4189
ST4.03ch00	5690000	4000001	0.744303729185039	0.739950745952313	0.00435298323272627	1	-1	1	-1	1	-1	4199
ST4.03ch00	5700000	4000001	0.744207517298962	0.740327153485893	0.00388036381306884	1	-1	1	-1	1	-1	4190
ST4.03ch00	5710000	4000001	0.744262065491193	0.740851629349451	0.0034104361417415	1	-1	1	-1	1	-1	4196
ST4.03ch00	5720000	4000001	0.744399531414592	0.741288583223833	0.00311094819075855	1	-1	1	-1	1	-1	4183
ST4.03ch00	5730000	4000001	0.74448191931556	0.740915905733319	0.003566013582241	1	-1	1	-1	1	-1	4126
ST4.03ch00	5740000	4000001	0.744344400419166	0.740925197163514	0.00341920325565245	1	-1	1	-1	1	-1	4099
ST4.03ch00	5750000	4000001	0.744016764262121	0.740701989028391	0.00331477523373041	1	-1	1	-1	1	-1	4085
ST4.03ch00	5760000	4000001	0.744776744134087	0.741899732081601	0.00287701205248614	1	-1	1	-1	1	-1	4122
ST4.03ch00	5770000	4000001	0.744444053761103	0.741543743685998	0.00290031007510556	1	-1	1	-1	1	-1	4110
ST4.03ch00	5780000	4000001	0.745413568227761	0.742448517302075	0.00296505092568652	1	-1	1	-1	1	-1	4108
ST4.03ch00	5790000	4000001	0.744974404703626	0.742172674739203	0.00280172996442323	1	-1	1	-1	1	-1	4086
ST4.03ch00	5800000	4000001	0.74501949532314	0.742083521226487	0.00293597409665384	1	-1	1	-1	1	-1	4057
ST4.03ch00	5810000	4000001	0.745492201785516	0.742643004954264	0.00284919683125182	1	-1	1	-1	1	-1	4055
ST4.03ch00	5820000	4000001	0.745954545980438	0.742677454660427	0.0032770913200117	1	-1	1	-1	1	-1	4043
ST4.03ch00	5830000	4000001	0.745048801858472	0.74199569769738	0.00305310416109249	1	-1	1	-1	1	-1	4014
ST4.03ch00	5840000	4000001	0.74428495329178	0.740427683333875	0.00385726995790494	1	-1	1	-1	1	-1	3972
ST4.03ch00	5850000	4000001	0.744266459019285	0.74029538862627	0.00397107039301447	1	-1	1	-1	1	-1	3934
ST4.03ch00	5860000	4000001	0.743256929616472	0.739630275825011	0.00362665379146178	1	-1	1	-1	1	-1	3907
ST4.03ch00	5870000	4000001	0.743256929616472	0.739630275825011	0.00362665379146178	1	-1	1	-1	1	-1	3907
ST4.03ch00	5880000	4000001	0.743076041030495	0.739260905933834	0.00381513509666046	1	-1	1	-1	1	-1	3900
ST4.03ch00	5890000	4000001	0.7431298734393	0.739254158061761	0.00387571537753951	1	-1	1	-1	1	-1	3896
ST4.03ch00	5900000	4000001	0.743220276377889	0.739322938558597	0.00389733781929149	1	-1	1	-1	1	-1	3893
ST4.03ch00	5910000	4000001	0.743701211612359	0.739408332675448	0.00429287893691107	1	-1	1	-1	1	-1	3910
ST4.03ch00	5920000	4000001	0.743726792995224	0.739411040849144	0.00431575214608087	1	-1	1	-1	1	-1	3911
ST4.03ch00	5930000	4000001	0.743554202864823	0.739307344721413	0.00424685814341034	1	-1	1	-1	1	-1	3911
ST4.03ch00	5940000	4000001	0.743826074985298	0.739438419686323	0.00438765529897521	1	-1	1	-1	1	-1	3917
ST4.03ch00	5950000	4000001	0.744229677365632	0.739733957963601	0.00449571940203127	1	-1	1	-1	1	-1	3928
ST4.03ch00	5960000	4000001	0.744980299530216	0.740542926640593	0.00443737288962371	1	-1	1	-1	1	-1	3944
ST4.03ch00	5970000	4000001	0.744819976813715	0.740534921016776	0.00428505579693877	1	-1	1	-1	1	-1	3937
ST4.03ch00	5980000	4000001	0.744438555780404	0.740149255399979	0.00428930038042569	1	-1	1	-1	1	-1	3946
ST4.03ch00	5990000	4000001	0.744438555780404	0.740149255399979	0.00428930038042569	1	-1	1	-1	1	-1	3946
ST4.03ch00	6000000	4000001	0.744909232103906	0.7405996925252	0.00430953957870546	1	-1	1	-1	1	-1	3955
ST4.03ch00	6010000	4000001	0.744935667818909	0.740381841822937	0.00455382599597201	1	-1	1	-1	1	-1	3966
ST4.03ch00	6020000	4000001	0.745352667796733	0.740889449990418	0.00446321780631473	1	-1	1	-1	1	-1	3979
ST4.03ch00	6030000	4000001	0.745043050300184	0.740439033340815	0.00460401695936885	1	-1	1	-1	1	-1	3986
ST4.03ch00	6040000	4000001	0.745840281309962	0.740934118155547	0.00490616315441476	1	-1	1	-1	1	-1	4009
ST4.03ch00	6050000	4000001	0.74607999695433	0.741270265947902	0.00480973100642857	1	-1	1	-1	1	-1	4015
ST4.03ch00	6060000	4000001	0.74661074082752	0.741497277440849	0.00511346338667032	1	-1	1	-1	1	-1	4028
ST4.03ch00	6070000	4000001	0.746256727664745	0.741335984355137	0.00492074330960755	1	-1	1	-1	1	-1	4016
ST4.03ch00	6080000	4000001	0.74655620186693	0.741542790952193	0.00501341091473685	1	-1	1	-1	1	-1	4005
ST4.03ch00	6090000	4000001	0.745437865256519	0.7406272946121	0.00481057064441836	1	-1	1	-1	1	-1	4000
ST4.03ch00	6100000	4000001	0.745917918245691	0.740974235060513	0.00494368318517774	1	-1	1	-1	1	-1	4012
ST4.03ch00	6110000	4000001	0.746419361825467	0.741519002891356	0.00490035893411059	1	-1	1	-1	1	-1	4032
ST4.03ch00	6120000	4000001	0.746419361825467	0.741519002891356	0.00490035893411059	1	-1	1	-1	1	-1	4032
ST4.03ch00	6130000	4000001	0.74648267750245	0.741624441055253	0.00485823644719682	1	-1	1	-1	1	-1	4035
ST4.03ch00	6140000	4000001	0.74648267750245	0.741624441055253	0.00485823644719682	1	-1	1	-1	1	-1	4035
ST4.03ch00	6150000	4000001	0.746520714500096	0.741635365199123	0.00488534930097247	1	-1	1	-1	1	-1	4036
ST4.03ch00	6160000	4000001	0.746520714500096	0.741635365199123	0.00488534930097247	1	-1	1	-1	1	-1	4036
ST4.03ch00	6170000	4000001	0.746520714500096	0.741635365199123	0.00488534930097247	1	-1	1	-1	1	-1	4036
ST4.03ch00	6180000	4000001	0.746155757168687	0.741124260270118	0.00503149689856847	1	-1	1	-1	1	-1	4055
ST4.03ch00	6190000	4000001	0.745614911197701	0.741589690609197	0.0040252205885033	1	-1	1	-1	1	-1	4084
ST4.03ch00	6200000	4000001	0.745590942397949	0.741649603276169	0.00394133912177997	1	-1	1	-1	1	-1	4098
ST4.03ch00	6210000	4000001	0.745657942064943	0.741752571677143	0.00390537038780067	1	-1	1	-1	1	-1	4101
ST4.03ch00	6220000	4000001	0.745723363242036	0.742121702362064	0.00360166087997231	1	-1	1	-1	1	-1	4115
ST4.03ch00	6230000	4000001	0.745483200356805	0.742018193627282	0.00346500672952335	1	-1	1	-1	1	-1	4110
ST4.03ch00	6240000	4000001	0.745834109550522	0.742321154096865	0.00351295545365718	1	-1	1	-1	1	-1	4102
ST4.03ch00	6250000	4000001	0.745688964934619	0.742403943526391	0.00328502140822835	1	-1	1	-1	1	-1	4090
ST4.03ch00	6260000	4000001	0.746505330614117	0.743464993191222	0.00304033742289581	1	-1	1	-1	1	-1	4114
ST4.03ch00	6270000	4000001	0.746843307058035	0.743803984969173	0.00303932208886219	1	-1	1	-1	1	-1	4123
ST4.03ch00	6280000	4000001	0.746975043594158	0.743886195871924	0.00308884772223446	1	-1	1	-1	1	-1	4129
ST4.03ch00	6290000	4000001	0.747286663035652	0.744327958424988	0.00295870461066427	1	-1	1	-1	1	-1	4131
ST4.03ch00	6300000	4000001	0.747309689956454	0.744391191931678	0.00291849802477563	1	-1	1	-1	1	-1	4133
ST4.03ch00	6310000	4000001	0.747340416931107	0.744163948630186	0.00317646830092132	1	-1	1	-1	1	-1	4122
ST4.03ch00	6320000	4000001	0.748222088676386	0.745370746376068	0.00285134230031773	1	-1	1	-1	1	-1	4091
ST4.03ch00	6330000	4000001	0.748191975751489	0.745316892332477	0.00287508341901267	1	-1	1	-1	1	-1	4092
ST4.03ch00	6340000	4000001	0.748224258978294	0.745301629254027	0.00292262972426754	1	-1	1	-1	1	-1	4096
ST4.03ch00	6350000	4000001	0.748243032386799	0.745387699661348	0.00285533272545043	1	-1	1	-1	1	-1	4092
ST4.03ch00	6360000	4000001	0.748453053429531	0.745599380688078	0.0028536727414531	1	-1	1	-1	1	-1	4090
ST4.03ch00	6370000	4000001	0.7478207637319	0.745277592496133	0.00254317123576732	1	-1	1	-1	1	-1	4076
ST4.03ch00	6380000	4000001	0.747832296033183	0.745344700961021	0.0024875950721624	1	-1	1	-1	1	-1	4073
ST4.03ch00	6390000	4000001	0.749195192123599	0.745945009580019	0.00325018254358017	1	-1	1	-1	1	-1	4044
ST4.03ch00	6400000	4000001	0.749207947836835	0.7459714045853	0.00323654325153531	1	-1	1	-1	1	-1	4046
ST4.03ch00	6410000	4000001	0.749201176588631	0.746041315803667	0.0031598607849633	1	-1	1	-1	1	-1	4043
ST4.03ch00	6420000	4000001	0.74905918816712	0.746012930216179	0.0030462579509413	1	-1	1	-1	1	-1	4044
ST4.03ch00	6430000	4000001	0.749585404442861	0.746521380194655	0.0030640242482061	1	-1	1	-1	1	-1	4050
ST4.03ch00	6440000	4000001	0.749541199448015	0.746495823607891	0.0030453758401243	1	-1	1	-1	1	-1	4049
ST4.03ch00	6450000	4000001	0.7494310799524	0.746284804128498	0.00314627582390194	1	-1	1	-1	1	-1	4043
ST4.03ch00	6460000	4000001	0.7494310799524	0.746284804128498	0.00314627582390194	1	-1	1	-1	1	-1	4043
ST4.03ch00	6470000	4000001	0.7494310799524	0.746284804128498	0.00314627582390194	1	-1	1	-1	1	-1	4043
ST4.03ch00	6480000	4000001	0.74944976662897	0.746321513336702	0.00312825329226763	1	-1	1	-1	1	-1	4044
ST4.03ch00	6490000	4000001	0.74944976662897	0.746321513336702	0.00312825329226763	1	-1	1	-1	1	-1	4044
ST4.03ch00	6500000	4000001	0.749274071495724	0.746195050713591	0.00307902078213238	1	-1	1	-1	1	-1	4041
ST4.03ch00	6510000	4000001	0.7492690870428	0.746222251314965	0.00304683572783517	1	-1	1	-1	1	-1	4048
ST4.03ch00	6520000	4000001	0.748886674789214	0.746085922711954	0.00280075207725979	1	-1	1	-1	1	-1	4053
ST4.03ch00	6530000	4000001	0.749111801132432	0.746181832772538	0.0029299683598947	1	-1	1	-1	1	-1	4066
ST4.03ch00	6540000	4000001	0.748839192006525	0.745954282085369	0.00288490992115563	1	-1	1	-1	1	-1	4081
ST4.03ch00	6550000	4000001	0.748939275292361	0.746168400642	0.00277087465036126	1	-1	1	-1	1	-1	4095
ST4.03ch00	6560000	4000001	0.748314182133312	0.745435959628537	0.00287822250477476	1	-1	1	-1	1	-1	4077
ST4.03ch00	6570000	4000001	0.748857396159134	0.745285248805337	0.00357214735379776	1	-1	1	-1	1	-1	4068
ST4.03ch00	6580000	4000001	0.748973589925257	0.745366116803682	0.00360747312157521	1	-1	1	-1	1	-1	4061
ST4.03ch00	6590000	4000001	0.748403233238796	0.744606651638898	0.00379658159989816	1	-1	1	-1	1	-1	4061
ST4.03ch00	6600000	4000001	0.748583245372044	0.744812577054596	0.00377066831744825	1	-1	1	-1	1	-1	4078
ST4.03ch00	6610000	4000001	0.748525070841319	0.744779770661426	0.00374530017989279	1	-1	1	-1	1	-1	4096
ST4.03ch00	6620000	4000001	0.748504360642908	0.744766285867937	0.00373807477497131	1	-1	1	-1	1	-1	4095
ST4.03ch00	6630000	4000001	0.748437968472714	0.74474443266517	0.00369353580754394	1	-1	1	-1	1	-1	4097
ST4.03ch00	6640000	4000001	0.748701385670031	0.744890905452997	0.00381048021703428	1	-1	1	-1	1	-1	4103
ST4.03ch00	6650000	4000001	0.74871325139449	0.744967623308996	0.00374562808549413	1	-1	1	-1	1	-1	4096
ST4.03ch00	6660000	4000001	0.748721056485246	0.744937333796285	0.00378372268896057	1	-1	1	-1	1	-1	4098
ST4.03ch00	6670000	4000001	0.748607104518503	0.744884140591037	0.00372296392746645	1	-1	1	-1	1	-1	4101
ST4.03ch00	6680000	4000001	0.748354058918088	0.744700210401363	0.00365384851672534	1	-1	1	-1	1	-1	4119
ST4.03ch00	6690000	4000001	0.748429941527406	0.744640980018888	0.00378896150851825	1	-1	1	-1	1	-1	4127
ST4.03ch00	6700000	4000001	0.748334605355622	0.744859471825593	0.00347513353002857	1	-1	1	-1	1	-1	4127
ST4.03ch00	6710000	4000001	0.748343485017192	0.744927325402727	0.00341615961446474	1	-1	1	-1	1	-1	4129
ST4.03ch00	6720000	4000001	0.748492395635924	0.745191985877808	0.0033004097581162	1	-1	1	-1	1	-1	4132
ST4.03ch00	6730000	4000001	0.748334341362997	0.744895042750181	0.00343929861281561	1	-1	1	-1	1	-1	4142
ST4.03ch00	6740000	4000001	0.748247566941729	0.744624734951334	0.00362283199039562	1	-1	1	-1	1	-1	4147
ST4.03ch00	6750000	4000001	0.748127278289526	0.744620543369907	0.0035067349196183	1	-1	1	-1	1	-1	4143
ST4.03ch00	6760000	4000001	0.748149764316574	0.744884046183965	0.00326571813260852	1	-1	1	-1	1	-1	4154
ST4.03ch00	6770000	4000001	0.748092767516891	0.744853954705872	0.00323881281101913	1	-1	1	-1	1	-1	4154
ST4.03ch00	6780000	4000001	0.747820559796917	0.744677283029044	0.00314327676787225	1	-1	1	-1	1	-1	4153
ST4.03ch00	6790000	4000001	0.746886863400609	0.744196408930194	0.00269045447041402	1	-1	1	-1	1	-1	4106
ST4.03ch00	6800000	4000001	0.747170677377021	0.744340982937579	0.00282969443944245	1	-1	1	-1	1	-1	4135
ST4.03ch00	6810000	4000001	0.747059197228406	0.744715356120875	0.00234384110753126	1	-1	1	-1	1	-1	4156
ST4.03ch00	6820000	4000001	0.747218274923379	0.744874016569049	0.00234425835432957	1	-1	1	-1	1	-1	4160
ST4.03ch00	6830000	4000001	0.746950757384275	0.745030956829133	0.00191980055514199	1	-1	1	-1	1	-1	4148
ST4.03ch00	6840000	4000001	0.746810690725825	0.744926837698571	0.00188385302725382	1	-1	1	-1	1	-1	4145
ST4.03ch00	6850000	4000001	0.746854693909689	0.744955143981623	0.00189954992806647	1	-1	1	-1	1	-1	4150
ST4.03ch00	6860000	4000001	0.747294395208587	0.745304437440047	0.00198995776854004	1	-1	1	-1	1	-1	4142
ST4.03ch00	6870000	4000001	0.746984042527365	0.745368614832299	0.00161542769506603	1	-1	1	-1	1	-1	4195
ST4.03ch00	6880000	4000001	0.747886051117118	0.746174736788373	0.0017113143287455	1	-1	1	-1	1	-1	4227
ST4.03ch00	6890000	4000001	0.747787077558406	0.746195180237459	0.00159189732094734	1	-1	1	-1	1	-1	4230
ST4.03ch00	6900000	4000001	0.747565369084311	0.746061931303688	0.00150343778062351	1	-1	1	-1	1	-1	4235
ST4.03ch00	6910000	4000001	0.747777213299097	0.74623124817627	0.00154596512282666	1	-1	1	-1	1	-1	4241
ST4.03ch00	6920000	4000001	0.74792085821916	0.746315699650721	0.00160515856843939	1	-1	1	-1	1	-1	4250
ST4.03ch00	6930000	4000001	0.747959113488253	0.746214370666781	0.00174474282147151	1	-1	1	-1	1	-1	4248
ST4.03ch00	6940000	4000001	0.748241189846643	0.746068812797577	0.00217237704906609	1	-1	1	-1	1	-1	4258
ST4.03ch00	6950000	4000001	0.74837932872573	0.746190390728017	0.00218893799771339	1	-1	1	-1	1	-1	4261
ST4.03ch00	6960000	4000001	0.748240793674516	0.745790271609827	0.00245052206468832	1	-1	1	-1	1	-1	4272
ST4.03ch00	6970000	4000001	0.748200250544706	0.745767854040997	0.00243239650370899	1	-1	1	-1	1	-1	4273
ST4.03ch00	6980000	4000001	0.748129918884731	0.745818998735431	0.00231092014929983	1	-1	1	-1	1	-1	4283
ST4.03ch00	6990000	4000001	0.7484635540372	0.74606290606204	0.00240064797516026	1	-1	1	-1	1	-1	4302
ST4.03ch00	7000000	4000001	0.748589559376015	0.746209102615857	0.00238045676015793	1	-1	1	-1	1	-1	4295
ST4.03ch00	7010000	4000001	0.748486680375683	0.746129030864873	0.00235764951081027	1	-1	1	-1	1	-1	4308
ST4.03ch00	7020000	4000001	0.748774074813496	0.746523645535254	0.00225042927824185	1	-1	1	-1	1	-1	4308
ST4.03ch00	7030000	4000001	0.748763485534539	0.746447523236659	0.00231596229787918	1	-1	1	-1	1	-1	4326
ST4.03ch00	7040000	4000001	0.748618026944036	0.746065436165076	0.00255259077895969	1	-1	1	-1	1	-1	4336
ST4.03ch00	7050000	4000001	0.748782178587503	0.746333140949463	0.0024490376380406	1	-1	1	-1	1	-1	4337
ST4.03ch00	7060000	4000001	0.749060807347865	0.74645204342653	0.0026087639213348	1	-1	1	-1	1	-1	4343
ST4.03ch00	7070000	4000001	0.748836236211805	0.746284096208694	0.00255214000311086	1	-1	1	-1	1	-1	4331
ST4.03ch00	7080000	4000001	0.748775369960757	0.746217518223665	0.00255785173709243	1	-1	1	-1	1	-1	4311
ST4.03ch00	7090000	4000001	0.748547487965226	0.746105894988377	0.00244159297684879	1	-1	1	-1	1	-1	4305
ST4.03ch00	7100000	4000001	0.748678084179239	0.746340858112385	0.00233722606685398	1	-1	1	-1	1	-1	4312
ST4.03ch00	7110000	4000001	0.749055300322995	0.74654599056295	0.00250930976004463	1	-1	1	-1	1	-1	4294
ST4.03ch00	7120000	4000001	0.749359609147275	0.746595311662387	0.00276429748488789	1	-1	1	-1	1	-1	4272
ST4.03ch00	7130000	4000001	0.748916578291527	0.746373168931316	0.00254340936021118	1	-1	1	-1	1	-1	4283
ST4.03ch00	7140000	4000001	0.7490894075076	0.746407561872557	0.00268184563504326	1	-1	1	-1	1	-1	4291
ST4.03ch00	7150000	4000001	0.748343298188359	0.74573429324345	0.00260900494490865	1	-1	1	-1	1	-1	4271
ST4.03ch00	7160000	4000001	0.748340823232762	0.745728976466833	0.00261184676592931	1	-1	1	-1	1	-1	4273
ST4.03ch00	7170000	4000001	0.748329205839687	0.745637673370027	0.00269153246965999	1	-1	1	-1	1	-1	4264
ST4.03ch00	7180000	4000001	0.749478401712219	0.746195375999493	0.00328302571272581	1	-1	1	-1	1	-1	4260
ST4.03ch00	7190000	4000001	0.749385966990322	0.74610496285469	0.00328100413563215	1	-1	1	-1	1	-1	4253
ST4.03ch00	7200000	4000001	0.749773347907526	0.746549281477634	0.0032240664298926	1	-1	1	-1	1	-1	4257
ST4.03ch00	7210000	4000001	0.749519213976425	0.74607499262782	0.00344422134860497	1	-1	1	-1	1	-1	4264
ST4.03ch00	7220000	4000001	0.749103072931952	0.746025097270698	0.00307797566125467	1	-1	1	-1	1	-1	4275
ST4.03ch00	7230000	4000001	0.749041313307137	0.745894891068984	0.00314642223815343	1	-1	1	-1	1	-1	4279
ST4.03ch00	7240000	4000001	0.749553312865022	0.746377890342495	0.00317542252252732	1	-1	1	-1	1	-1	4286
ST4.03ch00	7250000	4000001	0.74899122331902	0.745838842855007	0.0031523804640127	1	-1	1	-1	1	-1	4276
ST4.03ch00	7260000	4000001	0.748666212210296	0.745725161380498	0.00294105082979847	1	-1	1	-1	1	-1	4264
ST4.03ch00	7270000	4000001	0.748833199880609	0.745837232334262	0.00299596754634676	1	-1	1	-1	1	-1	4258
ST4.03ch00	7280000	4000001	0.748733102140904	0.745808365124762	0.00292473701614213	1	-1	1	-1	1	-1	4245
ST4.03ch00	7290000	4000001	0.74862613329891	0.745628886524156	0.00299724677475471	1	-1	1	-1	1	-1	4248
ST4.03ch00	7300000	4000001	0.748734833314631	0.745472459635154	0.0032623736794761	1	-1	1	-1	1	-1	4254
ST4.03ch00	7310000	4000001	0.74821879156557	0.745501248255217	0.0027175433103527	1	-1	1	-1	1	-1	4254
ST4.03ch00	7320000	4000001	0.747923131362319	0.744835128656044	0.00308800270627432	1	-1	1	-1	1	-1	4242
ST4.03ch00	7330000	4000001	0.747797913346088	0.744003933392622	0.00379397995346603	1	-1	1	-1	1	-1	4231
ST4.03ch00	7340000	4000001	0.74744644471441	0.743741586916709	0.00370485779770058	1	-1	1	-1	1	-1	4223
ST4.03ch00	7350000	4000001	0.749184392527154	0.745111660141385	0.00407273238576984	1	-1	1	-1	1	-1	4298
ST4.03ch00	7360000	4000001	0.749562524895748	0.744917521534205	0.00464500336154289	1	-1	1	-1	1	-1	4313
ST4.03ch00	7370000	4000001	0.749319390469377	0.744722890006263	0.00459650046311343	1	-1	1	-1	1	-1	4315
ST4.03ch00	7380000	4000001	0.749268437019877	0.744825808662714	0.00444262835716388	1	-1	1	-1	1	-1	4318
ST4.03ch00	7390000	4000001	0.749257029648491	0.744850160177263	0.00440686947122797	1	-1	1	-1	1	-1	4319
ST4.03ch00	7400000	4000001	0.749294433806876	0.745322961183029	0.0039714726238465	1	-1	1	-1	1	-1	4325
ST4.03ch00	7410000	4000001	0.748654000664684	0.744549689969481	0.00410431069520274	1	-1	1	-1	1	-1	4335
ST4.03ch00	7420000	4000001	0.74878952159127	0.744532664543315	0.00425685704795444	1	-1	1	-1	1	-1	4354
ST4.03ch00	7430000	4000001	0.748916308519338	0.744163086774042	0.00475322174529651	1	-1	1	-1	1	-1	4361
ST4.03ch00	7440000	4000001	0.748316055014623	0.743776327186651	0.00453972782797161	1	-1	1	-1	1	-1	4336
ST4.03ch00	7450000	4000001	0.748532660801091	0.743910711524113	0.00462194927697809	1	-1	1	-1	1	-1	4340
ST4.03ch00	7460000	4000001	0.748589939589015	0.743954795214497	0.0046351443745177	1	-1	1	-1	1	-1	4339
ST4.03ch00	7470000	4000001	0.748589939589015	0.743954795214497	0.0046351443745177	1	-1	1	-1	1	-1	4339
ST4.03ch00	7480000	4000001	0.748650756067096	0.744172697527094	0.00447805854000158	1	-1	1	-1	1	-1	4341
ST4.03ch00	7490000	4000001	0.748674010752974	0.744253194685242	0.00442081606773177	1	-1	1	-1	1	-1	4348
ST4.03ch00	7500000	4000001	0.748341658728328	0.743693373136335	0.004648285591993	1	-1	1	-1	1	-1	4356
ST4.03ch00	7510000	4000001	0.748906552724793	0.743909838337363	0.0049967143874303	1	-1	1	-1	1	-1	4353
ST4.03ch00	7520000	4000001	0.750157631273369	0.744697024240531	0.00546060703283863	1	-1	1	-1	1	-1	4353
ST4.03ch00	7530000	4000001	0.74995345587197	0.744725945545962	0.00522751032600848	1	-1	1	-1	1	-1	4368
ST4.03ch00	7540000	4000001	0.749384382786855	0.744203595627365	0.00518078715949059	1	-1	1	-1	1	-1	4354
ST4.03ch00	7550000	4000001	0.747055017210242	0.742227269870911	0.00482774733933084	1	-1	1	-1	1	-1	4397
ST4.03ch00	7560000	4000001	0.746849987505281	0.742106604406008	0.00474338309927274	1	-1	1	-1	1	-1	4392
ST4.03ch00	7570000	4000001	0.746097688420839	0.741723592038376	0.0043740963824625	1	-1	1	-1	1	-1	4320
ST4.03ch00	7580000	4000001	0.746097688420839	0.741723592038376	0.0043740963824625	1	-1	1	-1	1	-1	4320
ST4.03ch00	7590000	4000001	0.746037997771508	0.741900038138245	0.00413795963326237	1	-1	1	-1	1	-1	4357
ST4.03ch00	7600000	4000001	0.746331220492267	0.741638142112061	0.00469307838020663	1	-1	1	-1	1	-1	4377
ST4.03ch00	7610000	4000001	0.746692089944118	0.741716659776381	0.00497543016773732	1	-1	1	-1	1	-1	4418
ST4.03ch00	7620000	4000001	0.746618598769097	0.741574870982028	0.00504372778706899	1	-1	1	-1	1	-1	4435
ST4.03ch00	7630000	4000001	0.746213679900494	0.741976290510522	0.00423738938997214	1	-1	1	-1	1	-1	4448
ST4.03ch00	7640000	4000001	0.746518375041559	0.742179578349647	0.00433879669191204	1	-1	1	-1	1	-1	4466
ST4.03ch00	7650000	4000001	0.74638759783765	0.741696522583372	0.00469107525427744	1	-1	1	-1	1	-1	4484
ST4.03ch00	7660000	4000001	0.747347624760969	0.74198299689571	0.0053646278652592	1	-1	1	-1	1	-1	4487
ST4.03ch00	7670000	4000001	0.747186343617768	0.741810770820787	0.00537557279698119	1	-1	1	-1	1	-1	4486
ST4.03ch00	7680000	4000001	0.747404434351566	0.741794140361922	0.00561029398964321	1	-1	1	-1	1	-1	4463
ST4.03ch00	7690000	4000001	0.74599378153105	0.740850145662322	0.0051436358687271	1	-1	1	-1	1	-1	4431
ST4.03ch00	7700000	4000001	0.746460341817645	0.740867323136132	0.00559301868151232	1	-1	1	-1	1	-1	4449
ST4.03ch00	7710000	4000001	0.746110534375123	0.740648132780859	0.005462401594264	1	-1	1	-1	1	-1	4448
ST4.03ch00	7720000	4000001	0.745822652302887	0.740698301880631	0.00512435042225602	1	-1	1	-1	1	-1	4483
ST4.03ch00	7730000	4000001	0.745927220840963	0.740775299254857	0.00515192158610517	1	-1	1	-1	1	-1	4482
ST4.03ch00	7740000	4000001	0.746233569235986	0.74095141204011	0.00528215719587647	1	-1	1	-1	1	-1	4445
ST4.03ch00	7750000	4000001	0.74654851116422	0.741262964772212	0.00528554639200794	1	-1	1	-1	1	-1	4417
ST4.03ch00	7760000	4000001	0.746765213492828	0.741016210803296	0.00574900268953238	1	-1	1	-1	1	-1	4417
ST4.03ch00	7770000	4000001	0.746623855872811	0.740639087916439	0.00598476795637203	1	-1	1	-1	1	-1	4426
ST4.03ch00	7780000	4000001	0.746751988518122	0.740432935664288	0.00631905285383411	1	-1	1	-1	1	-1	4424
ST4.03ch00	7790000	4000001	0.746854482663696	0.740412234239449	0.00644224842424687	1	-1	1	-1	1	-1	4407
ST4.03ch00	7800000	4000001	0.747144566254451	0.741277361550416	0.00586720470403491	1	-1	1	-1	1	-1	4360
ST4.03ch00	7810000	4000001	0.747349519069392	0.741486290619483	0.00586322844990919	1	-1	1	-1	1	-1	4366
ST4.03ch00	7820000	4000001	0.746209289373308	0.740727479864477	0.0054818095088311	1	-1	1	-1	1	-1	4370
ST4.03ch00	7830000	4000001	0.745608167655305	0.739725341312129	0.00588282634317643	1	-1	1	-1	1	-1	4436
ST4.03ch00	7840000	4000001	0.746024402624857	0.740462910134204	0.00556149249065279	1	-1	1	-1	1	-1	4521
ST4.03ch00	7850000	4000001	0.746781820423551	0.741305130209224	0.00547669021432681	1	-1	1	-1	1	-1	4530
ST4.03ch00	7860000	4000001	0.74648187122933	0.741094781471139	0.00538708975819097	1	-1	1	-1	1	-1	4499
ST4.03ch00	7870000	4000001	0.746803993894259	0.741788719881756	0.00501527401250237	1	-1	1	-1	1	-1	4484
ST4.03ch00	7880000	4000001	0.746928705604019	0.741606979324182	0.00532172627983779	1	-1	1	-1	1	-1	4453
ST4.03ch00	7890000	4000001	0.7468691719914	0.741821615278059	0.00504755671334113	1	-1	1	-1	1	-1	4445
ST4.03ch00	7900000	4000001	0.746236356488795	0.741312828422342	0.00492352806645397	1	-1	1	-1	1	-1	4430
ST4.03ch00	7910000	4000001	0.746246583866594	0.740942035258396	0.00530454860819846	1	-1	1	-1	1	-1	4423
ST4.03ch00	7920000	4000001	0.746358743042059	0.74069300203199	0.00566574101006917	1	-1	1	-1	1	-1	4453
ST4.03ch00	7930000	4000001	0.746415206675058	0.740815231417492	0.00559997525756644	1	-1	1	-1	1	-1	4452
ST4.03ch00	7940000	4000001	0.746913935613445	0.741270124955615	0.00564381065782958	1	-1	1	-1	1	-1	4482
ST4.03ch00	7950000	4000001	0.747392946304879	0.740574429489168	0.00681851681571102	1	-1	1	-1	1	-1	4513
ST4.03ch00	7960000	4000001	0.747147342745943	0.740035923249117	0.00711141949682574	1	-1	1	-1	1	-1	4499
ST4.03ch00	7970000	4000001	0.747806954701238	0.738785155798831	0.0090217989024072	1	-1	1	-1	1	-1	4424
ST4.03ch00	7980000	4000001	0.74735708868418	0.738109525971153	0.00924756271302763	1	-1	1	-1	1	-1	4442
ST4.03ch00	7990000	4000001	0.747064743095466	0.736699930596094	0.0103648124993723	1	-1	1	-1	1	-1	4477
ST4.03ch00	8000000	4000001	0.749142092397738	0.737946180733259	0.0111959116644783	1	-1	1	-1	1	-1	4445
ST4.03ch00	8010000	4000001	0.748975150512072	0.737681046518815	0.0112941039932565	1	-1	1	-1	1	-1	4464
ST4.03ch00	8020000	4000001	0.747842428428172	0.736471323326095	0.0113711051020768	1	-1	1	-1	1	-1	4453
ST4.03ch00	8030000	4000001	0.747524393544937	0.735524726543544	0.0119996670013925	1	-1	1	-1	1	-1	4481
ST4.03ch00	8040000	4000001	0.746336372857828	0.735261958659349	0.0110744141984797	1	-1	1	-1	1	-1	4483
ST4.03ch00	8050000	4000001	0.746514556297255	0.735073571645799	0.011440984651456	1	-1	1	-1	1	-1	4517
ST4.03ch00	8060000	4000001	0.746547016698739	0.734937850471218	0.0116091662275206	1	-1	1	-1	1	-1	4517
ST4.03ch00	8070000	4000001	0.74637678332942	0.735320167912915	0.011056615416505	1	-1	1	-1	1	-1	4494
ST4.03ch00	8080000	4000001	0.746306140406097	0.735379668077381	0.0109264723287153	1	-1	1	-1	1	-1	4479
ST4.03ch00	8090000	4000001	0.746034047442662	0.735488579733231	0.0105454677094306	1	-1	1	-1	1	-1	4482
ST4.03ch00	8100000	4000001	0.746148298546304	0.735555283393318	0.0105930151529859	1	-1	1	-1	1	-1	4473
ST4.03ch00	8110000	4000001	0.746178363554654	0.735562637612074	0.0106157259425801	1	-1	1	-1	1	-1	4476
ST4.03ch00	8120000	4000001	0.746178363554654	0.735562637612074	0.0106157259425801	1	-1	1	-1	1	-1	4476
ST4.03ch00	8130000	4000001	0.746105510746147	0.735499416341311	0.0106060944048368	1	-1	1	-1	1	-1	4477
ST4.03ch00	8140000	4000001	0.745934085085953	0.735323565750259	0.0106105193356946	1	-1	1	-1	1	-1	4485
ST4.03ch00	8150000	4000001	0.746449434155807	0.736623178650614	0.00982625550519238	1	-1	1	-1	1	-1	4473
ST4.03ch00	8160000	4000001	0.746533423235513	0.736740888961832	0.00979253427368168	1	-1	1	-1	1	-1	4475
ST4.03ch00	8170000	4000001	0.74673502386878	0.736947412622227	0.00978761124655317	1	-1	1	-1	1	-1	4466
ST4.03ch00	8180000	4000001	0.74673241650223	0.736945826939244	0.00978658956298548	1	-1	1	-1	1	-1	4472
ST4.03ch00	8190000	4000001	0.747325126230313	0.737634256045845	0.00969087018446855	1	-1	1	-1	1	-1	4496
ST4.03ch00	8200000	4000001	0.747706533863026	0.738169498572667	0.00953703529035955	1	-1	1	-1	1	-1	4516
ST4.03ch00	8210000	4000001	0.747706533863026	0.738169498572667	0.00953703529035955	1	-1	1	-1	1	-1	4516
ST4.03ch00	8220000	4000001	0.747710589506063	0.738632505648577	0.00907808385748535	1	-1	1	-1	1	-1	4524
ST4.03ch00	8230000	4000001	0.747794722128362	0.738744477476966	0.00905024465139579	1	-1	1	-1	1	-1	4528
ST4.03ch00	8240000	4000001	0.747794722128362	0.738744477476966	0.00905024465139579	1	-1	1	-1	1	-1	4528
ST4.03ch00	8250000	4000001	0.747794722128362	0.738744477476966	0.00905024465139579	1	-1	1	-1	1	-1	4528
ST4.03ch00	8260000	4000001	0.74788193408968	0.738966002443266	0.00891593164641436	1	-1	1	-1	1	-1	4521
ST4.03ch00	8270000	4000001	0.748269360649679	0.739422539655741	0.00884682099393721	1	-1	1	-1	1	-1	4531
ST4.03ch00	8280000	4000001	0.748920720773796	0.739367914300751	0.00955280647304533	1	-1	1	-1	1	-1	4554
ST4.03ch00	8290000	4000001	0.748758082971597	0.739379596868457	0.00937848610313958	1	-1	1	-1	1	-1	4566
ST4.03ch00	8300000	4000001	0.748737749214118	0.739443992297965	0.00929375691615265	1	-1	1	-1	1	-1	4553
ST4.03ch00	8310000	4000001	0.748663726270219	0.739404637632751	0.00925908863746804	1	-1	1	-1	1	-1	4544
ST4.03ch00	8320000	4000001	0.748604040316875	0.739339426112554	0.00926461420432039	1	-1	1	-1	1	-1	4542
ST4.03ch00	8330000	4000001	0.748555628095702	0.739102492901409	0.00945313519429315	1	-1	1	-1	1	-1	4534
ST4.03ch00	8340000	4000001	0.74862733019418	0.739082344732846	0.00954498546133395	1	-1	1	-1	1	-1	4528
ST4.03ch00	8350000	4000001	0.74862733019418	0.739082344732846	0.00954498546133395	1	-1	1	-1	1	-1	4528
ST4.03ch00	8360000	4000001	0.74851010291557	0.739098424234554	0.00941167868101622	1	-1	1	-1	1	-1	4532
ST4.03ch00	8370000	4000001	0.749247528589017	0.739493478766874	0.00975404982214388	1	-1	1	-1	1	-1	4539
ST4.03ch00	8380000	4000001	0.748996921427962	0.739347283225329	0.00964963820263245	1	-1	1	-1	1	-1	4535
ST4.03ch00	8390000	4000001	0.748915469173753	0.739165603173084	0.00974986600066921	1	-1	1	-1	1	-1	4529
ST4.03ch00	8400000	4000001	0.749490667654808	0.739939594012985	0.00955107364182249	1	-1	1	-1	1	-1	4545
ST4.03ch00	8410000	4000001	0.75055829826643	0.740724909003284	0.00983338926314653	1	-1	1	-1	1	-1	4505
ST4.03ch00	8420000	4000001	0.750015051300542	0.740395478561685	0.00961957273885784	1	-1	1	-1	1	-1	4512
ST4.03ch00	8430000	4000001	0.750342880014209	0.740470807852988	0.00987207216122159	1	-1	1	-1	1	-1	4533
ST4.03ch00	8440000	4000001	0.750207599165054	0.740366363755851	0.00984123540920273	1	-1	1	-1	1	-1	4527
ST4.03ch00	8450000	4000001	0.750564853922937	0.740501967549607	0.0100628863733298	1	-1	1	-1	1	-1	4528
ST4.03ch00	8460000	4000001	0.750405619745867	0.740260927187768	0.0101446925580988	1	-1	1	-1	1	-1	4542
ST4.03ch00	8470000	4000001	0.750354592688077	0.740484151055824	0.00987044163225329	1	-1	1	-1	1	-1	4569
ST4.03ch00	8480000	4000001	0.750320260348476	0.740444764621893	0.00987549572658347	1	-1	1	-1	1	-1	4574
ST4.03ch00	8490000	4000001	0.750304118343643	0.740465068134179	0.00983905020946334	1	-1	1	-1	1	-1	4575
ST4.03ch00	8500000	4000001	0.749633269749982	0.738952831326211	0.010680438423771	1	-1	1	-1	1	-1	4591
ST4.03ch00	8510000	4000001	0.749633269749982	0.738952831326211	0.010680438423771	1	-1	1	-1	1	-1	4591
ST4.03ch00	8520000	4000001	0.749633269749982	0.738952831326211	0.010680438423771	1	-1	1	-1	1	-1	4591
ST4.03ch00	8530000	4000001	0.749539700980134	0.738908730712877	0.0106309702672565	1	-1	1	-1	1	-1	4586
ST4.03ch00	8540000	4000001	0.750153314837171	0.739352348806854	0.0108009660303167	1	-1	1	-1	1	-1	4576
ST4.03ch00	8550000	4000001	0.750836759739259	0.739909505171771	0.0109272545674883	1	-1	1	-1	1	-1	4571
ST4.03ch00	8560000	4000001	0.750836759739259	0.739909505171771	0.0109272545674883	1	-1	1	-1	1	-1	4571
ST4.03ch00	8570000	4000001	0.750836759739259	0.739909505171771	0.0109272545674883	1	-1	1	-1	1	-1	4571
ST4.03ch00	8580000	4000001	0.751002812092975	0.740218401608979	0.0107844104839959	1	-1	1	-1	1	-1	4562
ST4.03ch00	8590000	4000001	0.751018696127905	0.740338945650242	0.0106797504776626	1	-1	1	-1	1	-1	4551
ST4.03ch00	8600000	4000001	0.750701738066255	0.740077094928684	0.0106246431375714	1	-1	1	-1	1	-1	4591
ST4.03ch00	8610000	4000001	0.751087346714286	0.739746085523192	0.0113412611910935	1	-1	1	-1	1	-1	4642
ST4.03ch00	8620000	4000001	0.751025463946736	0.739702208275076	0.0113232556716593	1	-1	1	-1	1	-1	4631
ST4.03ch00	8630000	4000001	0.75258306553296	0.739485315169946	0.0130977503630136	1	-1	1	-1	1	-1	4642
ST4.03ch00	8640000	4000001	0.753078845591098	0.740260450941112	0.0128183946499853	1	-1	1	-1	1	-1	4611
ST4.03ch00	8650000	4000001	0.753078845591098	0.740260450941112	0.0128183946499853	1	-1	1	-1	1	-1	4611
ST4.03ch00	8660000	4000001	0.75264831993878	0.739809290691433	0.0128390292473472	1	-1	1	-1	1	-1	4634
ST4.03ch00	8670000	4000001	0.752923142461207	0.740542168085942	0.0123809743752645	1	-1	1	-1	1	-1	4634
ST4.03ch00	8680000	4000001	0.752602805136879	0.740158628356228	0.0124441767806511	1	-1	1	-1	1	-1	4582
ST4.03ch00	8690000	4000001	0.752841802231812	0.740145556006424	0.0126962462253888	1	-1	1	-1	1	-1	4572
ST4.03ch00	8700000	4000001	0.753168642276737	0.74055687901389	0.0126117632628461	1	-1	1	-1	1	-1	4562
ST4.03ch00	8710000	4000001	0.753157888483735	0.74062383269062	0.0125340557931147	1	-1	1	-1	1	-1	4580
ST4.03ch00	8720000	4000001	0.752960399578464	0.739750480451919	0.0132099191265446	1	-1	1	-1	1	-1	4563
ST4.03ch00	8730000	4000001	0.752952843778304	0.739608932231203	0.0133439115471014	1	-1	1	-1	1	-1	4565
ST4.03ch00	8740000	4000001	0.75251320639945	0.739148620068794	0.0133645863306568	1	-1	1	-1	1	-1	4556
ST4.03ch00	8750000	4000001	0.75251320639945	0.739148620068794	0.0133645863306568	1	-1	1	-1	1	-1	4556
ST4.03ch00	8760000	4000001	0.753001016455549	0.739443359768004	0.0135576566875451	1	-1	1	-1	1	-1	4560
ST4.03ch00	8770000	4000001	0.753769648035161	0.740341931306265	0.0134277167288968	1	-1	1	-1	1	-1	4572
ST4.03ch00	8780000	4000001	0.754137165491872	0.740076811914287	0.0140603535775853	1	-1	1	-1	1	-1	4646
ST4.03ch00	8790000	4000001	0.754806915951992	0.740826202970672	0.0139807129813202	1	-1	1	-1	1	-1	4673
ST4.03ch00	8800000	4000001	0.754296939003017	0.740362638913468	0.0139343000895494	1	-1	1	-1	1	-1	4717
ST4.03ch00	8810000	4000001	0.754296939003017	0.740362638913468	0.0139343000895494	1	-1	1	-1	1	-1	4717
ST4.03ch00	8820000	4000001	0.754294641175631	0.740384505463781	0.0139101357118493	1	-1	1	-1	1	-1	4721
ST4.03ch00	8830000	4000001	0.754028135353516	0.739978739016236	0.0140493963372795	1	-1	1	-1	1	-1	4735
ST4.03ch00	8840000	4000001	0.754112758479617	0.740113331431727	0.0139994270478901	1	-1	1	-1	1	-1	4745
ST4.03ch00	8850000	4000001	0.753351349569075	0.739972158275538	0.0133791912935366	1	-1	1	-1	1	-1	4759
ST4.03ch00	8860000	4000001	0.753283847669446	0.739851095632308	0.0134327520371378	1	-1	1	-1	1	-1	4715
ST4.03ch00	8870000	4000001	0.752629269289573	0.739367588912973	0.0132616803765999	1	-1	1	-1	1	-1	4683
ST4.03ch00	8880000	4000001	0.75235942117278	0.739062015997013	0.0132974051757673	1	-1	1	-1	1	-1	4694
ST4.03ch00	8890000	4000001	0.752724132472345	0.739625582235645	0.0130985502366994	1	-1	1	-1	1	-1	4667
ST4.03ch00	8900000	4000001	0.752419729289047	0.739506748148228	0.0129129811408182	1	-1	1	-1	1	-1	4651
ST4.03ch00	8910000	4000001	0.752847360163349	0.740160678625788	0.0126866815375616	1	-1	1	-1	1	-1	4628
ST4.03ch00	8920000	4000001	0.751857851135601	0.739282217720914	0.0125756334146865	1	-1	1	-1	1	-1	4664
ST4.03ch00	8930000	4000001	0.752100505598116	0.739117224239879	0.0129832813582368	1	-1	1	-1	1	-1	4690
ST4.03ch00	8940000	4000001	0.752136904893889	0.739109206830306	0.0130276980635826	1	-1	1	-1	1	-1	4718
ST4.03ch00	8950000	4000001	0.752397399900992	0.739211507063503	0.0131858928374894	1	-1	1	-1	1	-1	4735
ST4.03ch00	8960000	4000001	0.752434518273644	0.739211507063503	0.013223011210141	1	-1	1	-1	1	-1	4735
ST4.03ch00	8970000	4000001	0.75279307724539	0.739793285638496	0.0129997916068937	1	-1	1	-1	1	-1	4749
ST4.03ch00	8980000	4000001	0.753258897593337	0.740246654149735	0.0130122434436018	1	-1	1	-1	1	-1	4730
ST4.03ch00	8990000	4000001	0.754615158244032	0.740375995596621	0.0142391626474106	1	-1	1	-1	1	-1	4726
ST4.03ch00	9000000	4000001	0.754254385463418	0.740090480136648	0.0141639053267706	1	-1	1	-1	1	-1	4736
ST4.03ch00	9010000	4000001	0.754607137961475	0.740114205190415	0.0144929327710601	1	-1	1	-1	1	-1	4801
ST4.03ch00	9020000	4000001	0.753509740299886	0.738895440491032	0.0146142998088533	1	-1	1	-1	1	-1	4798
ST4.03ch00	9030000	4000001	0.753554362840381	0.738347745527627	0.015206617312754	1	-1	1	-1	1	-1	4798
ST4.03ch00	9040000	4000001	0.753495754947259	0.738050015193281	0.0154457397539778	1	-1	1	-1	1	-1	4817
ST4.03ch00	9050000	4000001	0.753230766572374	0.737763095565359	0.0154676710070149	1	-1	1	-1	1	-1	4819
ST4.03ch00	9060000	4000001	0.753278164632284	0.737747635420249	0.0155305292120348	1	-1	1	-1	1	-1	4833
ST4.03ch00	9070000	4000001	0.753244712662057	0.737810471709736	0.0154342409523213	1	-1	1	-1	1	-1	4858
ST4.03ch00	9080000	4000001	0.753177064270877	0.737714735236478	0.0154623290343991	1	-1	1	-1	1	-1	4847
ST4.03ch00	9090000	4000001	0.753026733147214	0.736825542922482	0.0162011902247327	1	-1	1	-1	1	-1	4867
ST4.03ch00	9100000	4000001	0.752931985952831	0.736721341093522	0.016210644859309	1	-1	1	-1	1	-1	4860
ST4.03ch00	9110000	4000001	0.752931985952831	0.736721341093522	0.016210644859309	1	-1	1	-1	1	-1	4860
ST4.03ch00	9120000	4000001	0.753095910103186	0.736869466983324	0.0162264431198612	1	-1	1	-1	1	-1	4853
ST4.03ch00	9130000	4000001	0.753494869109054	0.737174805810062	0.0163200632989922	1	-1	1	-1	1	-1	4839
ST4.03ch00	9140000	4000001	0.753347577233657	0.737072642970603	0.0162749342630531	1	-1	1	-1	1	-1	4850
ST4.03ch00	9150000	4000001	0.753187255427316	0.737033195913838	0.0161540595134781	1	-1	1	-1	1	-1	4853
ST4.03ch00	9160000	4000001	0.75480931440279	0.737722122014437	0.0170871923883534	1	-1	1	-1	1	-1	4867
ST4.03ch00	9170000	4000001	0.755232525023439	0.738051283964092	0.0171812410593466	1	-1	1	-1	1	-1	4879
ST4.03ch00	9180000	4000001	0.755348178507597	0.738445032257882	0.0169031462497152	1	-1	1	-1	1	-1	4882
ST4.03ch00	9190000	4000001	0.755516836590501	0.738450811826673	0.0170660247638275	1	-1	1	-1	1	-1	4883
ST4.03ch00	9200000	4000001	0.7553437517105	0.737481729115651	0.0178620225948491	1	-1	1	-1	1	-1	4915
ST4.03ch00	9210000	4000001	0.755306308930009	0.737441090547282	0.0178652183827267	1	-1	1	-1	1	-1	4934
ST4.03ch00	9220000	4000001	0.755258834226662	0.737384594362188	0.017874239864474	1	-1	1	-1	1	-1	4955
ST4.03ch00	9230000	4000001	0.755304328236967	0.736655050496076	0.018649277740891	1	-1	1	-1	1	-1	4951
ST4.03ch00	9240000	4000001	0.755068727763977	0.735893934793475	0.0191747929705022	1	-1	1	-1	1	-1	4959
ST4.03ch00	9250000	4000001	0.755005666506791	0.734963380479215	0.0200422860275758	1	-1	1	-1	1	-1	4951
ST4.03ch00	9260000	4000001	0.75534415279462	0.734578131632058	0.0207660211625622	1	-1	1	-1	1	-1	4955
ST4.03ch00	9270000	4000001	0.755051828555584	0.734132073314629	0.0209197552409546	1	-1	1	-1	1	-1	4964
ST4.03ch00	9280000	4000001	0.755496313666864	0.734849410422912	0.0206469032439525	1	-1	1	-1	1	-1	4991
ST4.03ch00	9290000	4000001	0.755591235108391	0.735107151655714	0.0204840834526772	1	-1	1	-1	1	-1	5011
ST4.03ch00	9300000	4000001	0.755717079482694	0.734275555112192	0.0214415243705028	1	-1	1	-1	1	-1	5073
ST4.03ch00	9310000	4000001	0.755398519294922	0.734175311042784	0.0212232082521384	1	-1	1	-1	1	-1	5135
ST4.03ch00	9320000	4000001	0.75489630459486	0.733715025148411	0.0211812794464486	1	-1	1	-1	1	-1	5148
ST4.03ch00	9330000	4000001	0.754816662504401	0.733351017791121	0.0214656447132802	1	-1	1	-1	1	-1	5137
ST4.03ch00	9340000	4000001	0.754841697475586	0.733002927471686	0.0218387700039004	1	-1	1	-1	1	-1	5157
ST4.03ch00	9350000	4000001	0.755059304446432	0.733006549793954	0.022052754652478	1	-1	1	-1	1	-1	5197
ST4.03ch00	9360000	4000001	0.754172054631889	0.731706415159677	0.0224656394722121	1	-1	1	-1	1	-1	5183
ST4.03ch00	9370000	4000001	0.753658323332511	0.730863571668047	0.0227947516644647	1	-1	1	-1	1	-1	5215
ST4.03ch00	9380000	4000001	0.753750068440542	0.730827937893268	0.0229221305472733	1	-1	1	-1	1	-1	5239
ST4.03ch00	9390000	4000001	0.753862552561625	0.730908037095588	0.0229545154660372	1	-1	1	-1	1	-1	5265
ST4.03ch00	9400000	4000001	0.754797636367301	0.730528837621775	0.0242687987455256	1	-1	1	-1	1	-1	5309
ST4.03ch00	9410000	4000001	0.754907544174699	0.730576939081191	0.0243306050935081	1	-1	1	-1	1	-1	5301
ST4.03ch00	9420000	4000001	0.75526606292846	0.730735795483383	0.0245302674450768	1	-1	1	-1	1	-1	5312
ST4.03ch00	9430000	4000001	0.755148977669065	0.730388670532894	0.0247603071361704	1	-1	1	-1	1	-1	5330
ST4.03ch00	9440000	4000001	0.755901083655278	0.730688782845936	0.0252123008093419	1	-1	1	-1	1	-1	5348
ST4.03ch00	9450000	4000001	0.755976700972885	0.730530239214807	0.0254464617580786	1	-1	1	-1	1	-1	5370
ST4.03ch00	9460000	4000001	0.755696993160616	0.730199629819254	0.0254973633413614	1	-1	1	-1	1	-1	5374
ST4.03ch00	9470000	4000001	0.755138902141106	0.729313264504341	0.0258256376367646	1	-1	1	-1	1	-1	5413
ST4.03ch00	9480000	4000001	0.755149751810961	0.729229723173854	0.0259200286371069	1	-1	1	-1	1	-1	5418
ST4.03ch00	9490000	4000001	0.75536703930591	0.728986676068732	0.0263803632371782	1	-1	1	-1	1	-1	5442
ST4.03ch00	9500000	4000001	0.755308566410152	0.728954968494265	0.0263535979158867	1	-1	1	-1	1	-1	5447
ST4.03ch00	9510000	4000001	0.75518885934473	0.728626253102284	0.0265626062424457	1	-1	1	-1	1	-1	5449
ST4.03ch00	9520000	4000001	0.755067880706667	0.72848061353484	0.0265872671718273	1	-1	1	-1	1	-1	5443
ST4.03ch00	9530000	4000001	0.754914386030144	0.728390855802887	0.0265235302272573	1	-1	1	-1	1	-1	5433
ST4.03ch00	9540000	4000001	0.754606894226302	0.728009978489358	0.0265969157369435	1	-1	1	-1	1	-1	5424
ST4.03ch00	9550000	4000001	0.754528602525696	0.728216446402142	0.0263121561235544	1	-1	1	-1	1	-1	5439
ST4.03ch00	9560000	4000001	0.754768658845151	0.728699038289592	0.0260696205555592	1	-1	1	-1	1	-1	5464
ST4.03ch00	9570000	4000001	0.75457196797523	0.728583457498126	0.0259885104771044	1	-1	1	-1	1	-1	5457
ST4.03ch00	9580000	4000001	0.75435476098531	0.728493112977933	0.0258616480073771	1	-1	1	-1	1	-1	5447
ST4.03ch00	9590000	4000001	0.754472641541545	0.728768210191147	0.025704431350398	1	-1	1	-1	1	-1	5461
ST4.03ch00	9600000	4000001	0.754580003085154	0.72886001236277	0.0257199907223842	1	-1	1	-1	1	-1	5465
ST4.03ch00	9610000	4000001	0.754544719699728	0.728833266391387	0.0257114533083414	1	-1	1	-1	1	-1	5464
ST4.03ch00	9620000	4000001	0.755399337721554	0.72942143027406	0.0259779074474935	1	-1	1	-1	1	-1	5445
ST4.03ch00	9630000	4000001	0.755527931544892	0.729574796974581	0.0259531345703106	1	-1	1	-1	1	-1	5452
ST4.03ch00	9640000	4000001	0.755552394359947	0.72945799044145	0.0260944039184968	1	-1	1	-1	1	-1	5464
ST4.03ch00	9650000	4000001	0.756055467194145	0.729985338965796	0.0260701282283491	1	-1	1	-1	1	-1	5454
ST4.03ch00	9660000	4000001	0.756125255657344	0.730058733477602	0.0260665221797423	1	-1	1	-1	1	-1	5449
ST4.03ch00	9670000	4000001	0.755781926973664	0.72899730410872	0.0267846228649441	1	-1	1	-1	1	-1	5413
ST4.03ch00	9680000	4000001	0.755850137156616	0.729217931224249	0.0266322059323675	1	-1	1	-1	1	-1	5397
ST4.03ch00	9690000	4000001	0.755305676526849	0.728461361173252	0.0268443153535972	1	-1	1	-1	1	-1	5373
ST4.03ch00	9700000	4000001	0.755183874830706	0.728448659045559	0.026735215785147	1	-1	1	-1	1	-1	5376
ST4.03ch00	9710000	4000001	0.755341650887327	0.72847177871215	0.026869872175177	1	-1	1	-1	1	-1	5355
ST4.03ch00	9720000	4000001	0.754927817380422	0.727933128474206	0.0269946889062157	1	-1	1	-1	1	-1	5336
ST4.03ch00	9730000	4000001	0.755203076290141	0.728014072171165	0.0271890041189755	1	-1	1	-1	1	-1	5342
ST4.03ch00	9740000	4000001	0.75531557346879	0.728068004017623	0.0272475694511672	1	-1	1	-1	1	-1	5346
ST4.03ch00	9750000	4000001	0.75486661192232	0.727547778664768	0.027318833257552	1	-1	1	-1	1	-1	5321
ST4.03ch00	9760000	4000001	0.754489003928871	0.726708676195095	0.0277803277337759	1	-1	1	-1	1	-1	5276
ST4.03ch00	9770000	4000001	0.754346581108593	0.726641182616351	0.0277053984922416	1	-1	1	-1	1	-1	5283
ST4.03ch00	9780000	4000001	0.753922318531834	0.726144987158672	0.0277773313731617	1	-1	1	-1	1	-1	5266
ST4.03ch00	9790000	4000001	0.753932560187775	0.726142955417342	0.0277896047704335	1	-1	1	-1	1	-1	5265
ST4.03ch00	9800000	4000001	0.754246145986964	0.726291762508832	0.0279543834781329	1	-1	1	-1	1	-1	5287
ST4.03ch00	9810000	4000001	0.754142098649709	0.726214037272479	0.0279280613772301	1	-1	1	-1	1	-1	5283
ST4.03ch00	9820000	4000001	0.75409555228444	0.726209534061058	0.0278860182233825	1	-1	1	-1	1	-1	5282
ST4.03ch00	9830000	4000001	0.75411875179304	0.726236588823551	0.027882162969489	1	-1	1	-1	1	-1	5281
ST4.03ch00	9840000	4000001	0.754416370471617	0.726426408951787	0.0279899615198305	1	-1	1	-1	1	-1	5290
ST4.03ch00	9850000	4000001	0.754177700112322	0.726127398669742	0.0280503014425799	1	-1	1	-1	1	-1	5296
ST4.03ch00	9860000	4000001	0.754224905550388	0.726143781733541	0.0280811238168469	1	-1	1	-1	1	-1	5296
ST4.03ch00	9870000	4000001	0.754224905550388	0.726143781733541	0.0280811238168469	1	-1	1	-1	1	-1	5296
ST4.03ch00	9880000	4000001	0.754215994081147	0.725721843972149	0.0284941501089987	1	-1	1	-1	1	-1	5309
ST4.03ch00	9890000	4000001	0.754191631410235	0.725805021044086	0.0283866103661498	1	-1	1	-1	1	-1	5316
ST4.03ch00	9900000	4000001	0.75402031385708	0.725739968933741	0.0282803449233395	1	-1	1	-1	1	-1	5320
ST4.03ch00	9910000	4000001	0.753700333444176	0.725633462903096	0.0280668705410797	1	-1	1	-1	1	-1	5303
ST4.03ch00	9920000	4000001	0.753710240998203	0.725638056895762	0.0280721841024408	1	-1	1	-1	1	-1	5304
ST4.03ch00	9930000	4000001	0.753758083774178	0.72567340360752	0.0280846801666586	1	-1	1	-1	1	-1	5303
ST4.03ch00	9940000	4000001	0.753515271251632	0.725568808681884	0.0279464625697478	1	-1	1	-1	1	-1	5290
ST4.03ch00	9950000	4000001	0.753235148313382	0.72532000396997	0.0279151443434122	1	-1	1	-1	1	-1	5279
ST4.03ch00	9960000	4000001	0.752700022666041	0.724669957280638	0.028030065385403	1	-1	1	-1	1	-1	5263
ST4.03ch00	9970000	4000001	0.752546214919299	0.724494315747918	0.0280518991713813	1	-1	1	-1	1	-1	5270
ST4.03ch00	9980000	4000001	0.752838636060613	0.724729366250804	0.0281092698098091	1	-1	1	-1	1	-1	5258
ST4.03ch00	9990000	4000001	0.752879377251879	0.724813754804608	0.0280656224472716	1	-1	1	-1	1	-1	5267
ST4.03ch00	10000000	4000001	0.75246842184015	0.724592443541713	0.0278759782984371	1	-1	1	-1	1	-1	5271
ST4.03ch00	10010000	4000001	0.751880286024802	0.72433987318778	0.0275404128370223	1	-1	1	-1	1	-1	5265
ST4.03ch00	10020000	4000001	0.75160028542303	0.723930077192377	0.0276702082306531	1	-1	1	-1	1	-1	5253
ST4.03ch00	10030000	4000001	0.751896657005499	0.724274562460809	0.0276220945446907	1	-1	1	-1	1	-1	5245
ST4.03ch00	10040000	4000001	0.75132531378999	0.723908761509231	0.0274165522807591	1	-1	1	-1	1	-1	5227
ST4.03ch00	10050000	4000001	0.750709532983847	0.723181562619667	0.0275279703641797	1	-1	1	-1	1	-1	5247
ST4.03ch00	10060000	4000001	0.750433835531792	0.723196452286478	0.0272373832453145	1	-1	1	-1	1	-1	5240
ST4.03ch00	10070000	4000001	0.75045935671716	0.723158485569699	0.0273008711474615	1	-1	1	-1	1	-1	5237
ST4.03ch00	10080000	4000001	0.750282630206539	0.722943564356363	0.0273390658501757	1	-1	1	-1	1	-1	5229
ST4.03ch00	10090000	4000001	0.751083287018907	0.72390045471759	0.0271828323013162	1	-1	1	-1	1	-1	5248
ST4.03ch00	10100000	4000001	0.750823570694842	0.723606363830381	0.0272172068644612	1	-1	1	-1	1	-1	5238
ST4.03ch00	10110000	4000001	0.750432398775965	0.723351214417172	0.0270811843587927	1	-1	1	-1	1	-1	5234
ST4.03ch00	10120000	4000001	0.750464153172888	0.723375407117379	0.0270887460555087	1	-1	1	-1	1	-1	5235
ST4.03ch00	10130000	4000001	0.75042721453252	0.723410948437518	0.027016266095003	1	-1	1	-1	1	-1	5240
ST4.03ch00	10140000	4000001	0.750691661766276	0.723609901224844	0.0270817605414319	1	-1	1	-1	1	-1	5255
ST4.03ch00	10150000	4000001	0.750438103676362	0.723809688188157	0.0266284154882046	1	-1	1	-1	1	-1	5272
ST4.03ch00	10160000	4000001	0.750314681871825	0.723572536556622	0.0267421453152027	1	-1	1	-1	1	-1	5298
ST4.03ch00	10170000	4000001	0.750459921762133	0.723731129694347	0.026728792067786	1	-1	1	-1	1	-1	5310
ST4.03ch00	10180000	4000001	0.750715293232683	0.724078315186049	0.026636978046634	1	-1	1	-1	1	-1	5296
ST4.03ch00	10190000	4000001	0.751165302513998	0.723651546029638	0.0275137564843594	1	-1	1	-1	1	-1	5270
ST4.03ch00	10200000	4000001	0.751300695778005	0.723748160504238	0.0275525352737672	1	-1	1	-1	1	-1	5261
ST4.03ch00	10210000	4000001	0.751429312913386	0.724186218247987	0.0272430946653984	1	-1	1	-1	1	-1	5293
ST4.03ch00	10220000	4000001	0.751295670370854	0.723529847553531	0.0277658228173226	1	-1	1	-1	1	-1	5300
ST4.03ch00	10230000	4000001	0.750252910226277	0.722363784235453	0.0278891259908239	1	-1	1	-1	1	-1	5314
ST4.03ch00	10240000	4000001	0.750366611762416	0.722487237911148	0.0278793738512684	1	-1	1	-1	1	-1	5322
ST4.03ch00	10250000	4000001	0.750566573159246	0.723013381588738	0.0275531915705088	1	-1	1	-1	1	-1	5350
ST4.03ch00	10260000	4000001	0.749813571831823	0.722250072500099	0.0275634993317238	1	-1	1	-1	1	-1	5341
ST4.03ch00	10270000	4000001	0.749002363106556	0.721867595155156	0.0271347679514008	1	-1	1	-1	1	-1	5352
ST4.03ch00	10280000	4000001	0.749029805306209	0.722245802355693	0.026784002950516	1	-1	1	-1	1	-1	5382
ST4.03ch00	10290000	4000001	0.748847954149941	0.722012684486526	0.0268352696634155	1	-1	1	-1	1	-1	5388
ST4.03ch00	10300000	4000001	0.749411762416948	0.723125575306899	0.0262861871100487	1	-1	1	-1	1	-1	5483
ST4.03ch00	10310000	4000001	0.749443180889385	0.723107491017549	0.0263356898718362	1	-1	1	-1	1	-1	5485
ST4.03ch00	10320000	4000001	0.749593591228281	0.72309357923175	0.0265000119965309	1	-1	1	-1	1	-1	5501
ST4.03ch00	10330000	4000001	0.749510077576436	0.723108666100627	0.0264014114758092	1	-1	1	-1	1	-1	5522
ST4.03ch00	10340000	4000001	0.749533938253416	0.723022106439132	0.0265118318142841	1	-1	1	-1	1	-1	5531
ST4.03ch00	10350000	4000001	0.749599446847356	0.722999742707752	0.0265997041396038	1	-1	1	-1	1	-1	5534
ST4.03ch00	10360000	4000001	0.749711530918882	0.722934377489354	0.0267771534295275	1	-1	1	-1	1	-1	5541
ST4.03ch00	10370000	4000001	0.749888408875511	0.722809269277637	0.0270791395978734	1	-1	1	-1	1	-1	5560
ST4.03ch00	10380000	4000001	0.749766883743951	0.722730288805914	0.027036594938037	1	-1	1	-1	1	-1	5569
ST4.03ch00	10390000	4000001	0.749905588702739	0.722465258501421	0.0274403302013182	1	-1	1	-1	1	-1	5584
ST4.03ch00	10400000	4000001	0.750735696922578	0.722559148459394	0.0281765484631846	1	-1	1	-1	1	-1	5615
ST4.03ch00	10410000	4000001	0.750977730449521	0.722700502509025	0.028277227940496	1	-1	1	-1	1	-1	5630
ST4.03ch00	10420000	4000001	0.750809169549354	0.72273547657472	0.0280736929746337	1	-1	1	-1	1	-1	5644
ST4.03ch00	10430000	4000001	0.750244176256107	0.72228600390801	0.0279581723480969	1	-1	1	-1	1	-1	5638
ST4.03ch00	10440000	4000001	0.750195518147235	0.722245897380055	0.0279496207671796	1	-1	1	-1	1	-1	5664
ST4.03ch00	10450000	4000001	0.750449242187192	0.722468285034254	0.0279809571529378	1	-1	1	-1	1	-1	5678
ST4.03ch00	10460000	4000001	0.750699711214307	0.722750058107152	0.0279496531071549	1	-1	1	-1	1	-1	5691
ST4.03ch00	10470000	4000001	0.750708220657535	0.722885899085847	0.0278223215716875	1	-1	1	-1	1	-1	5707
ST4.03ch00	10480000	4000001	0.751255400928189	0.723071452413469	0.0281839485147205	1	-1	1	-1	1	-1	5731
ST4.03ch00	10490000	4000001	0.751854703705267	0.72354528054057	0.0283094231646971	1	-1	1	-1	1	-1	5765
ST4.03ch00	10500000	4000001	0.751925158810287	0.723456370647826	0.0284687881624609	1	-1	1	-1	1	-1	5776
ST4.03ch00	10510000	4000001	0.752129545601722	0.723604253373438	0.0285252922282838	1	-1	1	-1	1	-1	5797
ST4.03ch00	10520000	4000001	0.752473060354486	0.723669403194186	0.0288036571603007	1	-1	1	-1	1	-1	5809
ST4.03ch00	10530000	4000001	0.75223950446532	0.723436763874505	0.0288027405908149	1	-1	1	-1	1	-1	5807
ST4.03ch00	10540000	4000001	0.752439682882589	0.723538189689571	0.0289014931930176	1	-1	1	-1	1	-1	5792
ST4.03ch00	10550000	4000001	0.752377475512697	0.723332125171928	0.0290453503407692	1	-1	1	-1	1	-1	5778
ST4.03ch00	10560000	4000001	0.752463158047122	0.723408634624963	0.0290545234221584	1	-1	1	-1	1	-1	5780
ST4.03ch00	10570000	4000001	0.752408017077834	0.723296460405998	0.0291115566718365	1	-1	1	-1	1	-1	5773
ST4.03ch00	10580000	4000001	0.752234200840021	0.722932553005773	0.0293016478342482	1	-1	1	-1	1	-1	5782
ST4.03ch00	10590000	4000001	0.752610811719054	0.723162207757951	0.029448603961103	1	-1	1	-1	1	-1	5782
ST4.03ch00	10600000	4000001	0.75218928960941	0.722976110533721	0.0292131790756889	1	-1	1	-1	1	-1	5773
ST4.03ch00	10610000	4000001	0.752668331966157	0.723710652656881	0.0289576793092756	1	-1	1	-1	1	-1	5789
ST4.03ch00	10620000	4000001	0.752863037516275	0.723029853472774	0.0298331840435011	1	-1	1	-1	1	-1	5825
ST4.03ch00	10630000	4000001	0.753331859145385	0.723049077871721	0.0302827812736648	1	-1	1	-1	1	-1	5846
ST4.03ch00	10640000	4000001	0.753705651352779	0.723036788770108	0.0306688625826709	1	-1	1	-1	1	-1	5880
ST4.03ch00	10650000	4000001	0.753620146132903	0.722790708862981	0.0308294372699222	1	-1	1	-1	1	-1	5888
ST4.03ch00	10660000	4000001	0.753758083510078	0.723158839580996	0.0305992439290813	1	-1	1	-1	1	-1	5912
ST4.03ch00	10670000	4000001	0.753624037076133	0.722980831977414	0.030643205098719	1	-1	1	-1	1	-1	5912
ST4.03ch00	10680000	4000001	0.753756317743805	0.723107858655286	0.0306484590885191	1	-1	1	-1	1	-1	5898
ST4.03ch00	10690000	4000001	0.753707338770647	0.72307215026081	0.030635188509837	1	-1	1	-1	1	-1	5895
ST4.03ch00	10700000	4000001	0.753787060875325	0.722932573446695	0.0308544874286302	1	-1	1	-1	1	-1	5888
ST4.03ch00	10710000	4000001	0.753778444414788	0.723085729902639	0.030692714512149	1	-1	1	-1	1	-1	5902
ST4.03ch00	10720000	4000001	0.753701498216755	0.72305727537904	0.0306442228377149	1	-1	1	-1	1	-1	5891
ST4.03ch00	10730000	4000001	0.753829524453759	0.723246077496392	0.0305834469573669	1	-1	1	-1	1	-1	5882
ST4.03ch00	10740000	4000001	0.753862559611538	0.723365932572488	0.0304966270390497	1	-1	1	-1	1	-1	5877
ST4.03ch00	10750000	4000001	0.753966256680475	0.722982589200368	0.030983667480107	1	-1	1	-1	1	-1	5890
ST4.03ch00	10760000	4000001	0.754143816736979	0.722950971962279	0.0311928447747	1	-1	1	-1	1	-1	5885
ST4.03ch00	10770000	4000001	0.754061377686059	0.722966893758865	0.0310944839271948	1	-1	1	-1	1	-1	5886
ST4.03ch00	10780000	4000001	0.754195553780211	0.723064911952553	0.0311306418276583	1	-1	1	-1	1	-1	5887
ST4.03ch00	10790000	4000001	0.754193844050932	0.723036895610287	0.0311569484406448	1	-1	1	-1	1	-1	5880
ST4.03ch00	10800000	4000001	0.754250675890131	0.722915667012172	0.0313350088779588	1	-1	1	-1	1	-1	5862
ST4.03ch00	10810000	4000001	0.754413185345242	0.722615879588205	0.0317973057570371	1	-1	1	-1	1	-1	5843
ST4.03ch00	10820000	4000001	0.754231469667357	0.722527930094985	0.0317035395723729	1	-1	1	-1	1	-1	5843
ST4.03ch00	10830000	4000001	0.754174416042364	0.722488664590522	0.0316857514518417	1	-1	1	-1	1	-1	5847
ST4.03ch00	10840000	4000001	0.754269403481354	0.722658523988217	0.0316108794931373	1	-1	1	-1	1	-1	5855
ST4.03ch00	10850000	4000001	0.754286564812282	0.722635743378232	0.0316508214340502	1	-1	1	-1	1	-1	5851
ST4.03ch00	10860000	4000001	0.753921990391438	0.722270806895869	0.0316511834955691	1	-1	1	-1	1	-1	5855
ST4.03ch00	10870000	4000001	0.754206925248801	0.72201399776465	0.0321929274841517	1	-1	1	-1	1	-1	5802
ST4.03ch00	10880000	4000001	0.754137971072206	0.721970026516849	0.0321679445553569	1	-1	1	-1	1	-1	5786
ST4.03ch00	10890000	4000001	0.754213608961401	0.721942516587669	0.0322710923737325	1	-1	1	-1	1	-1	5783
ST4.03ch00	10900000	4000001	0.754572899993942	0.722181950726214	0.0323909492677277	1	-1	1	-1	1	-1	5784
ST4.03ch00	10910000	4000001	0.754424685018267	0.722032876177912	0.0323918088403547	1	-1	1	-1	1	-1	5778
ST4.03ch00	10920000	4000001	0.754329232831615	0.721932910132775	0.0323963226988404	1	-1	1	-1	1	-1	5769
ST4.03ch00	10930000	4000001	0.754323066586757	0.72191611066828	0.0324069559184766	1	-1	1	-1	1	-1	5770
ST4.03ch00	10940000	4000001	0.754371244954434	0.722148407544822	0.0322228374096127	1	-1	1	-1	1	-1	5766
ST4.03ch00	10950000	4000001	0.754272300030181	0.722046064185917	0.0322262358442641	1	-1	1	-1	1	-1	5763
ST4.03ch00	10960000	4000001	0.754386459352702	0.72229705884533	0.0320894005073717	1	-1	1	-1	1	-1	5752
ST4.03ch00	10970000	4000001	0.754417651573073	0.72230963006057	0.0321080215125025	1	-1	1	-1	1	-1	5751
ST4.03ch00	10980000	4000001	0.754480951435459	0.722230613344656	0.0322503380908029	1	-1	1	-1	1	-1	5741
ST4.03ch00	10990000	4000001	0.754185648449795	0.721877130869548	0.0323085175802471	1	-1	1	-1	1	-1	5719
ST4.03ch00	11000000	4000001	0.75415855763821	0.721838206890259	0.0323203507479515	1	-1	1	-1	1	-1	5718
ST4.03ch00	11010000	4000001	0.754315341227215	0.722424127133656	0.0318912140935592	1	-1	1	-1	1	-1	5723
ST4.03ch00	11020000	4000001	0.754228110678574	0.722365957969565	0.0318621527090095	1	-1	1	-1	1	-1	5720
ST4.03ch00	11030000	4000001	0.754274534272413	0.722372755689403	0.0319017785830104	1	-1	1	-1	1	-1	5703
ST4.03ch00	11040000	4000001	0.754353433063577	0.722542840515831	0.0318105925477463	1	-1	1	-1	1	-1	5698
ST4.03ch00	11050000	4000001	0.754014670125323	0.722294905159122	0.0317197649662015	1	-1	1	-1	1	-1	5687
ST4.03ch00	11060000	4000001	0.753895889300165	0.722201729620672	0.0316941596794933	1	-1	1	-1	1	-1	5680
ST4.03ch00	11070000	4000001	0.753901664534156	0.722196341008351	0.0317053235258052	1	-1	1	-1	1	-1	5678
ST4.03ch00	11080000	4000001	0.753898854757833	0.72242308717211	0.0314757675857232	1	-1	1	-1	1	-1	5686
ST4.03ch00	11090000	4000001	0.754259308091206	0.722755967004414	0.0315033410867917	1	-1	1	-1	1	-1	5698
ST4.03ch00	11100000	4000001	0.754167382571272	0.722549217665702	0.03161816490557	1	-1	1	-1	1	-1	5691
ST4.03ch00	11110000	4000001	0.75427316929757	0.722396158655884	0.0318770106416864	1	-1	1	-1	1	-1	5698
ST4.03ch00	11120000	4000001	0.754433073185125	0.722421705307859	0.0320113678772653	1	-1	1	-1	1	-1	5688
ST4.03ch00	11130000	4000001	0.754777147389736	0.722542460574246	0.0322346868154908	1	-1	1	-1	1	-1	5677
ST4.03ch00	11140000	4000001	0.754770632104132	0.722661923079139	0.0321087090249929	1	-1	1	-1	1	-1	5663
ST4.03ch00	11150000	4000001	0.754770632104132	0.722661923079139	0.0321087090249929	1	-1	1	-1	1	-1	5663
ST4.03ch00	11160000	4000001	0.754717868967316	0.722858398078754	0.0318594708885619	1	-1	1	-1	1	-1	5678
ST4.03ch00	11170000	4000001	0.754820144314752	0.722899504451103	0.0319206398636492	1	-1	1	-1	1	-1	5682
ST4.03ch00	11180000	4000001	0.754581775259551	0.722675681501108	0.0319060937584431	1	-1	1	-1	1	-1	5661
ST4.03ch00	11190000	4000001	0.755028301872643	0.723126806682608	0.0319014951900346	1	-1	1	-1	1	-1	5671
ST4.03ch00	11200000	4000001	0.75469034673607	0.72258171913623	0.0321086275998395	1	-1	1	-1	1	-1	5647
ST4.03ch00	11210000	4000001	0.754733896936755	0.722789181317849	0.0319447156189056	1	-1	1	-1	1	-1	5632
ST4.03ch00	11220000	4000001	0.754901875443824	0.722641585989124	0.0322602894547004	1	-1	1	-1	1	-1	5616
ST4.03ch00	11230000	4000001	0.754887152512435	0.722478900776799	0.0324082517356358	1	-1	1	-1	1	-1	5616
ST4.03ch00	11240000	4000001	0.754612970822014	0.722123070505548	0.0324899003164651	1	-1	1	-1	1	-1	5602
ST4.03ch00	11250000	4000001	0.754981426774612	0.722391893517079	0.0325895332575326	1	-1	1	-1	1	-1	5607
ST4.03ch00	11260000	4000001	0.755792150290257	0.722922267458121	0.0328698828321366	1	-1	1	-1	1	-1	5642
ST4.03ch00	11270000	4000001	0.75623855627967	0.723410364565763	0.0328281917139066	1	-1	1	-1	1	-1	5675
ST4.03ch00	11280000	4000001	0.756297191972024	0.72347039818627	0.0328267937857541	1	-1	1	-1	1	-1	5673
ST4.03ch00	11290000	4000001	0.756321318492446	0.723539620485305	0.0327816980071415	1	-1	1	-1	1	-1	5668
ST4.03ch00	11300000	4000001	0.756484192743832	0.724086055614803	0.0323981371290294	1	-1	1	-1	1	-1	5675
ST4.03ch00	11310000	4000001	0.75680198024307	0.724273720485679	0.0325282597573913	1	-1	1	-1	1	-1	5662
ST4.03ch00	11320000	4000001	0.757464515156635	0.725140702009903	0.0323238131467315	1	-1	1	-1	1	-1	5672
ST4.03ch00	11330000	4000001	0.756990434707415	0.724981662727825	0.0320087719795894	1	-1	1	-1	1	-1	5666
ST4.03ch00	11340000	4000001	0.757082658464993	0.725012562016936	0.032070096448057	1	-1	1	-1	1	-1	5660
ST4.03ch00	11350000	4000001	0.756225246129472	0.724041647611896	0.0321835985175758	1	-1	1	-1	1	-1	5595
ST4.03ch00	11360000	4000001	0.755837985513459	0.724099222813478	0.0317387626999819	1	-1	1	-1	1	-1	5580
ST4.03ch00	11370000	4000001	0.755914231434407	0.724056038365523	0.031858193068884	1	-1	1	-1	1	-1	5582
ST4.03ch00	11380000	4000001	0.755864081218672	0.723974414825766	0.0318896663929059	1	-1	1	-1	1	-1	5580
ST4.03ch00	11390000	4000001	0.755813975900269	0.723962171978568	0.0318518039217008	1	-1	1	-1	1	-1	5583
ST4.03ch00	11400000	4000001	0.755722638463332	0.723746752511221	0.0319758859521111	1	-1	1	-1	1	-1	5585
ST4.03ch00	11410000	4000001	0.756294871780591	0.724265196273893	0.0320296755066982	1	-1	1	-1	1	-1	5583
ST4.03ch00	11420000	4000001	0.756121811367862	0.724130028522297	0.0319917828455648	1	-1	1	-1	1	-1	5565
ST4.03ch00	11430000	4000001	0.755871227347662	0.724241656245789	0.0316295711018737	1	-1	1	-1	1	-1	5560
ST4.03ch00	11440000	4000001	0.755713527406979	0.724122298473786	0.0315912289331927	1	-1	1	-1	1	-1	5562
ST4.03ch00	11450000	4000001	0.755694524436027	0.724243793656516	0.0314507307795106	1	-1	1	-1	1	-1	5563
ST4.03ch00	11460000	4000001	0.755575881421148	0.724170223482371	0.0314056579387763	1	-1	1	-1	1	-1	5571
ST4.03ch00	11470000	4000001	0.755577032976455	0.724005664587948	0.0315713683885076	1	-1	1	-1	1	-1	5578
ST4.03ch00	11480000	4000001	0.755547125967656	0.723738664833437	0.0318084611342184	1	-1	1	-1	1	-1	5577
ST4.03ch00	11490000	4000001	0.755537640009865	0.723650147800676	0.0318874922091895	1	-1	1	-1	1	-1	5570
ST4.03ch00	11500000	4000001	0.75576635268581	0.724000470127793	0.0317658825580166	1	-1	1	-1	1	-1	5567
ST4.03ch00	11510000	4000001	0.755769265262773	0.724129055434702	0.0316402098280716	1	-1	1	-1	1	-1	5563
ST4.03ch00	11520000	4000001	0.755542522381411	0.72400318529515	0.0315393370862613	1	-1	1	-1	1	-1	5544
ST4.03ch00	11530000	4000001	0.755751485496521	0.723969468162112	0.0317820173344092	1	-1	1	-1	1	-1	5532
ST4.03ch00	11540000	4000001	0.756488897410306	0.724548812844875	0.0319400845654308	1	-1	1	-1	1	-1	5551
ST4.03ch00	11550000	4000001	0.758424785420127	0.726011557699714	0.0324132277204131	1	-1	1	-1	1	-1	5535
ST4.03ch00	11560000	4000001	0.758792898718932	0.726433269889024	0.0323596288299082	1	-1	1	-1	1	-1	5575
ST4.03ch00	11570000	4000001	0.759105282341293	0.726687892741913	0.0324173895993801	1	-1	1	-1	1	-1	5615
ST4.03ch00	11580000	4000001	0.759055823793076	0.726674727268371	0.0323810965247047	1	-1	1	-1	1	-1	5623
ST4.03ch00	11590000	4000001	0.759093818566212	0.726398745143321	0.0326950734228907	1	-1	1	-1	1	-1	5590
ST4.03ch00	11600000	4000001	0.759138069098601	0.72629678799054	0.0328412811080615	1	-1	1	-1	1	-1	5557
ST4.03ch00	11610000	4000001	0.758805253784394	0.726040196734012	0.0327650570503818	1	-1	1	-1	1	-1	5535
ST4.03ch00	11620000	4000001	0.759271488704428	0.726693468161602	0.0325780205428258	1	-1	1	-1	1	-1	5535
ST4.03ch00	11630000	4000001	0.759650875327551	0.726867081002418	0.0327837943251325	1	-1	1	-1	1	-1	5522
ST4.03ch00	11640000	4000001	0.759411486486148	0.726677027186577	0.0327344592995718	1	-1	1	-1	1	-1	5505
ST4.03ch00	11650000	4000001	0.759250945801339	0.726711905716883	0.0325390400844567	1	-1	1	-1	1	-1	5485
ST4.03ch00	11660000	4000001	0.759086783538531	0.726631988116402	0.0324547954221286	1	-1	1	-1	1	-1	5475
ST4.03ch00	11670000	4000001	0.758861324302865	0.726575725345857	0.032285598957008	1	-1	1	-1	1	-1	5477
ST4.03ch00	11680000	4000001	0.758512563384771	0.7267832895039	0.0317292738808718	1	-1	1	-1	1	-1	5497
ST4.03ch00	11690000	4000001	0.759270219981474	0.727427176777423	0.0318430432040512	1	-1	1	-1	1	-1	5486
ST4.03ch00	11700000	4000001	0.758622846884188	0.727075387525291	0.0315474593588974	1	-1	1	-1	1	-1	5469
ST4.03ch00	11710000	4000001	0.758661020805746	0.727008136836359	0.0316528839693866	1	-1	1	-1	1	-1	5499
ST4.03ch00	11720000	4000001	0.758882574814396	0.726616426212698	0.0322661486016981	1	-1	1	-1	1	-1	5520
ST4.03ch00	11730000	4000001	0.758824210326412	0.726347423095552	0.0324767872308595	1	-1	1	-1	1	-1	5521
ST4.03ch00	11740000	4000001	0.758138156828544	0.725819198884183	0.0323189579443607	1	-1	1	-1	1	-1	5539
ST4.03ch00	11750000	4000001	0.756925508597137	0.724325670922747	0.0325998376743903	1	-1	1	-1	1	-1	5560
ST4.03ch00	11760000	4000001	0.757171089988577	0.724726404159053	0.0324446858295241	1	-1	1	-1	1	-1	5576
ST4.03ch00	11770000	4000001	0.7574693997716	0.725190484159776	0.0322789156118244	1	-1	1	-1	1	-1	5576
ST4.03ch00	11780000	4000001	0.757772143003727	0.725844708756948	0.0319274342467789	1	-1	1	-1	1	-1	5592
ST4.03ch00	11790000	4000001	0.75690101641129	0.725331114411856	0.0315699019994334	1	-1	1	-1	1	-1	5614
ST4.03ch00	11800000	4000001	0.757159826724947	0.725679537587879	0.0314802891370687	1	-1	1	-1	1	-1	5621
ST4.03ch00	11810000	4000001	0.757411017286342	0.725755734471109	0.0316552828152338	1	-1	1	-1	1	-1	5639
ST4.03ch00	11820000	4000001	0.757777799260709	0.72611676884939	0.0316610304113194	1	-1	1	-1	1	-1	5625
ST4.03ch00	11830000	4000001	0.758181928751901	0.72669043100779	0.0314914977441112	1	-1	1	-1	1	-1	5590
ST4.03ch00	11840000	4000001	0.758512231594273	0.726254918201191	0.0322573133930819	1	-1	1	-1	1	-1	5512
ST4.03ch00	11850000	4000001	0.758488076110252	0.725798905700307	0.0326891704099446	1	-1	1	-1	1	-1	5515
ST4.03ch00	11860000	4000001	0.759536315212186	0.725855089665348	0.0336812255468387	1	-1	1	-1	1	-1	5562
ST4.03ch00	11870000	4000001	0.759704012096216	0.7260513190947	0.0336526930015159	1	-1	1	-1	1	-1	5565
ST4.03ch00	11880000	4000001	0.759477879164451	0.725146695442537	0.0343311837219142	1	-1	1	-1	1	-1	5599
ST4.03ch00	11890000	4000001	0.7596427363878	0.724925292487175	0.0347174439006253	1	-1	1	-1	1	-1	5598
ST4.03ch00	11900000	4000001	0.759543540064932	0.725115005441441	0.0344285346234914	1	-1	1	-1	1	-1	5626
ST4.03ch00	11910000	4000001	0.75952218743604	0.725315896035497	0.0342062914005432	1	-1	1	-1	1	-1	5620
ST4.03ch00	11920000	4000001	0.75925009867127	0.725302381553634	0.0339477171176364	1	-1	1	-1	1	-1	5609
ST4.03ch00	11930000	4000001	0.75907030026893	0.725231180202403	0.0338391200665269	1	-1	1	-1	1	-1	5620
ST4.03ch00	11940000	4000001	0.758733052534359	0.724781901256274	0.0339511512780849	1	-1	1	-1	1	-1	5593
ST4.03ch00	11950000	4000001	0.758668731845757	0.725112376381838	0.0335563554639196	1	-1	1	-1	1	-1	5560
ST4.03ch00	11960000	4000001	0.758353946005739	0.725525069151261	0.0328288768544772	1	-1	1	-1	1	-1	5555
ST4.03ch00	11970000	4000001	0.758973128938716	0.726074605827811	0.0328985231109052	1	-1	1	-1	1	-1	5537
ST4.03ch00	11980000	4000001	0.759085976550449	0.726239667820544	0.0328463087299048	1	-1	1	-1	1	-1	5504
ST4.03ch00	11990000	4000001	0.759755562253158	0.726987122060605	0.0327684401925531	1	-1	1	-1	1	-1	5425
ST4.03ch00	12000000	4000001	0.760040044062058	0.727243080163103	0.0327969638989556	1	-1	1	-1	1	-1	5417
ST4.03ch00	12010000	4000001	0.760281719384181	0.727371951858426	0.0329097675257547	1	-1	1	-1	1	-1	5395
ST4.03ch00	12020000	4000001	0.760298637156244	0.727678396740925	0.0326202404153187	1	-1	1	-1	1	-1	5374
ST4.03ch00	12030000	4000001	0.760593671474285	0.728573416487582	0.032020254986703	1	-1	1	-1	1	-1	5353
ST4.03ch00	12040000	4000001	0.761311712325922	0.728809943619887	0.0325017687060353	1	-1	1	-1	1	-1	5343
ST4.03ch00	12050000	4000001	0.761478122876439	0.728918418626608	0.032559704249831	1	-1	1	-1	1	-1	5309
ST4.03ch00	12060000	4000001	0.761138626590067	0.728890015818166	0.0322486107719015	1	-1	1	-1	1	-1	5271
ST4.03ch00	12070000	4000001	0.76096759556077	0.728690772431289	0.0322768231294807	1	-1	1	-1	1	-1	5246
ST4.03ch00	12080000	4000001	0.761067067095224	0.728719847946359	0.0323472191488656	1	-1	1	-1	1	-1	5247
ST4.03ch00	12090000	4000001	0.761350103482674	0.728890107216402	0.0324599962662717	1	-1	1	-1	1	-1	5233
ST4.03ch00	12100000	4000001	0.761431727129863	0.728745525104217	0.032686202025646	1	-1	1	-1	1	-1	5235
ST4.03ch00	12110000	4000001	0.761414769811127	0.728735328858418	0.0326794409527091	1	-1	1	-1	1	-1	5232
ST4.03ch00	12120000	4000001	0.761444437668351	0.728782137358641	0.0326623003097104	1	-1	1	-1	1	-1	5233
ST4.03ch00	12130000	4000001	0.761547208602722	0.728824066049255	0.0327231425534669	1	-1	1	-1	1	-1	5231
ST4.03ch00	12140000	4000001	0.761712328903518	0.728942403337348	0.0327699255661694	1	-1	1	-1	1	-1	5222
ST4.03ch00	12150000	4000001	0.761685931824265	0.728993535648475	0.0326923961757898	1	-1	1	-1	1	-1	5224
ST4.03ch00	12160000	4000001	0.761655356360523	0.728941648521469	0.0327137078390539	1	-1	1	-1	1	-1	5223
ST4.03ch00	12170000	4000001	0.761657910848203	0.728979178833774	0.0326787320144293	1	-1	1	-1	1	-1	5224
ST4.03ch00	12180000	4000001	0.761718179013415	0.729002016826037	0.0327161621873779	1	-1	1	-1	1	-1	5219
ST4.03ch00	12190000	4000001	0.761169890754465	0.728334471610322	0.0328354191441425	1	-1	1	-1	1	-1	5186
ST4.03ch00	12200000	4000001	0.761029062600383	0.728089273993334	0.0329397886070494	1	-1	1	-1	1	-1	5174
ST4.03ch00	12210000	4000001	0.761260644664041	0.7279953535753	0.0332652910887402	1	-1	1	-1	1	-1	5186
ST4.03ch00	12220000	4000001	0.761418918290006	0.727720247064885	0.0336986712251205	1	-1	1	-1	1	-1	5184
ST4.03ch00	12230000	4000001	0.761273347013497	0.727570010098982	0.0337033369145149	1	-1	1	-1	1	-1	5181
ST4.03ch00	12240000	4000001	0.761273347013497	0.727570010098982	0.0337033369145149	1	-1	1	-1	1	-1	5181
ST4.03ch00	12250000	4000001	0.761273347013497	0.727570010098982	0.0337033369145149	1	-1	1	-1	1	-1	5181
ST4.03ch00	12260000	4000001	0.761420341501908	0.727654029344872	0.033766312157036	1	-1	1	-1	1	-1	5189
ST4.03ch00	12270000	4000001	0.761157551589188	0.727323618606581	0.0338339329826071	1	-1	1	-1	1	-1	5178
ST4.03ch00	12280000	4000001	0.760594187086523	0.727293200659313	0.0333009864272099	1	-1	1	-1	1	-1	5156
ST4.03ch00	12290000	4000001	0.760411412186696	0.727414678756783	0.032996733429913	1	-1	1	-1	1	-1	5151
ST4.03ch00	12300000	4000001	0.760472764995966	0.727519163890655	0.0329536011053114	1	-1	1	-1	1	-1	5150
ST4.03ch00	12310000	4000001	0.760538020688348	0.727595079169842	0.032942941518506	1	-1	1	-1	1	-1	5152
ST4.03ch00	12320000	4000001	0.760596989248422	0.72760700709152	0.0329899821569026	1	-1	1	-1	1	-1	5154
ST4.03ch00	12330000	4000001	0.760596989248422	0.72760700709152	0.0329899821569026	1	-1	1	-1	1	-1	5154
ST4.03ch00	12340000	4000001	0.760890373486337	0.728081397853034	0.0328089756333033	1	-1	1	-1	1	-1	5172
ST4.03ch00	12350000	4000001	0.760522484044019	0.727903736318532	0.0326187477254867	1	-1	1	-1	1	-1	5181
ST4.03ch00	12360000	4000001	0.76052170008466	0.727863919618335	0.0326577804663254	1	-1	1	-1	1	-1	5173
ST4.03ch00	12370000	4000001	0.760139411694023	0.72768029470371	0.0324591169903135	1	-1	1	-1	1	-1	5150
ST4.03ch00	12380000	4000001	0.759979407321612	0.727453373499296	0.0325260338223159	1	-1	1	-1	1	-1	5157
ST4.03ch00	12390000	4000001	0.760119631229147	0.727597012814436	0.0325226184147115	1	-1	1	-1	1	-1	5164
ST4.03ch00	12400000	4000001	0.759692794557737	0.726838313234322	0.0328544813234149	1	-1	1	-1	1	-1	5139
ST4.03ch00	12410000	4000001	0.759777960390487	0.726871551360905	0.0329064090295816	1	-1	1	-1	1	-1	5136
ST4.03ch00	12420000	4000001	0.760186014105457	0.727230273069861	0.0329557410355964	1	-1	1	-1	1	-1	5140
ST4.03ch00	12430000	4000001	0.760044271555674	0.726796519841004	0.0332477517146701	1	-1	1	-1	1	-1	5125
ST4.03ch00	12440000	4000001	0.760419037195305	0.726693894203218	0.0337251429920869	1	-1	1	-1	1	-1	5146
ST4.03ch00	12450000	4000001	0.760105426564175	0.726514067013674	0.0335913595505014	1	-1	1	-1	1	-1	5135
ST4.03ch00	12460000	4000001	0.760292175513341	0.726637095071453	0.0336550804418873	1	-1	1	-1	1	-1	5119
ST4.03ch00	12470000	4000001	0.760390384396444	0.726364559069826	0.0340258253266183	1	-1	1	-1	1	-1	5092
ST4.03ch00	12480000	4000001	0.76043111863664	0.726386095454506	0.0340450231821334	1	-1	1	-1	1	-1	5087
ST4.03ch00	12490000	4000001	0.76082282690149	0.726951115672374	0.0338717112291162	1	-1	1	-1	1	-1	5103
ST4.03ch00	12500000	4000001	0.761447218313994	0.728219972743091	0.0332272455709022	1	-1	1	-1	1	-1	5086
ST4.03ch00	12510000	4000001	0.761669724532854	0.728457380731111	0.0332123438017432	1	-1	1	-1	1	-1	5093
ST4.03ch00	12520000	4000001	0.761906737163372	0.728590858055426	0.0333158791079464	1	-1	1	-1	1	-1	5112
ST4.03ch00	12530000	4000001	0.76193418807488	0.728614863367798	0.0333193247070818	1	-1	1	-1	1	-1	5117
ST4.03ch00	12540000	4000001	0.761927865856254	0.728784092050921	0.0331437738053332	1	-1	1	-1	1	-1	5126
ST4.03ch00	12550000	4000001	0.76271192195177	0.729622721808115	0.0330892001436546	1	-1	1	-1	1	-1	5187
ST4.03ch00	12560000	4000001	0.762638207731247	0.729731098752395	0.032907108978852	1	-1	1	-1	1	-1	5195
ST4.03ch00	12570000	4000001	0.762776818469777	0.729793870242223	0.0329829482275532	1	-1	1	-1	1	-1	5201
ST4.03ch00	12580000	4000001	0.763427978290573	0.731374848127607	0.0320531301629665	1	-1	1	-1	1	-1	5257
ST4.03ch00	12590000	4000001	0.763885036995646	0.732027761985034	0.0318572750106126	1	-1	1	-1	1	-1	5271
ST4.03ch00	12600000	4000001	0.764959333279086	0.733018294006238	0.0319410392728478	1	-1	1	-1	1	-1	5264
ST4.03ch00	12610000	4000001	0.764811041134991	0.733296084224814	0.0315149569101771	1	-1	1	-1	1	-1	5212
ST4.03ch00	12620000	4000001	0.764847716144624	0.733329689644815	0.0315180264998092	1	-1	1	-1	1	-1	5204
ST4.03ch00	12630000	4000001	0.764731904312652	0.733904879312722	0.0308270249999301	1	-1	1	-1	1	-1	5178
ST4.03ch00	12640000	4000001	0.764675019105711	0.73381933714077	0.0308556819649408	1	-1	1	-1	1	-1	5170
ST4.03ch00	12650000	4000001	0.764822601930149	0.734051358807323	0.0307712431228259	1	-1	1	-1	1	-1	5185
ST4.03ch00	12660000	4000001	0.7651297603086	0.734299779141056	0.0308299811675439	1	-1	1	-1	1	-1	5159
ST4.03ch00	12670000	4000001	0.765035830259914	0.733852186931951	0.0311836433279629	1	-1	1	-1	1	-1	5142
ST4.03ch00	12680000	4000001	0.765035830259914	0.733852186931951	0.0311836433279629	1	-1	1	-1	1	-1	5142
ST4.03ch00	12690000	4000001	0.763855515305561	0.733144321375982	0.0307111939295794	1	-1	1	-1	1	-1	5160
ST4.03ch00	12700000	4000001	0.763946469617792	0.733114828965547	0.0308316406522443	1	-1	1	-1	1	-1	5174
ST4.03ch00	12710000	4000001	0.763975398022791	0.732987083347452	0.0309883146753398	1	-1	1	-1	1	-1	5152
ST4.03ch00	12720000	4000001	0.764066664224921	0.733559887501686	0.0305067767232352	1	-1	1	-1	1	-1	5131
ST4.03ch00	12730000	4000001	0.764043003179307	0.733636398096298	0.0304066050830084	1	-1	1	-1	1	-1	5128
ST4.03ch00	12740000	4000001	0.764230896757483	0.733946213586219	0.0302846831712646	1	-1	1	-1	1	-1	5114
ST4.03ch00	12750000	4000001	0.764178898525894	0.734016976426464	0.0301619220994299	1	-1	1	-1	1	-1	5121
ST4.03ch00	12760000	4000001	0.764383790573679	0.734093336684425	0.030290453889254	1	-1	1	-1	1	-1	5111
ST4.03ch00	12770000	4000001	0.763778874768113	0.733804284450391	0.0299745903177222	1	-1	1	-1	1	-1	5082
ST4.03ch00	12780000	4000001	0.763735536879449	0.733981429942977	0.0297541069364723	1	-1	1	-1	1	-1	5001
ST4.03ch00	12790000	4000001	0.762901173038512	0.733241648524945	0.0296595245135663	1	-1	1	-1	1	-1	4993
ST4.03ch00	12800000	4000001	0.76321998663991	0.733540741458691	0.0296792451812187	1	-1	1	-1	1	-1	4944
ST4.03ch00	12810000	4000001	0.76321998663991	0.733540741458691	0.0296792451812187	1	-1	1	-1	1	-1	4944
ST4.03ch00	12820000	4000001	0.763339547329221	0.733704148921045	0.0296353984081759	1	-1	1	-1	1	-1	4934
ST4.03ch00	12830000	4000001	0.763663579960868	0.734248878836732	0.029414701124137	1	-1	1	-1	1	-1	4933
ST4.03ch00	12840000	4000001	0.762862125803072	0.733208493038167	0.0296536327649048	1	-1	1	-1	1	-1	4903
ST4.03ch00	12850000	4000001	0.763715691995732	0.733402978031859	0.0303127139638725	1	-1	1	-1	1	-1	4898
ST4.03ch00	12860000	4000001	0.763834519341081	0.733527217970195	0.0303073013708861	1	-1	1	-1	1	-1	4897
ST4.03ch00	12870000	4000001	0.764340828663845	0.733624939471287	0.0307158891925578	1	-1	1	-1	1	-1	4890
ST4.03ch00	12880000	4000001	0.764567589315724	0.733739652309909	0.0308279370058152	1	-1	1	-1	1	-1	4880
ST4.03ch00	12890000	4000001	0.76460541718518	0.733880222286711	0.0307251948984694	1	-1	1	-1	1	-1	4886
ST4.03ch00	12900000	4000001	0.764677555696376	0.733921569218325	0.0307559864780516	1	-1	1	-1	1	-1	4900
ST4.03ch00	12910000	4000001	0.764669154161302	0.733700803347441	0.0309683508138616	1	-1	1	-1	1	-1	4914
ST4.03ch00	12920000	4000001	0.765277538359974	0.734045931860903	0.0312316064990712	1	-1	1	-1	1	-1	4864
ST4.03ch00	12930000	4000001	0.764989250475242	0.734096975389988	0.0308922750852536	1	-1	1	-1	1	-1	4847
ST4.03ch00	12940000	4000001	0.764665356094479	0.733710780294997	0.0309545757994823	1	-1	1	-1	1	-1	4819
ST4.03ch00	12950000	4000001	0.764561423857632	0.733640636146397	0.0309207877112352	1	-1	1	-1	1	-1	4808
ST4.03ch00	12960000	4000001	0.764522652042671	0.733616606701057	0.0309060453416139	1	-1	1	-1	1	-1	4804
ST4.03ch00	12970000	4000001	0.764337206610606	0.733043577531544	0.0312936290790618	1	-1	1	-1	1	-1	4779
ST4.03ch00	12980000	4000001	0.764424023437562	0.73307059682558	0.0313534266119825	1	-1	1	-1	1	-1	4758
ST4.03ch00	12990000	4000001	0.764636218257409	0.733976118738594	0.0306600995188157	1	-1	1	-1	1	-1	4715
ST4.03ch00	13000000	4000001	0.764939977355897	0.734266453514873	0.0306735238410242	1	-1	1	-1	1	-1	4692
ST4.03ch00	13010000	4000001	0.765255667867059	0.734461449236719	0.0307942186303409	1	-1	1	-1	1	-1	4644
ST4.03ch00	13020000	4000001	0.766052159320782	0.735476465324611	0.0305756939961706	1	-1	1	-1	1	-1	4656
ST4.03ch00	13030000	4000001	0.765873123429667	0.735689115137023	0.030184008292644	1	-1	1	-1	1	-1	4715
ST4.03ch00	13040000	4000001	0.765376439356858	0.735411546958465	0.0299648923983937	1	-1	1	-1	1	-1	4720
ST4.03ch00	13050000	4000001	0.765800568550148	0.735699216733824	0.0301013518163233	1	-1	1	-1	1	-1	4723
ST4.03ch00	13060000	4000001	0.765544457465049	0.735638456341279	0.02990600112377	1	-1	1	-1	1	-1	4724
ST4.03ch00	13070000	4000001	0.765440557946978	0.735480992915628	0.0299595650313508	1	-1	1	-1	1	-1	4754
ST4.03ch00	13080000	4000001	0.765486254488136	0.735516380245386	0.0299698742427507	1	-1	1	-1	1	-1	4763
ST4.03ch00	13090000	4000001	0.766123712376871	0.736576377832328	0.0295473345445428	1	-1	1	-1	1	-1	4763
ST4.03ch00	13100000	4000001	0.765932531754331	0.736540844219296	0.0293916875350348	1	-1	1	-1	1	-1	4769
ST4.03ch00	13110000	4000001	0.765779241947652	0.736645016282406	0.0291342256652462	1	-1	1	-1	1	-1	4775
ST4.03ch00	13120000	4000001	0.765686997988476	0.736522679848729	0.0291643181397469	1	-1	1	-1	1	-1	4777
ST4.03ch00	13130000	4000001	0.765623509632115	0.736625649403596	0.0289978602285185	1	-1	1	-1	1	-1	4790
ST4.03ch00	13140000	4000001	0.765786144226331	0.737150123596209	0.0286360206301221	1	-1	1	-1	1	-1	4793
ST4.03ch00	13150000	4000001	0.765928102341092	0.737116015445729	0.0288120868953635	1	-1	1	-1	1	-1	4788
ST4.03ch00	13160000	4000001	0.765922841537071	0.736505672801289	0.0294171687357819	1	-1	1	-1	1	-1	4762
ST4.03ch00	13170000	4000001	0.765561595074448	0.736179132574549	0.0293824624998998	1	-1	1	-1	1	-1	4749
ST4.03ch00	13180000	4000001	0.765310831764199	0.736054841435049	0.0292559903291496	1	-1	1	-1	1	-1	4761
ST4.03ch00	13190000	4000001	0.764629379857712	0.736660680628867	0.0279686992288447	1	-1	1	-1	1	-1	4799
ST4.03ch00	13200000	4000001	0.764869009303853	0.737647833413919	0.0272211758899333	1	-1	1	-1	1	-1	4767
ST4.03ch00	13210000	4000001	0.766274623770571	0.739006438921588	0.027268184848983	1	-1	1	-1	1	-1	4796
ST4.03ch00	13220000	4000001	0.767108320381966	0.740161393403091	0.0269469269788748	1	-1	1	-1	1	-1	4786
ST4.03ch00	13230000	4000001	0.76725350434615	0.740812416228685	0.0264410881174648	1	-1	1	-1	1	-1	4780
ST4.03ch00	13240000	4000001	0.767371674902616	0.741447454717945	0.025924220184671	1	-1	1	-1	1	-1	4783
ST4.03ch00	13250000	4000001	0.767446923356683	0.74194318904823	0.0255037343084532	1	-1	1	-1	1	-1	4772
ST4.03ch00	13260000	4000001	0.767573571162553	0.742285373524393	0.0252881976381595	1	-1	1	-1	1	-1	4758
ST4.03ch00	13270000	4000001	0.768022103321227	0.742954448375122	0.0250676549461046	1	-1	1	-1	1	-1	4743
ST4.03ch00	13280000	4000001	0.767042804024805	0.742438286120307	0.0246045179044985	1	-1	1	-1	1	-1	4747
ST4.03ch00	13290000	4000001	0.767686338394452	0.742825856577399	0.0248604818170535	1	-1	1	-1	1	-1	4736
ST4.03ch00	13300000	4000001	0.767673584889492	0.743795368734049	0.0238782161554425	1	-1	1	-1	1	-1	4675
ST4.03ch00	13310000	4000001	0.767576312341684	0.744223717591371	0.0233525947503138	1	-1	1	-1	1	-1	4654
ST4.03ch00	13320000	4000001	0.768251624484514	0.744751828586765	0.0234997958977496	1	-1	1	-1	1	-1	4648
ST4.03ch00	13330000	4000001	0.768448647804243	0.74529395054081	0.0231546972634325	1	-1	1	-1	1	-1	4673
ST4.03ch00	13340000	4000001	0.76851391879233	0.745824817216102	0.0226891015762276	1	-1	1	-1	1	-1	4659
ST4.03ch00	13350000	4000001	0.768241975224478	0.745617026204619	0.0226249490198593	1	-1	1	-1	1	-1	4631
ST4.03ch00	13360000	4000001	0.768175214597063	0.746491609023443	0.0216836055736197	1	-1	1	-1	1	-1	4659
ST4.03ch00	13370000	4000001	0.767754335453045	0.745659467399247	0.0220948680537976	1	-1	1	-1	1	-1	4699
ST4.03ch00	13380000	4000001	0.767429425028489	0.744742656876646	0.0226867681518435	1	-1	1	-1	1	-1	4719
ST4.03ch00	13390000	4000001	0.767464369083585	0.744977696143612	0.0224866729399728	1	-1	1	-1	1	-1	4703
ST4.03ch00	13400000	4000001	0.766069812652243	0.745119683177337	0.0209501294749063	1	-1	1	-1	1	-1	4705
ST4.03ch00	13410000	4000001	0.766006205305737	0.745279255604867	0.0207269497008698	1	-1	1	-1	1	-1	4718
ST4.03ch00	13420000	4000001	0.765645893754035	0.745451828044856	0.0201940657091796	1	-1	1	-1	1	-1	4695
ST4.03ch00	13430000	4000001	0.766162209937654	0.746206905199251	0.0199553047384036	1	-1	1	-1	1	-1	4699
ST4.03ch00	13440000	4000001	0.765279462692002	0.746096983890463	0.0191824788015391	1	-1	1	-1	1	-1	4671
ST4.03ch00	13450000	4000001	0.764421846678126	0.746182136433991	0.0182397102441348	1	-1	1	-1	1	-1	4675
ST4.03ch00	13460000	4000001	0.763820301198927	0.746373687226166	0.0174466139727606	1	-1	1	-1	1	-1	4732
ST4.03ch00	13470000	4000001	0.764047299276639	0.747207861918714	0.0168394373579246	1	-1	1	-1	1	-1	4719
ST4.03ch00	13480000	4000001	0.764029397597898	0.747354392385492	0.0166750052124054	1	-1	1	-1	1	-1	4719
ST4.03ch00	13490000	4000001	0.764038900657389	0.748164209378209	0.0158746912791803	1	-1	1	-1	1	-1	4708
ST4.03ch00	13500000	4000001	0.764223716736434	0.748344639934209	0.0158790768022248	1	-1	1	-1	1	-1	4706
ST4.03ch00	13510000	4000001	0.76435218432657	0.748421188160103	0.0159309961664678	1	-1	1	-1	1	-1	4691
ST4.03ch00	13520000	4000001	0.764459531455743	0.748574273047858	0.0158852584078847	1	-1	1	-1	1	-1	4695
ST4.03ch00	13530000	4000001	0.764459531455743	0.748574273047858	0.0158852584078847	1	-1	1	-1	1	-1	4695
ST4.03ch00	13540000	4000001	0.763699492936013	0.748014821480447	0.0156846714555665	1	-1	1	-1	1	-1	4732
ST4.03ch00	13550000	4000001	0.763755562002535	0.747968371451901	0.0157871905506338	1	-1	1	-1	1	-1	4728
ST4.03ch00	13560000	4000001	0.763270033429865	0.747390850791177	0.0158791826386878	1	-1	1	-1	1	-1	4717
ST4.03ch00	13570000	4000001	0.763270033429865	0.747390850791177	0.0158791826386878	1	-1	1	-1	1	-1	4717
ST4.03ch00	13580000	4000001	0.763270033429865	0.747390850791177	0.0158791826386878	1	-1	1	-1	1	-1	4717
ST4.03ch00	13590000	4000001	0.763003225479762	0.746989799975009	0.0160134255047531	1	-1	1	-1	1	-1	4699
ST4.03ch00	13600000	4000001	0.762921487641849	0.746923471509047	0.0159980161328025	1	-1	1	-1	1	-1	4702
ST4.03ch00	13610000	4000001	0.762996282464126	0.74680281064419	0.0161934718199357	1	-1	1	-1	1	-1	4707
ST4.03ch00	13620000	4000001	0.763301893671277	0.747085926564512	0.0162159671067647	1	-1	1	-1	1	-1	4723
ST4.03ch00	13630000	4000001	0.763002040027742	0.746943795086431	0.0160582449413104	1	-1	1	-1	1	-1	4725
ST4.03ch00	13640000	4000001	0.762992709342474	0.747123438386743	0.0158692709557306	1	-1	1	-1	1	-1	4713
ST4.03ch00	13650000	4000001	0.763052889646415	0.746997696769721	0.0160551928766938	1	-1	1	-1	1	-1	4720
ST4.03ch00	13660000	4000001	0.762994307020009	0.747089353646555	0.0159049533734531	1	-1	1	-1	1	-1	4725
ST4.03ch00	13670000	4000001	0.762970597093467	0.747102664151918	0.0158679329415498	1	-1	1	-1	1	-1	4724
ST4.03ch00	13680000	4000001	0.762970597093467	0.747102664151918	0.0158679329415498	1	-1	1	-1	1	-1	4724
ST4.03ch00	13690000	4000001	0.762595869936701	0.746998247886485	0.0155976220502155	1	-1	1	-1	1	-1	4755
ST4.03ch00	13700000	4000001	0.762778134971107	0.746944412628422	0.015833722342684	1	-1	1	-1	1	-1	4745
ST4.03ch00	13710000	4000001	0.762705717357827	0.746862486278354	0.0158432310794731	1	-1	1	-1	1	-1	4741
ST4.03ch00	13720000	4000001	0.762768419111792	0.746765060528916	0.0160033585828764	1	-1	1	-1	1	-1	4746
ST4.03ch00	13730000	4000001	0.762334650879265	0.746669319139441	0.0156653317398241	1	-1	1	-1	1	-1	4744
ST4.03ch00	13740000	4000001	0.762170870361172	0.746639472652191	0.0155313977089814	1	-1	1	-1	1	-1	4738
ST4.03ch00	13750000	4000001	0.762385469650865	0.746884495780832	0.0155009738700331	1	-1	1	-1	1	-1	4737
ST4.03ch00	13760000	4000001	0.762262845719116	0.746586554843662	0.0156762908754543	1	-1	1	-1	1	-1	4741
ST4.03ch00	13770000	4000001	0.762433280161883	0.746691268347473	0.0157420118144102	1	-1	1	-1	1	-1	4734
ST4.03ch00	13780000	4000001	0.762124171443738	0.74672564945776	0.0153985219859772	1	-1	1	-1	1	-1	4742
ST4.03ch00	13790000	4000001	0.762129599701982	0.746748109133368	0.0153814905686139	1	-1	1	-1	1	-1	4744
ST4.03ch00	13800000	4000001	0.762092895698982	0.746717035007702	0.0153758606912795	1	-1	1	-1	1	-1	4750
ST4.03ch00	13810000	4000001	0.762167243644273	0.74671096103497	0.0154562826093027	1	-1	1	-1	1	-1	4762
ST4.03ch00	13820000	4000001	0.762070782448457	0.74663261980053	0.0154381626479271	1	-1	1	-1	1	-1	4770
ST4.03ch00	13830000	4000001	0.762003532036109	0.7466030788925	0.0154004531436088	1	-1	1	-1	1	-1	4775
ST4.03ch00	13840000	4000001	0.76228799882744	0.746910911227652	0.0153770875997887	1	-1	1	-1	1	-1	4772
ST4.03ch00	13850000	4000001	0.762563120101667	0.747268961052949	0.0152941590487184	1	-1	1	-1	1	-1	4766
ST4.03ch00	13860000	4000001	0.762343479561712	0.746892486933674	0.0154509926280383	1	-1	1	-1	1	-1	4785
ST4.03ch00	13870000	4000001	0.762262646136757	0.746874128603886	0.0153885175328708	1	-1	1	-1	1	-1	4788
ST4.03ch00	13880000	4000001	0.762124897497958	0.747150767378077	0.0149741301198811	1	-1	1	-1	1	-1	4776
ST4.03ch00	13890000	4000001	0.762167722151092	0.746976899067676	0.0151908230834162	1	-1	1	-1	1	-1	4793
ST4.03ch00	13900000	4000001	0.762424767114034	0.74688675156263	0.0155380155514039	1	-1	1	-1	1	-1	4820
ST4.03ch00	13910000	4000001	0.762488009323577	0.746672452403055	0.0158155569205219	1	-1	1	-1	1	-1	4836
ST4.03ch00	13920000	4000001	0.762491483873761	0.746963051494832	0.0155284323789292	1	-1	1	-1	1	-1	4852
ST4.03ch00	13930000	4000001	0.762556516096501	0.746601201069478	0.0159553150270229	1	-1	1	-1	1	-1	4872
ST4.03ch00	13940000	4000001	0.762592435636731	0.746613084225645	0.0159793514110865	1	-1	1	-1	1	-1	4872
ST4.03ch00	13950000	4000001	0.762744520291819	0.746356626788115	0.0163878935037035	1	-1	1	-1	1	-1	4889
ST4.03ch00	13960000	4000001	0.762521262203687	0.745792536400002	0.016728725803685	1	-1	1	-1	1	-1	4909
ST4.03ch00	13970000	4000001	0.762641396093573	0.745993218919861	0.0166481771737116	1	-1	1	-1	1	-1	4903
ST4.03ch00	13980000	4000001	0.762718690144934	0.746039759941887	0.0166789302030467	1	-1	1	-1	1	-1	4901
ST4.03ch00	13990000	4000001	0.76218508018218	0.745297927055329	0.016887153126851	1	-1	1	-1	1	-1	4939
ST4.03ch00	14000000	4000001	0.761945399301864	0.744520145292406	0.0174252540094576	1	-1	1	-1	1	-1	4958
ST4.03ch00	14010000	4000001	0.762337055133153	0.744745368797847	0.0175916863353066	1	-1	1	-1	1	-1	4959
ST4.03ch00	14020000	4000001	0.762448590827642	0.744926311280285	0.0175222795473571	1	-1	1	-1	1	-1	4967
ST4.03ch00	14030000	4000001	0.762615525206999	0.744612495494731	0.0180030297122678	1	-1	1	-1	1	-1	4999
ST4.03ch00	14040000	4000001	0.762602344384125	0.744848829129275	0.0177535152548506	1	-1	1	-1	1	-1	5008
ST4.03ch00	14050000	4000001	0.76278666573283	0.744845382068973	0.0179412836638564	1	-1	1	-1	1	-1	4993
ST4.03ch00	14060000	4000001	0.762669891361979	0.745167142312617	0.0175027490493617	1	-1	1	-1	1	-1	5007
ST4.03ch00	14070000	4000001	0.763022335708863	0.745117881492635	0.0179044542162283	1	-1	1	-1	1	-1	5028
ST4.03ch00	14080000	4000001	0.762994524291471	0.745145912788226	0.0178486115032444	1	-1	1	-1	1	-1	5040
ST4.03ch00	14090000	4000001	0.762810068404173	0.744510223754105	0.0182998446500685	1	-1	1	-1	1	-1	5022
ST4.03ch00	14100000	4000001	0.762741986878265	0.744716905143158	0.0180250817351072	1	-1	1	-1	1	-1	5027
ST4.03ch00	14110000	4000001	0.762838826334487	0.744691988197397	0.0181468381370907	1	-1	1	-1	1	-1	5018
ST4.03ch00	14120000	4000001	0.762810724331192	0.744701584761385	0.0181091395698065	1	-1	1	-1	1	-1	5019
ST4.03ch00	14130000	4000001	0.76199593326765	0.743893482129114	0.0181024511385358	1	-1	1	-1	1	-1	5045
ST4.03ch00	14140000	4000001	0.761947462991671	0.74386561090698	0.0180818520846911	1	-1	1	-1	1	-1	5039
ST4.03ch00	14150000	4000001	0.762370072295233	0.743454504930399	0.0189155673648346	1	-1	1	-1	1	-1	5054
ST4.03ch00	14160000	4000001	0.76287266884504	0.744126362355737	0.0187463064893027	1	-1	1	-1	1	-1	5048
ST4.03ch00	14170000	4000001	0.762120302739525	0.7430962323837	0.0190240703558252	1	-1	1	-1	1	-1	5094
ST4.03ch00	14180000	4000001	0.76220037584759	0.7430957186174	0.0191046572301894	1	-1	1	-1	1	-1	5090
ST4.03ch00	14190000	4000001	0.762137844980531	0.743016678028305	0.0191211669522259	1	-1	1	-1	1	-1	5084
ST4.03ch00	14200000	4000001	0.761817543587521	0.742875702647112	0.0189418409404091	1	-1	1	-1	1	-1	5079
ST4.03ch00	14210000	4000001	0.761666806577556	0.742418835969919	0.0192479706076366	1	-1	1	-1	1	-1	5046
ST4.03ch00	14220000	4000001	0.76129866176071	0.741379017477859	0.0199196442828515	1	-1	1	-1	1	-1	5036
ST4.03ch00	14230000	4000001	0.762318882588009	0.742956620654723	0.0193622619332857	1	-1	1	-1	1	-1	5035
ST4.03ch00	14240000	4000001	0.761912202562401	0.742946568668218	0.0189656338941835	1	-1	1	-1	1	-1	5037
ST4.03ch00	14250000	4000001	0.761525036967576	0.742313919146257	0.0192111178213191	1	-1	1	-1	1	-1	5017
ST4.03ch00	14260000	4000001	0.761412824710592	0.742158331181436	0.0192544935291564	1	-1	1	-1	1	-1	5008
ST4.03ch00	14270000	4000001	0.76205204307487	0.742275004678903	0.0197770383959666	1	-1	1	-1	1	-1	4991
ST4.03ch00	14280000	4000001	0.76191858195408	0.741853420069367	0.0200651618847133	1	-1	1	-1	1	-1	4957
ST4.03ch00	14290000	4000001	0.762018003628085	0.742003207093739	0.0200147965343462	1	-1	1	-1	1	-1	4946
ST4.03ch00	14300000	4000001	0.761624950707883	0.741081599688865	0.020543351019018	1	-1	1	-1	1	-1	4849
ST4.03ch00	14310000	4000001	0.760373166777429	0.74054505414147	0.0198281126359589	1	-1	1	-1	1	-1	4866
ST4.03ch00	14320000	4000001	0.760204260763671	0.740573685703737	0.0196305750599342	1	-1	1	-1	1	-1	4850
ST4.03ch00	14330000	4000001	0.76037696452133	0.74068939755836	0.0196875669629693	1	-1	1	-1	1	-1	4829
ST4.03ch00	14340000	4000001	0.760352532718218	0.740830800311907	0.0195217324063106	1	-1	1	-1	1	-1	4816
ST4.03ch00	14350000	4000001	0.760245258870937	0.740840833911703	0.0194044249592342	1	-1	1	-1	1	-1	4811
ST4.03ch00	14360000	4000001	0.760515039785552	0.741284395015158	0.0192306447703935	1	-1	1	-1	1	-1	4821
ST4.03ch00	14370000	4000001	0.760650745137886	0.741310745652678	0.0193399994852076	1	-1	1	-1	1	-1	4820
ST4.03ch00	14380000	4000001	0.760639138501791	0.741201117701343	0.0194380208004483	1	-1	1	-1	1	-1	4819
ST4.03ch00	14390000	4000001	0.760563699745879	0.741438610236426	0.0191250895094523	1	-1	1	-1	1	-1	4816
ST4.03ch00	14400000	4000001	0.759691416300822	0.74129100235915	0.0184004139416723	1	-1	1	-1	1	-1	4797
ST4.03ch00	14410000	4000001	0.759375739303367	0.740838172981406	0.0185375663219606	1	-1	1	-1	1	-1	4788
ST4.03ch00	14420000	4000001	0.75890011323706	0.740251667256154	0.0186484459809057	1	-1	1	-1	1	-1	4805
ST4.03ch00	14430000	4000001	0.758501613358424	0.738940192457285	0.0195614209011392	1	-1	1	-1	1	-1	4847
ST4.03ch00	14440000	4000001	0.758756947998046	0.73873924570912	0.0200177022889263	1	-1	1	-1	1	-1	4840
ST4.03ch00	14450000	4000001	0.759387520303646	0.7393187331885	0.020068787115146	1	-1	1	-1	1	-1	4890
ST4.03ch00	14460000	4000001	0.759089478531675	0.738861369250741	0.0202281092809344	1	-1	1	-1	1	-1	4884
ST4.03ch00	14470000	4000001	0.759107077727357	0.738755070259961	0.0203520074673955	1	-1	1	-1	1	-1	4868
ST4.03ch00	14480000	4000001	0.757818881369109	0.738179352276192	0.0196395290929163	1	-1	1	-1	1	-1	4858
ST4.03ch00	14490000	4000001	0.756617724785824	0.737569957098868	0.0190477676869554	1	-1	1	-1	1	-1	4832
ST4.03ch00	14500000	4000001	0.75654418082094	0.737708479186119	0.0188357016348211	1	-1	1	-1	1	-1	4821
ST4.03ch00	14510000	4000001	0.756325290294873	0.737519051115666	0.0188062391792074	1	-1	1	-1	1	-1	4808
ST4.03ch00	14520000	4000001	0.756250163936608	0.737581156331944	0.0186690076046643	1	-1	1	-1	1	-1	4791
ST4.03ch00	14530000	4000001	0.756360847302428	0.73775324435576	0.0186076029466681	1	-1	1	-1	1	-1	4780
ST4.03ch00	14540000	4000001	0.756360847302428	0.73775324435576	0.0186076029466681	1	-1	1	-1	1	-1	4780
ST4.03ch00	14550000	4000001	0.756360847302428	0.73775324435576	0.0186076029466681	1	-1	1	-1	1	-1	4780
ST4.03ch00	14560000	4000001	0.756258863563333	0.737666726482135	0.0185921370811977	1	-1	1	-1	1	-1	4778
ST4.03ch00	14570000	4000001	0.756198546766433	0.737587511598287	0.0186110351681459	1	-1	1	-1	1	-1	4776
ST4.03ch00	14580000	4000001	0.756461194688314	0.738085848164645	0.0183753465236699	1	-1	1	-1	1	-1	4765
ST4.03ch00	14590000	4000001	0.756342427164842	0.73810082976075	0.018241597404092	1	-1	1	-1	1	-1	4757
ST4.03ch00	14600000	4000001	0.756658610917032	0.738030412764716	0.0186281981523159	1	-1	1	-1	1	-1	4747
ST4.03ch00	14610000	4000001	0.756166773954455	0.737181887518361	0.0189848864360943	1	-1	1	-1	1	-1	4713
ST4.03ch00	14620000	4000001	0.756235863763263	0.738330399944512	0.0179054638187509	1	-1	1	-1	1	-1	4684
ST4.03ch00	14630000	4000001	0.75572472234188	0.738391671439804	0.0173330509020765	1	-1	1	-1	1	-1	4661
ST4.03ch00	14640000	4000001	0.755042268096442	0.738381892968259	0.0166603751281831	1	-1	1	-1	1	-1	4621
ST4.03ch00	14650000	4000001	0.755069241932696	0.738503843590533	0.0165653983421631	1	-1	1	-1	1	-1	4637
ST4.03ch00	14660000	4000001	0.75489574794972	0.738137746278064	0.0167580016716563	1	-1	1	-1	1	-1	4611
ST4.03ch00	14670000	4000001	0.755173161927039	0.738409041313773	0.0167641206132659	1	-1	1	-1	1	-1	4608
ST4.03ch00	14680000	4000001	0.755251051747982	0.738338636967004	0.0169124147809772	1	-1	1	-1	1	-1	4604
ST4.03ch00	14690000	4000001	0.755256760653992	0.738416558221952	0.0168402024320401	1	-1	1	-1	1	-1	4599
ST4.03ch00	14700000	4000001	0.755256760653992	0.738416558221952	0.0168402024320401	1	-1	1	-1	1	-1	4599
ST4.03ch00	14710000	4000001	0.755267367316651	0.738202679351491	0.0170646879651596	1	-1	1	-1	1	-1	4583
ST4.03ch00	14720000	4000001	0.755267367316651	0.738202679351491	0.0170646879651596	1	-1	1	-1	1	-1	4583
ST4.03ch00	14730000	4000001	0.755257604629465	0.738183736243536	0.0170738683859289	1	-1	1	-1	1	-1	4582
ST4.03ch00	14740000	4000001	0.755286038946127	0.738230272750029	0.0170557661960983	1	-1	1	-1	1	-1	4581
ST4.03ch00	14750000	4000001	0.75510221530293	0.738675169348846	0.0164270459540837	1	-1	1	-1	1	-1	4568
ST4.03ch00	14760000	4000001	0.754664495913536	0.738407086902222	0.0162574090113136	1	-1	1	-1	1	-1	4567
ST4.03ch00	14770000	4000001	0.75472421976957	0.738460815777029	0.0162634039925407	1	-1	1	-1	1	-1	4576
ST4.03ch00	14780000	4000001	0.754701059258891	0.738401113466482	0.0162999457924096	1	-1	1	-1	1	-1	4574
ST4.03ch00	14790000	4000001	0.75469564940266	0.73847289482907	0.0162227545735903	1	-1	1	-1	1	-1	4582
ST4.03ch00	14800000	4000001	0.754413589298499	0.73840048148992	0.0160131078085787	1	-1	1	-1	1	-1	4571
ST4.03ch00	14810000	4000001	0.754213324252674	0.738361919436135	0.0158514048165394	1	-1	1	-1	1	-1	4577
ST4.03ch00	14820000	4000001	0.754269475181475	0.738316401993851	0.0159530731876239	1	-1	1	-1	1	-1	4577
ST4.03ch00	14830000	4000001	0.754291487181275	0.738287824460745	0.0160036627205303	1	-1	1	-1	1	-1	4571
ST4.03ch00	14840000	4000001	0.754244781772494	0.738136889095466	0.0161078926770285	1	-1	1	-1	1	-1	4573
ST4.03ch00	14850000	4000001	0.754246552292374	0.737748682876423	0.0164978694159509	1	-1	1	-1	1	-1	4588
ST4.03ch00	14860000	4000001	0.753976933253728	0.737843113537713	0.0161338197160149	1	-1	1	-1	1	-1	4607
ST4.03ch00	14870000	4000001	0.753961807708617	0.737785947556516	0.0161758601521016	1	-1	1	-1	1	-1	4629
ST4.03ch00	14880000	4000001	0.753131643611674	0.736594913435329	0.0165367301763454	1	-1	1	-1	1	-1	4633
ST4.03ch00	14890000	4000001	0.752736119088586	0.736316165630257	0.0164199534583286	1	-1	1	-1	1	-1	4650
ST4.03ch00	14900000	4000001	0.752654790703935	0.736215409457449	0.0164393812464862	1	-1	1	-1	1	-1	4663
ST4.03ch00	14910000	4000001	0.752654790703935	0.736215409457449	0.0164393812464862	1	-1	1	-1	1	-1	4663
ST4.03ch00	14920000	4000001	0.752803409618291	0.736341030833127	0.0164623787851634	1	-1	1	-1	1	-1	4688
ST4.03ch00	14930000	4000001	0.753044853980099	0.736750266726086	0.0162945872540132	1	-1	1	-1	1	-1	4696
ST4.03ch00	14940000	4000001	0.752650806910717	0.736503119117357	0.01614768779336	1	-1	1	-1	1	-1	4692
ST4.03ch00	14950000	4000001	0.752430329453426	0.736354866594442	0.0160754628589834	1	-1	1	-1	1	-1	4700
ST4.03ch00	14960000	4000001	0.752411294178527	0.736405462428107	0.0160058317504202	1	-1	1	-1	1	-1	4708
ST4.03ch00	14970000	4000001	0.752428478727084	0.736376495457958	0.0160519832691254	1	-1	1	-1	1	-1	4709
ST4.03ch00	14980000	4000001	0.752149651448111	0.736190009777688	0.0159596416704224	1	-1	1	-1	1	-1	4718
ST4.03ch00	14990000	4000001	0.752649287646204	0.736545060781347	0.0161042268648572	1	-1	1	-1	1	-1	4736
ST4.03ch00	15000000	4000001	0.752424512198473	0.736377842351498	0.0160466698469745	1	-1	1	-1	1	-1	4743
ST4.03ch00	15010000	4000001	0.751839614802876	0.73641828485764	0.0154213299452364	1	-1	1	-1	1	-1	4739
ST4.03ch00	15020000	4000001	0.751348787436306	0.736452814397327	0.0148959730389787	1	-1	1	-1	1	-1	4756
ST4.03ch00	15030000	4000001	0.751217038394782	0.736461968784512	0.01475506961027	1	-1	1	-1	1	-1	4769
ST4.03ch00	15040000	4000001	0.751359211715428	0.736703659436337	0.0146555522790908	1	-1	1	-1	1	-1	4765
ST4.03ch00	15050000	4000001	0.75111150393305	0.736570964314526	0.0145405396185235	1	-1	1	-1	1	-1	4767
ST4.03ch00	15060000	4000001	0.75111150393305	0.736570964314526	0.0145405396185235	1	-1	1	-1	1	-1	4767
ST4.03ch00	15070000	4000001	0.75111150393305	0.736570964314526	0.0145405396185235	1	-1	1	-1	1	-1	4767
ST4.03ch00	15080000	4000001	0.75109304862255	0.73635574215609	0.0147373064664601	1	-1	1	-1	1	-1	4756
ST4.03ch00	15090000	4000001	0.750635312237063	0.736046803659396	0.0145885085776678	1	-1	1	-1	1	-1	4745
ST4.03ch00	15100000	4000001	0.750916389140866	0.736369446410408	0.0145469427304584	1	-1	1	-1	1	-1	4753
ST4.03ch00	15110000	4000001	0.750628308766278	0.736320619083351	0.0143076896829267	1	-1	1	-1	1	-1	4747
ST4.03ch00	15120000	4000001	0.7507808184591	0.736487307870501	0.0142935105885987	1	-1	1	-1	1	-1	4759
ST4.03ch00	15130000	4000001	0.750953738326497	0.736713899093611	0.014239839232886	1	-1	1	-1	1	-1	4767
ST4.03ch00	15140000	4000001	0.750953738326497	0.736713899093611	0.014239839232886	1	-1	1	-1	1	-1	4767
ST4.03ch00	15150000	4000001	0.750953738326497	0.736713899093611	0.014239839232886	1	-1	1	-1	1	-1	4767
ST4.03ch00	15160000	4000001	0.751008294188372	0.736532089510474	0.0144762046778978	1	-1	1	-1	1	-1	4749
ST4.03ch00	15170000	4000001	0.751025660473606	0.736651770101433	0.014373890372173	1	-1	1	-1	1	-1	4751
ST4.03ch00	15180000	4000001	0.751104126427541	0.736715245056156	0.0143888813713852	1	-1	1	-1	1	-1	4753
ST4.03ch00	15190000	4000001	0.750605196696471	0.736238617601052	0.0143665790954185	1	-1	1	-1	1	-1	4742
ST4.03ch00	15200000	4000001	0.750605196696471	0.736238617601052	0.0143665790954185	1	-1	1	-1	1	-1	4742
ST4.03ch00	15210000	4000001	0.750606954042176	0.736300772143883	0.0143061818982924	1	-1	1	-1	1	-1	4742
ST4.03ch00	15220000	4000001	0.750606954042176	0.736300772143883	0.0143061818982924	1	-1	1	-1	1	-1	4742
ST4.03ch00	15230000	4000001	0.750844655314139	0.736938810727423	0.0139058445867159	1	-1	1	-1	1	-1	4741
ST4.03ch00	15240000	4000001	0.750879995255485	0.736971216946283	0.0139087783092025	1	-1	1	-1	1	-1	4740
ST4.03ch00	15250000	4000001	0.750459190000987	0.736772785135674	0.0136864048653136	1	-1	1	-1	1	-1	4730
ST4.03ch00	15260000	4000001	0.74962976418742	0.735872480547633	0.0137572836397863	1	-1	1	-1	1	-1	4705
ST4.03ch00	15270000	4000001	0.749100627114502	0.735372540634107	0.0137280864803955	1	-1	1	-1	1	-1	4668
ST4.03ch00	15280000	4000001	0.749182746508961	0.735344217682423	0.0138385288265384	1	-1	1	-1	1	-1	4668
ST4.03ch00	15290000	4000001	0.749182746508961	0.735344217682423	0.0138385288265384	1	-1	1	-1	1	-1	4668
ST4.03ch00	15300000	4000001	0.748901634078213	0.734884113403193	0.0140175206750198	1	-1	1	-1	1	-1	4651
ST4.03ch00	15310000	4000001	0.749014325872689	0.734891615499449	0.0141227103732402	1	-1	1	-1	1	-1	4675
ST4.03ch00	15320000	4000001	0.749519604699326	0.735223687967939	0.0142959167313872	1	-1	1	-1	1	-1	4715
ST4.03ch00	15330000	4000001	0.750433725148544	0.736110082056797	0.014323643091747	1	-1	1	-1	1	-1	4743
ST4.03ch00	15340000	4000001	0.75078903172069	0.736638351863005	0.014150679857685	1	-1	1	-1	1	-1	4760
ST4.03ch00	15350000	4000001	0.750500186029155	0.735810580280256	0.0146896057488989	1	-1	1	-1	1	-1	4791
ST4.03ch00	15360000	4000001	0.750311674244111	0.735742108370677	0.0145695658734338	1	-1	1	-1	1	-1	4806
ST4.03ch00	15370000	4000001	0.750348999663361	0.735532548891455	0.0148164507719055	1	-1	1	-1	1	-1	4806
ST4.03ch00	15380000	4000001	0.75049811881997	0.735557071809236	0.014941047010734	1	-1	1	-1	1	-1	4806
ST4.03ch00	15390000	4000001	0.750537842216663	0.735545679451264	0.0149921627653984	1	-1	1	-1	1	-1	4799
ST4.03ch00	15400000	4000001	0.750396672360672	0.73595552949905	0.0144411428616215	1	-1	1	-1	1	-1	4794
ST4.03ch00	15410000	4000001	0.750313758315307	0.736026479627115	0.0142872786881928	1	-1	1	-1	1	-1	4786
ST4.03ch00	15420000	4000001	0.750293736257691	0.735908102475619	0.0143856337820714	1	-1	1	-1	1	-1	4788
ST4.03ch00	15430000	4000001	0.750857893403125	0.736208294675337	0.0146495987277876	1	-1	1	-1	1	-1	4801
ST4.03ch00	15440000	4000001	0.751074371271093	0.736339318482232	0.0147350527888605	1	-1	1	-1	1	-1	4802
ST4.03ch00	15450000	4000001	0.751075939696306	0.736241169416408	0.0148347702798974	1	-1	1	-1	1	-1	4795
ST4.03ch00	15460000	4000001	0.751206295150238	0.73634683861345	0.0148594565367878	1	-1	1	-1	1	-1	4787
ST4.03ch00	15470000	4000001	0.751218962847916	0.736547387247988	0.0146715755999287	1	-1	1	-1	1	-1	4782
ST4.03ch00	15480000	4000001	0.751319121923244	0.73675444421826	0.0145646777049843	1	-1	1	-1	1	-1	4778
ST4.03ch00	15490000	4000001	0.751319121923244	0.73675444421826	0.0145646777049843	1	-1	1	-1	1	-1	4778
ST4.03ch00	15500000	4000001	0.751430452027853	0.736990528648155	0.0144399233796976	1	-1	1	-1	1	-1	4781
ST4.03ch00	15510000	4000001	0.751406751648528	0.737082772011173	0.0143239796373549	1	-1	1	-1	1	-1	4782
ST4.03ch00	15520000	4000001	0.751092181577711	0.737183386606369	0.0139087949713426	1	-1	1	-1	1	-1	4791
ST4.03ch00	15530000	4000001	0.751018626959373	0.73698903298042	0.0140295939789531	1	-1	1	-1	1	-1	4790
ST4.03ch00	15540000	4000001	0.750212471456933	0.736230869665515	0.0139816017914185	1	-1	1	-1	1	-1	4767
ST4.03ch00	15550000	4000001	0.750361440568847	0.73611395042673	0.0142474901421168	1	-1	1	-1	1	-1	4763
ST4.03ch00	15560000	4000001	0.750367897817653	0.735791308911009	0.0145765889066432	1	-1	1	-1	1	-1	4756
ST4.03ch00	15570000	4000001	0.749853018327338	0.73521552013943	0.0146374981879084	1	-1	1	-1	1	-1	4730
ST4.03ch00	15580000	4000001	0.74989623884926	0.735245645187483	0.0146505936617772	1	-1	1	-1	1	-1	4722
ST4.03ch00	15590000	4000001	0.749901645234552	0.735268786753988	0.0146328584805641	1	-1	1	-1	1	-1	4714
ST4.03ch00	15600000	4000001	0.749901666094524	0.735289585173199	0.0146120809213247	1	-1	1	-1	1	-1	4715
ST4.03ch00	15610000	4000001	0.749929786339457	0.7354094090454	0.0145203772940571	1	-1	1	-1	1	-1	4695
ST4.03ch00	15620000	4000001	0.749736129464267	0.735133347644083	0.014602781820184	1	-1	1	-1	1	-1	4681
ST4.03ch00	15630000	4000001	0.750051635326424	0.735278141405227	0.014773493921197	1	-1	1	-1	1	-1	4676
ST4.03ch00	15640000	4000001	0.750346817308689	0.735491019358435	0.0148557979502539	1	-1	1	-1	1	-1	4697
ST4.03ch00	15650000	4000001	0.750462866795163	0.735506708878365	0.0149561579167981	1	-1	1	-1	1	-1	4692
ST4.03ch00	15660000	4000001	0.750302245791033	0.735300567592703	0.0150016781983306	1	-1	1	-1	1	-1	4675
ST4.03ch00	15670000	4000001	0.750574888181459	0.735337563647456	0.015237324534003	1	-1	1	-1	1	-1	4669
ST4.03ch00	15680000	4000001	0.750827370370868	0.734951771681176	0.0158755986896918	1	-1	1	-1	1	-1	4664
ST4.03ch00	15690000	4000001	0.750647369861812	0.734653298222628	0.0159940716391834	1	-1	1	-1	1	-1	4658
ST4.03ch00	15700000	4000001	0.750540060715914	0.734934967356597	0.0156050933593167	1	-1	1	-1	1	-1	4665
ST4.03ch00	15710000	4000001	0.750902466430421	0.735004675295913	0.0158977911345073	1	-1	1	-1	1	-1	4634
ST4.03ch00	15720000	4000001	0.75091827795994	0.735421394575951	0.0154968833839893	1	-1	1	-1	1	-1	4578
ST4.03ch00	15730000	4000001	0.750853840048085	0.735446544002855	0.0154072960452306	1	-1	1	-1	1	-1	4565
ST4.03ch00	15740000	4000001	0.750513585025257	0.7355561630834	0.0149574219418568	1	-1	1	-1	1	-1	4549
ST4.03ch00	15750000	4000001	0.751858594929949	0.737177271420076	0.0146813235098731	1	-1	1	-1	1	-1	4502
ST4.03ch00	15760000	4000001	0.751485175153074	0.736884456110366	0.0146007190427079	1	-1	1	-1	1	-1	4477
ST4.03ch00	15770000	4000001	0.751634819554056	0.736907410344551	0.014727409209505	1	-1	1	-1	1	-1	4477
ST4.03ch00	15780000	4000001	0.751095808871162	0.736307124319494	0.0147886845516678	1	-1	1	-1	1	-1	4459
ST4.03ch00	15790000	4000001	0.752164915325754	0.737008835339489	0.0151560799862645	1	-1	1	-1	1	-1	4437
ST4.03ch00	15800000	4000001	0.75219733385215	0.736932719810213	0.0152646140419367	1	-1	1	-1	1	-1	4437
ST4.03ch00	15810000	4000001	0.751640629392721	0.736747041773483	0.0148935876192373	1	-1	1	-1	1	-1	4424
ST4.03ch00	15820000	4000001	0.752091238362971	0.736940094686575	0.0151511436763959	1	-1	1	-1	1	-1	4410
ST4.03ch00	15830000	4000001	0.752281119446815	0.736977285262302	0.0153038341845129	1	-1	1	-1	1	-1	4385
ST4.03ch00	15840000	4000001	0.75200339346415	0.736760428505865	0.015242964958285	1	-1	1	-1	1	-1	4372
ST4.03ch00	15850000	4000001	0.752013032836267	0.737056674055765	0.0149563587805028	1	-1	1	-1	1	-1	4345
ST4.03ch00	15860000	4000001	0.750851871930175	0.737334467737081	0.0135174041930941	1	-1	1	-1	1	-1	4279
ST4.03ch00	15870000	4000001	0.751123755212434	0.737616254291671	0.0135075009207635	1	-1	1	-1	1	-1	4308
ST4.03ch00	15880000	4000001	0.751301489833088	0.738825500829846	0.0124759890032417	1	-1	1	-1	1	-1	4275
ST4.03ch00	15890000	4000001	0.751792366711381	0.740059671393302	0.011732695318079	1	-1	1	-1	1	-1	4301
ST4.03ch00	15900000	4000001	0.751987415875487	0.739826777190352	0.0121606386851352	1	-1	1	-1	1	-1	4280
ST4.03ch00	15910000	4000001	0.752372754061939	0.740741503749876	0.0116312503120631	1	-1	1	-1	1	-1	4302
ST4.03ch00	15920000	4000001	0.752698086221483	0.74104540086572	0.0116526853557625	1	-1	1	-1	1	-1	4285
ST4.03ch00	15930000	4000001	0.75280844370205	0.740979862912416	0.0118285807896342	1	-1	1	-1	1	-1	4269
ST4.03ch00	15940000	4000001	0.753256071492846	0.741401136711033	0.0118549347818127	1	-1	1	-1	1	-1	4275
ST4.03ch00	15950000	4000001	0.754371204926241	0.742792323608883	0.0115788813173581	1	-1	1	-1	1	-1	4285
ST4.03ch00	15960000	4000001	0.755590734961908	0.743733804999145	0.0118569299627635	1	-1	1	-1	1	-1	4306
ST4.03ch00	15970000	4000001	0.755666099390791	0.743825275528667	0.0118408238621242	1	-1	1	-1	1	-1	4306
ST4.03ch00	15980000	4000001	0.756041279660698	0.744213020042928	0.0118282596177704	1	-1	1	-1	1	-1	4322
ST4.03ch00	15990000	4000001	0.755686411369059	0.744408096210173	0.0112783151588855	1	-1	1	-1	1	-1	4355
ST4.03ch00	16000000	4000001	0.756255790070628	0.745465002594929	0.0107907874756998	1	-1	1	-1	1	-1	4366
ST4.03ch00	16010000	4000001	0.756563464069121	0.745988962723791	0.0105745013453299	1	-1	1	-1	1	-1	4393
ST4.03ch00	16020000	4000001	0.757404725597616	0.746682884677831	0.0107218409197851	1	-1	1	-1	1	-1	4416
ST4.03ch00	16030000	4000001	0.757977503208045	0.746219003702929	0.0117584995051163	1	-1	1	-1	1	-1	4438
ST4.03ch00	16040000	4000001	0.758440275677861	0.746600178164545	0.0118400975133158	1	-1	1	-1	1	-1	4455
ST4.03ch00	16050000	4000001	0.759185523488205	0.748147926647838	0.0110375968403666	1	-1	1	-1	1	-1	4503
ST4.03ch00	16060000	4000001	0.75943100926035	0.74830562443648	0.0111253848238698	1	-1	1	-1	1	-1	4514
ST4.03ch00	16070000	4000001	0.759472809622399	0.748356768770234	0.011116040852165	1	-1	1	-1	1	-1	4517
ST4.03ch00	16080000	4000001	0.759382294116191	0.748220685694287	0.011161608421904	1	-1	1	-1	1	-1	4521
ST4.03ch00	16090000	4000001	0.758915994965453	0.747830920737522	0.011085074227931	1	-1	1	-1	1	-1	4528
ST4.03ch00	16100000	4000001	0.758899929723494	0.748051846328176	0.010848083395318	1	-1	1	-1	1	-1	4542
ST4.03ch00	16110000	4000001	0.759142184289446	0.748250992112866	0.0108911921765805	1	-1	1	-1	1	-1	4552
ST4.03ch00	16120000	4000001	0.759140632832968	0.748266443781838	0.0108741890511303	1	-1	1	-1	1	-1	4568
ST4.03ch00	16130000	4000001	0.759260184992102	0.748383408409828	0.010876776582274	1	-1	1	-1	1	-1	4572
ST4.03ch00	16140000	4000001	0.759314173228361	0.748385902164484	0.0109282710638773	1	-1	1	-1	1	-1	4576
ST4.03ch00	16150000	4000001	0.759225891301265	0.748446677218147	0.0107792140831177	1	-1	1	-1	1	-1	4578
ST4.03ch00	16160000	4000001	0.759184785220917	0.748391716911662	0.010793068309255	1	-1	1	-1	1	-1	4577
ST4.03ch00	16170000	4000001	0.759243044435442	0.748466028905506	0.0107770155299363	1	-1	1	-1	1	-1	4582
ST4.03ch00	16180000	4000001	0.759210577600972	0.748382468004781	0.0108281095961906	1	-1	1	-1	1	-1	4584
ST4.03ch00	16190000	4000001	0.75901001234178	0.748143031715886	0.0108669806258935	1	-1	1	-1	1	-1	4587
ST4.03ch00	16200000	4000001	0.75884967695481	0.747886200532506	0.010963476422304	1	-1	1	-1	1	-1	4579
ST4.03ch00	16210000	4000001	0.758580980390353	0.748044868018031	0.0105361123723224	1	-1	1	-1	1	-1	4567
ST4.03ch00	16220000	4000001	0.758721840686311	0.748164916989881	0.0105569236964302	1	-1	1	-1	1	-1	4568
ST4.03ch00	16230000	4000001	0.758667702342828	0.747671521516862	0.0109961808259656	1	-1	1	-1	1	-1	4575
ST4.03ch00	16240000	4000001	0.758592143180941	0.7477377942734	0.010854348907541	1	-1	1	-1	1	-1	4586
ST4.03ch00	16250000	4000001	0.758700734885607	0.748003044298388	0.0106976905872185	1	-1	1	-1	1	-1	4599
ST4.03ch00	16260000	4000001	0.758562633557343	0.747942610724742	0.0106200228326014	1	-1	1	-1	1	-1	4594
ST4.03ch00	16270000	4000001	0.75870612771528	0.748019168587491	0.0106869591277895	1	-1	1	-1	1	-1	4603
ST4.03ch00	16280000	4000001	0.759049688713957	0.748257821286527	0.0107918674274304	1	-1	1	-1	1	-1	4615
ST4.03ch00	16290000	4000001	0.759452499900551	0.748283993798055	0.0111685061024954	1	-1	1	-1	1	-1	4619
ST4.03ch00	16300000	4000001	0.75945935216459	0.748269345061363	0.0111900071032269	1	-1	1	-1	1	-1	4624
ST4.03ch00	16310000	4000001	0.758780342108811	0.747811409979407	0.0109689321294032	1	-1	1	-1	1	-1	4655
ST4.03ch00	16320000	4000001	0.758590811137611	0.748199964190304	0.0103908469473063	1	-1	1	-1	1	-1	4680
ST4.03ch00	16330000	4000001	0.758623389192992	0.748465178749479	0.0101582104435125	1	-1	1	-1	1	-1	4695
ST4.03ch00	16340000	4000001	0.758431143596695	0.74812783512614	0.0103033084705545	1	-1	1	-1	1	-1	4681
ST4.03ch00	16350000	4000001	0.75853394330495	0.748437559307305	0.0100963839976455	1	-1	1	-1	1	-1	4687
ST4.03ch00	16360000	4000001	0.758508976811752	0.748370878865356	0.0101380979463956	1	-1	1	-1	1	-1	4689
ST4.03ch00	16370000	4000001	0.758531868826226	0.748359595204206	0.0101722736220196	1	-1	1	-1	1	-1	4694
ST4.03ch00	16380000	4000001	0.759015933277274	0.748781368224115	0.010234565053159	1	-1	1	-1	1	-1	4692
ST4.03ch00	16390000	4000001	0.758991514967334	0.748407911747329	0.0105836032200046	1	-1	1	-1	1	-1	4697
ST4.03ch00	16400000	4000001	0.758070689642455	0.748075853357768	0.00999483628468657	1	-1	1	-1	1	-1	4766
ST4.03ch00	16410000	4000001	0.758015671518494	0.748022254086185	0.00999341743230905	1	-1	1	-1	1	-1	4795
ST4.03ch00	16420000	4000001	0.757912160986236	0.747678163335367	0.0102339976508695	1	-1	1	-1	1	-1	4803
ST4.03ch00	16430000	4000001	0.757939336593218	0.748060840292155	0.00987849630106284	1	-1	1	-1	1	-1	4814
ST4.03ch00	16440000	4000001	0.757717154126113	0.748345174159309	0.00937197996680347	1	-1	1	-1	1	-1	4805
ST4.03ch00	16450000	4000001	0.756832624691965	0.748148042035823	0.00868458265614198	1	-1	1	-1	1	-1	4846
ST4.03ch00	16460000	4000001	0.756785446467243	0.748133354057373	0.00865209240987062	1	-1	1	-1	1	-1	4854
ST4.03ch00	16470000	4000001	0.756785446467243	0.748133354057373	0.00865209240987062	1	-1	1	-1	1	-1	4854
ST4.03ch00	16480000	4000001	0.756247267271624	0.7477781288524	0.00846913841922432	1	-1	1	-1	1	-1	4873
ST4.03ch00	16490000	4000001	0.75553976605625	0.746986270479788	0.00855349557646225	1	-1	1	-1	1	-1	4883
ST4.03ch00	16500000	4000001	0.754569937785663	0.746493714187837	0.00807622359782508	1	-1	1	-1	1	-1	4918
ST4.03ch00	16510000	4000001	0.753288235520245	0.745683576559193	0.00760465896105235	1	-1	1	-1	1	-1	4969
ST4.03ch00	16520000	4000001	0.75271028306421	0.745305022993034	0.00740526007117581	1	-1	1	-1	1	-1	4954
ST4.03ch00	16530000	4000001	0.752681863711428	0.745342207192937	0.00733965651849112	1	-1	1	-1	1	-1	4954
ST4.03ch00	16540000	4000001	0.752387437654392	0.745102144300571	0.00728529335382114	1	-1	1	-1	1	-1	4973
ST4.03ch00	16550000	4000001	0.75133657259647	0.744295455023615	0.00704111757285447	1	-1	1	-1	1	-1	4915
ST4.03ch00	16560000	4000001	0.751170106501462	0.743977488721288	0.00719261778017394	1	-1	1	-1	1	-1	4912
ST4.03ch00	16570000	4000001	0.751047907624521	0.743967861364994	0.00708004625952702	1	-1	1	-1	1	-1	4916
ST4.03ch00	16580000	4000001	0.750415869144179	0.742535896917208	0.00787997222697107	1	-1	1	-1	1	-1	4862
ST4.03ch00	16590000	4000001	0.749882920117871	0.741870922741287	0.00801199737658395	1	-1	1	-1	1	-1	4842
ST4.03ch00	16600000	4000001	0.748937865796237	0.741028636198461	0.00790922959777623	1	-1	1	-1	1	-1	4812
ST4.03ch00	16610000	4000001	0.749020266175489	0.740796653681805	0.00822361249368433	1	-1	1	-1	1	-1	4822
ST4.03ch00	16620000	4000001	0.748957115476395	0.740684524995576	0.00827259048081905	1	-1	1	-1	1	-1	4823
ST4.03ch00	16630000	4000001	0.748711204261067	0.740466124724287	0.00824507953677959	1	-1	1	-1	1	-1	4833
ST4.03ch00	16640000	4000001	0.748551085574413	0.739954479985494	0.0085966055889195	1	-1	1	-1	1	-1	4858
ST4.03ch00	16650000	4000001	0.748319098481582	0.739749666035992	0.00856943244559009	1	-1	1	-1	1	-1	4852
ST4.03ch00	16660000	4000001	0.747607514340239	0.739748195675558	0.00785931866468147	1	-1	1	-1	1	-1	4870
ST4.03ch00	16670000	4000001	0.747646981698885	0.739829374577169	0.00781760712171567	1	-1	1	-1	1	-1	4872
ST4.03ch00	16680000	4000001	0.747600739252265	0.740300689231705	0.00730005002056	1	-1	1	-1	1	-1	4896
ST4.03ch00	16690000	4000001	0.748485447755456	0.740947312263572	0.00753813549188401	1	-1	1	-1	1	-1	4879
ST4.03ch00	16700000	4000001	0.748321259265223	0.740918208195847	0.00740305106937531	1	-1	1	-1	1	-1	4868
ST4.03ch00	16710000	4000001	0.748375758239364	0.740997688189213	0.00737807005015028	1	-1	1	-1	1	-1	4874
ST4.03ch00	16720000	4000001	0.748496962322016	0.741151251021622	0.00734571130039389	1	-1	1	-1	1	-1	4881
ST4.03ch00	16730000	4000001	0.748949472640913	0.741253313022696	0.00769615961821654	1	-1	1	-1	1	-1	4890
ST4.03ch00	16740000	4000001	0.748979279913345	0.741283498174171	0.00769578173917302	1	-1	1	-1	1	-1	4891
ST4.03ch00	16750000	4000001	0.748960967189935	0.741170437987691	0.007790529202244	1	-1	1	-1	1	-1	4885
ST4.03ch00	16760000	4000001	0.748837348459185	0.741142414098516	0.0076949343606691	1	-1	1	-1	1	-1	4896
ST4.03ch00	16770000	4000001	0.748773819941921	0.741207951591228	0.00756586835069284	1	-1	1	-1	1	-1	4887
ST4.03ch00	16780000	4000001	0.748890644861239	0.741176011909169	0.00771463295206986	1	-1	1	-1	1	-1	4894
ST4.03ch00	16790000	4000001	0.749434665919869	0.741129068765814	0.00830559715405504	1	-1	1	-1	1	-1	4899
ST4.03ch00	16800000	4000001	0.749409512105557	0.741123415866065	0.0082860962394913	1	-1	1	-1	1	-1	4902
ST4.03ch00	16810000	4000001	0.749672379789673	0.740775178155119	0.00889720163455451	1	-1	1	-1	1	-1	4940
ST4.03ch00	16820000	4000001	0.749193524599627	0.739298042071119	0.00989548252850796	1	-1	1	-1	1	-1	4987
ST4.03ch00	16830000	4000001	0.748875698315587	0.738315854726904	0.0105598435886821	1	-1	1	-1	1	-1	4998
ST4.03ch00	16840000	4000001	0.749165232040929	0.738594120781282	0.0105711112596477	1	-1	1	-1	1	-1	5050
ST4.03ch00	16850000	4000001	0.749545407406724	0.738340401789187	0.0112050056175368	1	-1	1	-1	1	-1	5054
ST4.03ch00	16860000	4000001	0.749682990948006	0.738489250654676	0.0111937402933303	1	-1	1	-1	1	-1	5068
ST4.03ch00	16870000	4000001	0.74980829889399	0.738277491332763	0.0115308075612269	1	-1	1	-1	1	-1	5070
ST4.03ch00	16880000	4000001	0.749746464915976	0.738463266374834	0.0112831985411421	1	-1	1	-1	1	-1	5064
ST4.03ch00	16890000	4000001	0.749620155910737	0.738235031783742	0.0113851241269953	1	-1	1	-1	1	-1	5059
ST4.03ch00	16900000	4000001	0.749459473081936	0.73827227648249	0.0111871965994459	1	-1	1	-1	1	-1	5055
ST4.03ch00	16910000	4000001	0.749435988863244	0.738162356262444	0.0112736326008004	1	-1	1	-1	1	-1	5047
ST4.03ch00	16920000	4000001	0.749436323919365	0.738065428130011	0.0113708957893544	1	-1	1	-1	1	-1	5050
ST4.03ch00	16930000	4000001	0.74935180317262	0.73781514617684	0.0115366569957807	1	-1	1	-1	1	-1	5041
ST4.03ch00	16940000	4000001	0.749798612664615	0.738233108500274	0.0115655041643417	1	-1	1	-1	1	-1	5048
ST4.03ch00	16950000	4000001	0.749579878833663	0.738252847023645	0.011327031810018	1	-1	1	-1	1	-1	5072
ST4.03ch00	16960000	4000001	0.749579878833663	0.738252847023645	0.011327031810018	1	-1	1	-1	1	-1	5072
ST4.03ch00	16970000	4000001	0.749582287753202	0.738312088067512	0.0112701996856902	1	-1	1	-1	1	-1	5068
ST4.03ch00	16980000	4000001	0.749980799129292	0.738600294594266	0.0113805045350253	1	-1	1	-1	1	-1	5079
ST4.03ch00	16990000	4000001	0.749982429493894	0.738675642811455	0.011306786682439	1	-1	1	-1	1	-1	5076
ST4.03ch00	17000000	4000001	0.749657987043929	0.738425080304189	0.0112329067397404	1	-1	1	-1	1	-1	5091
ST4.03ch00	17010000	4000001	0.749120962637287	0.738163486060912	0.0109574765763749	1	-1	1	-1	1	-1	5074
ST4.03ch00	17020000	4000001	0.749023287399437	0.738401607534336	0.0106216798651009	1	-1	1	-1	1	-1	5032
ST4.03ch00	17030000	4000001	0.75003548523257	0.739343126780973	0.0106923584515966	1	-1	1	-1	1	-1	4979
ST4.03ch00	17040000	4000001	0.750440236925132	0.739847979324935	0.0105922576001969	1	-1	1	-1	1	-1	4950
ST4.03ch00	17050000	4000001	0.750223037171688	0.739824800551416	0.0103982366202721	1	-1	1	-1	1	-1	4942
ST4.03ch00	17060000	4000001	0.750172474602841	0.739658546671006	0.0105139279318348	1	-1	1	-1	1	-1	4942
ST4.03ch00	17070000	4000001	0.750236787490704	0.73957521218553	0.0106615753051739	1	-1	1	-1	1	-1	4908
ST4.03ch00	17080000	4000001	0.750304885327563	0.739513986727456	0.0107908986001075	1	-1	1	-1	1	-1	4929
ST4.03ch00	17090000	4000001	0.749273674763386	0.73841670866531	0.0108569660980761	1	-1	1	-1	1	-1	4927
ST4.03ch00	17100000	4000001	0.748838717900192	0.737110315176413	0.0117284027237781	1	-1	1	-1	1	-1	4961
ST4.03ch00	17110000	4000001	0.74882295643942	0.736869032317403	0.0119539241220172	1	-1	1	-1	1	-1	4969
ST4.03ch00	17120000	4000001	0.748582484563649	0.736222528143265	0.0123599564203837	1	-1	1	-1	1	-1	5014
ST4.03ch00	17130000	4000001	0.74865881940717	0.736075215711088	0.0125836036960817	1	-1	1	-1	1	-1	5001
ST4.03ch00	17140000	4000001	0.748759848781759	0.735520090524129	0.0132397582576301	1	-1	1	-1	1	-1	4996
ST4.03ch00	17150000	4000001	0.748865704142039	0.735961875785019	0.0129038283570193	1	-1	1	-1	1	-1	5012
ST4.03ch00	17160000	4000001	0.748908674199569	0.735565423674137	0.0133432505254323	1	-1	1	-1	1	-1	5023
ST4.03ch00	17170000	4000001	0.748943934428743	0.735591069276655	0.0133528651520888	1	-1	1	-1	1	-1	5025
ST4.03ch00	17180000	4000001	0.749246426287129	0.735129586137873	0.0141168401492562	1	-1	1	-1	1	-1	5016
ST4.03ch00	17190000	4000001	0.749672510059654	0.734467474524481	0.015205035535172	1	-1	1	-1	1	-1	4989
ST4.03ch00	17200000	4000001	0.749622777870968	0.734310713673778	0.0153120641971892	1	-1	1	-1	1	-1	4994
ST4.03ch00	17210000	4000001	0.748185773520394	0.733002103264497	0.0151836702558961	1	-1	1	-1	1	-1	4946
ST4.03ch00	17220000	4000001	0.747710499686876	0.732465379911169	0.0152451197757068	1	-1	1	-1	1	-1	4924
ST4.03ch00	17230000	4000001	0.747541187730145	0.732537548666516	0.0150036390636297	1	-1	1	-1	1	-1	4932
ST4.03ch00	17240000	4000001	0.747505491349472	0.73225264819017	0.0152528431593022	1	-1	1	-1	1	-1	4927
ST4.03ch00	17250000	4000001	0.747327581003281	0.732254865960054	0.0150727150432269	1	-1	1	-1	1	-1	4928
ST4.03ch00	17260000	4000001	0.747235691462952	0.731965419716014	0.015270271746938	1	-1	1	-1	1	-1	4932
ST4.03ch00	17270000	4000001	0.747168528653224	0.731853785569383	0.0153147430838418	1	-1	1	-1	1	-1	4943
ST4.03ch00	17280000	4000001	0.747641533542237	0.73160894311721	0.0160325904250265	1	-1	1	-1	1	-1	4926
ST4.03ch00	17290000	4000001	0.747120013112914	0.731242664245282	0.0158773488676322	1	-1	1	-1	1	-1	4923
ST4.03ch00	17300000	4000001	0.746808031623608	0.730699875356393	0.016108156267215	1	-1	1	-1	1	-1	4941
ST4.03ch00	17310000	4000001	0.747011779963428	0.729893521666992	0.0171182582964362	1	-1	1	-1	1	-1	4896
ST4.03ch00	17320000	4000001	0.745911057294749	0.729065061303894	0.0168459959908553	1	-1	1	-1	1	-1	4929
ST4.03ch00	17330000	4000001	0.745608771345298	0.728622184502298	0.0169865868429999	1	-1	1	-1	1	-1	4899
ST4.03ch00	17340000	4000001	0.745443142742138	0.728332167574393	0.0171109751677457	1	-1	1	-1	1	-1	4897
ST4.03ch00	17350000	4000001	0.745575284830241	0.728647239075166	0.0169280457550745	1	-1	1	-1	1	-1	4887
ST4.03ch00	17360000	4000001	0.745524776446133	0.728019633415084	0.0175051430310489	1	-1	1	-1	1	-1	4843
ST4.03ch00	17370000	4000001	0.745831884475385	0.729122440037787	0.0167094444375984	1	-1	1	-1	1	-1	4775
ST4.03ch00	17380000	4000001	0.745962242287077	0.730046268565461	0.0159159737216154	1	-1	1	-1	1	-1	4730
ST4.03ch00	17390000	4000001	0.745507603938298	0.729394447242354	0.0161131566959439	1	-1	1	-1	1	-1	4723
ST4.03ch00	17400000	4000001	0.745660590858927	0.729794558498825	0.0158660323601022	1	-1	1	-1	1	-1	4701
ST4.03ch00	17410000	4000001	0.746265484332049	0.729955004873387	0.0163104794586622	1	-1	1	-1	1	-1	4692
ST4.03ch00	17420000	4000001	0.746848638189201	0.729926877494631	0.0169217606945698	1	-1	1	-1	1	-1	4693
ST4.03ch00	17430000	4000001	0.746565520065683	0.729651639436381	0.0169138806293021	1	-1	1	-1	1	-1	4668
ST4.03ch00	17440000	4000001	0.747058642299029	0.729758171582446	0.0173004707165832	1	-1	1	-1	1	-1	4654
ST4.03ch00	17450000	4000001	0.746841197288645	0.729644068470233	0.0171971288184116	1	-1	1	-1	1	-1	4642
ST4.03ch00	17460000	4000001	0.747658094490726	0.729651769305216	0.0180063251855106	1	-1	1	-1	1	-1	4581
ST4.03ch00	17470000	4000001	0.748617676638058	0.730160394429774	0.018457282208284	1	-1	1	-1	1	-1	4566
ST4.03ch00	17480000	4000001	0.748616161264936	0.730108955119421	0.0185072061455145	1	-1	1	-1	1	-1	4561
ST4.03ch00	17490000	4000001	0.74871091847269	0.729826575529375	0.0188843429433153	1	-1	1	-1	1	-1	4550
ST4.03ch00	17500000	4000001	0.748589109094071	0.729686808589983	0.0189023005040872	1	-1	1	-1	1	-1	4547
ST4.03ch00	17510000	4000001	0.748596654935428	0.729715336264552	0.0188813186708753	1	-1	1	-1	1	-1	4546
ST4.03ch00	17520000	4000001	0.748435810554801	0.729498276193809	0.0189375343609919	1	-1	1	-1	1	-1	4544
ST4.03ch00	17530000	4000001	0.748435810554801	0.729498276193809	0.0189375343609919	1	-1	1	-1	1	-1	4544
ST4.03ch00	17540000	4000001	0.749416713494411	0.73039101635335	0.0190256971410607	1	-1	1	-1	1	-1	4520
ST4.03ch00	17550000	4000001	0.749342062270264	0.730147341842933	0.0191947204273313	1	-1	1	-1	1	-1	4510
ST4.03ch00	17560000	4000001	0.749794733132364	0.730414313384013	0.0193804197483504	1	-1	1	-1	1	-1	4503
ST4.03ch00	17570000	4000001	0.749794733132364	0.730414313384013	0.0193804197483504	1	-1	1	-1	1	-1	4503
ST4.03ch00	17580000	4000001	0.749992151569323	0.73071522160192	0.0192769299674022	1	-1	1	-1	1	-1	4514
ST4.03ch00	17590000	4000001	0.749231877062154	0.730005040491145	0.0192268365710082	1	-1	1	-1	1	-1	4533
ST4.03ch00	17600000	4000001	0.749137339512893	0.72975908089007	0.0193782586228236	1	-1	1	-1	1	-1	4525
ST4.03ch00	17610000	4000001	0.74922576395632	0.730036956357916	0.0191888075984039	1	-1	1	-1	1	-1	4536
ST4.03ch00	17620000	4000001	0.748857682091829	0.72968177711892	0.0191759049729088	1	-1	1	-1	1	-1	4520
ST4.03ch00	17630000	4000001	0.748999786930734	0.729637979759514	0.0193618071712202	1	-1	1	-1	1	-1	4511
ST4.03ch00	17640000	4000001	0.748999786930734	0.729637979759514	0.0193618071712202	1	-1	1	-1	1	-1	4511
ST4.03ch00	17650000	4000001	0.748731642020223	0.72999125566714	0.0187403863530831	1	-1	1	-1	1	-1	4510
ST4.03ch00	17660000	4000001	0.748777190670976	0.729876247687439	0.018900942983537	1	-1	1	-1	1	-1	4505
ST4.03ch00	17670000	4000001	0.749323686102854	0.730274560137172	0.0190491259656825	1	-1	1	-1	1	-1	4517
ST4.03ch00	17680000	4000001	0.749315474350106	0.73011732421766	0.0191981501324466	1	-1	1	-1	1	-1	4519
ST4.03ch00	17690000	4000001	0.749618174623141	0.730110629432492	0.019507545190649	1	-1	1	-1	1	-1	4488
ST4.03ch00	17700000	4000001	0.749709557471657	0.729992450362395	0.019717107109262	1	-1	1	-1	1	-1	4487
ST4.03ch00	17710000	4000001	0.749794634155098	0.730025607395467	0.0197690267596307	1	-1	1	-1	1	-1	4486
ST4.03ch00	17720000	4000001	0.749695257103778	0.73008027727205	0.0196149798317283	1	-1	1	-1	1	-1	4490
ST4.03ch00	17730000	4000001	0.749687925239951	0.729862707411854	0.019825217828097	1	-1	1	-1	1	-1	4498
ST4.03ch00	17740000	4000001	0.74987503907482	0.729423654535772	0.0204513845390479	1	-1	1	-1	1	-1	4520
ST4.03ch00	17750000	4000001	0.749829890014213	0.729213197654472	0.0206166923597418	1	-1	1	-1	1	-1	4530
ST4.03ch00	17760000	4000001	0.749947242586435	0.729509674187971	0.0204375683984641	1	-1	1	-1	1	-1	4526
ST4.03ch00	17770000	4000001	0.750030327409847	0.72927060315754	0.0207597242523074	1	-1	1	-1	1	-1	4542
ST4.03ch00	17780000	4000001	0.750438747193003	0.729340723236364	0.0210980239566391	1	-1	1	-1	1	-1	4547
ST4.03ch00	17790000	4000001	0.74951613866104	0.728586286874479	0.0209298517865614	1	-1	1	-1	1	-1	4575
ST4.03ch00	17800000	4000001	0.749180130634044	0.728410226473876	0.0207699041601681	1	-1	1	-1	1	-1	4548
ST4.03ch00	17810000	4000001	0.748907433636044	0.72855235294615	0.0203550806898948	1	-1	1	-1	1	-1	4574
ST4.03ch00	17820000	4000001	0.749452325987266	0.728630089043634	0.020822236943632	1	-1	1	-1	1	-1	4587
ST4.03ch00	17830000	4000001	0.749508639482827	0.728641229415101	0.020867410067726	1	-1	1	-1	1	-1	4582
ST4.03ch00	17840000	4000001	0.749177078867304	0.728352174101273	0.0208249047660305	1	-1	1	-1	1	-1	4575
ST4.03ch00	17850000	4000001	0.748928150408203	0.72801010995314	0.0209180404550634	1	-1	1	-1	1	-1	4592
ST4.03ch00	17860000	4000001	0.74907869260844	0.728207111736351	0.0208715808720891	1	-1	1	-1	1	-1	4576
ST4.03ch00	17870000	4000001	0.749577224269905	0.728631623816604	0.0209456004533015	1	-1	1	-1	1	-1	4594
ST4.03ch00	17880000	4000001	0.749801508732549	0.728996941565256	0.0208045671672935	1	-1	1	-1	1	-1	4592
ST4.03ch00	17890000	4000001	0.749684937538469	0.72900638824216	0.0206785492963097	1	-1	1	-1	1	-1	4569
ST4.03ch00	17900000	4000001	0.749479196924813	0.728998937328214	0.0204802595965987	1	-1	1	-1	1	-1	4536
ST4.03ch00	17910000	4000001	0.749519106902839	0.729135890391177	0.0203832165116613	1	-1	1	-1	1	-1	4526
ST4.03ch00	17920000	4000001	0.749427089865744	0.728835947804342	0.0205911420614017	1	-1	1	-1	1	-1	4511
ST4.03ch00	17930000	4000001	0.748900617872993	0.728977774395037	0.0199228434779561	1	-1	1	-1	1	-1	4497
ST4.03ch00	17940000	4000001	0.748872570857395	0.72893973564379	0.0199328352136051	1	-1	1	-1	1	-1	4496
ST4.03ch00	17950000	4000001	0.748654491022617	0.729152589737603	0.0195019012850135	1	-1	1	-1	1	-1	4479
ST4.03ch00	17960000	4000001	0.748837082045101	0.729696442389372	0.0191406396557283	1	-1	1	-1	1	-1	4459
ST4.03ch00	17970000	4000001	0.748734356399879	0.72962374766404	0.0191106087358393	1	-1	1	-1	1	-1	4468
ST4.03ch00	17980000	4000001	0.748808162878949	0.72973141873053	0.0190767441484191	1	-1	1	-1	1	-1	4472
ST4.03ch00	17990000	4000001	0.749312954523868	0.730515318363616	0.0187976361602523	1	-1	1	-1	1	-1	4440
ST4.03ch00	18000000	4000001	0.749501019494754	0.731101598507851	0.0183994209869033	1	-1	1	-1	1	-1	4410
ST4.03ch00	18010000	4000001	0.749752004837693	0.731310486546992	0.0184415182907002	1	-1	1	-1	1	-1	4404
ST4.03ch00	18020000	4000001	0.749542897049036	0.731226908246116	0.0183159888029199	1	-1	1	-1	1	-1	4418
ST4.03ch00	18030000	4000001	0.749251445856904	0.73150347939383	0.0177479664630733	1	-1	1	-1	1	-1	4389
ST4.03ch00	18040000	4000001	0.749224120511657	0.731112637866826	0.0181114826448307	1	-1	1	-1	1	-1	4375
ST4.03ch00	18050000	4000001	0.749578573263103	0.731797108354857	0.0177814649082456	1	-1	1	-1	1	-1	4365
ST4.03ch00	18060000	4000001	0.749523335637762	0.73111365302955	0.0184096826082116	1	-1	1	-1	1	-1	4345
ST4.03ch00	18070000	4000001	0.74925119185452	0.731224940671883	0.0180262511826376	1	-1	1	-1	1	-1	4331
ST4.03ch00	18080000	4000001	0.749354445678981	0.731444617304267	0.0179098283747139	1	-1	1	-1	1	-1	4327
ST4.03ch00	18090000	4000001	0.74932130596396	0.731613238983541	0.0177080669804187	1	-1	1	-1	1	-1	4320
ST4.03ch00	18100000	4000001	0.74927938985824	0.731157614415297	0.0181217754429429	1	-1	1	-1	1	-1	4322
ST4.03ch00	18110000	4000001	0.749221606372447	0.730991819719171	0.018229786653276	1	-1	1	-1	1	-1	4312
ST4.03ch00	18120000	4000001	0.749375429392917	0.731133798598092	0.0182416307948249	1	-1	1	-1	1	-1	4316
ST4.03ch00	18130000	4000001	0.750283888912058	0.73190003616977	0.0183838527422881	1	-1	1	-1	1	-1	4283
ST4.03ch00	18140000	4000001	0.750031828521112	0.731734908229355	0.0182969202917562	1	-1	1	-1	1	-1	4274
ST4.03ch00	18150000	4000001	0.749763252943681	0.731953403380613	0.0178098495630687	1	-1	1	-1	1	-1	4241
ST4.03ch00	18160000	4000001	0.749179727860538	0.731793797138884	0.0173859307216545	1	-1	1	-1	1	-1	4227
ST4.03ch00	18170000	4000001	0.749759740969092	0.732784184631956	0.0169755563371367	1	-1	1	-1	1	-1	4170
ST4.03ch00	18180000	4000001	0.749985159028468	0.733304077431494	0.0166810815969741	1	-1	1	-1	1	-1	4193
ST4.03ch00	18190000	4000001	0.749967279877532	0.733337862820757	0.0166294170567746	1	-1	1	-1	1	-1	4194
ST4.03ch00	18200000	4000001	0.750650543153776	0.733857262432968	0.016793280720808	1	-1	1	-1	1	-1	4206
ST4.03ch00	18210000	4000001	0.750690497424226	0.73389583497562	0.0167946624486062	1	-1	1	-1	1	-1	4204
ST4.03ch00	18220000	4000001	0.751279126517347	0.7356224080382	0.015656718479147	1	-1	1	-1	1	-1	4193
ST4.03ch00	18230000	4000001	0.751378218255176	0.735246398692023	0.0161318195631535	1	-1	1	-1	1	-1	4180
ST4.03ch00	18240000	4000001	0.751721251552351	0.735121998659819	0.0165992528925325	1	-1	1	-1	1	-1	4170
ST4.03ch00	18250000	4000001	0.752099626903324	0.735394120374344	0.0167055065289807	1	-1	1	-1	1	-1	4161
ST4.03ch00	18260000	4000001	0.752415703377822	0.735594224901164	0.0168214784766575	1	-1	1	-1	1	-1	4166
ST4.03ch00	18270000	4000001	0.752413911695809	0.735655377145303	0.0167585345505057	1	-1	1	-1	1	-1	4163
ST4.03ch00	18280000	4000001	0.752588678916398	0.735855947234575	0.0167327316818235	1	-1	1	-1	1	-1	4170
ST4.03ch00	18290000	4000001	0.752646241494913	0.735995786835947	0.0166504546589662	1	-1	1	-1	1	-1	4184
ST4.03ch00	18300000	4000001	0.75306658708509	0.736248132284529	0.0168184548005609	1	-1	1	-1	1	-1	4212
ST4.03ch00	18310000	4000001	0.754135373027925	0.73662280080939	0.0175125722185348	1	-1	1	-1	1	-1	4198
ST4.03ch00	18320000	4000001	0.754263341102411	0.736697814281795	0.0175655268206163	1	-1	1	-1	1	-1	4201
ST4.03ch00	18330000	4000001	0.75453331044978	0.737129362598851	0.0174039478509293	1	-1	1	-1	1	-1	4218
ST4.03ch00	18340000	4000001	0.754609587124595	0.737151351522764	0.0174582356018301	1	-1	1	-1	1	-1	4268
ST4.03ch00	18350000	4000001	0.75481426061517	0.736397310013848	0.0184169506013229	1	-1	1	-1	1	-1	4321
ST4.03ch00	18360000	4000001	0.754568933551075	0.736176165192802	0.0183927683582734	1	-1	1	-1	1	-1	4312
ST4.03ch00	18370000	4000001	0.754495278183129	0.736387383050786	0.0181078951323434	1	-1	1	-1	1	-1	4300
ST4.03ch00	18380000	4000001	0.754242874989722	0.736591982761899	0.0176508922278232	1	-1	1	-1	1	-1	4308
ST4.03ch00	18390000	4000001	0.754167249574877	0.736721851939154	0.0174453976357234	1	-1	1	-1	1	-1	4296
ST4.03ch00	18400000	4000001	0.754105424392946	0.736858987663312	0.0172464367296341	1	-1	1	-1	1	-1	4282
ST4.03ch00	18410000	4000001	0.75417195162898	0.737305049997137	0.0168669016318431	1	-1	1	-1	1	-1	4278
ST4.03ch00	18420000	4000001	0.75546128974802	0.738714005228915	0.0167472845191052	1	-1	1	-1	1	-1	4273
ST4.03ch00	18430000	4000001	0.755992425079622	0.739972775558658	0.0160196495209641	1	-1	1	-1	1	-1	4222
ST4.03ch00	18440000	4000001	0.755666910334374	0.740311573016908	0.0153553373174668	1	-1	1	-1	1	-1	4209
ST4.03ch00	18450000	4000001	0.754556645903535	0.7394032798805	0.0151533660230354	1	-1	1	-1	1	-1	4145
ST4.03ch00	18460000	4000001	0.754583856699985	0.73960865507794	0.0149752016220455	1	-1	1	-1	1	-1	4138
ST4.03ch00	18470000	4000001	0.754583856699985	0.73960865507794	0.0149752016220455	1	-1	1	-1	1	-1	4138
ST4.03ch00	18480000	4000001	0.75540150477565	0.740140275159982	0.0152612296156679	1	-1	1	-1	1	-1	4126
ST4.03ch00	18490000	4000001	0.756021424013829	0.740320540901238	0.0157008831125909	1	-1	1	-1	1	-1	4118
ST4.03ch00	18500000	4000001	0.756021424013829	0.740320540901238	0.0157008831125909	1	-1	1	-1	1	-1	4118
ST4.03ch00	18510000	4000001	0.756028204749926	0.740374758588867	0.0156534461610591	1	-1	1	-1	1	-1	4103
ST4.03ch00	18520000	4000001	0.756028204749926	0.740374758588867	0.0156534461610591	1	-1	1	-1	1	-1	4103
ST4.03ch00	18530000	4000001	0.756028204749926	0.740374758588867	0.0156534461610591	1	-1	1	-1	1	-1	4103
ST4.03ch00	18540000	4000001	0.756028204749926	0.740374758588867	0.0156534461610591	1	-1	1	-1	1	-1	4103
ST4.03ch00	18550000	4000001	0.756028204749926	0.740374758588867	0.0156534461610591	1	-1	1	-1	1	-1	4103
ST4.03ch00	18560000	4000001	0.756028204749926	0.740374758588867	0.0156534461610591	1	-1	1	-1	1	-1	4103
ST4.03ch00	18570000	4000001	0.755947249777792	0.740319410376115	0.0156278394016775	1	-1	1	-1	1	-1	4100
ST4.03ch00	18580000	4000001	0.755947249777792	0.740319410376115	0.0156278394016775	1	-1	1	-1	1	-1	4100
ST4.03ch00	18590000	4000001	0.755947249777792	0.740319410376115	0.0156278394016775	1	-1	1	-1	1	-1	4100
ST4.03ch00	18600000	4000001	0.755902971049937	0.740294940443678	0.0156080306062598	1	-1	1	-1	1	-1	4102
ST4.03ch00	18610000	4000001	0.755826994943188	0.74025895234815	0.0155680425950379	1	-1	1	-1	1	-1	4104
ST4.03ch00	18620000	4000001	0.755530499572192	0.740088690757082	0.0154418088151101	1	-1	1	-1	1	-1	4098
ST4.03ch00	18630000	4000001	0.755551165654276	0.740146233777743	0.0154049318765336	1	-1	1	-1	1	-1	4101
ST4.03ch00	18640000	4000001	0.755696218613157	0.74032892351725	0.015367295095907	1	-1	1	-1	1	-1	4105
ST4.03ch00	18650000	4000001	0.75579540136304	0.740586929649189	0.0152084717138508	1	-1	1	-1	1	-1	4081
ST4.03ch00	18660000	4000001	0.75579540136304	0.740586929649189	0.0152084717138508	1	-1	1	-1	1	-1	4081
ST4.03ch00	18670000	4000001	0.755767131350921	0.74060582767483	0.0151613036760913	1	-1	1	-1	1	-1	4088
ST4.03ch00	18680000	4000001	0.755908832741738	0.741035995162143	0.0148728375795953	1	-1	1	-1	1	-1	4099
ST4.03ch00	18690000	4000001	0.75481237529829	0.740552919015845	0.0142594562824449	1	-1	1	-1	1	-1	4112
ST4.03ch00	18700000	4000001	0.754602622857364	0.74041550284001	0.0141871200173537	1	-1	1	-1	1	-1	4121
ST4.03ch00	18710000	4000001	0.754602622857364	0.74041550284001	0.0141871200173537	1	-1	1	-1	1	-1	4121
ST4.03ch00	18720000	4000001	0.754717229381464	0.740686857565506	0.0140303718159583	1	-1	1	-1	1	-1	4138
ST4.03ch00	18730000	4000001	0.754109070100433	0.740281151759898	0.0138279183405345	1	-1	1	-1	1	-1	4165
ST4.03ch00	18740000	4000001	0.754089546388977	0.740279578405533	0.0138099679834436	1	-1	1	-1	1	-1	4168
ST4.03ch00	18750000	4000001	0.75416382894876	0.740338451434617	0.0138253775141436	1	-1	1	-1	1	-1	4166
ST4.03ch00	18760000	4000001	0.754238955782029	0.739945634759542	0.0142933210224872	1	-1	1	-1	1	-1	4170
ST4.03ch00	18770000	4000001	0.754474336042374	0.740148288587463	0.0143260474549114	1	-1	1	-1	1	-1	4163
ST4.03ch00	18780000	4000001	0.754573661937376	0.740320378681445	0.0142532832559312	1	-1	1	-1	1	-1	4169
ST4.03ch00	18790000	4000001	0.754579374213915	0.740245024660378	0.0143343495535371	1	-1	1	-1	1	-1	4161
ST4.03ch00	18800000	4000001	0.754661248163368	0.740345795727079	0.0143154524362882	1	-1	1	-1	1	-1	4163
ST4.03ch00	18810000	4000001	0.754934963077928	0.740461329154407	0.0144736339235207	1	-1	1	-1	1	-1	4161
ST4.03ch00	18820000	4000001	0.755212483362658	0.740665135743132	0.0145473476195255	1	-1	1	-1	1	-1	4161
ST4.03ch00	18830000	4000001	0.755179952743699	0.740636257731992	0.0145436950117065	1	-1	1	-1	1	-1	4163
ST4.03ch00	18840000	4000001	0.755195532986909	0.740699860243167	0.0144956727437423	1	-1	1	-1	1	-1	4177
ST4.03ch00	18850000	4000001	0.755127456206226	0.741117494790804	0.0140099614154224	1	-1	1	-1	1	-1	4162
ST4.03ch00	18860000	4000001	0.756000015947075	0.741586030350675	0.0144139855964	1	-1	1	-1	1	-1	4139
ST4.03ch00	18870000	4000001	0.756026369505022	0.741652093034785	0.0143742764702368	1	-1	1	-1	1	-1	4118
ST4.03ch00	18880000	4000001	0.756147904747331	0.742233664112741	0.0139142406345895	1	-1	1	-1	1	-1	4103
ST4.03ch00	18890000	4000001	0.756754713219488	0.74278586717867	0.0139688460408178	1	-1	1	-1	1	-1	4098
ST4.03ch00	18900000	4000001	0.756592823373807	0.742721427638686	0.0138713957351212	1	-1	1	-1	1	-1	4079
ST4.03ch00	18910000	4000001	0.756940494702904	0.743072052937945	0.0138684417649586	1	-1	1	-1	1	-1	4094
ST4.03ch00	18920000	4000001	0.756919521138407	0.743072860138098	0.0138466610003092	1	-1	1	-1	1	-1	4072
ST4.03ch00	18930000	4000001	0.757159077985129	0.743392409489225	0.013766668495904	1	-1	1	-1	1	-1	4092
ST4.03ch00	18940000	4000001	0.757329107417303	0.743458149955011	0.0138709574622916	1	-1	1	-1	1	-1	4108
ST4.03ch00	18950000	4000001	0.757675310086635	0.743705714753766	0.0139695953328688	1	-1	1	-1	1	-1	4102
ST4.03ch00	18960000	4000001	0.758157051900285	0.743661049934131	0.0144960019661537	1	-1	1	-1	1	-1	4112
ST4.03ch00	18970000	4000001	0.758076175961273	0.743629219278043	0.0144469566832298	1	-1	1	-1	1	-1	4115
ST4.03ch00	18980000	4000001	0.758408941761883	0.743859398029601	0.0145495437322819	1	-1	1	-1	1	-1	4106
ST4.03ch00	18990000	4000001	0.758290901523436	0.743971671772858	0.014319229750578	1	-1	1	-1	1	-1	4103
ST4.03ch00	19000000	4000001	0.758487355896081	0.744172290964896	0.0143150649311844	1	-1	1	-1	1	-1	4102
ST4.03ch00	19010000	4000001	0.759124084630713	0.743462297541626	0.015661787089087	1	-1	1	-1	1	-1	4087
ST4.03ch00	19020000	4000001	0.759728067663263	0.7434513702013	0.0162766974619634	1	-1	1	-1	1	-1	4070
ST4.03ch00	19030000	4000001	0.759990513643842	0.743658288893488	0.0163322247503542	1	-1	1	-1	1	-1	4067
ST4.03ch00	19040000	4000001	0.759968749492341	0.743523459488482	0.0164452900038598	1	-1	1	-1	1	-1	4064
ST4.03ch00	19050000	4000001	0.760229711499111	0.743562472701921	0.0166672387971899	1	-1	1	-1	1	-1	4091
ST4.03ch00	19060000	4000001	0.760229711499111	0.743562472701921	0.0166672387971899	1	-1	1	-1	1	-1	4091
ST4.03ch00	19070000	4000001	0.760661550412976	0.743932993318053	0.0167285570949229	1	-1	1	-1	1	-1	4111
ST4.03ch00	19080000	4000001	0.760647014881907	0.743981530641993	0.0166654842399141	1	-1	1	-1	1	-1	4113
ST4.03ch00	19090000	4000001	0.760604158959507	0.744126232395386	0.0164779265641203	1	-1	1	-1	1	-1	4118
ST4.03ch00	19100000	4000001	0.760298512305007	0.743768839313714	0.0165296729912925	1	-1	1	-1	1	-1	4110
ST4.03ch00	19110000	4000001	0.760471258096457	0.744007774428869	0.0164634836675879	1	-1	1	-1	1	-1	4107
ST4.03ch00	19120000	4000001	0.760491098563183	0.744023290464419	0.0164678080987642	1	-1	1	-1	1	-1	4102
ST4.03ch00	19130000	4000001	0.760872126655282	0.743684541469934	0.0171875851853476	1	-1	1	-1	1	-1	4125
ST4.03ch00	19140000	4000001	0.760989878179843	0.744345443920514	0.016644434259329	1	-1	1	-1	1	-1	4139
ST4.03ch00	19150000	4000001	0.760986604266128	0.74436428433177	0.0166223199343583	1	-1	1	-1	1	-1	4147
ST4.03ch00	19160000	4000001	0.760986604266128	0.74436428433177	0.0166223199343583	1	-1	1	-1	1	-1	4147
ST4.03ch00	19170000	4000001	0.76097278341134	0.744264793895396	0.0167079895159438	1	-1	1	-1	1	-1	4145
ST4.03ch00	19180000	4000001	0.761098326543687	0.744472486723594	0.0166258398200934	1	-1	1	-1	1	-1	4153
ST4.03ch00	19190000	4000001	0.761203639329235	0.744488113738596	0.0167155255906391	1	-1	1	-1	1	-1	4160
ST4.03ch00	19200000	4000001	0.761133462674085	0.744188058316479	0.0169454043576065	1	-1	1	-1	1	-1	4172
ST4.03ch00	19210000	4000001	0.761116152707492	0.744151964146306	0.0169641885611859	1	-1	1	-1	1	-1	4171
ST4.03ch00	19220000	4000001	0.760933915453049	0.744061726768622	0.0168721886844267	1	-1	1	-1	1	-1	4180
ST4.03ch00	19230000	4000001	0.760521545452129	0.743643831255086	0.0168777141970428	1	-1	1	-1	1	-1	4178
ST4.03ch00	19240000	4000001	0.760242970171434	0.743901565748648	0.0163414044227856	1	-1	1	-1	1	-1	4194
ST4.03ch00	19250000	4000001	0.761106188915282	0.743404685598539	0.0177015033167432	1	-1	1	-1	1	-1	4226
ST4.03ch00	19260000	4000001	0.761152313375263	0.743813615249201	0.0173386981260622	1	-1	1	-1	1	-1	4221
ST4.03ch00	19270000	4000001	0.761094417693961	0.743754383424112	0.0173400342698481	1	-1	1	-1	1	-1	4225
ST4.03ch00	19280000	4000001	0.760915871248116	0.743741293276187	0.017174577971929	1	-1	1	-1	1	-1	4223
ST4.03ch00	19290000	4000001	0.760892932531509	0.743699783936449	0.0171931485950602	1	-1	1	-1	1	-1	4229
ST4.03ch00	19300000	4000001	0.760945702446129	0.743818237855455	0.0171274645906738	1	-1	1	-1	1	-1	4233
ST4.03ch00	19310000	4000001	0.760645684271183	0.743757234190867	0.0168884500803167	1	-1	1	-1	1	-1	4209
ST4.03ch00	19320000	4000001	0.759615378597419	0.742876072212136	0.0167393063852828	1	-1	1	-1	1	-1	4159
ST4.03ch00	19330000	4000001	0.759167643615901	0.742525948195996	0.016641695419905	1	-1	1	-1	1	-1	4130
ST4.03ch00	19340000	4000001	0.758769084438284	0.7419897229217	0.0167793615165847	1	-1	1	-1	1	-1	4113
ST4.03ch00	19350000	4000001	0.758700185255532	0.742601999864705	0.0160981853908267	1	-1	1	-1	1	-1	4073
ST4.03ch00	19360000	4000001	0.758337807043873	0.742662183601302	0.0156756234425716	1	-1	1	-1	1	-1	4077
ST4.03ch00	19370000	4000001	0.758414420807021	0.743349292529765	0.0150651282772567	1	-1	1	-1	1	-1	4077
ST4.03ch00	19380000	4000001	0.758266523282388	0.743389103706675	0.014877419575713	1	-1	1	-1	1	-1	4074
ST4.03ch00	19390000	4000001	0.758266523282388	0.743389103706675	0.014877419575713	1	-1	1	-1	1	-1	4074
ST4.03ch00	19400000	4000001	0.758588818011379	0.743200423705536	0.0153883943058433	1	-1	1	-1	1	-1	4066
ST4.03ch00	19410000	4000001	0.758843968741374	0.743378286917149	0.0154656818242253	1	-1	1	-1	1	-1	4073
ST4.03ch00	19420000	4000001	0.758818762605527	0.743436267952522	0.0153824946530055	1	-1	1	-1	1	-1	4070
ST4.03ch00	19430000	4000001	0.757767576753583	0.7429501434689	0.0148174332846825	1	-1	1	-1	1	-1	4060
ST4.03ch00	19440000	4000001	0.757730185264862	0.742969579118495	0.014760606146367	1	-1	1	-1	1	-1	4057
ST4.03ch00	19450000	4000001	0.757730185264862	0.742969579118495	0.014760606146367	1	-1	1	-1	1	-1	4057
ST4.03ch00	19460000	4000001	0.757645764285586	0.742939588840345	0.0147061754452402	1	-1	1	-1	1	-1	4090
ST4.03ch00	19470000	4000001	0.757610059083836	0.742639948045723	0.0149701110381134	1	-1	1	-1	1	-1	4114
ST4.03ch00	19480000	4000001	0.758629587066839	0.743427567703404	0.0152020193634347	1	-1	1	-1	1	-1	4181
ST4.03ch00	19490000	4000001	0.758629587066839	0.743427567703404	0.0152020193634347	1	-1	1	-1	1	-1	4181
ST4.03ch00	19500000	4000001	0.758565966862432	0.743263105855223	0.0153028610072093	1	-1	1	-1	1	-1	4173
ST4.03ch00	19510000	4000001	0.758647066217368	0.743433407336185	0.0152136588811823	1	-1	1	-1	1	-1	4177
ST4.03ch00	19520000	4000001	0.759158444932659	0.743329866323389	0.0158285786092698	1	-1	1	-1	1	-1	4167
ST4.03ch00	19530000	4000001	0.759177871959128	0.743497524069276	0.0156803478898521	1	-1	1	-1	1	-1	4164
ST4.03ch00	19540000	4000001	0.759253387991342	0.743748182309321	0.0155052056820211	1	-1	1	-1	1	-1	4159
ST4.03ch00	19550000	4000001	0.759055119475642	0.743918321810703	0.0151367976649391	1	-1	1	-1	1	-1	4140
ST4.03ch00	19560000	4000001	0.758537491706528	0.743898236570245	0.0146392551362829	1	-1	1	-1	1	-1	4102
ST4.03ch00	19570000	4000001	0.757941456473107	0.744090023153091	0.0138514333200156	1	-1	1	-1	1	-1	4115
ST4.03ch00	19580000	4000001	0.757941456473107	0.744090023153091	0.0138514333200156	1	-1	1	-1	1	-1	4115
ST4.03ch00	19590000	4000001	0.758136320987054	0.744821819167495	0.0133145018195597	1	-1	1	-1	1	-1	4146
ST4.03ch00	19600000	4000001	0.757999803956685	0.744703775860278	0.0132960280964065	1	-1	1	-1	1	-1	4148
ST4.03ch00	19610000	4000001	0.75822751516182	0.745101954274092	0.0131255608877278	1	-1	1	-1	1	-1	4163
ST4.03ch00	19620000	4000001	0.758211804898893	0.74516787647594	0.0130439284229531	1	-1	1	-1	1	-1	4165
ST4.03ch00	19630000	4000001	0.758225329935321	0.74515081646814	0.0130745134671812	1	-1	1	-1	1	-1	4156
ST4.03ch00	19640000	4000001	0.7576486608284	0.745278908947706	0.0123697518806945	1	-1	1	-1	1	-1	4162
ST4.03ch00	19650000	4000001	0.757887125339399	0.745450230045161	0.0124368952942379	1	-1	1	-1	1	-1	4165
ST4.03ch00	19660000	4000001	0.758018427336792	0.745849497536339	0.0121689298004527	1	-1	1	-1	1	-1	4211
ST4.03ch00	19670000	4000001	0.757473531185667	0.74551207547783	0.011961455707837	1	-1	1	-1	1	-1	4251
ST4.03ch00	19680000	4000001	0.758006184268902	0.746535799629778	0.011470384639124	1	-1	1	-1	1	-1	4253
ST4.03ch00	19690000	4000001	0.758257148841461	0.746884308421424	0.0113728404200362	1	-1	1	-1	1	-1	4262
ST4.03ch00	19700000	4000001	0.758227915580712	0.74704003734055	0.0111878782401618	1	-1	1	-1	1	-1	4286
ST4.03ch00	19710000	4000001	0.757586584573612	0.747065600540254	0.010520984033358	1	-1	1	-1	1	-1	4310
ST4.03ch00	19720000	4000001	0.757791110484097	0.747318619079553	0.0104724914045442	1	-1	1	-1	1	-1	4322
ST4.03ch00	19730000	4000001	0.757684936051131	0.747489682092326	0.0101952539588042	1	-1	1	-1	1	-1	4334
ST4.03ch00	19740000	4000001	0.758513025006688	0.747786832580605	0.010726192426083	1	-1	1	-1	1	-1	4326
ST4.03ch00	19750000	4000001	0.758173355216454	0.74742422529631	0.010749129920144	1	-1	1	-1	1	-1	4339
ST4.03ch00	19760000	4000001	0.757833008216164	0.747309743774889	0.0105232644412758	1	-1	1	-1	1	-1	4368
ST4.03ch00	19770000	4000001	0.757464099210744	0.747088434186336	0.0103756650244087	1	-1	1	-1	1	-1	4359
ST4.03ch00	19780000	4000001	0.757647846290339	0.746958469178173	0.0106893771121656	1	-1	1	-1	1	-1	4362
ST4.03ch00	19790000	4000001	0.757647846290339	0.746958469178173	0.0106893771121656	1	-1	1	-1	1	-1	4362
ST4.03ch00	19800000	4000001	0.757352045276022	0.746696796397516	0.0106552488785062	1	-1	1	-1	1	-1	4342
ST4.03ch00	19810000	4000001	0.757398376941106	0.747181699024879	0.0102166779162272	1	-1	1	-1	1	-1	4344
ST4.03ch00	19820000	4000001	0.757398376941106	0.747181699024879	0.0102166779162272	1	-1	1	-1	1	-1	4344
ST4.03ch00	19830000	4000001	0.757488215354881	0.747236410752588	0.0102518046022929	1	-1	1	-1	1	-1	4333
ST4.03ch00	19840000	4000001	0.757499459886163	0.747266281651597	0.0102331782345661	1	-1	1	-1	1	-1	4350
ST4.03ch00	19850000	4000001	0.757301449790416	0.746988144122859	0.0103133056675578	1	-1	1	-1	1	-1	4336
ST4.03ch00	19860000	4000001	0.757301449790416	0.746988144122859	0.0103133056675578	1	-1	1	-1	1	-1	4336
ST4.03ch00	19870000	4000001	0.757028018875703	0.746357200252219	0.0106708186234837	1	-1	1	-1	1	-1	4308
ST4.03ch00	19880000	4000001	0.75702279507871	0.746375658010321	0.010647137068389	1	-1	1	-1	1	-1	4306
ST4.03ch00	19890000	4000001	0.756531551477787	0.745386414927685	0.0111451365501012	1	-1	1	-1	1	-1	4284
ST4.03ch00	19900000	4000001	0.756623747569371	0.74557947717145	0.0110442703979212	1	-1	1	-1	1	-1	4268
ST4.03ch00	19910000	4000001	0.756257641614259	0.744809731802802	0.0114479098114579	1	-1	1	-1	1	-1	4239
ST4.03ch00	19920000	4000001	0.756257458035145	0.744861509716548	0.0113959483185975	1	-1	1	-1	1	-1	4252
ST4.03ch00	19930000	4000001	0.756184829528919	0.74482744869851	0.011357380830409	1	-1	1	-1	1	-1	4253
ST4.03ch00	19940000	4000001	0.75572083951907	0.744566957811201	0.011153881707869	1	-1	1	-1	1	-1	4264
ST4.03ch00	19950000	4000001	0.755343696202293	0.744646030166362	0.0106976660359306	1	-1	1	-1	1	-1	4262
ST4.03ch00	19960000	4000001	0.755202433737573	0.744465319493029	0.0107371142445446	1	-1	1	-1	1	-1	4250
ST4.03ch00	19970000	4000001	0.755002255926936	0.744303817721941	0.0106984382049954	1	-1	1	-1	1	-1	4244
ST4.03ch00	19980000	4000001	0.754598240450626	0.743881145947699	0.0107170945029263	1	-1	1	-1	1	-1	4229
[truncated: 75,298 more rows]
